# Supplementary material for: On Calculation of the Electrostatic Potential of a Phosphatidylinositol Phosphate-Containing Phosphatidylcholine Lipid Membrane Accounting for Membrane Dynamics
Source: PLoS One. 2014 Aug 20;9(8):e104778. doi: 10.1371/journal.pone.0104778 (PMC4139306; doi:10.1371/journal.pone.0104778)
Supplement: File S2 — Python script for calculation of isopotential height, python script for calculation of average and remedian electrostatic potentials, GAFF and CHARMM Gromacs input files (mdp, pdb, top, itp) for PtdIns(3)P and POPC (GAFF), POPC parameters for CHARMM are available from the Gromacs website). (ZIP) [file pone.0104778.s002.zip]

Archive with 21 entries (16 files):
- python_scripts/Electrostatics calculation input files/qtable_popc_charmm.dat
- python_scripts/Electrostatics calculation input files/uhbd_focus_test_excl_repCG.in
- python_scripts/Electrostatics calculation input files/qtable_popc_gaff.dat
- python_scripts/Electrostatics calculation input files/qtable_withLIP_SIT_CG.dat
- python_scripts/Electrostatics calculation input files/uhbd_focus_test_excl_repCG_charmm.in
- python_scripts/Electrostatics calculation input files/AlignSurfaceOnXYplane_script.py
- python_scripts/Electrostatics calculation input files/ptd_charge.py
- python_scripts/Average Membrane Electrostatics/average.py
- python_scripts/Remedian Membrane Electrostatics/remedian.py
- python_scripts/isopotential_height.py
- PtdIns(3)P Simulation Files/charmmptd.mdp
- PtdIns(3)P Simulation Files/gaffptd.mdp
- PtdIns(3)P Simulation Files/popc_gaff_jojartandmartinek_GMX.itp
- PtdIns(3)P Simulation Files/ptdins3p_GAFF_GMX.itp
- PtdIns(3)P Simulation Files/popc_ptd_solv.pdb
- PtdIns(3)P Simulation Files/ptdins3p_CHARMM_GMX.top
- python_scripts/Electrostatics calculation input files/
- python_scripts/Average Membrane Electrostatics/
- python_scripts/Remedian Membrane Electrostatics/
- python_scripts/
- PtdIns(3)P Simulation Files/
