# Supplementary material for: On Calculation of the Electrostatic Potential of a Phosphatidylinositol Phosphate-Containing Phosphatidylcholine Lipid Membrane Accounting for Membrane Dynamics
Source: PLoS One. 2014 Aug 20;9(8):e104778. doi: 10.1371/journal.pone.0104778 (PMC4139306; doi:10.1371/journal.pone.0104778)
Supplement: File S2 — Python script for calculation of isopotential height, python script for calculation of average and remedian electrostatic potentials, GAFF and CHARMM Gromacs input files (mdp, pdb, top, itp) for PtdIns(3)P and POPC (GAFF), POPC parameters for CHARMM are available from the Gromacs website). (ZIP) [file pone.0104778.s002.zip › python_scripts/Electrostatics calculation input files/qtable_popc_charmm.dat]

EQUIVALENCE
NTR     N       NTRM    N
NTR     CA      NTRM    CA
NTR     C       NTRM    C
NTR     O       NTRM    O
CTR     N       CTRM    N
CTR     CA      CTRM    CA
CTR     C       CTRM    C
CTR     O       CTRM    OT1
CTR     O2      CTRM    OT2
NTRM    HN      NTRM    HT1
NTRM    H       NTRM    HT1
NTRM    HN1     NTRM    HT1
NTRM    HN2     NTRM    HT2
NTRM    HN3     NTRM    HT3
NTRM    H1      NTRM    HT1
NTRM    H2      NTRM    HT2
NTRM    H3      NTRM    HT3
NTRP    HN      NTRP    H
NTRP    HN1     NTRP    HT1
NTRP    HN2     NTRP    HT2
NTRO    HN      NTRO    H
NTRO    HN1     NTRO    HT1
NTRO    HN2     NTRO    HT2
NTRO    HN3     NTRO    HT3
NTPO    HN      NTPO    H
NTPO    HN1     NTPO    HT1
NTPO    HN2     NTPO    HT2
CTRM    HN      CTRM    H
CTRM    O1      CTRM    OT1
CTRM    O2      CTRM    OT2
CTRM    O       CTRM    OT1
CTRM    OXT     CTRM    OT2
CTRP    O       CTRP    OT1
CTRP    OXT     CTRP    OT2
CTRP    HN      CTRP    H
CTRP    O1      CTRP    OT1
CTRP    O2      CTRP    OT2
CTRO    HN      CTRO    H
CTRO    O1      CTRO    OT1
CTRO    O2      CTRO    OT2
CTPO    HN      CTPO    H
CTPO    O1      CTPO    OT1
CTPO    O2      CTPO    OT2
HIS     N       HID     N
HIS     H       HID     H
HIS     CA      HID     CA
HIS     CB      HID     CB
HIS     CG      HID     CG
HIS     ND1     HID     ND1
HIS     HD1     HID     HD1
HIS     CD2     HID     CD2
HIS     CE1     HID     CE1
HIS     NE2     HID     NE2
HIS     C       HID     C
HIS     O       HID     O
HISA    N       HID     N
HISA    H       HID     H
HISA    CA      HID     CA
HISA    CB      HID     CB
HISA    CG      HID     CG 
HISA    ND1     HID     ND1
HISA    HD1     HID     HD1
HISA    CD2     HID     CD2
HISA    CE1     HID     CE1
HISA    NE2     HID     NE2
HISA    C       HID     C
HISA    O       HID     O
HISB    N       HIE     N
HISB    H       HIE     H
HISB    CA      HIE     CA
HISB    CB      HIE     CB
HISB    CG      HIE     CG
HISB    ND1     HIE     ND1
HISB    CD2     HIE     CD2
HISB    CE1     HIE     CE1
HISB    NE2     HIE     NE2
HISB    HE2     HIE     HE2
HISB    C       HIE     C
HISB    O       HIE     O
LYSH    N       LYS     N
LYSH    H       LYS     H
LYSH    CA      LYS     CA
LYSH    CB      LYS     CB
LYSH    CG      LYS     CG
LYSH    CD      LYS     CD
LYSH    CE      LYS     CE
LYSH    NZ      LYS     NZ
LYSH    HZ1     LYS     HZ1
LYSH    HZ2     LYS     HZ2
LYSH    HZ3     LYS     HZ3
LYSH    C       LYS     C 
LYSH    O       LYS     O 
CYS1    N       CYX     N
CYS1    H       CYX     H
CYS1    CA      CYX     CA
CYS1    C       CYX     C
CYS1    O       CYX     O
CYS1    CB      CYX     CB
CYS1    SG      CYX     SG
CYS2    N       CYX     N
CYS2    H       CYX     H
CYS2    CA      CYX     CA
CYS2    C       CYX     C
CYS2    O       CYX     O
CYS2    CB      CYX     CB
CYS2    SG      CYX     SG
CYS     HN      CYX     H
CYS     N       CYX     N
CYS     H       CYX     H
CYS     CA      CYX     CA
CYS     C       CYX     C
CYS     O       CYX     O
CYS     CB      CYX     CB
CYS     SG      CYX     SG
ALA	HN	ALA	H
ARG	HN	ARG	H
ARG	HNE	ARG	HE
ARG	HN11	ARG	HH11
ARG	HN12	ARG	HH12
ARG	HH1	ARG	HH11
ARG	HN21	ARG	HH21
ARG	HN22	ARG	HH22
ARG	HH2	ARG	HH21
ASN	HN	ASN	H
ASN	HND1	ASN	HD21
ASN	HND2	ASN	HD22
ASN	HH21	ASN	HD21
ASN	HH22	ASN	HD22
ASN     HD2     ASN     HD21
ASP	HN	ASP	H
CYSP	HN	CYSP	H
CYSP	HSG	CYSP	HG
CYX	HN	CYX	H
GLN	HN	GLN	H
GLN	HNE1	GLN	HE21
GLN	HNE2	GLN	HE22
GLN	HH21	GLN	HE21
GLN	HH22	GLN	HE22
GLN	HE2     GLN     HE21
GLU	HN	GLU	H
GLY	HN	GLY	H
HID	HN	HID	H
HID	HND	HID	HD1
HIE	HN	HIE	H
HIE     HNE	HIE	HE2
HI2	HN	HI2	H
HI2	HND	HI2	HD1
HI2	HNE	HI2	HE1
HIP	HN	HI2	H
HIP	HND	HI2	HD1
HIP	HNE	HI2	HE2
HIP	N	HI2	N
HIP	H	HI2	H
HIP	CA	HI2	CA
HIP	CB	HI2	CB
HIP	CG	HI2	CG
HIP	ND1	HI2	ND1
HIP	HD1	HI2	HD1
HIP	CE1	HI2	CE1
HIP	NE2	HI2	NE2
HIP	HE2	HI2	HE2
HIP	CD2	HI2	CD2
HIP	C	HI2	C
HIP	O	HI2	O
HYL	HN	HYL	H
HYL	HNZ1	HYL	HZ1
HYL	HNZ2	HYL	HZ2
HYL	HNZ3	HYL	HZ3
ILE	HN	ILE	H
ILE	CD	ILE	CD1
LEU	HN	LEU	H
LYS	HN	LYS	H
LYS	HNZ1	LYS	HZ1
LYS	HNZ2	LYS	HZ2
LYS	HNZ3	LYS	HZ3
MET	HN	MET	H
PHE	HN	PHE	H
SER	HN	SER	H
SER	HOG	SER	HG
THR	HN	THR	H
THR	HOG	THR	HG1
TRP	HN	TRP	H
TYR	HN	TYR	H
TYR	HOH	TYR	HH
VAL	HN	VAL	H
FAD	O1P	FAD	OP1
FAD	O2P	FAD	OP2
FAD	O3P	FAD	O3
GNP     H21     GNP     HN12
GNP     H22     GNP     HN22
GNP     O2      GNP     O2*
GNP     O3      GNP     O3*
GNP     HO2     GNP     HO2*
GNP     HO3     GNP     HO3*

OPLS
resi atom   chrg   epsi   sigm   radi end   ! The radii are half sigma.
DUM  POS   1.000  0.000  0.000  1.500
DUM  NEG  -1.000  0.000  0.000  1.500
DUM  C4    0.000  0.000  0.000  0.000	    ! Dummy atom for TIM BD simulations
DUM  PO    0.000  0.000  0.000  0.000	    ! Dummy atom for TIM BD simulations
NTRM HT1   0.330  0.000  0.000  1.200
NTRM HT2   0.330  0.000  0.000  1.200	    ! 2^(-5/6) = 0.561231
NTRM HT3   0.330  0.000  0.000  1.200
NTRM N    -0.300  0.170  3.250  1.625
NTRM CA    0.310  0.080  3.800  1.900
NTRM C     0.500  0.105  3.750  1.875
NTRM O    -0.500  0.210  2.960  1.480
NTRP HT1   0.330  0.000  0.000  1.200       ! AMBER NTRP values
NTRP HT2   0.330  0.000  0.000  1.200
NTRP N    -0.300  0.170  3.250  1.625
NTRP CA    0.330  0.080  3.800  1.900
NTRP CD    0.310  0.118  3.800  1.900
NTRP C     0.500  0.105  3.750  1.875
NTRP O    -0.500  0.210  2.960  1.480
NTRO HT1   0.100  0.000  0.000  1.200       ! Neutral N-terminus
NTRO HT2   0.100  0.000  0.000  1.200
NTRO HT3   0.100  0.000  0.000  1.200
NTRO N    -0.300  0.170  3.250  1.625
NTRO CA    0.000  0.080  3.800  1.900
NTRO C     0.500  0.105  3.750  1.875
NTRO O    -0.500  0.210  2.960  1.480
NTPO HT1   0.100  0.000  0.000  1.200	    ! Neutral PRO N-terminus
NTPO HT2   0.100  0.000  0.000  1.200
NTPO N    -0.300  0.170  3.250  1.625
NTPO CA    0.100  0.080  3.800  1.900
NTPO CD    0.000  0.118  3.800  1.900
NTPO C     0.500  0.105  3.750  1.875
NTPO O    -0.500  0.210  2.960  1.480
HOH  O    -0.820  0.000  0.000  1.480       ! For TIP3P water
HOH  HW    0.410  0.000  0.000  1.200       ! For TIP3P water
HOH  ODU   0.000  0.000  0.000  1.480       ! For dummy TIP3P water
HOH  HDU   0.000  0.000  0.000  1.200       ! For dummy TIP3P water
CTRM OT1  -0.800  0.210  2.960  1.480
CTRM OT2  -0.800  0.210  2.960  1.480
CTRM N    -0.570  0.170  3.250  1.625
CTRM H     0.370  0.000  0.000  1.200
CTRM CA    0.100  0.080  3.800  1.900
CTRM C     0.700  0.105  3.750  1.875
CTRP OT1  -0.800  0.210  2.960  1.480       ! AMBER CTRP values
CTRP OT2  -0.800  0.210  2.960  1.480
CTRP N    -0.570  0.170  3.250  1.625
CTRP CA    0.185  0.080  3.800  1.900
CTRP C     0.700  0.105  3.750  1.875
CTRP CD    0.285  0.118  3.800  1.900
CTRO OT1  -0.350  0.210  2.960  1.480       ! Neutral N-terminus
CTRO OT2  -0.350  0.210  2.960  1.480
CTRO N    -0.570  0.170  3.250  1.625
CTRO H     0.370  0.000  0.000  1.200
CTRO CA    0.200  0.080  3.800  1.900
CTRO C     0.700  0.105  3.750  1.875
CTPO OT1  -0.350  0.210  2.960  1.480	    ! Neutral PRO N-terminus
CTPO OT2  -0.350  0.210  2.960  1.480
CTPO N    -0.570  0.170  3.250  1.625
CTPO CA    0.235  0.080  3.800  1.900
CTPO C     0.700  0.105  3.750  1.875
CTPO CD    0.335  0.118  3.800  1.900
ACE  CA    0.000  0.080  3.800  1.900
ACE  CH3   0.000  0.080  3.800  1.900
ACE  C     0.500  0.105  3.750  1.875
ACE  O    -0.500  0.210  2.960  1.480
ALA  N    -0.570  0.170  3.250  1.625
ALA  H     0.370  0.000  0.000  1.200
ALA  CA    0.200  0.080  3.800  1.900
ALA  CB    0.000  0.160  3.910  1.955
ALA  C     0.500  0.105  3.750  1.875
ALA  O    -0.500  0.210  2.960  1.480
ARG  N    -0.570  0.170  3.250  1.625
ARG  H     0.370  0.000  0.000  1.200
ARG  CA    0.200  0.080  3.800  1.900
ARG  CB    0.000  0.118  3.905  1.952
ARG  CG    0.070  0.118  3.905  1.952
ARG  CD    0.310  0.118  3.905  1.952
ARG  NE   -0.700  0.170  3.250  1.625
ARG  HE    0.440  0.000  0.000  1.200
ARG  CZ    0.640  0.050  2.250  1.125
ARG  NH1  -0.800  0.170  3.250  1.625
ARG  HH11  0.460  0.000  0.000  1.200
ARG  HH12  0.460  0.000  0.000  1.200
ARG  NH2  -0.800  0.170  3.250  1.625
ARG  HH21  0.460  0.000  0.000  1.200
ARG  HH22  0.460  0.000  0.000  1.200
ARG  C     0.500  0.105  3.750  1.875
ARG  O    -0.500  0.210  2.960  1.480
ARO  N    -0.570  0.170  3.250  1.625       ! Neutral ARG
ARO  H     0.370  0.000  0.000  1.200
ARO  CA    0.200  0.080  3.800  1.900
ARO  CB    0.000  0.118  3.905  1.952
ARO  CG    0.000  0.118  3.905  1.952
ARO  CD    0.200  0.118  3.905  1.952
ARO  NE   -0.570  0.170  3.250  1.625
ARO  HE    0.350  0.000  0.000  1.200
ARO  CZ    0.020  0.050  2.250  1.125
ARO  NH1  -0.440  0.170  3.250  1.625
ARO  HH11  0.220  0.000  0.000  1.200
ARO  HH12  0.220  0.000  0.000  1.200
ARO  NH2  -0.440  0.170  3.250  1.625
ARO  HH21  0.220  0.000  0.000  1.200
ARO  HH22  0.220  0.000  0.000  1.200
ARO  C     0.500  0.105  3.750  1.875
ARO  O    -0.500  0.210  2.960  1.480
ASN  N    -0.570  0.170  3.250  1.625
ASN  H     0.370  0.000  0.000  1.200
ASN  CA    0.200  0.080  3.800  1.900
ASN  CB    0.000  0.118  3.905  1.952
ASN  CG    0.500  0.105  3.750  1.875
ASN  OD1  -0.500  0.210  2.960  1.480
ASN  ND2  -0.850  0.170  3.250  1.625
ASN  HD21  0.425  0.000  0.000  1.200
ASN  HD22  0.425  0.000  0.000  1.200
ASN  C     0.500  0.105  3.750  1.875
ASN  O    -0.500  0.210  2.960  1.480
ASP  N    -0.570  0.170  3.250  1.625
ASP  H     0.370  0.000  0.000  1.200
ASP  CA    0.200  0.080  3.800  1.900
ASP  CB   -0.100  0.118  3.905  1.952
ASP  CG    0.700  0.105  3.750  1.875
ASP  OD1  -0.800  0.210  2.960  1.480
ASP  OD2  -0.800  0.210  2.960  1.480
ASP  C     0.500  0.105  3.750  1.875
ASP  O    -0.500  0.210  2.960  1.480
ASO  N    -0.570  0.170  3.250  1.625       ! Neutral ASP
ASO  H     0.370  0.000  0.000  1.200
ASO  CA    0.200  0.080  3.800  1.900
ASO  CB    0.000  0.118  3.905  1.952
ASO  CG    0.700  0.105  3.750  1.875
ASO  OD1  -0.350  0.210  2.960  1.480
ASO  OD2  -0.350  0.210  2.960  1.480
ASO  C     0.500  0.105  3.750  1.875
ASO  O    -0.500  0.210  2.960  1.480
CYSP N    -0.570  0.170  3.250  1.625
CYSP H     0.370  0.000  0.000  1.200
CYSP CA    0.200  0.080  3.800  1.900
CYSP CB    0.180  0.118  3.905  1.952
CYSP SG   -0.450  0.250  3.550  1.775
CYSP HG    0.270  0.000  0.000  1.200
CYSP C     0.500  0.105  3.750  1.875
CYSP O    -0.500  0.210  2.960  1.480
CYX  N    -0.570  0.170  3.250  1.625
CYX  H     0.370  0.000  0.000  1.200
CYX  CA    0.200  0.080  3.800  1.900
CYX  CB    0.300  0.118  3.800  1.900
CYX  SG   -0.300  0.250  3.550  1.775
CYX  C     0.500  0.105  3.750  1.875
CYX  O    -0.500  0.210  2.960  1.480
GLN  N    -0.570  0.170  3.250  1.625
GLN  H     0.370  0.000  0.000  1.200
GLN  CA    0.200  0.080  3.800  1.900
GLN  CB    0.000  0.118  3.905  1.952
GLN  CG    0.000  0.118  3.905  1.952
GLN  CD    0.500  0.105  3.750  1.875
GLN  OE1  -0.500  0.210  2.960  1.480
GLN  NE2  -0.850  0.170  3.250  1.625
GLN  HE21  0.425  0.000  0.000  1.200
GLN  HE22  0.425  0.000  0.000  1.200
GLN  C     0.500  0.105  3.750  1.875
GLN  O    -0.500  0.210  2.960  1.480
GLU  N    -0.570  0.170  3.250  1.625
GLU  H     0.370  0.000  0.000  1.200
GLU  CA    0.200  0.080  3.800  1.900
GLU  CB    0.000  0.118  3.905  1.952
GLU  CG   -0.100  0.118  3.905  1.952
GLU  CD    0.700  0.105  3.750  1.875
GLU  OE1  -0.800  0.210  2.960  1.480
GLU  OE2  -0.800  0.210  2.960  1.480
GLU  C     0.500  0.105  3.750  1.875
GLU  O    -0.500  0.210  2.960  1.480
GLO  N    -0.570  0.170  3.250  1.625       ! Neutral GLU
GLO  H     0.370  0.000  0.000  1.200
GLO  CA    0.200  0.080  3.800  1.900
GLO  CB    0.000  0.118  3.905  1.952
GLO  CG    0.000  0.118  3.905  1.952
GLO  CD    0.700  0.105  3.750  1.875
GLO  OE1  -0.350  0.210  2.960  1.480
GLO  OE2  -0.350  0.210  2.960  1.480
GLO  C     0.500  0.105  3.750  1.875
GLO  O    -0.500  0.210  2.960  1.480
GLY  N    -0.570  0.170  3.250  1.625
GLY  H     0.370  0.000  0.000  1.200
GLY  CA    0.200  0.118  3.800  1.900
GLY  C     0.500  0.105  3.750  1.875
GLY  O    -0.500  0.210  2.960  1.480
HID  N    -0.570  0.170  3.250  1.625
HID  H     0.370  0.000  0.000  1.200
HID  CA    0.200  0.080  3.800  1.900
HID  CB    0.000  0.118  3.905  1.952
HID  CG    0.130  0.145  3.750  1.875
HID  ND1  -0.570  0.170  3.250  1.625
HID  HD1   0.420  0.000  0.000  1.200
HID  CE1   0.410  0.145  3.750  1.875
HID  NE2  -0.490  0.170  3.250  1.625
HID  CD2   0.100  0.145  3.750  1.875
HID  C     0.500  0.105  3.750  1.875
HID  O    -0.500  0.210  2.960  1.480
HIE  N    -0.570  0.170  3.250  1.625
HIE  H     0.370  0.000  0.000  1.200
HIE  CA    0.200  0.080  3.800  1.900
HIE  CB    0.000  0.118  3.905  1.952
HIE  CG    0.100  0.145  3.750  1.875
HIE  ND1  -0.490  0.170  3.250  1.625
HIE  CE1   0.410  0.145  3.750  1.875
HIE  NE2  -0.570  0.170  3.250  1.625
HIE  HE2   0.420  0.000  0.000  1.200
HIE  CD2   0.130  0.145  3.750  1.875
HIE  C     0.500  0.105  3.750  1.875
HIE  O    -0.500  0.210  2.960  1.480
HI2  N    -0.570  0.170  3.250  1.625
HI2  H     0.370  0.000  0.000  1.200
HI2  CA    0.200  0.080  3.800  1.900
HI2  CB    0.000  0.118  3.905  1.952
HI2  CG    0.330  0.145  3.750  1.875
HI2  ND1  -0.540  0.170  3.250  1.625
HI2  HD1   0.460  0.000  0.000  1.200
HI2  CE1   0.500  0.145  3.750  1.875
HI2  NE2  -0.540  0.170  3.250  1.625
HI2  HE2   0.460  0.000  0.000  1.200
HI2  CD2   0.330  0.145  3.750  1.875
HI2  C     0.500  0.105  3.750  1.875
HI2  O    -0.500  0.210  2.960  1.480
HYP  N    -0.570  0.170  3.250  1.625
HYP  CA    0.285  0.080  3.800  1.900
HYP  CB    0.000  0.118  3.905  1.952
HYP  CG    0.265  0.080  3.850  1.925
HYP  CD    0.285  0.118  3.800  1.900
HYP  OD   -0.700  0.170  3.070  1.535
HYP  HD    0.435  0.000  0.000  1.200
HYP  C     0.500  0.105  3.750  1.875
HYP  O    -0.500  0.210  2.960  1.480
HYL  N    -0.570  0.170  3.250  1.625
HYL  H     0.370  0.000  0.000  1.200
HYL  CA    0.200  0.080  3.800  1.900
HYL  CB    0.000  0.118  3.905  1.952
HYL  CG    0.000  0.118  3.905  1.952
HYL  CD    0.265  0.080  3.850  1.925
HYL  OE1  -0.700  0.170  3.070  1.535
HYL  HE1   0.435  0.000  0.000  1.200
HYL  CE    0.310  0.118  3.905  1.952
HYL  NZ   -0.300  0.170  3.250  1.625
HYL  HZ1   0.330  0.000  0.000  1.200
HYL  HZ2   0.330  0.000  0.000  1.200
HYL  HZ3   0.330  0.000  0.000  1.200
HYL  C     0.500  0.105  3.750  1.875
HYL  O    -0.500  0.210  2.960  1.480
ILE  N    -0.570  0.170  3.250  1.625
ILE  H     0.370  0.000  0.000  1.200
ILE  CA    0.200  0.080  3.800  1.900
ILE  CB    0.000  0.080  3.850  1.925
ILE  CG1   0.000  0.118  3.905  1.952
ILE  CG2   0.000  0.160  3.910  1.955
ILE  CD1   0.000  0.175  3.905  1.952
ILE  C     0.500  0.105  3.750  1.875
ILE  O    -0.500  0.210  2.960  1.480
LEU  N    -0.570  0.170  3.250  1.625
LEU  H     0.370  0.000  0.000  1.200
LEU  CA    0.200  0.080  3.800  1.900
LEU  CB    0.000  0.118  3.905  1.952
LEU  CG    0.000  0.080  3.850  1.925
LEU  CD1   0.000  0.160  3.910  1.955
LEU  CD2   0.000  0.160  3.910  1.955
LEU  C     0.500  0.105  3.750  1.875
LEU  O    -0.500  0.210  2.960  1.480
LYS  N    -0.570  0.170  3.250  1.625
LYS  H     0.370  0.000  0.000  1.200
LYS  CA    0.200  0.080  3.800  1.900
LYS  CB    0.000  0.118  3.905  1.952
LYS  CG    0.000  0.118  3.905  1.952
LYS  CD    0.000  0.118  3.905  1.952
LYS  CE    0.310  0.118  3.905  1.952
LYS  NZ   -0.300  0.170  3.250  1.625
LYS  HZ1   0.330  0.000  0.000  1.200
LYS  HZ2   0.330  0.000  0.000  1.200
LYS  HZ3   0.330  0.000  0.000  1.200
LYS  C     0.500  0.105  3.750  1.875
LYS  O    -0.500  0.210  2.960  1.480
LYO  N    -0.570  0.170  3.250  1.625       ! Neutral LYS
LYO  H     0.370  0.000  0.000  1.200
LYO  CA    0.200  0.080  3.800  1.900
LYO  CB    0.000  0.118  3.905  1.952
LYO  CG    0.000  0.118  3.905  1.952
LYO  CD    0.000  0.118  3.905  1.952
LYO  CE    0.000  0.118  3.905  1.952
LYO  NZ   -0.300  0.170  3.250  1.625
LYO  HZ1   0.100  0.000  0.000  1.200
LYO  HZ2   0.100  0.000  0.000  1.200
LYO  HZ3   0.100  0.000  0.000  1.200
LYO  C     0.500  0.105  3.750  1.875
LYO  O    -0.500  0.210  2.960  1.480
MET  N    -0.570  0.170  3.250  1.625
MET  H     0.370  0.000  0.000  1.200
MET  CA    0.200  0.080  3.800  1.900
MET  CB    0.000  0.118  3.905  1.952
MET  CG    0.235  0.118  3.800  1.900
MET  SD   -0.470  0.250  3.550  1.775
MET  CE    0.235  0.170  3.800  1.900
MET  C     0.500  0.105  3.750  1.875
MET  O    -0.500  0.210  2.960  1.480
PCA  N    -0.570  0.170  3.250  1.625
PCA  H     0.370  0.000  0.000  1.200
PCA  CA    0.200  0.080  3.800  1.900
PCA  CB    0.000  0.118  3.905  1.952
PCA  CD    0.250  0.118  3.905  1.952
PCA  OE   -0.500  0.170  3.070  1.535
PCA  CG    0.250  0.118  3.905  1.952
PCA  C     0.500  0.105  3.750  1.875
PCA  O    -0.500  0.210  2.960  1.480
PHE  N    -0.570  0.170  3.250  1.625
PHE  H     0.370  0.000  0.000  1.200
PHE  CA    0.200  0.080  3.800  1.900
PHE  CB    0.000  0.118  3.905  1.952
PHE  CG    0.000  0.110  3.750  1.875
PHE  CD1   0.000  0.110  3.750  1.875
PHE  CE1   0.000  0.110  3.750  1.875
PHE  CZ    0.000  0.110  3.750  1.875
PHE  CE2   0.000  0.110  3.750  1.875
PHE  CD2   0.000  0.110  3.750  1.875
PHE  C     0.500  0.105  3.750  1.875
PHE  O    -0.500  0.210  2.960  1.480
PRO  N    -0.570  0.170  3.250  1.625
PRO  CD    0.285  0.118  3.800  1.900
PRO  CG    0.000  0.118  3.905  1.952
PRO  CB    0.000  0.118  3.905  1.952
PRO  CA    0.285  0.080  3.800  1.900
PRO  C     0.500  0.105  3.750  1.875
PRO  O    -0.500  0.210  2.960  1.480
SER  N    -0.570  0.170  3.250  1.625
SER  H     0.370  0.000  0.000  1.200
SER  CA    0.200  0.080  3.800  1.900
SER  CB    0.265  0.118  3.905  1.952
SER  OG   -0.700  0.170  3.070  1.535
SER  HG    0.435  0.000  0.000  1.200
SER  C     0.500  0.105  3.750  1.875
SER  O    -0.500  0.210  2.960  1.480
SEP  N    -0.570  0.170  3.250  1.625   ! phosphorylated SEP
SEP  H     0.370  0.000  0.000  1.200
SEP  CA    0.200  0.080  3.800  1.900
SEP  CB    0.265  0.118  3.905  1.952
SEP  OG   -0.655  0.170  3.070  1.535
SEP  C     0.500  0.105  3.750  1.875
SEP  O    -0.500  0.210  2.960  1.480
SEP  P     1.120  0.000  0.000  1.800
SEP  O1P  -0.910  0.000  0.000  1.550
SEP  O2P  -0.910  0.000  0.000  1.550
SEP  O3P  -0.910  0.000  0.000  1.550
THR  N    -0.570  0.170  3.250  1.625
THR  H     0.370  0.000  0.000  1.200
THR  CA    0.200  0.080  3.800  1.900
THR  CB    0.265  0.080  3.850  1.925
THR  CG2   0.000  0.160  3.910  1.955
THR  OG1  -0.700  0.170  3.070  1.535
THR  HG1   0.435  0.000  0.000  1.200
THR  C     0.500  0.105  3.750  1.875
THR  O    -0.500  0.210  2.960  1.480
TRP  N    -0.570  0.170  3.250  1.625
TRP  H     0.370  0.000  0.000  1.200
TRP  CA    0.200  0.080  3.800  1.900
TRP  CB    0.000  0.118  3.905  1.952
TRP  CG   -0.055  0.145  3.750  1.875
TRP  CD1   0.130  0.145  3.750  1.875
TRP  NE1  -0.570  0.170  3.250  1.625
TRP  HE1   0.420  0.000  0.000  1.200
TRP  HNE   0.420  0.000  0.000  1.200
TRP  CE2   0.130  0.145  3.750  1.875
TRP  CZ2   0.000  0.110  3.750  1.875
TRP  CH2   0.000  0.110  3.750  1.875
TRP  CZ3   0.000  0.110  3.750  1.875
TRP  CE3   0.000  0.110  3.750  1.875
TRP  CD2  -0.055  0.145  3.750  1.875
TRP  C     0.500  0.105  3.750  1.875
TRP  O    -0.500  0.210  2.960  1.480
TYR  N    -0.570  0.170  3.250  1.625
TYR  H     0.370  0.000  0.000  1.200
TYR  CA    0.200  0.080  3.800  1.900
TYR  CB    0.000  0.118  3.905  1.952
TYR  CG    0.000  0.110  3.750  1.875
TYR  CD1   0.000  0.110  3.750  1.875
TYR  CE1   0.000  0.110  3.750  1.875
TYR  CZ    0.265  0.110  3.750  1.875
TYR  OH   -0.700  0.170  3.070  1.535
TYR  HH    0.435  0.000  0.000  1.200
TYR  CE2   0.000  0.110  3.750  1.875
TYR  CD2   0.000  0.110  3.750  1.875
TYR  C     0.500  0.105  3.750  1.875
TYR  O    -0.500  0.210  2.960  1.480
VAL  N    -0.570  0.170  3.250  1.625
VAL  H     0.370  0.000  0.000  1.200
VAL  CA    0.200  0.080  3.800  1.900
VAL  CB    0.000  0.080  3.850  1.925
VAL  CG1   0.000  0.160  3.910  1.955
VAL  CG2   0.000  0.160  3.910  1.955
VAL  C     0.500  0.105  3.750  1.875
VAL  O    -0.500  0.210  2.960  1.480
NEG  TST5 -1.000  0.000  0.000  0.500
POS  TST5  1.000  0.000  0.000  0.500
NEU  TST5  0.000  0.000  0.000  0.500
GAP  PO   -1.700  0.000  0.000  2.00 
GAP  NP   -0.300  0.000  0.000  2.00 
GAP  POLR -1.700  0.000  0.000  2.00 
GAP  NPLR -0.300  0.000  0.000  2.00 
GAPH PO   -0.850  0.000  0.000  2.00 
GAPH NP   -0.150  0.000  0.000  2.00 
GAP  MN   -2.000  0.000  0.000  2.50 
GAPH MN   -1.000  0.000  0.000  2.50 
BUT  CH3   0.000  0.000  0.000  1.85
BUT  CH2   0.000  0.000  0.000  1.85
WAT  OW   -0.830  0.210  2.960  1.480
WAT  HW1   0.415  0.000  0.000  1.200
WAT  HW2   0.415  0.000  0.000  1.200
HE1  FE3   3.400  0.080  3.850  1.925 	!this is some simply parametrized heme
HE1  FE2   2.400  0.080  3.850  1.925
HE1  FE1   1.400  0.080  3.850  1.925
HE1  FE0   0.400  0.080  3.850  1.925
HE1  FE    1.400  0.080  3.850  1.925
HE1  CHA  -0.100  0.080  3.850  1.925
HE1  CHB  -0.100  0.080  3.850  1.925
HE1  CHC  -0.100  0.080  3.850  1.925
HE1  CHD  -0.100  0.080  3.850  1.925
HE1  NA    0.000  0.080  3.850  1.625
HE1  C1A   0.000  0.080  3.850  1.925
HE1  C2A   0.000  0.080  3.850  1.925
HE1  C3A   0.000  0.080  3.850  1.925
HE1  C4A   0.000  0.080  3.850  1.925
HE1  CMA   0.000  0.080  3.850  1.925
HE1  CAA   0.000  0.080  3.850  1.925
HE1  CBA   0.000  0.080  3.850  1.925
HE1  CGA   0.270  0.080  3.850  1.925
HE1  O1A  -0.635  0.080  3.850  1.480
HE1  O2A  -0.635  0.080  3.850  1.480
HE1  NB    0.000  0.080  3.850  1.625
HE1  C1B   0.000  0.080  3.850  1.925
HE1  C2B   0.000  0.080  3.850  1.925
HE1  C3B   0.000  0.080  3.850  1.925
HE1  C4B   0.000  0.080  3.850  1.925
HE1  CMB   0.000  0.080  3.850  1.925
HE1  CAB   0.000  0.080  3.850  1.925
HE1  CBB   0.000  0.080  3.850  1.925
HE1  NC    0.000  0.080  3.850  1.625
HE1  C1C   0.000  0.080  3.850  1.925
HE1  C2C   0.000  0.080  3.850  1.925
HE1  C3C   0.000  0.080  3.850  1.925
HE1  C4C   0.000  0.080  3.850  1.925
HE1  CMC   0.000  0.080  3.850  1.925
HE1  CAC   0.000  0.080  3.850  1.925
HE1  CBC   0.000  0.080  3.850  1.925
HE1  ND    0.000  0.080  3.850  1.625
HE1  C1D   0.000  0.080  3.850  1.925
HE1  C2D   0.000  0.080  3.850  1.925
HE1  C3D   0.000  0.080  3.850  1.925
HE1  C4D   0.000  0.080  3.850  1.925
HE1  CMD   0.000  0.080  3.850  1.925
HE1  CAD   0.000  0.080  3.850  1.925
HE1  CBD   0.000  0.080  3.850  1.925
HE1  CGD   0.270  0.080  3.850  1.925
HE1  O1D  -0.635  0.080  3.850  1.480
HE1  O2D  -0.635  0.080  3.850  1.480
FAD  C1*   0.221  0.000  0.000  1.80     !Flavin Adenin Dinucleotide
FAD  C2*   0.127  0.000  0.000  1.80     !net charge is 0
FAD  O2*  -0.274  0.000  0.000  1.60     !from DATFILE GRUB Version 21
FAD  H2    0.181  0.000  0.000  1.20     !/sq/mcm/app/grid/grid21/grub.dat
FAD  C3*   0.127  0.000  0.000  1.80     !2004.01.07 Domantas
FAD  O3*  -0.274  0.000  0.000  1.60
FAD  H3    0.181  0.000  0.000  1.20
FAD  C4*   0.127  0.000  0.000  1.80
FAD  O4*  -0.274  0.000  0.000  1.60
FAD  H4    0.181  0.000  0.000  1.20
FAD  C5*   0.221  0.000  0.000  1.80
FAD  O5*  -0.274  0.000  0.000  1.60
FAD  P     0.127  0.000  0.000  1.90
FAD  O1P  -0.093  0.000  0.000  1.60
FAD  O2P  -0.477  0.000  0.000  1.60
FAD  O3P  -0.274  0.000  0.000  1.60
FAD  AP    0.127  0.000  0.000  1.90
FAD  AO1  -0.477  0.000  0.000  1.60
FAD  AO2  -0.093  0.000  0.000  1.60
FAD  AO5* -0.274  0.000  0.000  1.60
FAD  AC5*  0.221  0.000  0.000  1.80
FAD  AC4*  0.127  0.000  0.000  1.80
FAD  AO4* -0.274  0.000  0.000  1.60
FAD  AC3*  0.127  0.000  0.000  1.80
FAD  AO3* -0.274  0.000  0.000  1.60
FAD  H5    0.181  0.000  0.000  1.20
FAD  AC2*  0.127  0.000  0.000  1.80
FAD  AO2* -0.274  0.000  0.000  1.60
FAD  H6    0.181  0.000  0.000  1.20
FAD  AC1*  0.127  0.000  0.000  1.80
FAD  AN9  -0.312  0.000  0.000  1.65
FAD  AC8   0.396  0.000  0.000  1.85
FAD  AN7  -0.180  0.000  0.000  1.65
FAD  AC5  -0.068  0.000  0.000  1.85
FAD  AC6   0.034  0.000  0.000  1.85
FAD  AN6  -0.129  0.000  0.000  1.65
FAD  H7    0.181  0.000  0.000  1.20
FAD  H8    0.181  0.000  0.000  1.20
FAD  AN1  -0.212  0.000  0.000  1.65
FAD  AC2   0.450  0.000  0.000  1.85
FAD  AN3  -0.219  0.000  0.000  1.65
FAD  AC4   0.158  0.000  0.000  1.85
FAD  N1   -0.171  0.000  0.000  1.65
FAD  C2    0.247  0.000  0.000  1.80
FAD  O2   -0.329  0.000  0.000  1.60
FAD  N3   -0.129  0.000  0.000  1.65
FAD  H1    0.181  0.000  0.000  1.20
FAD  C4    0.247  0.000  0.000  1.80
FAD  O4   -0.329  0.000  0.000  1.60
FAD  C4A   0.053  0.000  0.000  1.85
FAD  N5   -0.129  0.000  0.000  1.65
FAD  C5A   0.063  0.000  0.000  1.85
FAD  C6    0.166  0.000  0.000  1.85
FAD  C7    0.033  0.000  0.000  1.85
FAD  C7M   0.315  0.000  0.000  1.80
FAD  C8    0.033  0.000  0.000  1.85
FAD  C8M   0.315  0.000  0.000  1.80
FAD  C9    0.165  0.000  0.000  1.85
FAD  C9A   0.036  0.000  0.000  1.85
FAD  N10  -0.188  0.000  0.000  1.65
FAD  C10   0.036  0.000  0.000  1.85
FES  FE1   0.820  0.000  0.000  1.30     !suphur iron cluster from Tim 
FES  FE2   0.797  0.000  0.000  1.30     !net charge is -2
FES  S1   -0.637  0.000  0.000  1.80     !2004.01.10 Domantas
FES  S2   -0.590  0.000  0.000  1.80
FES  CB1A  0.006  0.000  0.000  1.70     !CB and SG of CYS46
FES  SG1A -0.593  0.000  0.000  1.80
FES  CB1B  0.040  0.000  0.000  1.70     !CB and SG of CYS52
FES  SG1B -0.661  0.000  0.000  1.80
FES  CB2A  0.059  0.000  0.000  1.70     !CB and SG of CYS92
FES  SG2A -0.629  0.000  0.000  1.80
FES  CB2B  0.023  0.000  0.000  1.70     !CB and SG of CYS55
FES  SG2B -0.636  0.000  0.000  1.80
FER  FE1   0.967  0.000  0.000  1.30     !sulfur iron cluster from Timm
FER  FE2   0.976  0.000  0.000  1.30 	 !net charge is -3 (red) more on F1
FER  S1   -0.864  0.000  0.000  1.80 	 !2005.03.10 Domantas
FER  S2   -0.862  0.000  0.000  1.80 
FER  CB1A -0.075  0.000  0.000  1.70     !CB and SG of C46 - Adx
FER  SG1A -0.784  0.000  0.000  1.80                   C39 - Pdx
FER  CB1B -0.048  0.000  0.000  1.70     !CB and SG of C52
FER  SG1B -0.804  0.000  0.000  1.80     	       C45
FER  CB2B -0.047  0.000  0.000  1.70     !CB and SG of C55
FER  SG2B -0.722  0.000  0.000  1.80     	       C48
FER  CB2A  0.005  0.000  0.000  1.70     !CB and SG of C92
FER  SG2A -0.742  0.000  0.000  1.80     	       C86 
CA1  C1    0.000  0.026  4.437  2.218	!this is simply parametrized
CA1  C2    0.550  0.120  3.742  1.871 	!camphor
CA1  C3    0.000  0.114  3.982  1.991
CA1  C4    0.000  0.049  4.214  2.107
CA1  C5    0.000  0.114  3.982  1.991
CA1  C6    0.000  0.114  3.982  1.991
CA1  C7    0.000  0.026  4.437  2.218
CA1  C8    0.000  0.181  3.858  1.929
CA1  C9    0.000  0.181  3.858  1.929
CA1  C10   0.000  0.181  3.858  1.929
CA1  O    -0.550  0.159  2.851  1.425
IO1  K     1.000  0.010  4.700  2.350	!simple thing for K ion +1  radii???!!!
IO1  CA    2.000  0.000  0.000  1.713   !simple thing for Ca ion +2 radii???!!!
IO1  MG    2.000  0.000  0.000  2.000   !simple thing for Mg ion +2 radii
IO2  MG    2.000  0.000  0.000  1.185   !simple thing for Mg ion +2 radii from CHARMM
HE2  N    -0.520  0.000  0.000  1.625	! this is heme with coordinating C357
HE2  HN    0.248  0.000  0.000  1.200	! charges from amber pars, total charge -2
HE2  CA    0.146  0.000  0.000  1.900
HE2  CB    0.140  0.000  0.000  1.900
HE2  SG   -0.494  0.000  0.000  1.775
HE2  C     0.526  0.000  0.000  1.875
HE2  O    -0.500  0.000  0.000  1.480
HE2  FE    0.892  0.000  0.000  1.925
HE2  NA   -0.2282 0.000  0.000  1.625
HE2  C1A   0.0823 0.000  0.000  1.925
HE2  C2A  -0.1968 0.000  0.000  1.925
HE2  CAA  -0.1449 0.000  0.000  1.925
HE2  CBA  -0.0348 0.000  0.000  1.925
HE2  CGA   0.6226 0.000  0.000  1.925
HE2  O1A  -0.5610 0.000  0.000  1.925
HE2  O2A  -0.5610 0.000  0.000  1.925
HE2  C3A   0.1723 0.000  0.000  1.925
HE2  CMA  -0.0601 0.000  0.000  1.925
HE2  C4A   0.0385 0.000  0.000  1.925
HE2  CHB  -0.0684 0.000  0.000  1.925
HE2  C1B   0.0268 0.000  0.000  1.925
HE2  NB   -0.2035 0.000  0.000  1.625
HE2  C2B   0.1254 0.000  0.000  1.925
HE2  CMB  -0.0279 0.000  0.000  1.925
HE2  C3B   0.0162 0.000  0.000  1.925
HE2  CAB   0.0171 0.000  0.000  1.925
HE2  CBB  -0.0483 0.000  0.000  1.925
HE2  C4B  -0.0407 0.000  0.000  1.925
HE2  CHC  -0.2794 0.000  0.000  1.925
HE2  C1C  -0.1992 0.000  0.000  1.925
HE2  NC   -0.1318 0.000  0.000  1.625
HE2  C2C   0.2774 0.000  0.000  1.925
HE2  CMC  -0.0554 0.000  0.000  1.925
HE2  C3C  -0.2053 0.000  0.000  1.925
HE2  CAC   0.0878 0.000  0.000  1.925
HE2  CBC  -0.0661 0.000  0.000  1.925
HE2  C4C   0.2244 0.000  0.000  1.925
HE2  CHD  -0.1577 0.000  0.000  1.925
HE2  C1D   0.1574 0.000  0.000  1.925
HE2  ND   -0.1984 0.000  0.000  1.625
HE2  C2D   0.0462 0.000  0.000  1.925
HE2  CMD  -0.0341 0.000  0.000  1.925
HE2  C3D   0.0049 0.000  0.000  1.925
HE2  C4D  -0.0446 0.000  0.000  1.925
HE2  CHA   0.0083 0.000  0.000  1.925
HE2  CAD  -0.1449 0.000  0.000  1.925
HE2  CBD  -0.1367 0.000  0.000  1.925
HE2  CGD   0.6061 0.000  0.000  1.925
HE2  O1D  -0.561  0.000  0.000  1.480
HE2  O2D  -0.561  0.000  0.000  1.480
HE3  FE    0.839  0.000  0.000  1.925 ! These heme parameters are derived from the ones above
HE3  NA   -0.328  0.000  0.000  1.625 ! these does not include any coordinating residue 
HE3  C1A   0.082  0.000  0.000  1.925 ! and charges from cys (above) were just blindly!!
HE3  C2A  -0.197  0.000  0.000  1.925 ! distributed for NA, NB, NC, ND and FE !!
HE3  CAA  -0.145  0.000  0.000  1.925 ! so use with Caution
HE3  CBA  -0.035  0.000  0.000  1.925 ! D.M. 2005.04
HE3  CGA   0.623  0.000  0.000  1.925
HE3  O1A  -0.561  0.000  0.000  1.925
HE3  O2A  -0.561  0.000  0.000  1.925
HE3  C3A   0.172  0.000  0.000  1.925
HE3  CMA  -0.060  0.000  0.000  1.925
HE3  C4A   0.039  0.000  0.000  1.925
HE3  CHB  -0.068  0.000  0.000  1.925
HE3  C1B   0.027  0.000  0.000  1.925
HE3  NB   -0.304  0.000  0.000  1.625
HE3  C2B   0.125  0.000  0.000  1.925
HE3  CMB  -0.028  0.000  0.000  1.925
HE3  C3B   0.016  0.000  0.000  1.925
HE3  CAB   0.017  0.000  0.000  1.925
HE3  CBB  -0.048  0.000  0.000  1.925
HE3  C4B  -0.041  0.000  0.000  1.925
HE3  CHC  -0.279  0.000  0.000  1.925
HE3  C1C  -0.199  0.000  0.000  1.925
HE3  NC   -0.232  0.000  0.000  1.625
HE3  C2C   0.277  0.000  0.000  1.925
HE3  CMC  -0.055  0.000  0.000  1.925
HE3  C3C  -0.205  0.000  0.000  1.925
HE3  CAC   0.088  0.000  0.000  1.925
HE3  CBC  -0.066  0.000  0.000  1.925
HE3  C4C   0.224  0.000  0.000  1.925
HE3  CHD  -0.158  0.000  0.000  1.925
HE3  C1D   0.157  0.000  0.000  1.925
HE3  ND   -0.298  0.000  0.000  1.625
HE3  C2D   0.046  0.000  0.000  1.925
HE3  CMD  -0.034  0.000  0.000  1.925
HE3  C3D   0.005  0.000  0.000  1.925
HE3  C4D  -0.045  0.000  0.000  1.925
HE3  CHA   0.008  0.000  0.000  1.925
HE3  CAD  -0.145  0.000  0.000  1.925
HE3  CBD  -0.137  0.000  0.000  1.925
HE3  CGD   0.606  0.000  0.000  1.925
HE3  O1D  -0.561  0.000  0.000  1.480
HE3  O2D  -0.561  0.000  0.000  1.480
GNP  O1G  -0.9396 0.000  0.000  0.434 !GNP based on Anthechamber
GNP  PG    1.3231 0.000  0.000  1.538 !some modifications based on ATP 
GNP  O2G  -0.9396 0.000  0.000  0.434 !parameters from H. Carlson
GNP  O3G  -0.9396 0.000  0.000  0.434 !by Branimir
GNP  N3B  -0.6639 0.000  0.000  0.530
GNP  H3B   0.2885 0.000  0.000  0.161
GNP  PB    1.2550 0.000  0.000  1.538
GNP  O1B  -0.8874 0.000  0.000  0.434
GNP  O2B  -0.8874 0.000  0.000  0.434
GNP  O3A  -0.6411 0.000  0.000  0.465
GNP  PA    1.6446 0.000  0.000  1.538
GNP  O1A  -0.6952 0.000  0.000  0.434
GNP  O2A  -0.6952 0.000  0.000  0.434
GNP  O5*  -0.5725 0.000  0.000  0.465
GNP  C5*   0.2816 0.000  0.000  0.878
GNP  C4*   0.1404 0.000  0.000  0.878
GNP  C3*   0.2571 0.000  0.000  0.878
GNP  O3*  -0.6282 0.000  0.000  0.465
GNP HO3*   0.4392 0.000  0.000  0.135
GNP  C2*   0.1495 0.000  0.000  0.878
GNP  O2*  -0.5817 0.000  0.000  0.465
GNP HO2*   0.3759 0.000  0.000  0.135
GNP  O4*  -0.4185 0.000  0.000  0.465
GNP  C1*   0.2520 0.000  0.000  0.878
GNP  N9   -0.2066 0.000  0.000  0.530
GNP  C8    0.3299 0.000  0.000  0.360
GNP  N7   -0.7806 0.000  0.000  0.530
GNP  C5    0.2190 0.000  0.000  0.360
GNP  C6    0.6201 0.000  0.000  0.616
GNP  O6   -0.7340 0.000  0.000  0.434
GNP  N1   -0.4814 0.000  0.000  0.530
GNP  H1    0.3027 0.000  0.000  0.161
GNP  C2    0.4959 0.000  0.000  0.360
GNP  N2   -0.8618 0.000  0.000  0.530
GNP HN12   0.3732 0.000  0.000  0.161
GNP HN22   0.3596 0.000  0.000  0.161
GNP  N3   -0.5483 0.000  0.000  0.530
GNP  C4   -0.0044 0.000  0.000  0.360
GDP  O1B  -0.9096 0.000  0.000  0.434 !GDP derived from GNP above
GDP  O2B  -0.9096 0.000  0.000  0.434 !gamma phosphate group was removed
GDP  O3B  -0.9096 0.000  0.000  0.434 !and O3B added
GDP  PB    1.3231 0.000  0.000  1.538 !charges on O1B, O2B, O3B, PB and a bit
GDP  O3A  -0.6411 0.000  0.000  0.465 !on PA were scaled to have total -3.0 
GDP  PA    1.6596 0.000  0.000  1.538
GDP  O1A  -0.6952 0.000  0.000  0.434
GDP  O2A  -0.6952 0.000  0.000  0.434
GDP  O5*  -0.5725 0.000  0.000  0.465
GDP  C5*   0.2816 0.000  0.000  0.878
GDP  C4*   0.1404 0.000  0.000  0.878
GDP  C3*   0.2571 0.000  0.000  0.878
GDP  O3*  -0.6282 0.000  0.000  0.465
GDP HO3*   0.4392 0.000  0.000  0.135
GDP  C2*   0.1495 0.000  0.000  0.878
GDP  O2*  -0.5817 0.000  0.000  0.465
GDP HO2*   0.3759 0.000  0.000  0.135
GDP  O4*  -0.4185 0.000  0.000  0.465
GDP  C1*   0.2520 0.000  0.000  0.878
GDP  N9   -0.2066 0.000  0.000  0.530
GDP  C8    0.3299 0.000  0.000  0.360
GDP  N7   -0.7806 0.000  0.000  0.530
GDP  C5    0.2190 0.000  0.000  0.360
GDP  C6    0.6201 0.000  0.000  0.616
GDP  O6   -0.7340 0.000  0.000  0.434
GDP  N1   -0.4814 0.000  0.000  0.530
GDP  H1    0.3027 0.000  0.000  0.161
GDP  C2    0.4959 0.000  0.000  0.360
GDP  N2   -0.8618 0.000  0.000  0.530
GDP HN12   0.3732 0.000  0.000  0.161
GDP HN22   0.3596 0.000  0.000  0.161
GDP  N3   -0.5483 0.000  0.000  0.530
GDP  C4   -0.0044 0.000  0.000  0.360
HEC  N    -0.520  0.00   0.00	1.824  ! THIS doesn't seem to work properly and finally should probably take HE2 residues type
HEC  H     0.248  0.00   0.00	0.161  !taken from amber parameters of Vlad Cojocaru's P4502C9 simulations.
HEC  CA    0.146  0.00   0.00	1.908  !radii of H atoms set to 0.0 if no charge, otherwise 0.161. Radii of
HEC  HA    0.000  0.00   0.00	0.000  ! other atoms should probably be scaled to be consistent with opls
HEC  CB    0.140  0.00   0.00	0.000
HEC HB2    0.000  0.00   0.00	0.000
HEC HB3    0.000  0.00   0.00	0.000
HEC  SG   -0.495  0.00   0.00	2.000
HEC  FE    0.892  0.00   0.00	1.200
HEC  NA   -0.228  0.00   0.00	1.824
HEC  C1A   0.082  0.00   0.00	1.908
HEC  C2A  -0.197  0.00   0.00	1.908
HEC  CAA  -0.145  0.00   0.00	1.908
HEC HAA1   0.000  0.00   0.00	0.000
HEC HAA2   0.000  0.00   0.00	0.000
HEC  CBA  -0.167  0.00   0.00	1.908
HEC HBA1   0.052  0.00   0.00	0.161
HEC HBA2   0.080  0.00   0.00	0.161
HEC  CGA   0.623  0.00   0.00	1.908
HEC  O1A  -0.561  0.00   0.00	1.661
HEC  O2A  -0.561  0.00   0.00	1.661
HEC  C3A   0.172  0.00   0.00	1.908
HEC  CMA  -0.447  0.00   0.00	1.908
HEC HMA1   0.140  0.00   0.00	0.161
HEC HMA2   0.126  0.00   0.00	0.161
HEC HMA3   0.121  0.00   0.00	0.161
HEC  C4A   0.038  0.00   0.00	1.908
HEC  CHB  -0.228  0.00   0.00	1.908
HEC HCHB   0.160  0.00   0.00	0.161  ! This atom should exist??
HEC  C1B   0.027  0.00   0.00	1.908
HEC  NB   -0.204  0.00   0.00	1.824
HEC  C2B   0.125  0.00   0.00	1.908
HEC  CMB  -0.337  0.00   0.00	1.908
HEC HMB1   0.086  0.00   0.00	0.161
HEC HMB2   0.116  0.00   0.00	0.161
HEC HMB3   0.106  0.00   0.00	0.161
HEC  C3B   0.016  0.00   0.00	1.908
HEC  CAB  -0.110  0.00   0.00	1.908
HEC HCAB   0.127  0.00   0.00	0.161
HEC  CBB  -0.356  0.00   0.00	1.908
HEC HCB1   0.162  0.00   0.00	0.161
HEC HCB2   0.146  0.00   0.00	0.161
HEC  C4B  -0.041  0.00   0.00	1.908
HEC  CHC  -0.396  0.00   0.00	1.908
HEC HCHC   0.116  0.00   0.00	0.161
HEC  C1C  -0.199  0.00   0.00	1.908
HEC  NC   -0.132  0.00   0.00	1.824
HEC  C2C   0.277  0.00   0.00	1.908
HEC  CMC  -0.396  0.00   0.00	1.908
HEC HC1    0.121  0.00   0.00	0.161
HEC HC2    0.108  0.00   0.00	0.161
HEC HC3    0.112  0.00   0.00	0.161
HEC  C3C  -0.205  0.00   0.00	1.908
HEC  CAC   0.004  0.00   0.00	1.908
HEC HCAC   0.083  0.00   0.00	1.487
HEC  CBC  -0.374  0.00   0.00	1.908
HEC HBC1   0.162  0.00   0.00	0.161
HEC HBC2   0.146  0.00   0.00	0.161
HEC  C4C   0.224  0.00   0.00	1.908
HEC  CHD  -0.321  0.00   0.00	1.908
HEC  HCHD  0.164  0.00   0.00	0.161
HEC  C1D   0.157  0.00   0.00	1.908
HEC  ND   -0.198  0.00   0.00	1.824
HEC  C2D   0.046  0.00   0.00	1.908
HEC  CMD  -0.395  0.00   0.00	1.908
HEC HMD1   0.129  0.00   0.00	0.161
HEC HMD2   0.122  0.00   0.00	0.161
HEC HMD3   0.110  0.00   0.00	0.161
HEC  C3D   0.005  0.00   0.00	1.908
HEC  C4D  -0.045  0.00   0.00	1.908
HEC  CHA  -0.232  0.00   0.00	1.908
HEC HCHA   0.241  0.00   0.00	0.161
HEC  CAD  -0.145  0.00   0.00	1.908
HEC HAD1   0.000  0.00   0.00	0.161
HEC HAD2   0.000  0.00   0.00	0.161
HEC  CBD  -0.167  0.00   0.00	1.908
HEC HBD1   0.020  0.00   0.00	0.161
HEC HBD2   0.010  0.00   0.00	0.161
HEC  CGD   0.606  0.00   0.00	1.908
HEC  O1D  -0.561  0.00   0.00	1.661
HEC  O2D  -0.561  0.00   0.00	1.661
HEC  C     0.526  0.00   0.00	1.908
HEC  O    -0.500  0.00   0.00	1.661
GSU1 AU    0.000  0.00   0.00   1.70  ! Distance between two Au in the surface lattice is 2.93, i.e radius is approx 1.5. Wikipedia atomic radius page gives covalent of 1.44, vdw of 1.66
POP	C1T	-0.27	0.0	0.0	2.040
POP	HT11	0.09	0.0	0.0	1.3400
POP	HT12	0.09	0.0	0.0	1.3400
POP	HT13	0.09	0.0	0.0	1.3400
POP	C1N	-0.18	0.0	0.0	2.010
POP	HN11	0.09	0.0	0.0	1.3400
POP	HN12	0.09	0.0	0.0	1.3400
POP	C1M	-0.18	0.0	0.0	2.010
POP	HM11	0.09	0.0	0.0	1.3400
POP	HM12	0.09	0.0	0.0	1.3400
POP	C1L	-0.18	0.0	0.0	2.010
POP	HL11	0.09	0.0	0.0	1.3400
POP	HL12	0.09	0.0	0.0	1.3400
POP	C1K	-0.18	0.0	0.0	2.010
POP	HK11	0.09	0.0	0.0	1.3400
POP	HK12	0.09	0.0	0.0	1.3400
POP	C1J	-0.18	0.0	0.0	2.010
POP	HJ11	0.09	0.0	0.0	1.3400
POP	HJ12	0.09	0.0	0.0	1.3400
POP	C1I	-0.18	0.0	0.0	2.010
POP	HI11	0.09	0.0	0.0	1.3400
POP	HI12	0.09	0.0	0.0	1.3400
POP	C1H	-0.18	0.0	0.0	2.010
POP	HH11	0.09	0.0	0.0	1.3400
POP	HH12	0.09	0.0	0.0	1.3400
POP	CZ2	-0.15	0.0	0.0	2.09
POP	HZ2	0.15	0.0	0.0	1.25
POP	CZ1	-0.15	0.0	0.0	2.09
POP	HZ1	0.15	0.0	0.0	1.25
POP	C1G	-0.18	0.0	0.0	2.010
POP	HG11	0.09	0.0	0.0	1.3400
POP	HG12	0.09	0.0	0.0	1.3400
POP	C1F	-0.18	0.0	0.0	2.010
POP	HF11	0.09	0.0	0.0	1.3400
POP	HF12	0.09	0.0	0.0	1.3400
POP	C1E	-0.18	0.0	0.0	2.010
POP	HE11	0.09	0.0	0.0	1.3400
POP	HE12	0.09	0.0	0.0	1.3400
POP	C1D	-0.18	0.0	0.0	2.010
POP	HD11	0.09	0.0	0.0	1.3400
POP	HD12	0.09	0.0	0.0	1.3400
POP	C1C	-0.18	0.0	0.0	2.010
POP	HC11	0.09	0.0	0.0	1.3400
POP	HC12	0.09	0.0	0.0	1.3400
POP	C1B	-0.18	0.0	0.0	2.010
POP	HB11	0.09	0.0	0.0	1.3400
POP	HB12	0.09	0.0	0.0	1.3400
POP	C1A	-0.22	0.0	0.0	2.010
POP	HA11	0.09	0.0	0.0	1.3400
POP	HA12	0.09	0.0	0.0	1.3400
POP	C81	0.9	0.0	0.0	2.00
POP	O81	-0.63	0.0	0.0	1.70
POP	O71	-0.49	0.0	0.0	1.6500
POP	C7	0.17	0.0	0.0	2.275
POP	C6	-0.08	0.0	0.0	2.010
POP	O4P	-0.57	0.0	0.0	1.6500
POP	P	1.5	0.0	0.0	2.15
POP	O2P	-0.78	0.0	0.0	1.70
POP	O3P	-0.78	0.0	0.0	1.70
POP	O1P	-0.57	0.0	0.0	1.6500
POP	C5	-0.08	0.0	0.0	2.010
POP	C4	-0.1	0.0	0.0	2.010
POP	N	-0.6	0.0	0.0	1.85
POP	C1	-0.35	0.0	0.0	2.06
POP	H11	0.25	0.0	0.0	0.7
POP	H12	0.25	0.0	0.0	0.7
POP	H13	0.25	0.0	0.0	0.7
POP	C2	-0.35	0.0	0.0	2.06
POP	H21	0.25	0.0	0.0	0.7
POP	H22	0.25	0.0	0.0	0.7
POP	H23	0.25	0.0	0.0	0.7
POP	C3	-0.35	0.0	0.0	2.06
POP	H31	0.25	0.0	0.0	0.7
POP	H32	0.25	0.0	0.0	0.7
POP	H33	0.25	0.0	0.0	0.7
POP	H41	0.25	0.0	0.0	0.7
POP	H42	0.25	0.0	0.0	0.7
POP	H51	0.09	0.0	0.0	1.3400
POP	H52	0.09	0.0	0.0	1.3400
POP	H61	0.09	0.0	0.0	1.3400
POP	H62	0.09	0.0	0.0	1.3400
POP	H7	0.09	0.0	0.0	1.3200
POP	C72	0.08	0.0	0.0	2.010
POP	H271	0.09	0.0	0.0	1.3400
POP	H272	0.09	0.0	0.0	1.3400
POP	O72	-0.49	0.0	0.0	1.6500
POP	C82	0.9	0.0	0.0	2.00
POP	O82	-0.63	0.0	0.0	1.70
POP	C2A	-0.22	0.0	0.0	2.010
POP	HA21	0.09	0.0	0.0	1.3400
POP	HA22	0.09	0.0	0.0	1.3400
POP	C2B	-0.18	0.0	0.0	2.010
POP	HB21	0.09	0.0	0.0	1.3400
POP	HB22	0.09	0.0	0.0	1.3400
POP	C2C	-0.18	0.0	0.0	2.010
POP	HC21	0.09	0.0	0.0	1.3400
POP	HC22	0.09	0.0	0.0	1.3400
POP	C2D	-0.18	0.0	0.0	2.010
POP	HD21	0.09	0.0	0.0	1.3400
POP	HD22	0.09	0.0	0.0	1.3400
POP	C2E	-0.18	0.0	0.0	2.010
POP	HE21	0.09	0.0	0.0	1.3400
POP	HE22	0.09	0.0	0.0	1.3400
POP	C2F	-0.18	0.0	0.0	2.010
POP	HF21	0.09	0.0	0.0	1.3400
POP	HF22	0.09	0.0	0.0	1.3400
POP	C2G	-0.18	0.0	0.0	2.010
POP	HG21	0.09	0.0	0.0	1.3400
POP	HG22	0.09	0.0	0.0	1.3400
POP	C2H	-0.18	0.0	0.0	2.010
POP	HH21	0.09	0.0	0.0	1.3400
POP	HH22	0.09	0.0	0.0	1.3400
POP	C2I	-0.18	0.0	0.0	2.010
POP	HI21	0.09	0.0	0.0	1.3400
POP	HI22	0.09	0.0	0.0	1.3400
POP	C2J	-0.18	0.0	0.0	2.010
POP	HJ21	0.09	0.0	0.0	1.3400
POP	HJ22	0.09	0.0	0.0	1.3400
POP	C2K	-0.18	0.0	0.0	2.010
POP	HK21	0.09	0.0	0.0	1.3400
POP	HK22	0.09	0.0	0.0	1.3400
POP	C2L	-0.18	0.0	0.0	2.010
POP	HL21	0.09	0.0	0.0	1.3400
POP	HL22	0.09	0.0	0.0	1.3400
POP	C2M	-0.18	0.0	0.0	2.010
POP	HM21	0.09	0.0	0.0	1.3400
POP	HM22	0.09	0.0	0.0	1.3400
POP	C2N	-0.18	0.0	0.0	2.010
POP	HN21	0.09	0.0	0.0	1.3400
POP	HN22	0.09	0.0	0.0	1.3400
POP	C2T	-0.27	0.0	0.0	2.040
POP	HT21	0.09	0.0	0.0	1.3400
POP	HT22	0.09	0.0	0.0	1.3400
POP	HT23	0.09	0.0	0.0	1.3400
PTD	C1T	-0.27	0	0	2.040
PTD	C1N	-0.18	0	0	2.010
PTD	C1M	-0.18	0	0	2.010
PTD	C1L	-0.18	0	0	2.010
PTD	C1K	-0.18	0	0	2.010
PTD	C1J	-0.18	0	0	2.010
PTD	C1I	-0.18	0	0	2.010
PTD	C1H	-0.18	0	0	2.010
PTD	CZ2	-0.15	0	0	2.09
PTD	CZ1	-0.15	0	0	2.09
PTD	C1G	-0.18	0	0	2.010
PTD	C1F	-0.18	0	0	2.010
PTD	C1E	-0.18	0	0	2.010
PTD	C1D	-0.18	0	0	2.010
PTD	C1C	-0.18	0	0	2.010
PTD	C1B	-0.18	0	0	2.010
PTD	C1A	-0.22	0	0	2.010
PTD	C81	0.9	0	0	2.00
PTD	O81	-0.63	0	0	1.70
PTD	O71	-0.49	0	0	1.65
PTD	C7	0.17	0	0	2.275
PTD	C6	-0.08	0	0	2.010
PTD	O4P	-0.58	0	0	1.6500
PTD	C72	0.08	0	0	2.010
PTD	O72	-0.49	0	0	1.6500
PTD	C82	0.9	0	0	2.00
PTD	O82	-0.63	0	0	1.70
PTD	C2A	-0.22	0	0	2.010
PTD	C2B	-0.18	0	0	2.010
PTD	C2C	-0.18	0	0	2.010
PTD	C2D	-0.18	0	0	2.010
PTD	C2E	-0.18	0	0	2.010
PTD	C2F	-0.18	0	0	2.010
PTD	C2G	-0.18	0	0	2.010
PTD	C2H	-0.18	0	0	2.010
PTD	C2I	-0.18	0	0	2.010
PTD	C2J	-0.18	0	0	2.010
PTD	C2K	-0.18	0	0	2.010
PTD	C2L	-0.18	0	0	2.010
PTD	C2M	-0.18	0	0	2.010
PTD	C2N	-0.18	0	0	2.010
PTD	C2T	-0.27	0	0	2.040
PTD	HT11	0.09	0	0	1.3400
PTD	HT12	0.09	0	0	1.3400
PTD	HT13	0.09	0	0	1.3400
PTD	HN11	0.09	0	0	1.3400
PTD	HN12	0.09	0	0	1.3400
PTD	HM11	0.09	0	0	1.3400
PTD	HM12	0.09	0	0	1.3400
PTD	HL11	0.09	0	0	1.3400
PTD	HL12	0.09	0	0	1.3400
PTD	HK11	0.09	0	0	1.3400
PTD	HK12	0.09	0	0	1.3400
PTD	HJ11	0.09	0	0	1.3400
PTD	HJ12	0.09	0	0	1.3400
PTD	HI11	0.09	0	0	1.3400
PTD	HI12	0.09	0	0	1.3400
PTD	HH11	0.09	0	0	1.3400
PTD	HH12	0.09	0	0	1.3400
PTD	HZ2	0.15	0	0	1.25
PTD	HZ1	0.15	0	0	1.25
PTD	HG11	0.09	0	0	1.3400
PTD	HG12	0.09	0	0	1.3400
PTD	HF11	0.09	0	0	1.3400
PTD	HF12	0.09	0	0	1.3400
PTD	HE11	0.09	0	0	1.3400
PTD	HE12	0.09	0	0	1.3400
PTD	HD11	0.09	0	0	1.3400
PTD	HD12	0.09	0	0	1.3400
PTD	HC11	0.09	0	0	1.3400
PTD	HC12	0.09	0	0	1.3400
PTD	HB11	0.09	0	0	1.3400
PTD	HB12	0.09	0	0	1.3400
PTD	HA11	0.09	0	0	1.3400
PTD	HA12	0.09	0	0	1.3400
PTD	H61	0.09	0	0	1.3400
PTD	H62	0.09	0	0	1.3400
PTD	H7	0.09	0	0	1.3200
PTD	H271	0.09	0	0	1.3400
PTD	H272	0.09	0	0	1.3400
PTD	HA21	0.09	0	0	1.3400
PTD	HA22	0.09	0	0	1.3400
PTD	HB21	0.09	0	0	1.3400
PTD	HB22	0.09	0	0	1.3400
PTD	HC21	0.09	0	0	1.3400
PTD	HC22	0.09	0	0	1.3400
PTD	HD21	0.09	0	0	1.3400
PTD	HD22	0.09	0	0	1.3400
PTD	HE21	0.09	0	0	1.3400
PTD	HE22	0.09	0	0	1.3400
PTD	HF21	0.09	0	0	1.3400
PTD	HF22	0.09	0	0	1.3400
PTD	HG21	0.09	0	0	1.3400
PTD	HG22	0.09	0	0	1.3400
PTD	HH21	0.09	0	0	1.3400
PTD	HH22	0.09	0	0	1.3400
PTD	HI21	0.09	0	0	1.3400
PTD	HI22	0.09	0	0	1.3400
PTD	HJ21	0.09	0	0	1.3400
PTD	HJ22	0.09	0	0	1.3400
PTD	HK21	0.09	0	0	1.3400
PTD	HK22	0.09	0	0	1.3400
PTD	HL21	0.09	0	0	1.3400
PTD	HL22	0.09	0	0	1.3400
PTD	HM21	0.09	0	0	1.3400
PTD	HM22	0.09	0	0	1.3400
PTD	HN21	0.09	0	0	1.3400
PTD	HN22	0.09	0	0	1.3400
PTD	HT21	0.09	0	0	1.3400
PTD	HT22	0.09	0	0	1.3400
PTD	HT23	0.09	0	0	1.3400
PTD	C9	0.14	0	0	2.000
PTD	O1	-0.65	0	0	1.765
PTD	C10	0.14	0	0	2.000
PTD	O2	-0.65	0	0	1.765
PTD	C3I	0.14	0	0	2.000
PTD	O3	-0.65	0	0	1.765
PTD	C4I	0.14	0	0	2.000
PTD	O4	-0.65	0	0	1.765
PTD	C5I	0.14	0	0	2.000
PTD	O5	-0.65	0	0	1.765
PTD	C6I	0.14	0	0	2.000
PTD	O6	-0.65	0	0	1.765
PTD	P1	1.5	0	0	2.15
PTD	OP1	-0.8	0	0	1.70
PTD	OP2	-0.8	0	0	1.70
PTD	P3	1.48	0	0	2.15
PTD	O10	-1.02	0	0	1.70
PTD	O11	-1.02	0	0	1.70
PTD	O12	-1.02	0	0	1.70
PTD	HO6	0.42	0	0	0.2245
PTD	HO2	0.42	0	0	0.2245
PTD	HO4	0.42	0	0	0.2245
PTD	HO5	0.42	0	0	0.2245
PTD	H1	0.09	0	0	1.340
PTD	H4	0.09	0	0	1.340
PTD	H5	0.09	0	0	1.340
PTD	H6	0.09	0	0	1.340
PTD	H2	0.09	0	0	1.340
PTD	H3	0.09	0	0	1.340
