# Supplementary material for: On Calculation of the Electrostatic Potential of a Phosphatidylinositol Phosphate-Containing Phosphatidylcholine Lipid Membrane Accounting for Membrane Dynamics
Source: PLoS One. 2014 Aug 20;9(8):e104778. doi: 10.1371/journal.pone.0104778 (PMC4139306; doi:10.1371/journal.pone.0104778)
Supplement: File S2 — Python script for calculation of isopotential height, python script for calculation of average and remedian electrostatic potentials, GAFF and CHARMM Gromacs input files (mdp, pdb, top, itp) for PtdIns(3)P and POPC (GAFF), POPC parameters for CHARMM are available from the Gromacs website). (ZIP) [file pone.0104778.s002.zip › python_scripts/Electrostatics calculation input files/uhbd_focus_test_excl_repCG.in]

assign  dim   =  271 end           ! dimensions of the grid
assign  ios   =  100 end            ! ionic strength

read mol 1 file "npgt_3x3.pdb" fpdb end   ! read the pdb file and set the parameters
set charge radius param opls file "qtable_popc_gaff.dat" end

read mol 2 file "sites.pdb" fpdb end
set charge file "qtable_withLIP_SIT_CG.dat" end


!!read mol 2 file "site_potential_rep4CG.pdb" fpdb end
!!set charge file "qtable_withLIP_SIT_CG.dat" end
!!print apar mol2 end

!edit mol1 radius shift 1. end !!pas rigoureux, mais au moins meme pametres pour les 2 calculs

elec                               ! electrostatics calculation module
    mol1 center                    ! to center at geometric center
    dime $dim $dim 222             ! define dimensions
    bcfl 2                         ! asymptotic boundary conditions      
    ionstr $ios                    ! ionic strength
    rion 2.0                       ! ionic exclusion radius
    spacing 2.                      ! grid spacing in A
    sdie 80                        ! solvent dielectric          
    pdie 2.0                       ! solute (protein) dielectric
    temp 296
    maxit 1000                      ! iterations request
    gcenter 0.0 0.0 0.0           
!    nmap 1.4
end

write grid rho ascii file "rho1.grd" end
write grid exgrid ascii file "exgrid1.grd" end
!!stop

write phi file "membrane1_first.grd" binary noexclude end !

print dipole mol1 end


elec                               ! electrostatics calculation module
    mol1 center                    ! to center at geometric center
    dime 201 201 201             ! define dimensions
    bcfl 4                         ! 4 focusing    
    ionstr $ios                    ! ionic strength
    rion 2.0                       ! ionic exclusion radius
    spacing 0.5                      ! grid spacing in A
    sdie 80                        ! solvent dielectric          
    pdie 2.0                       ! solute (protein) dielectric
    temp 296
    maxit 4000                      ! iterations request
    gcenter 0.0 0.0 0.0  
!    nmap 1.4         
end

write phi file "membrane1_focus.grd" binary noexclude end  ! write grid file noexcluding protein
write phi file "membrane1.grd" binary exclude end 

print elec phisave all end !!!!!! sais pas  a quoi ca sert,mais al air necessaire
!!print elec phinrg mol1 end 
print elec phiwrite mol2 end       ! write potential on sites of mol2


!write grid rho ascii file "rho2.grd" end
!write grid exgrid ascii file "exgrid2.grd" end

stop
