# Supplementary material for: On Calculation of the Electrostatic Potential of a Phosphatidylinositol Phosphate-Containing Phosphatidylcholine Lipid Membrane Accounting for Membrane Dynamics
Source: PLoS One. 2014 Aug 20;9(8):e104778. doi: 10.1371/journal.pone.0104778 (PMC4139306; doi:10.1371/journal.pone.0104778)
Supplement: File S2 — Python script for calculation of isopotential height, python script for calculation of average and remedian electrostatic potentials, GAFF and CHARMM Gromacs input files (mdp, pdb, top, itp) for PtdIns(3)P and POPC (GAFF), POPC parameters for CHARMM are available from the Gromacs website). (ZIP) [file pone.0104778.s002.zip › python_scripts/Electrostatics calculation input files/AlignSurfaceOnXYplane_script.py]

#!/usr/bin/python

# Read Headers/Crystal data etc.
# Read Coordinates of atoms
# Find Center of mass
# Move centre of mass to origin
# Find largest z coordinate.
# Shift largest z coordinate to 0 0 0

import sys, string
import re

Filename = sys.argv[1]
#Xdim=143.9117 #float(sys.argv[2])
#Ydim=139.5824 #float(sys.argv[3])

PDBfilePointer=open(Filename,'r')
DataLines=PDBfilePointer.readlines()
PDBfilePointer.close()

class AtomCollection:

    def __init__(self):
        self.AtomData = [ ]

#    def AddAtom(self, Atom):  # Adds another atom instance to the collection
#        #self.AtomData = self.AtomData + [atom]
#	self.AtomData.append(Atom)
    def AddAtom(self):  # Adds another atom instance to the collection
        self.AtomData.append(Atom())

    def CalculateCentreOfGeometry(self):
        SumX = 0
        SumY = 0
        SumZ = 0
        for atom in self.AtomData:
            #SumX = SumX + float(atom.x)
            SumX = SumX + atom.x
            #SumY = SumY + float(atom.y)
            SumY = SumY + atom.y
            #SumZ = SumZ + float(atom.z)
            SumZ = SumZ + atom.z
        NuAt = len(self.AtomData) #Numuber of Atoms
        CenterOfGeometry = (SumX/NuAt, SumY/NuAt, SumZ/NuAt)
        #CenterOfGeometry = (float(-146.986), float(114.987), float(-35.610))
        self.CentreOfGeometry=CenterOfGeometry
        

    def ShiftCentreOfGeometryToOrigin(self):
        self.CalculateCentreOfGeometry()
        for atom in self.AtomData:
            atom.x = atom.x - self.CentreOfGeometry[0]
            atom.y = atom.y - self.CentreOfGeometry[1]
            atom.z = atom.z - self.CentreOfGeometry[2]

    def CalculateLargestZ(self):
        LargestZ = self.AtomData[0].z
        for atom in self.AtomData:
            if atom.z > LargestZ:
                LargestZ = atom.z
        self.LargestZ=LargestZ

    def ShiftToXYplane(self):
        self.CalculateLargestZ()
        for atom in self.AtomData:
            atom.z = atom.z - self.LargestZ
    
    # Jon
    def rotateXaxis180(self):
        for atom in self.AtomData:
            atom.x = atom.x
            atom.y = -1*atom.y
            atom.z = -1*atom.z
        
    def MakeImageXplus(self,XShift):
        #XShift=49.785
        ImageAtoms=AtomCollection()
        for atom in self.AtomData:
            #Coordinates = (atom.x, atom.y, atom.z)
            ImageAtoms.AddAtom()
            #self.AtomData[-1].coordinates(Coordinates)
            #ImageAtoms.AtomData[-1]=atom
            ImageAtoms.AtomData[-1].name(atom.name)
            #Surface.AtomData[-1].name(line[11:16])
            ImageAtoms.AtomData[-1].number(atom.number)
            ImageAtoms.AtomData[-1].ResidueName(atom.ResidueName)
            ImageAtoms.AtomData[-1].ResidueNumber(atom.ResidueNumber)
            ImageAtoms.AtomData[-1].chain(atom.chain)
            #ImageAtoms.AtomData[-1].chain("Y")
            ImageAtoms.AtomData[-1].chain="Y"
            ImageAtoms.AtomData[-1].ATOM_HETATM(atom.ATOM_HETATM)
            ImageAtoms.AtomData[-1].coordinates((atom.x+XShift, atom.y, atom.z))
        #self.AtomData=self.AtomData + ImageAtoms.AtomData

    def MakeImageXminus(self, XShift):
        #XShift=49.785
        ImageAtoms=AtomCollection()
        for atom in self.AtomData:
            #Coordinates = (atom.x, atom.y, atom.z)
            ImageAtoms.AddAtom()
            #self.AtomData[-1].coordinates(Coordinates)
            #ImageAtoms.AtomData[-1]=atom
            ImageAtoms.AtomData[-1].name(atom.name)
            #Surface.AtomData[-1].name(line[11:16])
            ImageAtoms.AtomData[-1].number(atom.number)
            ImageAtoms.AtomData[-1].ResidueName(atom.ResidueName)
            ImageAtoms.AtomData[-1].ResidueNumber(atom.ResidueNumber)
            ImageAtoms.AtomData[-1].chain(atom.chain)
            #ImageAtoms.AtomData[-1].chain("Y")
            ImageAtoms.AtomData[-1].chain="Y"
            ImageAtoms.AtomData[-1].ATOM_HETATM(atom.ATOM_HETATM)
            ImageAtoms.AtomData[-1].coordinates((atom.x-XShift, atom.y, atom.z))
        self.AtomData=self.AtomData + ImageAtoms.AtomData
 
        
    def MakeImage(self,Shift):
        # Shift is a tuple of 3, containing the cell dimensions in x, y, and z
        #print Shift
        ImageAtoms=AtomCollection()
        for atom in self.AtomData:
            Coordinates = (atom.x, atom.y, atom.z)
            ImageAtoms.AddAtom()
            ImageAtoms.AtomData[-1].name(atom.name)
            ImageAtoms.AtomData[-1].number(atom.number)
            ImageAtoms.AtomData[-1].ResidueName(atom.ResidueName)
            ImageAtoms.AtomData[-1].ResidueNumber(atom.ResidueNumber)
            ImageAtoms.AtomData[-1].chain(atom.chain)
            #ImageAtoms.AtomData[-1].chain("Y")
            ImageAtoms.AtomData[-1].chain="Y"
            ImageAtoms.AtomData[-1].ATOM_HETATM(atom.ATOM_HETATM)
            ImageAtoms.AtomData[-1].coordinates((atom.x+Shift[0], atom.y+Shift[1], atom.z+Shift[2]))
        #self.AtomData=self.AtomData + ImageAtoms.AtomData
        return(ImageAtoms)


class Atom:
    
    def type(self, type):
        self.type = type # HETATM or ATOM

    #def coordinates(self, x, y, z):
    #     self.x = x
    #     self.y = y
    #     self.z = z
     
    def coordinates(self, coordinates):
        self.x = float(coordinates[0])
        self.y = float(coordinates[1])
        self.z = float(coordinates[2])

    def name(self, name):
        # These atom labels are muddled at the moment.
        # This script will work for POPC and PtdIns as they have the same tail. A different tail will break the program.
        replacedict = dict([('1HT1','HT11'), ('2HT1','HT12'), ('3HT1','HT13'), \
                            ('1HN1','HN11'), ('2HN1','HN12'), \
                            ('1HM1','HM11'), ('2HM1','HM12'), \
                            ('1HL1','HL11'), ('2HL1','HL12'), \
                            ('1HK1','HK11'), ('2HK1','HK12'), \
                            ('1HJ1','HJ11'), ('2HJ1','HJ12'), \
                            ('1HI1','HI11'), ('2HI1','HI12'), \
                            ('1HH1','HH11'), ('2HH1','HH12'), \
                            ('1HG1','HG11'), ('2HG1','HG12'), \
                            ('1HF1','HF11'), ('2HF1','HF12'), \
                            ('1HE1','HE11'), ('2HE1','HE12'), \
                            ('1HD1','HD11'), ('2HD1','HD12'), \
                            ('1HC1','HC11'), ('2HC1','HC12'), \
                            ('1HB1','HB11'), ('2HB1','HB12'), \
                            ('1HA1','HA11'), ('2HA1','HA12'), \
                            ('1H72','H271'), ('2H72','H272'), \
                            ('1HA2','HA21'), ('2HA2','HA22'), \
                            ('1HB2','HB21'), ('2HB2','HB22'), \
                            ('1HC2','HC21'), ('2HC2','HC22'), \
                            ('1HD2','HD21'), ('2HD2','HD22'), \
                            ('1HE2','HE21'), ('2HE2','HE22'), \
                            ('1HF2','HF21'), ('2HF2','HF22'), \
                            ('1HG2','HG21'), ('2HG2','HG22'), \
                            ('1HH2','HH21'), ('2HH2','HH22'), \
                            ('1HI2','HI21'), ('2HI2','HI22'), \
                            ('1HJ2','HJ21'), ('2HJ2','HJ22'), \
                            ('1HK2','HK21'), ('2HK2','HK22'), \
                            ('1HL2','HL21'), ('2HL2','HL22'), \
                            ('1HM2','HM21'), ('2HM2','HM22'), \
                            ('1HN2','HN21'), ('2HN2','HN22'), \
                            ('1HT2','HT21'), ('2HT2','HT22'), ('3HT2','HT23') ])
        #print ":" + name.strip() + ":"
        #print replacedict.get(name.strip())
        if name.strip() in replacedict:
            self.name = replacedict.get(name.strip())
            #exit()
        else:
            self.name = name

    def ResidueName(self, ResidueName):
        self.ResidueName=ResidueName

    def ResidueNumber(self, ResidueNumber):
        self.ResidueNumber=int(ResidueNumber)

    def chain(self, chain):
        self.chain=chain

    def number(self, number):
        self.number=int(number)

    def ATOM_HETATM(self, string):
        self.ATOM_HETATM=string


# Read PDB header.
Header = ''
counter=0
for line in DataLines:
    if line[0:4] != "ATOM" and line[0:6] != "HETATM":
        Header = Header + line
        counter = counter + 1
    else:
        break

#print "counter ", counter
Atoms = ''
# Read atom data
AtomCounter=0
#AtomData=[]
Surface=AtomCollection()
for line in DataLines[counter:]:
    if line[0:4] == "ATOM" or line[0:6] == "HETATM":
        Coordinates = (line[30:38], line[38:46], line[46:54]) #string.split(line[30:54])
        #AtomData.append(Atom())
        #Surface.AddAtom(Atom()) #Adds a new atom to the list of atoms
        Surface.AddAtom() #Adds a new atom to the list of atoms
        #AtomData[-1].coordinates(Coordinates) # Append coordinates to last atom entry in list
        Surface.AtomData[-1].coordinates(Coordinates) # Append coordinates to last atom entry in list
        #AtomData[-1].name(line[11:16])
        Surface.AtomData[-1].name(line[11:16])
        Surface.AtomData[-1].number(line[6:11])
        #AtomData[-1].ResidueName(line[16:20])
        Surface.AtomData[-1].ResidueName(line[16:20])
        #AtomData[-1].ResidueNumber(line[22:26])

        ##Surface.AtomData[-1].ResidueNumber(line[22:26])
        ##Surface.AtomData[-1].chain(line[21:22])
        ##MODIF VMD surface
        Surface.AtomData[-1].ResidueNumber(line[23:27])
        Surface.AtomData[-1].chain(line[21:22])


        Surface.AtomData[-1].ATOM_HETATM(line[0:6])
        #AtomCounter=AtomCounter + 1
        #Atoms = Atoms + line
    else:
        if line[0:3] != "TER": break


#Surface.ShiftCentreOfGeometryToOrigin()

##comment to kepp in CG
#Surface.ShiftToXYplane()
#for atom in Surface.AtomData:
    #print "DEbug", atom.x, atom.name


cryst = re.compile('CRYST1')
a = re.split(cryst, Header)
a = re.split('\ +', a[1])


Xdim=float(a[1])
Ydim=float(a[2])
Zdim=float(a[3])

Surface.CalculateCentreOfGeometry()
Surface.ShiftCentreOfGeometryToOrigin()

ReplicationsX=2
ReplicationsY=2
nx=-1
ny=-1
nz=0
ExtendedSurface=AtomCollection()
while nx != ReplicationsX:
    ny=-1
    while ny !=ReplicationsY:
        #print nx, ny
        ImageAtoms=Surface.MakeImage((Xdim*nx,Ydim*ny,Zdim*nz))
        ExtendedSurface.AtomData=ExtendedSurface.AtomData+ImageAtoms.AtomData
        ny = ny +1
    nx=nx+1

ExtendedSurface.CalculateCentreOfGeometry()
ExtendedSurface.ShiftCentreOfGeometryToOrigin()
   
ExtendedSurface.rotateXaxis180()

print Header[:-1]
for atom in ExtendedSurface.AtomData:
    print "%6s%5i%5s%4s %1s%4i    %8.3f%8.3f%8.3f  1.00  0.00"  %(atom.ATOM_HETATM, atom.number, atom.name, atom.ResidueName, atom.chain, atom.ResidueNumber, atom.x, atom.y, atom.z )
