# Supplementary material for: On Calculation of the Electrostatic Potential of a Phosphatidylinositol Phosphate-Containing Phosphatidylcholine Lipid Membrane Accounting for Membrane Dynamics
Source: PLoS One. 2014 Aug 20;9(8):e104778. doi: 10.1371/journal.pone.0104778 (PMC4139306; doi:10.1371/journal.pone.0104778)
Supplement: File S2 — Python script for calculation of isopotential height, python script for calculation of average and remedian electrostatic potentials, GAFF and CHARMM Gromacs input files (mdp, pdb, top, itp) for PtdIns(3)P and POPC (GAFF), POPC parameters for CHARMM are available from the Gromacs website). (ZIP) [file pone.0104778.s002.zip › python_scripts/Electrostatics calculation input files/ptd_charge.py]

#!/usr/bin/python

"""
" Gets the location of the middle PTD lipid and prints out the sites nearby for a electrostatic potential
" measurement.
"""

from Bio.PDB import PDBParser
import xpdb   # this is the module described below
from Bio.PDB import Selection
import sys
print(sys.version)

sys.path.insert(0, '/usr/lib/pyshared/python2.6/')

# read
sloppyparser = PDBParser(PERMISSIVE=True,structure_builder=xpdb.SloppyStructureBuilder())
db = sloppyparser.get_structure('mem', 'npgt_3x3.pdb')
 
#parser = PDBParser()

#db = parser.get_structure('mem', '/home/fullerjn/ptd_mem/npgt_pbc_ptdins.pdb')
#db = parser.get_structure('mem', '/home/fullerjn/ptd_mem/npgt_3x3.pdb')

res_list=Selection.unfold_entities(db, 'R')

#print res_list

coord_list = list()
p1_pos = list()

a = 0
for res in res_list:
    if res.get_resname() == 'PTD':
        a += 1
        if a == 5:
            print res
            atom_list = Selection.unfold_entities(res, 'A')
            for atoms in atom_list:
                if atoms.get_name() == 'P1':
                    p1_pos = atoms.get_coord()
                coord_list.append(atoms.get_coord())      
            
#print coord_list

x = 0
y = 0
z = 0

for i in coord_list:
    x += i[0]
    x = x/2
    y += i[1]
    y = y/2
    z += i[2]
    z = z/2
    
print x
print y
print z
print p1_pos

xyspace = 1
zspace = 0.1
list = list()
count = -1
"""
Print a file with lines like below, in the vicinity of the PtdIns.
ATOM      0   CA SIT     1       0.000   0.000-100.000     1.
ATOM      1   CA SIT     1      42.084  93.182  50.222     1.
'ATOM  {0:5d}   CA SIT     1    {1:>8.3f}{2:>8.3f}{3:>8.3f}     1.\n'.format(i, x, y, z)
"""
#'{:-f}; {:-f}'.format(3.14, -3.14)
for i in range(-15, 15):
    for j in range(-15,15):
        for k in range(0,90):
            xn = p1_pos[0] + i*xyspace
            yn = p1_pos[1] + j*xyspace
            zn = p1_pos[2] + 12 + k*zspace
            #zn = p1_pos[2] - k*space
            count += 1
            count = count % 100000
            list.append('ATOM  {0:5d}   CA SIT     1    {1:>8.3f}{2:>8.3f}{3:>8.3f}     1.\n'.format(count, xn, yn, zn))

f = open('sites.pdb', 'w')

header = 'REMARK P1 phosphate x, y, z: {0:>8.3f}, {1:>8.3f}, {2:>8.3f}\n'.format(p1_pos[0]+0.0, p1_pos[1]+0.0, p1_pos[2]+0.0)
f.write(header)
for lines in list:
    f.write(lines)
