# Supplementary material for: On Calculation of the Electrostatic Potential of a Phosphatidylinositol Phosphate-Containing Phosphatidylcholine Lipid Membrane Accounting for Membrane Dynamics
Source: PLoS One. 2014 Aug 20;9(8):e104778. doi: 10.1371/journal.pone.0104778 (PMC4139306; doi:10.1371/journal.pone.0104778)
Supplement: File S2 — Python script for calculation of isopotential height, python script for calculation of average and remedian electrostatic potentials, GAFF and CHARMM Gromacs input files (mdp, pdb, top, itp) for PtdIns(3)P and POPC (GAFF), POPC parameters for CHARMM are available from the Gromacs website). (ZIP) [file pone.0104778.s002.zip › python_scripts/Average Membrane Electrostatics/average.py]

'''
Created on Dec 9, 2011

@author: fullerjn
'''

#with open("membrane1_focus.grd", "rb") as f:
#    byte = f.read(1)
#    while byte != "":
#        # Do stuff with byte.
#        byte = f.read(1)
#        print byte

from struct import *
import binascii
from numpy import array
from numpy import empty

blocklength = 6

def get_grid2(filename):
    with open(filename, "rb") as f:
        block = '=72pffiiiiiiiiffff6f2i'
        line = f.read(calcsize(block))
        print calcsize(block)
        #print binascii.unhexlify(line)
        header = unpack(block, line)
        print header
        factor = header[1]
        size_x = header[8]
        size_y = header[9]
        size_z = header[10]
        
        grid = empty([size_x, size_y, size_z], dtype=float) #, order='F', )
        #print grid
        #print grid[0][0][0]
        #exit()
        block = '=3i7'
        line = f.read(calcsize(block))
        #print calcsize(block)
        data = unpack(block, line)
        #print "What is this? " + str(data)

        #print "size_x: " + str(size_x)
        #print "size_y: " + str(size_y)
        #print "size_z: " + str(size_z)
        
        ### This is the data section...
        data = list()
        for k in range(0, size_z):
            block = '=5i'
            line = f.read(calcsize(block))
            #print calcsize(block)
            info = unpack(block, line)
            #print info
            
            z_slice = info[0]
            #size_x = info[1]
            #size_y = info[2]
            
            print "Reading new z-slice: " + str(z_slice)
            #bout.write(pack('=i', size_y))
            #bout.write(pack('=i', size_z))
            #bout.write(pack('=i', 0))
            #bout.write(pack('=i', 0))
            for i in range(0, size_x):
                for j in range(0, size_y):
                    #print avegrid[i][j][k]
                    #print pack('f', avegrid[i][j][k])
                    #fout.write('\t' + str(avegrid[i][j][k]))
                    block = '=f'
                    value = f.read(calcsize(block))
                    #print unpack(block, value)[0]
                    grid[i][j][k] = unpack(block, value)[0]       
                    #bout.write(pack('f', avegrid[i][j][k]))
            f.read(calcsize('=8x'))
            #bout.write(pack('=8x'))
        return grid


def get_header(filename):
    with open(filename, "rb") as f:
                
        block = '=72pffiiiiiiiiffff6f2i'
        line = f.read(calcsize(block))
        print calcsize(block)
        #print binascii.unhexlify(line)
        header = unpack(block, line)
        #print header
        factor = header[1]
        size_x = header[8]
        size_y = header[9]
        size_z = header[10]
        
        #grid = empty([size_x, size_y, size_z], dtype=float, order='F', )
        #print grid
        #print grid[0][0][0]
        #exit()
        block = '=3i7'
        line += f.read(calcsize(block))
        print calcsize(block)
        #data = unpack(block, line)
        #print data
        
        return line

def get_dims(filenams):
    with open(filename, "rb") as f:
        block = '=72pffiiiiiiiiffff6f2i'
        line = f.read(calcsize(block))
        header = unpack(block, line)
        size_x = header[8]
        size_y = header[9]
        size_z = header[10]
        return size_x, size_y, size_z

#fn1 = "membrane1_focus.grd"
#fn1 = "membrane1_focus.grd"
#avegrid = get_grid2(fn1)

#header = get_header(fn1)
#print header


#filelist = ["membrane2_focus.grd"]

dir = "/hits/mcm/fullerjn/mem_electro/snapdir_gaff"
#dir = "membrane"
fn1 = dir+"0/membrane1_focus.grd"
avegrid = get_grid2(fn1)

header = get_header(fn1)
print header

print avegrid

sizes = list()
for count in range(1,701):
    print "Count: " + str(count)
    filename = dir + str(count) + "/membrane1_focus.grd"
    #filename = dir + str(count) + "_focus.grd"
    print "This should be printed: " + filename
    secondgrid = get_grid2(filename)
    sizes = get_dims(filename)
    #avegrid += secondgrid
    #print secondgrid
    # Iterative mean: http://www.heikohoffmann.de/htmlthesis/node134.html
    avegrid = avegrid + (secondgrid-avegrid)/(count) #avegrid + (1/(count+1) * (secondgrid-avegrid))
    #print avegrid


#print avegrid

size_x = sizes[0]
size_y = sizes[1] 
size_z = sizes[2]

with open('gaff_average.grd', 'wb') as bout:
    bout.write(header)
    print header
    for k in range(0, size_z):
        bout.write(pack('=5i', k, size_x, size_y, 12, 36))
        print "Writing new z-slice:" + str(k)
        #bout.write(pack('=i', size_y))
        #bout.write(pack('=i', size_z))
        #bout.write(pack('=i', 0))
        #bout.write(pack('=i', 0))
        for i in range(0, size_x):
            for j in range(0, size_y):
                #print avegrid[i][j][k]
                #print pack('f', avegrid[i][j][k])
                #fout.write('\t' + str(avegrid[i][j][k]))
                bout.write(pack('f', avegrid[i][j][k]))
        bout.write(pack('=8x'))

print "Finished!"
#print get_grid2('grid.grd')

# This section writes the file as an ascii.
#with open('data', 'w') as fout:
#    #i = 0
#    for k in range(0, size_z):
#        
#        for j in range(0, size_y):
#            for i in range(0, size_x):
#                #print avegrid[i][j][k]
#                fout.write('\t' + str(avegrid[i][j][k]))
#            #fout.write('\n')
#        fout.write('\n')


def get_grid(filename):
    with open(filename, "rb") as f:
                
        block = '=72pffiiiiiiiiffff6f2i'
        line = f.read(calcsize(block))
        print calcsize(block)
        #print binascii.unhexlify(line)
        header = unpack(block, line)
        print header
        factor = header[1]
        size_x = header[8]
        size_y = header[9]
        size_z = header[10]
        
        grid = empty([size_x, size_y, size_z], dtype=float) #, order='F', )
        #print grid
        #print grid[0][0][0]
        #exit()
        block = '=3i7'
        line = f.read(calcsize(block))
        print calcsize(block)
        data = unpack(block, line)
        print "What is this? " + str(data)

        print "size_x: " + str(size_x)
        print "size_y: " + str(size_y)
        print "size_z: " + str(size_z)
        
        ### This is the data section...
        data = list()
        for k in range(0, size_z):
            block = '=5i'
            line = f.read(calcsize(block))
            #print calcsize(block)
            info = unpack(block, line)
            print info
            
            """
            block = '=6f'
            #line = f.read(calcsize('=6f'))
            line = f.read(calcsize(block))
            #print calcsize(block)
            data.append(unpack(block, line))
            #print data
            """
            rem = (size_x*size_y)%blocklength
            #print "Remainder: " + str(rem)
            
            count = 0
            j = -1
            for r in range(0,((size_x*size_y)+rem)/blocklength):
                count += blocklength
                #print "count: " + str(count)
                #print "R: " + str(r)
                block = '=6f'
                #line = f.read(calcsize('=6f'))
                if count < size_x*size_y:
                    line = f.read(calcsize(block))
                    #print calcsize(block)
                    data.append(unpack(block, line))
                    for p in range(0,blocklength):
                        mod = divmod(p+count, size_x)
                        #print p+count
                        #print "Modulus: " + str(mod)
                        i = (mod[1])
                        if i==0: j+=1
                        #j = r #mod[1]
                        print (i, j, k)
                        #print j
                        #print k
                        #print data[-1][p]
    
                        if i < size_x:
                            grid[i][j][k] = data[-1][p]
                    #print data
                    #print count
                else:
                    endline = abs(size_x*size_y - count)
                    #print endline
                    #padline = 4*((6-endline)-1)
                    #print padline
                    block = '='+str(endline)+'f' #+str(padline)+'x'
                    #print block
                    line = f.read(calcsize(block))
                    #print calcsize(block)
                    data.append(unpack(block, line))
                    
                    for p in range(0,blocklength-rem):
                        mod = divmod(p+count, size_x)
                        #print p+count
                        #print "Modulus: " + str(mod)
                        i = (mod[1])
                        if i==0: j+=1
                        #print (i, j, k)
                        #print j
                        #print k
                        #print data[-1][p]
    
                        if i < size_x:
                            grid[i][j][k] = data[-1][p]                    
                    
                    #print data         
                    f.read(calcsize('=8x'))


    
            data.append('###')   
        ### This is the data section...
    
        #print grid
        return grid
