# Supplementary material for: On Calculation of the Electrostatic Potential of a Phosphatidylinositol Phosphate-Containing Phosphatidylcholine Lipid Membrane Accounting for Membrane Dynamics
Source: PLoS One. 2014 Aug 20;9(8):e104778. doi: 10.1371/journal.pone.0104778 (PMC4139306; doi:10.1371/journal.pone.0104778)
Supplement: File S2 — Python script for calculation of isopotential height, python script for calculation of average and remedian electrostatic potentials, GAFF and CHARMM Gromacs input files (mdp, pdb, top, itp) for PtdIns(3)P and POPC (GAFF), POPC parameters for CHARMM are available from the Gromacs website). (ZIP) [file pone.0104778.s002.zip › python_scripts/Remedian Membrane Electrostatics/remedian.py]

'''
Created on Dec 9, 2011

@author: Jon Fuller
'''

from struct import *
import os.path
import binascii
from numpy import array
from numpy import empty

blocklength = 6

def get_grid2(filename):
    with open(filename, "rb") as f:
        block = '=72pffiiiiiiiiffff6f2i'
        line = f.read(calcsize(block))
        print calcsize(block)
        header = unpack(block, line)
        print header
        factor = header[1]
        size_x = header[8]
        size_y = header[9]
        size_z = header[10]
        
        grid = empty([size_x, size_y, size_z], dtype=float) #, order='F', )

        block = '=3i7'
        line = f.read(calcsize(block))
        data = unpack(block, line)
        
        ### This is the data section...
        data = list()
        for k in range(0, size_z):
            block = '=5i'
            line = f.read(calcsize(block))
            info = unpack(block, line)
            
            z_slice = info[0]
            #size_x = info[1]
            #size_y = info[2]
            
            print "Reading new z-slice: " + str(z_slice)

            for i in range(0, size_x):
                for j in range(0, size_y):
                    block = '=f'
                    value = f.read(calcsize(block))
                    grid[i][j][k] = unpack(block, value)[0]       
            f.read(calcsize('=8x'))
        return grid


def get_header(filename):
    with open(filename, "rb") as f:
                
        block = '=72pffiiiiiiiiffff6f2i'
        line = f.read(calcsize(block))
        print calcsize(block)
        header = unpack(block, line)

        factor = header[1]
        size_x = header[8]
        size_y = header[9]
        size_z = header[10]
        
        block = '=3i7'
        line += f.read(calcsize(block))
        print calcsize(block)
        
        return line

def get_dims(filename):
    with open(filename, "rb") as f:
        block = '=72pffiiiiiiiiffff6f2i'
        line = f.read(calcsize(block))
        header = unpack(block, line)
        size_x = header[8]
        size_y = header[9]
        size_z = header[10]
        return size_x, size_y, size_z

def write_ascii_grid(filename, mean):
    # This section writes the file as an ascii.
    with open(filename, 'w') as fout:
        #i = 0
        for k in range(0, size_z):
            
            for j in range(0, size_y):
                for i in range(0, size_x):
                    fout.write('\t' + str(mean.get_point(i, j, k)))
            fout.write('\n')

def write_binary_grid(filename, mean):
    with open(filename, 'wb') as bout:
        bout.write(header)
        print header
        for k in range(0, size_z):
            bout.write(pack('=5i', k, size_x, size_y, 12, 36))
            print "Writing new z-slice:" + str(k)

            for i in range(0, size_x):
                for j in range(0, size_y):
                    bout.write(pack('f', mean.get_point(i, j, k)))
            bout.write(pack('=8x'))

"""
def remedian():
    # Remedian
    remedian.append(secondgrid)
         
    if len(remedian) == 9:
        result = empty([size_x, size_y, size_z], dtype=float)
        for i in range(0,size_x):
            for j in range(0, size_y):
                for k in range(0, size_z):
                    remedian.sort(key=lambda x:x[i][j][k])
                    result[i][j][k] = remedian[4][i][j][k]
        
        remedian1.append(result)
        print result
        remedian = list()
        
        if len(remedian1) == 9:
            result = empty([size_x, size_y, size_z], dtype=float)
            for i in range(0,size_x):
                for j in range(0, size_y):
                    for k in range(0, size_z):
                        remedian1.sort(key=lambda x:x[i][j][k])
                        result[i][j][k] = remedian1[4][i][j][k]
            remedian2.append(result)
            remedian1 = list()

result = empty([size_x, size_y, size_z], dtype=float)
for i in range(0,size_x):
    for j in range(0, size_y):
        for k in range(0, size_z):
            remedian2.sort(key=lambda x:x[i][j][k])
            result[i][j][k] = 0.5 * (remedian2[3][i][j][k] + remedian2[4][i][j][k])

    return result
"""

class Mean():

    def __init__(self):
        self.average = None
        self.count = 0
    
    def iterative_mean(self, new):
        self.count+=1

        if self.average == None:
            self.average = new
        else:
            # Iterative mean: http://www.heikohoffmann.de/htmlthesis/node134.html
            self.average = self.average + (new-self.average)/(self.count)

    def get_mean(self):
        """
        Return the mean grid.
        """
        return self.average

    def get_count(self):
        """
        Return the number of grids that were used to
        calculate the mean.
        """
        return self.count

    def get_point(self, i, j, k):
        """
        Return the value for a grid point with address, i,j,k.
        """
        return self.average[i][j][k]

class BlockMean():

    def __init__(self, blocks):
        self.blocks = blocks

        self.mean = list()
        self.block_mean = None

    def get_block(self, i):
        return self.blocks[i]
        
    def get_num_blocks(self):
        return len(self.blocks)

    # Need to think about how best to organise this...
    """
    def calc_mean_for_block(self):
        
        filename = dir + "/npgt_3x3_"+str(count)+".grd"

        print "This should be printed: " + filename
        grid = get_grid2(filename)
    """ 

    def set_mean_for_block(self, mean, i):
        self.mean[i] = mean

    def set_block_mean(self):
        # Check that all values are set?
        
        # Do a map and reduce?        
        for value in self.mean:
            self.block_mean += value

        self.block_mean = self.block_mean/self.get_num_blocks()

    def get_block_mean(self):
        return self.block_mean
        
# Directory where input files are stored.
dir = "snapdir_gaff"

# Base filename
basename = "npgt_3x3_"

# To do block averaging need the correlation time.
# Calculated from PIPSA analysis.
correlation_time = 10

# First frame
first_frame = 1

# Second frame
second_frame = 2

# Last frame
last_frame = 700

# Read the first file, work out grid size.
fn1 = os.path.join(dir,basename+str(first_frame)+".grd")
#first_grid = get_grid2(fn1)
#mean = Mean(first_grid)

sizes = list()
sizes = get_dims(fn1)
size_x = sizes[0]
size_y = sizes[1] 
size_z = sizes[2]

# Read the header, needed for output of average/remedian grid.
header = get_header(fn1)
print header

#grd = first_grid

blocks = list()
prev = first_frame
for val in xrange(correlation_time, last_frame+1, correlation_time):
    blocks.append( range(prev,val) )
    prev = val
    # Problem when number of frames doesn't exactly divide.

print blocks

block_mean = BlockMean(blocks)


exit()

for count in range(second_frame,last_frame+1):
    print "Count: " + str(count)
    filename = dir + "/npgt_3x3_"+str(count)+".grd"

    print "This should be printed: " + filename
    second_grid = get_grid2(filename)

    mean.iterative_mean(second_grid)

    #result = remedian()

result = mean.get_mean()
print result


"""
with open('remedian.grd', 'wb') as bout:
    bout.write(header)
    print header
    for k in range(0, size_z):
        bout.write(pack('=5i', k, size_x, size_y, 12, 36))
        print "Writing new z-slice:" + str(k)
        for i in range(0, size_x):
            for j in range(0, size_y):
                bout.write(pack('f', result[i][j][k]))
        bout.write(pack('=8x'))
"""

print "Try to open the grid file: "

write_binary_grid('mean.grd', mean)

#write_ascii_grid('data.ascii.grd', mean)


    
