# Supplementary material for: On Calculation of the Electrostatic Potential of a Phosphatidylinositol Phosphate-Containing Phosphatidylcholine Lipid Membrane Accounting for Membrane Dynamics
Source: PLoS One. 2014 Aug 20;9(8):e104778. doi: 10.1371/journal.pone.0104778 (PMC4139306; doi:10.1371/journal.pone.0104778)
Supplement: File S2 — Python script for calculation of isopotential height, python script for calculation of average and remedian electrostatic potentials, GAFF and CHARMM Gromacs input files (mdp, pdb, top, itp) for PtdIns(3)P and POPC (GAFF), POPC parameters for CHARMM are available from the Gromacs website). (ZIP) [file pone.0104778.s002.zip › python_scripts/isopotential_height.py]

#!/usr/bin/python

"""
" Find the largest z height for a point within the 0.6 kcal/mol/e isovalue 
"""

import re
from operator import itemgetter
import glob
from numpy import array
from numpy import dot
from numpy import zeros
from math import acos
from math import degrees
from math import pow
from math import sqrt
from numpy import linalg

def zpotheight(filename):
    with open(filename,'r') as uhbd_out:
        
        remark = re.compile('\ REMARK\ P1\ phosphate\ x,\ y,\ z:')
        phi = re.compile('PHI   ')
        zdir = re.compile('')
        title = re.compile('^ TITLE')
        frame = 0.0
        
        p1coord = list()
        coords = list()
        
        for line in uhbd_out:

            if re.search(title, line):
                frame = line.split('=')
                frame = float(frame[1].strip())

            if re.search(remark, line):
                splitline = line.split(':')[1].split(',')
                p1coord.append(float(splitline[0].strip()))
                p1coord.append(float(splitline[1].strip()))
                p1coord.append(float(splitline[2].strip()))
                zdir = re.compile(line[30:38]+line[40:48])

            elif re.search(phi, line):
                if re.search(zdir,line):       
                    x = float(line[30:38].strip())
                    y = float(line[39:46].strip())
                    z = float(line[47:54].strip())
                    q = float(line[65:78])
                    coords.append((q, (x, y, z)))
            else:
                pass
        
        coords = sorted(coords,key=itemgetter(0), reverse=True)
        
        c = 0
        zdist=0.0

        for entries in coords:
            if entries[0] > 0.6:
                c += 1
            else:
                zdist = entries[1][2]-p1coord[2]
                print frame, zdist
                if zdist == None:
                    zdist = float(0.0)
                    print 'alteration'
                break
        return (frame, zdist)

def ptdangles(filename):
    with open(filename, 'r') as f:
        atomline = re.compile('^ATOM  ')
        title = re.compile('^TITLE')
    
        unitz = [0,0,1]
        c1 = zeros((3))
        c3 = zeros((3))
        c4 = zeros((3))
        c5 = zeros((3))
        p1 = zeros((3))
        p3 = zeros((3))
        popc = []
    
        for line in f:
            if re.search(title, line):
                frame = line.split('=')
                frame = float(frame[1].strip())
            if re.search(atomline, line):
                x = float(line[30:38].strip())
                y = float(line[39:46].strip())
                z = float(line[47:54].strip())
                if line[13:16] == 'C9 ':
                    c1 = array([x, y, z])
                elif line[13:16] == 'C3I':
                    c3 = array([x, y, z])
                elif line[13:16] == 'C4I': 
                    c4 = array([x, y, z])
                elif line[13:16] == 'C5I': 
                    c5 = array([x, y, z])
                elif line[13:16] == 'P1 ': 
                    p1 = array([x, y, z])
                elif line[13:16] == 'P3 ': 
                    p3 = array([x, y, z])
                elif line[13:16] == 'P  ': 
                    popc.append(array([x, y, z]))
                    
        c1c4vec = c4 - c1
        unitvec1 = c1c4vec/linalg.norm(c1c4vec)
        c3c5vec = c5 - c3
        unitvec2 = c3c5vec/linalg.norm(c3c5vec)

        phi = degrees(acos(dot(unitvec2, unitz)))-90
        theta = degrees(acos(dot(unitvec1, unitz)))-90

        threshold1 = 30 
        threshold2 = 30 

        count = 0
        z1 = 0
        z3 = 0
        middle = 0
        popz = 0
        tot = 0
        for i in popc:
            middle += i[2]
        middle = middle/len(popc)

        for i in popc:
            dx = p1[0] - i[0]
            dy = p1[1] - i[1]
            
            dist = sqrt((dx*dx) + (dy*dy))
            if (dist > threshold1) & (i[2] < middle):
                popz += i[2]
                tot += 1
        
        popz = popz/tot

        z1 = popz - p1[2]
        z3 = popz - p3[2]
        z1ave = z1 
        z3ave = z3 

        return (frame, phi,theta, z1ave, z3ave)
    


resultsdir = 'angles/angle*.pdb'
res = list()

infiles = glob.glob(resultsdir)
for filename in infiles:
    res.append(ptdangles(filename))
    
res = sorted(res,key=itemgetter(0))
fout = open('ptdangles.txt', 'w')
fout.write(('%s\t%s\t%s\t%s\t%s\n') % ('Time', 'Phi', 'Theta', 'Z1', 'Z3'))
for i in res:
    fout.write(("%s\t%s\t%s\t%s\t%s\n") % (str(i[0]), str(i[1]), str(i[2]),str(i[3]), str(i[4])))
