# Supplementary material for: On Calculation of the Electrostatic Potential of a Phosphatidylinositol Phosphate-Containing Phosphatidylcholine Lipid Membrane Accounting for Membrane Dynamics
Source: PLoS One. 2014 Aug 20;9(8):e104778. doi: 10.1371/journal.pone.0104778 (PMC4139306; doi:10.1371/journal.pone.0104778)
Supplement: File S2 — Python script for calculation of isopotential height, python script for calculation of average and remedian electrostatic potentials, GAFF and CHARMM Gromacs input files (mdp, pdb, top, itp) for PtdIns(3)P and POPC (GAFF), POPC parameters for CHARMM are available from the Gromacs website). (ZIP) [file pone.0104778.s002.zip › PtdIns(3)P Simulation Files/charmmptd.mdp]

title		= NPT Simulation for CHARMM c36 POPC bilayer with embedded PtdIns(3)P [Fuller, Martinez, and Wade, 2012]
;define		= -DPOSRES	; position restrain the protein
; Run parameters
integrator	= md		; leap-frog integrator
nsteps		= 50000000	; 2 * 50000000 = 100000 ps (100 ns)
dt		= 0.002		; 2 fs
; Output control
nstxout		= 0		; save coordinates every 0.2 ps
nstvout		= 0		; save velocities every 0.2 ps
nstenergy	= 100		; save energies every 0.2 ps
nstlog		= 100		; update log file every 0.2 ps
nstxtcout       = 1000
; Bond parameters
continuation	= yes		; Restarting after NVT 
constraint_algorithm = lincs	; holonomic constraints 
constraints	= h-bonds	; all bonds (even heavy atom-H bonds) constrained
lincs_iter	= 1		; accuracy of LINCS
lincs_order	= 4		; also related to accuracy
; Neighborsearching
ns_type		= grid		; search neighboring grid cels
nstlist		= 10		; 10 fs
rlist		= 1.0		; short-range neighborlist cutoff (in nm)
rlistlong       = 1.4
rcoulomb	= 1.0		; short-range electrostatic cutoff (in nm)
rcoulomb_switch = 0.0
rvdw		= 1.2		; short-range van der Waals cutoff (in nm)
rvdw_switch     = 0.8
; Electrostatics
coulombtype	= PME		; Particle Mesh Ewald for long-range electrostatics
pme_order	= 6		; cubic interpolation
fourierspacing	= 0.15		; grid spacing for FFT
; Temperature coupling is on
tcoupl		= Nose-Hoover		; More accurate thermostat
tc-grps		= Other	SOL	; three coupling groups - more accurate
tau_t		= 1.0	1.0	; time constant, in ps
ref_t		= 296	296	; reference temperature, one for each group, in K
; Pressure coupling is on
pcoupl		= Parrinello-Rahman	; Pressure coupling on in NPT
pcoupltype	= semiisotropic		; uniform scaling of x-y box vectors, independent z
tau_p		= 5.0			; time constant, in ps
ref_p		= 1.0	1.0		; reference pressure, x-y, z (in bar)
compressibility = 4.5e-5	4.5e-5	; isothermal compressibility, bar^-1
; Periodic boundary conditions
pbc		= xyz		; 3-D PBC
; Dispersion correction
DispCorr	= No	; account for cut-off vdW scheme
; Velocity generation
gen_vel		= no		; Velocity generation is off
; COM motion removal
; These options remove motion of the protein/bilayer relative to the solvent/ions
;nstcomm         = 1
comm-mode       = Linear
comm-grps       = Other SOL
