# Supplementary material for: On Calculation of the Electrostatic Potential of a Phosphatidylinositol Phosphate-Containing Phosphatidylcholine Lipid Membrane Accounting for Membrane Dynamics
Source: PLoS One. 2014 Aug 20;9(8):e104778. doi: 10.1371/journal.pone.0104778 (PMC4139306; doi:10.1371/journal.pone.0104778)
Supplement: File S2 — Python script for calculation of isopotential height, python script for calculation of average and remedian electrostatic potentials, GAFF and CHARMM Gromacs input files (mdp, pdb, top, itp) for PtdIns(3)P and POPC (GAFF), POPC parameters for CHARMM are available from the Gromacs website). (ZIP) [file pone.0104778.s002.zip › PtdIns(3)P Simulation Files/popc_gaff_jojartandmartinek_GMX.itp]

; popc_ob_GMX.itp created by acpype (Rev: 358) on Mon Jan 17 21:06:24 2011

[ atomtypes ]
;name   bond_type     mass     charge   ptype   sigma         epsilon       Amb
 c3       c3          0.00000  0.00000   A     3.39967e-01   4.57730e-01 ; 1.91  0.1094
 c2       c2          0.00000  0.00000   A     3.39967e-01   3.59824e-01 ; 1.91  0.0860
 o        o           0.00000  0.00000   A     2.95992e-01   8.78640e-01 ; 1.66  0.2100
 os       os          0.00000  0.00000   A     3.00001e-01   7.11280e-01 ; 1.68  0.1700
 hc       hc          0.00000  0.00000   A     2.64953e-01   6.56888e-02 ; 1.49  0.0157
 ha       ha          0.00000  0.00000   A     2.59964e-01   6.27600e-02 ; 1.46  0.0150
 h1       h1          0.00000  0.00000   A     2.47135e-01   6.56888e-02 ; 1.39  0.0157
 p5       p5          0.00000  0.00000   A     3.74177e-01   8.36800e-01 ; 2.10  0.2000
 n4       n4          0.00000  0.00000   A     3.25000e-01   7.11280e-01 ; 1.82  0.1700
 hx       hx          0.00000  0.00000   A     1.95998e-01   6.56888e-02 ; 1.10  0.0157
 
[ moleculetype ]
;name            nrexcl
 POP              3

[ atoms ]
;   nr  type  resi  res  atom  cgnr     charge      mass       ; qtot   bond_type
     1   c3     1   POP   C1T    1    -0.204520     12.01000 ; qtot -0.205
     2   hc     1   POP  HT11    2     0.068170      1.00800 ; qtot -0.136
     3   hc     1   POP  HT12    3     0.068170      1.00800 ; qtot -0.068
     4   hc     1   POP  HT13    4     0.068170      1.00800 ; qtot -0.000
     5   c3     1   POP   C1N    5    -0.136340     12.01000 ; qtot -0.136
     6   hc     1   POP  HN11    6     0.068170      1.00800 ; qtot -0.068
     7   hc     1   POP  HN12    7     0.068170      1.00800 ; qtot -0.000
     8   c3     1   POP   C1M    8    -0.136340     12.01000 ; qtot -0.136
     9   hc     1   POP  HM11    9     0.068170      1.00800 ; qtot -0.068
    10   hc     1   POP  HM12   10     0.068170      1.00800 ; qtot -0.000
    11   c3     1   POP   C1L   11    -0.136340     12.01000 ; qtot -0.136
    12   hc     1   POP  HL11   12     0.068170      1.00800 ; qtot -0.068
    13   hc     1   POP  HL12   13     0.068170      1.00800 ; qtot -0.000
    14   c3     1   POP   C1K   14    -0.136340     12.01000 ; qtot -0.136
    15   hc     1   POP  HK11   15     0.068170      1.00800 ; qtot -0.068
    16   hc     1   POP  HK12   16     0.068170      1.00800 ; qtot -0.000
    17   c3     1   POP   C1J   17    -0.136340     12.01000 ; qtot -0.136
    18   hc     1   POP  HJ11   18     0.068170      1.00800 ; qtot -0.068
    19   hc     1   POP  HJ12   19     0.068170      1.00800 ; qtot -0.000
    20   c3     1   POP   C1I   20    -0.136340     12.01000 ; qtot -0.136
    21   hc     1   POP  HI11   21     0.068170      1.00800 ; qtot -0.068
    22   hc     1   POP  HI12   22     0.068170      1.00800 ; qtot -0.000
    23   c3     1   POP   C1H   23    -0.136340     12.01000 ; qtot -0.136
    24   hc     1   POP  HH11   24     0.068170      1.00800 ; qtot -0.068
    25   hc     1   POP  HH12   25     0.068170      1.00800 ; qtot -0.000
    26   c2     1   POP   CZ2   26    -0.040950     12.01000 ; qtot -0.041
    27   ha     1   POP   HZ2   27     0.040950      1.00800 ; qtot -0.000
    28   c2     1   POP   CZ1   28    -0.040950     12.01000 ; qtot -0.041
    29   ha     1   POP   HZ1   29     0.040950      1.00800 ; qtot -0.000
    30   c3     1   POP   C1G   30    -0.136340     12.01000 ; qtot -0.136
    31   hc     1   POP  HG11   31     0.068170      1.00800 ; qtot -0.068
    32   hc     1   POP  HG12   32     0.068170      1.00800 ; qtot -0.000
    33   c3     1   POP   C1F   33    -0.136340     12.01000 ; qtot -0.136
    34   hc     1   POP  HF11   34     0.068170      1.00800 ; qtot -0.068
    35   hc     1   POP  HF12   35     0.068170      1.00800 ; qtot -0.000
    36   c3     1   POP   C1E   36    -0.136340     12.01000 ; qtot -0.136
    37   hc     1   POP  HE11   37     0.068170      1.00800 ; qtot -0.068
    38   hc     1   POP  HE12   38     0.068170      1.00800 ; qtot -0.000
    39   c3     1   POP   C1D   39    -0.136340     12.01000 ; qtot -0.136
    40   hc     1   POP  HD11   40     0.068170      1.00800 ; qtot -0.068
    41   hc     1   POP  HD12   41     0.068170      1.00800 ; qtot -0.000
    42   c3     1   POP   C1C   42    -0.136340     12.01000 ; qtot -0.136
    43   hc     1   POP  HC11   43     0.068170      1.00800 ; qtot -0.068
    44   hc     1   POP  HC12   44     0.068170      1.00800 ; qtot -0.000
    45   c3     1   POP   C1B   45    -0.136340     12.01000 ; qtot -0.136
    46   hc     1   POP  HB11   46     0.068170      1.00800 ; qtot -0.068
    47   hc     1   POP  HB12   47     0.068170      1.00800 ; qtot -0.000
    48   c3     1   POP   C1A   48    -0.162610     12.01000 ; qtot -0.163
    49   hc     1   POP  HA11   49     0.068170      1.00800 ; qtot -0.094
    50   hc     1   POP  HA12   50     0.068170      1.00800 ; qtot -0.026
    51   c2     1   POP   C81   51     0.923731     12.01000 ; qtot 0.897
    52    o     1   POP   O81   52    -0.671811     16.00000 ; qtot 0.226
    53   os     1   POP   O71   53    -0.519281     16.00000 ; qtot -0.294
    54   c3     1   POP    C7   54     0.222570     12.01000 ; qtot -0.071
    55   c3     1   POP    C6   55     0.083050     12.01000 ; qtot 0.012
    56   os     1   POP   O4P   56    -0.481060     16.00000 ; qtot -0.469
    57   p5     1   POP     P   57     1.360921     30.97000 ; qtot 0.892
    58    o     1   POP   O2P   58    -0.738181     16.00000 ; qtot 0.154
    59    o     1   POP   O3P   59    -0.738181     16.00000 ; qtot -0.585
    60   os     1   POP   O1P   60    -0.481060     16.00000 ; qtot -1.066
    61   c3     1   POP    C5   61    -0.286970     12.01000 ; qtot -1.353
    62   c3     1   POP    C4   62     0.281030     12.01000 ; qtot -1.072
    63   n4     1   POP     N   63    -1.019131     14.01000 ; qtot -2.091
    64   c3     1   POP    C1   64    -0.337300     12.01000 ; qtot -2.428
    65   hx     1   POP   H11   65     0.250000      1.00800 ; qtot -2.178
    66   hx     1   POP   H12   66     0.250000      1.00800 ; qtot -1.928
    67   hx     1   POP   H13   67     0.250000      1.00800 ; qtot -1.678
    68   c3     1   POP    C2   68    -0.337300     12.01000 ; qtot -2.015
    69   hx     1   POP   H21   69     0.250000      1.00800 ; qtot -1.765
    70   hx     1   POP   H22   70     0.250000      1.00800 ; qtot -1.515
    71   hx     1   POP   H23   71     0.250000      1.00800 ; qtot -1.265
    72   c3     1   POP    C3   72    -0.337300     12.01000 ; qtot -1.603
    73   hx     1   POP   H31   73     0.250000      1.00800 ; qtot -1.353
    74   hx     1   POP   H32   74     0.250000      1.00800 ; qtot -1.103
    75   hx     1   POP   H33   75     0.250000      1.00800 ; qtot -0.853
    76   hx     1   POP   H41   76     0.250000      1.00800 ; qtot -0.603
    77   hx     1   POP   H42   77     0.250000      1.00800 ; qtot -0.353
    78   h1     1   POP   H51   78     0.068170      1.00800 ; qtot -0.284
    79   h1     1   POP   H52   79     0.068170      1.00800 ; qtot -0.216
    80   h1     1   POP   H61   80     0.068170      1.00800 ; qtot -0.148
    81   h1     1   POP   H62   81     0.068170      1.00800 ; qtot -0.080
    82   h1     1   POP    H7   82     0.068170      1.00800 ; qtot -0.012
    83   c3     1   POP   C72   83     0.169000     12.01000 ; qtot 0.157
    84   h1     1   POP  H721   84     0.068170      1.00800 ; qtot 0.225
    85   h1     1   POP  H722   85     0.068170      1.00800 ; qtot 0.294
    86   os     1   POP   O72   86    -0.519281     16.00000 ; qtot -0.226
    87   c2     1   POP   C82   87     0.923731     12.01000 ; qtot 0.698
    88    o     1   POP   O82   88    -0.671811     16.00000 ; qtot 0.026
    89   c3     1   POP   C2A   89    -0.162610     12.01000 ; qtot -0.136
    90   hc     1   POP  HA21   90     0.068170      1.00800 ; qtot -0.068
    91   hc     1   POP  HA22   91     0.068170      1.00800 ; qtot 0.000
    92   c3     1   POP   C2B   92    -0.136340     12.01000 ; qtot -0.136
    93   hc     1   POP  HB21   93     0.068170      1.00800 ; qtot -0.068
    94   hc     1   POP  HB22   94     0.068170      1.00800 ; qtot 0.000
    95   c3     1   POP   C2C   95    -0.136340     12.01000 ; qtot -0.136
    96   hc     1   POP  HC21   96     0.068170      1.00800 ; qtot -0.068
    97   hc     1   POP  HC22   97     0.068170      1.00800 ; qtot 0.000
    98   c3     1   POP   C2D   98    -0.136340     12.01000 ; qtot -0.136
    99   hc     1   POP  HD21   99     0.068170      1.00800 ; qtot -0.068
   100   hc     1   POP  HD22  100     0.068170      1.00800 ; qtot 0.000
   101   c3     1   POP   C2E  101    -0.136340     12.01000 ; qtot -0.136
   102   hc     1   POP  HE21  102     0.068170      1.00800 ; qtot -0.068
   103   hc     1   POP  HE22  103     0.068170      1.00800 ; qtot 0.000
   104   c3     1   POP   C2F  104    -0.136340     12.01000 ; qtot -0.136
   105   hc     1   POP  HF21  105     0.068170      1.00800 ; qtot -0.068
   106   hc     1   POP  HF22  106     0.068170      1.00800 ; qtot 0.000
   107   c3     1   POP   C2G  107    -0.136340     12.01000 ; qtot -0.136
   108   hc     1   POP  HG21  108     0.068170      1.00800 ; qtot -0.068
   109   hc     1   POP  HG22  109     0.068170      1.00800 ; qtot 0.000
   110   c3     1   POP   C2H  110    -0.136340     12.01000 ; qtot -0.136
   111   hc     1   POP  HH21  111     0.068170      1.00800 ; qtot -0.068
   112   hc     1   POP  HH22  112     0.068170      1.00800 ; qtot 0.000
   113   c3     1   POP   C2I  113    -0.136340     12.01000 ; qtot -0.136
   114   hc     1   POP  HI21  114     0.068170      1.00800 ; qtot -0.068
   115   hc     1   POP  HI22  115     0.068170      1.00800 ; qtot 0.000
   116   c3     1   POP   C2J  116    -0.136340     12.01000 ; qtot -0.136
   117   hc     1   POP  HJ21  117     0.068170      1.00800 ; qtot -0.068
   118   hc     1   POP  HJ22  118     0.068170      1.00800 ; qtot 0.000
   119   c3     1   POP   C2K  119    -0.136340     12.01000 ; qtot -0.136
   120   hc     1   POP  HK21  120     0.068170      1.00800 ; qtot -0.068
   121   hc     1   POP  HK22  121     0.068170      1.00800 ; qtot 0.000
   122   c3     1   POP   C2L  122    -0.136340     12.01000 ; qtot -0.136
   123   hc     1   POP  HL21  123     0.068170      1.00800 ; qtot -0.068
   124   hc     1   POP  HL22  124     0.068170      1.00800 ; qtot 0.000
   125   c3     1   POP   C2M  125    -0.136340     12.01000 ; qtot -0.136
   126   hc     1   POP  HM21  126     0.068170      1.00800 ; qtot -0.068
   127   hc     1   POP  HM22  127     0.068170      1.00800 ; qtot 0.000
   128   c3     1   POP   C2N  128    -0.136340     12.01000 ; qtot -0.136
   129   hc     1   POP  HN21  129     0.068170      1.00800 ; qtot -0.068
   130   hc     1   POP  HN22  130     0.068170      1.00800 ; qtot 0.000
   131   c3     1   POP   C2T  131    -0.204520     12.01000 ; qtot -0.205
   132   hc     1   POP  HT21  132     0.068170      1.00800 ; qtot -0.136
   133   hc     1   POP  HT22  133     0.068170      1.00800 ; qtot -0.068
   134   hc     1   POP  HT23  134     0.068170      1.00800 ; qtot 0.000

[ bonds ]
;   ai     aj funct   r             k
     1      2   1    1.0920e-01    2.8225e+05 ;    C1T - HT11  
     1      3   1    1.0920e-01    2.8225e+05 ;    C1T - HT12  
     1      4   1    1.0920e-01    2.8225e+05 ;    C1T - HT13  
     1      5   1    1.5350e-01    2.5363e+05 ;    C1T - C1N   
     5      6   1    1.0920e-01    2.8225e+05 ;    C1N - HN11  
     5      7   1    1.0920e-01    2.8225e+05 ;    C1N - HN12  
     5      8   1    1.5350e-01    2.5363e+05 ;    C1N - C1M   
     8      9   1    1.0920e-01    2.8225e+05 ;    C1M - HM11  
     8     10   1    1.0920e-01    2.8225e+05 ;    C1M - HM12  
     8     11   1    1.5350e-01    2.5363e+05 ;    C1M - C1L   
    11     12   1    1.0920e-01    2.8225e+05 ;    C1L - HL11  
    11     13   1    1.0920e-01    2.8225e+05 ;    C1L - HL12  
    11     14   1    1.5350e-01    2.5363e+05 ;    C1L - C1K   
    14     15   1    1.0920e-01    2.8225e+05 ;    C1K - HK11  
    14     16   1    1.0920e-01    2.8225e+05 ;    C1K - HK12  
    14     17   1    1.5350e-01    2.5363e+05 ;    C1K - C1J   
    17     18   1    1.0920e-01    2.8225e+05 ;    C1J - HJ11  
    17     19   1    1.0920e-01    2.8225e+05 ;    C1J - HJ12  
    17     20   1    1.5350e-01    2.5363e+05 ;    C1J - C1I   
    20     21   1    1.0920e-01    2.8225e+05 ;    C1I - HI11  
    20     22   1    1.0920e-01    2.8225e+05 ;    C1I - HI12  
    20     23   1    1.5350e-01    2.5363e+05 ;    C1I - C1H   
    23     24   1    1.0920e-01    2.8225e+05 ;    C1H - HH11  
    23     25   1    1.0920e-01    2.8225e+05 ;    C1H - HH12  
    23     26   1    1.5080e-01    2.7472e+05 ;    C1H - CZ2   
    26     27   1    1.0870e-01    2.8811e+05 ;    CZ2 - HZ2   
    26     28   1    1.3240e-01    4.9346e+05 ;    CZ2 - CZ1   
    28     29   1    1.0870e-01    2.8811e+05 ;    CZ1 - HZ1   
    28     30   1    1.5080e-01    2.7472e+05 ;    CZ1 - C1G   
    30     31   1    1.0920e-01    2.8225e+05 ;    C1G - HG11  
    30     32   1    1.0920e-01    2.8225e+05 ;    C1G - HG12  
    30     33   1    1.5350e-01    2.5363e+05 ;    C1G - C1F   
    33     34   1    1.0920e-01    2.8225e+05 ;    C1F - HF11  
    33     35   1    1.0920e-01    2.8225e+05 ;    C1F - HF12  
    33     36   1    1.5350e-01    2.5363e+05 ;    C1F - C1E   
    36     37   1    1.0920e-01    2.8225e+05 ;    C1E - HE11  
    36     38   1    1.0920e-01    2.8225e+05 ;    C1E - HE12  
    36     39   1    1.5350e-01    2.5363e+05 ;    C1E - C1D   
    39     40   1    1.0920e-01    2.8225e+05 ;    C1D - HD11  
    39     41   1    1.0920e-01    2.8225e+05 ;    C1D - HD12  
    39     42   1    1.5350e-01    2.5363e+05 ;    C1D - C1C   
    42     43   1    1.0920e-01    2.8225e+05 ;    C1C - HC11  
    42     44   1    1.0920e-01    2.8225e+05 ;    C1C - HC12  
    42     45   1    1.5350e-01    2.5363e+05 ;    C1C - C1B   
    45     46   1    1.0920e-01    2.8225e+05 ;    C1B - HB11  
    45     47   1    1.0920e-01    2.8225e+05 ;    C1B - HB12  
    45     48   1    1.5350e-01    2.5363e+05 ;    C1B - C1A   
    48     49   1    1.0920e-01    2.8225e+05 ;    C1A - HA11  
    48     50   1    1.0920e-01    2.8225e+05 ;    C1A - HA12  
    48     51   1    1.5080e-01    2.7472e+05 ;    C1A - C81   
    51     52   1    1.2610e-01    4.5706e+05 ;    C81 - O81   
    51     53   1    1.3570e-01    3.2853e+05 ;    C81 - O71   
    53     54   1    1.4390e-01    2.5230e+05 ;    O71 - C7    
    54     55   1    1.5350e-01    2.5363e+05 ;     C7 - C6    
    54     82   1    1.0930e-01    2.8108e+05 ;     C7 - H7    
    54     83   1    1.5350e-01    2.5363e+05 ;     C7 - C72   
    55     56   1    1.4390e-01    2.5230e+05 ;     C6 - O4P   
    55     80   1    1.0930e-01    2.8108e+05 ;     C6 - H61   
    55     81   1    1.0930e-01    2.8108e+05 ;     C6 - H62   
    56     57   1    1.6020e-01    2.8660e+05 ;    O4P - P     
    57     58   1    1.4810e-01    4.0811e+05 ;      P - O2P   
    57     59   1    1.4810e-01    4.0811e+05 ;      P - O3P   
    57     60   1    1.6020e-01    2.8660e+05 ;      P - O1P   
    60     61   1    1.4390e-01    2.5230e+05 ;    O1P - C5    
    61     62   1    1.5350e-01    2.5363e+05 ;     C5 - C4    
    61     78   1    1.0930e-01    2.8108e+05 ;     C5 - H51   
    61     79   1    1.0930e-01    2.8108e+05 ;     C5 - H52   
    62     63   1    1.4990e-01    2.4568e+05 ;     C4 - N     
    62     76   1    1.0910e-01    2.8342e+05 ;     C4 - H41   
    62     77   1    1.0910e-01    2.8342e+05 ;     C4 - H42   
    63     64   1    1.4990e-01    2.4568e+05 ;      N - C1    
    63     68   1    1.4990e-01    2.4568e+05 ;      N - C2    
    63     72   1    1.4990e-01    2.4568e+05 ;      N - C3    
    64     65   1    1.0910e-01    2.8342e+05 ;     C1 - H11   
    64     66   1    1.0910e-01    2.8342e+05 ;     C1 - H12   
    64     67   1    1.0910e-01    2.8342e+05 ;     C1 - H13   
    68     69   1    1.0910e-01    2.8342e+05 ;     C2 - H21   
    68     70   1    1.0910e-01    2.8342e+05 ;     C2 - H22   
    68     71   1    1.0910e-01    2.8342e+05 ;     C2 - H23   
    72     73   1    1.0910e-01    2.8342e+05 ;     C3 - H31   
    72     74   1    1.0910e-01    2.8342e+05 ;     C3 - H32   
    72     75   1    1.0910e-01    2.8342e+05 ;     C3 - H33   
    83     84   1    1.0930e-01    2.8108e+05 ;    C72 - H721  
    83     85   1    1.0930e-01    2.8108e+05 ;    C72 - H722  
    83     86   1    1.4390e-01    2.5230e+05 ;    C72 - O72   
    86     87   1    1.3570e-01    3.2853e+05 ;    O72 - C82   
    87     88   1    1.2610e-01    4.5706e+05 ;    C82 - O82   
    87     89   1    1.5080e-01    2.7472e+05 ;    C82 - C2A   
    89     90   1    1.0920e-01    2.8225e+05 ;    C2A - HA21  
    89     91   1    1.0920e-01    2.8225e+05 ;    C2A - HA22  
    89     92   1    1.5350e-01    2.5363e+05 ;    C2A - C2B   
    92     93   1    1.0920e-01    2.8225e+05 ;    C2B - HB21  
    92     94   1    1.0920e-01    2.8225e+05 ;    C2B - HB22  
    92     95   1    1.5350e-01    2.5363e+05 ;    C2B - C2C   
    95     96   1    1.0920e-01    2.8225e+05 ;    C2C - HC21  
    95     97   1    1.0920e-01    2.8225e+05 ;    C2C - HC22  
    95     98   1    1.5350e-01    2.5363e+05 ;    C2C - C2D   
    98     99   1    1.0920e-01    2.8225e+05 ;    C2D - HD21  
    98    100   1    1.0920e-01    2.8225e+05 ;    C2D - HD22  
    98    101   1    1.5350e-01    2.5363e+05 ;    C2D - C2E   
   101    102   1    1.0920e-01    2.8225e+05 ;    C2E - HE21  
   101    103   1    1.0920e-01    2.8225e+05 ;    C2E - HE22  
   101    104   1    1.5350e-01    2.5363e+05 ;    C2E - C2F   
   104    105   1    1.0920e-01    2.8225e+05 ;    C2F - HF21  
   104    106   1    1.0920e-01    2.8225e+05 ;    C2F - HF22  
   104    107   1    1.5350e-01    2.5363e+05 ;    C2F - C2G   
   107    108   1    1.0920e-01    2.8225e+05 ;    C2G - HG21  
   107    109   1    1.0920e-01    2.8225e+05 ;    C2G - HG22  
   107    110   1    1.5350e-01    2.5363e+05 ;    C2G - C2H   
   110    111   1    1.0920e-01    2.8225e+05 ;    C2H - HH21  
   110    112   1    1.0920e-01    2.8225e+05 ;    C2H - HH22  
   110    113   1    1.5350e-01    2.5363e+05 ;    C2H - C2I   
   113    114   1    1.0920e-01    2.8225e+05 ;    C2I - HI21  
   113    115   1    1.0920e-01    2.8225e+05 ;    C2I - HI22  
   113    116   1    1.5350e-01    2.5363e+05 ;    C2I - C2J   
   116    117   1    1.0920e-01    2.8225e+05 ;    C2J - HJ21  
   116    118   1    1.0920e-01    2.8225e+05 ;    C2J - HJ22  
   116    119   1    1.5350e-01    2.5363e+05 ;    C2J - C2K   
   119    120   1    1.0920e-01    2.8225e+05 ;    C2K - HK21  
   119    121   1    1.0920e-01    2.8225e+05 ;    C2K - HK22  
   119    122   1    1.5350e-01    2.5363e+05 ;    C2K - C2L   
   122    123   1    1.0920e-01    2.8225e+05 ;    C2L - HL21  
   122    124   1    1.0920e-01    2.8225e+05 ;    C2L - HL22  
   122    125   1    1.5350e-01    2.5363e+05 ;    C2L - C2M   
   125    126   1    1.0920e-01    2.8225e+05 ;    C2M - HM21  
   125    127   1    1.0920e-01    2.8225e+05 ;    C2M - HM22  
   125    128   1    1.5350e-01    2.5363e+05 ;    C2M - C2N   
   128    129   1    1.0920e-01    2.8225e+05 ;    C2N - HN21  
   128    130   1    1.0920e-01    2.8225e+05 ;    C2N - HN22  
   128    131   1    1.5350e-01    2.5363e+05 ;    C2N - C2T   
   131    132   1    1.0920e-01    2.8225e+05 ;    C2T - HT21  
   131    133   1    1.0920e-01    2.8225e+05 ;    C2T - HT22  
   131    134   1    1.0920e-01    2.8225e+05 ;    C2T - HT23  

[ pairs ]
;   ai     aj    funct
     1      9      1 ;    C1T - HM11  
     1     10      1 ;    C1T - HM12  
     1     11      1 ;    C1T - C1L   
     2      6      1 ;   HT11 - HN11  
     2      7      1 ;   HT11 - HN12  
     2      8      1 ;   HT11 - C1M   
     3      6      1 ;   HT12 - HN11  
     3      7      1 ;   HT12 - HN12  
     3      8      1 ;   HT12 - C1M   
     4      6      1 ;   HT13 - HN11  
     4      7      1 ;   HT13 - HN12  
     4      8      1 ;   HT13 - C1M   
     5     12      1 ;    C1N - HL11  
     5     13      1 ;    C1N - HL12  
     5     14      1 ;    C1N - C1K   
     6      9      1 ;   HN11 - HM11  
     6     10      1 ;   HN11 - HM12  
     6     11      1 ;   HN11 - C1L   
     7      9      1 ;   HN12 - HM11  
     7     10      1 ;   HN12 - HM12  
     7     11      1 ;   HN12 - C1L   
     8     15      1 ;    C1M - HK11  
     8     16      1 ;    C1M - HK12  
     8     17      1 ;    C1M - C1J   
     9     12      1 ;   HM11 - HL11  
     9     13      1 ;   HM11 - HL12  
     9     14      1 ;   HM11 - C1K   
    10     12      1 ;   HM12 - HL11  
    10     13      1 ;   HM12 - HL12  
    10     14      1 ;   HM12 - C1K   
    11     18      1 ;    C1L - HJ11  
    11     19      1 ;    C1L - HJ12  
    11     20      1 ;    C1L - C1I   
    12     15      1 ;   HL11 - HK11  
    12     16      1 ;   HL11 - HK12  
    12     17      1 ;   HL11 - C1J   
    13     15      1 ;   HL12 - HK11  
    13     16      1 ;   HL12 - HK12  
    13     17      1 ;   HL12 - C1J   
    14     21      1 ;    C1K - HI11  
    14     22      1 ;    C1K - HI12  
    14     23      1 ;    C1K - C1H   
    15     18      1 ;   HK11 - HJ11  
    15     19      1 ;   HK11 - HJ12  
    15     20      1 ;   HK11 - C1I   
    16     18      1 ;   HK12 - HJ11  
    16     19      1 ;   HK12 - HJ12  
    16     20      1 ;   HK12 - C1I   
    17     24      1 ;    C1J - HH11  
    17     25      1 ;    C1J - HH12  
    17     26      1 ;    C1J - CZ2   
    18     21      1 ;   HJ11 - HI11  
    18     22      1 ;   HJ11 - HI12  
    18     23      1 ;   HJ11 - C1H   
    19     21      1 ;   HJ12 - HI11  
    19     22      1 ;   HJ12 - HI12  
    19     23      1 ;   HJ12 - C1H   
    20     27      1 ;    C1I - HZ2   
    20     28      1 ;    C1I - CZ1   
    21     24      1 ;   HI11 - HH11  
    21     25      1 ;   HI11 - HH12  
    21     26      1 ;   HI11 - CZ2   
    22     24      1 ;   HI12 - HH11  
    22     25      1 ;   HI12 - HH12  
    22     26      1 ;   HI12 - CZ2   
    23     29      1 ;    C1H - HZ1   
    23     30      1 ;    C1H - C1G   
    24     27      1 ;   HH11 - HZ2   
    24     28      1 ;   HH11 - CZ1   
    25     27      1 ;   HH12 - HZ2   
    25     28      1 ;   HH12 - CZ1   
    26     31      1 ;    CZ2 - HG11  
    26     32      1 ;    CZ2 - HG12  
    26     33      1 ;    CZ2 - C1F   
    27     29      1 ;    HZ2 - HZ1   
    27     30      1 ;    HZ2 - C1G   
    28     34      1 ;    CZ1 - HF11  
    28     35      1 ;    CZ1 - HF12  
    28     36      1 ;    CZ1 - C1E   
    29     31      1 ;    HZ1 - HG11  
    29     32      1 ;    HZ1 - HG12  
    29     33      1 ;    HZ1 - C1F   
    30     37      1 ;    C1G - HE11  
    30     38      1 ;    C1G - HE12  
    30     39      1 ;    C1G - C1D   
    31     34      1 ;   HG11 - HF11  
    31     35      1 ;   HG11 - HF12  
    31     36      1 ;   HG11 - C1E   
    32     34      1 ;   HG12 - HF11  
    32     35      1 ;   HG12 - HF12  
    32     36      1 ;   HG12 - C1E   
    33     40      1 ;    C1F - HD11  
    33     41      1 ;    C1F - HD12  
    33     42      1 ;    C1F - C1C   
    34     37      1 ;   HF11 - HE11  
    34     38      1 ;   HF11 - HE12  
    34     39      1 ;   HF11 - C1D   
    35     37      1 ;   HF12 - HE11  
    35     38      1 ;   HF12 - HE12  
    35     39      1 ;   HF12 - C1D   
    36     43      1 ;    C1E - HC11  
    36     44      1 ;    C1E - HC12  
    36     45      1 ;    C1E - C1B   
    37     40      1 ;   HE11 - HD11  
    37     41      1 ;   HE11 - HD12  
    37     42      1 ;   HE11 - C1C   
    38     40      1 ;   HE12 - HD11  
    38     41      1 ;   HE12 - HD12  
    38     42      1 ;   HE12 - C1C   
    39     46      1 ;    C1D - HB11  
    39     47      1 ;    C1D - HB12  
    39     48      1 ;    C1D - C1A   
    40     43      1 ;   HD11 - HC11  
    40     44      1 ;   HD11 - HC12  
    40     45      1 ;   HD11 - C1B   
    41     43      1 ;   HD12 - HC11  
    41     44      1 ;   HD12 - HC12  
    41     45      1 ;   HD12 - C1B   
    42     49      1 ;    C1C - HA11  
    42     50      1 ;    C1C - HA12  
    42     51      1 ;    C1C - C81   
    43     46      1 ;   HC11 - HB11  
    43     47      1 ;   HC11 - HB12  
    43     48      1 ;   HC11 - C1A   
    44     46      1 ;   HC12 - HB11  
    44     47      1 ;   HC12 - HB12  
    44     48      1 ;   HC12 - C1A   
    45     52      1 ;    C1B - O81   
    45     53      1 ;    C1B - O71   
    46     49      1 ;   HB11 - HA11  
    46     50      1 ;   HB11 - HA12  
    46     51      1 ;   HB11 - C81   
    47     49      1 ;   HB12 - HA11  
    47     50      1 ;   HB12 - HA12  
    47     51      1 ;   HB12 - C81   
    48     54      1 ;    C1A - C7    
    49     52      1 ;   HA11 - O81   
    49     53      1 ;   HA11 - O71   
    50     52      1 ;   HA12 - O81   
    50     53      1 ;   HA12 - O71   
    51     55      1 ;    C81 - C6    
    51     82      1 ;    C81 - H7    
    51     83      1 ;    C81 - C72   
    52     54      1 ;    O81 - C7    
    53     56      1 ;    O71 - O4P   
    53     80      1 ;    O71 - H61   
    53     81      1 ;    O71 - H62   
    53     84      1 ;    O71 - H721  
    53     85      1 ;    O71 - H722  
    53     86      1 ;    O71 - O72   
    54     57      1 ;     C7 - P     
    54     87      1 ;     C7 - C82   
    55     58      1 ;     C6 - O2P   
    55     59      1 ;     C6 - O3P   
    55     60      1 ;     C6 - O1P   
    55     84      1 ;     C6 - H721  
    55     85      1 ;     C6 - H722  
    55     86      1 ;     C6 - O72   
    56     61      1 ;    O4P - C5    
    56     82      1 ;    O4P - H7    
    56     83      1 ;    O4P - C72   
    57     62      1 ;      P - C4    
    57     78      1 ;      P - H51   
    57     79      1 ;      P - H52   
    57     80      1 ;      P - H61   
    57     81      1 ;      P - H62   
    58     61      1 ;    O2P - C5    
    59     61      1 ;    O3P - C5    
    60     63      1 ;    O1P - N     
    60     76      1 ;    O1P - H41   
    60     77      1 ;    O1P - H42   
    61     64      1 ;     C5 - C1    
    61     68      1 ;     C5 - C2    
    61     72      1 ;     C5 - C3    
    62     65      1 ;     C4 - H11   
    62     66      1 ;     C4 - H12   
    62     67      1 ;     C4 - H13   
    62     69      1 ;     C4 - H21   
    62     70      1 ;     C4 - H22   
    62     71      1 ;     C4 - H23   
    62     73      1 ;     C4 - H31   
    62     74      1 ;     C4 - H32   
    62     75      1 ;     C4 - H33   
    63     78      1 ;      N - H51   
    63     79      1 ;      N - H52   
    64     69      1 ;     C1 - H21   
    64     70      1 ;     C1 - H22   
    64     71      1 ;     C1 - H23   
    64     73      1 ;     C1 - H31   
    64     74      1 ;     C1 - H32   
    64     75      1 ;     C1 - H33   
    64     76      1 ;     C1 - H41   
    64     77      1 ;     C1 - H42   
    65     68      1 ;    H11 - C2    
    65     72      1 ;    H11 - C3    
    66     68      1 ;    H12 - C2    
    66     72      1 ;    H12 - C3    
    67     68      1 ;    H13 - C2    
    67     72      1 ;    H13 - C3    
    68     73      1 ;     C2 - H31   
    68     74      1 ;     C2 - H32   
    68     75      1 ;     C2 - H33   
    68     76      1 ;     C2 - H41   
    68     77      1 ;     C2 - H42   
    69     72      1 ;    H21 - C3    
    70     72      1 ;    H22 - C3    
    71     72      1 ;    H23 - C3    
    72     76      1 ;     C3 - H41   
    72     77      1 ;     C3 - H42   
    76     78      1 ;    H41 - H51   
    76     79      1 ;    H41 - H52   
    77     78      1 ;    H42 - H51   
    77     79      1 ;    H42 - H52   
    80     82      1 ;    H61 - H7    
    80     83      1 ;    H61 - C72   
    81     82      1 ;    H62 - H7    
    81     83      1 ;    H62 - C72   
    82     84      1 ;     H7 - H721  
    82     85      1 ;     H7 - H722  
    82     86      1 ;     H7 - O72   
    83     88      1 ;    C72 - O82   
    83     89      1 ;    C72 - C2A   
    84     87      1 ;   H721 - C82   
    85     87      1 ;   H722 - C82   
    86     90      1 ;    O72 - HA21  
    86     91      1 ;    O72 - HA22  
    86     92      1 ;    O72 - C2B   
    87     93      1 ;    C82 - HB21  
    87     94      1 ;    C82 - HB22  
    87     95      1 ;    C82 - C2C   
    88     90      1 ;    O82 - HA21  
    88     91      1 ;    O82 - HA22  
    88     92      1 ;    O82 - C2B   
    89     96      1 ;    C2A - HC21  
    89     97      1 ;    C2A - HC22  
    89     98      1 ;    C2A - C2D   
    90     93      1 ;   HA21 - HB21  
    90     94      1 ;   HA21 - HB22  
    90     95      1 ;   HA21 - C2C   
    91     93      1 ;   HA22 - HB21  
    91     94      1 ;   HA22 - HB22  
    91     95      1 ;   HA22 - C2C   
    92     99      1 ;    C2B - HD21  
    92    100      1 ;    C2B - HD22  
    92    101      1 ;    C2B - C2E   
    93     96      1 ;   HB21 - HC21  
    93     97      1 ;   HB21 - HC22  
    93     98      1 ;   HB21 - C2D   
    94     96      1 ;   HB22 - HC21  
    94     97      1 ;   HB22 - HC22  
    94     98      1 ;   HB22 - C2D   
    95    102      1 ;    C2C - HE21  
    95    103      1 ;    C2C - HE22  
    95    104      1 ;    C2C - C2F   
    96     99      1 ;   HC21 - HD21  
    96    100      1 ;   HC21 - HD22  
    96    101      1 ;   HC21 - C2E   
    97     99      1 ;   HC22 - HD21  
    97    100      1 ;   HC22 - HD22  
    97    101      1 ;   HC22 - C2E   
    98    105      1 ;    C2D - HF21  
    98    106      1 ;    C2D - HF22  
    98    107      1 ;    C2D - C2G   
    99    102      1 ;   HD21 - HE21  
    99    103      1 ;   HD21 - HE22  
    99    104      1 ;   HD21 - C2F   
   100    102      1 ;   HD22 - HE21  
   100    103      1 ;   HD22 - HE22  
   100    104      1 ;   HD22 - C2F   
   101    108      1 ;    C2E - HG21  
   101    109      1 ;    C2E - HG22  
   101    110      1 ;    C2E - C2H   
   102    105      1 ;   HE21 - HF21  
   102    106      1 ;   HE21 - HF22  
   102    107      1 ;   HE21 - C2G   
   103    105      1 ;   HE22 - HF21  
   103    106      1 ;   HE22 - HF22  
   103    107      1 ;   HE22 - C2G   
   104    111      1 ;    C2F - HH21  
   104    112      1 ;    C2F - HH22  
   104    113      1 ;    C2F - C2I   
   105    108      1 ;   HF21 - HG21  
   105    109      1 ;   HF21 - HG22  
   105    110      1 ;   HF21 - C2H   
   106    108      1 ;   HF22 - HG21  
   106    109      1 ;   HF22 - HG22  
   106    110      1 ;   HF22 - C2H   
   107    114      1 ;    C2G - HI21  
   107    115      1 ;    C2G - HI22  
   107    116      1 ;    C2G - C2J   
   108    111      1 ;   HG21 - HH21  
   108    112      1 ;   HG21 - HH22  
   108    113      1 ;   HG21 - C2I   
   109    111      1 ;   HG22 - HH21  
   109    112      1 ;   HG22 - HH22  
   109    113      1 ;   HG22 - C2I   
   110    117      1 ;    C2H - HJ21  
   110    118      1 ;    C2H - HJ22  
   110    119      1 ;    C2H - C2K   
   111    114      1 ;   HH21 - HI21  
   111    115      1 ;   HH21 - HI22  
   111    116      1 ;   HH21 - C2J   
   112    114      1 ;   HH22 - HI21  
   112    115      1 ;   HH22 - HI22  
   112    116      1 ;   HH22 - C2J   
   113    120      1 ;    C2I - HK21  
   113    121      1 ;    C2I - HK22  
   113    122      1 ;    C2I - C2L   
   114    117      1 ;   HI21 - HJ21  
   114    118      1 ;   HI21 - HJ22  
   114    119      1 ;   HI21 - C2K   
   115    117      1 ;   HI22 - HJ21  
   115    118      1 ;   HI22 - HJ22  
   115    119      1 ;   HI22 - C2K   
   116    123      1 ;    C2J - HL21  
   116    124      1 ;    C2J - HL22  
   116    125      1 ;    C2J - C2M   
   117    120      1 ;   HJ21 - HK21  
   117    121      1 ;   HJ21 - HK22  
   117    122      1 ;   HJ21 - C2L   
   118    120      1 ;   HJ22 - HK21  
   118    121      1 ;   HJ22 - HK22  
   118    122      1 ;   HJ22 - C2L   
   119    126      1 ;    C2K - HM21  
   119    127      1 ;    C2K - HM22  
   119    128      1 ;    C2K - C2N   
   120    123      1 ;   HK21 - HL21  
   120    124      1 ;   HK21 - HL22  
   120    125      1 ;   HK21 - C2M   
   121    123      1 ;   HK22 - HL21  
   121    124      1 ;   HK22 - HL22  
   121    125      1 ;   HK22 - C2M   
   122    129      1 ;    C2L - HN21  
   122    130      1 ;    C2L - HN22  
   122    131      1 ;    C2L - C2T   
   123    126      1 ;   HL21 - HM21  
   123    127      1 ;   HL21 - HM22  
   123    128      1 ;   HL21 - C2N   
   124    126      1 ;   HL22 - HM21  
   124    127      1 ;   HL22 - HM22  
   124    128      1 ;   HL22 - C2N   
   125    132      1 ;    C2M - HT21  
   125    133      1 ;    C2M - HT22  
   125    134      1 ;    C2M - HT23  
   126    129      1 ;   HM21 - HN21  
   126    130      1 ;   HM21 - HN22  
   126    131      1 ;   HM21 - C2T   
   127    129      1 ;   HM22 - HN21  
   127    130      1 ;   HM22 - HN22  
   127    131      1 ;   HM22 - C2T   
   129    132      1 ;   HN21 - HT21  
   129    133      1 ;   HN21 - HT22  
   129    134      1 ;   HN21 - HT23  
   130    132      1 ;   HN22 - HT21  
   130    133      1 ;   HN22 - HT22  
   130    134      1 ;   HN22 - HT23  

[ angles ]
;   ai     aj     ak    funct   theta         cth
     1      5      6      1    1.1005e+02    3.8828e+02 ;    C1T - C1N    - HN11  
     1      5      7      1    1.1005e+02    3.8828e+02 ;    C1T - C1N    - HN12  
     1      5      8      1    1.1063e+02    5.2886e+02 ;    C1T - C1N    - C1M   
     2      1      3      1    1.0835e+02    3.2970e+02 ;   HT11 - C1T    - HT12  
     2      1      4      1    1.0835e+02    3.2970e+02 ;   HT11 - C1T    - HT13  
     2      1      5      1    1.1005e+02    3.8828e+02 ;   HT11 - C1T    - C1N   
     3      1      4      1    1.0835e+02    3.2970e+02 ;   HT12 - C1T    - HT13  
     3      1      5      1    1.1005e+02    3.8828e+02 ;   HT12 - C1T    - C1N   
     4      1      5      1    1.1005e+02    3.8828e+02 ;   HT13 - C1T    - C1N   
     5      8      9      1    1.1005e+02    3.8828e+02 ;    C1N - C1M    - HM11  
     5      8     10      1    1.1005e+02    3.8828e+02 ;    C1N - C1M    - HM12  
     5      8     11      1    1.1063e+02    5.2886e+02 ;    C1N - C1M    - C1L   
     6      5      7      1    1.0835e+02    3.2970e+02 ;   HN11 - C1N    - HN12  
     6      5      8      1    1.1005e+02    3.8828e+02 ;   HN11 - C1N    - C1M   
     7      5      8      1    1.1005e+02    3.8828e+02 ;   HN12 - C1N    - C1M   
     8     11     12      1    1.1005e+02    3.8828e+02 ;    C1M - C1L    - HL11  
     8     11     13      1    1.1005e+02    3.8828e+02 ;    C1M - C1L    - HL12  
     8     11     14      1    1.1063e+02    5.2886e+02 ;    C1M - C1L    - C1K   
     9      8     10      1    1.0835e+02    3.2970e+02 ;   HM11 - C1M    - HM12  
     9      8     11      1    1.1005e+02    3.8828e+02 ;   HM11 - C1M    - C1L   
    10      8     11      1    1.1005e+02    3.8828e+02 ;   HM12 - C1M    - C1L   
    11     14     15      1    1.1005e+02    3.8828e+02 ;    C1L - C1K    - HK11  
    11     14     16      1    1.1005e+02    3.8828e+02 ;    C1L - C1K    - HK12  
    11     14     17      1    1.1063e+02    5.2886e+02 ;    C1L - C1K    - C1J   
    12     11     13      1    1.0835e+02    3.2970e+02 ;   HL11 - C1L    - HL12  
    12     11     14      1    1.1005e+02    3.8828e+02 ;   HL11 - C1L    - C1K   
    13     11     14      1    1.1005e+02    3.8828e+02 ;   HL12 - C1L    - C1K   
    14     17     18      1    1.1005e+02    3.8828e+02 ;    C1K - C1J    - HJ11  
    14     17     19      1    1.1005e+02    3.8828e+02 ;    C1K - C1J    - HJ12  
    14     17     20      1    1.1063e+02    5.2886e+02 ;    C1K - C1J    - C1I   
    15     14     16      1    1.0835e+02    3.2970e+02 ;   HK11 - C1K    - HK12  
    15     14     17      1    1.1005e+02    3.8828e+02 ;   HK11 - C1K    - C1J   
    16     14     17      1    1.1005e+02    3.8828e+02 ;   HK12 - C1K    - C1J   
    17     20     21      1    1.1005e+02    3.8828e+02 ;    C1J - C1I    - HI11  
    17     20     22      1    1.1005e+02    3.8828e+02 ;    C1J - C1I    - HI12  
    17     20     23      1    1.1063e+02    5.2886e+02 ;    C1J - C1I    - C1H   
    18     17     19      1    1.0835e+02    3.2970e+02 ;   HJ11 - C1J    - HJ12  
    18     17     20      1    1.1005e+02    3.8828e+02 ;   HJ11 - C1J    - C1I   
    19     17     20      1    1.1005e+02    3.8828e+02 ;   HJ12 - C1J    - C1I   
    20     23     24      1    1.1005e+02    3.8828e+02 ;    C1I - C1H    - HH11  
    20     23     25      1    1.1005e+02    3.8828e+02 ;    C1I - C1H    - HH12  
    20     23     26      1    1.1096e+02    5.3304e+02 ;    C1I - C1H    - CZ2   
    21     20     22      1    1.0835e+02    3.2970e+02 ;   HI11 - C1I    - HI12  
    21     20     23      1    1.1005e+02    3.8828e+02 ;   HI11 - C1I    - C1H   
    22     20     23      1    1.1005e+02    3.8828e+02 ;   HI12 - C1I    - C1H   
    23     26     27      1    1.1730e+02    3.8242e+02 ;    C1H - CZ2    - HZ2   
    23     26     28      1    1.2342e+02    5.3806e+02 ;    C1H - CZ2    - CZ1   
    24     23     25      1    1.0835e+02    3.2970e+02 ;   HH11 - C1H    - HH12  
    24     23     26      1    1.1049e+02    3.9330e+02 ;   HH11 - C1H    - CZ2   
    25     23     26      1    1.1049e+02    3.9330e+02 ;   HH12 - C1H    - CZ2   
    26     28     29      1    1.2094e+02    4.1840e+02 ;    CZ2 - CZ1    - HZ1   
    26     28     30      1    1.2342e+02    5.3806e+02 ;    CZ2 - CZ1    - C1G   
    27     26     28      1    1.2094e+02    4.1840e+02 ;    HZ2 - CZ2    - CZ1   
    28     30     31      1    1.1049e+02    3.9330e+02 ;    CZ1 - C1G    - HG11  
    28     30     32      1    1.1049e+02    3.9330e+02 ;    CZ1 - C1G    - HG12  
    28     30     33      1    1.1096e+02    5.3304e+02 ;    CZ1 - C1G    - C1F   
    29     28     30      1    1.1730e+02    3.8242e+02 ;    HZ1 - CZ1    - C1G   
    30     33     34      1    1.1005e+02    3.8828e+02 ;    C1G - C1F    - HF11  
    30     33     35      1    1.1005e+02    3.8828e+02 ;    C1G - C1F    - HF12  
    30     33     36      1    1.1063e+02    5.2886e+02 ;    C1G - C1F    - C1E   
    31     30     32      1    1.0835e+02    3.2970e+02 ;   HG11 - C1G    - HG12  
    31     30     33      1    1.1005e+02    3.8828e+02 ;   HG11 - C1G    - C1F   
    32     30     33      1    1.1005e+02    3.8828e+02 ;   HG12 - C1G    - C1F   
    33     36     37      1    1.1005e+02    3.8828e+02 ;    C1F - C1E    - HE11  
    33     36     38      1    1.1005e+02    3.8828e+02 ;    C1F - C1E    - HE12  
    33     36     39      1    1.1063e+02    5.2886e+02 ;    C1F - C1E    - C1D   
    34     33     35      1    1.0835e+02    3.2970e+02 ;   HF11 - C1F    - HF12  
    34     33     36      1    1.1005e+02    3.8828e+02 ;   HF11 - C1F    - C1E   
    35     33     36      1    1.1005e+02    3.8828e+02 ;   HF12 - C1F    - C1E   
    36     39     40      1    1.1005e+02    3.8828e+02 ;    C1E - C1D    - HD11  
    36     39     41      1    1.1005e+02    3.8828e+02 ;    C1E - C1D    - HD12  
    36     39     42      1    1.1063e+02    5.2886e+02 ;    C1E - C1D    - C1C   
    37     36     38      1    1.0835e+02    3.2970e+02 ;   HE11 - C1E    - HE12  
    37     36     39      1    1.1005e+02    3.8828e+02 ;   HE11 - C1E    - C1D   
    38     36     39      1    1.1005e+02    3.8828e+02 ;   HE12 - C1E    - C1D   
    39     42     43      1    1.1005e+02    3.8828e+02 ;    C1D - C1C    - HC11  
    39     42     44      1    1.1005e+02    3.8828e+02 ;    C1D - C1C    - HC12  
    39     42     45      1    1.1063e+02    5.2886e+02 ;    C1D - C1C    - C1B   
    40     39     41      1    1.0835e+02    3.2970e+02 ;   HD11 - C1D    - HD12  
    40     39     42      1    1.1005e+02    3.8828e+02 ;   HD11 - C1D    - C1C   
    41     39     42      1    1.1005e+02    3.8828e+02 ;   HD12 - C1D    - C1C   
    42     45     46      1    1.1005e+02    3.8828e+02 ;    C1C - C1B    - HB11  
    42     45     47      1    1.1005e+02    3.8828e+02 ;    C1C - C1B    - HB12  
    42     45     48      1    1.1063e+02    5.2886e+02 ;    C1C - C1B    - C1A   
    43     42     44      1    1.0835e+02    3.2970e+02 ;   HC11 - C1C    - HC12  
    43     42     45      1    1.1005e+02    3.8828e+02 ;   HC11 - C1C    - C1B   
    44     42     45      1    1.1005e+02    3.8828e+02 ;   HC12 - C1C    - C1B   
    45     48     49      1    1.1005e+02    3.8828e+02 ;    C1B - C1A    - HA11  
    45     48     50      1    1.1005e+02    3.8828e+02 ;    C1B - C1A    - HA12  
    45     48     51      1    1.1096e+02    5.3304e+02 ;    C1B - C1A    - C81   
    46     45     47      1    1.0835e+02    3.2970e+02 ;   HB11 - C1B    - HB12  
    46     45     48      1    1.1005e+02    3.8828e+02 ;   HB11 - C1B    - C1A   
    47     45     48      1    1.1005e+02    3.8828e+02 ;   HB12 - C1B    - C1A   
    48     51     52      1    1.1688e+02    5.7823e+02 ;    C1A - C81    - O81   
    48     51     53      1    1.1616e+02    5.4457e+02 ;    C1A - C81    - O71   
    49     48     50      1    1.0835e+02    3.2970e+02 ;   HA11 - C1A    - HA12  
    49     48     51      1    1.1049e+02    3.9330e+02 ;   HA11 - C1A    - C81   
    50     48     51      1    1.1049e+02    3.9330e+02 ;   HA12 - C1A    - C81   
    51     53     54      1    1.1209e+02    5.3723e+02 ;    C81 - O71    - C7    
    52     51     53      1    1.1875e+02    6.2409e+02 ;    O81 - C81    - O71   
    53     54     55      1    1.0842e+02    5.6735e+02 ;    O71 - C7     - C6    
    53     54     82      1    1.0882e+02    4.2509e+02 ;    O71 - C7     - H7    
    53     54     83      1    1.0842e+02    5.6735e+02 ;    O71 - C7     - C72   
    54     55     56      1    1.0842e+02    5.6735e+02 ;     C7 - C6     - O4P   
    54     55     80      1    1.1007e+02    3.8828e+02 ;     C7 - C6     - H61   
    54     55     81      1    1.1007e+02    3.8828e+02 ;     C7 - C6     - H62   
    54     83     84      1    1.1007e+02    3.8828e+02 ;     C7 - C72    - H721  
    54     83     85      1    1.1007e+02    3.8828e+02 ;     C7 - C72    - H722  
    54     83     86      1    1.0842e+02    5.6735e+02 ;     C7 - C72    - O72   
    55     54     82      1    1.1007e+02    3.8828e+02 ;     C6 - C7     - H7    
    55     54     83      1    1.1063e+02    5.2886e+02 ;     C6 - C7     - C72   
    55     56     57      1    1.1800e+02    6.5689e+02 ;     C6 - O4P    - P     
    56     55     80      1    1.0882e+02    4.2509e+02 ;    O4P - C6     - H61   
    56     55     81      1    1.0882e+02    4.2509e+02 ;    O4P - C6     - H62   
    56     57     58      1    1.1609e+02    3.6819e+02 ;    O4P - P      - O2P   
    56     57     59      1    1.1609e+02    3.6819e+02 ;    O4P - P      - O3P   
    56     57     60      1    1.0246e+02    3.7823e+02 ;    O4P - P      - O1P   
    57     60     61      1    1.1800e+02    6.5689e+02 ;      P - O1P    - C5    
    58     57     59      1    1.1580e+02    3.8493e+02 ;    O2P - P      - O3P   
    58     57     60      1    1.1609e+02    3.6819e+02 ;    O2P - P      - O1P   
    59     57     60      1    1.1609e+02    3.6819e+02 ;    O3P - P      - O1P   
    60     61     62      1    1.0842e+02    5.6735e+02 ;    O1P - C5     - C4    
    60     61     78      1    1.0882e+02    4.2509e+02 ;    O1P - C5     - H51   
    60     61     79      1    1.0882e+02    4.2509e+02 ;    O1P - C5     - H52   
    61     62     63      1    1.0893e+02    5.5229e+02 ;     C5 - C4     - N     
    61     62     76      1    1.1174e+02    3.8493e+02 ;     C5 - C4     - H41   
    61     62     77      1    1.1174e+02    3.8493e+02 ;     C5 - C4     - H42   
    62     61     78      1    1.1007e+02    3.8828e+02 ;     C4 - C5     - H51   
    62     61     79      1    1.1007e+02    3.8828e+02 ;     C4 - C5     - H52   
    62     63     64      1    1.1064e+02    5.2551e+02 ;     C4 - N      - C1    
    62     63     68      1    1.1064e+02    5.2551e+02 ;     C4 - N      - C2    
    62     63     72      1    1.1064e+02    5.2551e+02 ;     C4 - N      - C3    
    63     62     76      1    1.0791e+02    4.1003e+02 ;      N - C4     - H41   
    63     62     77      1    1.0791e+02    4.1003e+02 ;      N - C4     - H42   
    63     64     65      1    1.0791e+02    4.1003e+02 ;      N - C1     - H11   
    63     64     66      1    1.0791e+02    4.1003e+02 ;      N - C1     - H12   
    63     64     67      1    1.0791e+02    4.1003e+02 ;      N - C1     - H13   
    63     68     69      1    1.0791e+02    4.1003e+02 ;      N - C2     - H21   
    63     68     70      1    1.0791e+02    4.1003e+02 ;      N - C2     - H22   
    63     68     71      1    1.0791e+02    4.1003e+02 ;      N - C2     - H23   
    63     72     73      1    1.0791e+02    4.1003e+02 ;      N - C3     - H31   
    63     72     74      1    1.0791e+02    4.1003e+02 ;      N - C3     - H32   
    63     72     75      1    1.0791e+02    4.1003e+02 ;      N - C3     - H33   
    64     63     68      1    1.1064e+02    5.2551e+02 ;     C1 - N      - C2    
    64     63     72      1    1.1064e+02    5.2551e+02 ;     C1 - N      - C3    
    65     64     66      1    1.1074e+02    3.2635e+02 ;    H11 - C1     - H12   
    65     64     67      1    1.1074e+02    3.2635e+02 ;    H11 - C1     - H13   
    66     64     67      1    1.1074e+02    3.2635e+02 ;    H12 - C1     - H13   
    68     63     72      1    1.1064e+02    5.2551e+02 ;     C2 - N      - C3    
    69     68     70      1    1.1074e+02    3.2635e+02 ;    H21 - C2     - H22   
    69     68     71      1    1.1074e+02    3.2635e+02 ;    H21 - C2     - H23   
    70     68     71      1    1.1074e+02    3.2635e+02 ;    H22 - C2     - H23   
    73     72     74      1    1.1074e+02    3.2635e+02 ;    H31 - C3     - H32   
    73     72     75      1    1.1074e+02    3.2635e+02 ;    H31 - C3     - H33   
    74     72     75      1    1.1074e+02    3.2635e+02 ;    H32 - C3     - H33   
    76     62     77      1    1.1074e+02    3.2635e+02 ;    H41 - C4     - H42   
    78     61     79      1    1.0955e+02    3.2803e+02 ;    H51 - C5     - H52   
    80     55     81      1    1.0955e+02    3.2803e+02 ;    H61 - C6     - H62   
    82     54     83      1    1.1007e+02    3.8828e+02 ;     H7 - C7     - C72   
    83     86     87      1    1.1209e+02    5.3723e+02 ;    C72 - O72    - C82   
    84     83     85      1    1.0955e+02    3.2803e+02 ;   H721 - C72    - H722  
    84     83     86      1    1.0882e+02    4.2509e+02 ;   H721 - C72    - O72   
    85     83     86      1    1.0882e+02    4.2509e+02 ;   H722 - C72    - O72   
    86     87     88      1    1.1875e+02    6.2409e+02 ;    O72 - C82    - O82   
    86     87     89      1    1.1616e+02    5.4457e+02 ;    O72 - C82    - C2A   
    87     89     90      1    1.1049e+02    3.9330e+02 ;    C82 - C2A    - HA21  
    87     89     91      1    1.1049e+02    3.9330e+02 ;    C82 - C2A    - HA22  
    87     89     92      1    1.1096e+02    5.3304e+02 ;    C82 - C2A    - C2B   
    88     87     89      1    1.1688e+02    5.7823e+02 ;    O82 - C82    - C2A   
    89     92     93      1    1.1005e+02    3.8828e+02 ;    C2A - C2B    - HB21  
    89     92     94      1    1.1005e+02    3.8828e+02 ;    C2A - C2B    - HB22  
    89     92     95      1    1.1063e+02    5.2886e+02 ;    C2A - C2B    - C2C   
    90     89     91      1    1.0835e+02    3.2970e+02 ;   HA21 - C2A    - HA22  
    90     89     92      1    1.1005e+02    3.8828e+02 ;   HA21 - C2A    - C2B   
    91     89     92      1    1.1005e+02    3.8828e+02 ;   HA22 - C2A    - C2B   
    92     95     96      1    1.1005e+02    3.8828e+02 ;    C2B - C2C    - HC21  
    92     95     97      1    1.1005e+02    3.8828e+02 ;    C2B - C2C    - HC22  
    92     95     98      1    1.1063e+02    5.2886e+02 ;    C2B - C2C    - C2D   
    93     92     94      1    1.0835e+02    3.2970e+02 ;   HB21 - C2B    - HB22  
    93     92     95      1    1.1005e+02    3.8828e+02 ;   HB21 - C2B    - C2C   
    94     92     95      1    1.1005e+02    3.8828e+02 ;   HB22 - C2B    - C2C   
    95     98     99      1    1.1005e+02    3.8828e+02 ;    C2C - C2D    - HD21  
    95     98    100      1    1.1005e+02    3.8828e+02 ;    C2C - C2D    - HD22  
    95     98    101      1    1.1063e+02    5.2886e+02 ;    C2C - C2D    - C2E   
    96     95     97      1    1.0835e+02    3.2970e+02 ;   HC21 - C2C    - HC22  
    96     95     98      1    1.1005e+02    3.8828e+02 ;   HC21 - C2C    - C2D   
    97     95     98      1    1.1005e+02    3.8828e+02 ;   HC22 - C2C    - C2D   
    98    101    102      1    1.1005e+02    3.8828e+02 ;    C2D - C2E    - HE21  
    98    101    103      1    1.1005e+02    3.8828e+02 ;    C2D - C2E    - HE22  
    98    101    104      1    1.1063e+02    5.2886e+02 ;    C2D - C2E    - C2F   
    99     98    100      1    1.0835e+02    3.2970e+02 ;   HD21 - C2D    - HD22  
    99     98    101      1    1.1005e+02    3.8828e+02 ;   HD21 - C2D    - C2E   
   100     98    101      1    1.1005e+02    3.8828e+02 ;   HD22 - C2D    - C2E   
   101    104    105      1    1.1005e+02    3.8828e+02 ;    C2E - C2F    - HF21  
   101    104    106      1    1.1005e+02    3.8828e+02 ;    C2E - C2F    - HF22  
   101    104    107      1    1.1063e+02    5.2886e+02 ;    C2E - C2F    - C2G   
   102    101    103      1    1.0835e+02    3.2970e+02 ;   HE21 - C2E    - HE22  
   102    101    104      1    1.1005e+02    3.8828e+02 ;   HE21 - C2E    - C2F   
   103    101    104      1    1.1005e+02    3.8828e+02 ;   HE22 - C2E    - C2F   
   104    107    108      1    1.1005e+02    3.8828e+02 ;    C2F - C2G    - HG21  
   104    107    109      1    1.1005e+02    3.8828e+02 ;    C2F - C2G    - HG22  
   104    107    110      1    1.1063e+02    5.2886e+02 ;    C2F - C2G    - C2H   
   105    104    106      1    1.0835e+02    3.2970e+02 ;   HF21 - C2F    - HF22  
   105    104    107      1    1.1005e+02    3.8828e+02 ;   HF21 - C2F    - C2G   
   106    104    107      1    1.1005e+02    3.8828e+02 ;   HF22 - C2F    - C2G   
   107    110    111      1    1.1005e+02    3.8828e+02 ;    C2G - C2H    - HH21  
   107    110    112      1    1.1005e+02    3.8828e+02 ;    C2G - C2H    - HH22  
   107    110    113      1    1.1063e+02    5.2886e+02 ;    C2G - C2H    - C2I   
   108    107    109      1    1.0835e+02    3.2970e+02 ;   HG21 - C2G    - HG22  
   108    107    110      1    1.1005e+02    3.8828e+02 ;   HG21 - C2G    - C2H   
   109    107    110      1    1.1005e+02    3.8828e+02 ;   HG22 - C2G    - C2H   
   110    113    114      1    1.1005e+02    3.8828e+02 ;    C2H - C2I    - HI21  
   110    113    115      1    1.1005e+02    3.8828e+02 ;    C2H - C2I    - HI22  
   110    113    116      1    1.1063e+02    5.2886e+02 ;    C2H - C2I    - C2J   
   111    110    112      1    1.0835e+02    3.2970e+02 ;   HH21 - C2H    - HH22  
   111    110    113      1    1.1005e+02    3.8828e+02 ;   HH21 - C2H    - C2I   
   112    110    113      1    1.1005e+02    3.8828e+02 ;   HH22 - C2H    - C2I   
   113    116    117      1    1.1005e+02    3.8828e+02 ;    C2I - C2J    - HJ21  
   113    116    118      1    1.1005e+02    3.8828e+02 ;    C2I - C2J    - HJ22  
   113    116    119      1    1.1063e+02    5.2886e+02 ;    C2I - C2J    - C2K   
   114    113    115      1    1.0835e+02    3.2970e+02 ;   HI21 - C2I    - HI22  
   114    113    116      1    1.1005e+02    3.8828e+02 ;   HI21 - C2I    - C2J   
   115    113    116      1    1.1005e+02    3.8828e+02 ;   HI22 - C2I    - C2J   
   116    119    120      1    1.1005e+02    3.8828e+02 ;    C2J - C2K    - HK21  
   116    119    121      1    1.1005e+02    3.8828e+02 ;    C2J - C2K    - HK22  
   116    119    122      1    1.1063e+02    5.2886e+02 ;    C2J - C2K    - C2L   
   117    116    118      1    1.0835e+02    3.2970e+02 ;   HJ21 - C2J    - HJ22  
   117    116    119      1    1.1005e+02    3.8828e+02 ;   HJ21 - C2J    - C2K   
   118    116    119      1    1.1005e+02    3.8828e+02 ;   HJ22 - C2J    - C2K   
   119    122    123      1    1.1005e+02    3.8828e+02 ;    C2K - C2L    - HL21  
   119    122    124      1    1.1005e+02    3.8828e+02 ;    C2K - C2L    - HL22  
   119    122    125      1    1.1063e+02    5.2886e+02 ;    C2K - C2L    - C2M   
   120    119    121      1    1.0835e+02    3.2970e+02 ;   HK21 - C2K    - HK22  
   120    119    122      1    1.1005e+02    3.8828e+02 ;   HK21 - C2K    - C2L   
   121    119    122      1    1.1005e+02    3.8828e+02 ;   HK22 - C2K    - C2L   
   122    125    126      1    1.1005e+02    3.8828e+02 ;    C2L - C2M    - HM21  
   122    125    127      1    1.1005e+02    3.8828e+02 ;    C2L - C2M    - HM22  
   122    125    128      1    1.1063e+02    5.2886e+02 ;    C2L - C2M    - C2N   
   123    122    124      1    1.0835e+02    3.2970e+02 ;   HL21 - C2L    - HL22  
   123    122    125      1    1.1005e+02    3.8828e+02 ;   HL21 - C2L    - C2M   
   124    122    125      1    1.1005e+02    3.8828e+02 ;   HL22 - C2L    - C2M   
   125    128    129      1    1.1005e+02    3.8828e+02 ;    C2M - C2N    - HN21  
   125    128    130      1    1.1005e+02    3.8828e+02 ;    C2M - C2N    - HN22  
   125    128    131      1    1.1063e+02    5.2886e+02 ;    C2M - C2N    - C2T   
   126    125    127      1    1.0835e+02    3.2970e+02 ;   HM21 - C2M    - HM22  
   126    125    128      1    1.1005e+02    3.8828e+02 ;   HM21 - C2M    - C2N   
   127    125    128      1    1.1005e+02    3.8828e+02 ;   HM22 - C2M    - C2N   
   128    131    132      1    1.1005e+02    3.8828e+02 ;    C2N - C2T    - HT21  
   128    131    133      1    1.1005e+02    3.8828e+02 ;    C2N - C2T    - HT22  
   128    131    134      1    1.1005e+02    3.8828e+02 ;    C2N - C2T    - HT23  
   129    128    130      1    1.0835e+02    3.2970e+02 ;   HN21 - C2N    - HN22  
   129    128    131      1    1.1005e+02    3.8828e+02 ;   HN21 - C2N    - C2T   
   130    128    131      1    1.1005e+02    3.8828e+02 ;   HN22 - C2N    - C2T   
   132    131    133      1    1.0835e+02    3.2970e+02 ;   HT21 - C2T    - HT22  
   132    131    134      1    1.0835e+02    3.2970e+02 ;   HT21 - C2T    - HT23  
   133    131    134      1    1.0835e+02    3.2970e+02 ;   HT22 - C2T    - HT23  

[ dihedrals ] ; propers
; treated as RBs in GROMACS to use combine multiple AMBER torsions per quartet
; i   j   k   l func   C0        C1        C2        C3        C4        C5
  1   5   8   9   3    0.66944    2.00832    0.00000   -2.67776    0.00000    0.00000 ;    C1T-   C1N-   C1M-  HM11
  1   5   8  10   3    0.66944    2.00832    0.00000   -2.67776    0.00000    0.00000 ;    C1T-   C1N-   C1M-  HM12
  1   5   8  11   3    3.68192    3.09616   -2.09200   -3.01248    0.00000    0.00000 ;    C1T-   C1N-   C1M-   C1L
  2   1   5   6   3    0.62760    1.88280    0.00000   -2.51040    0.00000    0.00000 ;   HT11-   C1T-   C1N-  HN11
  2   1   5   7   3    0.62760    1.88280    0.00000   -2.51040    0.00000    0.00000 ;   HT11-   C1T-   C1N-  HN12
  2   1   5   8   3    0.66944    2.00832    0.00000   -2.67776    0.00000    0.00000 ;   HT11-   C1T-   C1N-   C1M
  3   1   5   6   3    0.62760    1.88280    0.00000   -2.51040    0.00000    0.00000 ;   HT12-   C1T-   C1N-  HN11
  3   1   5   7   3    0.62760    1.88280    0.00000   -2.51040    0.00000    0.00000 ;   HT12-   C1T-   C1N-  HN12
  3   1   5   8   3    0.66944    2.00832    0.00000   -2.67776    0.00000    0.00000 ;   HT12-   C1T-   C1N-   C1M
  4   1   5   6   3    0.62760    1.88280    0.00000   -2.51040    0.00000    0.00000 ;   HT13-   C1T-   C1N-  HN11
  4   1   5   7   3    0.62760    1.88280    0.00000   -2.51040    0.00000    0.00000 ;   HT13-   C1T-   C1N-  HN12
  4   1   5   8   3    0.66944    2.00832    0.00000   -2.67776    0.00000    0.00000 ;   HT13-   C1T-   C1N-   C1M
  5   8  11  12   3    0.66944    2.00832    0.00000   -2.67776    0.00000    0.00000 ;    C1N-   C1M-   C1L-  HL11
  5   8  11  13   3    0.66944    2.00832    0.00000   -2.67776    0.00000    0.00000 ;    C1N-   C1M-   C1L-  HL12
  5   8  11  14   3    3.68192    3.09616   -2.09200   -3.01248    0.00000    0.00000 ;    C1N-   C1M-   C1L-   C1K
  6   5   8   9   3    0.62760    1.88280    0.00000   -2.51040    0.00000    0.00000 ;   HN11-   C1N-   C1M-  HM11
  6   5   8  10   3    0.62760    1.88280    0.00000   -2.51040    0.00000    0.00000 ;   HN11-   C1N-   C1M-  HM12
  6   5   8  11   3    0.66944    2.00832    0.00000   -2.67776    0.00000    0.00000 ;   HN11-   C1N-   C1M-   C1L
  7   5   8   9   3    0.62760    1.88280    0.00000   -2.51040    0.00000    0.00000 ;   HN12-   C1N-   C1M-  HM11
  7   5   8  10   3    0.62760    1.88280    0.00000   -2.51040    0.00000    0.00000 ;   HN12-   C1N-   C1M-  HM12
  7   5   8  11   3    0.66944    2.00832    0.00000   -2.67776    0.00000    0.00000 ;   HN12-   C1N-   C1M-   C1L
  8  11  14  15   3    0.66944    2.00832    0.00000   -2.67776    0.00000    0.00000 ;    C1M-   C1L-   C1K-  HK11
  8  11  14  16   3    0.66944    2.00832    0.00000   -2.67776    0.00000    0.00000 ;    C1M-   C1L-   C1K-  HK12
  8  11  14  17   3    3.68192    3.09616   -2.09200   -3.01248    0.00000    0.00000 ;    C1M-   C1L-   C1K-   C1J
  9   8  11  12   3    0.62760    1.88280    0.00000   -2.51040    0.00000    0.00000 ;   HM11-   C1M-   C1L-  HL11
  9   8  11  13   3    0.62760    1.88280    0.00000   -2.51040    0.00000    0.00000 ;   HM11-   C1M-   C1L-  HL12
  9   8  11  14   3    0.66944    2.00832    0.00000   -2.67776    0.00000    0.00000 ;   HM11-   C1M-   C1L-   C1K
 10   8  11  12   3    0.62760    1.88280    0.00000   -2.51040    0.00000    0.00000 ;   HM12-   C1M-   C1L-  HL11
 10   8  11  13   3    0.62760    1.88280    0.00000   -2.51040    0.00000    0.00000 ;   HM12-   C1M-   C1L-  HL12
 10   8  11  14   3    0.66944    2.00832    0.00000   -2.67776    0.00000    0.00000 ;   HM12-   C1M-   C1L-   C1K
 11  14  17  18   3    0.66944    2.00832    0.00000   -2.67776    0.00000    0.00000 ;    C1L-   C1K-   C1J-  HJ11
 11  14  17  19   3    0.66944    2.00832    0.00000   -2.67776    0.00000    0.00000 ;    C1L-   C1K-   C1J-  HJ12
 11  14  17  20   3    3.68192    3.09616   -2.09200   -3.01248    0.00000    0.00000 ;    C1L-   C1K-   C1J-   C1I
 12  11  14  15   3    0.62760    1.88280    0.00000   -2.51040    0.00000    0.00000 ;   HL11-   C1L-   C1K-  HK11
 12  11  14  16   3    0.62760    1.88280    0.00000   -2.51040    0.00000    0.00000 ;   HL11-   C1L-   C1K-  HK12
 12  11  14  17   3    0.66944    2.00832    0.00000   -2.67776    0.00000    0.00000 ;   HL11-   C1L-   C1K-   C1J
 13  11  14  15   3    0.62760    1.88280    0.00000   -2.51040    0.00000    0.00000 ;   HL12-   C1L-   C1K-  HK11
 13  11  14  16   3    0.62760    1.88280    0.00000   -2.51040    0.00000    0.00000 ;   HL12-   C1L-   C1K-  HK12
 13  11  14  17   3    0.66944    2.00832    0.00000   -2.67776    0.00000    0.00000 ;   HL12-   C1L-   C1K-   C1J
 14  17  20  21   3    0.66944    2.00832    0.00000   -2.67776    0.00000    0.00000 ;    C1K-   C1J-   C1I-  HI11
 14  17  20  22   3    0.66944    2.00832    0.00000   -2.67776    0.00000    0.00000 ;    C1K-   C1J-   C1I-  HI12
 14  17  20  23   3    3.68192    3.09616   -2.09200   -3.01248    0.00000    0.00000 ;    C1K-   C1J-   C1I-   C1H
 15  14  17  18   3    0.62760    1.88280    0.00000   -2.51040    0.00000    0.00000 ;   HK11-   C1K-   C1J-  HJ11
 15  14  17  19   3    0.62760    1.88280    0.00000   -2.51040    0.00000    0.00000 ;   HK11-   C1K-   C1J-  HJ12
 15  14  17  20   3    0.66944    2.00832    0.00000   -2.67776    0.00000    0.00000 ;   HK11-   C1K-   C1J-   C1I
 16  14  17  18   3    0.62760    1.88280    0.00000   -2.51040    0.00000    0.00000 ;   HK12-   C1K-   C1J-  HJ11
 16  14  17  19   3    0.62760    1.88280    0.00000   -2.51040    0.00000    0.00000 ;   HK12-   C1K-   C1J-  HJ12
 16  14  17  20   3    0.66944    2.00832    0.00000   -2.67776    0.00000    0.00000 ;   HK12-   C1K-   C1J-   C1I
 17  20  23  24   3    0.66944    2.00832    0.00000   -2.67776    0.00000    0.00000 ;    C1J-   C1I-   C1H-  HH11
 17  20  23  25   3    0.66944    2.00832    0.00000   -2.67776    0.00000    0.00000 ;    C1J-   C1I-   C1H-  HH12
 17  20  23  26   3    0.65084    1.95253    0.00000   -2.60338    0.00000    0.00000 ;    C1J-   C1I-   C1H-   CZ2
 18  17  20  21   3    0.62760    1.88280    0.00000   -2.51040    0.00000    0.00000 ;   HJ11-   C1J-   C1I-  HI11
 18  17  20  22   3    0.62760    1.88280    0.00000   -2.51040    0.00000    0.00000 ;   HJ11-   C1J-   C1I-  HI12
 18  17  20  23   3    0.66944    2.00832    0.00000   -2.67776    0.00000    0.00000 ;   HJ11-   C1J-   C1I-   C1H
 19  17  20  21   3    0.62760    1.88280    0.00000   -2.51040    0.00000    0.00000 ;   HJ12-   C1J-   C1I-  HI11
 19  17  20  22   3    0.62760    1.88280    0.00000   -2.51040    0.00000    0.00000 ;   HJ12-   C1J-   C1I-  HI12
 19  17  20  23   3    0.66944    2.00832    0.00000   -2.67776    0.00000    0.00000 ;   HJ12-   C1J-   C1I-   C1H
 20  23  26  27   3    0.00000    0.00000    0.00000    0.00000    0.00000    0.00000 ;    C1I-   C1H-   CZ2-   HZ2
 20  23  26  28   3    0.00000    0.00000    0.00000    0.00000    0.00000    0.00000 ;    C1I-   C1H-   CZ2-   CZ1
 21  20  23  24   3    0.62760    1.88280    0.00000   -2.51040    0.00000    0.00000 ;   HI11-   C1I-   C1H-  HH11
 21  20  23  25   3    0.62760    1.88280    0.00000   -2.51040    0.00000    0.00000 ;   HI11-   C1I-   C1H-  HH12
 21  20  23  26   3    0.65084    1.95253    0.00000   -2.60338    0.00000    0.00000 ;   HI11-   C1I-   C1H-   CZ2
 22  20  23  24   3    0.62760    1.88280    0.00000   -2.51040    0.00000    0.00000 ;   HI12-   C1I-   C1H-  HH11
 22  20  23  25   3    0.62760    1.88280    0.00000   -2.51040    0.00000    0.00000 ;   HI12-   C1I-   C1H-  HH12
 22  20  23  26   3    0.65084    1.95253    0.00000   -2.60338    0.00000    0.00000 ;   HI12-   C1I-   C1H-   CZ2
 23  26  28  29   3   55.64720    0.00000  -55.64720    0.00000    0.00000    0.00000 ;    C1H-   CZ2-   CZ1-   HZ1
 23  26  28  30   3   63.59680    7.94960  -55.64720    0.00000    0.00000    0.00000 ;    C1H-   CZ2-   CZ1-   C1G
 24  23  26  27   3    0.00000    0.00000    0.00000    0.00000    0.00000    0.00000 ;   HH11-   C1H-   CZ2-   HZ2
 24  23  26  28   3    6.40152   -9.58136    0.00000    6.35968    0.00000    0.00000 ;   HH11-   C1H-   CZ2-   CZ1
 25  23  26  27   3    0.00000    0.00000    0.00000    0.00000    0.00000    0.00000 ;   HH12-   C1H-   CZ2-   HZ2
 25  23  26  28   3    6.40152   -9.58136    0.00000    6.35968    0.00000    0.00000 ;   HH12-   C1H-   CZ2-   CZ1
 26  28  30  31   3    6.40152   -9.58136    0.00000    6.35968    0.00000    0.00000 ;    CZ2-   CZ1-   C1G-  HG11
 26  28  30  32   3    6.40152   -9.58136    0.00000    6.35968    0.00000    0.00000 ;    CZ2-   CZ1-   C1G-  HG12
 26  28  30  33   3    0.00000    0.00000    0.00000    0.00000    0.00000    0.00000 ;    CZ2-   CZ1-   C1G-   C1F
 27  26  28  29   3   55.64720    0.00000  -55.64720    0.00000    0.00000    0.00000 ;    HZ2-   CZ2-   CZ1-   HZ1
 27  26  28  30   3   55.64720    0.00000  -55.64720    0.00000    0.00000    0.00000 ;    HZ2-   CZ2-   CZ1-   C1G
 28  30  33  34   3    0.65084    1.95253    0.00000   -2.60338    0.00000    0.00000 ;    CZ1-   C1G-   C1F-  HF11
 28  30  33  35   3    0.65084    1.95253    0.00000   -2.60338    0.00000    0.00000 ;    CZ1-   C1G-   C1F-  HF12
 28  30  33  36   3    0.65084    1.95253    0.00000   -2.60338    0.00000    0.00000 ;    CZ1-   C1G-   C1F-   C1E
 29  28  30  31   3    0.00000    0.00000    0.00000    0.00000    0.00000    0.00000 ;    HZ1-   CZ1-   C1G-  HG11
 29  28  30  32   3    0.00000    0.00000    0.00000    0.00000    0.00000    0.00000 ;    HZ1-   CZ1-   C1G-  HG12
 29  28  30  33   3    0.00000    0.00000    0.00000    0.00000    0.00000    0.00000 ;    HZ1-   CZ1-   C1G-   C1F
 30  33  36  37   3    0.66944    2.00832    0.00000   -2.67776    0.00000    0.00000 ;    C1G-   C1F-   C1E-  HE11
 30  33  36  38   3    0.66944    2.00832    0.00000   -2.67776    0.00000    0.00000 ;    C1G-   C1F-   C1E-  HE12
 30  33  36  39   3    3.68192    3.09616   -2.09200   -3.01248    0.00000    0.00000 ;    C1G-   C1F-   C1E-   C1D
 31  30  33  34   3    0.62760    1.88280    0.00000   -2.51040    0.00000    0.00000 ;   HG11-   C1G-   C1F-  HF11
 31  30  33  35   3    0.62760    1.88280    0.00000   -2.51040    0.00000    0.00000 ;   HG11-   C1G-   C1F-  HF12
 31  30  33  36   3    0.66944    2.00832    0.00000   -2.67776    0.00000    0.00000 ;   HG11-   C1G-   C1F-   C1E
 32  30  33  34   3    0.62760    1.88280    0.00000   -2.51040    0.00000    0.00000 ;   HG12-   C1G-   C1F-  HF11
 32  30  33  35   3    0.62760    1.88280    0.00000   -2.51040    0.00000    0.00000 ;   HG12-   C1G-   C1F-  HF12
 32  30  33  36   3    0.66944    2.00832    0.00000   -2.67776    0.00000    0.00000 ;   HG12-   C1G-   C1F-   C1E
 33  36  39  40   3    0.66944    2.00832    0.00000   -2.67776    0.00000    0.00000 ;    C1F-   C1E-   C1D-  HD11
 33  36  39  41   3    0.66944    2.00832    0.00000   -2.67776    0.00000    0.00000 ;    C1F-   C1E-   C1D-  HD12
 33  36  39  42   3    3.68192    3.09616   -2.09200   -3.01248    0.00000    0.00000 ;    C1F-   C1E-   C1D-   C1C
 34  33  36  37   3    0.62760    1.88280    0.00000   -2.51040    0.00000    0.00000 ;   HF11-   C1F-   C1E-  HE11
 34  33  36  38   3    0.62760    1.88280    0.00000   -2.51040    0.00000    0.00000 ;   HF11-   C1F-   C1E-  HE12
 34  33  36  39   3    0.66944    2.00832    0.00000   -2.67776    0.00000    0.00000 ;   HF11-   C1F-   C1E-   C1D
 35  33  36  37   3    0.62760    1.88280    0.00000   -2.51040    0.00000    0.00000 ;   HF12-   C1F-   C1E-  HE11
 35  33  36  38   3    0.62760    1.88280    0.00000   -2.51040    0.00000    0.00000 ;   HF12-   C1F-   C1E-  HE12
 35  33  36  39   3    0.66944    2.00832    0.00000   -2.67776    0.00000    0.00000 ;   HF12-   C1F-   C1E-   C1D
 36  39  42  43   3    0.66944    2.00832    0.00000   -2.67776    0.00000    0.00000 ;    C1E-   C1D-   C1C-  HC11
 36  39  42  44   3    0.66944    2.00832    0.00000   -2.67776    0.00000    0.00000 ;    C1E-   C1D-   C1C-  HC12
 36  39  42  45   3    3.68192    3.09616   -2.09200   -3.01248    0.00000    0.00000 ;    C1E-   C1D-   C1C-   C1B
 37  36  39  40   3    0.62760    1.88280    0.00000   -2.51040    0.00000    0.00000 ;   HE11-   C1E-   C1D-  HD11
 37  36  39  41   3    0.62760    1.88280    0.00000   -2.51040    0.00000    0.00000 ;   HE11-   C1E-   C1D-  HD12
 37  36  39  42   3    0.66944    2.00832    0.00000   -2.67776    0.00000    0.00000 ;   HE11-   C1E-   C1D-   C1C
 38  36  39  40   3    0.62760    1.88280    0.00000   -2.51040    0.00000    0.00000 ;   HE12-   C1E-   C1D-  HD11
 38  36  39  41   3    0.62760    1.88280    0.00000   -2.51040    0.00000    0.00000 ;   HE12-   C1E-   C1D-  HD12
 38  36  39  42   3    0.66944    2.00832    0.00000   -2.67776    0.00000    0.00000 ;   HE12-   C1E-   C1D-   C1C
 39  42  45  46   3    0.66944    2.00832    0.00000   -2.67776    0.00000    0.00000 ;    C1D-   C1C-   C1B-  HB11
 39  42  45  47   3    0.66944    2.00832    0.00000   -2.67776    0.00000    0.00000 ;    C1D-   C1C-   C1B-  HB12
 39  42  45  48   3    3.68192    3.09616   -2.09200   -3.01248    0.00000    0.00000 ;    C1D-   C1C-   C1B-   C1A
 40  39  42  43   3    0.62760    1.88280    0.00000   -2.51040    0.00000    0.00000 ;   HD11-   C1D-   C1C-  HC11
 40  39  42  44   3    0.62760    1.88280    0.00000   -2.51040    0.00000    0.00000 ;   HD11-   C1D-   C1C-  HC12
 40  39  42  45   3    0.66944    2.00832    0.00000   -2.67776    0.00000    0.00000 ;   HD11-   C1D-   C1C-   C1B
 41  39  42  43   3    0.62760    1.88280    0.00000   -2.51040    0.00000    0.00000 ;   HD12-   C1D-   C1C-  HC11
 41  39  42  44   3    0.62760    1.88280    0.00000   -2.51040    0.00000    0.00000 ;   HD12-   C1D-   C1C-  HC12
 41  39  42  45   3    0.66944    2.00832    0.00000   -2.67776    0.00000    0.00000 ;   HD12-   C1D-   C1C-   C1B
 42  45  48  49   3    0.66944    2.00832    0.00000   -2.67776    0.00000    0.00000 ;    C1C-   C1B-   C1A-  HA11
 42  45  48  50   3    0.66944    2.00832    0.00000   -2.67776    0.00000    0.00000 ;    C1C-   C1B-   C1A-  HA12
 42  45  48  51   3    0.65084    1.95253    0.00000   -2.60338    0.00000    0.00000 ;    C1C-   C1B-   C1A-   C81
 43  42  45  46   3    0.62760    1.88280    0.00000   -2.51040    0.00000    0.00000 ;   HC11-   C1C-   C1B-  HB11
 43  42  45  47   3    0.62760    1.88280    0.00000   -2.51040    0.00000    0.00000 ;   HC11-   C1C-   C1B-  HB12
 43  42  45  48   3    0.66944    2.00832    0.00000   -2.67776    0.00000    0.00000 ;   HC11-   C1C-   C1B-   C1A
 44  42  45  46   3    0.62760    1.88280    0.00000   -2.51040    0.00000    0.00000 ;   HC12-   C1C-   C1B-  HB11
 44  42  45  47   3    0.62760    1.88280    0.00000   -2.51040    0.00000    0.00000 ;   HC12-   C1C-   C1B-  HB12
 44  42  45  48   3    0.66944    2.00832    0.00000   -2.67776    0.00000    0.00000 ;   HC12-   C1C-   C1B-   C1A
 45  48  51  52   3    0.00000    0.00000    0.00000    0.00000    0.00000    0.00000 ;    C1B-   C1A-   C81-   O81
 45  48  51  53   3    0.00000    0.00000    0.00000    0.00000    0.00000    0.00000 ;    C1B-   C1A-   C81-   O71
 46  45  48  49   3    0.62760    1.88280    0.00000   -2.51040    0.00000    0.00000 ;   HB11-   C1B-   C1A-  HA11
 46  45  48  50   3    0.62760    1.88280    0.00000   -2.51040    0.00000    0.00000 ;   HB11-   C1B-   C1A-  HA12
 46  45  48  51   3    0.65084    1.95253    0.00000   -2.60338    0.00000    0.00000 ;   HB11-   C1B-   C1A-   C81
 47  45  48  49   3    0.62760    1.88280    0.00000   -2.51040    0.00000    0.00000 ;   HB12-   C1B-   C1A-  HA11
 47  45  48  50   3    0.62760    1.88280    0.00000   -2.51040    0.00000    0.00000 ;   HB12-   C1B-   C1A-  HA12
 47  45  48  51   3    0.65084    1.95253    0.00000   -2.60338    0.00000    0.00000 ;   HB12-   C1B-   C1A-   C81
 48  51  53  54   3    8.78640    0.00000   -8.78640    0.00000    0.00000    0.00000 ;    C1A-   C81-   O71-    C7
 49  48  51  52   3    0.00000    0.00000    0.00000    0.00000    0.00000    0.00000 ;   HA11-   C1A-   C81-   O81
 49  48  51  53   3    0.00000    0.00000    0.00000    0.00000    0.00000    0.00000 ;   HA11-   C1A-   C81-   O71
 50  48  51  52   3    0.00000    0.00000    0.00000    0.00000    0.00000    0.00000 ;   HA12-   C1A-   C81-   O81
 50  48  51  53   3    0.00000    0.00000    0.00000    0.00000    0.00000    0.00000 ;   HA12-   C1A-   C81-   O71
 51  53  54  55   3    1.60387    4.81160    0.00000   -6.41547    0.00000    0.00000 ;    C81-   O71-    C7-    C6
 51  53  54  82   3    1.60387    4.81160    0.00000   -6.41547    0.00000    0.00000 ;    C81-   O71-    C7-    H7
 51  53  54  83   3    1.60387    4.81160    0.00000   -6.41547    0.00000    0.00000 ;    C81-   O71-    C7-   C72
 52  51  53  54   3    8.78640    0.00000   -8.78640    0.00000    0.00000    0.00000 ;    O81-   C81-   O71-    C7
 53  54  55  56   3    0.60250    1.80749    9.83240   -2.40998    0.00000    0.00000 ;    O71-    C7-    C6-   O4P
 53  54  55  80   3    1.04600   -1.04600    0.00000    0.00000    0.00000    0.00000 ;    O71-    C7-    C6-   H61
 53  54  55  81   3    1.04600   -1.04600    0.00000    0.00000    0.00000    0.00000 ;    O71-    C7-    C6-   H62
 53  54  83  84   3    1.04600   -1.04600    0.00000    0.00000    0.00000    0.00000 ;    O71-    C7-   C72-  H721
 53  54  83  85   3    1.04600   -1.04600    0.00000    0.00000    0.00000    0.00000 ;    O71-    C7-   C72-  H722
 53  54  83  86   3    0.60250    1.80749    9.83240   -2.40998    0.00000    0.00000 ;    O71-    C7-   C72-   O72
 54  55  56  57   3    1.60387    4.81160    0.00000   -6.41547    0.00000    0.00000 ;     C7-    C6-   O4P-     P
 54  83  86  87   3    1.60387    4.81160    0.00000   -6.41547    0.00000    0.00000 ;     C7-   C72-   O72-   C82
 55  54  83  84   3    0.65084    1.95253    0.00000   -2.60338    0.00000    0.00000 ;     C6-    C7-   C72-  H721
 55  54  83  85   3    0.65084    1.95253    0.00000   -2.60338    0.00000    0.00000 ;     C6-    C7-   C72-  H722
 55  54  83  86   3    0.65084    1.95253    0.00000   -2.60338    0.00000    0.00000 ;     C6-    C7-   C72-   O72
 55  56  57  58   3    0.00000    0.00000    6.69440    0.00000    0.00000    0.00000 ;     C6-   O4P-     P-   O2P
 55  56  57  59   3    0.00000    0.00000    6.69440    0.00000    0.00000    0.00000 ;     C6-   O4P-     P-   O3P
 55  56  57  60   3    1.04600    3.13800   10.04160   -4.18400    0.00000    0.00000 ;     C6-   O4P-     P-   O1P
 56  55  54  82   3    1.04600   -1.04600    0.00000    0.00000    0.00000    0.00000 ;    O4P-    C6-    C7-    H7
 56  55  54  83   3    0.65084    1.95253    0.00000   -2.60338    0.00000    0.00000 ;    O4P-    C6-    C7-   C72
 56  57  60  61   3    1.04600    3.13800   10.04160   -4.18400    0.00000    0.00000 ;    O4P-     P-   O1P-    C5
 57  56  55  80   3    1.60387    4.81160    0.00000   -6.41547    0.00000    0.00000 ;      P-   O4P-    C6-   H61
 57  56  55  81   3    1.60387    4.81160    0.00000   -6.41547    0.00000    0.00000 ;      P-   O4P-    C6-   H62
 57  60  61  62   3    1.60387    4.81160    0.00000   -6.41547    0.00000    0.00000 ;      P-   O1P-    C5-    C4
 57  60  61  78   3    1.60387    4.81160    0.00000   -6.41547    0.00000    0.00000 ;      P-   O1P-    C5-   H51
 57  60  61  79   3    1.60387    4.81160    0.00000   -6.41547    0.00000    0.00000 ;      P-   O1P-    C5-   H52
 58  57  60  61   3    0.00000    0.00000    6.69440    0.00000    0.00000    0.00000 ;    O2P-     P-   O1P-    C5
 59  57  60  61   3    0.00000    0.00000    6.69440    0.00000    0.00000    0.00000 ;    O3P-     P-   O1P-    C5
 60  61  62  63   3    0.65084    1.95253    0.00000   -2.60338    0.00000    0.00000 ;    O1P-    C5-    C4-     N
 60  61  62  76   3    0.65084    1.95253    0.00000   -2.60338    0.00000    0.00000 ;    O1P-    C5-    C4-   H41
 60  61  62  77   3    0.65084    1.95253    0.00000   -2.60338    0.00000    0.00000 ;    O1P-    C5-    C4-   H42
 61  62  63  64   3    0.65084    1.95253    0.00000   -2.60338    0.00000    0.00000 ;     C5-    C4-     N-    C1
 61  62  63  68   3    0.65084    1.95253    0.00000   -2.60338    0.00000    0.00000 ;     C5-    C4-     N-    C2
 61  62  63  72   3    0.65084    1.95253    0.00000   -2.60338    0.00000    0.00000 ;     C5-    C4-     N-    C3
 62  63  64  65   3    0.65084    1.95253    0.00000   -2.60338    0.00000    0.00000 ;     C4-     N-    C1-   H11
 62  63  64  66   3    0.65084    1.95253    0.00000   -2.60338    0.00000    0.00000 ;     C4-     N-    C1-   H12
 62  63  64  67   3    0.65084    1.95253    0.00000   -2.60338    0.00000    0.00000 ;     C4-     N-    C1-   H13
 62  63  68  69   3    0.65084    1.95253    0.00000   -2.60338    0.00000    0.00000 ;     C4-     N-    C2-   H21
 62  63  68  70   3    0.65084    1.95253    0.00000   -2.60338    0.00000    0.00000 ;     C4-     N-    C2-   H22
 62  63  68  71   3    0.65084    1.95253    0.00000   -2.60338    0.00000    0.00000 ;     C4-     N-    C2-   H23
 62  63  72  73   3    0.65084    1.95253    0.00000   -2.60338    0.00000    0.00000 ;     C4-     N-    C3-   H31
 62  63  72  74   3    0.65084    1.95253    0.00000   -2.60338    0.00000    0.00000 ;     C4-     N-    C3-   H32
 62  63  72  75   3    0.65084    1.95253    0.00000   -2.60338    0.00000    0.00000 ;     C4-     N-    C3-   H33
 63  62  61  78   3    0.65084    1.95253    0.00000   -2.60338    0.00000    0.00000 ;      N-    C4-    C5-   H51
 63  62  61  79   3    0.65084    1.95253    0.00000   -2.60338    0.00000    0.00000 ;      N-    C4-    C5-   H52
 64  63  62  76   3    0.65084    1.95253    0.00000   -2.60338    0.00000    0.00000 ;     C1-     N-    C4-   H41
 64  63  62  77   3    0.65084    1.95253    0.00000   -2.60338    0.00000    0.00000 ;     C1-     N-    C4-   H42
 64  63  68  69   3    0.65084    1.95253    0.00000   -2.60338    0.00000    0.00000 ;     C1-     N-    C2-   H21
 64  63  68  70   3    0.65084    1.95253    0.00000   -2.60338    0.00000    0.00000 ;     C1-     N-    C2-   H22
 64  63  68  71   3    0.65084    1.95253    0.00000   -2.60338    0.00000    0.00000 ;     C1-     N-    C2-   H23
 64  63  72  73   3    0.65084    1.95253    0.00000   -2.60338    0.00000    0.00000 ;     C1-     N-    C3-   H31
 64  63  72  74   3    0.65084    1.95253    0.00000   -2.60338    0.00000    0.00000 ;     C1-     N-    C3-   H32
 64  63  72  75   3    0.65084    1.95253    0.00000   -2.60338    0.00000    0.00000 ;     C1-     N-    C3-   H33
 65  64  63  68   3    0.65084    1.95253    0.00000   -2.60338    0.00000    0.00000 ;    H11-    C1-     N-    C2
 65  64  63  72   3    0.65084    1.95253    0.00000   -2.60338    0.00000    0.00000 ;    H11-    C1-     N-    C3
 66  64  63  68   3    0.65084    1.95253    0.00000   -2.60338    0.00000    0.00000 ;    H12-    C1-     N-    C2
 66  64  63  72   3    0.65084    1.95253    0.00000   -2.60338    0.00000    0.00000 ;    H12-    C1-     N-    C3
 67  64  63  68   3    0.65084    1.95253    0.00000   -2.60338    0.00000    0.00000 ;    H13-    C1-     N-    C2
 67  64  63  72   3    0.65084    1.95253    0.00000   -2.60338    0.00000    0.00000 ;    H13-    C1-     N-    C3
 68  63  62  76   3    0.65084    1.95253    0.00000   -2.60338    0.00000    0.00000 ;     C2-     N-    C4-   H41
 68  63  62  77   3    0.65084    1.95253    0.00000   -2.60338    0.00000    0.00000 ;     C2-     N-    C4-   H42
 68  63  72  73   3    0.65084    1.95253    0.00000   -2.60338    0.00000    0.00000 ;     C2-     N-    C3-   H31
 68  63  72  74   3    0.65084    1.95253    0.00000   -2.60338    0.00000    0.00000 ;     C2-     N-    C3-   H32
 68  63  72  75   3    0.65084    1.95253    0.00000   -2.60338    0.00000    0.00000 ;     C2-     N-    C3-   H33
 69  68  63  72   3    0.65084    1.95253    0.00000   -2.60338    0.00000    0.00000 ;    H21-    C2-     N-    C3
 70  68  63  72   3    0.65084    1.95253    0.00000   -2.60338    0.00000    0.00000 ;    H22-    C2-     N-    C3
 71  68  63  72   3    0.65084    1.95253    0.00000   -2.60338    0.00000    0.00000 ;    H23-    C2-     N-    C3
 72  63  62  76   3    0.65084    1.95253    0.00000   -2.60338    0.00000    0.00000 ;     C3-     N-    C4-   H41
 72  63  62  77   3    0.65084    1.95253    0.00000   -2.60338    0.00000    0.00000 ;     C3-     N-    C4-   H42
 76  62  61  78   3    0.65084    1.95253    0.00000   -2.60338    0.00000    0.00000 ;    H41-    C4-    C5-   H51
 76  62  61  79   3    0.65084    1.95253    0.00000   -2.60338    0.00000    0.00000 ;    H41-    C4-    C5-   H52
 77  62  61  78   3    0.65084    1.95253    0.00000   -2.60338    0.00000    0.00000 ;    H42-    C4-    C5-   H51
 77  62  61  79   3    0.65084    1.95253    0.00000   -2.60338    0.00000    0.00000 ;    H42-    C4-    C5-   H52
 80  55  54  82   3    0.65084    1.95253    0.00000   -2.60338    0.00000    0.00000 ;    H61-    C6-    C7-    H7
 80  55  54  83   3    0.65084    1.95253    0.00000   -2.60338    0.00000    0.00000 ;    H61-    C6-    C7-   C72
 81  55  54  82   3    0.65084    1.95253    0.00000   -2.60338    0.00000    0.00000 ;    H62-    C6-    C7-    H7
 81  55  54  83   3    0.65084    1.95253    0.00000   -2.60338    0.00000    0.00000 ;    H62-    C6-    C7-   C72
 82  54  83  84   3    0.65084    1.95253    0.00000   -2.60338    0.00000    0.00000 ;     H7-    C7-   C72-  H721
 82  54  83  85   3    0.65084    1.95253    0.00000   -2.60338    0.00000    0.00000 ;     H7-    C7-   C72-  H722
 82  54  83  86   3    1.04600   -1.04600    0.00000    0.00000    0.00000    0.00000 ;     H7-    C7-   C72-   O72
 83  86  87  88   3    8.78640    0.00000   -8.78640    0.00000    0.00000    0.00000 ;    C72-   O72-   C82-   O82
 83  86  87  89   3    8.78640    0.00000   -8.78640    0.00000    0.00000    0.00000 ;    C72-   O72-   C82-   C2A
 84  83  86  87   3    1.60387    4.81160    0.00000   -6.41547    0.00000    0.00000 ;   H721-   C72-   O72-   C82
 85  83  86  87   3    1.60387    4.81160    0.00000   -6.41547    0.00000    0.00000 ;   H722-   C72-   O72-   C82
 86  87  89  90   3    0.00000    0.00000    0.00000    0.00000    0.00000    0.00000 ;    O72-   C82-   C2A-  HA21
 86  87  89  91   3    0.00000    0.00000    0.00000    0.00000    0.00000    0.00000 ;    O72-   C82-   C2A-  HA22
 86  87  89  92   3    0.00000    0.00000    0.00000    0.00000    0.00000    0.00000 ;    O72-   C82-   C2A-   C2B
 87  89  92  93   3    0.65084    1.95253    0.00000   -2.60338    0.00000    0.00000 ;    C82-   C2A-   C2B-  HB21
 87  89  92  94   3    0.65084    1.95253    0.00000   -2.60338    0.00000    0.00000 ;    C82-   C2A-   C2B-  HB22
 87  89  92  95   3    0.65084    1.95253    0.00000   -2.60338    0.00000    0.00000 ;    C82-   C2A-   C2B-   C2C
 88  87  89  90   3    0.00000    0.00000    0.00000    0.00000    0.00000    0.00000 ;    O82-   C82-   C2A-  HA21
 88  87  89  91   3    0.00000    0.00000    0.00000    0.00000    0.00000    0.00000 ;    O82-   C82-   C2A-  HA22
 88  87  89  92   3    0.00000    0.00000    0.00000    0.00000    0.00000    0.00000 ;    O82-   C82-   C2A-   C2B
 89  92  95  96   3    0.66944    2.00832    0.00000   -2.67776    0.00000    0.00000 ;    C2A-   C2B-   C2C-  HC21
 89  92  95  97   3    0.66944    2.00832    0.00000   -2.67776    0.00000    0.00000 ;    C2A-   C2B-   C2C-  HC22
 89  92  95  98   3    3.68192    3.09616   -2.09200   -3.01248    0.00000    0.00000 ;    C2A-   C2B-   C2C-   C2D
 90  89  92  93   3    0.62760    1.88280    0.00000   -2.51040    0.00000    0.00000 ;   HA21-   C2A-   C2B-  HB21
 90  89  92  94   3    0.62760    1.88280    0.00000   -2.51040    0.00000    0.00000 ;   HA21-   C2A-   C2B-  HB22
 90  89  92  95   3    0.66944    2.00832    0.00000   -2.67776    0.00000    0.00000 ;   HA21-   C2A-   C2B-   C2C
 91  89  92  93   3    0.62760    1.88280    0.00000   -2.51040    0.00000    0.00000 ;   HA22-   C2A-   C2B-  HB21
 91  89  92  94   3    0.62760    1.88280    0.00000   -2.51040    0.00000    0.00000 ;   HA22-   C2A-   C2B-  HB22
 91  89  92  95   3    0.66944    2.00832    0.00000   -2.67776    0.00000    0.00000 ;   HA22-   C2A-   C2B-   C2C
 92  95  98  99   3    0.66944    2.00832    0.00000   -2.67776    0.00000    0.00000 ;    C2B-   C2C-   C2D-  HD21
 92  95  98 100   3    0.66944    2.00832    0.00000   -2.67776    0.00000    0.00000 ;    C2B-   C2C-   C2D-  HD22
 92  95  98 101   3    3.68192    3.09616   -2.09200   -3.01248    0.00000    0.00000 ;    C2B-   C2C-   C2D-   C2E
 93  92  95  96   3    0.62760    1.88280    0.00000   -2.51040    0.00000    0.00000 ;   HB21-   C2B-   C2C-  HC21
 93  92  95  97   3    0.62760    1.88280    0.00000   -2.51040    0.00000    0.00000 ;   HB21-   C2B-   C2C-  HC22
 93  92  95  98   3    0.66944    2.00832    0.00000   -2.67776    0.00000    0.00000 ;   HB21-   C2B-   C2C-   C2D
 94  92  95  96   3    0.62760    1.88280    0.00000   -2.51040    0.00000    0.00000 ;   HB22-   C2B-   C2C-  HC21
 94  92  95  97   3    0.62760    1.88280    0.00000   -2.51040    0.00000    0.00000 ;   HB22-   C2B-   C2C-  HC22
 94  92  95  98   3    0.66944    2.00832    0.00000   -2.67776    0.00000    0.00000 ;   HB22-   C2B-   C2C-   C2D
 95  98 101 102   3    0.66944    2.00832    0.00000   -2.67776    0.00000    0.00000 ;    C2C-   C2D-   C2E-  HE21
 95  98 101 103   3    0.66944    2.00832    0.00000   -2.67776    0.00000    0.00000 ;    C2C-   C2D-   C2E-  HE22
 95  98 101 104   3    3.68192    3.09616   -2.09200   -3.01248    0.00000    0.00000 ;    C2C-   C2D-   C2E-   C2F
 96  95  98  99   3    0.62760    1.88280    0.00000   -2.51040    0.00000    0.00000 ;   HC21-   C2C-   C2D-  HD21
 96  95  98 100   3    0.62760    1.88280    0.00000   -2.51040    0.00000    0.00000 ;   HC21-   C2C-   C2D-  HD22
 96  95  98 101   3    0.66944    2.00832    0.00000   -2.67776    0.00000    0.00000 ;   HC21-   C2C-   C2D-   C2E
 97  95  98  99   3    0.62760    1.88280    0.00000   -2.51040    0.00000    0.00000 ;   HC22-   C2C-   C2D-  HD21
 97  95  98 100   3    0.62760    1.88280    0.00000   -2.51040    0.00000    0.00000 ;   HC22-   C2C-   C2D-  HD22
 97  95  98 101   3    0.66944    2.00832    0.00000   -2.67776    0.00000    0.00000 ;   HC22-   C2C-   C2D-   C2E
 98 101 104 105   3    0.66944    2.00832    0.00000   -2.67776    0.00000    0.00000 ;    C2D-   C2E-   C2F-  HF21
 98 101 104 106   3    0.66944    2.00832    0.00000   -2.67776    0.00000    0.00000 ;    C2D-   C2E-   C2F-  HF22
 98 101 104 107   3    3.68192    3.09616   -2.09200   -3.01248    0.00000    0.00000 ;    C2D-   C2E-   C2F-   C2G
 99  98 101 102   3    0.62760    1.88280    0.00000   -2.51040    0.00000    0.00000 ;   HD21-   C2D-   C2E-  HE21
 99  98 101 103   3    0.62760    1.88280    0.00000   -2.51040    0.00000    0.00000 ;   HD21-   C2D-   C2E-  HE22
 99  98 101 104   3    0.66944    2.00832    0.00000   -2.67776    0.00000    0.00000 ;   HD21-   C2D-   C2E-   C2F
100  98 101 102   3    0.62760    1.88280    0.00000   -2.51040    0.00000    0.00000 ;   HD22-   C2D-   C2E-  HE21
100  98 101 103   3    0.62760    1.88280    0.00000   -2.51040    0.00000    0.00000 ;   HD22-   C2D-   C2E-  HE22
100  98 101 104   3    0.66944    2.00832    0.00000   -2.67776    0.00000    0.00000 ;   HD22-   C2D-   C2E-   C2F
101 104 107 108   3    0.66944    2.00832    0.00000   -2.67776    0.00000    0.00000 ;    C2E-   C2F-   C2G-  HG21
101 104 107 109   3    0.66944    2.00832    0.00000   -2.67776    0.00000    0.00000 ;    C2E-   C2F-   C2G-  HG22
101 104 107 110   3    3.68192    3.09616   -2.09200   -3.01248    0.00000    0.00000 ;    C2E-   C2F-   C2G-   C2H
102 101 104 105   3    0.62760    1.88280    0.00000   -2.51040    0.00000    0.00000 ;   HE21-   C2E-   C2F-  HF21
102 101 104 106   3    0.62760    1.88280    0.00000   -2.51040    0.00000    0.00000 ;   HE21-   C2E-   C2F-  HF22
102 101 104 107   3    0.66944    2.00832    0.00000   -2.67776    0.00000    0.00000 ;   HE21-   C2E-   C2F-   C2G
103 101 104 105   3    0.62760    1.88280    0.00000   -2.51040    0.00000    0.00000 ;   HE22-   C2E-   C2F-  HF21
103 101 104 106   3    0.62760    1.88280    0.00000   -2.51040    0.00000    0.00000 ;   HE22-   C2E-   C2F-  HF22
103 101 104 107   3    0.66944    2.00832    0.00000   -2.67776    0.00000    0.00000 ;   HE22-   C2E-   C2F-   C2G
104 107 110 111   3    0.66944    2.00832    0.00000   -2.67776    0.00000    0.00000 ;    C2F-   C2G-   C2H-  HH21
104 107 110 112   3    0.66944    2.00832    0.00000   -2.67776    0.00000    0.00000 ;    C2F-   C2G-   C2H-  HH22
104 107 110 113   3    3.68192    3.09616   -2.09200   -3.01248    0.00000    0.00000 ;    C2F-   C2G-   C2H-   C2I
105 104 107 108   3    0.62760    1.88280    0.00000   -2.51040    0.00000    0.00000 ;   HF21-   C2F-   C2G-  HG21
105 104 107 109   3    0.62760    1.88280    0.00000   -2.51040    0.00000    0.00000 ;   HF21-   C2F-   C2G-  HG22
105 104 107 110   3    0.66944    2.00832    0.00000   -2.67776    0.00000    0.00000 ;   HF21-   C2F-   C2G-   C2H
106 104 107 108   3    0.62760    1.88280    0.00000   -2.51040    0.00000    0.00000 ;   HF22-   C2F-   C2G-  HG21
106 104 107 109   3    0.62760    1.88280    0.00000   -2.51040    0.00000    0.00000 ;   HF22-   C2F-   C2G-  HG22
106 104 107 110   3    0.66944    2.00832    0.00000   -2.67776    0.00000    0.00000 ;   HF22-   C2F-   C2G-   C2H
107 110 113 114   3    0.66944    2.00832    0.00000   -2.67776    0.00000    0.00000 ;    C2G-   C2H-   C2I-  HI21
107 110 113 115   3    0.66944    2.00832    0.00000   -2.67776    0.00000    0.00000 ;    C2G-   C2H-   C2I-  HI22
107 110 113 116   3    3.68192    3.09616   -2.09200   -3.01248    0.00000    0.00000 ;    C2G-   C2H-   C2I-   C2J
108 107 110 111   3    0.62760    1.88280    0.00000   -2.51040    0.00000    0.00000 ;   HG21-   C2G-   C2H-  HH21
108 107 110 112   3    0.62760    1.88280    0.00000   -2.51040    0.00000    0.00000 ;   HG21-   C2G-   C2H-  HH22
108 107 110 113   3    0.66944    2.00832    0.00000   -2.67776    0.00000    0.00000 ;   HG21-   C2G-   C2H-   C2I
109 107 110 111   3    0.62760    1.88280    0.00000   -2.51040    0.00000    0.00000 ;   HG22-   C2G-   C2H-  HH21
109 107 110 112   3    0.62760    1.88280    0.00000   -2.51040    0.00000    0.00000 ;   HG22-   C2G-   C2H-  HH22
109 107 110 113   3    0.66944    2.00832    0.00000   -2.67776    0.00000    0.00000 ;   HG22-   C2G-   C2H-   C2I
110 113 116 117   3    0.66944    2.00832    0.00000   -2.67776    0.00000    0.00000 ;    C2H-   C2I-   C2J-  HJ21
110 113 116 118   3    0.66944    2.00832    0.00000   -2.67776    0.00000    0.00000 ;    C2H-   C2I-   C2J-  HJ22
110 113 116 119   3    3.68192    3.09616   -2.09200   -3.01248    0.00000    0.00000 ;    C2H-   C2I-   C2J-   C2K
111 110 113 114   3    0.62760    1.88280    0.00000   -2.51040    0.00000    0.00000 ;   HH21-   C2H-   C2I-  HI21
111 110 113 115   3    0.62760    1.88280    0.00000   -2.51040    0.00000    0.00000 ;   HH21-   C2H-   C2I-  HI22
111 110 113 116   3    0.66944    2.00832    0.00000   -2.67776    0.00000    0.00000 ;   HH21-   C2H-   C2I-   C2J
112 110 113 114   3    0.62760    1.88280    0.00000   -2.51040    0.00000    0.00000 ;   HH22-   C2H-   C2I-  HI21
112 110 113 115   3    0.62760    1.88280    0.00000   -2.51040    0.00000    0.00000 ;   HH22-   C2H-   C2I-  HI22
112 110 113 116   3    0.66944    2.00832    0.00000   -2.67776    0.00000    0.00000 ;   HH22-   C2H-   C2I-   C2J
113 116 119 120   3    0.66944    2.00832    0.00000   -2.67776    0.00000    0.00000 ;    C2I-   C2J-   C2K-  HK21
113 116 119 121   3    0.66944    2.00832    0.00000   -2.67776    0.00000    0.00000 ;    C2I-   C2J-   C2K-  HK22
113 116 119 122   3    3.68192    3.09616   -2.09200   -3.01248    0.00000    0.00000 ;    C2I-   C2J-   C2K-   C2L
114 113 116 117   3    0.62760    1.88280    0.00000   -2.51040    0.00000    0.00000 ;   HI21-   C2I-   C2J-  HJ21
114 113 116 118   3    0.62760    1.88280    0.00000   -2.51040    0.00000    0.00000 ;   HI21-   C2I-   C2J-  HJ22
114 113 116 119   3    0.66944    2.00832    0.00000   -2.67776    0.00000    0.00000 ;   HI21-   C2I-   C2J-   C2K
115 113 116 117   3    0.62760    1.88280    0.00000   -2.51040    0.00000    0.00000 ;   HI22-   C2I-   C2J-  HJ21
115 113 116 118   3    0.62760    1.88280    0.00000   -2.51040    0.00000    0.00000 ;   HI22-   C2I-   C2J-  HJ22
115 113 116 119   3    0.66944    2.00832    0.00000   -2.67776    0.00000    0.00000 ;   HI22-   C2I-   C2J-   C2K
116 119 122 123   3    0.66944    2.00832    0.00000   -2.67776    0.00000    0.00000 ;    C2J-   C2K-   C2L-  HL21
116 119 122 124   3    0.66944    2.00832    0.00000   -2.67776    0.00000    0.00000 ;    C2J-   C2K-   C2L-  HL22
116 119 122 125   3    3.68192    3.09616   -2.09200   -3.01248    0.00000    0.00000 ;    C2J-   C2K-   C2L-   C2M
117 116 119 120   3    0.62760    1.88280    0.00000   -2.51040    0.00000    0.00000 ;   HJ21-   C2J-   C2K-  HK21
117 116 119 121   3    0.62760    1.88280    0.00000   -2.51040    0.00000    0.00000 ;   HJ21-   C2J-   C2K-  HK22
117 116 119 122   3    0.66944    2.00832    0.00000   -2.67776    0.00000    0.00000 ;   HJ21-   C2J-   C2K-   C2L
118 116 119 120   3    0.62760    1.88280    0.00000   -2.51040    0.00000    0.00000 ;   HJ22-   C2J-   C2K-  HK21
118 116 119 121   3    0.62760    1.88280    0.00000   -2.51040    0.00000    0.00000 ;   HJ22-   C2J-   C2K-  HK22
118 116 119 122   3    0.66944    2.00832    0.00000   -2.67776    0.00000    0.00000 ;   HJ22-   C2J-   C2K-   C2L
119 122 125 126   3    0.66944    2.00832    0.00000   -2.67776    0.00000    0.00000 ;    C2K-   C2L-   C2M-  HM21
119 122 125 127   3    0.66944    2.00832    0.00000   -2.67776    0.00000    0.00000 ;    C2K-   C2L-   C2M-  HM22
119 122 125 128   3    3.68192    3.09616   -2.09200   -3.01248    0.00000    0.00000 ;    C2K-   C2L-   C2M-   C2N
120 119 122 123   3    0.62760    1.88280    0.00000   -2.51040    0.00000    0.00000 ;   HK21-   C2K-   C2L-  HL21
120 119 122 124   3    0.62760    1.88280    0.00000   -2.51040    0.00000    0.00000 ;   HK21-   C2K-   C2L-  HL22
120 119 122 125   3    0.66944    2.00832    0.00000   -2.67776    0.00000    0.00000 ;   HK21-   C2K-   C2L-   C2M
121 119 122 123   3    0.62760    1.88280    0.00000   -2.51040    0.00000    0.00000 ;   HK22-   C2K-   C2L-  HL21
121 119 122 124   3    0.62760    1.88280    0.00000   -2.51040    0.00000    0.00000 ;   HK22-   C2K-   C2L-  HL22
121 119 122 125   3    0.66944    2.00832    0.00000   -2.67776    0.00000    0.00000 ;   HK22-   C2K-   C2L-   C2M
122 125 128 129   3    0.66944    2.00832    0.00000   -2.67776    0.00000    0.00000 ;    C2L-   C2M-   C2N-  HN21
122 125 128 130   3    0.66944    2.00832    0.00000   -2.67776    0.00000    0.00000 ;    C2L-   C2M-   C2N-  HN22
122 125 128 131   3    3.68192    3.09616   -2.09200   -3.01248    0.00000    0.00000 ;    C2L-   C2M-   C2N-   C2T
123 122 125 126   3    0.62760    1.88280    0.00000   -2.51040    0.00000    0.00000 ;   HL21-   C2L-   C2M-  HM21
123 122 125 127   3    0.62760    1.88280    0.00000   -2.51040    0.00000    0.00000 ;   HL21-   C2L-   C2M-  HM22
123 122 125 128   3    0.66944    2.00832    0.00000   -2.67776    0.00000    0.00000 ;   HL21-   C2L-   C2M-   C2N
124 122 125 126   3    0.62760    1.88280    0.00000   -2.51040    0.00000    0.00000 ;   HL22-   C2L-   C2M-  HM21
124 122 125 127   3    0.62760    1.88280    0.00000   -2.51040    0.00000    0.00000 ;   HL22-   C2L-   C2M-  HM22
124 122 125 128   3    0.66944    2.00832    0.00000   -2.67776    0.00000    0.00000 ;   HL22-   C2L-   C2M-   C2N
125 128 131 132   3    0.66944    2.00832    0.00000   -2.67776    0.00000    0.00000 ;    C2M-   C2N-   C2T-  HT21
125 128 131 133   3    0.66944    2.00832    0.00000   -2.67776    0.00000    0.00000 ;    C2M-   C2N-   C2T-  HT22
125 128 131 134   3    0.66944    2.00832    0.00000   -2.67776    0.00000    0.00000 ;    C2M-   C2N-   C2T-  HT23
126 125 128 129   3    0.62760    1.88280    0.00000   -2.51040    0.00000    0.00000 ;   HM21-   C2M-   C2N-  HN21
126 125 128 130   3    0.62760    1.88280    0.00000   -2.51040    0.00000    0.00000 ;   HM21-   C2M-   C2N-  HN22
126 125 128 131   3    0.66944    2.00832    0.00000   -2.67776    0.00000    0.00000 ;   HM21-   C2M-   C2N-   C2T
127 125 128 129   3    0.62760    1.88280    0.00000   -2.51040    0.00000    0.00000 ;   HM22-   C2M-   C2N-  HN21
127 125 128 130   3    0.62760    1.88280    0.00000   -2.51040    0.00000    0.00000 ;   HM22-   C2M-   C2N-  HN22
127 125 128 131   3    0.66944    2.00832    0.00000   -2.67776    0.00000    0.00000 ;   HM22-   C2M-   C2N-   C2T
129 128 131 132   3    0.62760    1.88280    0.00000   -2.51040    0.00000    0.00000 ;   HN21-   C2N-   C2T-  HT21
129 128 131 133   3    0.62760    1.88280    0.00000   -2.51040    0.00000    0.00000 ;   HN21-   C2N-   C2T-  HT22
129 128 131 134   3    0.62760    1.88280    0.00000   -2.51040    0.00000    0.00000 ;   HN21-   C2N-   C2T-  HT23
130 128 131 132   3    0.62760    1.88280    0.00000   -2.51040    0.00000    0.00000 ;   HN22-   C2N-   C2T-  HT21
130 128 131 133   3    0.62760    1.88280    0.00000   -2.51040    0.00000    0.00000 ;   HN22-   C2N-   C2T-  HT22
130 128 131 134   3    0.62760    1.88280    0.00000   -2.51040    0.00000    0.00000 ;   HN22-   C2N-   C2T-  HT23
