# Supplementary material for: On Calculation of the Electrostatic Potential of a Phosphatidylinositol Phosphate-Containing Phosphatidylcholine Lipid Membrane Accounting for Membrane Dynamics
Source: PLoS One. 2014 Aug 20;9(8):e104778. doi: 10.1371/journal.pone.0104778 (PMC4139306; doi:10.1371/journal.pone.0104778)
Supplement: File S2 — Python script for calculation of isopotential height, python script for calculation of average and remedian electrostatic potentials, GAFF and CHARMM Gromacs input files (mdp, pdb, top, itp) for PtdIns(3)P and POPC (GAFF), POPC parameters for CHARMM are available from the Gromacs website). (ZIP) [file pone.0104778.s002.zip › PtdIns(3)P Simulation Files/ptdins3p_GAFF_GMX.itp]

; ptdins3p_charges_GMX.itp created by acpype (Rev: 366) on Mon Jul 18 16:00:07 2011

[ atomtypes ]
;name   bond_type     mass     charge   ptype   sigma         epsilon       Amb
 c3       c3          0.00000  0.00000   A     3.39967e-01   4.57730e-01 ; 1.91  0.1094
 c2       c2          0.00000  0.00000   A     3.39967e-01   3.59824e-01 ; 1.91  0.0860
 c        c           0.00000  0.00000   A     3.39967e-01   3.59824e-01 ; 1.91  0.0860
 o        o           0.00000  0.00000   A     2.95992e-01   8.78640e-01 ; 1.66  0.2100
 os       os          0.00000  0.00000   A     3.00001e-01   7.11280e-01 ; 1.68  0.1700
 hc       hc          0.00000  0.00000   A     2.64953e-01   6.56888e-02 ; 1.49  0.0157
 ha       ha          0.00000  0.00000   A     2.59964e-01   6.27600e-02 ; 1.46  0.0150
 h1       h1          0.00000  0.00000   A     2.47135e-01   6.56888e-02 ; 1.39  0.0157
 oh       oh          0.00000  0.00000   A     3.06647e-01   8.80314e-01 ; 1.72  0.2104
 p5       p5          0.00000  0.00000   A     3.74177e-01   8.36800e-01 ; 2.10  0.2000
 ho       ho          0.00000  0.00000   A     0.00000e+00   0.00000e+00 ; 0.00  0.0000
 n4       n4          0.00000  0.00000   A     3.25000e-01   7.11280e-01 ; 1.82  0.1700
 hx       hx          0.00000  0.00000   A     1.95998e-01   6.56888e-02 ; 1.10  0.0157

[ moleculetype ]
;name            nrexcl
 PTD3            3

[ atoms ]
;   nr  type  resi  res  atom  cgnr     charge      mass       ; qtot   bond_type
     1   c3     1   PTD3  C1T    1    -0.204520     12.01000 ; qtot -0.205
     2   c3     1   PTD3  C1N    2    -0.136340     12.01000 ; qtot -0.341
     3   c3     1   PTD3  C1M    3    -0.136340     12.01000 ; qtot -0.477
     4   c3     1   PTD3  C1L    4    -0.136340     12.01000 ; qtot -0.614
     5   c3     1   PTD3  C1K    5    -0.136340     12.01000 ; qtot -0.750
     6   c3     1   PTD3  C1J    6    -0.136340     12.01000 ; qtot -0.886
     7   c3     1   PTD3  C1I    7    -0.136340     12.01000 ; qtot -1.023
     8   c3     1   PTD3  C1H    8    -0.136340     12.01000 ; qtot -1.159
     9   c2     1   PTD3  CZ2    9    -0.040950     12.01000 ; qtot -1.200
    10   c2     1   PTD3  CZ1   10    -0.040950     12.01000 ; qtot -1.241
    11   c3     1   PTD3  C1G   11    -0.136340     12.01000 ; qtot -1.377
    12   c3     1   PTD3  C1F   12    -0.136340     12.01000 ; qtot -1.513
    13   c3     1   PTD3  C1E   13    -0.136340     12.01000 ; qtot -1.650
    14   c3     1   PTD3  C1D   14    -0.136340     12.01000 ; qtot -1.786
    15   c3     1   PTD3  C1C   15    -0.136340     12.01000 ; qtot -1.923
    16   c3     1   PTD3  C1B   16    -0.136340     12.01000 ; qtot -2.059
    17   c3     1   PTD3  C1A   17    -0.162610     12.01000 ; qtot -2.221
    18    c     1   PTD3  C81   18     0.923732     12.01000 ; qtot -1.298
    19    o     1   PTD3  O81   19    -0.671812     16.00000 ; qtot -1.970
    20   os     1   PTD3  O71   20    -0.519282     16.00000 ; qtot -2.489
    21   c3     1   PTD3   C7   21     0.222570     12.01000 ; qtot -2.266
    22   c3     1   PTD3   C6   22     0.083050     12.01000 ; qtot -2.183
    23   os     1   PTD3  O4P   23    -0.539501     16.00000 ; qtot -2.723
    24   c3     1   PTD3  C72   24     0.169000     12.01000 ; qtot -2.554
    25   os     1   PTD3  O72   25    -0.519282     16.00000 ; qtot -3.073
    26    c     1   PTD3  C82   26     0.923732     12.01000 ; qtot -2.149
    27    o     1   PTD3  O82   27    -0.671812     16.00000 ; qtot -2.821
    28   c3     1   PTD3  C2A   28    -0.162610     12.01000 ; qtot -2.984
    29   c3     1   PTD3  C2B   29    -0.136340     12.01000 ; qtot -3.120
    30   c3     1   PTD3  C2C   30    -0.136340     12.01000 ; qtot -3.256
    31   c3     1   PTD3  C2D   31    -0.136340     12.01000 ; qtot -3.393
    32   c3     1   PTD3  C2E   32    -0.136340     12.01000 ; qtot -3.529
    33   c3     1   PTD3  C2F   33    -0.136340     12.01000 ; qtot -3.665
    34   c3     1   PTD3  C2G   34    -0.136340     12.01000 ; qtot -3.802
    35   c3     1   PTD3  C2H   35    -0.136340     12.01000 ; qtot -3.938
    36   c3     1   PTD3  C2I   36    -0.136340     12.01000 ; qtot -4.074
    37   c3     1   PTD3  C2J   37    -0.136340     12.01000 ; qtot -4.211
    38   c3     1   PTD3  C2K   38    -0.136340     12.01000 ; qtot -4.347
    39   c3     1   PTD3  C2L   39    -0.136340     12.01000 ; qtot -4.483
    40   c3     1   PTD3  C2M   40    -0.136340     12.01000 ; qtot -4.620
    41   c3     1   PTD3  C2N   41    -0.136340     12.01000 ; qtot -4.756
    42   c3     1   PTD3  C2T   42    -0.204520     12.01000 ; qtot -4.961
    43   hc     1   PTD3 HT11   43     0.068170      1.00800 ; qtot -4.892
    44   hc     1   PTD3 HT12   44     0.068170      1.00800 ; qtot -4.824
    45   hc     1   PTD3 HT13   45     0.068170      1.00800 ; qtot -4.756
    46   hc     1   PTD3 HN11   46     0.068170      1.00800 ; qtot -4.688
    47   hc     1   PTD3 HN12   47     0.068170      1.00800 ; qtot -4.620
    48   hc     1   PTD3 HM11   48     0.068170      1.00800 ; qtot -4.552
    49   hc     1   PTD3 HM12   49     0.068170      1.00800 ; qtot -4.483
    50   hc     1   PTD3 HL11   50     0.068170      1.00800 ; qtot -4.415
    51   hc     1   PTD3 HL12   51     0.068170      1.00800 ; qtot -4.347
    52   hc     1   PTD3 HK11   52     0.068170      1.00800 ; qtot -4.279
    53   hc     1   PTD3 HK12   53     0.068170      1.00800 ; qtot -4.211
    54   hc     1   PTD3 HJ11   54     0.068170      1.00800 ; qtot -4.143
    55   hc     1   PTD3 HJ12   55     0.068170      1.00800 ; qtot -4.074
    56   hc     1   PTD3 HI11   56     0.068170      1.00800 ; qtot -4.006
    57   hc     1   PTD3 HI12   57     0.068170      1.00800 ; qtot -3.938
    58   hc     1   PTD3 HH11   58     0.068170      1.00800 ; qtot -3.870
    59   hc     1   PTD3 HH12   59     0.068170      1.00800 ; qtot -3.802
    60   ha     1   PTD3  HZ2   60     0.040950      1.00800 ; qtot -3.761
    61   ha     1   PTD3  HZ1   61     0.040950      1.00800 ; qtot -3.720
    62   hc     1   PTD3 HG11   62     0.068170      1.00800 ; qtot -3.652
    63   hc     1   PTD3 HG12   63     0.068170      1.00800 ; qtot -3.583
    64   hc     1   PTD3 HF11   64     0.068170      1.00800 ; qtot -3.515
    65   hc     1   PTD3 HF12   65     0.068170      1.00800 ; qtot -3.447
    66   hc     1   PTD3 HE11   66     0.068170      1.00800 ; qtot -3.379
    67   hc     1   PTD3 HE12   67     0.068170      1.00800 ; qtot -3.311
    68   hc     1   PTD3 HD11   68     0.068170      1.00800 ; qtot -3.243
    69   hc     1   PTD3 HD12   69     0.068170      1.00800 ; qtot -3.174
    70   hc     1   PTD3 HC11   70     0.068170      1.00800 ; qtot -3.106
    71   hc     1   PTD3 HC12   71     0.068170      1.00800 ; qtot -3.038
    72   hc     1   PTD3 HB11   72     0.068170      1.00800 ; qtot -2.970
    73   hc     1   PTD3 HB12   73     0.068170      1.00800 ; qtot -2.902
    74   hc     1   PTD3 HA11   74     0.068170      1.00800 ; qtot -2.834
    75   hc     1   PTD3 HA12   75     0.068170      1.00800 ; qtot -2.765
    76   h1     1   PTD3  H61   76     0.068170      1.00800 ; qtot -2.697
    77   h1     1   PTD3  H62   77     0.068170      1.00800 ; qtot -2.629
    78   h1     1   PTD3   H7   78     0.068170      1.00800 ; qtot -2.561
    79   h1     1   PTD3 H721   79     0.068170      1.00800 ; qtot -2.493
    80   h1     1   PTD3 H722   80     0.068170      1.00800 ; qtot -2.425
    81   hc     1   PTD3 HA21   81     0.068170      1.00800 ; qtot -2.356
    82   hc     1   PTD3 HA22   82     0.068170      1.00800 ; qtot -2.288
    83   hc     1   PTD3 HB21   83     0.068170      1.00800 ; qtot -2.220
    84   hc     1   PTD3 HB22   84     0.068170      1.00800 ; qtot -2.152
    85   hc     1   PTD3 HC21   85     0.068170      1.00800 ; qtot -2.084
    86   hc     1   PTD3 HC22   86     0.068170      1.00800 ; qtot -2.016
    87   hc     1   PTD3 HD21   87     0.068170      1.00800 ; qtot -1.947
    88   hc     1   PTD3 HD22   88     0.068170      1.00800 ; qtot -1.879
    89   hc     1   PTD3 HE21   89     0.068170      1.00800 ; qtot -1.811
    90   hc     1   PTD3 HE22   90     0.068170      1.00800 ; qtot -1.743
    91   hc     1   PTD3 HF21   91     0.068170      1.00800 ; qtot -1.675
    92   hc     1   PTD3 HF22   92     0.068170      1.00800 ; qtot -1.607
    93   hc     1   PTD3 HG21   93     0.068170      1.00800 ; qtot -1.538
    94   hc     1   PTD3 HG22   94     0.068170      1.00800 ; qtot -1.470
    95   hc     1   PTD3 HH21   95     0.068170      1.00800 ; qtot -1.402
    96   hc     1   PTD3 HH22   96     0.068170      1.00800 ; qtot -1.334
    97   hc     1   PTD3 HI21   97     0.068170      1.00800 ; qtot -1.266
    98   hc     1   PTD3 HI22   98     0.068170      1.00800 ; qtot -1.198
    99   hc     1   PTD3 HJ21   99     0.068170      1.00800 ; qtot -1.129
   100   hc     1   PTD3 HJ22  100     0.068170      1.00800 ; qtot -1.061
   101   hc     1   PTD3 HK21  101     0.068170      1.00800 ; qtot -0.993
   102   hc     1   PTD3 HK22  102     0.068170      1.00800 ; qtot -0.925
   103   hc     1   PTD3 HL21  103     0.068170      1.00800 ; qtot -0.857
   104   hc     1   PTD3 HL22  104     0.068170      1.00800 ; qtot -0.789
   105   hc     1   PTD3 HM21  105     0.068170      1.00800 ; qtot -0.720
   106   hc     1   PTD3 HM22  106     0.068170      1.00800 ; qtot -0.652
   107   hc     1   PTD3 HN21  107     0.068170      1.00800 ; qtot -0.584
   108   hc     1   PTD3 HN22  108     0.068170      1.00800 ; qtot -0.516
   109   hc     1   PTD3 HT21  109     0.068170      1.00800 ; qtot -0.448
   110   hc     1   PTD3 HT22  110     0.068170      1.00800 ; qtot -0.379
   111   hc     1   PTD3 HT23  111     0.068170      1.00800 ; qtot -0.311
   112   c3     1   PTD3   C9  112     0.008300     12.01000 ; qtot -0.303
   113   os     1   PTD3   O1  113    -0.503501     16.00000 ; qtot -0.807
   114   c3     1   PTD3  C10  114     0.132500     12.01000 ; qtot -0.674
   115   oh     1   PTD3   O2  115    -0.673101     16.00000 ; qtot -1.347
   116   c3     1   PTD3  C3I  116     0.042800     12.01000 ; qtot -1.304
   117   os     1   PTD3   O3  117    -0.479400     16.00000 ; qtot -1.784
   118   c3     1   PTD3  C4I  118     0.363800     12.01000 ; qtot -1.420
   119   oh     1   PTD3   O4  119    -0.720801     16.00000 ; qtot -2.141
   120   c3     1   PTD3  C5I  120     0.119700     12.01000 ; qtot -2.021
   121   oh     1   PTD3   O5  121    -0.681801     16.00000 ; qtot -2.703
   122   c3     1   PTD3  C6I  122     0.202100     12.01000 ; qtot -2.501
   123   oh     1   PTD3   O6  123    -0.757101     16.00000 ; qtot -3.258
   124   p5     1   PTD3   P1  124     1.237616     30.97000 ; qtot -2.020
   125    o     1   PTD3  OP1  125    -0.820901     16.00000 ; qtot -2.841
   126   p5     1   PTD3   P3  126     1.245901     30.97000 ; qtot -1.595
   127    o     1   PTD3  O10  127    -0.896801     16.00000 ; qtot -2.492
   128    o     1   PTD3  OP2  128    -0.820901     16.00000 ; qtot -3.313
   129    o     1   PTD3  O11  129    -0.896801     16.00000 ; qtot -4.210
   130    o     1   PTD3  O12  130    -0.896801     16.00000 ; qtot -5.107
   131   ho     1   PTD3  HO6  131     0.483800      1.00800 ; qtot -4.623
   132   ho     1   PTD3  HO2  132     0.411200      1.00800 ; qtot -4.212
   133   ho     1   PTD3  HO4  133     0.431900      1.00800 ; qtot -3.780
   134   ho     1   PTD3  HO5  134     0.408400      1.00800 ; qtot -3.371
   135   h1     1   PTD3   H1  135     0.101900      1.00800 ; qtot -3.269
   136   h1     1   PTD3   H4  136     0.014500      1.00800 ; qtot -3.255
   137   h1     1   PTD3   H5  137     0.039000      1.00800 ; qtot -3.216
   138   h1     1   PTD3   H6  138     0.061500      1.00800 ; qtot -3.154
   139   h1     1   PTD3   H2  139     0.077000      1.00800 ; qtot -3.077
   140   h1     1   PTD3   H3  140     0.077300      1.00800 ; qtot -3.000

[ bonds ]
;   ai     aj funct   r             k
     1      2   1    1.5350e-01    2.5363e+05 ;    C1T - C1N   
     1     43   1    1.0920e-01    2.8225e+05 ;    C1T - HT11  
     1     44   1    1.0920e-01    2.8225e+05 ;    C1T - HT12  
     1     45   1    1.0920e-01    2.8225e+05 ;    C1T - HT13  
     2      3   1    1.5350e-01    2.5363e+05 ;    C1N - C1M   
     2     46   1    1.0920e-01    2.8225e+05 ;    C1N - HN11  
     2     47   1    1.0920e-01    2.8225e+05 ;    C1N - HN12  
     3      4   1    1.5350e-01    2.5363e+05 ;    C1M - C1L   
     3     48   1    1.0920e-01    2.8225e+05 ;    C1M - HM11  
     3     49   1    1.0920e-01    2.8225e+05 ;    C1M - HM12  
     4      5   1    1.5350e-01    2.5363e+05 ;    C1L - C1K   
     4     50   1    1.0920e-01    2.8225e+05 ;    C1L - HL11  
     4     51   1    1.0920e-01    2.8225e+05 ;    C1L - HL12  
     5      6   1    1.5350e-01    2.5363e+05 ;    C1K - C1J   
     5     52   1    1.0920e-01    2.8225e+05 ;    C1K - HK11  
     5     53   1    1.0920e-01    2.8225e+05 ;    C1K - HK12  
     6      7   1    1.5350e-01    2.5363e+05 ;    C1J - C1I   
     6     54   1    1.0920e-01    2.8225e+05 ;    C1J - HJ11  
     6     55   1    1.0920e-01    2.8225e+05 ;    C1J - HJ12  
     7      8   1    1.5350e-01    2.5363e+05 ;    C1I - C1H   
     7     56   1    1.0920e-01    2.8225e+05 ;    C1I - HI11  
     7     57   1    1.0920e-01    2.8225e+05 ;    C1I - HI12  
     8      9   1    1.5080e-01    2.7472e+05 ;    C1H - CZ2   
     8     58   1    1.0920e-01    2.8225e+05 ;    C1H - HH11  
     8     59   1    1.0920e-01    2.8225e+05 ;    C1H - HH12  
     9     10   1    1.3240e-01    4.9346e+05 ;    CZ2 - CZ1   
     9     60   1    1.0870e-01    2.8811e+05 ;    CZ2 - HZ2   
    10     11   1    1.5080e-01    2.7472e+05 ;    CZ1 - C1G   
    10     61   1    1.0870e-01    2.8811e+05 ;    CZ1 - HZ1   
    11     12   1    1.5350e-01    2.5363e+05 ;    C1G - C1F   
    11     62   1    1.0920e-01    2.8225e+05 ;    C1G - HG11  
    11     63   1    1.0920e-01    2.8225e+05 ;    C1G - HG12  
    12     13   1    1.5350e-01    2.5363e+05 ;    C1F - C1E   
    12     64   1    1.0920e-01    2.8225e+05 ;    C1F - HF11  
    12     65   1    1.0920e-01    2.8225e+05 ;    C1F - HF12  
    13     14   1    1.5350e-01    2.5363e+05 ;    C1E - C1D   
    13     66   1    1.0920e-01    2.8225e+05 ;    C1E - HE11  
    13     67   1    1.0920e-01    2.8225e+05 ;    C1E - HE12  
    14     15   1    1.5350e-01    2.5363e+05 ;    C1D - C1C   
    14     68   1    1.0920e-01    2.8225e+05 ;    C1D - HD11  
    14     69   1    1.0920e-01    2.8225e+05 ;    C1D - HD12  
    15     16   1    1.5350e-01    2.5363e+05 ;    C1C - C1B   
    15     70   1    1.0920e-01    2.8225e+05 ;    C1C - HC11  
    15     71   1    1.0920e-01    2.8225e+05 ;    C1C - HC12  
    16     17   1    1.5350e-01    2.5363e+05 ;    C1B - C1A   
    16     72   1    1.0920e-01    2.8225e+05 ;    C1B - HB11  
    16     73   1    1.0920e-01    2.8225e+05 ;    C1B - HB12  
    17     18   1    1.5080e-01    2.7472e+05 ;    C1A - C81   
    17     74   1    1.0920e-01    2.8225e+05 ;    C1A - HA11  
    17     75   1    1.0920e-01    2.8225e+05 ;    C1A - HA12  
    18     19   1    1.2140e-01    5.4225e+05 ;    C81 - O81   
    18     20   1    1.3430e-01    3.4418e+05 ;    C81 - O71   
    20     21   1    1.4390e-01    2.5230e+05 ;    O71 - C7    
    21     22   1    1.5350e-01    2.5363e+05 ;     C7 - C6    
    21     24   1    1.5350e-01    2.5363e+05 ;     C7 - C72   
    21     78   1    1.0930e-01    2.8108e+05 ;     C7 - H7    
    22     23   1    1.4390e-01    2.5230e+05 ;     C6 - O4P   
    22     76   1    1.0930e-01    2.8108e+05 ;     C6 - H61   
    22     77   1    1.0930e-01    2.8108e+05 ;     C6 - H62   
    23    124   1    1.6020e-01    2.8660e+05 ;    O4P - P1    
    24     25   1    1.4390e-01    2.5230e+05 ;    C72 - O72   
    24     79   1    1.0930e-01    2.8108e+05 ;    C72 - H721  
    24     80   1    1.0930e-01    2.8108e+05 ;    C72 - H722  
    25     26   1    1.3430e-01    3.4418e+05 ;    O72 - C82   
    26     27   1    1.2140e-01    5.4225e+05 ;    C82 - O82   
    26     28   1    1.5080e-01    2.7472e+05 ;    C82 - C2A   
    28     29   1    1.5350e-01    2.5363e+05 ;    C2A - C2B   
    28     81   1    1.0920e-01    2.8225e+05 ;    C2A - HA21  
    28     82   1    1.0920e-01    2.8225e+05 ;    C2A - HA22  
    29     30   1    1.5350e-01    2.5363e+05 ;    C2B - C2C   
    29     83   1    1.0920e-01    2.8225e+05 ;    C2B - HB21  
    29     84   1    1.0920e-01    2.8225e+05 ;    C2B - HB22  
    30     31   1    1.5350e-01    2.5363e+05 ;    C2C - C2D   
    30     85   1    1.0920e-01    2.8225e+05 ;    C2C - HC21  
    30     86   1    1.0920e-01    2.8225e+05 ;    C2C - HC22  
    31     32   1    1.5350e-01    2.5363e+05 ;    C2D - C2E   
    31     87   1    1.0920e-01    2.8225e+05 ;    C2D - HD21  
    31     88   1    1.0920e-01    2.8225e+05 ;    C2D - HD22  
    32     33   1    1.5350e-01    2.5363e+05 ;    C2E - C2F   
    32     89   1    1.0920e-01    2.8225e+05 ;    C2E - HE21  
    32     90   1    1.0920e-01    2.8225e+05 ;    C2E - HE22  
    33     34   1    1.5350e-01    2.5363e+05 ;    C2F - C2G   
    33     91   1    1.0920e-01    2.8225e+05 ;    C2F - HF21  
    33     92   1    1.0920e-01    2.8225e+05 ;    C2F - HF22  
    34     35   1    1.5350e-01    2.5363e+05 ;    C2G - C2H   
    34     93   1    1.0920e-01    2.8225e+05 ;    C2G - HG21  
    34     94   1    1.0920e-01    2.8225e+05 ;    C2G - HG22  
    35     36   1    1.5350e-01    2.5363e+05 ;    C2H - C2I   
    35     95   1    1.0920e-01    2.8225e+05 ;    C2H - HH21  
    35     96   1    1.0920e-01    2.8225e+05 ;    C2H - HH22  
    36     37   1    1.5350e-01    2.5363e+05 ;    C2I - C2J   
    36     97   1    1.0920e-01    2.8225e+05 ;    C2I - HI21  
    36     98   1    1.0920e-01    2.8225e+05 ;    C2I - HI22  
    37     38   1    1.5350e-01    2.5363e+05 ;    C2J - C2K   
    37     99   1    1.0920e-01    2.8225e+05 ;    C2J - HJ21  
    37    100   1    1.0920e-01    2.8225e+05 ;    C2J - HJ22  
    38     39   1    1.5350e-01    2.5363e+05 ;    C2K - C2L   
    38    101   1    1.0920e-01    2.8225e+05 ;    C2K - HK21  
    38    102   1    1.0920e-01    2.8225e+05 ;    C2K - HK22  
    39     40   1    1.5350e-01    2.5363e+05 ;    C2L - C2M   
    39    103   1    1.0920e-01    2.8225e+05 ;    C2L - HL21  
    39    104   1    1.0920e-01    2.8225e+05 ;    C2L - HL22  
    40     41   1    1.5350e-01    2.5363e+05 ;    C2M - C2N   
    40    105   1    1.0920e-01    2.8225e+05 ;    C2M - HM21  
    40    106   1    1.0920e-01    2.8225e+05 ;    C2M - HM22  
    41     42   1    1.5350e-01    2.5363e+05 ;    C2N - C2T   
    41    107   1    1.0920e-01    2.8225e+05 ;    C2N - HN21  
    41    108   1    1.0920e-01    2.8225e+05 ;    C2N - HN22  
    42    109   1    1.0920e-01    2.8225e+05 ;    C2T - HT21  
    42    110   1    1.0920e-01    2.8225e+05 ;    C2T - HT22  
    42    111   1    1.0920e-01    2.8225e+05 ;    C2T - HT23  
   112    113   1    1.4390e-01    2.5230e+05 ;     C9 - O1    
   112    114   1    1.5350e-01    2.5363e+05 ;     C9 - C10   
   112    122   1    1.5350e-01    2.5363e+05 ;     C9 - C6I   
   112    135   1    1.0930e-01    2.8108e+05 ;     C9 - H1    
   113    124   1    1.6020e-01    2.8660e+05 ;     O1 - P1    
   114    115   1    1.4260e-01    2.6284e+05 ;    C10 - O2    
   114    116   1    1.5350e-01    2.5363e+05 ;    C10 - C3I   
   114    139   1    1.0930e-01    2.8108e+05 ;    C10 - H2    
   115    132   1    9.7400e-02    3.0928e+05 ;     O2 - HO2   
   116    117   1    1.4390e-01    2.5230e+05 ;    C3I - O3    
   116    118   1    1.5350e-01    2.5363e+05 ;    C3I - C4I   
   116    140   1    1.0930e-01    2.8108e+05 ;    C3I - H3    
   117    126   1    1.6020e-01    2.8660e+05 ;     O3 - P3    
   118    119   1    1.4260e-01    2.6284e+05 ;    C4I - O4    
   118    120   1    1.5350e-01    2.5363e+05 ;    C4I - C5I   
   118    136   1    1.0930e-01    2.8108e+05 ;    C4I - H4    
   119    133   1    9.7400e-02    3.0928e+05 ;     O4 - HO4   
   120    121   1    1.4260e-01    2.6284e+05 ;    C5I - O5    
   120    122   1    1.5350e-01    2.5363e+05 ;    C5I - C6I   
   120    137   1    1.0930e-01    2.8108e+05 ;    C5I - H5    
   121    134   1    9.7400e-02    3.0928e+05 ;     O5 - HO5   
   122    123   1    1.4260e-01    2.6284e+05 ;    C6I - O6    
   122    138   1    1.0930e-01    2.8108e+05 ;    C6I - H6    
   123    131   1    9.7400e-02    3.0928e+05 ;     O6 - HO6   
   124    125   1    1.4810e-01    4.0811e+05 ;     P1 - OP1   
   124    128   1    1.4810e-01    4.0811e+05 ;     P1 - OP2   
   126    127   1    1.4810e-01    4.0811e+05 ;     P3 - O10   
   126    129   1    1.4810e-01    4.0811e+05 ;     P3 - O11   
   126    130   1    1.4810e-01    4.0811e+05 ;     P3 - O12   

[ pairs ]
;   ai     aj    funct
     1      4      1 ;    C1T - C1L   
     1     48      1 ;    C1T - HM11  
     1     49      1 ;    C1T - HM12  
     2      5      1 ;    C1N - C1K   
     2     50      1 ;    C1N - HL11  
     2     51      1 ;    C1N - HL12  
     3      6      1 ;    C1M - C1J   
     3     52      1 ;    C1M - HK11  
     3     53      1 ;    C1M - HK12  
     4      7      1 ;    C1L - C1I   
     4     46      1 ;    C1L - HN11  
     4     47      1 ;    C1L - HN12  
     4     54      1 ;    C1L - HJ11  
     4     55      1 ;    C1L - HJ12  
     5      8      1 ;    C1K - C1H   
     5     48      1 ;    C1K - HM11  
     5     49      1 ;    C1K - HM12  
     5     56      1 ;    C1K - HI11  
     5     57      1 ;    C1K - HI12  
     6      9      1 ;    C1J - CZ2   
     6     50      1 ;    C1J - HL11  
     6     51      1 ;    C1J - HL12  
     6     58      1 ;    C1J - HH11  
     6     59      1 ;    C1J - HH12  
     7     10      1 ;    C1I - CZ1   
     7     52      1 ;    C1I - HK11  
     7     53      1 ;    C1I - HK12  
     7     60      1 ;    C1I - HZ2   
     8     11      1 ;    C1H - C1G   
     8     54      1 ;    C1H - HJ11  
     8     55      1 ;    C1H - HJ12  
     8     61      1 ;    C1H - HZ1   
     9     12      1 ;    CZ2 - C1F   
     9     56      1 ;    CZ2 - HI11  
     9     57      1 ;    CZ2 - HI12  
     9     62      1 ;    CZ2 - HG11  
     9     63      1 ;    CZ2 - HG12  
    10     13      1 ;    CZ1 - C1E   
    10     58      1 ;    CZ1 - HH11  
    10     59      1 ;    CZ1 - HH12  
    10     64      1 ;    CZ1 - HF11  
    10     65      1 ;    CZ1 - HF12  
    11     14      1 ;    C1G - C1D   
    11     60      1 ;    C1G - HZ2   
    11     66      1 ;    C1G - HE11  
    11     67      1 ;    C1G - HE12  
    12     15      1 ;    C1F - C1C   
    12     61      1 ;    C1F - HZ1   
    12     68      1 ;    C1F - HD11  
    12     69      1 ;    C1F - HD12  
    13     16      1 ;    C1E - C1B   
    13     62      1 ;    C1E - HG11  
    13     63      1 ;    C1E - HG12  
    13     70      1 ;    C1E - HC11  
    13     71      1 ;    C1E - HC12  
    14     17      1 ;    C1D - C1A   
    14     64      1 ;    C1D - HF11  
    14     65      1 ;    C1D - HF12  
    14     72      1 ;    C1D - HB11  
    14     73      1 ;    C1D - HB12  
    15     18      1 ;    C1C - C81   
    15     66      1 ;    C1C - HE11  
    15     67      1 ;    C1C - HE12  
    15     74      1 ;    C1C - HA11  
    15     75      1 ;    C1C - HA12  
    16     19      1 ;    C1B - O81   
    16     20      1 ;    C1B - O71   
    16     68      1 ;    C1B - HD11  
    16     69      1 ;    C1B - HD12  
    17     21      1 ;    C1A - C7    
    17     70      1 ;    C1A - HC11  
    17     71      1 ;    C1A - HC12  
    18     22      1 ;    C81 - C6    
    18     24      1 ;    C81 - C72   
    18     72      1 ;    C81 - HB11  
    18     73      1 ;    C81 - HB12  
    18     78      1 ;    C81 - H7    
    19     21      1 ;    O81 - C7    
    19     74      1 ;    O81 - HA11  
    19     75      1 ;    O81 - HA12  
    20     23      1 ;    O71 - O4P   
    20     25      1 ;    O71 - O72   
    20     74      1 ;    O71 - HA11  
    20     75      1 ;    O71 - HA12  
    20     76      1 ;    O71 - H61   
    20     77      1 ;    O71 - H62   
    20     79      1 ;    O71 - H721  
    20     80      1 ;    O71 - H722  
    21     26      1 ;     C7 - C82   
    21    124      1 ;     C7 - P1    
    22     25      1 ;     C6 - O72   
    22     79      1 ;     C6 - H721  
    22     80      1 ;     C6 - H722  
    22    113      1 ;     C6 - O1    
    22    125      1 ;     C6 - OP1   
    22    128      1 ;     C6 - OP2   
    23     24      1 ;    O4P - C72   
    23     78      1 ;    O4P - H7    
    23    112      1 ;    O4P - C9    
    24     27      1 ;    C72 - O82   
    24     28      1 ;    C72 - C2A   
    24     76      1 ;    C72 - H61   
    24     77      1 ;    C72 - H62   
    25     29      1 ;    O72 - C2B   
    25     78      1 ;    O72 - H7    
    25     81      1 ;    O72 - HA21  
    25     82      1 ;    O72 - HA22  
    26     30      1 ;    C82 - C2C   
    26     79      1 ;    C82 - H721  
    26     80      1 ;    C82 - H722  
    26     83      1 ;    C82 - HB21  
    26     84      1 ;    C82 - HB22  
    27     29      1 ;    O82 - C2B   
    27     81      1 ;    O82 - HA21  
    27     82      1 ;    O82 - HA22  
    28     31      1 ;    C2A - C2D   
    28     85      1 ;    C2A - HC21  
    28     86      1 ;    C2A - HC22  
    29     32      1 ;    C2B - C2E   
    29     87      1 ;    C2B - HD21  
    29     88      1 ;    C2B - HD22  
    30     33      1 ;    C2C - C2F   
    30     81      1 ;    C2C - HA21  
    30     82      1 ;    C2C - HA22  
    30     89      1 ;    C2C - HE21  
    30     90      1 ;    C2C - HE22  
    31     34      1 ;    C2D - C2G   
    31     83      1 ;    C2D - HB21  
    31     84      1 ;    C2D - HB22  
    31     91      1 ;    C2D - HF21  
    31     92      1 ;    C2D - HF22  
    32     35      1 ;    C2E - C2H   
    32     85      1 ;    C2E - HC21  
    32     86      1 ;    C2E - HC22  
    32     93      1 ;    C2E - HG21  
    32     94      1 ;    C2E - HG22  
    33     36      1 ;    C2F - C2I   
    33     87      1 ;    C2F - HD21  
    33     88      1 ;    C2F - HD22  
    33     95      1 ;    C2F - HH21  
    33     96      1 ;    C2F - HH22  
    34     37      1 ;    C2G - C2J   
    34     89      1 ;    C2G - HE21  
    34     90      1 ;    C2G - HE22  
    34     97      1 ;    C2G - HI21  
    34     98      1 ;    C2G - HI22  
    35     38      1 ;    C2H - C2K   
    35     91      1 ;    C2H - HF21  
    35     92      1 ;    C2H - HF22  
    35     99      1 ;    C2H - HJ21  
    35    100      1 ;    C2H - HJ22  
    36     39      1 ;    C2I - C2L   
    36     93      1 ;    C2I - HG21  
    36     94      1 ;    C2I - HG22  
    36    101      1 ;    C2I - HK21  
    36    102      1 ;    C2I - HK22  
    37     40      1 ;    C2J - C2M   
    37     95      1 ;    C2J - HH21  
    37     96      1 ;    C2J - HH22  
    37    103      1 ;    C2J - HL21  
    37    104      1 ;    C2J - HL22  
    38     41      1 ;    C2K - C2N   
    38     97      1 ;    C2K - HI21  
    38     98      1 ;    C2K - HI22  
    38    105      1 ;    C2K - HM21  
    38    106      1 ;    C2K - HM22  
    39     42      1 ;    C2L - C2T   
    39     99      1 ;    C2L - HJ21  
    39    100      1 ;    C2L - HJ22  
    39    107      1 ;    C2L - HN21  
    39    108      1 ;    C2L - HN22  
    40    101      1 ;    C2M - HK21  
    40    102      1 ;    C2M - HK22  
    40    109      1 ;    C2M - HT21  
    40    110      1 ;    C2M - HT22  
    40    111      1 ;    C2M - HT23  
    41    103      1 ;    C2N - HL21  
    41    104      1 ;    C2N - HL22  
    42    105      1 ;    C2T - HM21  
    42    106      1 ;    C2T - HM22  
    43      3      1 ;   HT11 - C1M   
    43     46      1 ;   HT11 - HN11  
    43     47      1 ;   HT11 - HN12  
    44      3      1 ;   HT12 - C1M   
    44     46      1 ;   HT12 - HN11  
    44     47      1 ;   HT12 - HN12  
    45      3      1 ;   HT13 - C1M   
    45     46      1 ;   HT13 - HN11  
    45     47      1 ;   HT13 - HN12  
    46     48      1 ;   HN11 - HM11  
    46     49      1 ;   HN11 - HM12  
    47     48      1 ;   HN12 - HM11  
    47     49      1 ;   HN12 - HM12  
    48     50      1 ;   HM11 - HL11  
    48     51      1 ;   HM11 - HL12  
    49     50      1 ;   HM12 - HL11  
    49     51      1 ;   HM12 - HL12  
    50     52      1 ;   HL11 - HK11  
    50     53      1 ;   HL11 - HK12  
    51     52      1 ;   HL12 - HK11  
    51     53      1 ;   HL12 - HK12  
    52     54      1 ;   HK11 - HJ11  
    52     55      1 ;   HK11 - HJ12  
    53     54      1 ;   HK12 - HJ11  
    53     55      1 ;   HK12 - HJ12  
    54     56      1 ;   HJ11 - HI11  
    54     57      1 ;   HJ11 - HI12  
    55     56      1 ;   HJ12 - HI11  
    55     57      1 ;   HJ12 - HI12  
    56     58      1 ;   HI11 - HH11  
    56     59      1 ;   HI11 - HH12  
    57     58      1 ;   HI12 - HH11  
    57     59      1 ;   HI12 - HH12  
    58     60      1 ;   HH11 - HZ2   
    59     60      1 ;   HH12 - HZ2   
    60     61      1 ;    HZ2 - HZ1   
    61     62      1 ;    HZ1 - HG11  
    61     63      1 ;    HZ1 - HG12  
    62     64      1 ;   HG11 - HF11  
    62     65      1 ;   HG11 - HF12  
    63     64      1 ;   HG12 - HF11  
    63     65      1 ;   HG12 - HF12  
    64     66      1 ;   HF11 - HE11  
    64     67      1 ;   HF11 - HE12  
    65     66      1 ;   HF12 - HE11  
    65     67      1 ;   HF12 - HE12  
    66     68      1 ;   HE11 - HD11  
    66     69      1 ;   HE11 - HD12  
    67     68      1 ;   HE12 - HD11  
    67     69      1 ;   HE12 - HD12  
    68     70      1 ;   HD11 - HC11  
    68     71      1 ;   HD11 - HC12  
    69     70      1 ;   HD12 - HC11  
    69     71      1 ;   HD12 - HC12  
    70     72      1 ;   HC11 - HB11  
    70     73      1 ;   HC11 - HB12  
    71     72      1 ;   HC12 - HB11  
    71     73      1 ;   HC12 - HB12  
    72     74      1 ;   HB11 - HA11  
    72     75      1 ;   HB11 - HA12  
    73     74      1 ;   HB12 - HA11  
    73     75      1 ;   HB12 - HA12  
    76     78      1 ;    H61 - H7    
    76    124      1 ;    H61 - P1    
    77     78      1 ;    H62 - H7    
    77    124      1 ;    H62 - P1    
    78     79      1 ;     H7 - H721  
    78     80      1 ;     H7 - H722  
    81     83      1 ;   HA21 - HB21  
    81     84      1 ;   HA21 - HB22  
    82     83      1 ;   HA22 - HB21  
    82     84      1 ;   HA22 - HB22  
    83     85      1 ;   HB21 - HC21  
    83     86      1 ;   HB21 - HC22  
    84     85      1 ;   HB22 - HC21  
    84     86      1 ;   HB22 - HC22  
    85     87      1 ;   HC21 - HD21  
    85     88      1 ;   HC21 - HD22  
    86     87      1 ;   HC22 - HD21  
    86     88      1 ;   HC22 - HD22  
    87     89      1 ;   HD21 - HE21  
    87     90      1 ;   HD21 - HE22  
    88     89      1 ;   HD22 - HE21  
    88     90      1 ;   HD22 - HE22  
    89     91      1 ;   HE21 - HF21  
    89     92      1 ;   HE21 - HF22  
    90     91      1 ;   HE22 - HF21  
    90     92      1 ;   HE22 - HF22  
    91     93      1 ;   HF21 - HG21  
    91     94      1 ;   HF21 - HG22  
    92     93      1 ;   HF22 - HG21  
    92     94      1 ;   HF22 - HG22  
    93     95      1 ;   HG21 - HH21  
    93     96      1 ;   HG21 - HH22  
    94     95      1 ;   HG22 - HH21  
    94     96      1 ;   HG22 - HH22  
    95     97      1 ;   HH21 - HI21  
    95     98      1 ;   HH21 - HI22  
    96     97      1 ;   HH22 - HI21  
    96     98      1 ;   HH22 - HI22  
    97     99      1 ;   HI21 - HJ21  
    97    100      1 ;   HI21 - HJ22  
    98     99      1 ;   HI22 - HJ21  
    98    100      1 ;   HI22 - HJ22  
    99    101      1 ;   HJ21 - HK21  
    99    102      1 ;   HJ21 - HK22  
   100    101      1 ;   HJ22 - HK21  
   100    102      1 ;   HJ22 - HK22  
   101    103      1 ;   HK21 - HL21  
   101    104      1 ;   HK21 - HL22  
   102    103      1 ;   HK22 - HL21  
   102    104      1 ;   HK22 - HL22  
   103    105      1 ;   HL21 - HM21  
   103    106      1 ;   HL21 - HM22  
   104    105      1 ;   HL22 - HM21  
   104    106      1 ;   HL22 - HM22  
   105    107      1 ;   HM21 - HN21  
   105    108      1 ;   HM21 - HN22  
   106    107      1 ;   HM22 - HN21  
   106    108      1 ;   HM22 - HN22  
   107    109      1 ;   HN21 - HT21  
   107    110      1 ;   HN21 - HT22  
   107    111      1 ;   HN21 - HT23  
   108    109      1 ;   HN22 - HT21  
   108    110      1 ;   HN22 - HT22  
   108    111      1 ;   HN22 - HT23  
   112    117      1 ;     C9 - O3    
   112    118      1 ;     C9 - C4I   
   112    121      1 ;     C9 - O5    
   112    125      1 ;     C9 - OP1   
   112    128      1 ;     C9 - OP2   
   112    131      1 ;     C9 - HO6   
   112    132      1 ;     C9 - HO2   
   112    137      1 ;     C9 - H5    
   112    140      1 ;     C9 - H3    
   113    115      1 ;     O1 - O2    
   113    116      1 ;     O1 - C3I   
   113    120      1 ;     O1 - C5I   
   113    123      1 ;     O1 - O6    
   113    138      1 ;     O1 - H6    
   113    139      1 ;     O1 - H2    
   114    119      1 ;    C10 - O4    
   114    120      1 ;    C10 - C5I   
   114    123      1 ;    C10 - O6    
   114    124      1 ;    C10 - P1    
   114    126      1 ;    C10 - P3    
   114    136      1 ;    C10 - H4    
   114    138      1 ;    C10 - H6    
   115    117      1 ;     O2 - O3    
   115    118      1 ;     O2 - C4I   
   115    122      1 ;     O2 - C6I   
   115    135      1 ;     O2 - H1    
   115    140      1 ;     O2 - H3    
   116    121      1 ;    C3I - O5    
   116    122      1 ;    C3I - C6I   
   116    127      1 ;    C3I - O10   
   116    129      1 ;    C3I - O11   
   116    130      1 ;    C3I - O12   
   116    132      1 ;    C3I - HO2   
   116    133      1 ;    C3I - HO4   
   116    135      1 ;    C3I - H1    
   116    137      1 ;    C3I - H5    
   117    119      1 ;     O3 - O4    
   117    120      1 ;     O3 - C5I   
   117    136      1 ;     O3 - H4    
   117    139      1 ;     O3 - H2    
   118    123      1 ;    C4I - O6    
   118    126      1 ;    C4I - P3    
   118    134      1 ;    C4I - HO5   
   118    138      1 ;    C4I - H6    
   118    139      1 ;    C4I - H2    
   119    121      1 ;     O4 - O5    
   119    122      1 ;     O4 - C6I   
   119    137      1 ;     O4 - H5    
   119    140      1 ;     O4 - H3    
   120    131      1 ;    C5I - HO6   
   120    133      1 ;    C5I - HO4   
   120    135      1 ;    C5I - H1    
   120    140      1 ;    C5I - H3    
   121    123      1 ;     O5 - O6    
   121    136      1 ;     O5 - H4    
   121    138      1 ;     O5 - H6    
   122    124      1 ;    C6I - P1    
   122    134      1 ;    C6I - HO5   
   122    136      1 ;    C6I - H4    
   122    139      1 ;    C6I - H2    
   123    135      1 ;     O6 - H1    
   123    137      1 ;     O6 - H5    
   124    135      1 ;     P1 - H1    
   126    140      1 ;     P3 - H3    
   131    138      1 ;    HO6 - H6    
   132    139      1 ;    HO2 - H2    
   133    136      1 ;    HO4 - H4    
   134    137      1 ;    HO5 - H5    
   135    138      1 ;     H1 - H6    
   135    139      1 ;     H1 - H2    
   136    137      1 ;     H4 - H5    
   136    140      1 ;     H4 - H3    
   137    138      1 ;     H5 - H6    
   139    140      1 ;     H2 - H3    

[ angles ]
;   ai     aj     ak    funct   theta         cth
     1      2      3      1    1.1063e+02    5.2894e+02 ;    C1T - C1N    - C1M   
     1      2     46      1    1.1005e+02    3.8802e+02 ;    C1T - C1N    - HN11  
     1      2     47      1    1.1005e+02    3.8802e+02 ;    C1T - C1N    - HN12  
     2      1     43      1    1.1005e+02    3.8802e+02 ;    C1N - C1T    - HT11  
     2      1     44      1    1.1005e+02    3.8802e+02 ;    C1N - C1T    - HT12  
     2      1     45      1    1.1005e+02    3.8802e+02 ;    C1N - C1T    - HT13  
     2      3      4      1    1.1063e+02    5.2894e+02 ;    C1N - C1M    - C1L   
     2      3     48      1    1.1005e+02    3.8802e+02 ;    C1N - C1M    - HM11  
     2      3     49      1    1.1005e+02    3.8802e+02 ;    C1N - C1M    - HM12  
     3      2     46      1    1.1005e+02    3.8802e+02 ;    C1M - C1N    - HN11  
     3      2     47      1    1.1005e+02    3.8802e+02 ;    C1M - C1N    - HN12  
     3      4      5      1    1.1063e+02    5.2894e+02 ;    C1M - C1L    - C1K   
     3      4     50      1    1.1005e+02    3.8802e+02 ;    C1M - C1L    - HL11  
     3      4     51      1    1.1005e+02    3.8802e+02 ;    C1M - C1L    - HL12  
     4      3     48      1    1.1005e+02    3.8802e+02 ;    C1L - C1M    - HM11  
     4      3     49      1    1.1005e+02    3.8802e+02 ;    C1L - C1M    - HM12  
     4      5      6      1    1.1063e+02    5.2894e+02 ;    C1L - C1K    - C1J   
     4      5     52      1    1.1005e+02    3.8802e+02 ;    C1L - C1K    - HK11  
     4      5     53      1    1.1005e+02    3.8802e+02 ;    C1L - C1K    - HK12  
     5      4     50      1    1.1005e+02    3.8802e+02 ;    C1K - C1L    - HL11  
     5      4     51      1    1.1005e+02    3.8802e+02 ;    C1K - C1L    - HL12  
     5      6      7      1    1.1063e+02    5.2894e+02 ;    C1K - C1J    - C1I   
     5      6     54      1    1.1005e+02    3.8802e+02 ;    C1K - C1J    - HJ11  
     5      6     55      1    1.1005e+02    3.8802e+02 ;    C1K - C1J    - HJ12  
     6      5     52      1    1.1005e+02    3.8802e+02 ;    C1J - C1K    - HK11  
     6      5     53      1    1.1005e+02    3.8802e+02 ;    C1J - C1K    - HK12  
     6      7      8      1    1.1063e+02    5.2894e+02 ;    C1J - C1I    - C1H   
     6      7     56      1    1.1005e+02    3.8802e+02 ;    C1J - C1I    - HI11  
     6      7     57      1    1.1005e+02    3.8802e+02 ;    C1J - C1I    - HI12  
     7      6     54      1    1.1005e+02    3.8802e+02 ;    C1I - C1J    - HJ11  
     7      6     55      1    1.1005e+02    3.8802e+02 ;    C1I - C1J    - HJ12  
     7      8      9      1    1.1144e+02    5.3162e+02 ;    C1I - C1H    - CZ2   
     7      8     58      1    1.1005e+02    3.8802e+02 ;    C1I - C1H    - HH11  
     7      8     59      1    1.1005e+02    3.8802e+02 ;    C1I - C1H    - HH12  
     8      7     56      1    1.1005e+02    3.8802e+02 ;    C1H - C1I    - HI11  
     8      7     57      1    1.1005e+02    3.8802e+02 ;    C1H - C1I    - HI12  
     8      9     10      1    1.2342e+02    5.3831e+02 ;    C1H - CZ2    - CZ1   
     8      9     60      1    1.1730e+02    3.8208e+02 ;    C1H - CZ2    - HZ2   
     9      8     58      1    1.1049e+02    3.9355e+02 ;    CZ2 - C1H    - HH11  
     9      8     59      1    1.1049e+02    3.9355e+02 ;    CZ2 - C1H    - HH12  
     9     10     11      1    1.2342e+02    5.3831e+02 ;    CZ2 - CZ1    - C1G   
     9     10     61      1    1.2094e+02    4.1873e+02 ;    CZ2 - CZ1    - HZ1   
    10      9     60      1    1.2094e+02    4.1873e+02 ;    CZ1 - CZ2    - HZ2   
    10     11     12      1    1.1144e+02    5.3162e+02 ;    CZ1 - C1G    - C1F   
    10     11     62      1    1.1049e+02    3.9355e+02 ;    CZ1 - C1G    - HG11  
    10     11     63      1    1.1049e+02    3.9355e+02 ;    CZ1 - C1G    - HG12  
    11     10     61      1    1.1730e+02    3.8208e+02 ;    C1G - CZ1    - HZ1   
    11     12     13      1    1.1063e+02    5.2894e+02 ;    C1G - C1F    - C1E   
    11     12     64      1    1.1005e+02    3.8802e+02 ;    C1G - C1F    - HF11  
    11     12     65      1    1.1005e+02    3.8802e+02 ;    C1G - C1F    - HF12  
    12     11     62      1    1.1005e+02    3.8802e+02 ;    C1F - C1G    - HG11  
    12     11     63      1    1.1005e+02    3.8802e+02 ;    C1F - C1G    - HG12  
    12     13     14      1    1.1063e+02    5.2894e+02 ;    C1F - C1E    - C1D   
    12     13     66      1    1.1005e+02    3.8802e+02 ;    C1F - C1E    - HE11  
    12     13     67      1    1.1005e+02    3.8802e+02 ;    C1F - C1E    - HE12  
    13     12     64      1    1.1005e+02    3.8802e+02 ;    C1E - C1F    - HF11  
    13     12     65      1    1.1005e+02    3.8802e+02 ;    C1E - C1F    - HF12  
    13     14     15      1    1.1063e+02    5.2894e+02 ;    C1E - C1D    - C1C   
    13     14     68      1    1.1005e+02    3.8802e+02 ;    C1E - C1D    - HD11  
    13     14     69      1    1.1005e+02    3.8802e+02 ;    C1E - C1D    - HD12  
    14     13     66      1    1.1005e+02    3.8802e+02 ;    C1D - C1E    - HE11  
    14     13     67      1    1.1005e+02    3.8802e+02 ;    C1D - C1E    - HE12  
    14     15     16      1    1.1063e+02    5.2894e+02 ;    C1D - C1C    - C1B   
    14     15     70      1    1.1005e+02    3.8802e+02 ;    C1D - C1C    - HC11  
    14     15     71      1    1.1005e+02    3.8802e+02 ;    C1D - C1C    - HC12  
    15     14     68      1    1.1005e+02    3.8802e+02 ;    C1C - C1D    - HD11  
    15     14     69      1    1.1005e+02    3.8802e+02 ;    C1C - C1D    - HD12  
    15     16     17      1    1.1063e+02    5.2894e+02 ;    C1C - C1B    - C1A   
    15     16     72      1    1.1005e+02    3.8802e+02 ;    C1C - C1B    - HB11  
    15     16     73      1    1.1005e+02    3.8802e+02 ;    C1C - C1B    - HB12  
    16     15     70      1    1.1005e+02    3.8802e+02 ;    C1B - C1C    - HC11  
    16     15     71      1    1.1005e+02    3.8802e+02 ;    C1B - C1C    - HC12  
    16     17     18      1    1.1053e+02    5.3379e+02 ;    C1B - C1A    - C81   
    16     17     74      1    1.1005e+02    3.8802e+02 ;    C1B - C1A    - HA11  
    16     17     75      1    1.1005e+02    3.8802e+02 ;    C1B - C1A    - HA12  
    17     16     72      1    1.1005e+02    3.8802e+02 ;    C1A - C1B    - HB11  
    17     16     73      1    1.1005e+02    3.8802e+02 ;    C1A - C1B    - HB12  
    17     18     19      1    1.2311e+02    5.6928e+02 ;    C1A - C81    - O81   
    17     18     20      1    1.1196e+02    5.7957e+02 ;    C1A - C81    - O71   
    18     17     74      1    1.0968e+02    3.9497e+02 ;    C81 - C1A    - HA11  
    18     17     75      1    1.0968e+02    3.9497e+02 ;    C81 - C1A    - HA12  
    18     20     21      1    1.1514e+02    5.3246e+02 ;    C81 - O71    - C7    
    19     18     20      1    1.2333e+02    6.3538e+02 ;    O81 - C81    - O71   
    20     21     22      1    1.0842e+02    5.6718e+02 ;    O71 - C7     - C6    
    20     21     24      1    1.0842e+02    5.6718e+02 ;    O71 - C7     - C72   
    20     21     78      1    1.0882e+02    4.2543e+02 ;    O71 - C7     - H7    
    21     22     23      1    1.0842e+02    5.6718e+02 ;     C7 - C6     - O4P   
    21     22     76      1    1.1007e+02    3.8794e+02 ;     C7 - C6     - H61   
    21     22     77      1    1.1007e+02    3.8794e+02 ;     C7 - C6     - H62   
    21     24     25      1    1.0842e+02    5.6718e+02 ;     C7 - C72    - O72   
    21     24     79      1    1.1007e+02    3.8794e+02 ;     C7 - C72    - H721  
    21     24     80      1    1.1007e+02    3.8794e+02 ;     C7 - C72    - H722  
    22     21     24      1    1.1063e+02    5.2894e+02 ;     C6 - C7     - C72   
    22     21     78      1    1.1007e+02    3.8794e+02 ;     C6 - C7     - H7    
    22     23    124      1    1.1800e+02    5.1882e+02 ;     C6 - O4P    - P1    
    23     22     76      1    1.0882e+02    4.2543e+02 ;    O4P - C6     - H61   
    23     22     77      1    1.0882e+02    4.2543e+02 ;    O4P - C6     - H62   
    23    124    113      1    1.0177e+02    6.0676e+02 ;    O4P - P1     - O1    
    23    124    125      1    1.1609e+02    5.8861e+02 ;    O4P - P1     - OP1   
    23    124    128      1    1.1609e+02    5.8861e+02 ;    O4P - P1     - OP2   
    24     21     78      1    1.1007e+02    3.8794e+02 ;    C72 - C7     - H7    
    24     25     26      1    1.1514e+02    5.3246e+02 ;    C72 - O72    - C82   
    25     24     79      1    1.0882e+02    4.2543e+02 ;    O72 - C72    - H721  
    25     24     80      1    1.0882e+02    4.2543e+02 ;    O72 - C72    - H722  
    25     26     27      1    1.2333e+02    6.3538e+02 ;    O72 - C82    - O82   
    25     26     28      1    1.1196e+02    5.7957e+02 ;    O72 - C82    - C2A   
    26     28     29      1    1.1053e+02    5.3379e+02 ;    C82 - C2A    - C2B   
    26     28     81      1    1.0968e+02    3.9497e+02 ;    C82 - C2A    - HA21  
    26     28     82      1    1.0968e+02    3.9497e+02 ;    C82 - C2A    - HA22  
    27     26     28      1    1.2311e+02    5.6928e+02 ;    O82 - C82    - C2A   
    28     29     30      1    1.1063e+02    5.2894e+02 ;    C2A - C2B    - C2C   
    28     29     83      1    1.1005e+02    3.8802e+02 ;    C2A - C2B    - HB21  
    28     29     84      1    1.1005e+02    3.8802e+02 ;    C2A - C2B    - HB22  
    29     28     81      1    1.1005e+02    3.8802e+02 ;    C2B - C2A    - HA21  
    29     28     82      1    1.1005e+02    3.8802e+02 ;    C2B - C2A    - HA22  
    29     30     31      1    1.1063e+02    5.2894e+02 ;    C2B - C2C    - C2D   
    29     30     85      1    1.1005e+02    3.8802e+02 ;    C2B - C2C    - HC21  
    29     30     86      1    1.1005e+02    3.8802e+02 ;    C2B - C2C    - HC22  
    30     29     83      1    1.1005e+02    3.8802e+02 ;    C2C - C2B    - HB21  
    30     29     84      1    1.1005e+02    3.8802e+02 ;    C2C - C2B    - HB22  
    30     31     32      1    1.1063e+02    5.2894e+02 ;    C2C - C2D    - C2E   
    30     31     87      1    1.1005e+02    3.8802e+02 ;    C2C - C2D    - HD21  
    30     31     88      1    1.1005e+02    3.8802e+02 ;    C2C - C2D    - HD22  
    31     30     85      1    1.1005e+02    3.8802e+02 ;    C2D - C2C    - HC21  
    31     30     86      1    1.1005e+02    3.8802e+02 ;    C2D - C2C    - HC22  
    31     32     33      1    1.1063e+02    5.2894e+02 ;    C2D - C2E    - C2F   
    31     32     89      1    1.1005e+02    3.8802e+02 ;    C2D - C2E    - HE21  
    31     32     90      1    1.1005e+02    3.8802e+02 ;    C2D - C2E    - HE22  
    32     31     87      1    1.1005e+02    3.8802e+02 ;    C2E - C2D    - HD21  
    32     31     88      1    1.1005e+02    3.8802e+02 ;    C2E - C2D    - HD22  
    32     33     34      1    1.1063e+02    5.2894e+02 ;    C2E - C2F    - C2G   
    32     33     91      1    1.1005e+02    3.8802e+02 ;    C2E - C2F    - HF21  
    32     33     92      1    1.1005e+02    3.8802e+02 ;    C2E - C2F    - HF22  
    33     32     89      1    1.1005e+02    3.8802e+02 ;    C2F - C2E    - HE21  
    33     32     90      1    1.1005e+02    3.8802e+02 ;    C2F - C2E    - HE22  
    33     34     35      1    1.1063e+02    5.2894e+02 ;    C2F - C2G    - C2H   
    33     34     93      1    1.1005e+02    3.8802e+02 ;    C2F - C2G    - HG21  
    33     34     94      1    1.1005e+02    3.8802e+02 ;    C2F - C2G    - HG22  
    34     33     91      1    1.1005e+02    3.8802e+02 ;    C2G - C2F    - HF21  
    34     33     92      1    1.1005e+02    3.8802e+02 ;    C2G - C2F    - HF22  
    34     35     36      1    1.1063e+02    5.2894e+02 ;    C2G - C2H    - C2I   
    34     35     95      1    1.1005e+02    3.8802e+02 ;    C2G - C2H    - HH21  
    34     35     96      1    1.1005e+02    3.8802e+02 ;    C2G - C2H    - HH22  
    35     34     93      1    1.1005e+02    3.8802e+02 ;    C2H - C2G    - HG21  
    35     34     94      1    1.1005e+02    3.8802e+02 ;    C2H - C2G    - HG22  
    35     36     37      1    1.1063e+02    5.2894e+02 ;    C2H - C2I    - C2J   
    35     36     97      1    1.1005e+02    3.8802e+02 ;    C2H - C2I    - HI21  
    35     36     98      1    1.1005e+02    3.8802e+02 ;    C2H - C2I    - HI22  
    36     35     95      1    1.1005e+02    3.8802e+02 ;    C2I - C2H    - HH21  
    36     35     96      1    1.1005e+02    3.8802e+02 ;    C2I - C2H    - HH22  
    36     37     38      1    1.1063e+02    5.2894e+02 ;    C2I - C2J    - C2K   
    36     37     99      1    1.1005e+02    3.8802e+02 ;    C2I - C2J    - HJ21  
    36     37    100      1    1.1005e+02    3.8802e+02 ;    C2I - C2J    - HJ22  
    37     36     97      1    1.1005e+02    3.8802e+02 ;    C2J - C2I    - HI21  
    37     36     98      1    1.1005e+02    3.8802e+02 ;    C2J - C2I    - HI22  
    37     38     39      1    1.1063e+02    5.2894e+02 ;    C2J - C2K    - C2L   
    37     38    101      1    1.1005e+02    3.8802e+02 ;    C2J - C2K    - HK21  
    37     38    102      1    1.1005e+02    3.8802e+02 ;    C2J - C2K    - HK22  
    38     37     99      1    1.1005e+02    3.8802e+02 ;    C2K - C2J    - HJ21  
    38     37    100      1    1.1005e+02    3.8802e+02 ;    C2K - C2J    - HJ22  
    38     39     40      1    1.1063e+02    5.2894e+02 ;    C2K - C2L    - C2M   
    38     39    103      1    1.1005e+02    3.8802e+02 ;    C2K - C2L    - HL21  
    38     39    104      1    1.1005e+02    3.8802e+02 ;    C2K - C2L    - HL22  
    39     38    101      1    1.1005e+02    3.8802e+02 ;    C2L - C2K    - HK21  
    39     38    102      1    1.1005e+02    3.8802e+02 ;    C2L - C2K    - HK22  
    39     40     41      1    1.1063e+02    5.2894e+02 ;    C2L - C2M    - C2N   
    39     40    105      1    1.1005e+02    3.8802e+02 ;    C2L - C2M    - HM21  
    39     40    106      1    1.1005e+02    3.8802e+02 ;    C2L - C2M    - HM22  
    40     39    103      1    1.1005e+02    3.8802e+02 ;    C2M - C2L    - HL21  
    40     39    104      1    1.1005e+02    3.8802e+02 ;    C2M - C2L    - HL22  
    40     41     42      1    1.1063e+02    5.2894e+02 ;    C2M - C2N    - C2T   
    40     41    107      1    1.1005e+02    3.8802e+02 ;    C2M - C2N    - HN21  
    40     41    108      1    1.1005e+02    3.8802e+02 ;    C2M - C2N    - HN22  
    41     40    105      1    1.1005e+02    3.8802e+02 ;    C2N - C2M    - HM21  
    41     40    106      1    1.1005e+02    3.8802e+02 ;    C2N - C2M    - HM22  
    41     42    109      1    1.1005e+02    3.8802e+02 ;    C2N - C2T    - HT21  
    41     42    110      1    1.1005e+02    3.8802e+02 ;    C2N - C2T    - HT22  
    41     42    111      1    1.1005e+02    3.8802e+02 ;    C2N - C2T    - HT23  
    42     41    107      1    1.1005e+02    3.8802e+02 ;    C2T - C2N    - HN21  
    42     41    108      1    1.1005e+02    3.8802e+02 ;    C2T - C2N    - HN22  
    43      1     44      1    1.0835e+02    3.2995e+02 ;   HT11 - C1T    - HT12  
    43      1     45      1    1.0835e+02    3.2995e+02 ;   HT11 - C1T    - HT13  
    44      1     45      1    1.0835e+02    3.2995e+02 ;   HT12 - C1T    - HT13  
    46      2     47      1    1.0835e+02    3.2995e+02 ;   HN11 - C1N    - HN12  
    48      3     49      1    1.0835e+02    3.2995e+02 ;   HM11 - C1M    - HM12  
    50      4     51      1    1.0835e+02    3.2995e+02 ;   HL11 - C1L    - HL12  
    52      5     53      1    1.0835e+02    3.2995e+02 ;   HK11 - C1K    - HK12  
    54      6     55      1    1.0835e+02    3.2995e+02 ;   HJ11 - C1J    - HJ12  
    56      7     57      1    1.0835e+02    3.2995e+02 ;   HI11 - C1I    - HI12  
    58      8     59      1    1.0835e+02    3.2995e+02 ;   HH11 - C1H    - HH12  
    62     11     63      1    1.0835e+02    3.2995e+02 ;   HG11 - C1G    - HG12  
    64     12     65      1    1.0835e+02    3.2995e+02 ;   HF11 - C1F    - HF12  
    66     13     67      1    1.0835e+02    3.2995e+02 ;   HE11 - C1E    - HE12  
    68     14     69      1    1.0835e+02    3.2995e+02 ;   HD11 - C1D    - HD12  
    70     15     71      1    1.0835e+02    3.2995e+02 ;   HC11 - C1C    - HC12  
    72     16     73      1    1.0835e+02    3.2995e+02 ;   HB11 - C1B    - HB12  
    74     17     75      1    1.0835e+02    3.2995e+02 ;   HA11 - C1A    - HA12  
    76     22     77      1    1.0955e+02    3.2786e+02 ;    H61 - C6     - H62   
    79     24     80      1    1.0955e+02    3.2786e+02 ;   H721 - C72    - H722  
    81     28     82      1    1.0835e+02    3.2995e+02 ;   HA21 - C2A    - HA22  
    83     29     84      1    1.0835e+02    3.2995e+02 ;   HB21 - C2B    - HB22  
    85     30     86      1    1.0835e+02    3.2995e+02 ;   HC21 - C2C    - HC22  
    87     31     88      1    1.0835e+02    3.2995e+02 ;   HD21 - C2D    - HD22  
    89     32     90      1    1.0835e+02    3.2995e+02 ;   HE21 - C2E    - HE22  
    91     33     92      1    1.0835e+02    3.2995e+02 ;   HF21 - C2F    - HF22  
    93     34     94      1    1.0835e+02    3.2995e+02 ;   HG21 - C2G    - HG22  
    95     35     96      1    1.0835e+02    3.2995e+02 ;   HH21 - C2H    - HH22  
    97     36     98      1    1.0835e+02    3.2995e+02 ;   HI21 - C2I    - HI22  
    99     37    100      1    1.0835e+02    3.2995e+02 ;   HJ21 - C2J    - HJ22  
   101     38    102      1    1.0835e+02    3.2995e+02 ;   HK21 - C2K    - HK22  
   103     39    104      1    1.0835e+02    3.2995e+02 ;   HL21 - C2L    - HL22  
   105     40    106      1    1.0835e+02    3.2995e+02 ;   HM21 - C2M    - HM22  
   107     41    108      1    1.0835e+02    3.2995e+02 ;   HN21 - C2N    - HN22  
   109     42    110      1    1.0835e+02    3.2995e+02 ;   HT21 - C2T    - HT22  
   109     42    111      1    1.0835e+02    3.2995e+02 ;   HT21 - C2T    - HT23  
   110     42    111      1    1.0835e+02    3.2995e+02 ;   HT22 - C2T    - HT23  
   112    113    124      1    1.1800e+02    5.1882e+02 ;     C9 - O1     - P1    
   112    114    115      1    1.0943e+02    5.6668e+02 ;     C9 - C10    - O2    
   112    114    116      1    1.1063e+02    5.2894e+02 ;     C9 - C10    - C3I   
   112    114    139      1    1.1007e+02    3.8794e+02 ;     C9 - C10    - H2    
   112    122    120      1    1.1063e+02    5.2894e+02 ;     C9 - C6I    - C5I   
   112    122    123      1    1.0943e+02    5.6668e+02 ;     C9 - C6I    - O6    
   112    122    138      1    1.1007e+02    3.8794e+02 ;     C9 - C6I    - H6    
   113    112    114      1    1.0842e+02    5.6718e+02 ;     O1 - C9     - C10   
   113    112    122      1    1.0842e+02    5.6718e+02 ;     O1 - C9     - C6I   
   113    112    135      1    1.0882e+02    4.2543e+02 ;     O1 - C9     - H1    
   113    124    125      1    1.1609e+02    5.8861e+02 ;     O1 - P1     - OP1   
   113    124    128      1    1.1609e+02    5.8861e+02 ;     O1 - P1     - OP2   
   114    112    122      1    1.1063e+02    5.2894e+02 ;    C10 - C9     - C6I   
   114    112    135      1    1.1007e+02    3.8794e+02 ;    C10 - C9     - H1    
   114    115    132      1    1.0816e+02    3.9405e+02 ;    C10 - O2     - HO2   
   114    116    117      1    1.0842e+02    5.6718e+02 ;    C10 - C3I    - O3    
   114    116    118      1    1.1063e+02    5.2894e+02 ;    C10 - C3I    - C4I   
   114    116    140      1    1.1007e+02    3.8794e+02 ;    C10 - C3I    - H3    
   115    114    116      1    1.0943e+02    5.6668e+02 ;     O2 - C10    - C3I   
   115    114    139      1    1.0988e+02    4.2652e+02 ;     O2 - C10    - H2    
   116    114    139      1    1.1007e+02    3.8794e+02 ;    C3I - C10    - H2    
   116    117    126      1    1.1800e+02    5.1882e+02 ;    C3I - O3     - P3    
   116    118    119      1    1.0943e+02    5.6668e+02 ;    C3I - C4I    - O4    
   116    118    120      1    1.1063e+02    5.2894e+02 ;    C3I - C4I    - C5I   
   116    118    136      1    1.1007e+02    3.8794e+02 ;    C3I - C4I    - H4    
   117    116    118      1    1.0842e+02    5.6718e+02 ;     O3 - C3I    - C4I   
   117    116    140      1    1.0882e+02    4.2543e+02 ;     O3 - C3I    - H3    
   117    126    127      1    1.1609e+02    5.8861e+02 ;     O3 - P3     - O10   
   117    126    129      1    1.1609e+02    5.8861e+02 ;     O3 - P3     - O11   
   117    126    130      1    1.1609e+02    5.8861e+02 ;     O3 - P3     - O12   
   118    116    140      1    1.1007e+02    3.8794e+02 ;    C4I - C3I    - H3    
   118    119    133      1    1.0816e+02    3.9405e+02 ;    C4I - O4     - HO4   
   118    120    121      1    1.0943e+02    5.6668e+02 ;    C4I - C5I    - O5    
   118    120    122      1    1.1063e+02    5.2894e+02 ;    C4I - C5I    - C6I   
   118    120    137      1    1.1007e+02    3.8794e+02 ;    C4I - C5I    - H5    
   119    118    120      1    1.0943e+02    5.6668e+02 ;     O4 - C4I    - C5I   
   119    118    136      1    1.0988e+02    4.2652e+02 ;     O4 - C4I    - H4    
   120    118    136      1    1.1007e+02    3.8794e+02 ;    C5I - C4I    - H4    
   120    121    134      1    1.0816e+02    3.9405e+02 ;    C5I - O5     - HO5   
   120    122    123      1    1.0943e+02    5.6668e+02 ;    C5I - C6I    - O6    
   120    122    138      1    1.1007e+02    3.8794e+02 ;    C5I - C6I    - H6    
   121    120    122      1    1.0943e+02    5.6668e+02 ;     O5 - C5I    - C6I   
   121    120    137      1    1.0988e+02    4.2652e+02 ;     O5 - C5I    - H5    
   122    112    135      1    1.1007e+02    3.8794e+02 ;    C6I - C9     - H1    
   122    120    137      1    1.1007e+02    3.8794e+02 ;    C6I - C5I    - H5    
   122    123    131      1    1.0816e+02    3.9405e+02 ;    C6I - O6     - HO6   
   123    122    138      1    1.0988e+02    4.2652e+02 ;     O6 - C6I    - H6    
   125    124    128      1    1.1580e+02    6.1530e+02 ;    OP1 - P1     - OP2   
   127    126    129      1    1.1580e+02    6.1530e+02 ;    O10 - P3     - O11   
   127    126    130      1    1.1580e+02    6.1530e+02 ;    O10 - P3     - O12   
   129    126    130      1    1.1580e+02    6.1530e+02 ;    O11 - P3     - O12   

[ dihedrals ] ; propers
; treated as RBs in GROMACS to use combine multiple AMBER torsions per quartet
;    i      j      k      l   func    C0         C1         C2         C3         C4         C5
     1      2      3      4      3    3.68192    3.09616   -2.09200   -3.01248    0.00000    0.00000 ;    C1T-   C1N-   C1M-   C1L
     1      2      3     48      3    0.66944    2.00832    0.00000   -2.67776    0.00000    0.00000 ;    C1T-   C1N-   C1M-  HM11
     1      2      3     49      3    0.66944    2.00832    0.00000   -2.67776    0.00000    0.00000 ;    C1T-   C1N-   C1M-  HM12
     2      3      4      5      3    3.68192    3.09616   -2.09200   -3.01248    0.00000    0.00000 ;    C1N-   C1M-   C1L-   C1K
     2      3      4     50      3    0.66944    2.00832    0.00000   -2.67776    0.00000    0.00000 ;    C1N-   C1M-   C1L-  HL11
     2      3      4     51      3    0.66944    2.00832    0.00000   -2.67776    0.00000    0.00000 ;    C1N-   C1M-   C1L-  HL12
     3      4      5      6      3    3.68192    3.09616   -2.09200   -3.01248    0.00000    0.00000 ;    C1M-   C1L-   C1K-   C1J
     3      4      5     52      3    0.66944    2.00832    0.00000   -2.67776    0.00000    0.00000 ;    C1M-   C1L-   C1K-  HK11
     3      4      5     53      3    0.66944    2.00832    0.00000   -2.67776    0.00000    0.00000 ;    C1M-   C1L-   C1K-  HK12
     4      3      2     46      3    0.66944    2.00832    0.00000   -2.67776    0.00000    0.00000 ;    C1L-   C1M-   C1N-  HN11
     4      3      2     47      3    0.66944    2.00832    0.00000   -2.67776    0.00000    0.00000 ;    C1L-   C1M-   C1N-  HN12
     4      5      6      7      3    3.68192    3.09616   -2.09200   -3.01248    0.00000    0.00000 ;    C1L-   C1K-   C1J-   C1I
     4      5      6     54      3    0.66944    2.00832    0.00000   -2.67776    0.00000    0.00000 ;    C1L-   C1K-   C1J-  HJ11
     4      5      6     55      3    0.66944    2.00832    0.00000   -2.67776    0.00000    0.00000 ;    C1L-   C1K-   C1J-  HJ12
     5      4      3     48      3    0.66944    2.00832    0.00000   -2.67776    0.00000    0.00000 ;    C1K-   C1L-   C1M-  HM11
     5      4      3     49      3    0.66944    2.00832    0.00000   -2.67776    0.00000    0.00000 ;    C1K-   C1L-   C1M-  HM12
     5      6      7      8      3    3.68192    3.09616   -2.09200   -3.01248    0.00000    0.00000 ;    C1K-   C1J-   C1I-   C1H
     5      6      7     56      3    0.66944    2.00832    0.00000   -2.67776    0.00000    0.00000 ;    C1K-   C1J-   C1I-  HI11
     5      6      7     57      3    0.66944    2.00832    0.00000   -2.67776    0.00000    0.00000 ;    C1K-   C1J-   C1I-  HI12
     6      5      4     50      3    0.66944    2.00832    0.00000   -2.67776    0.00000    0.00000 ;    C1J-   C1K-   C1L-  HL11
     6      5      4     51      3    0.66944    2.00832    0.00000   -2.67776    0.00000    0.00000 ;    C1J-   C1K-   C1L-  HL12
     6      7      8      9      3    0.65084    1.95253    0.00000   -2.60338    0.00000    0.00000 ;    C1J-   C1I-   C1H-   CZ2
     6      7      8     58      3    0.66944    2.00832    0.00000   -2.67776    0.00000    0.00000 ;    C1J-   C1I-   C1H-  HH11
     6      7      8     59      3    0.66944    2.00832    0.00000   -2.67776    0.00000    0.00000 ;    C1J-   C1I-   C1H-  HH12
     7      6      5     52      3    0.66944    2.00832    0.00000   -2.67776    0.00000    0.00000 ;    C1I-   C1J-   C1K-  HK11
     7      6      5     53      3    0.66944    2.00832    0.00000   -2.67776    0.00000    0.00000 ;    C1I-   C1J-   C1K-  HK12
     7      8      9     10      3    0.00000    0.00000    0.00000    0.00000    0.00000    0.00000 ;    C1I-   C1H-   CZ2-   CZ1
     7      8      9     60      3    0.00000    0.00000    0.00000    0.00000    0.00000    0.00000 ;    C1I-   C1H-   CZ2-   HZ2
     8      7      6     54      3    0.66944    2.00832    0.00000   -2.67776    0.00000    0.00000 ;    C1H-   C1I-   C1J-  HJ11
     8      7      6     55      3    0.66944    2.00832    0.00000   -2.67776    0.00000    0.00000 ;    C1H-   C1I-   C1J-  HJ12
     8      9     10     11      3   63.59680    7.94960  -55.64720    0.00000    0.00000    0.00000 ;    C1H-   CZ2-   CZ1-   C1G
     8      9     10     61      3   55.64720    0.00000  -55.64720    0.00000    0.00000    0.00000 ;    C1H-   CZ2-   CZ1-   HZ1
     9      8      7     56      3    0.65084    1.95253    0.00000   -2.60338    0.00000    0.00000 ;    CZ2-   C1H-   C1I-  HI11
     9      8      7     57      3    0.65084    1.95253    0.00000   -2.60338    0.00000    0.00000 ;    CZ2-   C1H-   C1I-  HI12
     9     10     11     12      3    0.00000    0.00000    0.00000    0.00000    0.00000    0.00000 ;    CZ2-   CZ1-   C1G-   C1F
     9     10     11     62      3    6.40152   -9.58136    0.00000    6.35968    0.00000    0.00000 ;    CZ2-   CZ1-   C1G-  HG11
     9     10     11     63      3    6.40152   -9.58136    0.00000    6.35968    0.00000    0.00000 ;    CZ2-   CZ1-   C1G-  HG12
    10      9      8     58      3    6.40152   -9.58136    0.00000    6.35968    0.00000    0.00000 ;    CZ1-   CZ2-   C1H-  HH11
    10      9      8     59      3    6.40152   -9.58136    0.00000    6.35968    0.00000    0.00000 ;    CZ1-   CZ2-   C1H-  HH12
    10     11     12     13      3    0.65084    1.95253    0.00000   -2.60338    0.00000    0.00000 ;    CZ1-   C1G-   C1F-   C1E
    10     11     12     64      3    0.65084    1.95253    0.00000   -2.60338    0.00000    0.00000 ;    CZ1-   C1G-   C1F-  HF11
    10     11     12     65      3    0.65084    1.95253    0.00000   -2.60338    0.00000    0.00000 ;    CZ1-   C1G-   C1F-  HF12
    11     10      9     60      3   55.64720    0.00000  -55.64720    0.00000    0.00000    0.00000 ;    C1G-   CZ1-   CZ2-   HZ2
    11     12     13     14      3    3.68192    3.09616   -2.09200   -3.01248    0.00000    0.00000 ;    C1G-   C1F-   C1E-   C1D
    11     12     13     66      3    0.66944    2.00832    0.00000   -2.67776    0.00000    0.00000 ;    C1G-   C1F-   C1E-  HE11
    11     12     13     67      3    0.66944    2.00832    0.00000   -2.67776    0.00000    0.00000 ;    C1G-   C1F-   C1E-  HE12
    12     11     10     61      3    0.00000    0.00000    0.00000    0.00000    0.00000    0.00000 ;    C1F-   C1G-   CZ1-   HZ1
    12     13     14     15      3    3.68192    3.09616   -2.09200   -3.01248    0.00000    0.00000 ;    C1F-   C1E-   C1D-   C1C
    12     13     14     68      3    0.66944    2.00832    0.00000   -2.67776    0.00000    0.00000 ;    C1F-   C1E-   C1D-  HD11
    12     13     14     69      3    0.66944    2.00832    0.00000   -2.67776    0.00000    0.00000 ;    C1F-   C1E-   C1D-  HD12
    13     12     11     62      3    0.66944    2.00832    0.00000   -2.67776    0.00000    0.00000 ;    C1E-   C1F-   C1G-  HG11
    13     12     11     63      3    0.66944    2.00832    0.00000   -2.67776    0.00000    0.00000 ;    C1E-   C1F-   C1G-  HG12
    13     14     15     16      3    3.68192    3.09616   -2.09200   -3.01248    0.00000    0.00000 ;    C1E-   C1D-   C1C-   C1B
    13     14     15     70      3    0.66944    2.00832    0.00000   -2.67776    0.00000    0.00000 ;    C1E-   C1D-   C1C-  HC11
    13     14     15     71      3    0.66944    2.00832    0.00000   -2.67776    0.00000    0.00000 ;    C1E-   C1D-   C1C-  HC12
    14     13     12     64      3    0.66944    2.00832    0.00000   -2.67776    0.00000    0.00000 ;    C1D-   C1E-   C1F-  HF11
    14     13     12     65      3    0.66944    2.00832    0.00000   -2.67776    0.00000    0.00000 ;    C1D-   C1E-   C1F-  HF12
    14     15     16     17      3    3.68192    3.09616   -2.09200   -3.01248    0.00000    0.00000 ;    C1D-   C1C-   C1B-   C1A
    14     15     16     72      3    0.66944    2.00832    0.00000   -2.67776    0.00000    0.00000 ;    C1D-   C1C-   C1B-  HB11
    14     15     16     73      3    0.66944    2.00832    0.00000   -2.67776    0.00000    0.00000 ;    C1D-   C1C-   C1B-  HB12
    15     14     13     66      3    0.66944    2.00832    0.00000   -2.67776    0.00000    0.00000 ;    C1C-   C1D-   C1E-  HE11
    15     14     13     67      3    0.66944    2.00832    0.00000   -2.67776    0.00000    0.00000 ;    C1C-   C1D-   C1E-  HE12
    15     16     17     18      3    0.65084    1.95253    0.00000   -2.60338    0.00000    0.00000 ;    C1C-   C1B-   C1A-   C81
    15     16     17     74      3    0.66944    2.00832    0.00000   -2.67776    0.00000    0.00000 ;    C1C-   C1B-   C1A-  HA11
    15     16     17     75      3    0.66944    2.00832    0.00000   -2.67776    0.00000    0.00000 ;    C1C-   C1B-   C1A-  HA12
    16     15     14     68      3    0.66944    2.00832    0.00000   -2.67776    0.00000    0.00000 ;    C1B-   C1C-   C1D-  HD11
    16     15     14     69      3    0.66944    2.00832    0.00000   -2.67776    0.00000    0.00000 ;    C1B-   C1C-   C1D-  HD12
    16     17     18     19      3    0.00000    0.00000    0.00000    0.00000    0.00000    0.00000 ;    C1B-   C1A-   C81-   O81
    16     17     18     20      3    0.00000    0.00000    0.00000    0.00000    0.00000    0.00000 ;    C1B-   C1A-   C81-   O71
    17     16     15     70      3    0.66944    2.00832    0.00000   -2.67776    0.00000    0.00000 ;    C1A-   C1B-   C1C-  HC11
    17     16     15     71      3    0.66944    2.00832    0.00000   -2.67776    0.00000    0.00000 ;    C1A-   C1B-   C1C-  HC12
    17     18     20     21      3   22.59360    0.00000  -22.59360    0.00000    0.00000    0.00000 ;    C1A-   C81-   O71-    C7
    18     17     16     72      3    0.65084    1.95253    0.00000   -2.60338    0.00000    0.00000 ;    C81-   C1A-   C1B-  HB11
    18     17     16     73      3    0.65084    1.95253    0.00000   -2.60338    0.00000    0.00000 ;    C81-   C1A-   C1B-  HB12
    18     20     21     22      3    4.94967    8.15462    0.00000   -6.40989    0.00000    0.00000 ;    C81-   O71-    C7-    C6
    18     20     21     24      3    4.94967    8.15462    0.00000   -6.40989    0.00000    0.00000 ;    C81-   O71-    C7-   C72
    18     20     21     78      3    1.60387    4.81160    0.00000   -6.41547    0.00000    0.00000 ;    C81-   O71-    C7-    H7
    19     18     17     74      3    3.68192   -4.35136    0.00000    1.33888    0.00000    0.00000 ;    O81-   C81-   C1A-  HA11
    19     18     17     75      3    3.68192   -4.35136    0.00000    1.33888    0.00000    0.00000 ;    O81-   C81-   C1A-  HA12
    19     18     20     21      3   28.45120    5.85760  -22.59360    0.00000    0.00000    0.00000 ;    O81-   C81-   O71-    C7
    20     18     17     74      3    0.00000    0.00000    0.00000    0.00000    0.00000    0.00000 ;    O71-   C81-   C1A-  HA11
    20     18     17     75      3    0.00000    0.00000    0.00000    0.00000    0.00000    0.00000 ;    O71-   C81-   C1A-  HA12
    20     21     22     23      3    0.60250    1.80749    9.83240   -2.40998    0.00000    0.00000 ;    O71-    C7-    C6-   O4P
    20     21     22     76      3    1.04600   -1.04600    0.00000    0.00000    0.00000    0.00000 ;    O71-    C7-    C6-   H61
    20     21     22     77      3    1.04600   -1.04600    0.00000    0.00000    0.00000    0.00000 ;    O71-    C7-    C6-   H62
    20     21     24     25      3    0.60250    1.80749    9.83240   -2.40998    0.00000    0.00000 ;    O71-    C7-   C72-   O72
    20     21     24     79      3    1.04600   -1.04600    0.00000    0.00000    0.00000    0.00000 ;    O71-    C7-   C72-  H721
    20     21     24     80      3    1.04600   -1.04600    0.00000    0.00000    0.00000    0.00000 ;    O71-    C7-   C72-  H722
    21     22     23    124      3    1.60387    4.81160    0.00000   -6.41547    0.00000    0.00000 ;     C7-    C6-   O4P-    P1
    21     24     25     26      3    4.94967    8.15462    0.00000   -6.40989    0.00000    0.00000 ;     C7-   C72-   O72-   C82
    22     21     24     25      3    0.65084    1.95253    0.00000   -2.60338    0.00000    0.00000 ;     C6-    C7-   C72-   O72
    22     21     24     79      3    0.65084    1.95253    0.00000   -2.60338    0.00000    0.00000 ;     C6-    C7-   C72-  H721
    22     21     24     80      3    0.65084    1.95253    0.00000   -2.60338    0.00000    0.00000 ;     C6-    C7-   C72-  H722
    22     23    124    113      3    1.04600    3.13800   10.04160   -4.18400    0.00000    0.00000 ;     C6-   O4P-    P1-    O1
    22     23    124    125      3    0.00000    0.00000    6.69440    0.00000    0.00000    0.00000 ;     C6-   O4P-    P1-   OP1
    22     23    124    128      3    0.00000    0.00000    6.69440    0.00000    0.00000    0.00000 ;     C6-   O4P-    P1-   OP2
    23     22     21     24      3    0.65084    1.95253    0.00000   -2.60338    0.00000    0.00000 ;    O4P-    C6-    C7-   C72
    23     22     21     78      3    1.04600   -1.04600    0.00000    0.00000    0.00000    0.00000 ;    O4P-    C6-    C7-    H7
    23    124    113    112      3    1.04600    3.13800   10.04160   -4.18400    0.00000    0.00000 ;    O4P-    P1-    O1-    C9
    24     21     22     76      3    0.65084    1.95253    0.00000   -2.60338    0.00000    0.00000 ;    C72-    C7-    C6-   H61
    24     21     22     77      3    0.65084    1.95253    0.00000   -2.60338    0.00000    0.00000 ;    C72-    C7-    C6-   H62
    24     25     26     27      3   28.45120    5.85760  -22.59360    0.00000    0.00000    0.00000 ;    C72-   O72-   C82-   O82
    24     25     26     28      3   22.59360    0.00000  -22.59360    0.00000    0.00000    0.00000 ;    C72-   O72-   C82-   C2A
    25     24     21     78      3    1.04600   -1.04600    0.00000    0.00000    0.00000    0.00000 ;    O72-   C72-    C7-    H7
    25     26     28     29      3    0.00000    0.00000    0.00000    0.00000    0.00000    0.00000 ;    O72-   C82-   C2A-   C2B
    25     26     28     81      3    0.00000    0.00000    0.00000    0.00000    0.00000    0.00000 ;    O72-   C82-   C2A-  HA21
    25     26     28     82      3    0.00000    0.00000    0.00000    0.00000    0.00000    0.00000 ;    O72-   C82-   C2A-  HA22
    26     25     24     79      3    1.60387    4.81160    0.00000   -6.41547    0.00000    0.00000 ;    C82-   O72-   C72-  H721
    26     25     24     80      3    1.60387    4.81160    0.00000   -6.41547    0.00000    0.00000 ;    C82-   O72-   C72-  H722
    26     28     29     30      3    0.65084    1.95253    0.00000   -2.60338    0.00000    0.00000 ;    C82-   C2A-   C2B-   C2C
    26     28     29     83      3    0.65084    1.95253    0.00000   -2.60338    0.00000    0.00000 ;    C82-   C2A-   C2B-  HB21
    26     28     29     84      3    0.65084    1.95253    0.00000   -2.60338    0.00000    0.00000 ;    C82-   C2A-   C2B-  HB22
    27     26     28     29      3    0.00000    0.00000    0.00000    0.00000    0.00000    0.00000 ;    O82-   C82-   C2A-   C2B
    27     26     28     81      3    3.68192   -4.35136    0.00000    1.33888    0.00000    0.00000 ;    O82-   C82-   C2A-  HA21
    27     26     28     82      3    3.68192   -4.35136    0.00000    1.33888    0.00000    0.00000 ;    O82-   C82-   C2A-  HA22
    28     29     30     31      3    3.68192    3.09616   -2.09200   -3.01248    0.00000    0.00000 ;    C2A-   C2B-   C2C-   C2D
    28     29     30     85      3    0.66944    2.00832    0.00000   -2.67776    0.00000    0.00000 ;    C2A-   C2B-   C2C-  HC21
    28     29     30     86      3    0.66944    2.00832    0.00000   -2.67776    0.00000    0.00000 ;    C2A-   C2B-   C2C-  HC22
    29     30     31     32      3    3.68192    3.09616   -2.09200   -3.01248    0.00000    0.00000 ;    C2B-   C2C-   C2D-   C2E
    29     30     31     87      3    0.66944    2.00832    0.00000   -2.67776    0.00000    0.00000 ;    C2B-   C2C-   C2D-  HD21
    29     30     31     88      3    0.66944    2.00832    0.00000   -2.67776    0.00000    0.00000 ;    C2B-   C2C-   C2D-  HD22
    30     29     28     81      3    0.66944    2.00832    0.00000   -2.67776    0.00000    0.00000 ;    C2C-   C2B-   C2A-  HA21
    30     29     28     82      3    0.66944    2.00832    0.00000   -2.67776    0.00000    0.00000 ;    C2C-   C2B-   C2A-  HA22
    30     31     32     33      3    3.68192    3.09616   -2.09200   -3.01248    0.00000    0.00000 ;    C2C-   C2D-   C2E-   C2F
    30     31     32     89      3    0.66944    2.00832    0.00000   -2.67776    0.00000    0.00000 ;    C2C-   C2D-   C2E-  HE21
    30     31     32     90      3    0.66944    2.00832    0.00000   -2.67776    0.00000    0.00000 ;    C2C-   C2D-   C2E-  HE22
    31     30     29     83      3    0.66944    2.00832    0.00000   -2.67776    0.00000    0.00000 ;    C2D-   C2C-   C2B-  HB21
    31     30     29     84      3    0.66944    2.00832    0.00000   -2.67776    0.00000    0.00000 ;    C2D-   C2C-   C2B-  HB22
    31     32     33     34      3    3.68192    3.09616   -2.09200   -3.01248    0.00000    0.00000 ;    C2D-   C2E-   C2F-   C2G
    31     32     33     91      3    0.66944    2.00832    0.00000   -2.67776    0.00000    0.00000 ;    C2D-   C2E-   C2F-  HF21
    31     32     33     92      3    0.66944    2.00832    0.00000   -2.67776    0.00000    0.00000 ;    C2D-   C2E-   C2F-  HF22
    32     31     30     85      3    0.66944    2.00832    0.00000   -2.67776    0.00000    0.00000 ;    C2E-   C2D-   C2C-  HC21
    32     31     30     86      3    0.66944    2.00832    0.00000   -2.67776    0.00000    0.00000 ;    C2E-   C2D-   C2C-  HC22
    32     33     34     35      3    3.68192    3.09616   -2.09200   -3.01248    0.00000    0.00000 ;    C2E-   C2F-   C2G-   C2H
    32     33     34     93      3    0.66944    2.00832    0.00000   -2.67776    0.00000    0.00000 ;    C2E-   C2F-   C2G-  HG21
    32     33     34     94      3    0.66944    2.00832    0.00000   -2.67776    0.00000    0.00000 ;    C2E-   C2F-   C2G-  HG22
    33     32     31     87      3    0.66944    2.00832    0.00000   -2.67776    0.00000    0.00000 ;    C2F-   C2E-   C2D-  HD21
    33     32     31     88      3    0.66944    2.00832    0.00000   -2.67776    0.00000    0.00000 ;    C2F-   C2E-   C2D-  HD22
    33     34     35     36      3    3.68192    3.09616   -2.09200   -3.01248    0.00000    0.00000 ;    C2F-   C2G-   C2H-   C2I
    33     34     35     95      3    0.66944    2.00832    0.00000   -2.67776    0.00000    0.00000 ;    C2F-   C2G-   C2H-  HH21
    33     34     35     96      3    0.66944    2.00832    0.00000   -2.67776    0.00000    0.00000 ;    C2F-   C2G-   C2H-  HH22
    34     33     32     89      3    0.66944    2.00832    0.00000   -2.67776    0.00000    0.00000 ;    C2G-   C2F-   C2E-  HE21
    34     33     32     90      3    0.66944    2.00832    0.00000   -2.67776    0.00000    0.00000 ;    C2G-   C2F-   C2E-  HE22
    34     35     36     37      3    3.68192    3.09616   -2.09200   -3.01248    0.00000    0.00000 ;    C2G-   C2H-   C2I-   C2J
    34     35     36     97      3    0.66944    2.00832    0.00000   -2.67776    0.00000    0.00000 ;    C2G-   C2H-   C2I-  HI21
    34     35     36     98      3    0.66944    2.00832    0.00000   -2.67776    0.00000    0.00000 ;    C2G-   C2H-   C2I-  HI22
    35     34     33     91      3    0.66944    2.00832    0.00000   -2.67776    0.00000    0.00000 ;    C2H-   C2G-   C2F-  HF21
    35     34     33     92      3    0.66944    2.00832    0.00000   -2.67776    0.00000    0.00000 ;    C2H-   C2G-   C2F-  HF22
    35     36     37     38      3    3.68192    3.09616   -2.09200   -3.01248    0.00000    0.00000 ;    C2H-   C2I-   C2J-   C2K
    35     36     37     99      3    0.66944    2.00832    0.00000   -2.67776    0.00000    0.00000 ;    C2H-   C2I-   C2J-  HJ21
    35     36     37    100      3    0.66944    2.00832    0.00000   -2.67776    0.00000    0.00000 ;    C2H-   C2I-   C2J-  HJ22
    36     35     34     93      3    0.66944    2.00832    0.00000   -2.67776    0.00000    0.00000 ;    C2I-   C2H-   C2G-  HG21
    36     35     34     94      3    0.66944    2.00832    0.00000   -2.67776    0.00000    0.00000 ;    C2I-   C2H-   C2G-  HG22
    36     37     38     39      3    3.68192    3.09616   -2.09200   -3.01248    0.00000    0.00000 ;    C2I-   C2J-   C2K-   C2L
    36     37     38    101      3    0.66944    2.00832    0.00000   -2.67776    0.00000    0.00000 ;    C2I-   C2J-   C2K-  HK21
    36     37     38    102      3    0.66944    2.00832    0.00000   -2.67776    0.00000    0.00000 ;    C2I-   C2J-   C2K-  HK22
    37     36     35     95      3    0.66944    2.00832    0.00000   -2.67776    0.00000    0.00000 ;    C2J-   C2I-   C2H-  HH21
    37     36     35     96      3    0.66944    2.00832    0.00000   -2.67776    0.00000    0.00000 ;    C2J-   C2I-   C2H-  HH22
    37     38     39     40      3    3.68192    3.09616   -2.09200   -3.01248    0.00000    0.00000 ;    C2J-   C2K-   C2L-   C2M
    37     38     39    103      3    0.66944    2.00832    0.00000   -2.67776    0.00000    0.00000 ;    C2J-   C2K-   C2L-  HL21
    37     38     39    104      3    0.66944    2.00832    0.00000   -2.67776    0.00000    0.00000 ;    C2J-   C2K-   C2L-  HL22
    38     37     36     97      3    0.66944    2.00832    0.00000   -2.67776    0.00000    0.00000 ;    C2K-   C2J-   C2I-  HI21
    38     37     36     98      3    0.66944    2.00832    0.00000   -2.67776    0.00000    0.00000 ;    C2K-   C2J-   C2I-  HI22
    38     39     40     41      3    3.68192    3.09616   -2.09200   -3.01248    0.00000    0.00000 ;    C2K-   C2L-   C2M-   C2N
    38     39     40    105      3    0.66944    2.00832    0.00000   -2.67776    0.00000    0.00000 ;    C2K-   C2L-   C2M-  HM21
    38     39     40    106      3    0.66944    2.00832    0.00000   -2.67776    0.00000    0.00000 ;    C2K-   C2L-   C2M-  HM22
    39     38     37     99      3    0.66944    2.00832    0.00000   -2.67776    0.00000    0.00000 ;    C2L-   C2K-   C2J-  HJ21
    39     38     37    100      3    0.66944    2.00832    0.00000   -2.67776    0.00000    0.00000 ;    C2L-   C2K-   C2J-  HJ22
    39     40     41     42      3    3.68192    3.09616   -2.09200   -3.01248    0.00000    0.00000 ;    C2L-   C2M-   C2N-   C2T
    39     40     41    107      3    0.66944    2.00832    0.00000   -2.67776    0.00000    0.00000 ;    C2L-   C2M-   C2N-  HN21
    39     40     41    108      3    0.66944    2.00832    0.00000   -2.67776    0.00000    0.00000 ;    C2L-   C2M-   C2N-  HN22
    40     39     38    101      3    0.66944    2.00832    0.00000   -2.67776    0.00000    0.00000 ;    C2M-   C2L-   C2K-  HK21
    40     39     38    102      3    0.66944    2.00832    0.00000   -2.67776    0.00000    0.00000 ;    C2M-   C2L-   C2K-  HK22
    40     41     42    109      3    0.66944    2.00832    0.00000   -2.67776    0.00000    0.00000 ;    C2M-   C2N-   C2T-  HT21
    40     41     42    110      3    0.66944    2.00832    0.00000   -2.67776    0.00000    0.00000 ;    C2M-   C2N-   C2T-  HT22
    40     41     42    111      3    0.66944    2.00832    0.00000   -2.67776    0.00000    0.00000 ;    C2M-   C2N-   C2T-  HT23
    41     40     39    103      3    0.66944    2.00832    0.00000   -2.67776    0.00000    0.00000 ;    C2N-   C2M-   C2L-  HL21
    41     40     39    104      3    0.66944    2.00832    0.00000   -2.67776    0.00000    0.00000 ;    C2N-   C2M-   C2L-  HL22
    42     41     40    105      3    0.66944    2.00832    0.00000   -2.67776    0.00000    0.00000 ;    C2T-   C2N-   C2M-  HM21
    42     41     40    106      3    0.66944    2.00832    0.00000   -2.67776    0.00000    0.00000 ;    C2T-   C2N-   C2M-  HM22
    43      1      2      3      3    0.66944    2.00832    0.00000   -2.67776    0.00000    0.00000 ;   HT11-   C1T-   C1N-   C1M
    43      1      2     46      3    0.62760    1.88280    0.00000   -2.51040    0.00000    0.00000 ;   HT11-   C1T-   C1N-  HN11
    43      1      2     47      3    0.62760    1.88280    0.00000   -2.51040    0.00000    0.00000 ;   HT11-   C1T-   C1N-  HN12
    44      1      2      3      3    0.66944    2.00832    0.00000   -2.67776    0.00000    0.00000 ;   HT12-   C1T-   C1N-   C1M
    44      1      2     46      3    0.62760    1.88280    0.00000   -2.51040    0.00000    0.00000 ;   HT12-   C1T-   C1N-  HN11
    44      1      2     47      3    0.62760    1.88280    0.00000   -2.51040    0.00000    0.00000 ;   HT12-   C1T-   C1N-  HN12
    45      1      2      3      3    0.66944    2.00832    0.00000   -2.67776    0.00000    0.00000 ;   HT13-   C1T-   C1N-   C1M
    45      1      2     46      3    0.62760    1.88280    0.00000   -2.51040    0.00000    0.00000 ;   HT13-   C1T-   C1N-  HN11
    45      1      2     47      3    0.62760    1.88280    0.00000   -2.51040    0.00000    0.00000 ;   HT13-   C1T-   C1N-  HN12
    46      2      3     48      3    0.62760    1.88280    0.00000   -2.51040    0.00000    0.00000 ;   HN11-   C1N-   C1M-  HM11
    46      2      3     49      3    0.62760    1.88280    0.00000   -2.51040    0.00000    0.00000 ;   HN11-   C1N-   C1M-  HM12
    47      2      3     48      3    0.62760    1.88280    0.00000   -2.51040    0.00000    0.00000 ;   HN12-   C1N-   C1M-  HM11
    47      2      3     49      3    0.62760    1.88280    0.00000   -2.51040    0.00000    0.00000 ;   HN12-   C1N-   C1M-  HM12
    48      3      4     50      3    0.62760    1.88280    0.00000   -2.51040    0.00000    0.00000 ;   HM11-   C1M-   C1L-  HL11
    48      3      4     51      3    0.62760    1.88280    0.00000   -2.51040    0.00000    0.00000 ;   HM11-   C1M-   C1L-  HL12
    49      3      4     50      3    0.62760    1.88280    0.00000   -2.51040    0.00000    0.00000 ;   HM12-   C1M-   C1L-  HL11
    49      3      4     51      3    0.62760    1.88280    0.00000   -2.51040    0.00000    0.00000 ;   HM12-   C1M-   C1L-  HL12
    50      4      5     52      3    0.62760    1.88280    0.00000   -2.51040    0.00000    0.00000 ;   HL11-   C1L-   C1K-  HK11
    50      4      5     53      3    0.62760    1.88280    0.00000   -2.51040    0.00000    0.00000 ;   HL11-   C1L-   C1K-  HK12
    51      4      5     52      3    0.62760    1.88280    0.00000   -2.51040    0.00000    0.00000 ;   HL12-   C1L-   C1K-  HK11
    51      4      5     53      3    0.62760    1.88280    0.00000   -2.51040    0.00000    0.00000 ;   HL12-   C1L-   C1K-  HK12
    52      5      6     54      3    0.62760    1.88280    0.00000   -2.51040    0.00000    0.00000 ;   HK11-   C1K-   C1J-  HJ11
    52      5      6     55      3    0.62760    1.88280    0.00000   -2.51040    0.00000    0.00000 ;   HK11-   C1K-   C1J-  HJ12
    53      5      6     54      3    0.62760    1.88280    0.00000   -2.51040    0.00000    0.00000 ;   HK12-   C1K-   C1J-  HJ11
    53      5      6     55      3    0.62760    1.88280    0.00000   -2.51040    0.00000    0.00000 ;   HK12-   C1K-   C1J-  HJ12
    54      6      7     56      3    0.62760    1.88280    0.00000   -2.51040    0.00000    0.00000 ;   HJ11-   C1J-   C1I-  HI11
    54      6      7     57      3    0.62760    1.88280    0.00000   -2.51040    0.00000    0.00000 ;   HJ11-   C1J-   C1I-  HI12
    55      6      7     56      3    0.62760    1.88280    0.00000   -2.51040    0.00000    0.00000 ;   HJ12-   C1J-   C1I-  HI11
    55      6      7     57      3    0.62760    1.88280    0.00000   -2.51040    0.00000    0.00000 ;   HJ12-   C1J-   C1I-  HI12
    56      7      8     58      3    0.62760    1.88280    0.00000   -2.51040    0.00000    0.00000 ;   HI11-   C1I-   C1H-  HH11
    56      7      8     59      3    0.62760    1.88280    0.00000   -2.51040    0.00000    0.00000 ;   HI11-   C1I-   C1H-  HH12
    57      7      8     58      3    0.62760    1.88280    0.00000   -2.51040    0.00000    0.00000 ;   HI12-   C1I-   C1H-  HH11
    57      7      8     59      3    0.62760    1.88280    0.00000   -2.51040    0.00000    0.00000 ;   HI12-   C1I-   C1H-  HH12
    58      8      9     60      3    0.00000    0.00000    0.00000    0.00000    0.00000    0.00000 ;   HH11-   C1H-   CZ2-   HZ2
    59      8      9     60      3    0.00000    0.00000    0.00000    0.00000    0.00000    0.00000 ;   HH12-   C1H-   CZ2-   HZ2
    60      9     10     61      3   55.64720    0.00000  -55.64720    0.00000    0.00000    0.00000 ;    HZ2-   CZ2-   CZ1-   HZ1
    61     10     11     62      3    0.00000    0.00000    0.00000    0.00000    0.00000    0.00000 ;    HZ1-   CZ1-   C1G-  HG11
    61     10     11     63      3    0.00000    0.00000    0.00000    0.00000    0.00000    0.00000 ;    HZ1-   CZ1-   C1G-  HG12
    62     11     12     64      3    0.62760    1.88280    0.00000   -2.51040    0.00000    0.00000 ;   HG11-   C1G-   C1F-  HF11
    62     11     12     65      3    0.62760    1.88280    0.00000   -2.51040    0.00000    0.00000 ;   HG11-   C1G-   C1F-  HF12
    63     11     12     64      3    0.62760    1.88280    0.00000   -2.51040    0.00000    0.00000 ;   HG12-   C1G-   C1F-  HF11
    63     11     12     65      3    0.62760    1.88280    0.00000   -2.51040    0.00000    0.00000 ;   HG12-   C1G-   C1F-  HF12
    64     12     13     66      3    0.62760    1.88280    0.00000   -2.51040    0.00000    0.00000 ;   HF11-   C1F-   C1E-  HE11
    64     12     13     67      3    0.62760    1.88280    0.00000   -2.51040    0.00000    0.00000 ;   HF11-   C1F-   C1E-  HE12
    65     12     13     66      3    0.62760    1.88280    0.00000   -2.51040    0.00000    0.00000 ;   HF12-   C1F-   C1E-  HE11
    65     12     13     67      3    0.62760    1.88280    0.00000   -2.51040    0.00000    0.00000 ;   HF12-   C1F-   C1E-  HE12
    66     13     14     68      3    0.62760    1.88280    0.00000   -2.51040    0.00000    0.00000 ;   HE11-   C1E-   C1D-  HD11
    66     13     14     69      3    0.62760    1.88280    0.00000   -2.51040    0.00000    0.00000 ;   HE11-   C1E-   C1D-  HD12
    67     13     14     68      3    0.62760    1.88280    0.00000   -2.51040    0.00000    0.00000 ;   HE12-   C1E-   C1D-  HD11
    67     13     14     69      3    0.62760    1.88280    0.00000   -2.51040    0.00000    0.00000 ;   HE12-   C1E-   C1D-  HD12
    68     14     15     70      3    0.62760    1.88280    0.00000   -2.51040    0.00000    0.00000 ;   HD11-   C1D-   C1C-  HC11
    68     14     15     71      3    0.62760    1.88280    0.00000   -2.51040    0.00000    0.00000 ;   HD11-   C1D-   C1C-  HC12
    69     14     15     70      3    0.62760    1.88280    0.00000   -2.51040    0.00000    0.00000 ;   HD12-   C1D-   C1C-  HC11
    69     14     15     71      3    0.62760    1.88280    0.00000   -2.51040    0.00000    0.00000 ;   HD12-   C1D-   C1C-  HC12
    70     15     16     72      3    0.62760    1.88280    0.00000   -2.51040    0.00000    0.00000 ;   HC11-   C1C-   C1B-  HB11
    70     15     16     73      3    0.62760    1.88280    0.00000   -2.51040    0.00000    0.00000 ;   HC11-   C1C-   C1B-  HB12
    71     15     16     72      3    0.62760    1.88280    0.00000   -2.51040    0.00000    0.00000 ;   HC12-   C1C-   C1B-  HB11
    71     15     16     73      3    0.62760    1.88280    0.00000   -2.51040    0.00000    0.00000 ;   HC12-   C1C-   C1B-  HB12
    72     16     17     74      3    0.62760    1.88280    0.00000   -2.51040    0.00000    0.00000 ;   HB11-   C1B-   C1A-  HA11
    72     16     17     75      3    0.62760    1.88280    0.00000   -2.51040    0.00000    0.00000 ;   HB11-   C1B-   C1A-  HA12
    73     16     17     74      3    0.62760    1.88280    0.00000   -2.51040    0.00000    0.00000 ;   HB12-   C1B-   C1A-  HA11
    73     16     17     75      3    0.62760    1.88280    0.00000   -2.51040    0.00000    0.00000 ;   HB12-   C1B-   C1A-  HA12
    76     22     21     78      3    0.65084    1.95253    0.00000   -2.60338    0.00000    0.00000 ;    H61-    C6-    C7-    H7
    76     22     23    124      3    1.60387    4.81160    0.00000   -6.41547    0.00000    0.00000 ;    H61-    C6-   O4P-    P1
    77     22     21     78      3    0.65084    1.95253    0.00000   -2.60338    0.00000    0.00000 ;    H62-    C6-    C7-    H7
    77     22     23    124      3    1.60387    4.81160    0.00000   -6.41547    0.00000    0.00000 ;    H62-    C6-   O4P-    P1
    78     21     24     79      3    0.65084    1.95253    0.00000   -2.60338    0.00000    0.00000 ;     H7-    C7-   C72-  H721
    78     21     24     80      3    0.65084    1.95253    0.00000   -2.60338    0.00000    0.00000 ;     H7-    C7-   C72-  H722
    81     28     29     83      3    0.62760    1.88280    0.00000   -2.51040    0.00000    0.00000 ;   HA21-   C2A-   C2B-  HB21
    81     28     29     84      3    0.62760    1.88280    0.00000   -2.51040    0.00000    0.00000 ;   HA21-   C2A-   C2B-  HB22
    82     28     29     83      3    0.62760    1.88280    0.00000   -2.51040    0.00000    0.00000 ;   HA22-   C2A-   C2B-  HB21
    82     28     29     84      3    0.62760    1.88280    0.00000   -2.51040    0.00000    0.00000 ;   HA22-   C2A-   C2B-  HB22
    83     29     30     85      3    0.62760    1.88280    0.00000   -2.51040    0.00000    0.00000 ;   HB21-   C2B-   C2C-  HC21
    83     29     30     86      3    0.62760    1.88280    0.00000   -2.51040    0.00000    0.00000 ;   HB21-   C2B-   C2C-  HC22
    84     29     30     85      3    0.62760    1.88280    0.00000   -2.51040    0.00000    0.00000 ;   HB22-   C2B-   C2C-  HC21
    84     29     30     86      3    0.62760    1.88280    0.00000   -2.51040    0.00000    0.00000 ;   HB22-   C2B-   C2C-  HC22
    85     30     31     87      3    0.62760    1.88280    0.00000   -2.51040    0.00000    0.00000 ;   HC21-   C2C-   C2D-  HD21
    85     30     31     88      3    0.62760    1.88280    0.00000   -2.51040    0.00000    0.00000 ;   HC21-   C2C-   C2D-  HD22
    86     30     31     87      3    0.62760    1.88280    0.00000   -2.51040    0.00000    0.00000 ;   HC22-   C2C-   C2D-  HD21
    86     30     31     88      3    0.62760    1.88280    0.00000   -2.51040    0.00000    0.00000 ;   HC22-   C2C-   C2D-  HD22
    87     31     32     89      3    0.62760    1.88280    0.00000   -2.51040    0.00000    0.00000 ;   HD21-   C2D-   C2E-  HE21
    87     31     32     90      3    0.62760    1.88280    0.00000   -2.51040    0.00000    0.00000 ;   HD21-   C2D-   C2E-  HE22
    88     31     32     89      3    0.62760    1.88280    0.00000   -2.51040    0.00000    0.00000 ;   HD22-   C2D-   C2E-  HE21
    88     31     32     90      3    0.62760    1.88280    0.00000   -2.51040    0.00000    0.00000 ;   HD22-   C2D-   C2E-  HE22
    89     32     33     91      3    0.62760    1.88280    0.00000   -2.51040    0.00000    0.00000 ;   HE21-   C2E-   C2F-  HF21
    89     32     33     92      3    0.62760    1.88280    0.00000   -2.51040    0.00000    0.00000 ;   HE21-   C2E-   C2F-  HF22
    90     32     33     91      3    0.62760    1.88280    0.00000   -2.51040    0.00000    0.00000 ;   HE22-   C2E-   C2F-  HF21
    90     32     33     92      3    0.62760    1.88280    0.00000   -2.51040    0.00000    0.00000 ;   HE22-   C2E-   C2F-  HF22
    91     33     34     93      3    0.62760    1.88280    0.00000   -2.51040    0.00000    0.00000 ;   HF21-   C2F-   C2G-  HG21
    91     33     34     94      3    0.62760    1.88280    0.00000   -2.51040    0.00000    0.00000 ;   HF21-   C2F-   C2G-  HG22
    92     33     34     93      3    0.62760    1.88280    0.00000   -2.51040    0.00000    0.00000 ;   HF22-   C2F-   C2G-  HG21
    92     33     34     94      3    0.62760    1.88280    0.00000   -2.51040    0.00000    0.00000 ;   HF22-   C2F-   C2G-  HG22
    93     34     35     95      3    0.62760    1.88280    0.00000   -2.51040    0.00000    0.00000 ;   HG21-   C2G-   C2H-  HH21
    93     34     35     96      3    0.62760    1.88280    0.00000   -2.51040    0.00000    0.00000 ;   HG21-   C2G-   C2H-  HH22
    94     34     35     95      3    0.62760    1.88280    0.00000   -2.51040    0.00000    0.00000 ;   HG22-   C2G-   C2H-  HH21
    94     34     35     96      3    0.62760    1.88280    0.00000   -2.51040    0.00000    0.00000 ;   HG22-   C2G-   C2H-  HH22
    95     35     36     97      3    0.62760    1.88280    0.00000   -2.51040    0.00000    0.00000 ;   HH21-   C2H-   C2I-  HI21
    95     35     36     98      3    0.62760    1.88280    0.00000   -2.51040    0.00000    0.00000 ;   HH21-   C2H-   C2I-  HI22
    96     35     36     97      3    0.62760    1.88280    0.00000   -2.51040    0.00000    0.00000 ;   HH22-   C2H-   C2I-  HI21
    96     35     36     98      3    0.62760    1.88280    0.00000   -2.51040    0.00000    0.00000 ;   HH22-   C2H-   C2I-  HI22
    97     36     37     99      3    0.62760    1.88280    0.00000   -2.51040    0.00000    0.00000 ;   HI21-   C2I-   C2J-  HJ21
    97     36     37    100      3    0.62760    1.88280    0.00000   -2.51040    0.00000    0.00000 ;   HI21-   C2I-   C2J-  HJ22
    98     36     37     99      3    0.62760    1.88280    0.00000   -2.51040    0.00000    0.00000 ;   HI22-   C2I-   C2J-  HJ21
    98     36     37    100      3    0.62760    1.88280    0.00000   -2.51040    0.00000    0.00000 ;   HI22-   C2I-   C2J-  HJ22
    99     37     38    101      3    0.62760    1.88280    0.00000   -2.51040    0.00000    0.00000 ;   HJ21-   C2J-   C2K-  HK21
    99     37     38    102      3    0.62760    1.88280    0.00000   -2.51040    0.00000    0.00000 ;   HJ21-   C2J-   C2K-  HK22
   100     37     38    101      3    0.62760    1.88280    0.00000   -2.51040    0.00000    0.00000 ;   HJ22-   C2J-   C2K-  HK21
   100     37     38    102      3    0.62760    1.88280    0.00000   -2.51040    0.00000    0.00000 ;   HJ22-   C2J-   C2K-  HK22
   101     38     39    103      3    0.62760    1.88280    0.00000   -2.51040    0.00000    0.00000 ;   HK21-   C2K-   C2L-  HL21
   101     38     39    104      3    0.62760    1.88280    0.00000   -2.51040    0.00000    0.00000 ;   HK21-   C2K-   C2L-  HL22
   102     38     39    103      3    0.62760    1.88280    0.00000   -2.51040    0.00000    0.00000 ;   HK22-   C2K-   C2L-  HL21
   102     38     39    104      3    0.62760    1.88280    0.00000   -2.51040    0.00000    0.00000 ;   HK22-   C2K-   C2L-  HL22
   103     39     40    105      3    0.62760    1.88280    0.00000   -2.51040    0.00000    0.00000 ;   HL21-   C2L-   C2M-  HM21
   103     39     40    106      3    0.62760    1.88280    0.00000   -2.51040    0.00000    0.00000 ;   HL21-   C2L-   C2M-  HM22
   104     39     40    105      3    0.62760    1.88280    0.00000   -2.51040    0.00000    0.00000 ;   HL22-   C2L-   C2M-  HM21
   104     39     40    106      3    0.62760    1.88280    0.00000   -2.51040    0.00000    0.00000 ;   HL22-   C2L-   C2M-  HM22
   105     40     41    107      3    0.62760    1.88280    0.00000   -2.51040    0.00000    0.00000 ;   HM21-   C2M-   C2N-  HN21
   105     40     41    108      3    0.62760    1.88280    0.00000   -2.51040    0.00000    0.00000 ;   HM21-   C2M-   C2N-  HN22
   106     40     41    107      3    0.62760    1.88280    0.00000   -2.51040    0.00000    0.00000 ;   HM22-   C2M-   C2N-  HN21
   106     40     41    108      3    0.62760    1.88280    0.00000   -2.51040    0.00000    0.00000 ;   HM22-   C2M-   C2N-  HN22
   107     41     42    109      3    0.62760    1.88280    0.00000   -2.51040    0.00000    0.00000 ;   HN21-   C2N-   C2T-  HT21
   107     41     42    110      3    0.62760    1.88280    0.00000   -2.51040    0.00000    0.00000 ;   HN21-   C2N-   C2T-  HT22
   107     41     42    111      3    0.62760    1.88280    0.00000   -2.51040    0.00000    0.00000 ;   HN21-   C2N-   C2T-  HT23
   108     41     42    109      3    0.62760    1.88280    0.00000   -2.51040    0.00000    0.00000 ;   HN22-   C2N-   C2T-  HT21
   108     41     42    110      3    0.62760    1.88280    0.00000   -2.51040    0.00000    0.00000 ;   HN22-   C2N-   C2T-  HT22
   108     41     42    111      3    0.62760    1.88280    0.00000   -2.51040    0.00000    0.00000 ;   HN22-   C2N-   C2T-  HT23
   112    113    124    125      3    0.00000    0.00000    6.69440    0.00000    0.00000    0.00000 ;     C9-    O1-    P1-   OP1
   112    113    124    128      3    0.00000    0.00000    6.69440    0.00000    0.00000    0.00000 ;     C9-    O1-    P1-   OP2
   112    114    115    132      3    1.71544    0.96232    0.00000   -2.67776    0.00000    0.00000 ;     C9-   C10-    O2-   HO2
   112    114    116    117      3    0.65084    1.95253    0.00000   -2.60338    0.00000    0.00000 ;     C9-   C10-   C3I-    O3
   112    114    116    118      3    3.68192    3.09616   -2.09200   -3.01248    0.00000    0.00000 ;     C9-   C10-   C3I-   C4I
   112    114    116    140      3    0.65084    1.95253    0.00000   -2.60338    0.00000    0.00000 ;     C9-   C10-   C3I-    H3
   112    122    120    118      3    3.68192    3.09616   -2.09200   -3.01248    0.00000    0.00000 ;     C9-   C6I-   C5I-   C4I
   112    122    120    121      3    0.65084    1.95253    0.00000   -2.60338    0.00000    0.00000 ;     C9-   C6I-   C5I-    O5
   112    122    120    137      3    0.65084    1.95253    0.00000   -2.60338    0.00000    0.00000 ;     C9-   C6I-   C5I-    H5
   112    122    123    131      3    1.71544    0.96232    0.00000   -2.67776    0.00000    0.00000 ;     C9-   C6I-    O6-   HO6
   113    112    114    115      3    0.60250    1.80749    9.83240   -2.40998    0.00000    0.00000 ;     O1-    C9-   C10-    O2
   113    112    114    116      3    0.65084    1.95253    0.00000   -2.60338    0.00000    0.00000 ;     O1-    C9-   C10-   C3I
   113    112    114    139      3    1.04600   -1.04600    0.00000    0.00000    0.00000    0.00000 ;     O1-    C9-   C10-    H2
   113    112    122    120      3    0.65084    1.95253    0.00000   -2.60338    0.00000    0.00000 ;     O1-    C9-   C6I-   C5I
   113    112    122    123      3    0.60250    1.80749    9.83240   -2.40998    0.00000    0.00000 ;     O1-    C9-   C6I-    O6
   113    112    122    138      3    1.04600   -1.04600    0.00000    0.00000    0.00000    0.00000 ;     O1-    C9-   C6I-    H6
   114    112    113    124      3    1.60387    4.81160    0.00000   -6.41547    0.00000    0.00000 ;    C10-    C9-    O1-    P1
   114    112    122    120      3    3.68192    3.09616   -2.09200   -3.01248    0.00000    0.00000 ;    C10-    C9-   C6I-   C5I
   114    112    122    123      3    0.65084    1.95253    0.00000   -2.60338    0.00000    0.00000 ;    C10-    C9-   C6I-    O6
   114    112    122    138      3    0.65084    1.95253    0.00000   -2.60338    0.00000    0.00000 ;    C10-    C9-   C6I-    H6
   114    116    117    126      3    1.60387    4.81160    0.00000   -6.41547    0.00000    0.00000 ;    C10-   C3I-    O3-    P3
   114    116    118    119      3    0.65084    1.95253    0.00000   -2.60338    0.00000    0.00000 ;    C10-   C3I-   C4I-    O4
   114    116    118    120      3    3.68192    3.09616   -2.09200   -3.01248    0.00000    0.00000 ;    C10-   C3I-   C4I-   C5I
   114    116    118    136      3    0.65084    1.95253    0.00000   -2.60338    0.00000    0.00000 ;    C10-   C3I-   C4I-    H4
   115    114    112    122      3    0.65084    1.95253    0.00000   -2.60338    0.00000    0.00000 ;     O2-   C10-    C9-   C6I
   115    114    112    135      3    1.04600   -1.04600    0.00000    0.00000    0.00000    0.00000 ;     O2-   C10-    C9-    H1
   115    114    116    117      3    0.60250    1.80749    9.83240   -2.40998    0.00000    0.00000 ;     O2-   C10-   C3I-    O3
   115    114    116    118      3    0.65084    1.95253    0.00000   -2.60338    0.00000    0.00000 ;     O2-   C10-   C3I-   C4I
   115    114    116    140      3    1.04600   -1.04600    0.00000    0.00000    0.00000    0.00000 ;     O2-   C10-   C3I-    H3
   116    114    112    122      3    3.68192    3.09616   -2.09200   -3.01248    0.00000    0.00000 ;    C3I-   C10-    C9-   C6I
   116    114    112    135      3    0.65084    1.95253    0.00000   -2.60338    0.00000    0.00000 ;    C3I-   C10-    C9-    H1
   116    114    115    132      3    1.71544    0.96232    0.00000   -2.67776    0.00000    0.00000 ;    C3I-   C10-    O2-   HO2
   116    117    126    127      3    0.00000    0.00000    6.69440    0.00000    0.00000    0.00000 ;    C3I-    O3-    P3-   O10
   116    117    126    129      3    0.00000    0.00000    6.69440    0.00000    0.00000    0.00000 ;    C3I-    O3-    P3-   O11
   116    117    126    130      3    0.00000    0.00000    6.69440    0.00000    0.00000    0.00000 ;    C3I-    O3-    P3-   O12
   116    118    119    133      3    1.71544    0.96232    0.00000   -2.67776    0.00000    0.00000 ;    C3I-   C4I-    O4-   HO4
   116    118    120    121      3    0.65084    1.95253    0.00000   -2.60338    0.00000    0.00000 ;    C3I-   C4I-   C5I-    O5
   116    118    120    122      3    3.68192    3.09616   -2.09200   -3.01248    0.00000    0.00000 ;    C3I-   C4I-   C5I-   C6I
   116    118    120    137      3    0.65084    1.95253    0.00000   -2.60338    0.00000    0.00000 ;    C3I-   C4I-   C5I-    H5
   117    116    114    139      3    1.04600   -1.04600    0.00000    0.00000    0.00000    0.00000 ;     O3-   C3I-   C10-    H2
   117    116    118    119      3    0.60250    1.80749    9.83240   -2.40998    0.00000    0.00000 ;     O3-   C3I-   C4I-    O4
   117    116    118    120      3    0.65084    1.95253    0.00000   -2.60338    0.00000    0.00000 ;     O3-   C3I-   C4I-   C5I
   117    116    118    136      3    1.04600   -1.04600    0.00000    0.00000    0.00000    0.00000 ;     O3-   C3I-   C4I-    H4
   118    116    114    139      3    0.65084    1.95253    0.00000   -2.60338    0.00000    0.00000 ;    C4I-   C3I-   C10-    H2
   118    116    117    126      3    1.60387    4.81160    0.00000   -6.41547    0.00000    0.00000 ;    C4I-   C3I-    O3-    P3
   118    120    121    134      3    1.71544    0.96232    0.00000   -2.67776    0.00000    0.00000 ;    C4I-   C5I-    O5-   HO5
   118    120    122    123      3    0.65084    1.95253    0.00000   -2.60338    0.00000    0.00000 ;    C4I-   C5I-   C6I-    O6
   118    120    122    138      3    0.65084    1.95253    0.00000   -2.60338    0.00000    0.00000 ;    C4I-   C5I-   C6I-    H6
   119    118    116    140      3    1.04600   -1.04600    0.00000    0.00000    0.00000    0.00000 ;     O4-   C4I-   C3I-    H3
   119    118    120    121      3    0.60250    1.80749    9.83240   -2.40998    0.00000    0.00000 ;     O4-   C4I-   C5I-    O5
   119    118    120    122      3    0.65084    1.95253    0.00000   -2.60338    0.00000    0.00000 ;     O4-   C4I-   C5I-   C6I
   119    118    120    137      3    1.04600   -1.04600    0.00000    0.00000    0.00000    0.00000 ;     O4-   C4I-   C5I-    H5
   120    118    116    140      3    0.65084    1.95253    0.00000   -2.60338    0.00000    0.00000 ;    C5I-   C4I-   C3I-    H3
   120    118    119    133      3    1.71544    0.96232    0.00000   -2.67776    0.00000    0.00000 ;    C5I-   C4I-    O4-   HO4
   120    122    112    135      3    0.65084    1.95253    0.00000   -2.60338    0.00000    0.00000 ;    C5I-   C6I-    C9-    H1
   120    122    123    131      3    1.71544    0.96232    0.00000   -2.67776    0.00000    0.00000 ;    C5I-   C6I-    O6-   HO6
   121    120    118    136      3    1.04600   -1.04600    0.00000    0.00000    0.00000    0.00000 ;     O5-   C5I-   C4I-    H4
   121    120    122    123      3    0.60250    1.80749    9.83240   -2.40998    0.00000    0.00000 ;     O5-   C5I-   C6I-    O6
   121    120    122    138      3    1.04600   -1.04600    0.00000    0.00000    0.00000    0.00000 ;     O5-   C5I-   C6I-    H6
   122    112    113    124      3    1.60387    4.81160    0.00000   -6.41547    0.00000    0.00000 ;    C6I-    C9-    O1-    P1
   122    112    114    139      3    0.65084    1.95253    0.00000   -2.60338    0.00000    0.00000 ;    C6I-    C9-   C10-    H2
   122    120    118    136      3    0.65084    1.95253    0.00000   -2.60338    0.00000    0.00000 ;    C6I-   C5I-   C4I-    H4
   122    120    121    134      3    1.71544    0.96232    0.00000   -2.67776    0.00000    0.00000 ;    C6I-   C5I-    O5-   HO5
   123    122    112    135      3    1.04600   -1.04600    0.00000    0.00000    0.00000    0.00000 ;     O6-   C6I-    C9-    H1
   123    122    120    137      3    1.04600   -1.04600    0.00000    0.00000    0.00000    0.00000 ;     O6-   C6I-   C5I-    H5
   124    113    112    135      3    1.60387    4.81160    0.00000   -6.41547    0.00000    0.00000 ;     P1-    O1-    C9-    H1
   126    117    116    140      3    1.60387    4.81160    0.00000   -6.41547    0.00000    0.00000 ;     P3-    O3-   C3I-    H3
   131    123    122    138      3    0.69733    2.09200    0.00000   -2.78933    0.00000    0.00000 ;    HO6-    O6-   C6I-    H6
   132    115    114    139      3    0.69733    2.09200    0.00000   -2.78933    0.00000    0.00000 ;    HO2-    O2-   C10-    H2
   133    119    118    136      3    0.69733    2.09200    0.00000   -2.78933    0.00000    0.00000 ;    HO4-    O4-   C4I-    H4
   134    121    120    137      3    0.69733    2.09200    0.00000   -2.78933    0.00000    0.00000 ;    HO5-    O5-   C5I-    H5
   135    112    114    139      3    0.65084    1.95253    0.00000   -2.60338    0.00000    0.00000 ;     H1-    C9-   C10-    H2
   135    112    122    138      3    0.65084    1.95253    0.00000   -2.60338    0.00000    0.00000 ;     H1-    C9-   C6I-    H6
   136    118    116    140      3    0.65084    1.95253    0.00000   -2.60338    0.00000    0.00000 ;     H4-   C4I-   C3I-    H3
   136    118    120    137      3    0.65084    1.95253    0.00000   -2.60338    0.00000    0.00000 ;     H4-   C4I-   C5I-    H5
   137    120    122    138      3    0.65084    1.95253    0.00000   -2.60338    0.00000    0.00000 ;     H5-   C5I-   C6I-    H6
   139    114    116    140      3    0.65084    1.95253    0.00000   -2.60338    0.00000    0.00000 ;     H2-   C10-   C3I-    H3

[ dihedrals ] ; impropers
; treated as propers in GROMACS to use correct AMBER analytical function
;    i      j      k      l   func   phase     kd      pn
     9     11     10     61      1   180.00   4.60240   2 ;    CZ2-   C1G-   CZ1-   HZ1
    10      8      9     60      1   180.00   4.60240   2 ;    CZ1-   C1H-   CZ2-   HZ2
    17     19     18     20      1   180.00  43.93200   2 ;    C1A-   O81-   C81-   O71
    28     27     26     25      1   180.00  43.93200   2 ;    C2A-   O82-   C82-   O72
