# Supplementary material for: On Calculation of the Electrostatic Potential of a Phosphatidylinositol Phosphate-Containing Phosphatidylcholine Lipid Membrane Accounting for Membrane Dynamics
Source: PLoS One. 2014 Aug 20;9(8):e104778. doi: 10.1371/journal.pone.0104778 (PMC4139306; doi:10.1371/journal.pone.0104778)
Supplement: File S2 — Python script for calculation of isopotential height, python script for calculation of average and remedian electrostatic potentials, GAFF and CHARMM Gromacs input files (mdp, pdb, top, itp) for PtdIns(3)P and POPC (GAFF), POPC parameters for CHARMM are available from the Gromacs website). (ZIP) [file pone.0104778.s002.zip › PtdIns(3)P Simulation Files/popc_ptd_solv.pdb]

TITLE     Glycine aRginine prOline Methionine Alanine Cystine Serine
REMARK    THIS IS A SIMULATION BOX
CRYST1  143.912  139.582  132.634  90.00  90.00  90.00 P 1           1
MODEL        1
ATOM      1  C1T PTD X   1      50.022  94.735  61.787  1.00  0.00            
ATOM      2  C1N PTD X   1      50.351  94.293  63.220  1.00  0.00            
ATOM      3  C1M PTD X   1      49.031  94.023  63.928  1.00  0.00            
ATOM      4  C1L PTD X   1      49.228  93.497  65.359  1.00  0.00            
ATOM      5  C1K PTD X   1      47.853  93.178  65.949  1.00  0.00            
ATOM      6  C1J PTD X   1      47.018  94.476  65.962  1.00  0.00            
ATOM      7  C1I PTD X   1      45.697  94.291  66.683  1.00  0.00            
ATOM      8  C1H PTD X   1      44.831  93.291  65.924  1.00  0.00            
ATOM      9  CZ2 PTD X   1      43.439  93.352  66.492  1.00  0.00            
ATOM     10  CZ1 PTD X   1      42.369  93.185  65.736  1.00  0.00            
ATOM     11  C1G PTD X   1      42.457  92.955  64.242  1.00  0.00            
ATOM     12  C1F PTD X   1      41.050  92.685  63.699  1.00  0.00            
ATOM     13  C1E PTD X   1      41.006  92.428  62.183  1.00  0.00            
ATOM     14  C1D PTD X   1      41.768  93.497  61.372  1.00  0.00            
ATOM     15  C1C PTD X   1      41.290  93.519  59.902  1.00  0.00            
ATOM     16  C1B PTD X   1      42.289  94.270  58.993  1.00  0.00            
ATOM     17  C1A PTD X   1      41.627  94.831  57.711  1.00  0.00            
ATOM     18  C81 PTD X   1      40.831  93.816  56.919  1.00  0.00            
ATOM     19  O81 PTD X   1      39.628  94.141  56.704  1.00  0.00            
ATOM     20  O71 PTD X   1      41.535  93.140  55.959  1.00  0.00            
ATOM     21  C7  PTD X   1      40.756  92.506  54.906  1.00  0.00            
ATOM     22  C6  PTD X   1      41.680  92.199  53.695  1.00  0.00            
ATOM     23  O4P PTD X   1      42.269  93.241  52.879  1.00  0.00            
ATOM     24  C72 PTD X   1      40.216  91.099  55.358  1.00  0.00            
ATOM     25  O72 PTD X   1      39.428  91.029  56.600  1.00  0.00            
ATOM     26  C82 PTD X   1      38.660  89.885  56.753  1.00  0.00            
ATOM     27  O82 PTD X   1      38.236  89.282  55.727  1.00  0.00            
ATOM     28  C2A PTD X   1      38.677  89.102  58.074  1.00  0.00            
ATOM     29  C2B PTD X   1      37.726  87.851  58.100  1.00  0.00            
ATOM     30  C2C PTD X   1      37.844  86.939  59.364  1.00  0.00            
ATOM     31  C2D PTD X   1      36.955  85.656  59.240  1.00  0.00            
ATOM     32  C2E PTD X   1      37.244  84.543  60.286  1.00  0.00            
ATOM     33  C2F PTD X   1      37.058  83.126  59.693  1.00  0.00            
ATOM     34  C2G PTD X   1      36.889  82.027  60.756  1.00  0.00            
ATOM     35  C2H PTD X   1      36.876  80.659  60.060  1.00  0.00            
ATOM     36  C2I PTD X   1      36.365  79.583  61.019  1.00  0.00            
ATOM     37  C2J PTD X   1      36.500  78.206  60.346  1.00  0.00            
ATOM     38  C2K PTD X   1      35.579  77.215  61.086  1.00  0.00            
ATOM     39  C2L PTD X   1      35.388  75.863  60.367  1.00  0.00            
ATOM     40  C2M PTD X   1      34.330  74.953  61.039  1.00  0.00            
ATOM     41  C2N PTD X   1      34.285  73.532  60.435  1.00  0.00            
ATOM     42  C2T PTD X   1      33.034  72.780  60.928  1.00  0.00            
ATOM     43 1HT1 PTD X   1      50.944  94.939  61.237  1.00  0.00            
ATOM     44 2HT1 PTD X   1      49.475  93.956  61.251  1.00  0.00            
ATOM     45 3HT1 PTD X   1      49.420  95.647  61.785  1.00  0.00            
ATOM     46 1HN1 PTD X   1      50.913  95.073  63.740  1.00  0.00            
ATOM     47 2HN1 PTD X   1      50.963  93.388  63.199  1.00  0.00            
ATOM     48 1HM1 PTD X   1      48.439  93.308  63.350  1.00  0.00            
ATOM     49 2HM1 PTD X   1      48.512  94.981  63.921  1.00  0.00            
ATOM     50 1HL1 PTD X   1      49.749  94.237  65.972  1.00  0.00            
ATOM     51 2HL1 PTD X   1      49.836  92.589  65.344  1.00  0.00            
ATOM     52 1HK1 PTD X   1      47.974  92.797  66.966  1.00  0.00            
ATOM     53 2HK1 PTD X   1      47.371  92.399  65.353  1.00  0.00            
ATOM     54 1HJ1 PTD X   1      46.764  94.820  64.959  1.00  0.00            
ATOM     55 2HJ1 PTD X   1      47.579  95.274  66.455  1.00  0.00            
ATOM     56 1HI1 PTD X   1      45.187  95.257  66.731  1.00  0.00            
ATOM     57 2HI1 PTD X   1      45.863  93.954  67.710  1.00  0.00            
ATOM     58 1HH1 PTD X   1      45.223  92.282  66.072  1.00  0.00            
ATOM     59 2HH1 PTD X   1      44.864  93.515  64.857  1.00  0.00            
ATOM     60  HZ2 PTD X   1      43.337  93.514  67.563  1.00  0.00            
ATOM     61  HZ1 PTD X   1      41.378  93.225  66.184  1.00  0.00            
ATOM     62 1HG1 PTD X   1      43.102  92.101  64.017  1.00  0.00            
ATOM     63 2HG1 PTD X   1      42.872  93.847  63.769  1.00  0.00            
ATOM     64 1HF1 PTD X   1      40.414  93.545  63.924  1.00  0.00            
ATOM     65 2HF1 PTD X   1      40.616  91.824  64.215  1.00  0.00            
ATOM     66 1HE1 PTD X   1      39.958  92.405  61.873  1.00  0.00            
ATOM     67 2HE1 PTD X   1      41.426  91.443  61.962  1.00  0.00            
ATOM     68 1HD1 PTD X   1      42.839  93.284  61.413  1.00  0.00            
ATOM     69 2HD1 PTD X   1      41.608  94.488  61.805  1.00  0.00            
ATOM     70 1HC1 PTD X   1      40.308  93.999  59.864  1.00  0.00            
ATOM     71 2HC1 PTD X   1      41.168  92.497  59.530  1.00  0.00            
ATOM     72 1HB1 PTD X   1      43.111  93.600  58.727  1.00  0.00            
ATOM     73 2HB1 PTD X   1      42.727  95.109  59.542  1.00  0.00            
ATOM     74 1HA1 PTD X   1      42.400  95.256  57.067  1.00  0.00            
ATOM     75 2HA1 PTD X   1      40.970  95.657  57.991  1.00  0.00            
ATOM     76  H61 PTD X   1      41.084  91.570  53.024  1.00  0.00            
ATOM     77  H62 PTD X   1      42.508  91.582  54.059  1.00  0.00            
ATOM     78  H7  PTD X   1      39.937  93.150  54.573  1.00  0.00            
ATOM     79 1H72 PTD X   1      39.601  90.737  54.529  1.00  0.00            
ATOM     80 2H72 PTD X   1      41.059  90.411  55.472  1.00  0.00            
ATOM     81 1HA2 PTD X   1      39.701  88.773  58.260  1.00  0.00            
ATOM     82 2HA2 PTD X   1      38.406  89.777  58.888  1.00  0.00            
ATOM     83 1HB2 PTD X   1      36.690  88.187  57.995  1.00  0.00            
ATOM     84 2HB2 PTD X   1      37.944  87.235  57.223  1.00  0.00            
ATOM     85 1HC2 PTD X   1      38.889  86.640  59.481  1.00  0.00            
ATOM     86 2HC2 PTD X   1      37.563  87.499  60.260  1.00  0.00            
ATOM     87 1HD2 PTD X   1      35.898  85.930  59.275  1.00  0.00            
ATOM     88 2HD2 PTD X   1      37.132  85.238  58.246  1.00  0.00            
ATOM     89 1HE2 PTD X   1      38.267  84.631  60.660  1.00  0.00            
ATOM     90 2HE2 PTD X   1      36.578  84.685  61.142  1.00  0.00            
ATOM     91 1HF2 PTD X   1      36.170  83.122  59.054  1.00  0.00            
ATOM     92 2HF2 PTD X   1      37.914  82.898  59.052  1.00  0.00            
ATOM     93 1HG2 PTD X   1      37.706  82.068  61.482  1.00  0.00            
ATOM     94 2HG2 PTD X   1      35.952  82.191  61.296  1.00  0.00            
ATOM     95 1HH2 PTD X   1      36.224  80.691  59.182  1.00  0.00            
ATOM     96 2HH2 PTD X   1      37.885  80.414  59.715  1.00  0.00            
ATOM     97 1HI2 PTD X   1      36.934  79.596  61.953  1.00  0.00            
ATOM     98 2HI2 PTD X   1      35.321  79.799  61.261  1.00  0.00            
ATOM     99 1HJ2 PTD X   1      36.183  78.269  59.302  1.00  0.00            
ATOM    100 2HJ2 PTD X   1      37.538  77.862  60.363  1.00  0.00            
ATOM    101 1HK2 PTD X   1      35.967  77.041  62.094  1.00  0.00            
ATOM    102 2HK2 PTD X   1      34.589  77.665  61.201  1.00  0.00            
ATOM    103 1HL2 PTD X   1      35.092  76.041  59.330  1.00  0.00            
ATOM    104 2HL2 PTD X   1      36.349  75.341  60.341  1.00  0.00            
ATOM    105 1HM2 PTD X   1      34.539  74.877  62.109  1.00  0.00            
ATOM    106 2HM2 PTD X   1      33.350  75.427  60.936  1.00  0.00            
ATOM    107 1HN2 PTD X   1      34.254  73.595  59.344  1.00  0.00            
ATOM    108 2HN2 PTD X   1      35.188  72.981  60.709  1.00  0.00            
ATOM    109 1HT2 PTD X   1      32.123  73.300  60.624  1.00  0.00            
ATOM    110 2HT2 PTD X   1      33.008  71.772  60.507  1.00  0.00            
ATOM    111 3HT2 PTD X   1      33.039  72.695  62.017  1.00  0.00            
ATOM    112  C9  PTD X   1      44.033  93.757  49.423  1.00  0.00            
ATOM    113  O1  PTD X   1      43.418  93.985  50.689  1.00  0.00            
ATOM    114  C10 PTD X   1      45.360  94.533  49.471  1.00  0.00            
ATOM    115  O2  PTD X   1      45.035  95.887  49.729  1.00  0.00            
ATOM    116  C3I PTD X   1      46.103  94.430  48.126  1.00  0.00            
ATOM    117  O3  PTD X   1      47.302  95.190  48.260  1.00  0.00            
ATOM    118  C4I PTD X   1      45.252  94.938  46.942  1.00  0.00            
ATOM    119  O4  PTD X   1      45.912  94.563  45.748  1.00  0.00            
ATOM    120  C5I PTD X   1      43.856  94.264  46.907  1.00  0.00            
ATOM    121  O5  PTD X   1      43.031  94.979  46.006  1.00  0.00            
ATOM    122  C6I PTD X   1      43.119  94.235  48.270  1.00  0.00            
ATOM    123  O6  PTD X   1      42.060  93.308  48.125  1.00  0.00            
ATOM    124  P1  PTD X   1      42.793  92.681  51.463  1.00  0.00            
ATOM    125  OP1 PTD X   1      41.667  92.177  50.582  1.00  0.00            
ATOM    126  P3  PTD X   1      48.702  94.451  47.836  1.00  0.00            
ATOM    127  O10 PTD X   1      48.799  93.198  48.684  1.00  0.00            
ATOM    128  OP2 PTD X   1      43.925  91.685  51.608  1.00  0.00            
ATOM    129  O11 PTD X   1      48.578  94.156  46.354  1.00  0.00            
ATOM    130  O12 PTD X   1      49.797  95.453  48.142  1.00  0.00            
ATOM    131  HO6 PTD X   1      41.825  92.986  48.993  1.00  0.00            
ATOM    132  HO2 PTD X   1      44.464  95.889  50.484  1.00  0.00            
ATOM    133  HO4 PTD X   1      46.852  94.563  45.915  1.00  0.00            
ATOM    134  HO5 PTD X   1      42.177  94.573  46.022  1.00  0.00            
ATOM    135  H1  PTD X   1      44.268  92.701  49.278  1.00  0.00            
ATOM    136  H4  PTD X   1      45.160  96.024  46.993  1.00  0.00            
ATOM    137  H5  PTD X   1      43.971  93.238  46.549  1.00  0.00            
ATOM    138  H6  PTD X   1      42.714  95.219  48.511  1.00  0.00            
ATOM    139  H2  PTD X   1      45.987  94.155  50.280  1.00  0.00            
ATOM    140  H3  PTD X   1      46.330  93.375  47.963  1.00  0.00            
ATOM    141  C1T POP X   2      50.289  40.341  67.286  1.00  0.00            
ATOM    142 1HT1 POP X   2      50.990  40.179  66.464  1.00  0.00            
ATOM    143 2HT1 POP X   2      49.365  39.827  67.021  1.00  0.00            
ATOM    144 3HT1 POP X   2      50.087  41.414  67.339  1.00  0.00            
ATOM    145  C1N POP X   2      50.912  39.833  68.598  1.00  0.00            
ATOM    146 1HN1 POP X   2      51.908  40.267  68.723  1.00  0.00            
ATOM    147 2HN1 POP X   2      51.024  38.745  68.577  1.00  0.00            
ATOM    148  C1M POP X   2      50.017  40.272  69.760  1.00  0.00            
ATOM    149 1HM1 POP X   2      49.914  41.361  69.773  1.00  0.00            
ATOM    150 2HM1 POP X   2      50.500  39.992  70.700  1.00  0.00            
ATOM    151  C1L POP X   2      48.631  39.614  69.623  1.00  0.00            
ATOM    152 1HL1 POP X   2      48.620  38.889  68.806  1.00  0.00            
ATOM    153 2HL1 POP X   2      47.871  40.368  69.399  1.00  0.00            
ATOM    154  C1K POP X   2      48.272  38.856  70.899  1.00  0.00            
ATOM    155 1HK1 POP X   2      48.037  39.574  71.687  1.00  0.00            
ATOM    156 2HK1 POP X   2      49.119  38.251  71.233  1.00  0.00            
ATOM    157  C1J POP X   2      47.088  37.921  70.609  1.00  0.00            
ATOM    158 1HJ1 POP X   2      47.369  37.216  69.823  1.00  0.00            
ATOM    159 2HJ1 POP X   2      46.237  38.494  70.229  1.00  0.00            
ATOM    160  C1I POP X   2      46.674  37.115  71.843  1.00  0.00            
ATOM    161 1HI1 POP X   2      47.514  36.546  72.248  1.00  0.00            
ATOM    162 2HI1 POP X   2      45.904  36.402  71.537  1.00  0.00            
ATOM    163  C1H POP X   2      46.114  38.082  72.890  1.00  0.00            
ATOM    164 1HH1 POP X   2      45.545  38.875  72.397  1.00  0.00            
ATOM    165 2HH1 POP X   2      46.935  38.542  73.446  1.00  0.00            
ATOM    166  CZ2 POP X   2      45.194  37.347  73.832  1.00  0.00            
ATOM    167  HZ2 POP X   2      45.026  36.287  73.652  1.00  0.00            
ATOM    168  CZ1 POP X   2      44.589  37.944  74.849  1.00  0.00            
ATOM    169  HZ1 POP X   2      43.932  37.370  75.499  1.00  0.00            
ATOM    170  C1G POP X   2      44.781  39.410  75.185  1.00  0.00            
ATOM    171 1HG1 POP X   2      44.685  40.025  74.287  1.00  0.00            
ATOM    172 2HG1 POP X   2      45.793  39.546  75.575  1.00  0.00            
ATOM    173  C1F POP X   2      43.777  39.911  76.239  1.00  0.00            
ATOM    174 1HF1 POP X   2      43.813  39.263  77.119  1.00  0.00            
ATOM    175 2HF1 POP X   2      42.762  39.871  75.836  1.00  0.00            
ATOM    176  C1E POP X   2      44.124  41.352  76.654  1.00  0.00            
ATOM    177 1HE1 POP X   2      44.088  42.000  75.774  1.00  0.00            
ATOM    178 2HE1 POP X   2      45.154  41.366  77.022  1.00  0.00            
ATOM    179  C1D POP X   2      43.190  41.922  77.743  1.00  0.00            
ATOM    180 1HD1 POP X   2      43.188  41.256  78.609  1.00  0.00            
ATOM    181 2HD1 POP X   2      42.164  42.002  77.374  1.00  0.00            
ATOM    182  C1C POP X   2      43.731  43.317  78.156  1.00  0.00            
ATOM    183 1HC1 POP X   2      43.583  44.015  77.327  1.00  0.00            
ATOM    184 2HC1 POP X   2      44.810  43.241  78.315  1.00  0.00            
ATOM    185  C1B POP X   2      43.108  43.910  79.444  1.00  0.00            
ATOM    186 1HB1 POP X   2      43.233  43.208  80.273  1.00  0.00            
ATOM    187 2HB1 POP X   2      42.036  44.074  79.302  1.00  0.00            
ATOM    188  C1A POP X   2      43.816  45.251  79.779  1.00  0.00            
ATOM    189 1HA1 POP X   2      43.665  45.941  78.947  1.00  0.00            
ATOM    190 2HA1 POP X   2      44.891  45.078  79.855  1.00  0.00            
ATOM    191  C81 POP X   2      43.347  45.930  81.054  1.00  0.00            
ATOM    192  O81 POP X   2      42.346  46.690  80.952  1.00  0.00            
ATOM    193  O71 POP X   2      44.316  46.223  81.975  1.00  0.00            
ATOM    194  C7  POP X   2      44.783  47.608  82.065  1.00  0.00            
ATOM    195  C6  POP X   2      45.560  47.784  83.427  1.00  0.00            
ATOM    196  O4P POP X   2      46.552  46.747  83.604  1.00  0.00            
ATOM    197  P   POP X   2      46.367  45.892  84.939  1.00  0.00            
ATOM    198  O2P POP X   2      47.217  44.684  84.994  1.00  0.00            
ATOM    199  O3P POP X   2      44.944  45.693  85.312  1.00  0.00            
ATOM    200  O1P POP X   2      46.906  46.962  86.007  1.00  0.00            
ATOM    201  C5  POP X   2      46.303  47.033  87.333  1.00  0.00            
ATOM    202  C4  POP X   2      46.694  45.793  88.158  1.00  0.00            
ATOM    203  N   POP X   2      46.428  45.905  89.672  1.00  0.00            
ATOM    204  C1  POP X   2      46.427  44.542  90.299  1.00  0.00            
ATOM    205  H11 POP X   2      45.621  43.934  89.876  1.00  0.00            
ATOM    206  H12 POP X   2      47.385  44.042  90.127  1.00  0.00            
ATOM    207  H13 POP X   2      46.265  44.634  91.377  1.00  0.00            
ATOM    208  C2  POP X   2      45.088  46.526  89.964  1.00  0.00            
ATOM    209  H21 POP X   2      44.296  45.945  89.482  1.00  0.00            
ATOM    210  H22 POP X   2      44.913  46.567  91.041  1.00  0.00            
ATOM    211  H23 POP X   2      45.071  47.541  89.553  1.00  0.00            
ATOM    212  C3  POP X   2      47.514  46.677  90.364  1.00  0.00            
ATOM    213  H31 POP X   2      47.286  46.769  91.429  1.00  0.00            
ATOM    214  H32 POP X   2      48.479  46.177  90.243  1.00  0.00            
ATOM    215  H33 POP X   2      47.573  47.679  89.925  1.00  0.00            
ATOM    216  H41 POP X   2      46.128  44.946  87.757  1.00  0.00            
ATOM    217  H42 POP X   2      47.752  45.579  87.994  1.00  0.00            
ATOM    218  H51 POP X   2      45.216  47.132  87.255  1.00  0.00            
ATOM    219  H52 POP X   2      46.700  47.925  87.822  1.00  0.00            
ATOM    220  H61 POP X   2      44.832  47.803  84.243  1.00  0.00            
ATOM    221  H62 POP X   2      46.076  48.748  83.428  1.00  0.00            
ATOM    222  H7  POP X   2      43.916  48.274  82.101  1.00  0.00            
ATOM    223  C72 POP X   2      45.619  47.959  80.787  1.00  0.00            
ATOM    224 1H72 POP X   2      46.276  48.809  80.994  1.00  0.00            
ATOM    225 2H72 POP X   2      46.239  47.097  80.524  1.00  0.00            
ATOM    226  O72 POP X   2      44.741  48.319  79.653  1.00  0.00            
ATOM    227  C82 POP X   2      45.284  48.361  78.383  1.00  0.00            
ATOM    228  O82 POP X   2      46.511  48.116  78.222  1.00  0.00            
ATOM    229  C2A POP X   2      44.590  49.175  77.281  1.00  0.00            
ATOM    230 1HA2 POP X   2      43.627  49.533  77.649  1.00  0.00            
ATOM    231 2HA2 POP X   2      45.202  50.059  77.093  1.00  0.00            
ATOM    232  C2B POP X   2      44.377  48.414  75.926  1.00  0.00            
ATOM    233 1HB2 POP X   2      45.280  47.838  75.704  1.00  0.00            
ATOM    234 2HB2 POP X   2      43.564  47.693  76.048  1.00  0.00            
ATOM    235  C2C POP X   2      44.075  49.339  74.693  1.00  0.00            
ATOM    236 1HC2 POP X   2      43.224  49.989  74.911  1.00  0.00            
ATOM    237 2HC2 POP X   2      44.941  49.986  74.528  1.00  0.00            
ATOM    238  C2D POP X   2      43.785  48.525  73.387  1.00  0.00            
ATOM    239 1HD2 POP X   2      44.466  47.678  73.421  1.00  0.00            
ATOM    240 2HD2 POP X   2      42.771  48.119  73.433  1.00  0.00            
ATOM    241  C2E POP X   2      43.986  49.297  72.055  1.00  0.00            
ATOM    242 1HE2 POP X   2      43.292  50.141  72.018  1.00  0.00            
ATOM    243 2HE2 POP X   2      44.999  49.703  72.007  1.00  0.00            
ATOM    244  C2F POP X   2      43.734  48.368  70.846  1.00  0.00            
ATOM    245 1HF2 POP X   2      42.721  47.960  70.891  1.00  0.00            
ATOM    246 2HF2 POP X   2      43.793  49.009  69.967  1.00  0.00            
ATOM    247  C2G POP X   2      44.776  47.207  70.775  1.00  0.00            
ATOM    248 1HG2 POP X   2      45.784  47.629  70.733  1.00  0.00            
ATOM    249 2HG2 POP X   2      44.731  46.607  71.682  1.00  0.00            
ATOM    250  C2H POP X   2      44.595  46.193  69.633  1.00  0.00            
ATOM    251 1HH2 POP X   2      45.353  45.408  69.695  1.00  0.00            
ATOM    252 2HH2 POP X   2      43.607  45.727  69.683  1.00  0.00            
ATOM    253  C2I POP X   2      44.756  46.990  68.347  1.00  0.00            
ATOM    254 1HI2 POP X   2      43.981  47.735  68.369  1.00  0.00            
ATOM    255 2HI2 POP X   2      45.712  47.520  68.341  1.00  0.00            
ATOM    256  C2J POP X   2      44.643  46.163  67.064  1.00  0.00            
ATOM    257 1HJ2 POP X   2      45.580  45.631  66.876  1.00  0.00            
ATOM    258 2HJ2 POP X   2      43.858  45.410  67.177  1.00  0.00            
ATOM    259  C2K POP X   2      44.294  47.075  65.873  1.00  0.00            
ATOM    260 1HK2 POP X   2      45.106  47.781  65.680  1.00  0.00            
ATOM    261 2HK2 POP X   2      44.187  46.450  64.982  1.00  0.00            
ATOM    262  C2L POP X   2      42.976  47.846  66.142  1.00  0.00            
ATOM    263 1HL2 POP X   2      42.247  47.180  66.615  1.00  0.00            
ATOM    264 2HL2 POP X   2      43.138  48.703  66.797  1.00  0.00            
ATOM    265  C2M POP X   2      42.378  48.408  64.857  1.00  0.00            
ATOM    266 1HM2 POP X   2      43.047  49.166  64.440  1.00  0.00            
ATOM    267 2HM2 POP X   2      42.306  47.601  64.123  1.00  0.00            
ATOM    268  C2N POP X   2      40.979  49.005  65.076  1.00  0.00            
ATOM    269 1HN2 POP X   2      40.334  48.287  65.589  1.00  0.00            
ATOM    270 2HN2 POP X   2      41.042  49.905  65.693  1.00  0.00            
ATOM    271  C2T POP X   2      40.378  49.339  63.702  1.00  0.00            
ATOM    272 1HT2 POP X   2      40.278  48.440  63.089  1.00  0.00            
ATOM    273 2HT2 POP X   2      39.386  49.780  63.822  1.00  0.00            
ATOM    274 3HT2 POP X   2      41.005  50.057  63.167  1.00  0.00            
ATOM    275  C1T POP X   3      80.777 102.035  81.016  1.00  0.00            
ATOM    276 1HT1 POP X   3      81.212 102.686  81.778  1.00  0.00            
ATOM    277 2HT1 POP X   3      80.059 101.381  81.513  1.00  0.00            
ATOM    278 3HT1 POP X   3      81.579 101.423  80.597  1.00  0.00            
ATOM    279  C1N POP X   3      80.104 102.883  79.923  1.00  0.00            
ATOM    280 1HN1 POP X   3      80.819 103.624  79.554  1.00  0.00            
ATOM    281 2HN1 POP X   3      79.257 103.430  80.345  1.00  0.00            
ATOM    282  C1M POP X   3      79.637 102.007  78.748  1.00  0.00            
ATOM    283 1HM1 POP X   3      80.501 101.476  78.338  1.00  0.00            
ATOM    284 2HM1 POP X   3      79.266 102.663  77.955  1.00  0.00            
ATOM    285  C1L POP X   3      78.530 100.993  79.113  1.00  0.00            
ATOM    286 1HL1 POP X   3      77.646 101.513  79.492  1.00  0.00            
ATOM    287 2HL1 POP X   3      78.884 100.320  79.897  1.00  0.00            
ATOM    288  C1K POP X   3      78.163 100.161  77.871  1.00  0.00            
ATOM    289 1HK1 POP X   3      79.088  99.777  77.432  1.00  0.00            
ATOM    290 2HK1 POP X   3      77.695 100.802  77.119  1.00  0.00            
ATOM    291  C1J POP X   3      77.239  98.970  78.188  1.00  0.00            
ATOM    292 1HJ1 POP X   3      76.231  99.331  78.410  1.00  0.00            
ATOM    293 2HJ1 POP X   3      77.605  98.431  79.066  1.00  0.00            
ATOM    294  C1I POP X   3      77.224  98.021  76.978  1.00  0.00            
ATOM    295 1HI1 POP X   3      78.229  97.621  76.816  1.00  0.00            
ATOM    296 2HI1 POP X   3      76.946  98.580  76.080  1.00  0.00            
ATOM    297  C1H POP X   3      76.240  96.860  77.166  1.00  0.00            
ATOM    298 1HH1 POP X   3      75.231  97.258  77.301  1.00  0.00            
ATOM    299 2HH1 POP X   3      76.515  96.308  78.069  1.00  0.00            
ATOM    300  CZ2 POP X   3      76.284  95.934  75.960  1.00  0.00            
ATOM    301  HZ2 POP X   3      77.007  96.173  75.182  1.00  0.00            
ATOM    302  CZ1 POP X   3      75.508  94.869  75.820  1.00  0.00            
ATOM    303  HZ1 POP X   3      75.582  94.238  74.937  1.00  0.00            
ATOM    304  C1G POP X   3      74.486  94.504  76.870  1.00  0.00            
ATOM    305 1HG1 POP X   3      73.671  95.232  76.836  1.00  0.00            
ATOM    306 2HG1 POP X   3      74.934  94.547  77.866  1.00  0.00            
ATOM    307  C1F POP X   3      73.906  93.101  76.648  1.00  0.00            
ATOM    308 1HF1 POP X   3      74.700  92.351  76.698  1.00  0.00            
ATOM    309 2HF1 POP X   3      73.440  93.039  75.661  1.00  0.00            
ATOM    310  C1E POP X   3      72.856  92.836  77.742  1.00  0.00            
ATOM    311 1HE1 POP X   3      72.113  93.638  77.738  1.00  0.00            
ATOM    312 2HE1 POP X   3      73.358  92.901  78.709  1.00  0.00            
ATOM    313  C1D POP X   3      72.109  91.493  77.594  1.00  0.00            
ATOM    314 1HD1 POP X   3      72.767  90.738  77.154  1.00  0.00            
ATOM    315 2HD1 POP X   3      71.258  91.618  76.920  1.00  0.00            
ATOM    316  C1C POP X   3      71.630  90.995  78.985  1.00  0.00            
ATOM    317 1HC1 POP X   3      70.922  90.172  78.853  1.00  0.00            
ATOM    318 2HC1 POP X   3      71.078  91.805  79.471  1.00  0.00            
ATOM    319  C1B POP X   3      72.800  90.513  79.895  1.00  0.00            
ATOM    320 1HB1 POP X   3      73.749  90.944  79.569  1.00  0.00            
ATOM    321 2HB1 POP X   3      72.917  89.433  79.793  1.00  0.00            
ATOM    322  C1A POP X   3      72.574  90.886  81.386  1.00  0.00            
ATOM    323 1HA1 POP X   3      71.653  90.418  81.739  1.00  0.00            
ATOM    324 2HA1 POP X   3      72.440  91.966  81.472  1.00  0.00            
ATOM    325  C81 POP X   3      73.714  90.477  82.302  1.00  0.00            
ATOM    326  O81 POP X   3      74.871  90.863  81.978  1.00  0.00            
ATOM    327  O71 POP X   3      73.424  90.517  83.632  1.00  0.00            
ATOM    328  C7  POP X   3      74.028  89.449  84.414  1.00  0.00            
ATOM    329  C6  POP X   3      74.092  89.970  85.891  1.00  0.00            
ATOM    330  O4P POP X   3      75.068  89.219  86.661  1.00  0.00            
ATOM    331  P   POP X   3      75.592  89.824  88.054  1.00  0.00            
ATOM    332  O2P POP X   3      76.807  89.190  88.614  1.00  0.00            
ATOM    333  O3P POP X   3      74.491  90.109  88.997  1.00  0.00            
ATOM    334  O1P POP X   3      76.129  91.175  87.430  1.00  0.00            
ATOM    335  C5  POP X   3      77.421  91.107  86.806  1.00  0.00            
ATOM    336  C4  POP X   3      77.950  92.516  86.643  1.00  0.00            
ATOM    337  N   POP X   3      77.807  93.076  85.235  1.00  0.00            
ATOM    338  C1  POP X   3      76.367  93.303  84.875  1.00  0.00            
ATOM    339  H11 POP X   3      75.831  92.356  85.002  1.00  0.00            
ATOM    340  H12 POP X   3      75.916  94.049  85.535  1.00  0.00            
ATOM    341  H13 POP X   3      76.278  93.622  83.833  1.00  0.00            
ATOM    342  C2  POP X   3      78.447  92.187  84.208  1.00  0.00            
ATOM    343  H21 POP X   3      77.898  91.241  84.156  1.00  0.00            
ATOM    344  H22 POP X   3      78.402  92.661  83.224  1.00  0.00            
ATOM    345  H23 POP X   3      79.488  91.983  84.470  1.00  0.00            
ATOM    346  C3  POP X   3      78.489  94.398  85.159  1.00  0.00            
ATOM    347  H31 POP X   3      78.356  94.815  84.157  1.00  0.00            
ATOM    348  H32 POP X   3      78.056  95.093  85.884  1.00  0.00            
ATOM    349  H33 POP X   3      79.561  94.287  85.351  1.00  0.00            
ATOM    350  H41 POP X   3      77.414  93.161  87.344  1.00  0.00            
ATOM    351  H42 POP X   3      79.009  92.527  86.906  1.00  0.00            
ATOM    352  H51 POP X   3      77.344  90.560  85.865  1.00  0.00            
ATOM    353  H52 POP X   3      78.140  90.593  87.450  1.00  0.00            
ATOM    354  H61 POP X   3      73.114  89.884  86.372  1.00  0.00            
ATOM    355  H62 POP X   3      74.370  91.026  85.863  1.00  0.00            
ATOM    356  H7  POP X   3      75.054  89.281  84.070  1.00  0.00            
ATOM    357  C72 POP X   3      73.179  88.152  84.199  1.00  0.00            
ATOM    358 1H72 POP X   3      73.531  87.363  84.871  1.00  0.00            
ATOM    359 2H72 POP X   3      72.135  88.378  84.437  1.00  0.00            
ATOM    360  O72 POP X   3      73.273  87.665  82.804  1.00  0.00            
ATOM    361  C82 POP X   3      72.354  86.722  82.381  1.00  0.00            
ATOM    362  O82 POP X   3      71.436  86.344  83.158  1.00  0.00            
ATOM    363  C2A POP X   3      72.666  85.825  81.176  1.00  0.00            
ATOM    364 1HA2 POP X   3      73.749  85.702  81.124  1.00  0.00            
ATOM    365 2HA2 POP X   3      72.258  84.829  81.356  1.00  0.00            
ATOM    366  C2B POP X   3      72.159  86.356  79.794  1.00  0.00            
ATOM    367 1HB2 POP X   3      71.807  87.380  79.937  1.00  0.00            
ATOM    368 2HB2 POP X   3      73.002  86.428  79.102  1.00  0.00            
ATOM    369  C2C POP X   3      71.001  85.556  79.107  1.00  0.00            
ATOM    370 1HC2 POP X   3      70.293  85.200  79.860  1.00  0.00            
ATOM    371 2HC2 POP X   3      70.449  86.279  78.503  1.00  0.00            
ATOM    372  C2D POP X   3      71.419  84.370  78.167  1.00  0.00            
ATOM    373 1HD2 POP X   3      72.380  84.587  77.695  1.00  0.00            
ATOM    374 2HD2 POP X   3      71.573  83.481  78.782  1.00  0.00            
ATOM    375  C2E POP X   3      70.348  84.073  77.085  1.00  0.00            
ATOM    376 1HE2 POP X   3      70.209  82.990  77.036  1.00  0.00            
ATOM    377 2HE2 POP X   3      69.376  84.495  77.357  1.00  0.00            
ATOM    378  C2F POP X   3      70.783  84.551  75.698  1.00  0.00            
ATOM    379 1HF2 POP X   3      71.771  84.156  75.446  1.00  0.00            
ATOM    380 2HF2 POP X   3      70.065  84.104  75.011  1.00  0.00            
ATOM    381  C2G POP X   3      70.773  86.092  75.615  1.00  0.00            
ATOM    382 1HG2 POP X   3      69.780  86.474  75.867  1.00  0.00            
ATOM    383 2HG2 POP X   3      71.482  86.519  76.327  1.00  0.00            
ATOM    384  C2H POP X   3      71.161  86.544  74.202  1.00  0.00            
ATOM    385 1HH2 POP X   3      71.046  87.629  74.131  1.00  0.00            
ATOM    386 2HH2 POP X   3      72.207  86.305  73.991  1.00  0.00            
ATOM    387  C2I POP X   3      70.243  85.848  73.192  1.00  0.00            
ATOM    388 1HI2 POP X   3      70.598  84.822  73.061  1.00  0.00            
ATOM    389 2HI2 POP X   3      69.218  85.807  73.574  1.00  0.00            
ATOM    390  C2J POP X   3      70.218  86.516  71.824  1.00  0.00            
ATOM    391 1HJ2 POP X   3      69.614  87.426  71.858  1.00  0.00            
ATOM    392 2HJ2 POP X   3      71.228  86.780  71.499  1.00  0.00            
ATOM    393  C2K POP X   3      69.613  85.486  70.873  1.00  0.00            
ATOM    394 1HK2 POP X   3      70.338  84.676  70.755  1.00  0.00            
ATOM    395 2HK2 POP X   3      68.757  85.036  71.358  1.00  0.00            
ATOM    396  C2L POP X   3      69.364  86.081  69.474  1.00  0.00            
ATOM    397 1HL2 POP X   3      70.039  86.920  69.286  1.00  0.00            
ATOM    398 2HL2 POP X   3      69.598  85.323  68.721  1.00  0.00            
ATOM    399  C2M POP X   3      67.911  86.525  69.277  1.00  0.00            
ATOM    400 1HM2 POP X   3      67.655  87.298  70.007  1.00  0.00            
ATOM    401 2HM2 POP X   3      67.781  86.949  68.278  1.00  0.00            
ATOM    402  C2N POP X   3      66.994  85.294  69.457  1.00  0.00            
ATOM    403 1HN2 POP X   3      67.227  84.553  68.688  1.00  0.00            
ATOM    404 2HN2 POP X   3      67.072  84.793  70.414  1.00  0.00            
ATOM    405  C2T POP X   3      65.521  85.666  69.358  1.00  0.00            
ATOM    406 1HT2 POP X   3      65.304  86.125  68.390  1.00  0.00            
ATOM    407 2HT2 POP X   3      64.895  84.776  69.462  1.00  0.00            
ATOM    408 3HT2 POP X   3      65.247  86.372  70.145  1.00  0.00            
ATOM    409  C1T POP X   4      16.979 130.919  56.469  1.00  0.00            
ATOM    410 1HT1 POP X   4      16.581 131.806  55.972  1.00  0.00            
ATOM    411 2HT1 POP X   4      17.354 130.234  55.706  1.00  0.00            
ATOM    412 3HT1 POP X   4      16.162 130.427  57.003  1.00  0.00            
ATOM    413  C1N POP X   4      18.101 131.305  57.443  1.00  0.00            
ATOM    414 1HN1 POP X   4      17.679 132.030  58.146  1.00  0.00            
ATOM    415 2HN1 POP X   4      18.857 131.842  56.864  1.00  0.00            
ATOM    416  C1M POP X   4      18.799 130.189  58.251  1.00  0.00            
ATOM    417 1HM1 POP X   4      19.340 129.528  57.568  1.00  0.00            
ATOM    418 2HM1 POP X   4      18.080 129.594  58.821  1.00  0.00            
ATOM    419  C1L POP X   4      19.774 130.933  59.194  1.00  0.00            
ATOM    420 1HL1 POP X   4      19.206 131.281  60.061  1.00  0.00            
ATOM    421 2HL1 POP X   4      20.154 131.841  58.719  1.00  0.00            
ATOM    422  C1K POP X   4      20.951 130.081  59.691  1.00  0.00            
ATOM    423 1HK1 POP X   4      20.791 129.040  59.428  1.00  0.00            
ATOM    424 2HK1 POP X   4      20.938 130.080  60.784  1.00  0.00            
ATOM    425  C1J POP X   4      22.309 130.693  59.248  1.00  0.00            
ATOM    426 1HJ1 POP X   4      22.632 131.429  59.989  1.00  0.00            
ATOM    427 2HJ1 POP X   4      22.198 131.230  58.302  1.00  0.00            
ATOM    428  C1I POP X   4      23.401 129.643  59.051  1.00  0.00            
ATOM    429 1HI1 POP X   4      23.520 129.063  59.970  1.00  0.00            
ATOM    430 2HI1 POP X   4      24.358 130.125  58.828  1.00  0.00            
ATOM    431  C1H POP X   4      22.984 128.736  57.895  1.00  0.00            
ATOM    432 1HH1 POP X   4      23.056 129.322  56.975  1.00  0.00            
ATOM    433 2HH1 POP X   4      21.964 128.378  57.969  1.00  0.00            
ATOM    434  CZ2 POP X   4      23.902 127.551  57.804  1.00  0.00            
ATOM    435  HZ2 POP X   4      24.773 127.508  58.453  1.00  0.00            
ATOM    436  CZ1 POP X   4      23.598 126.553  56.991  1.00  0.00            
ATOM    437  HZ1 POP X   4      24.227 125.668  56.932  1.00  0.00            
ATOM    438  C1G POP X   4      22.392 126.649  56.059  1.00  0.00            
ATOM    439 1HG1 POP X   4      22.411 127.600  55.521  1.00  0.00            
ATOM    440 2HG1 POP X   4      21.460 126.596  56.625  1.00  0.00            
ATOM    441  C1F POP X   4      22.388 125.510  55.021  1.00  0.00            
ATOM    442 1HF1 POP X   4      22.113 124.571  55.507  1.00  0.00            
ATOM    443 2HF1 POP X   4      23.411 125.384  54.655  1.00  0.00            
ATOM    444  C1E POP X   4      21.475 125.747  53.768  1.00  0.00            
ATOM    445 1HE1 POP X   4      21.643 126.756  53.384  1.00  0.00            
ATOM    446 2HE1 POP X   4      20.428 125.694  54.077  1.00  0.00            
ATOM    447  C1D POP X   4      21.725 124.718  52.582  1.00  0.00            
ATOM    448 1HD1 POP X   4      21.636 123.711  52.998  1.00  0.00            
ATOM    449 2HD1 POP X   4      22.765 124.819  52.261  1.00  0.00            
ATOM    450  C1C POP X   4      20.787 124.769  51.246  1.00  0.00            
ATOM    451 1HC1 POP X   4      20.907 125.759  50.801  1.00  0.00            
ATOM    452 2HC1 POP X   4      19.747 124.716  51.576  1.00  0.00            
ATOM    453  C1B POP X   4      20.974 123.670  50.054  1.00  0.00            
ATOM    454 1HB1 POP X   4      20.839 122.682  50.499  1.00  0.00            
ATOM    455 2HB1 POP X   4      22.021 123.701  49.741  1.00  0.00            
ATOM    456  C1A POP X   4      20.060 123.732  48.695  1.00  0.00            
ATOM    457 1HA1 POP X   4      20.309 124.654  48.168  1.00  0.00            
ATOM    458 2HA1 POP X   4      19.021 123.841  49.010  1.00  0.00            
ATOM    459  C81 POP X   4      20.087 122.547  47.625  1.00  0.00            
ATOM    460  O81 POP X   4      20.809 121.563  47.946  1.00  0.00            
ATOM    461  O71 POP X   4      19.578 122.575  46.279  1.00  0.00            
ATOM    462  C7  POP X   4      18.551 121.576  45.690  1.00  0.00            
ATOM    463  C6  POP X   4      18.703 121.013  44.115  1.00  0.00            
ATOM    464  O4P POP X   4      18.035 121.850  43.092  1.00  0.00            
ATOM    465  P   POP X   4      18.718 122.009  41.631  1.00  0.00            
ATOM    466  O2P POP X   4      20.187 122.154  41.715  1.00  0.00            
ATOM    467  O3P POP X   4      18.046 122.997  40.737  1.00  0.00            
ATOM    468  O1P POP X   4      18.428 120.544  41.041  1.00  0.00            
ATOM    469  C5  POP X   4      17.352 120.520  40.074  1.00  0.00            
ATOM    470  C4  POP X   4      17.089 119.217  39.331  1.00  0.00            
ATOM    471  N   POP X   4      18.160 118.666  38.399  1.00  0.00            
ATOM    472  C1  POP X   4      17.454 117.820  37.383  1.00  0.00            
ATOM    473  H11 POP X   4      16.887 117.020  37.869  1.00  0.00            
ATOM    474  H12 POP X   4      16.787 118.433  36.769  1.00  0.00            
ATOM    475  H13 POP X   4      18.201 117.364  36.726  1.00  0.00            
ATOM    476  C2  POP X   4      19.118 117.805  39.178  1.00  0.00            
ATOM    477  H21 POP X   4      18.609 116.943  39.616  1.00  0.00            
ATOM    478  H22 POP X   4      19.925 117.460  38.526  1.00  0.00            
ATOM    479  H23 POP X   4      19.546 118.421  39.982  1.00  0.00            
ATOM    480  C3  POP X   4      18.916 119.737  37.659  1.00  0.00            
ATOM    481  H31 POP X   4      19.678 119.293  37.014  1.00  0.00            
ATOM    482  H32 POP X   4      18.230 120.347  37.066  1.00  0.00            
ATOM    483  H33 POP X   4      19.398 120.385  38.403  1.00  0.00            
ATOM    484  H41 POP X   4      16.859 118.445  40.068  1.00  0.00            
ATOM    485  H42 POP X   4      16.192 119.375  38.729  1.00  0.00            
ATOM    486  H51 POP X   4      17.545 121.269  39.301  1.00  0.00            
ATOM    487  H52 POP X   4      16.434 120.811  40.595  1.00  0.00            
ATOM    488  H61 POP X   4      18.283 120.007  44.039  1.00  0.00            
ATOM    489  H62 POP X   4      19.772 120.950  43.892  1.00  0.00            
ATOM    490  H7  POP X   4      17.604 122.124  45.690  1.00  0.00            
ATOM    491  C72 POP X   4      18.337 120.427  46.749  1.00  0.00            
ATOM    492 1H72 POP X   4      17.597 119.712  46.379  1.00  0.00            
ATOM    493 2H72 POP X   4      19.284 119.895  46.887  1.00  0.00            
ATOM    494  O72 POP X   4      17.852 120.953  48.057  1.00  0.00            
ATOM    495  C82 POP X   4      18.125 120.220  49.204  1.00  0.00            
ATOM    496  O82 POP X   4      18.399 118.995  49.079  1.00  0.00            
ATOM    497  C2A POP X   4      17.470 120.622  50.542  1.00  0.00            
ATOM    498 1HA2 POP X   4      16.738 121.411  50.359  1.00  0.00            
ATOM    499 2HA2 POP X   4      16.907 119.759  50.904  1.00  0.00            
ATOM    500  C2B POP X   4      18.449 121.084  51.683  1.00  0.00            
ATOM    501 1HB2 POP X   4      19.336 120.445  51.672  1.00  0.00            
ATOM    502 2HB2 POP X   4      18.787 122.096  51.448  1.00  0.00            
ATOM    503  C2C POP X   4      17.855 121.076  53.144  1.00  0.00            
ATOM    504 1HC2 POP X   4      16.872 121.554  53.142  1.00  0.00            
ATOM    505 2HC2 POP X   4      17.712 120.042  53.471  1.00  0.00            
ATOM    506  C2D POP X   4      18.781 121.827  54.162  1.00  0.00            
ATOM    507 1HD2 POP X   4      19.798 121.443  54.044  1.00  0.00            
ATOM    508 2HD2 POP X   4      18.816 122.871  53.839  1.00  0.00            
ATOM    509  C2E POP X   4      18.437 121.796  55.685  1.00  0.00            
ATOM    510 1HE2 POP X   4      17.369 121.969  55.840  1.00  0.00            
ATOM    511 2HE2 POP X   4      18.690 120.819  56.104  1.00  0.00            
ATOM    512  C2F POP X   4      19.257 122.923  56.368  1.00  0.00            
ATOM    513 1HF2 POP X   4      20.290 122.864  56.013  1.00  0.00            
ATOM    514 2HF2 POP X   4      18.867 123.892  56.042  1.00  0.00            
ATOM    515  C2G POP X   4      19.294 122.882  57.915  1.00  0.00            
ATOM    516 1HG2 POP X   4      18.278 123.018  58.295  1.00  0.00            
ATOM    517 2HG2 POP X   4      19.652 121.911  58.267  1.00  0.00            
ATOM    518  C2H POP X   4      20.216 124.012  58.448  1.00  0.00            
ATOM    519 1HH2 POP X   4      21.260 123.713  58.316  1.00  0.00            
ATOM    520 2HH2 POP X   4      20.063 124.896  57.823  1.00  0.00            
ATOM    521  C2I POP X   4      19.978 124.435  59.911  1.00  0.00            
ATOM    522 1HI2 POP X   4      18.922 124.674  59.980  1.00  0.00            
ATOM    523 2HI2 POP X   4      20.167 123.597  60.586  1.00  0.00            
ATOM    524  C2J POP X   4      20.932 125.607  60.241  1.00  0.00            
ATOM    525 1HJ2 POP X   4      21.943 125.227  60.408  1.00  0.00            
ATOM    526 2HJ2 POP X   4      20.985 126.314  59.408  1.00  0.00            
ATOM    527  C2K POP X   4      20.434 126.341  61.483  1.00  0.00            
ATOM    528 1HK2 POP X   4      20.365 125.648  62.326  1.00  0.00            
ATOM    529 2HK2 POP X   4      21.161 127.113  61.750  1.00  0.00            
ATOM    530  C2L POP X   4      19.077 126.989  61.209  1.00  0.00            
ATOM    531 1HL2 POP X   4      19.101 127.602  60.305  1.00  0.00            
ATOM    532 2HL2 POP X   4      18.316 126.222  61.082  1.00  0.00            
ATOM    533  C2M POP X   4      18.659 127.825  62.408  1.00  0.00            
ATOM    534 1HM2 POP X   4      18.850 127.300  63.348  1.00  0.00            
ATOM    535 2HM2 POP X   4      19.221 128.763  62.421  1.00  0.00            
ATOM    536  C2N POP X   4      17.145 128.050  62.240  1.00  0.00            
ATOM    537 1HN2 POP X   4      16.778 127.759  61.251  1.00  0.00            
ATOM    538 2HN2 POP X   4      16.599 127.452  62.974  1.00  0.00            
ATOM    539  C2T POP X   4      16.815 129.534  62.423  1.00  0.00            
ATOM    540 1HT2 POP X   4      17.317 130.140  61.665  1.00  0.00            
ATOM    541 2HT2 POP X   4      15.739 129.697  62.330  1.00  0.00            
ATOM    542 3HT2 POP X   4      17.128 129.882  63.411  1.00  0.00            
ATOM    543  C1T POP X   5      35.033  90.833  70.534  1.00  0.00            
ATOM    544 1HT1 POP X   5      35.308  90.622  69.498  1.00  0.00            
ATOM    545 2HT1 POP X   5      35.786  90.377  71.182  1.00  0.00            
ATOM    546 3HT1 POP X   5      34.069  90.356  70.729  1.00  0.00            
ATOM    547  C1N POP X   5      34.957  92.346  70.757  1.00  0.00            
ATOM    548 1HN1 POP X   5      34.194  92.786  70.109  1.00  0.00            
ATOM    549 2HN1 POP X   5      35.917  92.820  70.537  1.00  0.00            
ATOM    550  C1M POP X   5      34.585  92.531  72.238  1.00  0.00            
ATOM    551 1HM1 POP X   5      35.393  92.132  72.858  1.00  0.00            
ATOM    552 2HM1 POP X   5      33.691  91.941  72.460  1.00  0.00            
ATOM    553  C1L POP X   5      34.316  93.982  72.647  1.00  0.00            
ATOM    554 1HL1 POP X   5      33.465  94.357  72.071  1.00  0.00            
ATOM    555 2HL1 POP X   5      35.183  94.605  72.413  1.00  0.00            
ATOM    556  C1K POP X   5      34.018  94.043  74.145  1.00  0.00            
ATOM    557 1HK1 POP X   5      34.888  93.745  74.737  1.00  0.00            
ATOM    558 2HK1 POP X   5      33.211  93.334  74.355  1.00  0.00            
ATOM    559  C1J POP X   5      33.598  95.468  74.483  1.00  0.00            
ATOM    560 1HJ1 POP X   5      33.181  95.998  73.623  1.00  0.00            
ATOM    561 2HJ1 POP X   5      34.485  96.021  74.804  1.00  0.00            
ATOM    562  C1I POP X   5      32.525  95.381  75.564  1.00  0.00            
ATOM    563 1HI1 POP X   5      32.674  94.489  76.180  1.00  0.00            
ATOM    564 2HI1 POP X   5      31.522  95.318  75.132  1.00  0.00            
ATOM    565  C1H POP X   5      32.670  96.582  76.488  1.00  0.00            
ATOM    566 1HH1 POP X   5      33.723  96.790  76.690  1.00  0.00            
ATOM    567 2HH1 POP X   5      32.230  96.277  77.441  1.00  0.00            
ATOM    568  CZ2 POP X   5      31.956  97.826  76.024  1.00  0.00            
ATOM    569  HZ2 POP X   5      31.482  97.829  75.045  1.00  0.00            
ATOM    570  CZ1 POP X   5      31.860  98.860  76.853  1.00  0.00            
ATOM    571  HZ1 POP X   5      31.318  99.751  76.547  1.00  0.00            
ATOM    572  C1G POP X   5      32.550  98.904  78.218  1.00  0.00            
ATOM    573 1HG1 POP X   5      33.624  98.787  78.054  1.00  0.00            
ATOM    574 2HG1 POP X   5      32.220  98.067  78.839  1.00  0.00            
ATOM    575  C1F POP X   5      32.313 100.206  79.019  1.00  0.00            
ATOM    576 1HF1 POP X   5      31.314 100.204  79.463  1.00  0.00            
ATOM    577 2HF1 POP X   5      32.381 101.067  78.348  1.00  0.00            
ATOM    578  C1E POP X   5      33.410 100.325  80.113  1.00  0.00            
ATOM    579 1HE1 POP X   5      34.400 100.291  79.652  1.00  0.00            
ATOM    580 2HE1 POP X   5      33.339  99.475  80.796  1.00  0.00            
ATOM    581  C1D POP X   5      33.291 101.644  80.919  1.00  0.00            
ATOM    582 1HD1 POP X   5      32.295 101.663  81.370  1.00  0.00            
ATOM    583 2HD1 POP X   5      33.311 102.475  80.209  1.00  0.00            
ATOM    584  C1C POP X   5      34.338 101.989  82.082  1.00  0.00            
ATOM    585 1HC1 POP X   5      34.050 102.955  82.504  1.00  0.00            
ATOM    586 2HC1 POP X   5      35.303 102.164  81.602  1.00  0.00            
ATOM    587  C1B POP X   5      34.590 100.997  83.292  1.00  0.00            
ATOM    588 1HB1 POP X   5      35.618 100.630  83.221  1.00  0.00            
ATOM    589 2HB1 POP X   5      33.961 100.120  83.120  1.00  0.00            
ATOM    590  C1A POP X   5      34.336 101.459  84.803  1.00  0.00            
ATOM    591 1HA1 POP X   5      34.351 100.555  85.415  1.00  0.00            
ATOM    592 2HA1 POP X   5      33.307 101.823  84.862  1.00  0.00            
ATOM    593  C81 POP X   5      35.239 102.490  85.539  1.00  0.00            
ATOM    594  O81 POP X   5      34.820 103.672  85.397  1.00  0.00            
ATOM    595  O71 POP X   5      35.834 102.161  86.777  1.00  0.00            
ATOM    596  C7  POP X   5      36.601 103.213  87.539  1.00  0.00            
ATOM    597  C6  POP X   5      37.112 102.848  89.023  1.00  0.00            
ATOM    598  O4P POP X   5      36.138 103.017  90.070  1.00  0.00            
ATOM    599  P   POP X   5      35.423 101.686  90.499  1.00  0.00            
ATOM    600  O2P POP X   5      36.045 100.472  89.947  1.00  0.00            
ATOM    601  O3P POP X   5      33.959 101.824  90.369  1.00  0.00            
ATOM    602  O1P POP X   5      35.872 101.627  92.005  1.00  0.00            
ATOM    603  C5  POP X   5      34.793 101.301  92.920  1.00  0.00            
ATOM    604  C4  POP X   5      35.032 100.007  93.698  1.00  0.00            
ATOM    605  N   POP X   5      33.749  99.467  94.385  1.00  0.00            
ATOM    606  C1  POP X   5      32.772  98.941  93.378  1.00  0.00            
ATOM    607  H11 POP X   5      32.495  99.750  92.691  1.00  0.00            
ATOM    608  H12 POP X   5      33.223  98.135  92.792  1.00  0.00            
ATOM    609  H13 POP X   5      31.872  98.571  93.874  1.00  0.00            
ATOM    610  C2  POP X   5      33.014 100.468  95.233  1.00  0.00            
ATOM    611  H21 POP X   5      32.723 101.315  94.601  1.00  0.00            
ATOM    612  H22 POP X   5      32.118 100.018  95.668  1.00  0.00            
ATOM    613  H23 POP X   5      33.666 100.834  96.030  1.00  0.00            
ATOM    614  C3  POP X   5      34.079  98.296  95.257  1.00  0.00            
ATOM    615  H31 POP X   5      33.162  97.897  95.699  1.00  0.00            
ATOM    616  H32 POP X   5      34.559  97.506  94.670  1.00  0.00            
ATOM    617  H33 POP X   5      34.749  98.606  96.065  1.00  0.00            
ATOM    618  H41 POP X   5      35.398  99.253  92.996  1.00  0.00            
ATOM    619  H42 POP X   5      35.806 100.179  94.448  1.00  0.00            
ATOM    620  H51 POP X   5      33.811 101.230  92.459  1.00  0.00            
ATOM    621  H52 POP X   5      34.732 102.122  93.639  1.00  0.00            
ATOM    622  H61 POP X   5      37.897 103.566  89.275  1.00  0.00            
ATOM    623  H62 POP X   5      37.598 101.868  89.032  1.00  0.00            
ATOM    624  H7  POP X   5      35.977 104.109  87.615  1.00  0.00            
ATOM    625  C72 POP X   5      37.882 103.562  86.721  1.00  0.00            
ATOM    626 1H72 POP X   5      38.501 104.265  87.287  1.00  0.00            
ATOM    627 2H72 POP X   5      38.458 102.648  86.543  1.00  0.00            
ATOM    628  O72 POP X   5      37.558 104.180  85.445  1.00  0.00            
ATOM    629  C82 POP X   5      38.589 104.528  84.622  1.00  0.00            
ATOM    630  O82 POP X   5      39.779 104.377  85.015  1.00  0.00            
ATOM    631  C2A POP X   5      38.337 104.321  83.143  1.00  0.00            
ATOM    632 1HA2 POP X   5      39.296 104.250  82.624  1.00  0.00            
ATOM    633 2HA2 POP X   5      37.832 103.362  83.010  1.00  0.00            
ATOM    634  C2B POP X   5      37.487 105.443  82.493  1.00  0.00            
ATOM    635 1HB2 POP X   5      36.524 105.521  83.007  1.00  0.00            
ATOM    636 2HB2 POP X   5      37.998 106.404  82.598  1.00  0.00            
ATOM    637  C2C POP X   5      37.252 105.138  80.995  1.00  0.00            
ATOM    638 1HC2 POP X   5      38.216 105.027  80.491  1.00  0.00            
ATOM    639 2HC2 POP X   5      36.731 104.181  80.907  1.00  0.00            
ATOM    640  C2D POP X   5      36.429 106.233  80.274  1.00  0.00            
ATOM    641 1HD2 POP X   5      35.482 106.382  80.799  1.00  0.00            
ATOM    642 2HD2 POP X   5      36.981 107.175  80.302  1.00  0.00            
ATOM    643  C2E POP X   5      36.151 105.805  78.815  1.00  0.00            
ATOM    644 1HE2 POP X   5      37.095 105.754  78.265  1.00  0.00            
ATOM    645 2HE2 POP X   5      35.731 104.795  78.812  1.00  0.00            
ATOM    646  C2F POP X   5      35.173 106.724  78.066  1.00  0.00            
ATOM    647 1HF2 POP X   5      35.003 106.318  77.066  1.00  0.00            
ATOM    648 2HF2 POP X   5      34.210 106.727  78.584  1.00  0.00            
ATOM    649  C2G POP X   5      35.714 108.157  77.958  1.00  0.00            
ATOM    650 1HG2 POP X   5      35.838 108.599  78.949  1.00  0.00            
ATOM    651 2HG2 POP X   5      36.689 108.152  77.463  1.00  0.00            
ATOM    652  C2H POP X   5      34.719 109.000  77.157  1.00  0.00            
ATOM    653 1HH2 POP X   5      34.599 108.556  76.165  1.00  0.00            
ATOM    654 2HH2 POP X   5      33.739 108.993  77.643  1.00  0.00            
ATOM    655  C2I POP X   5      35.221 110.447  77.025  1.00  0.00            
ATOM    656 1HI2 POP X   5      35.203 110.952  77.995  1.00  0.00            
ATOM    657 2HI2 POP X   5      36.255 110.441  76.670  1.00  0.00            
ATOM    658  C2J POP X   5      34.345 111.194  76.013  1.00  0.00            
ATOM    659 1HJ2 POP X   5      34.230 110.575  75.119  1.00  0.00            
ATOM    660 2HJ2 POP X   5      33.353 111.320  76.455  1.00  0.00            
ATOM    661  C2K POP X   5      34.915 112.556  75.581  1.00  0.00            
ATOM    662 1HK2 POP X   5      34.876 113.250  76.425  1.00  0.00            
ATOM    663 2HK2 POP X   5      35.962 112.455  75.285  1.00  0.00            
ATOM    664  C2L POP X   5      34.105 113.121  74.401  1.00  0.00            
ATOM    665 1HL2 POP X   5      34.422 114.152  74.224  1.00  0.00            
ATOM    666 2HL2 POP X   5      34.385 112.543  73.517  1.00  0.00            
ATOM    667  C2M POP X   5      32.567 113.075  74.584  1.00  0.00            
ATOM    668 1HM2 POP X   5      32.223 112.038  74.598  1.00  0.00            
ATOM    669 2HM2 POP X   5      32.286 113.530  75.537  1.00  0.00            
ATOM    670  C2N POP X   5      31.838 113.797  73.437  1.00  0.00            
ATOM    671 1HN2 POP X   5      30.772 113.560  73.486  1.00  0.00            
ATOM    672 2HN2 POP X   5      31.931 114.878  73.571  1.00  0.00            
ATOM    673  C2T POP X   5      32.389 113.419  72.046  1.00  0.00            
ATOM    674 1HT2 POP X   5      32.425 112.334  71.922  1.00  0.00            
ATOM    675 2HT2 POP X   5      31.738 113.825  71.268  1.00  0.00            
ATOM    676 3HT2 POP X   5      33.387 113.831  71.881  1.00  0.00            
ATOM    677  C1T POP X   6      34.470 132.861  63.297  1.00  0.00            
ATOM    678 1HT1 POP X   6      34.958 133.825  63.457  1.00  0.00            
ATOM    679 2HT1 POP X   6      35.234 132.141  62.993  1.00  0.00            
ATOM    680 3HT1 POP X   6      33.755 132.974  62.478  1.00  0.00            
ATOM    681  C1N POP X   6      33.763 132.405  64.580  1.00  0.00            
ATOM    682 1HN1 POP X   6      33.028 133.150  64.897  1.00  0.00            
ATOM    683 2HN1 POP X   6      34.506 132.302  65.375  1.00  0.00            
ATOM    684  C1M POP X   6      33.072 131.061  64.296  1.00  0.00            
ATOM    685 1HM1 POP X   6      33.798 130.389  63.828  1.00  0.00            
ATOM    686 2HM1 POP X   6      32.248 131.193  63.589  1.00  0.00            
ATOM    687  C1L POP X   6      32.565 130.424  65.582  1.00  0.00            
ATOM    688 1HL1 POP X   6      31.644 130.915  65.906  1.00  0.00            
ATOM    689 2HL1 POP X   6      33.329 130.619  66.330  1.00  0.00            
ATOM    690  C1K POP X   6      32.348 128.910  65.398  1.00  0.00            
ATOM    691 1HK1 POP X   6      33.279 128.421  65.100  1.00  0.00            
ATOM    692 2HK1 POP X   6      31.612 128.735  64.608  1.00  0.00            
ATOM    693  C1J POP X   6      31.838 128.308  66.715  1.00  0.00            
ATOM    694 1HJ1 POP X   6      31.607 127.250  66.566  1.00  0.00            
ATOM    695 2HJ1 POP X   6      30.909 128.806  67.007  1.00  0.00            
ATOM    696  C1I POP X   6      32.898 128.452  67.832  1.00  0.00            
ATOM    697 1HI1 POP X   6      33.182 129.490  67.981  1.00  0.00            
ATOM    698 2HI1 POP X   6      33.809 127.905  67.576  1.00  0.00            
ATOM    699  C1H POP X   6      32.368 128.016  69.197  1.00  0.00            
ATOM    700 1HH1 POP X   6      31.300 128.238  69.265  1.00  0.00            
ATOM    701 2HH1 POP X   6      32.867 128.620  69.958  1.00  0.00            
ATOM    702  CZ2 POP X   6      32.604 126.540  69.448  1.00  0.00            
ATOM    703  HZ2 POP X   6      32.609 125.889  68.577  1.00  0.00            
ATOM    704  CZ1 POP X   6      32.845 126.033  70.654  1.00  0.00            
ATOM    705  HZ1 POP X   6      33.029 124.968  70.774  1.00  0.00            
ATOM    706  C1G POP X   6      32.811 126.874  71.917  1.00  0.00            
ATOM    707 1HG1 POP X   6      31.877 127.443  71.932  1.00  0.00            
ATOM    708 2HG1 POP X   6      33.633 127.593  71.874  1.00  0.00            
ATOM    709  C1F POP X   6      32.935 126.104  73.248  1.00  0.00            
ATOM    710 1HF1 POP X   6      33.925 125.645  73.312  1.00  0.00            
ATOM    711 2HF1 POP X   6      32.185 125.311  73.314  1.00  0.00            
ATOM    712  C1E POP X   6      32.731 127.137  74.393  1.00  0.00            
ATOM    713 1HE1 POP X   6      31.669 127.384  74.485  1.00  0.00            
ATOM    714 2HE1 POP X   6      33.246 128.064  74.129  1.00  0.00            
ATOM    715  C1D POP X   6      33.280 126.691  75.770  1.00  0.00            
ATOM    716 1HD1 POP X   6      34.291 126.307  75.614  1.00  0.00            
ATOM    717 2HD1 POP X   6      32.688 125.855  76.150  1.00  0.00            
ATOM    718  C1C POP X   6      33.375 127.815  76.869  1.00  0.00            
ATOM    719 1HC1 POP X   6      33.772 128.728  76.417  1.00  0.00            
ATOM    720 2HC1 POP X   6      34.131 127.485  77.586  1.00  0.00            
ATOM    721  C1B POP X   6      32.085 128.163  77.691  1.00  0.00            
ATOM    722 1HB1 POP X   6      31.624 127.239  78.051  1.00  0.00            
ATOM    723 2HB1 POP X   6      31.360 128.652  77.034  1.00  0.00            
ATOM    724  C1A POP X   6      32.406 129.094  78.923  1.00  0.00            
ATOM    725 1HA1 POP X   6      32.930 129.979  78.557  1.00  0.00            
ATOM    726 2HA1 POP X   6      33.104 128.573  79.581  1.00  0.00            
ATOM    727  C81 POP X   6      31.224 129.581  79.777  1.00  0.00            
ATOM    728  O81 POP X   6      30.269 130.120  79.155  1.00  0.00            
ATOM    729  O71 POP X   6      31.495 129.972  81.080  1.00  0.00            
ATOM    730  C7  POP X   6      30.708 131.053  81.731  1.00  0.00            
ATOM    731  C6  POP X   6      31.055 131.195  83.261  1.00  0.00            
ATOM    732  O4P POP X   6      32.464 131.483  83.311  1.00  0.00            
ATOM    733  P   POP X   6      33.159 131.374  84.727  1.00  0.00            
ATOM    734  O2P POP X   6      34.635 131.233  84.594  1.00  0.00            
ATOM    735  O3P POP X   6      32.431 130.383  85.545  1.00  0.00            
ATOM    736  O1P POP X   6      32.729 132.866  85.095  1.00  0.00            
ATOM    737  C5  POP X   6      33.837 133.780  85.030  1.00  0.00            
ATOM    738  C4  POP X   6      33.444 135.234  85.178  1.00  0.00            
ATOM    739  N   POP X   6      32.520 135.779  84.113  1.00  0.00            
ATOM    740  C1  POP X   6      31.101 135.413  84.473  1.00  0.00            
ATOM    741  H11 POP X   6      31.062 134.327  84.634  1.00  0.00            
ATOM    742  H12 POP X   6      30.777 135.931  85.379  1.00  0.00            
ATOM    743  H13 POP X   6      30.439 135.672  83.640  1.00  0.00            
ATOM    744  C2  POP X   6      32.809 135.273  82.727  1.00  0.00            
ATOM    745  H21 POP X   6      32.753 134.179  82.756  1.00  0.00            
ATOM    746  H22 POP X   6      32.068 135.659  82.020  1.00  0.00            
ATOM    747  H23 POP X   6      33.813 135.563  82.412  1.00  0.00            
ATOM    748  C3  POP X   6      32.754 137.257  84.092  1.00  0.00            
ATOM    749  H31 POP X   6      32.069 137.702  83.364  1.00  0.00            
ATOM    750  H32 POP X   6      32.546 137.698  85.072  1.00  0.00            
ATOM    751  H33 POP X   6      33.779 137.486  83.784  1.00  0.00            
ATOM    752  H41 POP X   6      32.963 135.370  86.149  1.00  0.00            
ATOM    753  H42 POP X   6      34.360 135.827  85.166  1.00  0.00            
ATOM    754  H51 POP X   6      34.360 133.657  84.076  1.00  0.00            
ATOM    755  H52 POP X   6      34.538 133.524  85.831  1.00  0.00            
ATOM    756  H61 POP X   6      30.836 130.244  83.756  1.00  0.00            
ATOM    757  H62 POP X   6      30.485 132.003  83.729  1.00  0.00            
ATOM    758  H7  POP X   6      29.646 130.809  81.635  1.00  0.00            
ATOM    759  C72 POP X   6      30.994 132.404  81.031  1.00  0.00            
ATOM    760 1H72 POP X   6      31.452 133.094  81.741  1.00  0.00            
ATOM    761 2H72 POP X   6      31.681 132.261  80.193  1.00  0.00            
ATOM    762  O72 POP X   6      29.761 132.985  80.540  1.00  0.00            
ATOM    763  C82 POP X   6      29.913 134.253  80.075  1.00  0.00            
ATOM    764  O82 POP X   6      30.412 135.125  80.841  1.00  0.00            
ATOM    765  C2A POP X   6      28.910 134.739  79.061  1.00  0.00            
ATOM    766 1HA2 POP X   6      28.051 134.066  79.053  1.00  0.00            
ATOM    767 2HA2 POP X   6      28.541 135.722  79.359  1.00  0.00            
ATOM    768  C2B POP X   6      29.508 134.822  77.638  1.00  0.00            
ATOM    769 1HB2 POP X   6      29.768 133.820  77.283  1.00  0.00            
ATOM    770 2HB2 POP X   6      28.725 135.198  76.974  1.00  0.00            
ATOM    771  C2C POP X   6      30.754 135.741  77.555  1.00  0.00            
ATOM    772 1HC2 POP X   6      30.608 136.627  78.179  1.00  0.00            
ATOM    773 2HC2 POP X   6      31.640 135.216  77.923  1.00  0.00            
ATOM    774  C2D POP X   6      30.966 136.191  76.095  1.00  0.00            
ATOM    775 1HD2 POP X   6      31.043 135.312  75.449  1.00  0.00            
ATOM    776 2HD2 POP X   6      30.051 136.717  75.812  1.00  0.00            
ATOM    777  C2E POP X   6      32.202 137.088  75.874  1.00  0.00            
ATOM    778 1HE2 POP X   6      32.624 137.403  76.832  1.00  0.00            
ATOM    779 2HE2 POP X   6      32.979 136.538  75.337  1.00  0.00            
ATOM    780  C2F POP X   6      31.776 138.331  75.082  1.00  0.00            
ATOM    781 1HF2 POP X   6      31.051 138.888  75.683  1.00  0.00            
ATOM    782 2HF2 POP X   6      32.641 138.984  74.941  1.00  0.00            
ATOM    783  C2G POP X   6      31.179 137.944  73.707  1.00  0.00            
ATOM    784 1HG2 POP X   6      31.979 137.800  72.976  1.00  0.00            
ATOM    785 2HG2 POP X   6      30.616 137.011  73.728  1.00  0.00            
ATOM    786  C2H POP X   6      30.220 139.048  73.265  1.00  0.00            
ATOM    787 1HH2 POP X   6      29.610 138.678  72.437  1.00  0.00            
ATOM    788 2HH2 POP X   6      29.532 139.307  74.075  1.00  0.00            
ATOM    789  C2I POP X   6      31.001 140.275  72.787  1.00  0.00            
ATOM    790 1HI2 POP X   6      31.690 140.608  73.566  1.00  0.00            
ATOM    791 2HI2 POP X   6      31.605 139.960  71.938  1.00  0.00            
ATOM    792  C2J POP X   6      30.042 141.442  72.470  1.00  0.00            
ATOM    793 1HJ2 POP X   6      29.043 141.246  72.870  1.00  0.00            
ATOM    794 2HJ2 POP X   6      30.397 142.350  72.965  1.00  0.00            
ATOM    795  C2K POP X   6      29.941 141.695  70.956  1.00  0.00            
ATOM    796 1HK2 POP X   6      29.640 140.780  70.439  1.00  0.00            
ATOM    797 2HK2 POP X   6      29.181 142.456  70.759  1.00  0.00            
ATOM    798  C2L POP X   6      31.311 142.180  70.448  1.00  0.00            
ATOM    799 1HL2 POP X   6      31.565 143.108  70.968  1.00  0.00            
ATOM    800 2HL2 POP X   6      32.109 141.474  70.668  1.00  0.00            
ATOM    801  C2M POP X   6      31.341 142.439  68.946  1.00  0.00            
ATOM    802 1HM2 POP X   6      31.129 141.506  68.416  1.00  0.00            
ATOM    803 2HM2 POP X   6      30.578 143.170  68.663  1.00  0.00            
ATOM    804  C2N POP X   6      32.741 142.959  68.583  1.00  0.00            
ATOM    805 1HN2 POP X   6      32.874 143.981  68.949  1.00  0.00            
ATOM    806 2HN2 POP X   6      33.517 142.335  69.034  1.00  0.00            
ATOM    807  C2T POP X   6      32.894 142.912  67.060  1.00  0.00            
ATOM    808 1HT2 POP X   6      32.133 143.527  66.574  1.00  0.00            
ATOM    809 2HT2 POP X   6      33.876 143.293  66.768  1.00  0.00            
ATOM    810 3HT2 POP X   6      32.803 141.888  66.689  1.00  0.00            
ATOM    811  C1T POP X   7      48.261  97.033  68.672  1.00  0.00            
ATOM    812 1HT1 POP X   7      47.577  97.442  67.925  1.00  0.00            
ATOM    813 2HT1 POP X   7      48.455  95.987  68.421  1.00  0.00            
ATOM    814 3HT1 POP X   7      47.763  97.071  69.645  1.00  0.00            
ATOM    815  C1N POP X   7      49.565  97.838  68.695  1.00  0.00            
ATOM    816 1HN1 POP X   7      49.323  98.875  68.942  1.00  0.00            
ATOM    817 2HN1 POP X   7      50.029  97.842  67.706  1.00  0.00            
ATOM    818  C1M POP X   7      50.536  97.235  69.730  1.00  0.00            
ATOM    819 1HM1 POP X   7      51.237  96.574  69.214  1.00  0.00            
ATOM    820 2HM1 POP X   7      50.006  96.623  70.465  1.00  0.00            
ATOM    821  C1L POP X   7      51.312  98.344  70.470  1.00  0.00            
ATOM    822 1HL1 POP X   7      51.630  99.105  69.751  1.00  0.00            
ATOM    823 2HL1 POP X   7      52.224  97.909  70.888  1.00  0.00            
ATOM    824  C1K POP X   7      50.508  98.991  71.633  1.00  0.00            
ATOM    825 1HK1 POP X   7      50.273  98.253  72.405  1.00  0.00            
ATOM    826 2HK1 POP X   7      49.560  99.370  71.244  1.00  0.00            
ATOM    827  C1J POP X   7      51.315 100.168  72.239  1.00  0.00            
ATOM    828 1HJ1 POP X   7      51.967 100.605  71.477  1.00  0.00            
ATOM    829 2HJ1 POP X   7      51.975  99.759  73.009  1.00  0.00            
ATOM    830  C1I POP X   7      50.471 101.333  72.836  1.00  0.00            
ATOM    831 1HI1 POP X   7      49.704 100.895  73.480  1.00  0.00            
ATOM    832 2HI1 POP X   7      49.944 101.862  72.038  1.00  0.00            
ATOM    833  C1H POP X   7      51.315 102.334  73.692  1.00  0.00            
ATOM    834 1HH1 POP X   7      52.237 101.836  73.987  1.00  0.00            
ATOM    835 2HH1 POP X   7      50.754 102.492  74.617  1.00  0.00            
ATOM    836  CZ2 POP X   7      51.598 103.735  73.112  1.00  0.00            
ATOM    837  HZ2 POP X   7      50.964 104.049  72.286  1.00  0.00            
ATOM    838  CZ1 POP X   7      52.534 104.571  73.576  1.00  0.00            
ATOM    839  HZ1 POP X   7      52.682 105.555  73.136  1.00  0.00            
ATOM    840  C1G POP X   7      53.441 104.155  74.716  1.00  0.00            
ATOM    841 1HG1 POP X   7      53.830 103.151  74.536  1.00  0.00            
ATOM    842 2HG1 POP X   7      52.827 104.115  75.616  1.00  0.00            
ATOM    843  C1F POP X   7      54.657 105.061  74.969  1.00  0.00            
ATOM    844 1HF1 POP X   7      54.329 106.081  75.184  1.00  0.00            
ATOM    845 2HF1 POP X   7      55.263 105.102  74.060  1.00  0.00            
ATOM    846  C1E POP X   7      55.526 104.520  76.127  1.00  0.00            
ATOM    847 1HE1 POP X   7      56.455 105.095  76.163  1.00  0.00            
ATOM    848 2HE1 POP X   7      55.796 103.475  75.954  1.00  0.00            
ATOM    849  C1D POP X   7      54.781 104.670  77.473  1.00  0.00            
ATOM    850 1HD1 POP X   7      53.902 104.024  77.510  1.00  0.00            
ATOM    851 2HD1 POP X   7      54.437 105.703  77.579  1.00  0.00            
ATOM    852  C1C POP X   7      55.706 104.318  78.688  1.00  0.00            
ATOM    853 1HC1 POP X   7      56.677 104.808  78.576  1.00  0.00            
ATOM    854 2HC1 POP X   7      55.891 103.241  78.683  1.00  0.00            
ATOM    855  C1B POP X   7      55.092 104.739  80.058  1.00  0.00            
ATOM    856 1HB1 POP X   7      54.032 104.472  80.039  1.00  0.00            
ATOM    857 2HB1 POP X   7      55.134 105.826  80.165  1.00  0.00            
ATOM    858  C1A POP X   7      55.717 104.050  81.318  1.00  0.00            
ATOM    859 1HA1 POP X   7      55.843 102.985  81.118  1.00  0.00            
ATOM    860 2HA1 POP X   7      54.985 104.114  82.125  1.00  0.00            
ATOM    861  C81 POP X   7      57.032 104.611  81.855  1.00  0.00            
ATOM    862  O81 POP X   7      58.082 104.211  81.277  1.00  0.00            
ATOM    863  O71 POP X   7      57.074 104.905  83.205  1.00  0.00            
ATOM    864  C7  POP X   7      58.071 104.220  84.049  1.00  0.00            
ATOM    865  C6  POP X   7      58.221 104.944  85.428  1.00  0.00            
ATOM    866  O4P POP X   7      58.739 106.297  85.264  1.00  0.00            
ATOM    867  P   POP X   7      58.476 107.278  86.498  1.00  0.00            
ATOM    868  O2P POP X   7      59.684 107.552  87.293  1.00  0.00            
ATOM    869  O3P POP X   7      57.251 106.885  87.241  1.00  0.00            
ATOM    870  O1P POP X   7      58.141 108.660  85.815  1.00  0.00            
ATOM    871  C5  POP X   7      57.209 109.452  86.575  1.00  0.00            
ATOM    872  C4  POP X   7      57.367 110.915  86.219  1.00  0.00            
ATOM    873  N   POP X   7      56.831 111.304  84.845  1.00  0.00            
ATOM    874  C1  POP X   7      57.149 110.336  83.724  1.00  0.00            
ATOM    875  H11 POP X   7      58.234 110.236  83.628  1.00  0.00            
ATOM    876  H12 POP X   7      56.766 109.348  84.009  1.00  0.00            
ATOM    877  H13 POP X   7      56.708 110.660  82.780  1.00  0.00            
ATOM    878  C2  POP X   7      57.361 112.647  84.501  1.00  0.00            
ATOM    879  H21 POP X   7      58.450 112.598  84.390  1.00  0.00            
ATOM    880  H22 POP X   7      56.938 112.971  83.546  1.00  0.00            
ATOM    881  H23 POP X   7      57.104 113.382  85.269  1.00  0.00            
ATOM    882  C3  POP X   7      55.366 111.515  84.910  1.00  0.00            
ATOM    883  H31 POP X   7      54.988 111.801  83.925  1.00  0.00            
ATOM    884  H32 POP X   7      54.893 110.572  85.205  1.00  0.00            
ATOM    885  H33 POP X   7      55.109 112.290  85.637  1.00  0.00            
ATOM    886  H41 POP X   7      56.887 111.539  86.975  1.00  0.00            
ATOM    887  H42 POP X   7      58.440 111.120  86.229  1.00  0.00            
ATOM    888  H51 POP X   7      57.429 109.351  87.644  1.00  0.00            
ATOM    889  H52 POP X   7      56.188 109.109  86.388  1.00  0.00            
ATOM    890  H61 POP X   7      58.898 104.388  86.083  1.00  0.00            
ATOM    891  H62 POP X   7      57.227 104.972  85.884  1.00  0.00            
ATOM    892  H7  POP X   7      59.047 104.198  83.555  1.00  0.00            
ATOM    893  C72 POP X   7      57.554 102.782  84.341  1.00  0.00            
ATOM    894 1H72 POP X   7      58.189 102.294  85.086  1.00  0.00            
ATOM    895 2H72 POP X   7      56.543 102.853  84.753  1.00  0.00            
ATOM    896  O72 POP X   7      57.485 101.955  83.145  1.00  0.00            
ATOM    897  C82 POP X   7      58.680 101.566  82.614  1.00  0.00            
ATOM    898  O82 POP X   7      59.636 101.283  83.389  1.00  0.00            
ATOM    899  C2A POP X   7      58.630 100.866  81.274  1.00  0.00            
ATOM    900 1HA2 POP X   7      58.490  99.794  81.424  1.00  0.00            
ATOM    901 2HA2 POP X   7      57.771 101.239  80.713  1.00  0.00            
ATOM    902  C2B POP X   7      59.923 101.125  80.472  1.00  0.00            
ATOM    903 1HB2 POP X   7      60.122 102.202  80.482  1.00  0.00            
ATOM    904 2HB2 POP X   7      60.765 100.639  80.975  1.00  0.00            
ATOM    905  C2C POP X   7      59.844 100.642  79.006  1.00  0.00            
ATOM    906 1HC2 POP X   7      59.669  99.564  78.962  1.00  0.00            
ATOM    907 2HC2 POP X   7      59.011 101.142  78.504  1.00  0.00            
ATOM    908  C2D POP X   7      61.170 101.000  78.304  1.00  0.00            
ATOM    909 1HD2 POP X   7      61.383 102.029  78.587  1.00  0.00            
ATOM    910 2HD2 POP X   7      61.974 100.373  78.701  1.00  0.00            
ATOM    911  C2E POP X   7      61.110 100.877  76.766  1.00  0.00            
ATOM    912 1HE2 POP X   7      60.798  99.864  76.500  1.00  0.00            
ATOM    913 2HE2 POP X   7      60.358 101.562  76.363  1.00  0.00            
ATOM    914  C2F POP X   7      62.478 101.154  76.136  1.00  0.00            
ATOM    915 1HF2 POP X   7      63.230 100.467  76.533  1.00  0.00            
ATOM    916 2HF2 POP X   7      62.419 101.008  75.054  1.00  0.00            
ATOM    917  C2G POP X   7      62.828 102.601  76.463  1.00  0.00            
ATOM    918 1HG2 POP X   7      62.048 103.284  76.115  1.00  0.00            
ATOM    919 2HG2 POP X   7      62.979 102.748  77.531  1.00  0.00            
ATOM    920  C2H POP X   7      64.148 102.908  75.786  1.00  0.00            
ATOM    921 1HH2 POP X   7      64.910 102.195  76.110  1.00  0.00            
ATOM    922 2HH2 POP X   7      64.058 102.848  74.698  1.00  0.00            
ATOM    923  C2I POP X   7      64.527 104.330  76.216  1.00  0.00            
ATOM    924 1HI2 POP X   7      63.776 105.026  75.831  1.00  0.00            
ATOM    925 2HI2 POP X   7      64.498 104.412  77.307  1.00  0.00            
ATOM    926  C2J POP X   7      65.907 104.805  75.746  1.00  0.00            
ATOM    927 1HJ2 POP X   7      65.962 104.734  74.656  1.00  0.00            
ATOM    928 2HJ2 POP X   7      65.990 105.865  75.991  1.00  0.00            
ATOM    929  C2K POP X   7      67.078 104.009  76.374  1.00  0.00            
ATOM    930 1HK2 POP X   7      66.948 103.926  77.456  1.00  0.00            
ATOM    931 2HK2 POP X   7      67.089 102.995  75.967  1.00  0.00            
ATOM    932  C2L POP X   7      68.422 104.683  76.067  1.00  0.00            
ATOM    933 1HL2 POP X   7      69.237 103.983  76.269  1.00  0.00            
ATOM    934 2HL2 POP X   7      68.441 104.892  74.994  1.00  0.00            
ATOM    935  C2M POP X   7      68.655 105.974  76.878  1.00  0.00            
ATOM    936 1HM2 POP X   7      67.719 106.454  77.168  1.00  0.00            
ATOM    937 2HM2 POP X   7      69.180 105.727  77.804  1.00  0.00            
ATOM    938  C2N POP X   7      69.485 106.969  76.052  1.00  0.00            
ATOM    939 1HN2 POP X   7      68.867 107.369  75.244  1.00  0.00            
ATOM    940 2HN2 POP X   7      69.752 107.816  76.690  1.00  0.00            
ATOM    941  C2T POP X   7      70.775 106.374  75.441  1.00  0.00            
ATOM    942 1HT2 POP X   7      70.560 105.639  74.663  1.00  0.00            
ATOM    943 2HT2 POP X   7      71.372 107.168  74.986  1.00  0.00            
ATOM    944 3HT2 POP X   7      71.381 105.896  76.214  1.00  0.00            
ATOM    945  C1T POP X   8     112.951 125.333  61.203  1.00  0.00            
ATOM    946 1HT1 POP X   8     112.546 125.081  62.186  1.00  0.00            
ATOM    947 2HT1 POP X   8     113.776 126.026  61.368  1.00  0.00            
ATOM    948 3HT1 POP X   8     112.165 125.852  60.648  1.00  0.00            
ATOM    949  C1N POP X   8     113.376 124.043  60.480  1.00  0.00            
ATOM    950 1HN1 POP X   8     112.550 123.327  60.491  1.00  0.00            
ATOM    951 2HN1 POP X   8     114.226 123.578  60.986  1.00  0.00            
ATOM    952  C1M POP X   8     113.725 124.395  59.030  1.00  0.00            
ATOM    953 1HM1 POP X   8     112.868 124.858  58.532  1.00  0.00            
ATOM    954 2HM1 POP X   8     113.940 123.471  58.487  1.00  0.00            
ATOM    955  C1L POP X   8     114.929 125.356  59.006  1.00  0.00            
ATOM    956 1HL1 POP X   8     115.348 125.483  60.006  1.00  0.00            
ATOM    957 2HL1 POP X   8     114.622 126.344  58.654  1.00  0.00            
ATOM    958  C1K POP X   8     116.041 124.795  58.123  1.00  0.00            
ATOM    959 1HK1 POP X   8     115.741 124.878  57.076  1.00  0.00            
ATOM    960 2HK1 POP X   8     116.206 123.737  58.344  1.00  0.00            
ATOM    961  C1J POP X   8     117.341 125.563  58.406  1.00  0.00            
ATOM    962 1HJ1 POP X   8     117.606 125.445  59.460  1.00  0.00            
ATOM    963 2HJ1 POP X   8     117.193 126.633  58.236  1.00  0.00            
ATOM    964  C1I POP X   8     118.509 125.050  57.561  1.00  0.00            
ATOM    965 1HI1 POP X   8     118.666 123.978  57.705  1.00  0.00            
ATOM    966 2HI1 POP X   8     119.415 125.567  57.890  1.00  0.00            
ATOM    967  C1H POP X   8     118.223 125.367  56.091  1.00  0.00            
ATOM    968 1HH1 POP X   8     117.725 126.337  56.011  1.00  0.00            
ATOM    969 2HH1 POP X   8     117.563 124.605  55.669  1.00  0.00            
ATOM    970  CZ2 POP X   8     119.514 125.426  55.313  1.00  0.00            
ATOM    971  HZ2 POP X   8     120.443 125.275  55.859  1.00  0.00            
ATOM    972  CZ1 POP X   8     119.549 125.664  54.009  1.00  0.00            
ATOM    973  HZ1 POP X   8     120.505 125.701  53.492  1.00  0.00            
ATOM    974  C1G POP X   8     118.301 125.867  53.167  1.00  0.00            
ATOM    975 1HG1 POP X   8     117.627 126.579  53.649  1.00  0.00            
ATOM    976 2HG1 POP X   8     117.774 124.913  53.087  1.00  0.00            
ATOM    977  C1F POP X   8     118.616 126.368  51.747  1.00  0.00            
ATOM    978 1HF1 POP X   8     119.343 125.699  51.279  1.00  0.00            
ATOM    979 2HF1 POP X   8     119.074 127.359  51.809  1.00  0.00            
ATOM    980  C1E POP X   8     117.339 126.426  50.869  1.00  0.00            
ATOM    981 1HE1 POP X   8     116.612 127.095  51.336  1.00  0.00            
ATOM    982 2HE1 POP X   8     116.880 125.437  50.797  1.00  0.00            
ATOM    983  C1D POP X   8     117.679 126.947  49.450  1.00  0.00            
ATOM    984 1HD1 POP X   8     118.304 126.210  48.937  1.00  0.00            
ATOM    985 2HD1 POP X   8     118.300 127.837  49.575  1.00  0.00            
ATOM    986  C1C POP X   8     116.495 127.339  48.520  1.00  0.00            
ATOM    987 1HC1 POP X   8     115.736 127.877  49.095  1.00  0.00            
ATOM    988 2HC1 POP X   8     116.027 126.433  48.127  1.00  0.00            
ATOM    989  C1B POP X   8     116.989 128.249  47.349  1.00  0.00            
ATOM    990 1HB1 POP X   8     117.861 127.794  46.871  1.00  0.00            
ATOM    991 2HB1 POP X   8     117.319 129.204  47.769  1.00  0.00            
ATOM    992  C1A POP X   8     115.909 128.521  46.260  1.00  0.00            
ATOM    993 1HA1 POP X   8     114.958 128.734  46.754  1.00  0.00            
ATOM    994 2HA1 POP X   8     115.756 127.617  45.668  1.00  0.00            
ATOM    995  C81 POP X   8     116.234 129.685  45.324  1.00  0.00            
ATOM    996  O81 POP X   8     115.445 130.669  45.371  1.00  0.00            
ATOM    997  O71 POP X   8     116.912 129.418  44.158  1.00  0.00            
ATOM    998  C7  POP X   8     117.244 130.514  43.220  1.00  0.00            
ATOM    999  C6  POP X   8     116.022 130.906  42.330  1.00  0.00            
ATOM   1000  O4P POP X   8     116.195 130.649  40.915  1.00  0.00            
ATOM   1001  P   POP X   8     115.744 131.839  39.951  1.00  0.00            
ATOM   1002  O2P POP X   8     116.796 132.008  38.923  1.00  0.00            
ATOM   1003  O3P POP X   8     115.289 133.072  40.648  1.00  0.00            
ATOM   1004  O1P POP X   8     114.472 131.134  39.286  1.00  0.00            
ATOM   1005  C5  POP X   8     114.124 131.649  37.977  1.00  0.00            
ATOM   1006  C4  POP X   8     113.210 130.702  37.214  1.00  0.00            
ATOM   1007  N   POP X   8     112.981 131.139  35.762  1.00  0.00            
ATOM   1008  C1  POP X   8     112.609 132.590  35.608  1.00  0.00            
ATOM   1009  H11 POP X   8     111.702 132.809  36.178  1.00  0.00            
ATOM   1010  H12 POP X   8     113.425 133.207  36.002  1.00  0.00            
ATOM   1011  H13 POP X   8     112.450 132.834  34.555  1.00  0.00            
ATOM   1012  C2  POP X   8     111.840 130.349  35.191  1.00  0.00            
ATOM   1013  H21 POP X   8     110.917 130.559  35.739  1.00  0.00            
ATOM   1014  H22 POP X   8     111.695 130.629  34.143  1.00  0.00            
ATOM   1015  H23 POP X   8     112.059 129.277  35.236  1.00  0.00            
ATOM   1016  C3  POP X   8     114.219 130.893  34.944  1.00  0.00            
ATOM   1017  H31 POP X   8     114.057 131.218  33.913  1.00  0.00            
ATOM   1018  H32 POP X   8     115.053 131.464  35.370  1.00  0.00            
ATOM   1019  H33 POP X   8     114.479 129.831  34.950  1.00  0.00            
ATOM   1020  H41 POP X   8     113.648 129.702  37.225  1.00  0.00            
ATOM   1021  H42 POP X   8     112.251 130.658  37.735  1.00  0.00            
ATOM   1022  H51 POP X   8     115.031 131.784  37.384  1.00  0.00            
ATOM   1023  H52 POP X   8     113.645 132.623  38.108  1.00  0.00            
ATOM   1024  H61 POP X   8     115.778 131.949  42.538  1.00  0.00            
ATOM   1025  H62 POP X   8     115.157 130.320  42.650  1.00  0.00            
ATOM   1026  H7  POP X   8     118.027 130.130  42.559  1.00  0.00            
ATOM   1027  C72 POP X   8     117.797 131.785  43.939  1.00  0.00            
ATOM   1028 1H72 POP X   8     118.343 132.393  43.209  1.00  0.00            
ATOM   1029 2H72 POP X   8     116.965 132.382  44.326  1.00  0.00            
ATOM   1030  O72 POP X   8     118.684 131.465  45.054  1.00  0.00            
ATOM   1031  C82 POP X   8     119.171 132.548  45.742  1.00  0.00            
ATOM   1032  O82 POP X   8     119.057 133.718  45.283  1.00  0.00            
ATOM   1033  C2A POP X   8     119.385 132.408  47.236  1.00  0.00            
ATOM   1034 1HA2 POP X   8     119.692 131.382  47.448  1.00  0.00            
ATOM   1035 2HA2 POP X   8     120.203 133.062  47.546  1.00  0.00            
ATOM   1036  C2B POP X   8     118.109 132.753  48.049  1.00  0.00            
ATOM   1037 1HB2 POP X   8     117.826 133.797  47.885  1.00  0.00            
ATOM   1038 2HB2 POP X   8     117.286 132.145  47.662  1.00  0.00            
ATOM   1039  C2C POP X   8     118.253 132.463  49.565  1.00  0.00            
ATOM   1040 1HC2 POP X   8     117.303 132.037  49.901  1.00  0.00            
ATOM   1041 2HC2 POP X   8     119.010 131.693  49.737  1.00  0.00            
ATOM   1042  C2D POP X   8     118.552 133.710  50.444  1.00  0.00            
ATOM   1043 1HD2 POP X   8     119.534 134.127  50.204  1.00  0.00            
ATOM   1044 2HD2 POP X   8     117.800 134.477  50.242  1.00  0.00            
ATOM   1045  C2E POP X   8     118.484 133.295  51.925  1.00  0.00            
ATOM   1046 1HE2 POP X   8     117.615 132.658  52.112  1.00  0.00            
ATOM   1047 2HE2 POP X   8     119.370 132.691  52.134  1.00  0.00            
ATOM   1048  C2F POP X   8     118.382 134.532  52.837  1.00  0.00            
ATOM   1049 1HF2 POP X   8     118.740 135.418  52.305  1.00  0.00            
ATOM   1050 2HF2 POP X   8     117.339 134.723  53.104  1.00  0.00            
ATOM   1051  C2G POP X   8     119.261 134.338  54.089  1.00  0.00            
ATOM   1052 1HG2 POP X   8     119.900 133.455  54.020  1.00  0.00            
ATOM   1053 2HG2 POP X   8     119.946 135.189  54.128  1.00  0.00            
ATOM   1054  C2H POP X   8     118.500 134.293  55.425  1.00  0.00            
ATOM   1055 1HH2 POP X   8     117.752 135.090  55.468  1.00  0.00            
ATOM   1056 2HH2 POP X   8     117.962 133.342  55.467  1.00  0.00            
ATOM   1057  C2I POP X   8     119.472 134.451  56.613  1.00  0.00            
ATOM   1058 1HI2 POP X   8     120.443 134.049  56.310  1.00  0.00            
ATOM   1059 2HI2 POP X   8     119.626 135.506  56.856  1.00  0.00            
ATOM   1060  C2J POP X   8     118.963 133.677  57.832  1.00  0.00            
ATOM   1061 1HJ2 POP X   8     118.311 134.336  58.399  1.00  0.00            
ATOM   1062 2HJ2 POP X   8     118.362 132.810  57.545  1.00  0.00            
ATOM   1063  C2K POP X   8     120.202 133.159  58.591  1.00  0.00            
ATOM   1064 1HK2 POP X   8     120.594 132.272  58.085  1.00  0.00            
ATOM   1065 2HK2 POP X   8     120.997 133.911  58.579  1.00  0.00            
ATOM   1066  C2L POP X   8     119.896 132.827  60.044  1.00  0.00            
ATOM   1067 1HL2 POP X   8     119.082 132.097  60.079  1.00  0.00            
ATOM   1068 2HL2 POP X   8     120.773 132.366  60.505  1.00  0.00            
ATOM   1069  C2M POP X   8     119.515 134.113  60.812  1.00  0.00            
ATOM   1070 1HM2 POP X   8     120.358 134.807  60.856  1.00  0.00            
ATOM   1071 2HM2 POP X   8     118.666 134.638  60.381  1.00  0.00            
ATOM   1072  C2N POP X   8     119.111 133.669  62.219  1.00  0.00            
ATOM   1073 1HN2 POP X   8     118.406 132.835  62.149  1.00  0.00            
ATOM   1074 2HN2 POP X   8     119.993 133.288  62.741  1.00  0.00            
ATOM   1075  C2T POP X   8     118.448 134.746  63.089  1.00  0.00            
ATOM   1076 1HT2 POP X   8     117.527 135.105  62.623  1.00  0.00            
ATOM   1077 2HT2 POP X   8     118.199 134.342  64.073  1.00  0.00            
ATOM   1078 3HT2 POP X   8     119.121 135.595  63.226  1.00  0.00            
ATOM   1079  C1T POP X   9      10.512 105.667  69.996  1.00  0.00            
ATOM   1080 1HT1 POP X   9       9.606 106.230  70.232  1.00  0.00            
ATOM   1081 2HT1 POP X   9      10.266 104.602  70.029  1.00  0.00            
ATOM   1082 3HT1 POP X   9      11.253 105.877  70.772  1.00  0.00            
ATOM   1083  C1N POP X   9      11.036 106.068  68.618  1.00  0.00            
ATOM   1084 1HN1 POP X   9      11.251 107.139  68.590  1.00  0.00            
ATOM   1085 2HN1 POP X   9      10.277 105.850  67.861  1.00  0.00            
ATOM   1086  C1M POP X   9      12.308 105.252  68.366  1.00  0.00            
ATOM   1087 1HM1 POP X   9      12.112 104.185  68.501  1.00  0.00            
ATOM   1088 2HM1 POP X   9      13.091 105.546  69.071  1.00  0.00            
ATOM   1089  C1L POP X   9      12.762 105.509  66.937  1.00  0.00            
ATOM   1090 1HL1 POP X   9      12.913 106.583  66.792  1.00  0.00            
ATOM   1091 2HL1 POP X   9      11.967 105.194  66.254  1.00  0.00            
ATOM   1092  C1K POP X   9      14.060 104.762  66.609  1.00  0.00            
ATOM   1093 1HK1 POP X   9      13.925 103.687  66.751  1.00  0.00            
ATOM   1094 2HK1 POP X   9      14.882 105.099  67.247  1.00  0.00            
ATOM   1095  C1J POP X   9      14.350 105.079  65.137  1.00  0.00            
ATOM   1096 1HJ1 POP X   9      14.540 106.149  65.013  1.00  0.00            
ATOM   1097 2HJ1 POP X   9      13.446 104.854  64.562  1.00  0.00            
ATOM   1098  C1I POP X   9      15.508 104.289  64.527  1.00  0.00            
ATOM   1099 1HI1 POP X   9      15.557 103.286  64.958  1.00  0.00            
ATOM   1100 2HI1 POP X   9      16.448 104.798  64.757  1.00  0.00            
ATOM   1101  C1H POP X   9      15.288 104.172  63.012  1.00  0.00            
ATOM   1102 1HH1 POP X   9      15.060 105.161  62.605  1.00  0.00            
ATOM   1103 2HH1 POP X   9      14.446 103.508  62.803  1.00  0.00            
ATOM   1104  CZ2 POP X   9      16.567 103.669  62.386  1.00  0.00            
ATOM   1105  HZ2 POP X   9      17.477 103.746  62.978  1.00  0.00            
ATOM   1106  CZ1 POP X   9      16.621 103.111  61.188  1.00  0.00            
ATOM   1107  HZ1 POP X   9      17.572 102.747  60.804  1.00  0.00            
ATOM   1108  C1G POP X   9      15.412 102.982  60.279  1.00  0.00            
ATOM   1109 1HG1 POP X   9      14.858 103.924  60.260  1.00  0.00            
ATOM   1110 2HG1 POP X   9      14.742 102.201  60.648  1.00  0.00            
ATOM   1111  C1F POP X   9      15.849 102.625  58.846  1.00  0.00            
ATOM   1112 1HF1 POP X   9      16.188 101.588  58.844  1.00  0.00            
ATOM   1113 2HF1 POP X   9      16.705 103.245  58.562  1.00  0.00            
ATOM   1114  C1E POP X   9      14.737 102.808  57.776  1.00  0.00            
ATOM   1115 1HE1 POP X   9      14.577 103.877  57.609  1.00  0.00            
ATOM   1116 2HE1 POP X   9      13.792 102.387  58.128  1.00  0.00            
ATOM   1117  C1D POP X   9      15.140 102.124  56.448  1.00  0.00            
ATOM   1118 1HD1 POP X   9      14.918 101.057  56.543  1.00  0.00            
ATOM   1119 2HD1 POP X   9      16.228 102.196  56.372  1.00  0.00            
ATOM   1120  C1C POP X   9      14.575 102.638  55.105  1.00  0.00            
ATOM   1121 1HC1 POP X   9      14.841 103.689  54.967  1.00  0.00            
ATOM   1122 2HC1 POP X   9      13.485 102.552  55.086  1.00  0.00            
ATOM   1123  C1B POP X   9      15.212 101.768  53.982  1.00  0.00            
ATOM   1124 1HB1 POP X   9      14.839 100.744  54.079  1.00  0.00            
ATOM   1125 2HB1 POP X   9      16.295 101.721  54.127  1.00  0.00            
ATOM   1126  C1A POP X   9      14.959 102.266  52.540  1.00  0.00            
ATOM   1127 1HA1 POP X   9      13.885 102.390  52.383  1.00  0.00            
ATOM   1128 2HA1 POP X   9      15.430 103.239  52.392  1.00  0.00            
ATOM   1129  C81 POP X   9      15.501 101.279  51.519  1.00  0.00            
ATOM   1130  O81 POP X   9      14.667 100.682  50.784  1.00  0.00            
ATOM   1131  O71 POP X   9      16.821 101.332  51.158  1.00  0.00            
ATOM   1132  C7  POP X   9      17.387 100.068  50.681  1.00  0.00            
ATOM   1133  C6  POP X   9      17.782 100.239  49.137  1.00  0.00            
ATOM   1134  O4P POP X   9      19.185 100.245  48.786  1.00  0.00            
ATOM   1135  P   POP X   9      19.471 100.693  47.287  1.00  0.00            
ATOM   1136  O2P POP X   9      18.819 101.990  46.966  1.00  0.00            
ATOM   1137  O3P POP X   9      19.298  99.547  46.384  1.00  0.00            
ATOM   1138  O1P POP X   9      21.009 100.900  47.501  1.00  0.00            
ATOM   1139  C5  POP X   9      21.290 102.145  48.116  1.00  0.00            
ATOM   1140  C4  POP X   9      22.758 102.260  48.408  1.00  0.00            
ATOM   1141  N   POP X   9      23.249 101.352  49.527  1.00  0.00            
ATOM   1142  C1  POP X   9      24.508 101.972  50.040  1.00  0.00            
ATOM   1143  H11 POP X   9      25.235 102.100  49.233  1.00  0.00            
ATOM   1144  H12 POP X   9      24.297 102.936  50.513  1.00  0.00            
ATOM   1145  H13 POP X   9      24.944 101.308  50.793  1.00  0.00            
ATOM   1146  C2  POP X   9      23.518 100.005  48.911  1.00  0.00            
ATOM   1147  H21 POP X   9      24.300 100.068  48.151  1.00  0.00            
ATOM   1148  H22 POP X   9      23.818  99.294  49.684  1.00  0.00            
ATOM   1149  H23 POP X   9      22.589  99.652  48.440  1.00  0.00            
ATOM   1150  C3  POP X   9      22.296 101.168  50.691  1.00  0.00            
ATOM   1151  H31 POP X   9      22.728 100.497  51.437  1.00  0.00            
ATOM   1152  H32 POP X   9      22.063 102.134  51.146  1.00  0.00            
ATOM   1153  H33 POP X   9      21.368 100.731  50.298  1.00  0.00            
ATOM   1154  H41 POP X   9      23.318 102.038  47.498  1.00  0.00            
ATOM   1155  H42 POP X   9      22.962 103.292  48.697  1.00  0.00            
ATOM   1156  H51 POP X   9      20.702 102.280  49.028  1.00  0.00            
ATOM   1157  H52 POP X   9      21.024 102.945  47.417  1.00  0.00            
ATOM   1158  H61 POP X   9      17.330 101.176  48.795  1.00  0.00            
ATOM   1159  H62 POP X   9      17.313  99.427  48.573  1.00  0.00            
ATOM   1160  H7  POP X   9      16.600  99.307  50.685  1.00  0.00            
ATOM   1161  C72 POP X   9      18.418  99.579  51.777  1.00  0.00            
ATOM   1162 1H72 POP X   9      18.810  98.600  51.486  1.00  0.00            
ATOM   1163 2H72 POP X   9      19.248 100.287  51.839  1.00  0.00            
ATOM   1164  O72 POP X   9      17.770  99.463  53.131  1.00  0.00            
ATOM   1165  C82 POP X   9      18.449  98.899  54.216  1.00  0.00            
ATOM   1166  O82 POP X   9      19.640  98.528  54.030  1.00  0.00            
ATOM   1167  C2A POP X   9      18.099  99.353  55.663  1.00  0.00            
ATOM   1168 1HA2 POP X   9      18.790 100.164  55.902  1.00  0.00            
ATOM   1169 2HA2 POP X   9      17.107  99.805  55.648  1.00  0.00            
ATOM   1170  C2B POP X   9      18.145  98.306  56.869  1.00  0.00            
ATOM   1171 1HB2 POP X   9      17.248  97.683  56.842  1.00  0.00            
ATOM   1172 2HB2 POP X   9      18.996  97.632  56.733  1.00  0.00            
ATOM   1173  C2C POP X   9      18.273  98.986  58.298  1.00  0.00            
ATOM   1174 1HC2 POP X   9      19.251  99.475  58.316  1.00  0.00            
ATOM   1175 2HC2 POP X   9      17.541  99.794  58.354  1.00  0.00            
ATOM   1176  C2D POP X   9      18.130  98.128  59.640  1.00  0.00            
ATOM   1177 1HD2 POP X   9      17.073  97.984  59.876  1.00  0.00            
ATOM   1178 2HD2 POP X   9      18.581  97.141  59.507  1.00  0.00            
ATOM   1179  C2E POP X   9      18.857  98.874  60.808  1.00  0.00            
ATOM   1180 1HE2 POP X   9      19.932  98.814  60.621  1.00  0.00            
ATOM   1181 2HE2 POP X   9      18.592  99.930  60.703  1.00  0.00            
ATOM   1182  C2F POP X   9      18.599  98.494  62.294  1.00  0.00            
ATOM   1183 1HF2 POP X   9      17.529  98.536  62.511  1.00  0.00            
ATOM   1184 2HF2 POP X   9      18.955  97.482  62.502  1.00  0.00            
ATOM   1185  C2G POP X   9      19.363  99.533  63.157  1.00  0.00            
ATOM   1186 1HG2 POP X   9      20.435  99.444  62.957  1.00  0.00            
ATOM   1187 2HG2 POP X   9      19.064 100.531  62.825  1.00  0.00            
ATOM   1188  C2H POP X   9      19.139  99.457  64.685  1.00  0.00            
ATOM   1189 1HH2 POP X   9      18.066  99.468  64.892  1.00  0.00            
ATOM   1190 2HH2 POP X   9      19.553  98.532  65.096  1.00  0.00            
ATOM   1191  C2I POP X   9      19.813 100.701  65.335  1.00  0.00            
ATOM   1192 1HI2 POP X   9      20.897 100.567  65.311  1.00  0.00            
ATOM   1193 2HI2 POP X   9      19.591 101.589  64.737  1.00  0.00            
ATOM   1194  C2J POP X   9      19.347 100.993  66.789  1.00  0.00            
ATOM   1195 1HJ2 POP X   9      18.257 101.074  66.789  1.00  0.00            
ATOM   1196 2HJ2 POP X   9      19.597 100.150  67.440  1.00  0.00            
ATOM   1197  C2K POP X   9      19.924 102.309  67.361  1.00  0.00            
ATOM   1198 1HK2 POP X   9      19.806 103.130  66.649  1.00  0.00            
ATOM   1199 2HK2 POP X   9      19.358 102.570  68.260  1.00  0.00            
ATOM   1200  C2L POP X   9      21.392 102.118  67.735  1.00  0.00            
ATOM   1201 1HL2 POP X   9      21.535 101.183  68.282  1.00  0.00            
ATOM   1202 2HL2 POP X   9      21.960 102.035  66.804  1.00  0.00            
ATOM   1203  C2M POP X   9      21.906 103.277  68.597  1.00  0.00            
ATOM   1204 1HM2 POP X   9      21.310 104.183  68.458  1.00  0.00            
ATOM   1205 2HM2 POP X   9      21.864 102.999  69.653  1.00  0.00            
ATOM   1206  C2N POP X   9      23.344 103.540  68.139  1.00  0.00            
ATOM   1207 1HN2 POP X   9      23.866 102.595  67.959  1.00  0.00            
ATOM   1208 2HN2 POP X   9      23.342 104.100  67.200  1.00  0.00            
ATOM   1209  C2T POP X   9      24.133 104.298  69.202  1.00  0.00            
ATOM   1210 1HT2 POP X   9      24.188 103.723  70.130  1.00  0.00            
ATOM   1211 2HT2 POP X   9      25.152 104.485  68.856  1.00  0.00            
ATOM   1212 3HT2 POP X   9      23.663 105.260  69.418  1.00  0.00            
ATOM   1213  C1T POP X  10      65.849  47.491  66.018  1.00  0.00            
ATOM   1214 1HT1 POP X  10      65.230  48.376  65.854  1.00  0.00            
ATOM   1215 2HT1 POP X  10      66.195  47.130  65.047  1.00  0.00            
ATOM   1216 3HT1 POP X  10      65.226  46.717  66.474  1.00  0.00            
ATOM   1217  C1N POP X  10      67.042  47.834  66.930  1.00  0.00            
ATOM   1218 1HN1 POP X  10      66.675  48.232  67.879  1.00  0.00            
ATOM   1219 2HN1 POP X  10      67.629  48.624  66.453  1.00  0.00            
ATOM   1220  C1M POP X  10      67.946  46.616  67.197  1.00  0.00            
ATOM   1221 1HM1 POP X  10      68.207  46.138  66.249  1.00  0.00            
ATOM   1222 2HM1 POP X  10      67.389  45.885  67.790  1.00  0.00            
ATOM   1223  C1L POP X  10      69.244  47.027  67.934  1.00  0.00            
ATOM   1224 1HL1 POP X  10      68.999  47.584  68.842  1.00  0.00            
ATOM   1225 2HL1 POP X  10      69.859  47.667  67.297  1.00  0.00            
ATOM   1226  C1K POP X  10      70.007  45.735  68.302  1.00  0.00            
ATOM   1227 1HK1 POP X  10      70.253  45.189  67.387  1.00  0.00            
ATOM   1228 2HK1 POP X  10      69.357  45.088  68.898  1.00  0.00            
ATOM   1229  C1J POP X  10      71.302  45.995  69.097  1.00  0.00            
ATOM   1230 1HJ1 POP X  10      71.070  46.552  70.009  1.00  0.00            
ATOM   1231 2HJ1 POP X  10      71.958  46.626  68.491  1.00  0.00            
ATOM   1232  C1I POP X  10      72.052  44.689  69.471  1.00  0.00            
ATOM   1233 1HI1 POP X  10      72.120  44.031  68.600  1.00  0.00            
ATOM   1234 2HI1 POP X  10      71.479  44.156  70.229  1.00  0.00            
ATOM   1235  C1H POP X  10      73.479  45.015  69.964  1.00  0.00            
ATOM   1236 1HH1 POP X  10      73.463  45.900  70.605  1.00  0.00            
ATOM   1237 2HH1 POP X  10      74.067  45.272  69.091  1.00  0.00            
ATOM   1238  CZ2 POP X  10      74.160  43.886  70.703  1.00  0.00            
ATOM   1239  HZ2 POP X  10      74.962  43.383  70.170  1.00  0.00            
ATOM   1240  CZ1 POP X  10      73.822  43.458  71.913  1.00  0.00            
ATOM   1241  HZ1 POP X  10      74.385  42.623  72.325  1.00  0.00            
ATOM   1242  C1G POP X  10      72.696  44.002  72.772  1.00  0.00            
ATOM   1243 1HG1 POP X  10      71.731  43.680  72.376  1.00  0.00            
ATOM   1244 2HG1 POP X  10      72.712  45.094  72.822  1.00  0.00            
ATOM   1245  C1F POP X  10      72.866  43.393  74.171  1.00  0.00            
ATOM   1246 1HF1 POP X  10      73.764  43.824  74.623  1.00  0.00            
ATOM   1247 2HF1 POP X  10      73.041  42.317  74.080  1.00  0.00            
ATOM   1248  C1E POP X  10      71.663  43.579  75.125  1.00  0.00            
ATOM   1249 1HE1 POP X  10      70.790  43.038  74.754  1.00  0.00            
ATOM   1250 2HE1 POP X  10      71.403  44.639  75.190  1.00  0.00            
ATOM   1251  C1D POP X  10      72.072  43.051  76.535  1.00  0.00            
ATOM   1252 1HD1 POP X  10      72.992  43.569  76.819  1.00  0.00            
ATOM   1253 2HD1 POP X  10      72.334  41.992  76.465  1.00  0.00            
ATOM   1254  C1C POP X  10      71.051  43.238  77.737  1.00  0.00            
ATOM   1255 1HC1 POP X  10      70.458  42.323  77.822  1.00  0.00            
ATOM   1256 2HC1 POP X  10      70.346  44.035  77.487  1.00  0.00            
ATOM   1257  C1B POP X  10      71.692  43.577  79.153  1.00  0.00            
ATOM   1258 1HB1 POP X  10      71.939  44.641  79.141  1.00  0.00            
ATOM   1259 2HB1 POP X  10      72.637  43.038  79.258  1.00  0.00            
ATOM   1260  C1A POP X  10      70.804  43.275  80.441  1.00  0.00            
ATOM   1261 1HA1 POP X  10      70.889  42.215  80.684  1.00  0.00            
ATOM   1262 2HA1 POP X  10      69.759  43.436  80.168  1.00  0.00            
ATOM   1263  C81 POP X  10      71.063  44.107  81.732  1.00  0.00            
ATOM   1264  O81 POP X  10      70.505  45.239  81.730  1.00  0.00            
ATOM   1265  O71 POP X  10      71.238  43.479  82.972  1.00  0.00            
ATOM   1266  C7  POP X  10      71.513  44.292  84.211  1.00  0.00            
ATOM   1267  C6  POP X  10      71.407  43.376  85.512  1.00  0.00            
ATOM   1268  O4P POP X  10      71.114  43.958  86.833  1.00  0.00            
ATOM   1269  P   POP X  10      69.805  43.372  87.561  1.00  0.00            
ATOM   1270  O2P POP X  10      70.095  42.290  88.519  1.00  0.00            
ATOM   1271  O3P POP X  10      68.863  43.027  86.468  1.00  0.00            
ATOM   1272  O1P POP X  10      69.211  44.672  88.285  1.00  0.00            
ATOM   1273  C5  POP X  10      68.897  45.739  87.346  1.00  0.00            
ATOM   1274  C4  POP X  10      68.011  46.864  87.911  1.00  0.00            
ATOM   1275  N   POP X  10      68.147  48.145  87.067  1.00  0.00            
ATOM   1276  C1  POP X  10      69.425  48.864  87.411  1.00  0.00            
ATOM   1277  H11 POP X  10      69.412  49.195  88.453  1.00  0.00            
ATOM   1278  H12 POP X  10      70.270  48.183  87.262  1.00  0.00            
ATOM   1279  H13 POP X  10      69.553  49.730  86.757  1.00  0.00            
ATOM   1280  C2  POP X  10      67.057  49.152  87.293  1.00  0.00            
ATOM   1281  H21 POP X  10      67.029  49.449  88.346  1.00  0.00            
ATOM   1282  H22 POP X  10      67.240  50.040  86.681  1.00  0.00            
ATOM   1283  H23 POP X  10      66.089  48.726  87.013  1.00  0.00            
ATOM   1284  C3  POP X  10      68.103  47.821  85.595  1.00  0.00            
ATOM   1285  H31 POP X  10      68.184  48.735  85.001  1.00  0.00            
ATOM   1286  H32 POP X  10      68.938  47.161  85.341  1.00  0.00            
ATOM   1287  H33 POP X  10      67.169  47.306  85.350  1.00  0.00            
ATOM   1288  H41 POP X  10      66.971  46.531  87.914  1.00  0.00            
ATOM   1289  H42 POP X  10      68.308  47.077  88.940  1.00  0.00            
ATOM   1290  H51 POP X  10      68.378  45.329  86.475  1.00  0.00            
ATOM   1291  H52 POP X  10      69.848  46.162  87.013  1.00  0.00            
ATOM   1292  H61 POP X  10      72.372  42.875  85.629  1.00  0.00            
ATOM   1293  H62 POP X  10      70.717  42.564  85.272  1.00  0.00            
ATOM   1294  H7  POP X  10      70.780  45.100  84.281  1.00  0.00            
ATOM   1295  C72 POP X  10      72.959  44.870  84.097  1.00  0.00            
ATOM   1296 1H72 POP X  10      73.195  45.476  84.977  1.00  0.00            
ATOM   1297 2H72 POP X  10      73.662  44.032  84.044  1.00  0.00            
ATOM   1298  O72 POP X  10      73.107  45.694  82.898  1.00  0.00            
ATOM   1299  C82 POP X  10      74.366  45.918  82.405  1.00  0.00            
ATOM   1300  O82 POP X  10      75.359  45.722  83.158  1.00  0.00            
ATOM   1301  C2A POP X  10      74.544  45.512  80.950  1.00  0.00            
ATOM   1302 1HA2 POP X  10      74.901  44.480  80.935  1.00  0.00            
ATOM   1303 2HA2 POP X  10      73.568  45.516  80.468  1.00  0.00            
ATOM   1304  C2B POP X  10      75.507  46.402  80.113  1.00  0.00            
ATOM   1305 1HB2 POP X  10      75.069  47.394  79.972  1.00  0.00            
ATOM   1306 2HB2 POP X  10      76.449  46.530  80.654  1.00  0.00            
ATOM   1307  C2C POP X  10      75.798  45.747  78.734  1.00  0.00            
ATOM   1308 1HC2 POP X  10      76.273  44.778  78.915  1.00  0.00            
ATOM   1309 2HC2 POP X  10      74.858  45.546  78.213  1.00  0.00            
ATOM   1310  C2D POP X  10      76.715  46.596  77.808  1.00  0.00            
ATOM   1311 1HD2 POP X  10      76.141  47.416  77.368  1.00  0.00            
ATOM   1312 2HD2 POP X  10      77.518  47.036  78.405  1.00  0.00            
ATOM   1313  C2E POP X  10      77.336  45.712  76.704  1.00  0.00            
ATOM   1314 1HE2 POP X  10      77.922  44.918  77.174  1.00  0.00            
ATOM   1315 2HE2 POP X  10      76.550  45.223  76.120  1.00  0.00            
ATOM   1316  C2F POP X  10      78.267  46.547  75.806  1.00  0.00            
ATOM   1317 1HF2 POP X  10      78.489  47.511  76.273  1.00  0.00            
ATOM   1318 2HF2 POP X  10      79.222  46.027  75.690  1.00  0.00            
ATOM   1319  C2G POP X  10      77.652  46.756  74.429  1.00  0.00            
ATOM   1320 1HG2 POP X  10      77.645  45.782  73.940  1.00  0.00            
ATOM   1321 2HG2 POP X  10      76.616  47.087  74.545  1.00  0.00            
ATOM   1322  C2H POP X  10      78.440  47.803  73.626  1.00  0.00            
ATOM   1323 1HH2 POP X  10      78.528  48.730  74.200  1.00  0.00            
ATOM   1324 2HH2 POP X  10      79.450  47.449  73.402  1.00  0.00            
ATOM   1325  C2I POP X  10      77.652  48.079  72.349  1.00  0.00            
ATOM   1326 1HI2 POP X  10      76.629  48.394  72.576  1.00  0.00            
ATOM   1327 2HI2 POP X  10      78.134  48.896  71.806  1.00  0.00            
ATOM   1328  C2J POP X  10      77.657  46.805  71.490  1.00  0.00            
ATOM   1329 1HJ2 POP X  10      78.679  46.445  71.342  1.00  0.00            
ATOM   1330 2HJ2 POP X  10      77.075  46.007  71.951  1.00  0.00            
ATOM   1331  C2K POP X  10      77.014  47.097  70.148  1.00  0.00            
ATOM   1332 1HK2 POP X  10      76.009  47.502  70.292  1.00  0.00            
ATOM   1333 2HK2 POP X  10      77.620  47.865  69.669  1.00  0.00            
ATOM   1334  C2L POP X  10      76.937  45.813  69.303  1.00  0.00            
ATOM   1335 1HL2 POP X  10      77.938  45.388  69.187  1.00  0.00            
ATOM   1336 2HL2 POP X  10      76.349  45.067  69.830  1.00  0.00            
ATOM   1337  C2M POP X  10      76.333  46.077  67.918  1.00  0.00            
ATOM   1338 1HM2 POP X  10      76.219  45.134  67.376  1.00  0.00            
ATOM   1339 2HM2 POP X  10      75.354  46.552  67.998  1.00  0.00            
ATOM   1340  C2N POP X  10      77.275  47.023  67.161  1.00  0.00            
ATOM   1341 1HN2 POP X  10      77.322  48.008  67.624  1.00  0.00            
ATOM   1342 2HN2 POP X  10      78.288  46.612  67.131  1.00  0.00            
ATOM   1343  C2T POP X  10      76.776  47.244  65.737  1.00  0.00            
ATOM   1344 1HT2 POP X  10      75.776  47.685  65.740  1.00  0.00            
ATOM   1345 2HT2 POP X  10      77.446  47.920  65.201  1.00  0.00            
ATOM   1346 3HT2 POP X  10      76.737  46.299  65.189  1.00  0.00            
ATOM   1347  C1T POP X  11     115.161  40.583  66.761  1.00  0.00            
ATOM   1348 1HT1 POP X  11     114.908  39.567  67.072  1.00  0.00            
ATOM   1349 2HT1 POP X  11     114.651  40.753  65.809  1.00  0.00            
ATOM   1350 3HT1 POP X  11     116.243  40.621  66.611  1.00  0.00            
ATOM   1351  C1N POP X  11     114.708  41.579  67.853  1.00  0.00            
ATOM   1352 1HN1 POP X  11     114.989  41.193  68.837  1.00  0.00            
ATOM   1353 2HN1 POP X  11     113.618  41.658  67.840  1.00  0.00            
ATOM   1354  C1M POP X  11     115.342  42.982  67.672  1.00  0.00            
ATOM   1355 1HM1 POP X  11     116.405  42.957  67.925  1.00  0.00            
ATOM   1356 2HM1 POP X  11     114.851  43.710  68.322  1.00  0.00            
ATOM   1357  C1L POP X  11     115.165  43.362  66.186  1.00  0.00            
ATOM   1358 1HL1 POP X  11     114.100  43.246  65.964  1.00  0.00            
ATOM   1359 2HL1 POP X  11     115.699  42.657  65.549  1.00  0.00            
ATOM   1360  C1K POP X  11     115.640  44.718  65.667  1.00  0.00            
ATOM   1361 1HK1 POP X  11     116.711  44.712  65.451  1.00  0.00            
ATOM   1362 2HK1 POP X  11     115.450  45.484  66.424  1.00  0.00            
ATOM   1363  C1J POP X  11     114.798  45.034  64.405  1.00  0.00            
ATOM   1364 1HJ1 POP X  11     114.986  46.086  64.177  1.00  0.00            
ATOM   1365 2HJ1 POP X  11     113.728  44.968  64.623  1.00  0.00            
ATOM   1366  C1I POP X  11     115.128  44.205  63.133  1.00  0.00            
ATOM   1367 1HI1 POP X  11     114.815  43.164  63.249  1.00  0.00            
ATOM   1368 2HI1 POP X  11     116.211  44.213  62.987  1.00  0.00            
ATOM   1369  C1H POP X  11     114.430  44.846  61.895  1.00  0.00            
ATOM   1370 1HH1 POP X  11     114.506  45.934  61.970  1.00  0.00            
ATOM   1371 2HH1 POP X  11     113.367  44.595  61.896  1.00  0.00            
ATOM   1372  CZ2 POP X  11     115.083  44.441  60.570  1.00  0.00            
ATOM   1373  HZ2 POP X  11     116.082  44.025  60.675  1.00  0.00            
ATOM   1374  CZ1 POP X  11     114.586  44.527  59.323  1.00  0.00            
ATOM   1375  HZ1 POP X  11     115.200  44.184  58.493  1.00  0.00            
ATOM   1376  C1G POP X  11     113.220  45.085  58.931  1.00  0.00            
ATOM   1377 1HG1 POP X  11     113.180  46.122  59.273  1.00  0.00            
ATOM   1378 2HG1 POP X  11     112.454  44.541  59.490  1.00  0.00            
ATOM   1379  C1F POP X  11     112.825  45.054  57.415  1.00  0.00            
ATOM   1380 1HF1 POP X  11     112.817  44.030  57.035  1.00  0.00            
ATOM   1381 2HF1 POP X  11     113.569  45.616  56.845  1.00  0.00            
ATOM   1382  C1E POP X  11     111.415  45.713  57.238  1.00  0.00            
ATOM   1383 1HE1 POP X  11     111.336  46.531  57.959  1.00  0.00            
ATOM   1384 2HE1 POP X  11     110.642  44.992  57.517  1.00  0.00            
ATOM   1385  C1D POP X  11     111.058  46.338  55.834  1.00  0.00            
ATOM   1386 1HD1 POP X  11     111.938  46.905  55.524  1.00  0.00            
ATOM   1387 2HD1 POP X  11     110.313  47.103  56.068  1.00  0.00            
ATOM   1388  C1C POP X  11     110.493  45.639  54.519  1.00  0.00            
ATOM   1389 1HC1 POP X  11     109.580  45.091  54.764  1.00  0.00            
ATOM   1390 2HC1 POP X  11     111.224  44.917  54.146  1.00  0.00            
ATOM   1391  C1B POP X  11     110.174  46.726  53.376  1.00  0.00            
ATOM   1392 1HB1 POP X  11     111.103  47.272  53.183  1.00  0.00            
ATOM   1393 2HB1 POP X  11     109.486  47.458  53.806  1.00  0.00            
ATOM   1394  C1A POP X  11     109.574  46.305  51.947  1.00  0.00            
ATOM   1395 1HA1 POP X  11     108.647  45.754  52.111  1.00  0.00            
ATOM   1396 2HA1 POP X  11     110.268  45.608  51.474  1.00  0.00            
ATOM   1397  C81 POP X  11     109.277  47.460  50.921  1.00  0.00            
ATOM   1398  O81 POP X  11     109.825  48.570  51.164  1.00  0.00            
ATOM   1399  O71 POP X  11     108.758  47.247  49.625  1.00  0.00            
ATOM   1400  C7  POP X  11     108.179  48.432  48.885  1.00  0.00            
ATOM   1401  C6  POP X  11     107.898  48.328  47.292  1.00  0.00            
ATOM   1402  O4P POP X  11     108.888  47.648  46.503  1.00  0.00            
ATOM   1403  P   POP X  11     108.488  47.229  45.022  1.00  0.00            
ATOM   1404  O2P POP X  11     109.202  45.975  44.755  1.00  0.00            
ATOM   1405  O3P POP X  11     108.682  48.280  43.996  1.00  0.00            
ATOM   1406  O1P POP X  11     106.944  46.780  45.177  1.00  0.00            
ATOM   1407  C5  POP X  11     106.170  46.887  43.972  1.00  0.00            
ATOM   1408  C4  POP X  11     104.899  46.018  43.902  1.00  0.00            
ATOM   1409  N   POP X  11     105.072  44.506  43.621  1.00  0.00            
ATOM   1410  C1  POP X  11     106.131  44.171  42.609  1.00  0.00            
ATOM   1411  H11 POP X  11     105.928  44.685  41.666  1.00  0.00            
ATOM   1412  H12 POP X  11     107.098  44.525  42.995  1.00  0.00            
ATOM   1413  H13 POP X  11     106.182  43.093  42.442  1.00  0.00            
ATOM   1414  C2  POP X  11     103.769  43.975  43.108  1.00  0.00            
ATOM   1415  H21 POP X  11     103.514  44.446  42.153  1.00  0.00            
ATOM   1416  H22 POP X  11     103.860  42.897  42.946  1.00  0.00            
ATOM   1417  H23 POP X  11     102.970  44.150  43.835  1.00  0.00            
ATOM   1418  C3  POP X  11     105.449  43.723  44.849  1.00  0.00            
ATOM   1419  H31 POP X  11     105.623  42.674  44.597  1.00  0.00            
ATOM   1420  H32 POP X  11     106.374  44.158  45.253  1.00  0.00            
ATOM   1421  H33 POP X  11     104.665  43.793  45.607  1.00  0.00            
ATOM   1422  H41 POP X  11     104.351  46.129  44.840  1.00  0.00            
ATOM   1423  H42 POP X  11     104.278  46.419  43.100  1.00  0.00            
ATOM   1424  H51 POP X  11     106.801  46.645  43.111  1.00  0.00            
ATOM   1425  H52 POP X  11     105.882  47.937  43.871  1.00  0.00            
ATOM   1426  H61 POP X  11     107.764  49.333  46.882  1.00  0.00            
ATOM   1427  H62 POP X  11     106.948  47.799  47.200  1.00  0.00            
ATOM   1428  H7  POP X  11     108.821  49.303  49.051  1.00  0.00            
ATOM   1429  C72 POP X  11     106.767  48.688  49.500  1.00  0.00            
ATOM   1430 1H72 POP X  11     106.278  49.498  48.949  1.00  0.00            
ATOM   1431 2H72 POP X  11     106.179  47.775  49.362  1.00  0.00            
ATOM   1432  O72 POP X  11     106.741  49.044  50.922  1.00  0.00            
ATOM   1433  C82 POP X  11     105.484  49.082  51.490  1.00  0.00            
ATOM   1434  O82 POP X  11     104.468  48.865  50.770  1.00  0.00            
ATOM   1435  C2A POP X  11     105.260  49.971  52.704  1.00  0.00            
ATOM   1436 1HA2 POP X  11     106.187  50.056  53.274  1.00  0.00            
ATOM   1437 2HA2 POP X  11     105.026  50.971  52.333  1.00  0.00            
ATOM   1438  C2B POP X  11     104.109  49.485  53.643  1.00  0.00            
ATOM   1439 1HB2 POP X  11     103.285  49.095  53.038  1.00  0.00            
ATOM   1440 2HB2 POP X  11     104.464  48.661  54.268  1.00  0.00            
ATOM   1441  C2C POP X  11     103.550  50.632  54.528  1.00  0.00            
ATOM   1442 1HC2 POP X  11     104.353  51.074  55.124  1.00  0.00            
ATOM   1443 2HC2 POP X  11     103.185  51.420  53.865  1.00  0.00            
ATOM   1444  C2D POP X  11     102.373  50.203  55.455  1.00  0.00            
ATOM   1445 1HD2 POP X  11     101.739  51.079  55.603  1.00  0.00            
ATOM   1446 2HD2 POP X  11     101.764  49.444  54.957  1.00  0.00            
ATOM   1447  C2E POP X  11     102.869  49.697  56.825  1.00  0.00            
ATOM   1448 1HE2 POP X  11     103.637  48.934  56.675  1.00  0.00            
ATOM   1449 2HE2 POP X  11     103.329  50.518  57.382  1.00  0.00            
ATOM   1450  C2F POP X  11     101.727  49.090  57.633  1.00  0.00            
ATOM   1451 1HF2 POP X  11     101.313  48.231  57.097  1.00  0.00            
ATOM   1452 2HF2 POP X  11     102.144  48.719  58.574  1.00  0.00            
ATOM   1453  C2G POP X  11     100.633  50.133  57.900  1.00  0.00            
ATOM   1454 1HG2 POP X  11     101.055  51.023  58.375  1.00  0.00            
ATOM   1455 2HG2 POP X  11     100.110  50.428  56.987  1.00  0.00            
ATOM   1456  C2H POP X  11      99.674  49.433  58.833  1.00  0.00            
ATOM   1457 1HH2 POP X  11      99.249  48.606  58.260  1.00  0.00            
ATOM   1458 2HH2 POP X  11     100.220  49.031  59.692  1.00  0.00            
ATOM   1459  C2I POP X  11      98.560  50.358  59.340  1.00  0.00            
ATOM   1460 1HI2 POP X  11      98.979  51.310  59.675  1.00  0.00            
ATOM   1461 2HI2 POP X  11      97.862  50.573  58.526  1.00  0.00            
ATOM   1462  C2J POP X  11      97.818  49.697  60.514  1.00  0.00            
ATOM   1463 1HJ2 POP X  11      98.466  49.702  61.395  1.00  0.00            
ATOM   1464 2HJ2 POP X  11      96.922  50.271  60.760  1.00  0.00            
ATOM   1465  C2K POP X  11      97.451  48.237  60.143  1.00  0.00            
ATOM   1466 1HK2 POP X  11      96.741  48.220  59.313  1.00  0.00            
ATOM   1467 2HK2 POP X  11      98.319  47.661  59.834  1.00  0.00            
ATOM   1468  C2L POP X  11      96.954  47.412  61.327  1.00  0.00            
ATOM   1469 1HL2 POP X  11      97.085  46.346  61.117  1.00  0.00            
ATOM   1470 2HL2 POP X  11      97.577  47.628  62.199  1.00  0.00            
ATOM   1471  C2M POP X  11      95.492  47.690  61.671  1.00  0.00            
ATOM   1472 1HM2 POP X  11      95.304  47.380  62.703  1.00  0.00            
ATOM   1473 2HM2 POP X  11      95.273  48.758  61.608  1.00  0.00            
ATOM   1474  C2N POP X  11      94.576  46.885  60.736  1.00  0.00            
ATOM   1475 1HN2 POP X  11      94.767  47.140  59.691  1.00  0.00            
ATOM   1476 2HN2 POP X  11      94.760  45.814  60.856  1.00  0.00            
ATOM   1477  C2T POP X  11      93.112  47.191  61.065  1.00  0.00            
ATOM   1478 1HT2 POP X  11      92.897  48.254  60.926  1.00  0.00            
ATOM   1479 2HT2 POP X  11      92.450  46.622  60.409  1.00  0.00            
ATOM   1480 3HT2 POP X  11      92.881  46.922  62.099  1.00  0.00            
ATOM   1481  C1T POP X  12      43.858 133.773  69.837  1.00  0.00            
ATOM   1482 1HT1 POP X  12      43.775 134.778  69.418  1.00  0.00            
ATOM   1483 2HT1 POP X  12      44.918 133.544  69.969  1.00  0.00            
ATOM   1484 3HT1 POP X  12      43.438 133.068  69.116  1.00  0.00            
ATOM   1485  C1N POP X  12      43.114 133.692  71.179  1.00  0.00            
ATOM   1486 1HN1 POP X  12      42.062 133.931  70.999  1.00  0.00            
ATOM   1487 2HN1 POP X  12      43.510 134.444  71.867  1.00  0.00            
ATOM   1488  C1M POP X  12      43.256 132.278  71.793  1.00  0.00            
ATOM   1489 1HM1 POP X  12      44.204 132.180  72.328  1.00  0.00            
ATOM   1490 2HM1 POP X  12      43.256 131.531  70.995  1.00  0.00            
ATOM   1491  C1L POP X  12      42.052 131.992  72.706  1.00  0.00            
ATOM   1492 1HL1 POP X  12      42.063 130.933  72.982  1.00  0.00            
ATOM   1493 2HL1 POP X  12      41.120 132.168  72.161  1.00  0.00            
ATOM   1494  C1K POP X  12      42.105 132.837  73.949  1.00  0.00            
ATOM   1495 1HK1 POP X  12      42.219 133.902  73.735  1.00  0.00            
ATOM   1496 2HK1 POP X  12      43.028 132.446  74.355  1.00  0.00            
ATOM   1497  C1J POP X  12      40.819 132.585  74.763  1.00  0.00            
ATOM   1498 1HJ1 POP X  12      40.619 131.512  74.837  1.00  0.00            
ATOM   1499 2HJ1 POP X  12      39.955 133.059  74.289  1.00  0.00            
ATOM   1500  C1I POP X  12      41.044 133.151  76.168  1.00  0.00            
ATOM   1501 1HI1 POP X  12      40.236 132.834  76.833  1.00  0.00            
ATOM   1502 2HI1 POP X  12      41.026 134.243  76.125  1.00  0.00            
ATOM   1503  C1H POP X  12      42.417 132.678  76.727  1.00  0.00            
ATOM   1504 1HH1 POP X  12      43.254 133.033  76.140  1.00  0.00            
ATOM   1505 2HH1 POP X  12      42.449 131.589  76.792  1.00  0.00            
ATOM   1506  CZ2 POP X  12      42.845 133.345  78.001  1.00  0.00            
ATOM   1507  HZ2 POP X  12      42.301 134.245  78.282  1.00  0.00            
ATOM   1508  CZ1 POP X  12      43.868 132.936  78.754  1.00  0.00            
ATOM   1509  HZ1 POP X  12      44.136 133.488  79.652  1.00  0.00            
ATOM   1510  C1G POP X  12      44.659 131.670  78.456  1.00  0.00            
ATOM   1511 1HG1 POP X  12      45.249 131.834  77.551  1.00  0.00            
ATOM   1512 2HG1 POP X  12      43.986 130.831  78.265  1.00  0.00            
ATOM   1513  C1F POP X  12      45.618 131.272  79.596  1.00  0.00            
ATOM   1514 1HF1 POP X  12      45.013 130.987  80.459  1.00  0.00            
ATOM   1515 2HF1 POP X  12      46.207 132.147  79.883  1.00  0.00            
ATOM   1516  C1E POP X  12      46.585 130.129  79.209  1.00  0.00            
ATOM   1517 1HE1 POP X  12      47.128 130.382  78.294  1.00  0.00            
ATOM   1518 2HE1 POP X  12      46.006 129.224  79.007  1.00  0.00            
ATOM   1519  C1D POP X  12      47.596 129.847  80.344  1.00  0.00            
ATOM   1520 1HD1 POP X  12      48.358 130.631  80.336  1.00  0.00            
ATOM   1521 2HD1 POP X  12      48.113 128.912  80.114  1.00  0.00            
ATOM   1522  C1C POP X  12      46.998 129.762  81.774  1.00  0.00            
ATOM   1523 1HC1 POP X  12      46.126 129.103  81.772  1.00  0.00            
ATOM   1524 2HC1 POP X  12      46.668 130.755  82.090  1.00  0.00            
ATOM   1525  C1B POP X  12      48.036 129.234  82.791  1.00  0.00            
ATOM   1526 1HB1 POP X  12      48.987 129.761  82.669  1.00  0.00            
ATOM   1527 2HB1 POP X  12      48.218 128.177  82.578  1.00  0.00            
ATOM   1528  C1A POP X  12      47.546 129.397  84.251  1.00  0.00            
ATOM   1529 1HA1 POP X  12      46.535 128.992  84.338  1.00  0.00            
ATOM   1530 2HA1 POP X  12      47.483 130.459  84.501  1.00  0.00            
ATOM   1531  C81 POP X  12      48.441 128.697  85.256  1.00  0.00            
ATOM   1532  O81 POP X  12      49.350 129.381  85.800  1.00  0.00            
ATOM   1533  O71 POP X  12      47.847 127.684  85.944  1.00  0.00            
ATOM   1534  C7  POP X  12      48.594 126.817  86.856  1.00  0.00            
ATOM   1535  C6  POP X  12      47.345 126.069  87.506  1.00  0.00            
ATOM   1536  O4P POP X  12      47.355 125.029  88.535  1.00  0.00            
ATOM   1537  P   POP X  12      46.211 125.252  89.642  1.00  0.00            
ATOM   1538  O2P POP X  12      44.834 125.221  89.088  1.00  0.00            
ATOM   1539  O3P POP X  12      46.535 126.431  90.473  1.00  0.00            
ATOM   1540  O1P POP X  12      46.498 124.065  90.668  1.00  0.00            
ATOM   1541  C5  POP X  12      45.599 122.940  90.743  1.00  0.00            
ATOM   1542  C4  POP X  12      45.673 122.123  92.048  1.00  0.00            
ATOM   1543  N   POP X  12      45.517 122.881  93.366  1.00  0.00            
ATOM   1544  C1  POP X  12      44.402 123.897  93.399  1.00  0.00            
ATOM   1545  H11 POP X  12      44.595 124.631  92.604  1.00  0.00            
ATOM   1546  H12 POP X  12      43.440 123.417  93.202  1.00  0.00            
ATOM   1547  H13 POP X  12      44.376 124.409  94.363  1.00  0.00            
ATOM   1548  C2  POP X  12      46.810 123.585  93.656  1.00  0.00            
ATOM   1549  H21 POP X  12      47.025 124.261  92.814  1.00  0.00            
ATOM   1550  H22 POP X  12      46.718 124.178  94.569  1.00  0.00            
ATOM   1551  H23 POP X  12      47.632 122.875  93.761  1.00  0.00            
ATOM   1552  C3  POP X  12      45.215 121.883  94.448  1.00  0.00            
ATOM   1553  H31 POP X  12      45.163 122.406  95.408  1.00  0.00            
ATOM   1554  H32 POP X  12      44.251 121.399  94.265  1.00  0.00            
ATOM   1555  H33 POP X  12      46.006 121.129  94.509  1.00  0.00            
ATOM   1556  H41 POP X  12      44.890 121.363  92.010  1.00  0.00            
ATOM   1557  H42 POP X  12      46.636 121.612  92.075  1.00  0.00            
ATOM   1558  H51 POP X  12      45.791 122.289  89.885  1.00  0.00            
ATOM   1559  H52 POP X  12      44.574 123.315  90.655  1.00  0.00            
ATOM   1560  H61 POP X  12      46.779 125.633  86.678  1.00  0.00            
ATOM   1561  H62 POP X  12      46.723 126.893  87.877  1.00  0.00            
ATOM   1562  H7  POP X  12      49.103 127.420  87.614  1.00  0.00            
ATOM   1563  C72 POP X  12      49.646 126.022  85.983  1.00  0.00            
ATOM   1564 1H72 POP X  12      50.014 125.193  86.593  1.00  0.00            
ATOM   1565 2H72 POP X  12      49.153 125.594  85.105  1.00  0.00            
ATOM   1566  O72 POP X  12      50.850 126.826  85.569  1.00  0.00            
ATOM   1567  C82 POP X  12      51.045 127.269  84.257  1.00  0.00            
ATOM   1568  O82 POP X  12      50.248 126.887  83.358  1.00  0.00            
ATOM   1569  C2A POP X  12      52.388 127.918  83.808  1.00  0.00            
ATOM   1570 1HA2 POP X  12      52.656 128.673  84.550  1.00  0.00            
ATOM   1571 2HA2 POP X  12      53.160 127.148  83.864  1.00  0.00            
ATOM   1572  C2B POP X  12      52.455 128.589  82.365  1.00  0.00            
ATOM   1573 1HB2 POP X  12      52.129 127.851  81.626  1.00  0.00            
ATOM   1574 2HB2 POP X  12      51.722 129.399  82.329  1.00  0.00            
ATOM   1575  C2C POP X  12      53.865 129.162  81.901  1.00  0.00            
ATOM   1576 1HC2 POP X  12      54.220 129.872  82.652  1.00  0.00            
ATOM   1577 2HC2 POP X  12      54.586 128.341  81.875  1.00  0.00            
ATOM   1578  C2D POP X  12      53.865 129.883  80.488  1.00  0.00            
ATOM   1579 1HD2 POP X  12      53.454 129.186  79.753  1.00  0.00            
ATOM   1580 2HD2 POP X  12      53.157 130.714  80.548  1.00  0.00            
ATOM   1581  C2E POP X  12      55.215 130.435  79.924  1.00  0.00            
ATOM   1582 1HE2 POP X  12      55.659 131.084  80.684  1.00  0.00            
ATOM   1583 2HE2 POP X  12      55.913 129.612  79.751  1.00  0.00            
ATOM   1584  C2F POP X  12      55.003 131.246  78.609  1.00  0.00            
ATOM   1585 1HF2 POP X  12      54.810 130.560  77.781  1.00  0.00            
ATOM   1586 2HF2 POP X  12      54.143 131.914  78.700  1.00  0.00            
ATOM   1587  C2G POP X  12      56.269 132.083  78.338  1.00  0.00            
ATOM   1588 1HG2 POP X  12      56.348 132.862  79.101  1.00  0.00            
ATOM   1589 2HG2 POP X  12      57.147 131.440  78.451  1.00  0.00            
ATOM   1590  C2H POP X  12      56.337 132.736  76.938  1.00  0.00            
ATOM   1591 1HH2 POP X  12      56.269 131.944  76.189  1.00  0.00            
ATOM   1592 2HH2 POP X  12      55.476 133.397  76.811  1.00  0.00            
ATOM   1593  C2I POP X  12      57.656 133.547  76.758  1.00  0.00            
ATOM   1594 1HI2 POP X  12      57.831 134.145  77.656  1.00  0.00            
ATOM   1595 2HI2 POP X  12      58.491 132.845  76.687  1.00  0.00            
ATOM   1596  C2J POP X  12      57.696 134.508  75.543  1.00  0.00            
ATOM   1597 1HJ2 POP X  12      56.983 135.323  75.692  1.00  0.00            
ATOM   1598 2HJ2 POP X  12      58.692 134.945  75.434  1.00  0.00            
ATOM   1599  C2K POP X  12      57.319 133.703  74.290  1.00  0.00            
ATOM   1600 1HK2 POP X  12      58.023 132.878  74.146  1.00  0.00            
ATOM   1601 2HK2 POP X  12      56.343 133.244  74.449  1.00  0.00            
ATOM   1602  C2L POP X  12      57.139 134.490  72.995  1.00  0.00            
ATOM   1603 1HL2 POP X  12      56.425 133.934  72.379  1.00  0.00            
ATOM   1604 2HL2 POP X  12      56.701 135.473  73.192  1.00  0.00            
ATOM   1605  C2M POP X  12      58.459 134.617  72.238  1.00  0.00            
ATOM   1606 1HM2 POP X  12      59.089 135.368  72.723  1.00  0.00            
ATOM   1607 2HM2 POP X  12      59.009 133.672  72.229  1.00  0.00            
ATOM   1608  C2N POP X  12      58.103 135.010  70.795  1.00  0.00            
ATOM   1609 1HN2 POP X  12      58.257 134.152  70.135  1.00  0.00            
ATOM   1610 2HN2 POP X  12      57.053 135.299  70.696  1.00  0.00            
ATOM   1611  C2T POP X  12      58.945 136.188  70.314  1.00  0.00            
ATOM   1612 1HT2 POP X  12      60.009 135.944  70.355  1.00  0.00            
ATOM   1613 2HT2 POP X  12      58.691 136.439  69.282  1.00  0.00            
ATOM   1614 3HT2 POP X  12      58.766 137.070  70.934  1.00  0.00            
ATOM   1615  C1T POP X  13      22.922  41.698  66.791  1.00  0.00            
ATOM   1616 1HT1 POP X  13      22.586  40.661  66.853  1.00  0.00            
ATOM   1617 2HT1 POP X  13      22.203  42.255  66.186  1.00  0.00            
ATOM   1618 3HT1 POP X  13      23.890  41.714  66.282  1.00  0.00            
ATOM   1619  C1N POP X  13      23.036  42.305  68.196  1.00  0.00            
ATOM   1620 1HN1 POP X  13      23.743  41.711  68.782  1.00  0.00            
ATOM   1621 2HN1 POP X  13      22.066  42.249  68.697  1.00  0.00            
ATOM   1622  C1M POP X  13      23.504  43.766  68.130  1.00  0.00            
ATOM   1623 1HM1 POP X  13      22.784  44.369  67.570  1.00  0.00            
ATOM   1624 2HM1 POP X  13      24.457  43.806  67.594  1.00  0.00            
ATOM   1625  C1L POP X  13      23.677  44.329  69.538  1.00  0.00            
ATOM   1626 1HL1 POP X  13      24.245  43.599  70.113  1.00  0.00            
ATOM   1627 2HL1 POP X  13      22.701  44.460  70.014  1.00  0.00            
ATOM   1628  C1K POP X  13      24.427  45.664  69.442  1.00  0.00            
ATOM   1629 1HK1 POP X  13      23.892  46.342  68.771  1.00  0.00            
ATOM   1630 2HK1 POP X  13      25.428  45.511  69.029  1.00  0.00            
ATOM   1631  C1J POP X  13      24.528  46.304  70.820  1.00  0.00            
ATOM   1632 1HJ1 POP X  13      23.522  46.465  71.218  1.00  0.00            
ATOM   1633 2HJ1 POP X  13      24.976  47.285  70.666  1.00  0.00            
ATOM   1634  C1I POP X  13      25.354  45.445  71.805  1.00  0.00            
ATOM   1635 1HI1 POP X  13      26.402  45.437  71.492  1.00  0.00            
ATOM   1636 2HI1 POP X  13      25.020  44.410  71.844  1.00  0.00            
ATOM   1637  C1H POP X  13      25.239  45.981  73.225  1.00  0.00            
ATOM   1638 1HH1 POP X  13      25.906  45.401  73.868  1.00  0.00            
ATOM   1639 2HH1 POP X  13      24.215  45.829  73.577  1.00  0.00            
ATOM   1640  CZ2 POP X  13      25.584  47.454  73.283  1.00  0.00            
ATOM   1641  HZ2 POP X  13      25.840  47.991  72.377  1.00  0.00            
ATOM   1642  CZ1 POP X  13      25.646  48.099  74.430  1.00  0.00            
ATOM   1643  HZ1 POP X  13      25.922  49.152  74.442  1.00  0.00            
ATOM   1644  C1G POP X  13      25.435  47.416  75.763  1.00  0.00            
ATOM   1645 1HG1 POP X  13      26.100  46.556  75.875  1.00  0.00            
ATOM   1646 2HG1 POP X  13      24.402  47.069  75.839  1.00  0.00            
ATOM   1647  C1F POP X  13      25.719  48.419  76.889  1.00  0.00            
ATOM   1648 1HF1 POP X  13      25.128  49.323  76.718  1.00  0.00            
ATOM   1649 2HF1 POP X  13      26.773  48.709  76.874  1.00  0.00            
ATOM   1650  C1E POP X  13      25.357  47.843  78.273  1.00  0.00            
ATOM   1651 1HE1 POP X  13      25.980  46.971  78.487  1.00  0.00            
ATOM   1652 2HE1 POP X  13      24.321  47.495  78.235  1.00  0.00            
ATOM   1653  C1D POP X  13      25.492  48.876  79.416  1.00  0.00            
ATOM   1654 1HD1 POP X  13      25.197  49.861  79.044  1.00  0.00            
ATOM   1655 2HD1 POP X  13      26.539  48.958  79.716  1.00  0.00            
ATOM   1656  C1C POP X  13      24.600  48.559  80.646  1.00  0.00            
ATOM   1657 1HC1 POP X  13      23.556  48.561  80.319  1.00  0.00            
ATOM   1658 2HC1 POP X  13      24.692  49.369  81.374  1.00  0.00            
ATOM   1659  C1B POP X  13      24.888  47.209  81.346  1.00  0.00            
ATOM   1660 1HB1 POP X  13      24.919  46.403  80.608  1.00  0.00            
ATOM   1661 2HB1 POP X  13      24.050  46.986  82.012  1.00  0.00            
ATOM   1662  C1A POP X  13      26.193  47.213  82.182  1.00  0.00            
ATOM   1663 1HA1 POP X  13      27.045  47.443  81.540  1.00  0.00            
ATOM   1664 2HA1 POP X  13      26.145  47.987  82.950  1.00  0.00            
ATOM   1665  C81 POP X  13      26.424  45.865  82.829  1.00  0.00            
ATOM   1666  O81 POP X  13      26.793  44.919  82.082  1.00  0.00            
ATOM   1667  O71 POP X  13      26.610  45.777  84.182  1.00  0.00            
ATOM   1668  C7  POP X  13      25.498  45.292  85.012  1.00  0.00            
ATOM   1669  C6  POP X  13      24.694  46.541  85.477  1.00  0.00            
ATOM   1670  O4P POP X  13      23.508  46.291  86.266  1.00  0.00            
ATOM   1671  P   POP X  13      23.695  45.848  87.790  1.00  0.00            
ATOM   1672  O2P POP X  13      22.423  46.025  88.531  1.00  0.00            
ATOM   1673  O3P POP X  13      24.937  46.398  88.373  1.00  0.00            
ATOM   1674  O1P POP X  13      23.965  44.289  87.577  1.00  0.00            
ATOM   1675  C5  POP X  13      22.793  43.459  87.448  1.00  0.00            
ATOM   1676  C4  POP X  13      23.075  42.101  88.077  1.00  0.00            
ATOM   1677  N   POP X  13      23.693  41.081  87.127  1.00  0.00            
ATOM   1678  C1  POP X  13      23.739  39.730  87.780  1.00  0.00            
ATOM   1679  H11 POP X  13      24.339  39.773  88.694  1.00  0.00            
ATOM   1680  H12 POP X  13      22.728  39.383  88.017  1.00  0.00            
ATOM   1681  H13 POP X  13      24.203  39.015  87.095  1.00  0.00            
ATOM   1682  C2  POP X  13      25.059  41.480  86.649  1.00  0.00            
ATOM   1683  H21 POP X  13      25.770  41.458  87.478  1.00  0.00            
ATOM   1684  H22 POP X  13      25.398  40.819  85.849  1.00  0.00            
ATOM   1685  H23 POP X  13      25.009  42.507  86.269  1.00  0.00            
ATOM   1686  C3  POP X  13      22.897  40.922  85.872  1.00  0.00            
ATOM   1687  H31 POP X  13      23.303  40.111  85.262  1.00  0.00            
ATOM   1688  H32 POP X  13      21.849  40.717  86.101  1.00  0.00            
ATOM   1689  H33 POP X  13      22.961  41.836  85.271  1.00  0.00            
ATOM   1690  H41 POP X  13      23.749  42.249  88.923  1.00  0.00            
ATOM   1691  H42 POP X  13      22.138  41.684  88.450  1.00  0.00            
ATOM   1692  H51 POP X  13      22.473  43.396  86.409  1.00  0.00            
ATOM   1693  H52 POP X  13      21.958  43.870  88.018  1.00  0.00            
ATOM   1694  H61 POP X  13      24.359  47.078  84.586  1.00  0.00            
ATOM   1695  H62 POP X  13      25.358  47.211  86.032  1.00  0.00            
ATOM   1696  H7  POP X  13      25.939  44.833  85.901  1.00  0.00            
ATOM   1697  C72 POP X  13      24.656  44.212  84.267  1.00  0.00            
ATOM   1698 1H72 POP X  13      23.840  43.863  84.899  1.00  0.00            
ATOM   1699 2H72 POP X  13      24.225  44.625  83.351  1.00  0.00            
ATOM   1700  O72 POP X  13      25.530  43.085  83.954  1.00  0.00            
ATOM   1701  C82 POP X  13      25.169  42.313  82.885  1.00  0.00            
ATOM   1702  O82 POP X  13      24.033  41.768  82.973  1.00  0.00            
ATOM   1703  C2A POP X  13      26.286  41.448  82.311  1.00  0.00            
ATOM   1704 1HA2 POP X  13      27.230  41.822  82.715  1.00  0.00            
ATOM   1705 2HA2 POP X  13      26.179  40.427  82.680  1.00  0.00            
ATOM   1706  C2B POP X  13      26.411  41.435  80.755  1.00  0.00            
ATOM   1707 1HB2 POP X  13      26.315  42.455  80.370  1.00  0.00            
ATOM   1708 2HB2 POP X  13      27.415  41.092  80.490  1.00  0.00            
ATOM   1709  C2C POP X  13      25.383  40.502  80.067  1.00  0.00            
ATOM   1710 1HC2 POP X  13      25.473  39.491  80.471  1.00  0.00            
ATOM   1711 2HC2 POP X  13      24.386  40.863  80.334  1.00  0.00            
ATOM   1712  C2D POP X  13      25.519  40.442  78.511  1.00  0.00            
ATOM   1713 1HD2 POP X  13      25.619  41.464  78.136  1.00  0.00            
ATOM   1714 2HD2 POP X  13      26.417  39.893  78.215  1.00  0.00            
ATOM   1715  C2E POP X  13      24.250  39.788  77.912  1.00  0.00            
ATOM   1716 1HE2 POP X  13      24.331  38.699  77.947  1.00  0.00            
ATOM   1717 2HE2 POP X  13      23.390  40.049  78.533  1.00  0.00            
ATOM   1718  C2F POP X  13      23.917  40.273  76.487  1.00  0.00            
ATOM   1719 1HF2 POP X  13      22.834  40.205  76.393  1.00  0.00            
ATOM   1720 2HF2 POP X  13      24.161  41.333  76.375  1.00  0.00            
ATOM   1721  C2G POP X  13      24.594  39.452  75.369  1.00  0.00            
ATOM   1722 1HG2 POP X  13      25.671  39.636  75.400  1.00  0.00            
ATOM   1723 2HG2 POP X  13      24.446  38.382  75.539  1.00  0.00            
ATOM   1724  C2H POP X  13      24.052  39.838  73.981  1.00  0.00            
ATOM   1725 1HH2 POP X  13      24.050  40.926  73.871  1.00  0.00            
ATOM   1726 2HH2 POP X  13      24.709  39.430  73.208  1.00  0.00            
ATOM   1727  C2I POP X  13      22.632  39.268  73.798  1.00  0.00            
ATOM   1728 1HI2 POP X  13      22.688  38.177  73.770  1.00  0.00            
ATOM   1729 2HI2 POP X  13      21.961  39.538  74.612  1.00  0.00            
ATOM   1730  C2J POP X  13      22.026  39.789  72.492  1.00  0.00            
ATOM   1731 1HJ2 POP X  13      21.794  40.848  72.635  1.00  0.00            
ATOM   1732 2HJ2 POP X  13      22.759  39.756  71.687  1.00  0.00            
ATOM   1733  C2K POP X  13      20.718  39.060  72.105  1.00  0.00            
ATOM   1734 1HK2 POP X  13      20.114  38.885  73.000  1.00  0.00            
ATOM   1735 2HK2 POP X  13      20.132  39.730  71.470  1.00  0.00            
ATOM   1736  C2L POP X  13      20.904  37.731  71.340  1.00  0.00            
ATOM   1737 1HL2 POP X  13      21.400  37.004  71.988  1.00  0.00            
ATOM   1738 2HL2 POP X  13      19.918  37.327  71.096  1.00  0.00            
ATOM   1739  C2M POP X  13      21.720  37.925  70.042  1.00  0.00            
ATOM   1740 1HM2 POP X  13      21.331  38.790  69.498  1.00  0.00            
ATOM   1741 2HM2 POP X  13      22.765  38.133  70.277  1.00  0.00            
ATOM   1742  C2N POP X  13      21.678  36.706  69.105  1.00  0.00            
ATOM   1743 1HN2 POP X  13      20.642  36.478  68.839  1.00  0.00            
ATOM   1744 2HN2 POP X  13      22.198  36.956  68.177  1.00  0.00            
ATOM   1745  C2T POP X  13      22.338  35.460  69.724  1.00  0.00            
ATOM   1746 1HT2 POP X  13      21.785  35.114  70.600  1.00  0.00            
ATOM   1747 2HT2 POP X  13      22.358  34.645  68.997  1.00  0.00            
ATOM   1748 3HT2 POP X  13      23.366  35.674  70.023  1.00  0.00            
ATOM   1749  C1T POP X  14      21.284 134.853  61.492  1.00  0.00            
ATOM   1750 1HT1 POP X  14      21.784 134.092  60.888  1.00  0.00            
ATOM   1751 2HT1 POP X  14      21.873 135.770  61.428  1.00  0.00            
ATOM   1752 3HT1 POP X  14      21.292 134.509  62.528  1.00  0.00            
ATOM   1753  C1N POP X  14      19.854 135.080  60.967  1.00  0.00            
ATOM   1754 1HN1 POP X  14      19.267 134.160  61.023  1.00  0.00            
ATOM   1755 2HN1 POP X  14      19.902 135.379  59.916  1.00  0.00            
ATOM   1756  C1M POP X  14      19.198 136.200  61.787  1.00  0.00            
ATOM   1757 1HM1 POP X  14      18.304 136.556  61.266  1.00  0.00            
ATOM   1758 2HM1 POP X  14      19.880 137.053  61.847  1.00  0.00            
ATOM   1759  C1L POP X  14      18.792 135.709  63.196  1.00  0.00            
ATOM   1760 1HL1 POP X  14      19.294 134.775  63.459  1.00  0.00            
ATOM   1761 2HL1 POP X  14      17.723 135.492  63.175  1.00  0.00            
ATOM   1762  C1K POP X  14      19.120 136.769  64.271  1.00  0.00            
ATOM   1763 1HK1 POP X  14      18.607 137.701  64.018  1.00  0.00            
ATOM   1764 2HK1 POP X  14      20.192 136.983  64.239  1.00  0.00            
ATOM   1765  C1J POP X  14      18.753 136.379  65.718  1.00  0.00            
ATOM   1766 1HJ1 POP X  14      19.045 137.188  66.394  1.00  0.00            
ATOM   1767 2HJ1 POP X  14      19.325 135.493  66.006  1.00  0.00            
ATOM   1768  C1I POP X  14      17.249 136.096  65.868  1.00  0.00            
ATOM   1769 1HI1 POP X  14      16.932 135.305  65.186  1.00  0.00            
ATOM   1770 2HI1 POP X  14      16.684 136.998  65.617  1.00  0.00            
ATOM   1771  C1H POP X  14      16.908 135.646  67.290  1.00  0.00            
ATOM   1772 1HH1 POP X  14      17.275 136.396  67.996  1.00  0.00            
ATOM   1773 2HH1 POP X  14      17.415 134.701  67.504  1.00  0.00            
ATOM   1774  CZ2 POP X  14      15.412 135.492  67.451  1.00  0.00            
ATOM   1775  HZ2 POP X  14      14.780 135.778  66.612  1.00  0.00            
ATOM   1776  CZ1 POP X  14      14.866 135.031  68.570  1.00  0.00            
ATOM   1777  HZ1 POP X  14      13.784 134.940  68.636  1.00  0.00            
ATOM   1778  C1G POP X  14      15.659 134.599  69.799  1.00  0.00            
ATOM   1779 1HG1 POP X  14      16.392 135.367  70.060  1.00  0.00            
ATOM   1780 2HG1 POP X  14      16.204 133.681  69.570  1.00  0.00            
ATOM   1781  C1F POP X  14      14.752 134.337  71.023  1.00  0.00            
ATOM   1782 1HF1 POP X  14      14.019 133.565  70.775  1.00  0.00            
ATOM   1783 2HF1 POP X  14      14.196 135.251  71.249  1.00  0.00            
ATOM   1784  C1E POP X  14      15.540 133.903  72.270  1.00  0.00            
ATOM   1785 1HE1 POP X  14      16.333 134.637  72.441  1.00  0.00            
ATOM   1786 2HE1 POP X  14      16.025 132.943  72.076  1.00  0.00            
ATOM   1787  C1D POP X  14      14.656 133.799  73.536  1.00  0.00            
ATOM   1788 1HD1 POP X  14      13.888 133.028  73.429  1.00  0.00            
ATOM   1789 2HD1 POP X  14      14.167 134.757  73.730  1.00  0.00            
ATOM   1790  C1C POP X  14      15.649 133.450  74.705  1.00  0.00            
ATOM   1791 1HC1 POP X  14      16.576 134.017  74.580  1.00  0.00            
ATOM   1792 2HC1 POP X  14      15.919 132.395  74.619  1.00  0.00            
ATOM   1793  C1B POP X  14      15.150 133.733  76.145  1.00  0.00            
ATOM   1794 1HB1 POP X  14      14.193 133.223  76.278  1.00  0.00            
ATOM   1795 2HB1 POP X  14      14.957 134.802  76.273  1.00  0.00            
ATOM   1796  C1A POP X  14      16.139 133.228  77.256  1.00  0.00            
ATOM   1797 1HA1 POP X  14      16.460 132.212  77.016  1.00  0.00            
ATOM   1798 2HA1 POP X  14      15.574 133.151  78.187  1.00  0.00            
ATOM   1799  C81 POP X  14      17.376 134.074  77.568  1.00  0.00            
ATOM   1800  O81 POP X  14      17.164 135.298  77.795  1.00  0.00            
ATOM   1801  O71 POP X  14      18.360 133.419  78.280  1.00  0.00            
ATOM   1802  C7  POP X  14      19.301 134.166  79.140  1.00  0.00            
ATOM   1803  C6  POP X  14      19.191 133.565  80.595  1.00  0.00            
ATOM   1804  O4P POP X  14      20.445 133.198  81.221  1.00  0.00            
ATOM   1805  P   POP X  14      20.234 132.832  82.770  1.00  0.00            
ATOM   1806  O2P POP X  14      21.460 132.434  83.498  1.00  0.00            
ATOM   1807  O3P POP X  14      19.019 132.000  82.935  1.00  0.00            
ATOM   1808  O1P POP X  14      19.953 134.350  83.196  1.00  0.00            
ATOM   1809  C5  POP X  14      21.133 135.184  83.196  1.00  0.00            
ATOM   1810  C4  POP X  14      20.813 136.653  83.429  1.00  0.00            
ATOM   1811  N   POP X  14      20.339 137.456  82.221  1.00  0.00            
ATOM   1812  C1  POP X  14      18.975 137.044  81.738  1.00  0.00            
ATOM   1813  H11 POP X  14      18.991 135.961  81.629  1.00  0.00            
ATOM   1814  H12 POP X  14      18.212 137.300  82.479  1.00  0.00            
ATOM   1815  H13 POP X  14      18.739 137.517  80.781  1.00  0.00            
ATOM   1816  C2  POP X  14      21.343 137.401  81.106  1.00  0.00            
ATOM   1817  H21 POP X  14      21.431 136.364  80.763  1.00  0.00            
ATOM   1818  H22 POP X  14      21.014 138.024  80.271  1.00  0.00            
ATOM   1819  H23 POP X  14      22.323 137.742  81.452  1.00  0.00            
ATOM   1820  C3  POP X  14      20.235 138.890  82.633  1.00  0.00            
ATOM   1821  H31 POP X  14      19.876 139.480  81.784  1.00  0.00            
ATOM   1822  H32 POP X  14      19.525 139.003  83.457  1.00  0.00            
ATOM   1823  H33 POP X  14      21.213 139.278  82.935  1.00  0.00            
ATOM   1824  H41 POP X  14      20.042 136.705  84.201  1.00  0.00            
ATOM   1825  H42 POP X  14      21.711 137.139  83.815  1.00  0.00            
ATOM   1826  H51 POP X  14      21.690 135.063  82.264  1.00  0.00            
ATOM   1827  H52 POP X  14      21.776 134.845  84.014  1.00  0.00            
ATOM   1828  H61 POP X  14      18.605 132.643  80.516  1.00  0.00            
ATOM   1829  H62 POP X  14      18.609 134.242  81.217  1.00  0.00            
ATOM   1830  H7  POP X  14      19.019 135.219  79.201  1.00  0.00            
ATOM   1831  C72 POP X  14      20.722 134.099  78.497  1.00  0.00            
ATOM   1832 1H72 POP X  14      21.475 134.375  79.241  1.00  0.00            
ATOM   1833 2H72 POP X  14      20.926 133.080  78.150  1.00  0.00            
ATOM   1834  O72 POP X  14      20.830 135.038  77.367  1.00  0.00            
ATOM   1835  C82 POP X  14      22.029 135.090  76.688  1.00  0.00            
ATOM   1836  O82 POP X  14      23.050 134.559  77.207  1.00  0.00            
ATOM   1837  C2A POP X  14      22.273 136.315  75.804  1.00  0.00            
ATOM   1838 1HA2 POP X  14      21.330 136.586  75.325  1.00  0.00            
ATOM   1839 2HA2 POP X  14      22.541 137.146  76.457  1.00  0.00            
ATOM   1840  C2B POP X  14      23.380 136.165  74.702  1.00  0.00            
ATOM   1841 1HB2 POP X  14      24.324 135.872  75.171  1.00  0.00            
ATOM   1842 2HB2 POP X  14      23.096 135.365  74.010  1.00  0.00            
ATOM   1843  C2C POP X  14      23.585 137.496  73.911  1.00  0.00            
ATOM   1844 1HC2 POP X  14      22.611 137.812  73.526  1.00  0.00            
ATOM   1845 2HC2 POP X  14      23.906 138.276  74.605  1.00  0.00            
ATOM   1846  C2D POP X  14      24.575 137.455  72.699  1.00  0.00            
ATOM   1847 1HD2 POP X  14      24.297 136.635  72.033  1.00  0.00            
ATOM   1848 2HD2 POP X  14      24.445 138.383  72.134  1.00  0.00            
ATOM   1849  C2E POP X  14      26.061 137.320  73.123  1.00  0.00            
ATOM   1850 1HE2 POP X  14      26.327 138.088  73.853  1.00  0.00            
ATOM   1851 2HE2 POP X  14      26.243 136.339  73.570  1.00  0.00            
ATOM   1852  C2F POP X  14      26.906 137.493  71.844  1.00  0.00            
ATOM   1853 1HF2 POP X  14      26.528 136.784  71.102  1.00  0.00            
ATOM   1854 2HF2 POP X  14      26.701 138.491  71.446  1.00  0.00            
ATOM   1855  C2G POP X  14      28.444 137.313  71.920  1.00  0.00            
ATOM   1856 1HG2 POP X  14      28.881 138.038  72.611  1.00  0.00            
ATOM   1857 2HG2 POP X  14      28.693 136.308  72.267  1.00  0.00            
ATOM   1858  C2H POP X  14      28.975 137.542  70.480  1.00  0.00            
ATOM   1859 1HH2 POP X  14      28.481 136.827  69.815  1.00  0.00            
ATOM   1860 2HH2 POP X  14      28.662 138.539  70.157  1.00  0.00            
ATOM   1861  C2I POP X  14      30.483 137.421  70.268  1.00  0.00            
ATOM   1862 1HI2 POP X  14      30.983 138.181  70.874  1.00  0.00            
ATOM   1863 2HI2 POP X  14      30.848 136.441  70.586  1.00  0.00            
ATOM   1864  C2J POP X  14      30.753 137.641  68.777  1.00  0.00            
ATOM   1865 1HJ2 POP X  14      30.566 136.676  68.311  1.00  0.00            
ATOM   1866 2HJ2 POP X  14      30.062 138.370  68.344  1.00  0.00            
ATOM   1867  C2K POP X  14      32.191 138.161  68.603  1.00  0.00            
ATOM   1868 1HK2 POP X  14      32.292 139.131  69.096  1.00  0.00            
ATOM   1869 2HK2 POP X  14      32.883 137.475  69.101  1.00  0.00            
ATOM   1870  C2L POP X  14      32.614 138.306  67.133  1.00  0.00            
ATOM   1871 1HL2 POP X  14      32.010 139.086  66.661  1.00  0.00            
ATOM   1872 2HL2 POP X  14      33.660 138.616  67.073  1.00  0.00            
ATOM   1873  C2M POP X  14      32.411 136.975  66.403  1.00  0.00            
ATOM   1874 1HM2 POP X  14      33.073 136.214  66.825  1.00  0.00            
ATOM   1875 2HM2 POP X  14      31.390 136.618  66.495  1.00  0.00            
ATOM   1876  C2N POP X  14      32.624 137.094  64.903  1.00  0.00            
ATOM   1877 1HN2 POP X  14      31.975 137.868  64.485  1.00  0.00            
ATOM   1878 2HN2 POP X  14      33.660 137.368  64.688  1.00  0.00            
ATOM   1879  C2T POP X  14      32.291 135.740  64.266  1.00  0.00            
ATOM   1880 1HT2 POP X  14      31.247 135.469  64.438  1.00  0.00            
ATOM   1881 2HT2 POP X  14      32.455 135.782  63.187  1.00  0.00            
ATOM   1882 3HT2 POP X  14      32.928 134.950  64.673  1.00  0.00            
ATOM   1883  C1T POP X  15      11.941  37.917  73.370  1.00  0.00            
ATOM   1884 1HT1 POP X  15      11.991  38.555  72.484  1.00  0.00            
ATOM   1885 2HT1 POP X  15      11.019  37.333  73.320  1.00  0.00            
ATOM   1886 3HT1 POP X  15      11.897  38.559  74.253  1.00  0.00            
ATOM   1887  C1N POP X  15      13.165  36.993  73.433  1.00  0.00            
ATOM   1888 1HN1 POP X  15      14.070  37.607  73.449  1.00  0.00            
ATOM   1889 2HN1 POP X  15      13.200  36.388  72.522  1.00  0.00            
ATOM   1890  C1M POP X  15      13.139  36.073  74.667  1.00  0.00            
ATOM   1891 1HM1 POP X  15      12.245  35.443  74.648  1.00  0.00            
ATOM   1892 2HM1 POP X  15      13.112  36.672  75.581  1.00  0.00            
ATOM   1893  C1L POP X  15      14.400  35.199  74.644  1.00  0.00            
ATOM   1894 1HL1 POP X  15      15.270  35.861  74.657  1.00  0.00            
ATOM   1895 2HL1 POP X  15      14.444  34.627  73.713  1.00  0.00            
ATOM   1896  C1K POP X  15      14.469  34.230  75.835  1.00  0.00            
ATOM   1897 1HK1 POP X  15      13.775  33.398  75.692  1.00  0.00            
ATOM   1898 2HK1 POP X  15      14.195  34.747  76.759  1.00  0.00            
ATOM   1899  C1J POP X  15      15.914  33.726  75.942  1.00  0.00            
ATOM   1900 1HJ1 POP X  15      16.558  34.600  76.084  1.00  0.00            
ATOM   1901 2HJ1 POP X  15      16.218  33.259  75.001  1.00  0.00            
ATOM   1902  C1I POP X  15      16.138  32.729  77.092  1.00  0.00            
ATOM   1903 1HI1 POP X  15      15.832  31.723  76.794  1.00  0.00            
ATOM   1904 2HI1 POP X  15      15.558  33.019  77.973  1.00  0.00            
ATOM   1905  C1H POP X  15      17.634  32.782  77.428  1.00  0.00            
ATOM   1906 1HH1 POP X  15      17.875  33.799  77.751  1.00  0.00            
ATOM   1907 2HH1 POP X  15      18.197  32.584  76.512  1.00  0.00            
ATOM   1908  CZ2 POP X  15      18.095  31.818  78.496  1.00  0.00            
ATOM   1909  HZ2 POP X  15      17.356  31.167  78.957  1.00  0.00            
ATOM   1910  CZ1 POP X  15      19.370  31.798  78.877  1.00  0.00            
ATOM   1911  HZ1 POP X  15      19.691  31.108  79.655  1.00  0.00            
ATOM   1912  C1G POP X  15      20.453  32.680  78.246  1.00  0.00            
ATOM   1913 1HG1 POP X  15      20.143  33.726  78.304  1.00  0.00            
ATOM   1914 2HG1 POP X  15      20.571  32.428  77.189  1.00  0.00            
ATOM   1915  C1F POP X  15      21.830  32.556  78.935  1.00  0.00            
ATOM   1916 1HF1 POP X  15      22.237  31.560  78.739  1.00  0.00            
ATOM   1917 2HF1 POP X  15      21.660  32.619  80.013  1.00  0.00            
ATOM   1918  C1E POP X  15      22.891  33.646  78.532  1.00  0.00            
ATOM   1919 1HE1 POP X  15      22.476  34.646  78.678  1.00  0.00            
ATOM   1920 2HE1 POP X  15      23.177  33.543  77.482  1.00  0.00            
ATOM   1921  C1D POP X  15      24.143  33.451  79.471  1.00  0.00            
ATOM   1922 1HD1 POP X  15      24.514  32.451  79.232  1.00  0.00            
ATOM   1923 2HD1 POP X  15      23.740  33.360  80.483  1.00  0.00            
ATOM   1924  C1C POP X  15      25.451  34.338  79.668  1.00  0.00            
ATOM   1925 1HC1 POP X  15      25.171  35.294  80.117  1.00  0.00            
ATOM   1926 2HC1 POP X  15      25.904  34.550  78.697  1.00  0.00            
ATOM   1927  C1B POP X  15      26.521  33.586  80.610  1.00  0.00            
ATOM   1928 1HB1 POP X  15      26.898  32.734  80.038  1.00  0.00            
ATOM   1929 2HB1 POP X  15      25.978  33.151  81.453  1.00  0.00            
ATOM   1930  C1A POP X  15      27.790  34.351  81.231  1.00  0.00            
ATOM   1931 1HA1 POP X  15      27.431  35.089  81.951  1.00  0.00            
ATOM   1932 2HA1 POP X  15      28.266  34.914  80.427  1.00  0.00            
ATOM   1933  C81 POP X  15      28.914  33.490  81.923  1.00  0.00            
ATOM   1934  O81 POP X  15      28.798  32.242  81.783  1.00  0.00            
ATOM   1935  O71 POP X  15      29.652  33.933  83.041  1.00  0.00            
ATOM   1936  C7  POP X  15      31.144  33.681  83.220  1.00  0.00            
ATOM   1937  C6  POP X  15      31.607  33.385  84.763  1.00  0.00            
ATOM   1938  O4P POP X  15      32.442  34.427  85.414  1.00  0.00            
ATOM   1939  P   POP X  15      33.350  34.053  86.698  1.00  0.00            
ATOM   1940  O2P POP X  15      34.629  34.795  86.727  1.00  0.00            
ATOM   1941  O3P POP X  15      33.553  32.593  86.692  1.00  0.00            
ATOM   1942  O1P POP X  15      32.528  34.464  88.013  1.00  0.00            
ATOM   1943  C5  POP X  15      33.309  34.320  89.229  1.00  0.00            
ATOM   1944  C4  POP X  15      32.424  34.769  90.380  1.00  0.00            
ATOM   1945  N   POP X  15      33.004  34.303  91.701  1.00  0.00            
ATOM   1946  C1  POP X  15      32.930  32.799  91.880  1.00  0.00            
ATOM   1947  H11 POP X  15      31.896  32.452  91.807  1.00  0.00            
ATOM   1948  H12 POP X  15      33.519  32.317  91.092  1.00  0.00            
ATOM   1949  H13 POP X  15      33.344  32.517  92.851  1.00  0.00            
ATOM   1950  C2  POP X  15      32.162  34.871  92.780  1.00  0.00            
ATOM   1951  H21 POP X  15      31.129  34.521  92.690  1.00  0.00            
ATOM   1952  H22 POP X  15      32.556  34.551  93.749  1.00  0.00            
ATOM   1953  H23 POP X  15      32.184  35.965  92.746  1.00  0.00            
ATOM   1954  C3  POP X  15      34.422  34.801  91.841  1.00  0.00            
ATOM   1955  H31 POP X  15      34.828  34.503  92.811  1.00  0.00            
ATOM   1956  H32 POP X  15      35.035  34.360  91.047  1.00  0.00            
ATOM   1957  H33 POP X  15      34.456  35.890  91.749  1.00  0.00            
ATOM   1958  H41 POP X  15      32.335  35.856  90.364  1.00  0.00            
ATOM   1959  H42 POP X  15      31.432  34.334  90.246  1.00  0.00            
ATOM   1960  H51 POP X  15      34.204  34.946  89.172  1.00  0.00            
ATOM   1961  H52 POP X  15      33.596  33.271  89.334  1.00  0.00            
ATOM   1962  H61 POP X  15      32.168  32.446  84.758  1.00  0.00            
ATOM   1963  H62 POP X  15      30.717  33.232  85.379  1.00  0.00            
ATOM   1964  H7  POP X  15      31.639  34.610  82.927  1.00  0.00            
ATOM   1965  C72 POP X  15      31.694  32.571  82.228  1.00  0.00            
ATOM   1966 1H72 POP X  15      32.747  32.395  82.470  1.00  0.00            
ATOM   1967 2H72 POP X  15      31.153  31.635  82.401  1.00  0.00            
ATOM   1968  O72 POP X  15      31.627  32.912  80.777  1.00  0.00            
ATOM   1969  C82 POP X  15      32.064  31.938  79.878  1.00  0.00            
ATOM   1970  O82 POP X  15      32.722  30.953  80.316  1.00  0.00            
ATOM   1971  C2A POP X  15      32.074  32.184  78.345  1.00  0.00            
ATOM   1972 1HA2 POP X  15      31.057  32.428  78.032  1.00  0.00            
ATOM   1973 2HA2 POP X  15      32.686  33.064  78.143  1.00  0.00            
ATOM   1974  C2B POP X  15      32.604  30.982  77.459  1.00  0.00            
ATOM   1975 1HB2 POP X  15      33.612  30.736  77.804  1.00  0.00            
ATOM   1976 2HB2 POP X  15      31.988  30.106  77.680  1.00  0.00            
ATOM   1977  C2C POP X  15      32.662  31.159  75.884  1.00  0.00            
ATOM   1978 1HC2 POP X  15      31.661  31.362  75.496  1.00  0.00            
ATOM   1979 2HC2 POP X  15      33.293  32.014  75.634  1.00  0.00            
ATOM   1980  C2D POP X  15      33.241  29.860  75.206  1.00  0.00            
ATOM   1981 1HD2 POP X  15      34.194  29.657  75.702  1.00  0.00            
ATOM   1982 2HD2 POP X  15      32.593  29.025  75.487  1.00  0.00            
ATOM   1983  C2E POP X  15      33.530  29.731  73.678  1.00  0.00            
ATOM   1984 1HE2 POP X  15      34.168  30.555  73.348  1.00  0.00            
ATOM   1985 2HE2 POP X  15      34.085  28.804  73.508  1.00  0.00            
ATOM   1986  C2F POP X  15      32.239  29.700  72.849  1.00  0.00            
ATOM   1987 1HF2 POP X  15      31.523  29.012  73.308  1.00  0.00            
ATOM   1988 2HF2 POP X  15      31.790  30.696  72.875  1.00  0.00            
ATOM   1989  C2G POP X  15      32.478  29.263  71.396  1.00  0.00            
ATOM   1990 1HG2 POP X  15      33.289  29.852  70.960  1.00  0.00            
ATOM   1991 2HG2 POP X  15      32.771  28.211  71.393  1.00  0.00            
ATOM   1992  C2H POP X  15      31.173  29.495  70.598  1.00  0.00            
ATOM   1993 1HH2 POP X  15      30.396  28.824  70.973  1.00  0.00            
ATOM   1994 2HH2 POP X  15      30.816  30.516  70.760  1.00  0.00            
ATOM   1995  C2I POP X  15      31.344  29.287  69.078  1.00  0.00            
ATOM   1996 1HI2 POP X  15      30.374  29.384  68.583  1.00  0.00            
ATOM   1997 2HI2 POP X  15      32.004  30.055  68.667  1.00  0.00            
ATOM   1998  C2J POP X  15      31.935  27.899  68.810  1.00  0.00            
ATOM   1999 1HJ2 POP X  15      32.928  27.841  69.258  1.00  0.00            
ATOM   2000 2HJ2 POP X  15      31.303  27.171  69.326  1.00  0.00            
ATOM   2001  C2K POP X  15      32.101  27.481  67.347  1.00  0.00            
ATOM   2002 1HK2 POP X  15      31.153  27.559  66.807  1.00  0.00            
ATOM   2003 2HK2 POP X  15      32.844  28.118  66.864  1.00  0.00            
ATOM   2004  C2L POP X  15      32.557  26.006  67.448  1.00  0.00            
ATOM   2005 1HL2 POP X  15      33.485  25.944  68.024  1.00  0.00            
ATOM   2006 2HL2 POP X  15      31.808  25.428  67.996  1.00  0.00            
ATOM   2007  C2M POP X  15      32.772  25.310  66.105  1.00  0.00            
ATOM   2008 1HM2 POP X  15      33.059  24.270  66.278  1.00  0.00            
ATOM   2009 2HM2 POP X  15      31.840  25.306  65.533  1.00  0.00            
ATOM   2010  C2N POP X  15      33.874  26.030  65.312  1.00  0.00            
ATOM   2011 1HN2 POP X  15      33.570  27.051  65.072  1.00  0.00            
ATOM   2012 2HN2 POP X  15      34.787  26.088  65.910  1.00  0.00            
ATOM   2013  C2T POP X  15      34.183  25.315  63.992  1.00  0.00            
ATOM   2014 1HT2 POP X  15      33.293  25.270  63.359  1.00  0.00            
ATOM   2015 2HT2 POP X  15      34.965  25.847  63.445  1.00  0.00            
ATOM   2016 3HT2 POP X  15      34.528  24.295  64.176  1.00  0.00            
ATOM   2017  C1T POP X  16      29.282  78.047  64.360  1.00  0.00            
ATOM   2018 1HT1 POP X  16      29.503  76.978  64.414  1.00  0.00            
ATOM   2019 2HT1 POP X  16      28.302  78.128  63.884  1.00  0.00            
ATOM   2020 3HT1 POP X  16      30.045  78.505  63.725  1.00  0.00            
ATOM   2021  C1N POP X  16      29.291  78.635  65.792  1.00  0.00            
ATOM   2022 1HN1 POP X  16      30.048  78.120  66.389  1.00  0.00            
ATOM   2023 2HN1 POP X  16      28.325  78.464  66.276  1.00  0.00            
ATOM   2024  C1M POP X  16      29.631  80.131  65.763  1.00  0.00            
ATOM   2025 1HM1 POP X  16      30.633  80.277  65.352  1.00  0.00            
ATOM   2026 2HM1 POP X  16      29.607  80.560  66.767  1.00  0.00            
ATOM   2027  C1L POP X  16      28.575  80.797  64.859  1.00  0.00            
ATOM   2028 1HL1 POP X  16      27.624  80.829  65.397  1.00  0.00            
ATOM   2029 2HL1 POP X  16      28.379  80.212  63.969  1.00  0.00            
ATOM   2030  C1K POP X  16      28.889  82.199  64.333  1.00  0.00            
ATOM   2031 1HK1 POP X  16      29.952  82.285  64.098  1.00  0.00            
ATOM   2032 2HK1 POP X  16      28.640  82.953  65.084  1.00  0.00            
ATOM   2033  C1J POP X  16      28.046  82.381  63.038  1.00  0.00            
ATOM   2034 1HJ1 POP X  16      26.991  82.226  63.283  1.00  0.00            
ATOM   2035 2HJ1 POP X  16      28.314  81.636  62.283  1.00  0.00            
ATOM   2036  C1I POP X  16      28.195  83.788  62.434  1.00  0.00            
ATOM   2037 1HI1 POP X  16      28.206  84.519  63.247  1.00  0.00            
ATOM   2038 2HI1 POP X  16      27.317  84.029  61.828  1.00  0.00            
ATOM   2039  C1H POP X  16      29.493  83.947  61.591  1.00  0.00            
ATOM   2040 1HH1 POP X  16      30.337  83.427  62.050  1.00  0.00            
ATOM   2041 2HH1 POP X  16      29.743  85.010  61.546  1.00  0.00            
ATOM   2042  CZ2 POP X  16      29.243  83.452  60.176  1.00  0.00            
ATOM   2043  HZ2 POP X  16      28.195  83.260  59.954  1.00  0.00            
ATOM   2044  CZ1 POP X  16      30.091  83.223  59.177  1.00  0.00            
ATOM   2045  HZ1 POP X  16      29.618  82.879  58.258  1.00  0.00            
ATOM   2046  C1G POP X  16      31.594  83.372  59.074  1.00  0.00            
ATOM   2047 1HG1 POP X  16      32.096  82.950  59.948  1.00  0.00            
ATOM   2048 2HG1 POP X  16      31.867  84.425  58.974  1.00  0.00            
ATOM   2049  C1F POP X  16      31.972  82.603  57.784  1.00  0.00            
ATOM   2050 1HF1 POP X  16      31.428  83.013  56.928  1.00  0.00            
ATOM   2051 2HF1 POP X  16      31.681  81.553  57.887  1.00  0.00            
ATOM   2052  C1E POP X  16      33.471  82.677  57.482  1.00  0.00            
ATOM   2053 1HE1 POP X  16      34.038  82.368  58.364  1.00  0.00            
ATOM   2054 2HE1 POP X  16      33.712  83.731  57.318  1.00  0.00            
ATOM   2055  C1D POP X  16      33.932  81.823  56.278  1.00  0.00            
ATOM   2056 1HD1 POP X  16      33.101  81.659  55.586  1.00  0.00            
ATOM   2057 2HD1 POP X  16      34.295  80.847  56.610  1.00  0.00            
ATOM   2058  C1C POP X  16      35.064  82.631  55.541  1.00  0.00            
ATOM   2059 1HC1 POP X  16      35.877  82.843  56.242  1.00  0.00            
ATOM   2060 2HC1 POP X  16      34.644  83.598  55.250  1.00  0.00            
ATOM   2061  C1B POP X  16      35.664  81.971  54.269  1.00  0.00            
ATOM   2062 1HB1 POP X  16      34.855  81.451  53.748  1.00  0.00            
ATOM   2063 2HB1 POP X  16      36.396  81.210  54.549  1.00  0.00            
ATOM   2064  C1A POP X  16      36.296  82.989  53.252  1.00  0.00            
ATOM   2065 1HA1 POP X  16      35.601  83.816  53.095  1.00  0.00            
ATOM   2066 2HA1 POP X  16      36.375  82.485  52.287  1.00  0.00            
ATOM   2067  C81 POP X  16      37.680  83.558  53.560  1.00  0.00            
ATOM   2068  O81 POP X  16      38.630  82.730  53.616  1.00  0.00            
ATOM   2069  O71 POP X  16      37.916  84.824  53.076  1.00  0.00            
ATOM   2070  C7  POP X  16      39.286  85.356  52.922  1.00  0.00            
ATOM   2071  C6  POP X  16      39.677  85.520  51.412  1.00  0.00            
ATOM   2072  O4P POP X  16      38.533  86.014  50.693  1.00  0.00            
ATOM   2073  P   POP X  16      38.594  85.763  49.128  1.00  0.00            
ATOM   2074  O2P POP X  16      39.965  85.985  48.613  1.00  0.00            
ATOM   2075  O3P POP X  16      37.464  86.408  48.418  1.00  0.00            
ATOM   2076  O1P POP X  16      38.449  84.171  49.067  1.00  0.00            
ATOM   2077  C5  POP X  16      38.292  83.700  47.716  1.00  0.00            
ATOM   2078  C4  POP X  16      38.252  82.183  47.681  1.00  0.00            
ATOM   2079  N   POP X  16      38.181  81.650  46.252  1.00  0.00            
ATOM   2080  C1  POP X  16      37.139  82.389  45.449  1.00  0.00            
ATOM   2081  H11 POP X  16      36.166  82.336  45.945  1.00  0.00            
ATOM   2082  H12 POP X  16      37.433  83.442  45.368  1.00  0.00            
ATOM   2083  H13 POP X  16      37.065  81.964  44.445  1.00  0.00            
ATOM   2084  C2  POP X  16      37.789  80.204  46.267  1.00  0.00            
ATOM   2085  H21 POP X  16      36.793  80.086  46.703  1.00  0.00            
ATOM   2086  H22 POP X  16      37.767  79.823  45.242  1.00  0.00            
ATOM   2087  H23 POP X  16      38.513  79.619  46.843  1.00  0.00            
ATOM   2088  C3  POP X  16      39.527  81.730  45.580  1.00  0.00            
ATOM   2089  H31 POP X  16      39.448  81.380  44.548  1.00  0.00            
ATOM   2090  H32 POP X  16      39.859  82.774  45.574  1.00  0.00            
ATOM   2091  H33 POP X  16      40.264  81.124  46.114  1.00  0.00            
ATOM   2092  H41 POP X  16      39.140  81.786  48.177  1.00  0.00            
ATOM   2093  H42 POP X  16      37.373  81.851  48.237  1.00  0.00            
ATOM   2094  H51 POP X  16      39.131  84.057  47.111  1.00  0.00            
ATOM   2095  H52 POP X  16      37.359  84.113  47.321  1.00  0.00            
ATOM   2096  H61 POP X  16      39.961  84.533  51.031  1.00  0.00            
ATOM   2097  H62 POP X  16      40.521  86.205  51.291  1.00  0.00            
ATOM   2098  H7  POP X  16      40.001  84.682  53.402  1.00  0.00            
ATOM   2099  C72 POP X  16      39.338  86.708  53.680  1.00  0.00            
ATOM   2100 1H72 POP X  16      39.181  87.543  52.991  1.00  0.00            
ATOM   2101 2H72 POP X  16      38.542  86.717  54.431  1.00  0.00            
ATOM   2102  O72 POP X  16      40.622  86.864  54.363  1.00  0.00            
ATOM   2103  C82 POP X  16      40.715  87.892  55.270  1.00  0.00            
ATOM   2104  O82 POP X  16      39.738  88.669  55.459  1.00  0.00            
ATOM   2105  C2A POP X  16      42.098  88.442  55.579  1.00  0.00            
ATOM   2106 1HA2 POP X  16      42.768  88.159  54.766  1.00  0.00            
ATOM   2107 2HA2 POP X  16      42.059  89.533  55.582  1.00  0.00            
ATOM   2108  C2B POP X  16      42.706  87.946  56.920  1.00  0.00            
ATOM   2109 1HB2 POP X  16      42.713  86.852  56.922  1.00  0.00            
ATOM   2110 2HB2 POP X  16      43.750  88.268  56.977  1.00  0.00            
ATOM   2111  C2C POP X  16      41.954  88.468  58.173  1.00  0.00            
ATOM   2112 1HC2 POP X  16      41.983  89.561  58.205  1.00  0.00            
ATOM   2113 2HC2 POP X  16      40.903  88.186  58.073  1.00  0.00            
ATOM   2114  C2D POP X  16      42.554  87.892  59.493  1.00  0.00            
ATOM   2115 1HD2 POP X  16      43.072  86.961  59.245  1.00  0.00            
ATOM   2116 2HD2 POP X  16      43.310  88.570  59.899  1.00  0.00            
ATOM   2117  C2E POP X  16      41.472  87.605  60.536  1.00  0.00            
ATOM   2118 1HE2 POP X  16      41.320  88.482  61.171  1.00  0.00            
ATOM   2119 2HE2 POP X  16      40.538  87.375  60.022  1.00  0.00            
ATOM   2120  C2F POP X  16      41.939  86.376  61.340  1.00  0.00            
ATOM   2121 1HF2 POP X  16      41.828  85.468  60.742  1.00  0.00            
ATOM   2122 2HF2 POP X  16      42.998  86.474  61.597  1.00  0.00            
ATOM   2123  C2G POP X  16      41.155  86.257  62.629  1.00  0.00            
ATOM   2124 1HG2 POP X  16      41.483  85.371  63.181  1.00  0.00            
ATOM   2125 2HG2 POP X  16      41.362  87.132  63.251  1.00  0.00            
ATOM   2126  C2H POP X  16      39.669  86.163  62.297  1.00  0.00            
ATOM   2127 1HH2 POP X  16      39.305  86.930  61.617  1.00  0.00            
ATOM   2128 2HH2 POP X  16      39.447  85.182  61.865  1.00  0.00            
ATOM   2129  C2I POP X  16      38.951  86.377  63.584  1.00  0.00            
ATOM   2130 1HI2 POP X  16      39.416  85.667  64.267  1.00  0.00            
ATOM   2131 2HI2 POP X  16      39.097  87.395  63.959  1.00  0.00            
ATOM   2132  C2J POP X  16      37.480  86.092  63.310  1.00  0.00            
ATOM   2133 1HJ2 POP X  16      37.068  86.795  62.581  1.00  0.00            
ATOM   2134 2HJ2 POP X  16      37.341  85.077  62.925  1.00  0.00            
ATOM   2135  C2K POP X  16      36.768  86.242  64.636  1.00  0.00            
ATOM   2136 1HK2 POP X  16      36.762  87.288  64.954  1.00  0.00            
ATOM   2137 2HK2 POP X  16      35.728  85.928  64.513  1.00  0.00            
ATOM   2138  C2L POP X  16      37.474  85.375  65.688  1.00  0.00            
ATOM   2139 1HL2 POP X  16      37.689  84.380  65.287  1.00  0.00            
ATOM   2140 2HL2 POP X  16      38.400  85.837  66.036  1.00  0.00            
ATOM   2141  C2M POP X  16      36.607  85.253  66.909  1.00  0.00            
ATOM   2142 1HM2 POP X  16      36.426  86.238  67.347  1.00  0.00            
ATOM   2143 2HM2 POP X  16      35.640  84.822  66.631  1.00  0.00            
ATOM   2144  C2N POP X  16      37.314  84.345  67.911  1.00  0.00            
ATOM   2145 1HN2 POP X  16      37.561  83.380  67.460  1.00  0.00            
ATOM   2146 2HN2 POP X  16      38.237  84.806  68.271  1.00  0.00            
ATOM   2147  C2T POP X  16      36.336  84.137  69.067  1.00  0.00            
ATOM   2148 1HT2 POP X  16      35.419  83.651  68.724  1.00  0.00            
ATOM   2149 2HT2 POP X  16      36.789  83.500  69.830  1.00  0.00            
ATOM   2150 3HT2 POP X  16      36.073  85.089  69.534  1.00  0.00            
ATOM   2151  C1T POP X  17     110.594 124.140  63.721  1.00  0.00            
ATOM   2152 1HT1 POP X  17     111.205 124.995  63.422  1.00  0.00            
ATOM   2153 2HT1 POP X  17     109.829 124.494  64.415  1.00  0.00            
ATOM   2154 3HT1 POP X  17     111.237 123.429  64.246  1.00  0.00            
ATOM   2155  C1N POP X  17     109.953 123.485  62.488  1.00  0.00            
ATOM   2156 1HN1 POP X  17     110.738 123.168  61.797  1.00  0.00            
ATOM   2157 2HN1 POP X  17     109.331 124.219  61.968  1.00  0.00            
ATOM   2158  C1M POP X  17     109.095 122.277  62.907  1.00  0.00            
ATOM   2159 1HM1 POP X  17     108.358 122.625  63.636  1.00  0.00            
ATOM   2160 2HM1 POP X  17     109.716 121.543  63.428  1.00  0.00            
ATOM   2161  C1L POP X  17     108.325 121.592  61.760  1.00  0.00            
ATOM   2162 1HL1 POP X  17     107.843 122.342  61.127  1.00  0.00            
ATOM   2163 2HL1 POP X  17     107.536 120.967  62.187  1.00  0.00            
ATOM   2164  C1K POP X  17     109.263 120.716  60.934  1.00  0.00            
ATOM   2165 1HK1 POP X  17     109.729 119.997  61.614  1.00  0.00            
ATOM   2166 2HK1 POP X  17     110.065 121.322  60.505  1.00  0.00            
ATOM   2167  C1J POP X  17     108.528 119.978  59.804  1.00  0.00            
ATOM   2168 1HJ1 POP X  17     108.256 120.662  58.996  1.00  0.00            
ATOM   2169 2HJ1 POP X  17     107.620 119.503  60.184  1.00  0.00            
ATOM   2170  C1I POP X  17     109.525 118.908  59.325  1.00  0.00            
ATOM   2171 1HI1 POP X  17     109.846 118.307  60.181  1.00  0.00            
ATOM   2172 2HI1 POP X  17     110.419 119.383  58.911  1.00  0.00            
ATOM   2173  C1H POP X  17     108.937 117.963  58.298  1.00  0.00            
ATOM   2174 1HH1 POP X  17     108.793 118.538  57.380  1.00  0.00            
ATOM   2175 2HH1 POP X  17     107.954 117.647  58.657  1.00  0.00            
ATOM   2176  CZ2 POP X  17     109.782 116.719  58.065  1.00  0.00            
ATOM   2177  HZ2 POP X  17     110.528 116.451  58.810  1.00  0.00            
ATOM   2178  CZ1 POP X  17     109.556 115.952  57.009  1.00  0.00            
ATOM   2179  HZ1 POP X  17     110.127 115.044  56.830  1.00  0.00            
ATOM   2180  C1G POP X  17     108.538 116.379  55.983  1.00  0.00            
ATOM   2181 1HG1 POP X  17     108.989 117.171  55.378  1.00  0.00            
ATOM   2182 2HG1 POP X  17     107.649 116.795  56.462  1.00  0.00            
ATOM   2183  C1F POP X  17     108.031 115.303  55.032  1.00  0.00            
ATOM   2184 1HF1 POP X  17     107.440 114.576  55.596  1.00  0.00            
ATOM   2185 2HF1 POP X  17     108.868 114.770  54.572  1.00  0.00            
ATOM   2186  C1E POP X  17     107.164 115.967  53.936  1.00  0.00            
ATOM   2187 1HE1 POP X  17     107.825 116.468  53.223  1.00  0.00            
ATOM   2188 2HE1 POP X  17     106.516 116.736  54.368  1.00  0.00            
ATOM   2189  C1D POP X  17     106.272 114.939  53.199  1.00  0.00            
ATOM   2190 1HD1 POP X  17     105.405 114.695  53.818  1.00  0.00            
ATOM   2191 2HD1 POP X  17     106.838 114.014  53.057  1.00  0.00            
ATOM   2192  C1C POP X  17     105.800 115.445  51.788  1.00  0.00            
ATOM   2193 1HC1 POP X  17     106.692 115.663  51.194  1.00  0.00            
ATOM   2194 2HC1 POP X  17     105.253 116.386  51.892  1.00  0.00            
ATOM   2195  C1B POP X  17     104.912 114.417  51.009  1.00  0.00            
ATOM   2196 1HB1 POP X  17     103.895 114.426  51.410  1.00  0.00            
ATOM   2197 2HB1 POP X  17     105.312 113.421  51.217  1.00  0.00            
ATOM   2198  C1A POP X  17     104.885 114.582  49.444  1.00  0.00            
ATOM   2199 1HA1 POP X  17     104.879 113.581  49.008  1.00  0.00            
ATOM   2200 2HA1 POP X  17     105.814 115.046  49.106  1.00  0.00            
ATOM   2201  C81 POP X  17     103.707 115.338  48.827  1.00  0.00            
ATOM   2202  O81 POP X  17     103.577 116.539  49.182  1.00  0.00            
ATOM   2203  O71 POP X  17     103.284 114.946  47.567  1.00  0.00            
ATOM   2204  C7  POP X  17     102.414 115.838  46.767  1.00  0.00            
ATOM   2205  C6  POP X  17     102.376 115.437  45.254  1.00  0.00            
ATOM   2206  O4P POP X  17     101.676 114.198  44.997  1.00  0.00            
ATOM   2207  P   POP X  17     101.961 113.630  43.535  1.00  0.00            
ATOM   2208  O2P POP X  17     102.065 114.731  42.546  1.00  0.00            
ATOM   2209  O3P POP X  17     101.106 112.469  43.191  1.00  0.00            
ATOM   2210  O1P POP X  17     103.485 113.170  43.696  1.00  0.00            
ATOM   2211  C5  POP X  17     103.955 112.444  42.545  1.00  0.00            
ATOM   2212  C4  POP X  17     105.425 112.101  42.698  1.00  0.00            
ATOM   2213  N   POP X  17     105.979 111.411  41.453  1.00  0.00            
ATOM   2214  C1  POP X  17     105.057 110.312  40.987  1.00  0.00            
ATOM   2215  H11 POP X  17     104.878 109.597  41.795  1.00  0.00            
ATOM   2216  H12 POP X  17     104.098 110.752  40.691  1.00  0.00            
ATOM   2217  H13 POP X  17     105.490 109.795  40.127  1.00  0.00            
ATOM   2218  C2  POP X  17     107.302 110.781  41.765  1.00  0.00            
ATOM   2219  H21 POP X  17     107.183 110.010  42.532  1.00  0.00            
ATOM   2220  H22 POP X  17     107.703 110.313  40.861  1.00  0.00            
ATOM   2221  H23 POP X  17     108.013 111.537  42.113  1.00  0.00            
ATOM   2222  C3  POP X  17     106.223 112.407  40.349  1.00  0.00            
ATOM   2223  H31 POP X  17     106.583 111.892  39.456  1.00  0.00            
ATOM   2224  H32 POP X  17     105.279 112.911  40.110  1.00  0.00            
ATOM   2225  H33 POP X  17     106.958 113.156  40.658  1.00  0.00            
ATOM   2226  H41 POP X  17     105.991 113.014  42.893  1.00  0.00            
ATOM   2227  H42 POP X  17     105.534 111.439  43.559  1.00  0.00            
ATOM   2228  H51 POP X  17     103.813 113.059  41.651  1.00  0.00            
ATOM   2229  H52 POP X  17     103.359 111.531  42.455  1.00  0.00            
ATOM   2230  H61 POP X  17     103.413 115.353  44.914  1.00  0.00            
ATOM   2231  H62 POP X  17     101.892 116.234  44.680  1.00  0.00            
ATOM   2232  H7  POP X  17     102.859 116.838  46.797  1.00  0.00            
ATOM   2233  C72 POP X  17     100.980 115.933  47.344  1.00  0.00            
ATOM   2234 1H72 POP X  17     100.251 115.924  46.528  1.00  0.00            
ATOM   2235 2H72 POP X  17     100.773 115.079  47.997  1.00  0.00            
ATOM   2236  O72 POP X  17     100.835 117.202  48.042  1.00  0.00            
ATOM   2237  C82 POP X  17     100.721 117.110  49.395  1.00  0.00            
ATOM   2238  O82 POP X  17      99.806 116.382  49.872  1.00  0.00            
ATOM   2239  C2A POP X  17     101.199 118.290  50.218  1.00  0.00            
ATOM   2240 1HA2 POP X  17     102.161 118.622  49.825  1.00  0.00            
ATOM   2241 2HA2 POP X  17     100.500 119.121  50.112  1.00  0.00            
ATOM   2242  C2B POP X  17     101.347 117.911  51.710  1.00  0.00            
ATOM   2243 1HB2 POP X  17     100.350 117.860  52.160  1.00  0.00            
ATOM   2244 2HB2 POP X  17     101.779 116.908  51.782  1.00  0.00            
ATOM   2245  C2C POP X  17     102.242 118.879  52.515  1.00  0.00            
ATOM   2246 1HC2 POP X  17     103.276 118.788  52.171  1.00  0.00            
ATOM   2247 2HC2 POP X  17     101.925 119.914  52.368  1.00  0.00            
ATOM   2248  C2D POP X  17     102.138 118.504  54.008  1.00  0.00            
ATOM   2249 1HD2 POP X  17     101.161 118.820  54.385  1.00  0.00            
ATOM   2250 2HD2 POP X  17     102.173 117.415  54.100  1.00  0.00            
ATOM   2251  C2E POP X  17     103.247 119.082  54.899  1.00  0.00            
ATOM   2252 1HE2 POP X  17     104.228 118.769  54.530  1.00  0.00            
ATOM   2253 2HE2 POP X  17     103.208 120.174  54.864  1.00  0.00            
ATOM   2254  C2F POP X  17     103.044 118.588  56.347  1.00  0.00            
ATOM   2255 1HF2 POP X  17     102.023 118.794  56.680  1.00  0.00            
ATOM   2256 2HF2 POP X  17     103.184 117.507  56.357  1.00  0.00            
ATOM   2257  C2G POP X  17     104.037 119.297  57.294  1.00  0.00            
ATOM   2258 1HG2 POP X  17     105.048 119.202  56.887  1.00  0.00            
ATOM   2259 2HG2 POP X  17     103.806 120.365  57.306  1.00  0.00            
ATOM   2260  C2H POP X  17     104.047 118.786  58.743  1.00  0.00            
ATOM   2261 1HH2 POP X  17     104.724 119.409  59.335  1.00  0.00            
ATOM   2262 2HH2 POP X  17     103.045 118.891  59.168  1.00  0.00            
ATOM   2263  C2I POP X  17     104.497 117.320  58.811  1.00  0.00            
ATOM   2264 1HI2 POP X  17     103.892 116.669  58.179  1.00  0.00            
ATOM   2265 2HI2 POP X  17     105.527 117.262  58.450  1.00  0.00            
ATOM   2266  C2J POP X  17     104.386 116.823  60.240  1.00  0.00            
ATOM   2267 1HJ2 POP X  17     104.453 117.677  60.906  1.00  0.00            
ATOM   2268 2HJ2 POP X  17     103.384 116.417  60.400  1.00  0.00            
ATOM   2269  C2K POP X  17     105.427 115.718  60.482  1.00  0.00            
ATOM   2270 1HK2 POP X  17     105.111 114.788  60.003  1.00  0.00            
ATOM   2271 2HK2 POP X  17     106.410 115.989  60.086  1.00  0.00            
ATOM   2272  C2L POP X  17     105.518 115.545  61.996  1.00  0.00            
ATOM   2273 1HL2 POP X  17     104.514 115.413  62.410  1.00  0.00            
ATOM   2274 2HL2 POP X  17     106.090 114.646  62.237  1.00  0.00            
ATOM   2275  C2M POP X  17     106.214 116.783  62.621  1.00  0.00            
ATOM   2276 1HM2 POP X  17     107.286 116.701  62.421  1.00  0.00            
ATOM   2277 2HM2 POP X  17     105.942 117.738  62.183  1.00  0.00            
ATOM   2278  C2N POP X  17     106.016 116.875  64.141  1.00  0.00            
ATOM   2279 1HN2 POP X  17     105.206 116.215  64.463  1.00  0.00            
ATOM   2280 2HN2 POP X  17     106.921 116.536  64.652  1.00  0.00            
ATOM   2281  C2T POP X  17     105.673 118.310  64.583  1.00  0.00            
ATOM   2282 1HT2 POP X  17     104.743 118.647  64.117  1.00  0.00            
ATOM   2283 2HT2 POP X  17     105.546 118.354  65.667  1.00  0.00            
ATOM   2284 3HT2 POP X  17     106.472 119.002  64.304  1.00  0.00            
ATOM   2285  C1T POP X  18      75.257 111.139  68.975  1.00  0.00            
ATOM   2286 1HT1 POP X  18      74.473 110.386  68.863  1.00  0.00            
ATOM   2287 2HT1 POP X  18      75.108 111.635  69.936  1.00  0.00            
ATOM   2288 3HT1 POP X  18      75.138 111.875  68.177  1.00  0.00            
ATOM   2289  C1N POP X  18      76.643 110.477  68.914  1.00  0.00            
ATOM   2290 1HN1 POP X  18      76.669 109.901  67.985  1.00  0.00            
ATOM   2291 2HN1 POP X  18      76.716 109.744  69.700  1.00  0.00            
ATOM   2292  C1M POP X  18      77.834 111.461  68.861  1.00  0.00            
ATOM   2293 1HM1 POP X  18      77.524 112.372  68.343  1.00  0.00            
ATOM   2294 2HM1 POP X  18      78.634 111.025  68.256  1.00  0.00            
ATOM   2295  C1L POP X  18      78.406 111.830  70.238  1.00  0.00            
ATOM   2296 1HL1 POP X  18      77.595 112.045  70.909  1.00  0.00            
ATOM   2297 2HL1 POP X  18      79.020 112.729  70.131  1.00  0.00            
ATOM   2298  C1K POP X  18      79.221 110.728  70.894  1.00  0.00            
ATOM   2299 1HK1 POP X  18      79.924 111.318  71.474  1.00  0.00            
ATOM   2300 2HK1 POP X  18      79.803 110.170  70.156  1.00  0.00            
ATOM   2301  C1J POP X  18      78.396 109.761  71.794  1.00  0.00            
ATOM   2302 1HJ1 POP X  18      77.798 109.062  71.219  1.00  0.00            
ATOM   2303 2HJ1 POP X  18      77.728 110.322  72.449  1.00  0.00            
ATOM   2304  C1I POP X  18      79.326 108.895  72.657  1.00  0.00            
ATOM   2305 1HI1 POP X  18      79.834 108.151  72.037  1.00  0.00            
ATOM   2306 2HI1 POP X  18      78.736 108.357  73.404  1.00  0.00            
ATOM   2307  C1H POP X  18      80.368 109.785  73.352  1.00  0.00            
ATOM   2308 1HH1 POP X  18      79.833 110.649  73.748  1.00  0.00            
ATOM   2309 2HH1 POP X  18      81.085 110.123  72.603  1.00  0.00            
ATOM   2310  CZ2 POP X  18      81.271 109.152  74.384  1.00  0.00            
ATOM   2311  HZ2 POP X  18      81.475 108.086  74.311  1.00  0.00            
ATOM   2312  CZ1 POP X  18      81.855 109.914  75.300  1.00  0.00            
ATOM   2313  HZ1 POP X  18      82.534 109.480  76.030  1.00  0.00            
ATOM   2314  C1G POP X  18      81.529 111.394  75.419  1.00  0.00            
ATOM   2315 1HG1 POP X  18      80.481 111.521  75.680  1.00  0.00            
ATOM   2316 2HG1 POP X  18      81.713 111.906  74.471  1.00  0.00            
ATOM   2317  C1F POP X  18      82.370 112.063  76.494  1.00  0.00            
ATOM   2318 1HF1 POP X  18      83.430 112.021  76.228  1.00  0.00            
ATOM   2319 2HF1 POP X  18      82.239 111.476  77.403  1.00  0.00            
ATOM   2320  C1E POP X  18      81.944 113.530  76.730  1.00  0.00            
ATOM   2321 1HE1 POP X  18      80.854 113.578  76.800  1.00  0.00            
ATOM   2322 2HE1 POP X  18      82.238 114.148  75.877  1.00  0.00            
ATOM   2323  C1D POP X  18      82.530 114.127  78.045  1.00  0.00            
ATOM   2324 1HD1 POP X  18      82.056 115.096  78.221  1.00  0.00            
ATOM   2325 2HD1 POP X  18      83.598 114.318  77.912  1.00  0.00            
ATOM   2326  C1C POP X  18      82.329 113.212  79.331  1.00  0.00            
ATOM   2327 1HC1 POP X  18      83.039 112.384  79.272  1.00  0.00            
ATOM   2328 2HC1 POP X  18      81.327 112.773  79.312  1.00  0.00            
ATOM   2329  C1B POP X  18      82.522 113.909  80.726  1.00  0.00            
ATOM   2330 1HB1 POP X  18      81.634 114.499  80.967  1.00  0.00            
ATOM   2331 2HB1 POP X  18      83.339 114.626  80.610  1.00  0.00            
ATOM   2332  C1A POP X  18      82.899 112.981  81.958  1.00  0.00            
ATOM   2333 1HA1 POP X  18      83.443 113.603  82.672  1.00  0.00            
ATOM   2334 2HA1 POP X  18      83.611 112.224  81.625  1.00  0.00            
ATOM   2335  C81 POP X  18      81.791 112.278  82.764  1.00  0.00            
ATOM   2336  O81 POP X  18      80.729 111.963  82.160  1.00  0.00            
ATOM   2337  O71 POP X  18      81.820 112.229  84.155  1.00  0.00            
ATOM   2338  C7  POP X  18      82.192 110.960  84.836  1.00  0.00            
ATOM   2339  C6  POP X  18      82.017 110.972  86.409  1.00  0.00            
ATOM   2340  O4P POP X  18      82.930 111.909  86.974  1.00  0.00            
ATOM   2341  P   POP X  18      82.278 113.284  87.352  1.00  0.00            
ATOM   2342  O2P POP X  18      80.807 113.266  87.403  1.00  0.00            
ATOM   2343  O3P POP X  18      82.929 114.394  86.630  1.00  0.00            
ATOM   2344  O1P POP X  18      82.658 113.272  88.876  1.00  0.00            
ATOM   2345  C5  POP X  18      83.196 114.532  89.348  1.00  0.00            
ATOM   2346  C4  POP X  18      82.353 115.168  90.452  1.00  0.00            
ATOM   2347  N   POP X  18      82.702 116.660  90.698  1.00  0.00            
ATOM   2348  C1  POP X  18      82.254 117.519  89.555  1.00  0.00            
ATOM   2349  H11 POP X  18      82.751 117.184  88.636  1.00  0.00            
ATOM   2350  H12 POP X  18      81.173 117.431  89.410  1.00  0.00            
ATOM   2351  H13 POP X  18      82.512 118.565  89.738  1.00  0.00            
ATOM   2352  C2  POP X  18      84.164 116.941  90.915  1.00  0.00            
ATOM   2353  H21 POP X  18      84.720 116.608  90.031  1.00  0.00            
ATOM   2354  H22 POP X  18      84.331 118.010  91.066  1.00  0.00            
ATOM   2355  H23 POP X  18      84.526 116.386  91.785  1.00  0.00            
ATOM   2356  C3  POP X  18      81.962 117.178  91.891  1.00  0.00            
ATOM   2357  H31 POP X  18      82.182 118.240  92.027  1.00  0.00            
ATOM   2358  H32 POP X  18      80.883 117.057  91.752  1.00  0.00            
ATOM   2359  H33 POP X  18      82.276 116.639  92.791  1.00  0.00            
ATOM   2360  H41 POP X  18      81.302 115.097  90.158  1.00  0.00            
ATOM   2361  H42 POP X  18      82.487 114.601  91.375  1.00  0.00            
ATOM   2362  H51 POP X  18      83.345 115.283  88.575  1.00  0.00            
ATOM   2363  H52 POP X  18      84.186 114.318  89.758  1.00  0.00            
ATOM   2364  H61 POP X  18      82.313 109.990  86.788  1.00  0.00            
ATOM   2365  H62 POP X  18      80.972 111.123  86.692  1.00  0.00            
ATOM   2366  H7  POP X  18      83.250 110.771  84.629  1.00  0.00            
ATOM   2367  C72 POP X  18      81.371 109.786  84.261  1.00  0.00            
ATOM   2368 1H72 POP X  18      81.378 108.933  84.948  1.00  0.00            
ATOM   2369 2H72 POP X  18      80.337 110.102  84.087  1.00  0.00            
ATOM   2370  O72 POP X  18      81.992 109.381  83.019  1.00  0.00            
ATOM   2371  C82 POP X  18      81.267 108.506  82.273  1.00  0.00            
ATOM   2372  O82 POP X  18      80.690 107.542  82.846  1.00  0.00            
ATOM   2373  C2A POP X  18      81.814 108.262  80.889  1.00  0.00            
ATOM   2374 1HA2 POP X  18      82.527 109.052  80.642  1.00  0.00            
ATOM   2375 2HA2 POP X  18      82.368 107.321  80.886  1.00  0.00            
ATOM   2376  C2B POP X  18      80.719 108.217  79.802  1.00  0.00            
ATOM   2377 1HB2 POP X  18      81.212 108.137  78.829  1.00  0.00            
ATOM   2378 2HB2 POP X  18      80.112 107.316  79.927  1.00  0.00            
ATOM   2379  C2C POP X  18      79.798 109.460  79.824  1.00  0.00            
ATOM   2380 1HC2 POP X  18      79.070 109.373  80.635  1.00  0.00            
ATOM   2381 2HC2 POP X  18      80.383 110.368  79.996  1.00  0.00            
ATOM   2382  C2D POP X  18      79.076 109.583  78.470  1.00  0.00            
ATOM   2383 1HD2 POP X  18      79.824 109.837  77.715  1.00  0.00            
ATOM   2384 2HD2 POP X  18      78.655 108.614  78.187  1.00  0.00            
ATOM   2385  C2E POP X  18      77.949 110.624  78.454  1.00  0.00            
ATOM   2386 1HE2 POP X  18      77.068 110.231  78.968  1.00  0.00            
ATOM   2387 2HE2 POP X  18      78.272 111.528  78.980  1.00  0.00            
ATOM   2388  C2F POP X  18      77.632 110.972  76.994  1.00  0.00            
ATOM   2389 1HF2 POP X  18      78.511 111.392  76.509  1.00  0.00            
ATOM   2390 2HF2 POP X  18      77.352 110.061  76.457  1.00  0.00            
ATOM   2391  C2G POP X  18      76.489 111.989  76.941  1.00  0.00            
ATOM   2392 1HG2 POP X  18      75.657 111.621  77.548  1.00  0.00            
ATOM   2393 2HG2 POP X  18      76.801 112.948  77.366  1.00  0.00            
ATOM   2394  C2H POP X  18      75.990 112.167  75.501  1.00  0.00            
ATOM   2395 1HH2 POP X  18      75.882 111.192  75.018  1.00  0.00            
ATOM   2396 2HH2 POP X  18      74.992 112.613  75.536  1.00  0.00            
ATOM   2397  C2I POP X  18      76.901 113.079  74.668  1.00  0.00            
ATOM   2398 1HI2 POP X  18      76.908 114.080  75.107  1.00  0.00            
ATOM   2399 2HI2 POP X  18      77.928 112.705  74.674  1.00  0.00            
ATOM   2400  C2J POP X  18      76.394 113.129  73.233  1.00  0.00            
ATOM   2401 1HJ2 POP X  18      76.449 112.144  72.773  1.00  0.00            
ATOM   2402 2HJ2 POP X  18      75.337 113.407  73.268  1.00  0.00            
ATOM   2403  C2K POP X  18      77.194 114.171  72.441  1.00  0.00            
ATOM   2404 1HK2 POP X  18      77.256 115.109  73.001  1.00  0.00            
ATOM   2405 2HK2 POP X  18      78.211 113.831  72.238  1.00  0.00            
ATOM   2406  C2L POP X  18      76.391 114.398  71.162  1.00  0.00            
ATOM   2407 1HL2 POP X  18      76.239 113.503  70.569  1.00  0.00            
ATOM   2408 2HL2 POP X  18      75.392 114.647  71.500  1.00  0.00            
ATOM   2409  C2M POP X  18      76.973 115.487  70.257  1.00  0.00            
ATOM   2410 1HM2 POP X  18      77.480 116.250  70.855  1.00  0.00            
ATOM   2411 2HM2 POP X  18      77.713 115.059  69.576  1.00  0.00            
ATOM   2412  C2N POP X  18      75.829 116.144  69.471  1.00  0.00            
ATOM   2413 1HN2 POP X  18      76.246 116.934  68.841  1.00  0.00            
ATOM   2414 2HN2 POP X  18      75.341 115.420  68.813  1.00  0.00            
ATOM   2415  C2T POP X  18      74.803 116.757  70.451  1.00  0.00            
ATOM   2416 1HT2 POP X  18      75.285 117.171  71.341  1.00  0.00            
ATOM   2417 2HT2 POP X  18      74.279 117.576  69.953  1.00  0.00            
ATOM   2418 3HT2 POP X  18      74.034 116.042  70.749  1.00  0.00            
ATOM   2419  C1T POP X  19      13.913  62.181  63.799  1.00  0.00            
ATOM   2420 1HT1 POP X  19      13.828  61.151  63.444  1.00  0.00            
ATOM   2421 2HT1 POP X  19      13.718  62.189  64.874  1.00  0.00            
ATOM   2422 3HT1 POP X  19      13.145  62.779  63.302  1.00  0.00            
ATOM   2423  C1N POP X  19      15.314  62.734  63.500  1.00  0.00            
ATOM   2424 1HN1 POP X  19      15.469  62.692  62.418  1.00  0.00            
ATOM   2425 2HN1 POP X  19      16.074  62.097  63.960  1.00  0.00            
ATOM   2426  C1M POP X  19      15.479  64.189  64.003  1.00  0.00            
ATOM   2427 1HM1 POP X  19      15.609  64.201  65.089  1.00  0.00            
ATOM   2428 2HM1 POP X  19      14.581  64.767  63.769  1.00  0.00            
ATOM   2429  C1L POP X  19      16.685  64.837  63.307  1.00  0.00            
ATOM   2430 1HL1 POP X  19      16.488  64.776  62.232  1.00  0.00            
ATOM   2431 2HL1 POP X  19      17.584  64.243  63.491  1.00  0.00            
ATOM   2432  C1K POP X  19      16.960  66.298  63.700  1.00  0.00            
ATOM   2433 1HK1 POP X  19      17.682  66.320  64.521  1.00  0.00            
ATOM   2434 2HK1 POP X  19      16.051  66.794  64.052  1.00  0.00            
ATOM   2435  C1J POP X  19      17.543  66.996  62.453  1.00  0.00            
ATOM   2436 1HJ1 POP X  19      18.055  66.303  61.779  1.00  0.00            
ATOM   2437 2HJ1 POP X  19      18.288  67.726  62.778  1.00  0.00            
ATOM   2438  C1I POP X  19      16.411  67.744  61.745  1.00  0.00            
ATOM   2439 1HI1 POP X  19      15.914  68.432  62.435  1.00  0.00            
ATOM   2440 2HI1 POP X  19      15.659  67.014  61.434  1.00  0.00            
ATOM   2441  C1H POP X  19      16.862  68.518  60.504  1.00  0.00            
ATOM   2442 1HH1 POP X  19      15.980  68.681  59.881  1.00  0.00            
ATOM   2443 2HH1 POP X  19      17.559  67.906  59.926  1.00  0.00            
ATOM   2444  CZ2 POP X  19      17.481  69.864  60.823  1.00  0.00            
ATOM   2445  HZ2 POP X  19      17.569  70.148  61.869  1.00  0.00            
ATOM   2446  CZ1 POP X  19      17.858  70.701  59.860  1.00  0.00            
ATOM   2447  HZ1 POP X  19      18.274  71.666  60.138  1.00  0.00            
ATOM   2448  C1G POP X  19      17.807  70.394  58.365  1.00  0.00            
ATOM   2449 1HG1 POP X  19      16.837  69.975  58.090  1.00  0.00            
ATOM   2450 2HG1 POP X  19      18.564  69.635  58.152  1.00  0.00            
ATOM   2451  C1F POP X  19      18.097  71.631  57.466  1.00  0.00            
ATOM   2452 1HF1 POP X  19      18.855  72.246  57.958  1.00  0.00            
ATOM   2453 2HF1 POP X  19      17.196  72.247  57.397  1.00  0.00            
ATOM   2454  C1E POP X  19      18.626  71.321  56.040  1.00  0.00            
ATOM   2455 1HE1 POP X  19      19.529  70.713  56.142  1.00  0.00            
ATOM   2456 2HE1 POP X  19      18.938  72.251  55.557  1.00  0.00            
ATOM   2457  C1D POP X  19      17.628  70.575  55.116  1.00  0.00            
ATOM   2458 1HD1 POP X  19      16.988  69.915  55.706  1.00  0.00            
ATOM   2459 2HD1 POP X  19      18.233  69.911  54.492  1.00  0.00            
ATOM   2460  C1C POP X  19      16.746  71.419  54.151  1.00  0.00            
ATOM   2461 1HC1 POP X  19      17.354  72.199  53.685  1.00  0.00            
ATOM   2462 2HC1 POP X  19      15.953  71.914  54.718  1.00  0.00            
ATOM   2463  C1B POP X  19      16.130  70.516  53.031  1.00  0.00            
ATOM   2464 1HB1 POP X  19      15.589  69.683  53.489  1.00  0.00            
ATOM   2465 2HB1 POP X  19      16.944  70.084  52.442  1.00  0.00            
ATOM   2466  C1A POP X  19      15.166  71.276  52.071  1.00  0.00            
ATOM   2467 1HA1 POP X  19      15.636  72.216  51.778  1.00  0.00            
ATOM   2468 2HA1 POP X  19      14.253  71.536  52.609  1.00  0.00            
ATOM   2469  C81 POP X  19      14.798  70.527  50.789  1.00  0.00            
ATOM   2470  O81 POP X  19      15.632  70.540  49.846  1.00  0.00            
ATOM   2471  O71 POP X  19      13.871  69.520  50.807  1.00  0.00            
ATOM   2472  C7  POP X  19      12.585  69.826  50.177  1.00  0.00            
ATOM   2473  C6  POP X  19      12.639  69.706  48.603  1.00  0.00            
ATOM   2474  O4P POP X  19      11.649  68.744  48.148  1.00  0.00            
ATOM   2475  P   POP X  19      11.452  68.528  46.571  1.00  0.00            
ATOM   2476  O2P POP X  19      11.817  69.795  45.914  1.00  0.00            
ATOM   2477  O3P POP X  19      10.090  68.014  46.295  1.00  0.00            
ATOM   2478  O1P POP X  19      12.535  67.366  46.396  1.00  0.00            
ATOM   2479  C5  POP X  19      12.223  66.209  47.204  1.00  0.00            
ATOM   2480  C4  POP X  19      13.466  65.451  47.578  1.00  0.00            
ATOM   2481  N   POP X  19      13.116  64.252  48.476  1.00  0.00            
ATOM   2482  C1  POP X  19      12.936  64.671  49.907  1.00  0.00            
ATOM   2483  H11 POP X  19      13.847  65.147  50.281  1.00  0.00            
ATOM   2484  H12 POP X  19      12.105  65.381  49.967  1.00  0.00            
ATOM   2485  H13 POP X  19      12.708  63.799  50.526  1.00  0.00            
ATOM   2486  C2  POP X  19      14.226  63.273  48.365  1.00  0.00            
ATOM   2487  H21 POP X  19      15.173  63.735  48.661  1.00  0.00            
ATOM   2488  H22 POP X  19      14.033  62.426  49.030  1.00  0.00            
ATOM   2489  H23 POP X  19      14.305  62.898  47.339  1.00  0.00            
ATOM   2490  C3  POP X  19      11.879  63.474  48.121  1.00  0.00            
ATOM   2491  H31 POP X  19      11.745  62.627  48.798  1.00  0.00            
ATOM   2492  H32 POP X  19      11.010  64.137  48.192  1.00  0.00            
ATOM   2493  H33 POP X  19      11.949  63.115  47.090  1.00  0.00            
ATOM   2494  H41 POP X  19      13.937  65.098  46.659  1.00  0.00            
ATOM   2495  H42 POP X  19      14.166  66.113  48.093  1.00  0.00            
ATOM   2496  H51 POP X  19      11.559  65.576  46.609  1.00  0.00            
ATOM   2497  H52 POP X  19      11.699  66.467  48.127  1.00  0.00            
ATOM   2498  H61 POP X  19      13.631  69.377  48.281  1.00  0.00            
ATOM   2499  H62 POP X  19      12.424  70.684  48.162  1.00  0.00            
ATOM   2500  H7  POP X  19      12.291  70.846  50.445  1.00  0.00            
ATOM   2501  C72 POP X  19      11.540  68.853  50.806  1.00  0.00            
ATOM   2502 1H72 POP X  19      10.580  69.001  50.303  1.00  0.00            
ATOM   2503 2H72 POP X  19      11.849  67.815  50.658  1.00  0.00            
ATOM   2504  O72 POP X  19      11.296  69.106  52.220  1.00  0.00            
ATOM   2505  C82 POP X  19      12.270  68.706  53.086  1.00  0.00            
ATOM   2506  O82 POP X  19      12.817  69.604  53.781  1.00  0.00            
ATOM   2507  C2A POP X  19      12.074  67.370  53.786  1.00  0.00            
ATOM   2508 1HA2 POP X  19      11.951  66.583  53.041  1.00  0.00            
ATOM   2509 2HA2 POP X  19      12.985  67.143  54.343  1.00  0.00            
ATOM   2510  C2B POP X  19      10.865  67.359  54.759  1.00  0.00            
ATOM   2511 1HB2 POP X  19      10.883  68.273  55.360  1.00  0.00            
ATOM   2512 2HB2 POP X  19       9.935  67.373  54.183  1.00  0.00            
ATOM   2513  C2C POP X  19      10.878  66.136  55.717  1.00  0.00            
ATOM   2514 1HC2 POP X  19      10.919  65.207  55.143  1.00  0.00            
ATOM   2515 2HC2 POP X  19      11.776  66.182  56.338  1.00  0.00            
ATOM   2516  C2D POP X  19       9.622  66.131  56.623  1.00  0.00            
ATOM   2517 1HD2 POP X  19       9.477  67.144  57.002  1.00  0.00            
ATOM   2518 2HD2 POP X  19       8.744  65.893  56.016  1.00  0.00            
ATOM   2519  C2E POP X  19       9.711  65.153  57.817  1.00  0.00            
ATOM   2520 1HE2 POP X  19       9.807  64.134  57.434  1.00  0.00            
ATOM   2521 2HE2 POP X  19      10.601  65.359  58.418  1.00  0.00            
ATOM   2522  C2F POP X  19       8.445  65.250  58.687  1.00  0.00            
ATOM   2523 1HF2 POP X  19       7.570  65.219  58.037  1.00  0.00            
ATOM   2524 2HF2 POP X  19       8.393  64.366  59.327  1.00  0.00            
ATOM   2525  C2G POP X  19       8.468  66.506  59.587  1.00  0.00            
ATOM   2526 1HG2 POP X  19       9.335  66.450  60.251  1.00  0.00            
ATOM   2527 2HG2 POP X  19       8.576  67.417  58.996  1.00  0.00            
ATOM   2528  C2H POP X  19       7.198  66.611  60.442  1.00  0.00            
ATOM   2529 1HH2 POP X  19       7.021  65.659  60.951  1.00  0.00            
ATOM   2530 2HH2 POP X  19       7.336  67.373  61.213  1.00  0.00            
ATOM   2531  C2I POP X  19       5.987  66.983  59.563  1.00  0.00            
ATOM   2532 1HI2 POP X  19       6.091  68.030  59.265  1.00  0.00            
ATOM   2533 2HI2 POP X  19       5.933  66.406  58.640  1.00  0.00            
ATOM   2534  C2J POP X  19       4.678  66.813  60.339  1.00  0.00            
ATOM   2535 1HJ2 POP X  19       4.869  66.940  61.404  1.00  0.00            
ATOM   2536 2HJ2 POP X  19       4.017  67.641  60.072  1.00  0.00            
ATOM   2537  C2K POP X  19       3.942  65.508  59.963  1.00  0.00            
ATOM   2538 1HK2 POP X  19       3.487  65.611  58.975  1.00  0.00            
ATOM   2539 2HK2 POP X  19       4.643  64.670  59.919  1.00  0.00            
ATOM   2540  C2L POP X  19       2.860  65.218  61.019  1.00  0.00            
ATOM   2541 1HL2 POP X  19       2.251  66.114  61.170  1.00  0.00            
ATOM   2542 2HL2 POP X  19       2.191  64.427  60.669  1.00  0.00            
ATOM   2543  C2M POP X  19       3.527  64.780  62.350  1.00  0.00            
ATOM   2544 1HM2 POP X  19       3.756  63.713  62.292  1.00  0.00            
ATOM   2545 2HM2 POP X  19       4.497  65.252  62.496  1.00  0.00            
ATOM   2546  C2N POP X  19       2.706  65.062  63.632  1.00  0.00            
ATOM   2547 1HN2 POP X  19       3.395  65.143  64.478  1.00  0.00            
ATOM   2548 2HN2 POP X  19       2.194  66.024  63.551  1.00  0.00            
ATOM   2549  C2T POP X  19       1.698  63.945  63.949  1.00  0.00            
ATOM   2550 1HT2 POP X  19       2.209  62.991  64.095  1.00  0.00            
ATOM   2551 2HT2 POP X  19       1.145  64.180  64.861  1.00  0.00            
ATOM   2552 3HT2 POP X  19       0.980  63.832  63.132  1.00  0.00            
ATOM   2553  C1T POP X  20     128.138  27.727  66.152  1.00  0.00            
ATOM   2554 1HT1 POP X  20     128.115  27.303  65.145  1.00  0.00            
ATOM   2555 2HT1 POP X  20     127.260  28.366  66.274  1.00  0.00            
ATOM   2556 3HT1 POP X  20     129.033  28.346  66.243  1.00  0.00            
ATOM   2557  C1N POP X  20     128.143  26.608  67.203  1.00  0.00            
ATOM   2558 1HN1 POP X  20     129.014  25.969  67.033  1.00  0.00            
ATOM   2559 2HN1 POP X  20     127.254  25.988  67.065  1.00  0.00            
ATOM   2560  C1M POP X  20     128.175  27.159  68.641  1.00  0.00            
ATOM   2561 1HM1 POP X  20     127.297  27.785  68.823  1.00  0.00            
ATOM   2562 2HM1 POP X  20     129.066  27.774  68.788  1.00  0.00            
ATOM   2563  C1L POP X  20     128.185  25.971  69.612  1.00  0.00            
ATOM   2564 1HL1 POP X  20     129.070  25.366  69.396  1.00  0.00            
ATOM   2565 2HL1 POP X  20     127.311  25.337  69.439  1.00  0.00            
ATOM   2566  C1K POP X  20     128.206  26.413  71.084  1.00  0.00            
ATOM   2567 1HK1 POP X  20     127.221  26.775  71.389  1.00  0.00            
ATOM   2568 2HK1 POP X  20     128.926  27.224  71.225  1.00  0.00            
ATOM   2569  C1J POP X  20     128.630  25.203  71.927  1.00  0.00            
ATOM   2570 1HJ1 POP X  20     129.617  24.888  71.577  1.00  0.00            
ATOM   2571 2HJ1 POP X  20     127.949  24.366  71.748  1.00  0.00            
ATOM   2572  C1I POP X  20     128.686  25.490  73.437  1.00  0.00            
ATOM   2573 1HI1 POP X  20     127.689  25.420  73.880  1.00  0.00            
ATOM   2574 2HI1 POP X  20     129.077  26.493  73.625  1.00  0.00            
ATOM   2575  C1H POP X  20     129.639  24.450  74.042  1.00  0.00            
ATOM   2576 1HH1 POP X  20     130.625  24.586  73.589  1.00  0.00            
ATOM   2577 2HH1 POP X  20     129.282  23.455  73.762  1.00  0.00            
ATOM   2578  CZ2 POP X  20     129.791  24.503  75.544  1.00  0.00            
ATOM   2579  HZ2 POP X  20     129.238  25.262  76.092  1.00  0.00            
ATOM   2580  CZ1 POP X  20     130.611  23.659  76.168  1.00  0.00            
ATOM   2581  HZ1 POP X  20     130.723  23.715  77.248  1.00  0.00            
ATOM   2582  C1G POP X  20     131.400  22.556  75.450  1.00  0.00            
ATOM   2583 1HG1 POP X  20     131.980  22.994  74.634  1.00  0.00            
ATOM   2584 2HG1 POP X  20     130.708  21.832  75.012  1.00  0.00            
ATOM   2585  C1F POP X  20     132.382  21.794  76.375  1.00  0.00            
ATOM   2586 1HF1 POP X  20     131.806  21.254  77.132  1.00  0.00            
ATOM   2587 2HF1 POP X  20     132.979  22.538  76.909  1.00  0.00            
ATOM   2588  C1E POP X  20     133.371  20.795  75.664  1.00  0.00            
ATOM   2589 1HE1 POP X  20     133.877  21.280  74.825  1.00  0.00            
ATOM   2590 2HE1 POP X  20     132.809  19.944  75.270  1.00  0.00            
ATOM   2591  C1D POP X  20     134.449  20.289  76.722  1.00  0.00            
ATOM   2592 1HD1 POP X  20     133.884  20.160  77.648  1.00  0.00            
ATOM   2593 2HD1 POP X  20     135.114  21.132  76.925  1.00  0.00            
ATOM   2594  C1C POP X  20     135.383  18.963  76.676  1.00  0.00            
ATOM   2595 1HC1 POP X  20     136.224  19.166  76.010  1.00  0.00            
ATOM   2596 2HC1 POP X  20     134.814  18.152  76.215  1.00  0.00            
ATOM   2597  C1B POP X  20     135.962  18.423  78.107  1.00  0.00            
ATOM   2598 1HB1 POP X  20     135.123  17.951  78.627  1.00  0.00            
ATOM   2599 2HB1 POP X  20     136.221  19.297  78.709  1.00  0.00            
ATOM   2600  C1A POP X  20     137.227  17.398  78.198  1.00  0.00            
ATOM   2601 1HA1 POP X  20     138.136  17.965  77.988  1.00  0.00            
ATOM   2602 2HA1 POP X  20     137.122  16.699  77.368  1.00  0.00            
ATOM   2603  C81 POP X  20     137.500  16.498  79.488  1.00  0.00            
ATOM   2604  O81 POP X  20     136.538  15.775  79.862  1.00  0.00            
ATOM   2605  O71 POP X  20     138.761  16.313  80.135  1.00  0.00            
ATOM   2606  C7  POP X  20     139.475  14.971  80.414  1.00  0.00            
ATOM   2607  C6  POP X  20     139.655  14.438  81.939  1.00  0.00            
ATOM   2608  O4P POP X  20     140.964  13.947  82.433  1.00  0.00            
ATOM   2609  P   POP X  20     140.890  12.929  83.688  1.00  0.00            
ATOM   2610  O2P POP X  20     141.817  11.795  83.452  1.00  0.00            
ATOM   2611  O3P POP X  20     139.505  12.566  84.094  1.00  0.00            
ATOM   2612  O1P POP X  20     141.515  13.856  84.837  1.00  0.00            
ATOM   2613  C5  POP X  20     142.101  13.135  85.953  1.00  0.00            
ATOM   2614  C4  POP X  20     143.031  14.015  86.779  1.00  0.00            
ATOM   2615  N   POP X  20     143.804  13.232  87.849  1.00  0.00            
ATOM   2616  C1  POP X  20     142.943  12.323  88.686  1.00  0.00            
ATOM   2617  H11 POP X  20     142.160  12.899  89.185  1.00  0.00            
ATOM   2618  H12 POP X  20     142.467  11.585  88.030  1.00  0.00            
ATOM   2619  H13 POP X  20     143.550  11.803  89.431  1.00  0.00            
ATOM   2620  C2  POP X  20     144.439  14.203  88.800  1.00  0.00            
ATOM   2621  H21 POP X  20     143.672  14.787  89.319  1.00  0.00            
ATOM   2622  H22 POP X  20     145.021  13.653  89.544  1.00  0.00            
ATOM   2623  H23 POP X  20     145.113  14.878  88.262  1.00  0.00            
ATOM   2624  C3  POP X  20     144.872  12.389  87.207  1.00  0.00            
ATOM   2625  H31 POP X  20     145.411  11.823  87.970  1.00  0.00            
ATOM   2626  H32 POP X  20     144.406  11.688  86.505  1.00  0.00            
ATOM   2627  H33 POP X  20     145.580  13.019  86.660  1.00  0.00            
ATOM   2628  H41 POP X  20     143.741  14.504  86.109  1.00  0.00            
ATOM   2629  H42 POP X  20     142.431  14.788  87.261  1.00  0.00            
ATOM   2630  H51 POP X  20     142.688  12.293  85.577  1.00  0.00            
ATOM   2631  H52 POP X  20     141.290  12.745  86.573  1.00  0.00            
ATOM   2632  H61 POP X  20     138.913  13.646  82.070  1.00  0.00            
ATOM   2633  H62 POP X  20     139.360  15.252  82.607  1.00  0.00            
ATOM   2634  H7  POP X  20     140.493  15.116  80.041  1.00  0.00            
ATOM   2635  C72 POP X  20     138.850  13.836  79.563  1.00  0.00            
ATOM   2636 1H72 POP X  20     139.424  12.915  79.707  1.00  0.00            
ATOM   2637 2H72 POP X  20     137.818  13.656  79.881  1.00  0.00            
ATOM   2638  O72 POP X  20     138.884  14.186  78.150  1.00  0.00            
ATOM   2639  C82 POP X  20     138.239  13.328  77.301  1.00  0.00            
ATOM   2640  O82 POP X  20     137.747  12.249  77.735  1.00  0.00            
ATOM   2641  C2A POP X  20     138.757  13.306  75.882  1.00  0.00            
ATOM   2642 1HA2 POP X  20     139.807  13.606  75.897  1.00  0.00            
ATOM   2643 2HA2 POP X  20     138.727  12.282  75.504  1.00  0.00            
ATOM   2644  C2B POP X  20     137.967  14.230  74.923  1.00  0.00            
ATOM   2645 1HB2 POP X  20     136.937  13.879  74.822  1.00  0.00            
ATOM   2646 2HB2 POP X  20     137.938  15.246  75.326  1.00  0.00            
ATOM   2647  C2C POP X  20     138.662  14.242  73.546  1.00  0.00            
ATOM   2648 1HC2 POP X  20     139.701  14.552  73.693  1.00  0.00            
ATOM   2649 2HC2 POP X  20     138.688  13.228  73.138  1.00  0.00            
ATOM   2650  C2D POP X  20     138.000  15.187  72.516  1.00  0.00            
ATOM   2651 1HD2 POP X  20     137.041  14.778  72.184  1.00  0.00            
ATOM   2652 2HD2 POP X  20     137.814  16.163  72.971  1.00  0.00            
ATOM   2653  C2E POP X  20     138.977  15.344  71.321  1.00  0.00            
ATOM   2654 1HE2 POP X  20     139.933  15.735  71.678  1.00  0.00            
ATOM   2655 2HE2 POP X  20     139.169  14.371  70.862  1.00  0.00            
ATOM   2656  C2F POP X  20     138.405  16.313  70.261  1.00  0.00            
ATOM   2657 1HF2 POP X  20     137.489  15.892  69.837  1.00  0.00            
ATOM   2658 2HF2 POP X  20     138.105  17.229  70.779  1.00  0.00            
ATOM   2659  C2G POP X  20     139.362  16.733  69.116  1.00  0.00            
ATOM   2660 1HG2 POP X  20     138.960  17.638  68.653  1.00  0.00            
ATOM   2661 2HG2 POP X  20     140.340  16.994  69.531  1.00  0.00            
ATOM   2662  C2H POP X  20     139.506  15.646  68.030  1.00  0.00            
ATOM   2663 1HH2 POP X  20     140.010  14.771  68.450  1.00  0.00            
ATOM   2664 2HH2 POP X  20     138.523  15.328  67.673  1.00  0.00            
ATOM   2665  C2I POP X  20     140.318  16.215  66.864  1.00  0.00            
ATOM   2666 1HI2 POP X  20     139.768  17.027  66.380  1.00  0.00            
ATOM   2667 2HI2 POP X  20     141.187  16.630  67.371  1.00  0.00            
ATOM   2668  C2J POP X  20     140.761  15.159  65.826  1.00  0.00            
ATOM   2669 1HJ2 POP X  20     141.387  14.404  66.310  1.00  0.00            
ATOM   2670 2HJ2 POP X  20     139.888  14.650  65.409  1.00  0.00            
ATOM   2671  C2K POP X  20     141.547  15.846  64.701  1.00  0.00            
ATOM   2672 1HK2 POP X  20     141.982  15.094  64.038  1.00  0.00            
ATOM   2673 2HK2 POP X  20     140.869  16.461  64.103  1.00  0.00            
ATOM   2674  C2L POP X  20     142.657  16.733  65.302  1.00  0.00            
ATOM   2675 1HL2 POP X  20     142.243  17.510  65.941  1.00  0.00            
ATOM   2676 2HL2 POP X  20     143.339  16.117  65.894  1.00  0.00            
ATOM   2677  C2M POP X  20     143.430  17.559  64.289  1.00  0.00            
ATOM   2678 1HM2 POP X  20     143.913  16.890  63.571  1.00  0.00            
ATOM   2679 2HM2 POP X  20     142.758  18.216  63.731  1.00  0.00            
ATOM   2680  C2N POP X  20     144.476  18.396  65.068  1.00  0.00            
ATOM   2681 1HN2 POP X  20     144.195  19.452  65.033  1.00  0.00            
ATOM   2682 2HN2 POP X  20     144.522  18.116  66.124  1.00  0.00            
ATOM   2683  C2T POP X  20     145.880  18.215  64.460  1.00  0.00            
ATOM   2684 1HT2 POP X  20     145.890  18.522  63.411  1.00  0.00            
ATOM   2685 2HT2 POP X  20     146.608  18.825  65.001  1.00  0.00            
ATOM   2686 3HT2 POP X  20     146.197  17.171  64.521  1.00  0.00            
ATOM   2687  C1T POP X  21     143.771  35.900  66.128  1.00  0.00            
ATOM   2688 1HT1 POP X  21     144.579  35.272  65.746  1.00  0.00            
ATOM   2689 2HT1 POP X  21     143.009  35.984  65.348  1.00  0.00            
ATOM   2690 3HT1 POP X  21     144.181  36.894  66.325  1.00  0.00            
ATOM   2691  C1N POP X  21     143.183  35.285  67.401  1.00  0.00            
ATOM   2692 1HN1 POP X  21     143.972  35.229  68.152  1.00  0.00            
ATOM   2693 2HN1 POP X  21     142.828  34.267  67.215  1.00  0.00            
ATOM   2694  C1M POP X  21     142.021  36.181  67.853  1.00  0.00            
ATOM   2695 1HM1 POP X  21     141.101  35.876  67.347  1.00  0.00            
ATOM   2696 2HM1 POP X  21     142.206  37.224  67.582  1.00  0.00            
ATOM   2697  C1L POP X  21     141.836  36.118  69.385  1.00  0.00            
ATOM   2698 1HL1 POP X  21     141.639  35.082  69.671  1.00  0.00            
ATOM   2699 2HL1 POP X  21     140.927  36.679  69.613  1.00  0.00            
ATOM   2700  C1K POP X  21     142.971  36.676  70.291  1.00  0.00            
ATOM   2701 1HK1 POP X  21     143.227  37.688  69.965  1.00  0.00            
ATOM   2702 2HK1 POP X  21     143.872  36.063  70.217  1.00  0.00            
ATOM   2703  C1J POP X  21     142.480  36.709  71.768  1.00  0.00            
ATOM   2704 1HJ1 POP X  21     142.320  35.687  72.120  1.00  0.00            
ATOM   2705 2HJ1 POP X  21     141.517  37.225  71.823  1.00  0.00            
ATOM   2706  C1I POP X  21     143.476  37.429  72.701  1.00  0.00            
ATOM   2707 1HI1 POP X  21     143.601  38.458  72.352  1.00  0.00            
ATOM   2708 2HI1 POP X  21     144.454  36.944  72.633  1.00  0.00            
ATOM   2709  C1H POP X  21     143.020  37.444  74.173  1.00  0.00            
ATOM   2710 1HH1 POP X  21     142.996  36.422  74.561  1.00  0.00            
ATOM   2711 2HH1 POP X  21     142.006  37.848  74.223  1.00  0.00            
ATOM   2712  CZ2 POP X  21     143.949  38.307  75.009  1.00  0.00            
ATOM   2713  HZ2 POP X  21     144.780  38.773  74.483  1.00  0.00            
ATOM   2714  CZ1 POP X  21     143.859  38.456  76.323  1.00  0.00            
ATOM   2715  HZ1 POP X  21     144.602  39.066  76.832  1.00  0.00            
ATOM   2716  C1G POP X  21     142.729  37.902  77.169  1.00  0.00            
ATOM   2717 1HG1 POP X  21     142.887  36.841  77.380  1.00  0.00            
ATOM   2718 2HG1 POP X  21     141.773  38.009  76.651  1.00  0.00            
ATOM   2719  C1F POP X  21     142.683  38.695  78.498  1.00  0.00            
ATOM   2720 1HF1 POP X  21     141.711  38.545  78.976  1.00  0.00            
ATOM   2721 2HF1 POP X  21     142.751  39.764  78.279  1.00  0.00            
ATOM   2722  C1E POP X  21     143.808  38.298  79.495  1.00  0.00            
ATOM   2723 1HE1 POP X  21     144.149  39.189  80.029  1.00  0.00            
ATOM   2724 2HE1 POP X  21     144.674  37.918  78.947  1.00  0.00            
ATOM   2725  C1D POP X  21     143.358  37.236  80.550  1.00  0.00            
ATOM   2726 1HD1 POP X  21     144.266  36.707  80.850  1.00  0.00            
ATOM   2727 2HD1 POP X  21     142.741  36.486  80.047  1.00  0.00            
ATOM   2728  C1C POP X  21     142.638  37.664  81.886  1.00  0.00            
ATOM   2729 1HC1 POP X  21     141.668  38.110  81.653  1.00  0.00            
ATOM   2730 2HC1 POP X  21     143.237  38.430  82.384  1.00  0.00            
ATOM   2731  C1B POP X  21     142.441  36.441  82.871  1.00  0.00            
ATOM   2732 1HB1 POP X  21     143.419  35.979  83.032  1.00  0.00            
ATOM   2733 2HB1 POP X  21     141.828  35.689  82.368  1.00  0.00            
ATOM   2734  C1A POP X  21     141.803  36.735  84.291  1.00  0.00            
ATOM   2735 1HA1 POP X  21     140.805  37.152  84.148  1.00  0.00            
ATOM   2736 2HA1 POP X  21     142.397  37.506  84.785  1.00  0.00            
ATOM   2737  C81 POP X  21     141.694  35.528  85.258  1.00  0.00            
ATOM   2738  O81 POP X  21     142.533  34.595  85.119  1.00  0.00            
ATOM   2739  O71 POP X  21     140.983  35.622  86.453  1.00  0.00            
ATOM   2740  C7  POP X  21     140.801  34.402  87.304  1.00  0.00            
ATOM   2741  C6  POP X  21     139.912  34.683  88.578  1.00  0.00            
ATOM   2742  O4P POP X  21     140.272  33.921  89.778  1.00  0.00            
ATOM   2743  P   POP X  21     139.303  32.719  90.246  1.00  0.00            
ATOM   2744  O2P POP X  21     139.949  31.666  91.069  1.00  0.00            
ATOM   2745  O3P POP X  21     138.528  32.167  89.115  1.00  0.00            
ATOM   2746  O1P POP X  21     138.317  33.498  91.237  1.00  0.00            
ATOM   2747  C5  POP X  21     138.817  33.734  92.577  1.00  0.00            
ATOM   2748  C4  POP X  21     137.718  33.694  93.642  1.00  0.00            
ATOM   2749  N   POP X  21     137.317  32.319  94.171  1.00  0.00            
ATOM   2750  C1  POP X  21     136.663  32.511  95.514  1.00  0.00            
ATOM   2751  H11 POP X  21     137.386  32.902  96.236  1.00  0.00            
ATOM   2752  H12 POP X  21     135.807  33.189  95.435  1.00  0.00            
ATOM   2753  H13 POP X  21     136.307  31.542  95.875  1.00  0.00            
ATOM   2754  C2  POP X  21     138.462  31.339  94.264  1.00  0.00            
ATOM   2755  H21 POP X  21     139.235  31.728  94.931  1.00  0.00            
ATOM   2756  H22 POP X  21     138.112  30.371  94.627  1.00  0.00            
ATOM   2757  H23 POP X  21     138.901  31.216  93.260  1.00  0.00            
ATOM   2758  C3  POP X  21     136.332  31.690  93.235  1.00  0.00            
ATOM   2759  H31 POP X  21     136.099  30.673  93.558  1.00  0.00            
ATOM   2760  H32 POP X  21     135.412  32.277  93.184  1.00  0.00            
ATOM   2761  H33 POP X  21     136.788  31.656  92.235  1.00  0.00            
ATOM   2762  H41 POP X  21     138.076  34.269  94.498  1.00  0.00            
ATOM   2763  H42 POP X  21     136.830  34.191  93.246  1.00  0.00            
ATOM   2764  H51 POP X  21     139.241  34.743  92.565  1.00  0.00            
ATOM   2765  H52 POP X  21     139.633  33.067  92.855  1.00  0.00            
ATOM   2766  H61 POP X  21     138.852  34.549  88.339  1.00  0.00            
ATOM   2767  H62 POP X  21     140.051  35.736  88.837  1.00  0.00            
ATOM   2768  H7  POP X  21     141.791  34.089  87.648  1.00  0.00            
ATOM   2769  C72 POP X  21     140.183  33.258  86.459  1.00  0.00            
ATOM   2770 1H72 POP X  21     140.945  32.855  85.789  1.00  0.00            
ATOM   2771 2H72 POP X  21     139.842  32.448  87.106  1.00  0.00            
ATOM   2772  O72 POP X  21     139.062  33.780  85.694  1.00  0.00            
ATOM   2773  C82 POP X  21     138.486  32.902  84.829  1.00  0.00            
ATOM   2774  O82 POP X  21     137.233  32.946  84.712  1.00  0.00            
ATOM   2775  C2A POP X  21     139.248  32.615  83.548  1.00  0.00            
ATOM   2776 1HA2 POP X  21     140.304  32.453  83.765  1.00  0.00            
ATOM   2777 2HA2 POP X  21     138.869  31.682  83.126  1.00  0.00            
ATOM   2778  C2B POP X  21     139.111  33.741  82.492  1.00  0.00            
ATOM   2779 1HB2 POP X  21     138.061  33.832  82.198  1.00  0.00            
ATOM   2780 2HB2 POP X  21     139.416  34.700  82.919  1.00  0.00            
ATOM   2781  C2C POP X  21     139.977  33.424  81.254  1.00  0.00            
ATOM   2782 1HC2 POP X  21     141.036  33.483  81.521  1.00  0.00            
ATOM   2783 2HC2 POP X  21     139.779  32.396  80.937  1.00  0.00            
ATOM   2784  C2D POP X  21     139.681  34.368  80.066  1.00  0.00            
ATOM   2785 1HD2 POP X  21     138.620  34.285  79.818  1.00  0.00            
ATOM   2786 2HD2 POP X  21     139.869  35.407  80.350  1.00  0.00            
ATOM   2787  C2E POP X  21     140.553  33.991  78.844  1.00  0.00            
ATOM   2788 1HE2 POP X  21     141.358  34.722  78.728  1.00  0.00            
ATOM   2789 2HE2 POP X  21     141.039  33.026  79.013  1.00  0.00            
ATOM   2790  C2F POP X  21     139.751  33.881  77.531  1.00  0.00            
ATOM   2791 1HF2 POP X  21     140.414  33.491  76.757  1.00  0.00            
ATOM   2792 2HF2 POP X  21     138.941  33.158  77.657  1.00  0.00            
ATOM   2793  C2G POP X  21     139.178  35.246  77.090  1.00  0.00            
ATOM   2794 1HG2 POP X  21     138.601  35.682  77.908  1.00  0.00            
ATOM   2795 2HG2 POP X  21     139.999  35.937  76.882  1.00  0.00            
ATOM   2796  C2H POP X  21     138.252  35.162  75.860  1.00  0.00            
ATOM   2797 1HH2 POP X  21     137.459  34.435  76.056  1.00  0.00            
ATOM   2798 2HH2 POP X  21     137.768  36.132  75.714  1.00  0.00            
ATOM   2799  C2I POP X  21     139.008  34.776  74.571  1.00  0.00            
ATOM   2800 1HI2 POP X  21     139.722  35.569  74.336  1.00  0.00            
ATOM   2801 2HI2 POP X  21     139.576  33.854  74.706  1.00  0.00            
ATOM   2802  C2J POP X  21     138.028  34.581  73.397  1.00  0.00            
ATOM   2803 1HJ2 POP X  21     137.516  33.619  73.495  1.00  0.00            
ATOM   2804 2HJ2 POP X  21     137.262  35.360  73.440  1.00  0.00            
ATOM   2805  C2K POP X  21     138.736  34.673  72.034  1.00  0.00            
ATOM   2806 1HK2 POP X  21     139.297  35.610  71.982  1.00  0.00            
ATOM   2807 2HK2 POP X  21     139.455  33.854  71.935  1.00  0.00            
ATOM   2808  C2L POP X  21     137.726  34.630  70.877  1.00  0.00            
ATOM   2809 1HL2 POP X  21     137.232  33.654  70.874  1.00  0.00            
ATOM   2810 2HL2 POP X  21     136.955  35.393  71.016  1.00  0.00            
ATOM   2811  C2M POP X  21     138.448  34.863  69.543  1.00  0.00            
ATOM   2812 1HM2 POP X  21     138.743  35.912  69.469  1.00  0.00            
ATOM   2813 2HM2 POP X  21     139.347  34.246  69.477  1.00  0.00            
ATOM   2814  C2N POP X  21     137.497  34.497  68.397  1.00  0.00            
ATOM   2815 1HN2 POP X  21     137.326  33.417  68.382  1.00  0.00            
ATOM   2816 2HN2 POP X  21     136.528  34.982  68.547  1.00  0.00            
ATOM   2817  C2T POP X  21     138.070  34.952  67.050  1.00  0.00            
ATOM   2818 1HT2 POP X  21     139.027  34.462  66.853  1.00  0.00            
ATOM   2819 2HT2 POP X  21     137.383  34.695  66.240  1.00  0.00            
ATOM   2820 3HT2 POP X  21     138.223  36.034  67.037  1.00  0.00            
ATOM   2821  C1T POP X  22     112.568 139.343  69.041  1.00  0.00            
ATOM   2822 1HT1 POP X  22     111.869 138.852  69.722  1.00  0.00            
ATOM   2823 2HT1 POP X  22     113.532 139.432  69.548  1.00  0.00            
ATOM   2824 3HT1 POP X  22     112.192 140.347  68.832  1.00  0.00            
ATOM   2825  C1N POP X  22     112.706 138.536  67.749  1.00  0.00            
ATOM   2826 1HN1 POP X  22     111.726 138.438  67.274  1.00  0.00            
ATOM   2827 2HN1 POP X  22     113.061 137.530  67.990  1.00  0.00            
ATOM   2828  C1M POP X  22     113.689 139.224  66.787  1.00  0.00            
ATOM   2829 1HM1 POP X  22     114.660 139.333  67.276  1.00  0.00            
ATOM   2830 2HM1 POP X  22     113.334 140.232  66.554  1.00  0.00            
ATOM   2831  C1L POP X  22     113.857 138.375  65.514  1.00  0.00            
ATOM   2832 1HL1 POP X  22     113.278 137.449  65.578  1.00  0.00            
ATOM   2833 2HL1 POP X  22     114.905 138.088  65.399  1.00  0.00            
ATOM   2834  C1K POP X  22     113.407 139.170  64.280  1.00  0.00            
ATOM   2835 1HK1 POP X  22     114.080 140.024  64.158  1.00  0.00            
ATOM   2836 2HK1 POP X  22     112.403 139.569  64.450  1.00  0.00            
ATOM   2837  C1J POP X  22     113.395 138.329  62.992  1.00  0.00            
ATOM   2838 1HJ1 POP X  22     112.563 137.620  63.028  1.00  0.00            
ATOM   2839 2HJ1 POP X  22     114.323 137.761  62.885  1.00  0.00            
ATOM   2840  C1I POP X  22     113.240 139.301  61.825  1.00  0.00            
ATOM   2841 1HI1 POP X  22     114.198 139.796  61.637  1.00  0.00            
ATOM   2842 2HI1 POP X  22     112.515 140.077  62.088  1.00  0.00            
ATOM   2843  C1H POP X  22     112.748 138.597  60.569  1.00  0.00            
ATOM   2844 1HH1 POP X  22     111.786 138.112  60.754  1.00  0.00            
ATOM   2845 2HH1 POP X  22     113.476 137.843  60.261  1.00  0.00            
ATOM   2846  CZ2 POP X  22     112.626 139.671  59.524  1.00  0.00            
ATOM   2847  HZ2 POP X  22     113.054 140.647  59.744  1.00  0.00            
ATOM   2848  CZ1 POP X  22     111.998 139.490  58.382  1.00  0.00            
ATOM   2849  HZ1 POP X  22     111.946 140.325  57.688  1.00  0.00            
ATOM   2850  C1G POP X  22     111.393 138.184  57.925  1.00  0.00            
ATOM   2851 1HG1 POP X  22     110.574 137.894  58.588  1.00  0.00            
ATOM   2852 2HG1 POP X  22     112.139 137.386  57.914  1.00  0.00            
ATOM   2853  C1F POP X  22     110.847 138.419  56.513  1.00  0.00            
ATOM   2854 1HF1 POP X  22     111.693 138.636  55.855  1.00  0.00            
ATOM   2855 2HF1 POP X  22     110.205 139.305  56.510  1.00  0.00            
ATOM   2856  C1E POP X  22     110.034 137.240  55.931  1.00  0.00            
ATOM   2857 1HE1 POP X  22     109.081 137.133  56.455  1.00  0.00            
ATOM   2858 2HE1 POP X  22     110.593 136.309  56.053  1.00  0.00            
ATOM   2859  C1D POP X  22     109.797 137.508  54.402  1.00  0.00            
ATOM   2860 1HD1 POP X  22     110.767 137.701  53.936  1.00  0.00            
ATOM   2861 2HD1 POP X  22     109.215 138.426  54.295  1.00  0.00            
ATOM   2862  C1C POP X  22     109.086 136.364  53.540  1.00  0.00            
ATOM   2863 1HC1 POP X  22     108.065 136.236  53.909  1.00  0.00            
ATOM   2864 2HC1 POP X  22     109.605 135.420  53.722  1.00  0.00            
ATOM   2865  C1B POP X  22     109.038 136.611  51.964  1.00  0.00            
ATOM   2866 1HB1 POP X  22     110.071 136.699  51.616  1.00  0.00            
ATOM   2867 2HB1 POP X  22     108.560 137.577  51.808  1.00  0.00            
ATOM   2868  C1A POP X  22     108.288 135.558  51.021  1.00  0.00            
ATOM   2869 1HA1 POP X  22     107.210 135.688  51.131  1.00  0.00            
ATOM   2870 2HA1 POP X  22     108.515 134.556  51.390  1.00  0.00            
ATOM   2871  C81 POP X  22     108.647 135.573  49.498  1.00  0.00            
ATOM   2872  O81 POP X  22     109.851 135.314  49.226  1.00  0.00            
ATOM   2873  O71 POP X  22     107.709 135.477  48.449  1.00  0.00            
ATOM   2874  C7  POP X  22     108.033 136.235  47.191  1.00  0.00            
ATOM   2875  C6  POP X  22     107.196 135.786  45.766  1.00  0.00            
ATOM   2876  O4P POP X  22     107.357 134.421  45.163  1.00  0.00            
ATOM   2877  P   POP X  22     107.114 134.243  43.567  1.00  0.00            
ATOM   2878  O2P POP X  22     106.429 135.395  42.932  1.00  0.00            
ATOM   2879  O3P POP X  22     106.516 132.920  43.245  1.00  0.00            
ATOM   2880  O1P POP X  22     108.622 134.245  43.027  1.00  0.00            
ATOM   2881  C5  POP X  22     108.827 133.213  42.036  1.00  0.00            
ATOM   2882  C4  POP X  22     110.202 133.230  41.407  1.00  0.00            
ATOM   2883  N   POP X  22     110.461 134.395  40.467  1.00  0.00            
ATOM   2884  C1  POP X  22     110.539 135.665  41.269  1.00  0.00            
ATOM   2885  H11 POP X  22     109.585 135.791  41.799  1.00  0.00            
ATOM   2886  H12 POP X  22     111.341 135.610  42.008  1.00  0.00            
ATOM   2887  H13 POP X  22     110.698 136.521  40.609  1.00  0.00            
ATOM   2888  C2  POP X  22     109.443 134.537  39.365  1.00  0.00            
ATOM   2889  H21 POP X  22     108.467 134.736  39.824  1.00  0.00            
ATOM   2890  H22 POP X  22     109.705 135.374  38.714  1.00  0.00            
ATOM   2891  H23 POP X  22     109.377 133.616  38.780  1.00  0.00            
ATOM   2892  C3  POP X  22     111.774 134.164  39.794  1.00  0.00            
ATOM   2893  H31 POP X  22     111.998 135.018  39.148  1.00  0.00            
ATOM   2894  H32 POP X  22     112.574 134.074  40.534  1.00  0.00            
ATOM   2895  H33 POP X  22     111.737 133.262  39.176  1.00  0.00            
ATOM   2896  H41 POP X  22     110.945 133.255  42.206  1.00  0.00            
ATOM   2897  H42 POP X  22     110.334 132.307  40.841  1.00  0.00            
ATOM   2898  H51 POP X  22     108.065 133.294  41.255  1.00  0.00            
ATOM   2899  H52 POP X  22     108.709 132.242  42.528  1.00  0.00            
ATOM   2900  H61 POP X  22     107.505 136.506  45.003  1.00  0.00            
ATOM   2901  H62 POP X  22     106.126 135.940  45.934  1.00  0.00            
ATOM   2902  H7  POP X  22     109.085 136.039  46.963  1.00  0.00            
ATOM   2903  C72 POP X  22     107.951 137.790  47.726  1.00  0.00            
ATOM   2904 1H72 POP X  22     108.167 138.457  46.887  1.00  0.00            
ATOM   2905 2H72 POP X  22     106.916 137.974  48.029  1.00  0.00            
ATOM   2906  O72 POP X  22     108.861 138.230  48.906  1.00  0.00            
ATOM   2907  C82 POP X  22     108.654 139.385  49.731  1.00  0.00            
ATOM   2908  O82 POP X  22     107.608 140.059  49.547  1.00  0.00            
ATOM   2909  C2A POP X  22     109.692 139.931  50.827  1.00  0.00            
ATOM   2910 1HA2 POP X  22     110.198 139.071  51.265  1.00  0.00            
ATOM   2911 2HA2 POP X  22     110.472 140.452  50.269  1.00  0.00            
ATOM   2912  C2B POP X  22     109.262 140.926  52.056  1.00  0.00            
ATOM   2913 1HB2 POP X  22     108.864 141.841  51.608  1.00  0.00            
ATOM   2914 2HB2 POP X  22     108.420 140.464  52.578  1.00  0.00            
ATOM   2915  C2C POP X  22     110.357 141.369  53.189  1.00  0.00            
ATOM   2916 1HC2 POP X  22     110.670 140.460  53.708  1.00  0.00            
ATOM   2917 2HC2 POP X  22     111.244 141.724  52.660  1.00  0.00            
ATOM   2918  C2D POP X  22     110.004 142.485  54.333  1.00  0.00            
ATOM   2919 1HD2 POP X  22     109.798 143.423  53.810  1.00  0.00            
ATOM   2920 2HD2 POP X  22     109.063 142.192  54.803  1.00  0.00            
ATOM   2921  C2E POP X  22     111.043 142.785  55.489  1.00  0.00            
ATOM   2922 1HE2 POP X  22     111.166 141.899  56.115  1.00  0.00            
ATOM   2923 2HE2 POP X  22     112.012 142.988  55.024  1.00  0.00            
ATOM   2924  C2F POP X  22     110.627 144.009  56.366  1.00  0.00            
ATOM   2925 1HF2 POP X  22     110.285 144.827  55.727  1.00  0.00            
ATOM   2926 2HF2 POP X  22     109.797 143.730  57.021  1.00  0.00            
ATOM   2927  C2G POP X  22     111.834 144.495  57.199  1.00  0.00            
ATOM   2928 1HG2 POP X  22     112.206 143.651  57.787  1.00  0.00            
ATOM   2929 2HG2 POP X  22     112.641 144.797  56.527  1.00  0.00            
ATOM   2930  C2H POP X  22     111.509 145.660  58.148  1.00  0.00            
ATOM   2931 1HH2 POP X  22     111.223 146.533  57.556  1.00  0.00            
ATOM   2932 2HH2 POP X  22     110.659 145.384  58.778  1.00  0.00            
ATOM   2933  C2I POP X  22     112.736 145.975  59.032  1.00  0.00            
ATOM   2934 1HI2 POP X  22     113.130 145.048  59.456  1.00  0.00            
ATOM   2935 2HI2 POP X  22     113.535 146.411  58.428  1.00  0.00            
ATOM   2936  C2J POP X  22     112.360 146.906  60.197  1.00  0.00            
ATOM   2937 1HJ2 POP X  22     111.620 146.406  60.828  1.00  0.00            
ATOM   2938 2HJ2 POP X  22     113.240 147.078  60.821  1.00  0.00            
ATOM   2939  C2K POP X  22     111.787 148.260  59.730  1.00  0.00            
ATOM   2940 1HK2 POP X  22     110.901 148.118  59.107  1.00  0.00            
ATOM   2941 2HK2 POP X  22     111.442 148.791  60.621  1.00  0.00            
ATOM   2942  C2L POP X  22     112.807 149.146  59.007  1.00  0.00            
ATOM   2943 1HL2 POP X  22     113.676 149.266  59.661  1.00  0.00            
ATOM   2944 2HL2 POP X  22     113.145 148.669  58.085  1.00  0.00            
ATOM   2945  C2M POP X  22     112.198 150.515  58.677  1.00  0.00            
ATOM   2946 1HM2 POP X  22     111.412 150.421  57.923  1.00  0.00            
ATOM   2947 2HM2 POP X  22     111.746 150.943  59.576  1.00  0.00            
ATOM   2948  C2N POP X  22     113.347 151.423  58.213  1.00  0.00            
ATOM   2949 1HN2 POP X  22     113.302 152.363  58.770  1.00  0.00            
ATOM   2950 2HN2 POP X  22     114.333 150.993  58.411  1.00  0.00            
ATOM   2951  C2T POP X  22     113.220 151.742  56.721  1.00  0.00            
ATOM   2952 1HT2 POP X  22     112.273 152.246  56.511  1.00  0.00            
ATOM   2953 2HT2 POP X  22     114.033 152.399  56.403  1.00  0.00            
ATOM   2954 3HT2 POP X  22     113.267 150.827  56.126  1.00  0.00            
ATOM   2955  C1T POP X  23      92.177 117.823  71.111  1.00  0.00            
ATOM   2956 1HT1 POP X  23      93.265 117.724  71.131  1.00  0.00            
ATOM   2957 2HT1 POP X  23      91.777 117.405  72.039  1.00  0.00            
ATOM   2958 3HT1 POP X  23      91.794 117.235  70.274  1.00  0.00            
ATOM   2959  C1N POP X  23      91.775 119.301  70.965  1.00  0.00            
ATOM   2960 1HN1 POP X  23      92.219 119.699  70.048  1.00  0.00            
ATOM   2961 2HN1 POP X  23      92.203 119.864  71.799  1.00  0.00            
ATOM   2962  C1M POP X  23      90.248 119.521  70.929  1.00  0.00            
ATOM   2963 1HM1 POP X  23      89.808 119.132  71.851  1.00  0.00            
ATOM   2964 2HM1 POP X  23      89.807 118.972  70.092  1.00  0.00            
ATOM   2965  C1L POP X  23      89.939 121.028  70.792  1.00  0.00            
ATOM   2966 1HL1 POP X  23      90.280 121.394  69.819  1.00  0.00            
ATOM   2967 2HL1 POP X  23      90.492 121.576  71.560  1.00  0.00            
ATOM   2968  C1K POP X  23      88.437 121.311  70.965  1.00  0.00            
ATOM   2969 1HK1 POP X  23      88.081 120.822  71.874  1.00  0.00            
ATOM   2970 2HK1 POP X  23      87.887 120.882  70.123  1.00  0.00            
ATOM   2971  C1J POP X  23      88.159 122.825  71.059  1.00  0.00            
ATOM   2972 1HJ1 POP X  23      88.599 123.321  70.190  1.00  0.00            
ATOM   2973 2HJ1 POP X  23      88.650 123.237  71.945  1.00  0.00            
ATOM   2974  C1I POP X  23      86.653 123.161  71.102  1.00  0.00            
ATOM   2975 1HI1 POP X  23      86.168 122.736  70.218  1.00  0.00            
ATOM   2976 2HI1 POP X  23      86.545 124.246  71.027  1.00  0.00            
ATOM   2977  C1H POP X  23      85.921 122.684  72.370  1.00  0.00            
ATOM   2978 1HH1 POP X  23      86.434 123.078  73.250  1.00  0.00            
ATOM   2979 2HH1 POP X  23      85.959 121.593  72.415  1.00  0.00            
ATOM   2980  CZ2 POP X  23      84.465 123.122  72.318  1.00  0.00            
ATOM   2981  HZ2 POP X  23      84.047 123.307  71.331  1.00  0.00            
ATOM   2982  CZ1 POP X  23      83.709 123.322  73.391  1.00  0.00            
ATOM   2983  HZ1 POP X  23      82.678 123.653  73.286  1.00  0.00            
ATOM   2984  C1G POP X  23      84.220 123.040  74.787  1.00  0.00            
ATOM   2985 1HG1 POP X  23      85.082 123.678  75.000  1.00  0.00            
ATOM   2986 2HG1 POP X  23      84.548 121.999  74.846  1.00  0.00            
ATOM   2987  C1F POP X  23      83.157 123.300  75.861  1.00  0.00            
ATOM   2988 1HF1 POP X  23      82.265 122.705  75.643  1.00  0.00            
ATOM   2989 2HF1 POP X  23      82.867 124.354  75.855  1.00  0.00            
ATOM   2990  C1E POP X  23      83.719 122.906  77.240  1.00  0.00            
ATOM   2991 1HE1 POP X  23      84.575 123.536  77.496  1.00  0.00            
ATOM   2992 2HE1 POP X  23      84.091 121.879  77.186  1.00  0.00            
ATOM   2993  C1D POP X  23      82.655 122.964  78.353  1.00  0.00            
ATOM   2994 1HD1 POP X  23      83.070 122.465  79.233  1.00  0.00            
ATOM   2995 2HD1 POP X  23      81.758 122.409  78.066  1.00  0.00            
ATOM   2996  C1C POP X  23      82.298 124.427  78.720  1.00  0.00            
ATOM   2997 1HC1 POP X  23      81.508 124.790  78.058  1.00  0.00            
ATOM   2998 2HC1 POP X  23      83.170 125.064  78.544  1.00  0.00            
ATOM   2999  C1B POP X  23      81.888 124.621  80.200  1.00  0.00            
ATOM   3000 1HB1 POP X  23      81.781 125.695  80.380  1.00  0.00            
ATOM   3001 2HB1 POP X  23      82.696 124.275  80.852  1.00  0.00            
ATOM   3002  C1A POP X  23      80.566 123.915  80.588  1.00  0.00            
ATOM   3003 1HA1 POP X  23      80.691 122.831  80.550  1.00  0.00            
ATOM   3004 2HA1 POP X  23      79.788 124.180  79.869  1.00  0.00            
ATOM   3005  C81 POP X  23      80.120 124.323  81.977  1.00  0.00            
ATOM   3006  O81 POP X  23      78.954 124.774  82.117  1.00  0.00            
ATOM   3007  O71 POP X  23      80.745 123.747  83.039  1.00  0.00            
ATOM   3008  C7  POP X  23      81.232 124.690  84.034  1.00  0.00            
ATOM   3009  C6  POP X  23      80.141 124.903  85.125  1.00  0.00            
ATOM   3010  O4P POP X  23      80.509 125.945  86.032  1.00  0.00            
ATOM   3011  P   POP X  23      79.310 126.550  86.901  1.00  0.00            
ATOM   3012  O2P POP X  23      78.837 125.825  88.104  1.00  0.00            
ATOM   3013  O3P POP X  23      78.325 127.147  85.979  1.00  0.00            
ATOM   3014  O1P POP X  23      80.267 127.638  87.519  1.00  0.00            
ATOM   3015  C5  POP X  23      81.324 127.089  88.361  1.00  0.00            
ATOM   3016  C4  POP X  23      82.510 128.038  88.550  1.00  0.00            
ATOM   3017  N   POP X  23      83.472 128.141  87.368  1.00  0.00            
ATOM   3018  C1  POP X  23      84.497 129.167  87.726  1.00  0.00            
ATOM   3019  H11 POP X  23      84.020 130.135  87.909  1.00  0.00            
ATOM   3020  H12 POP X  23      85.063 128.861  88.611  1.00  0.00            
ATOM   3021  H13 POP X  23      85.192 129.284  86.890  1.00  0.00            
ATOM   3022  C2  POP X  23      82.722 128.583  86.135  1.00  0.00            
ATOM   3023  H21 POP X  23      82.227 129.541  86.311  1.00  0.00            
ATOM   3024  H22 POP X  23      83.394 128.658  85.278  1.00  0.00            
ATOM   3025  H23 POP X  23      81.938 127.839  85.931  1.00  0.00            
ATOM   3026  C3  POP X  23      84.293 126.907  87.069  1.00  0.00            
ATOM   3027  H31 POP X  23      84.930 127.072  86.196  1.00  0.00            
ATOM   3028  H32 POP X  23      84.913 126.634  87.927  1.00  0.00            
ATOM   3029  H33 POP X  23      83.608 126.081  86.856  1.00  0.00            
ATOM   3030  H41 POP X  23      82.103 129.031  88.750  1.00  0.00            
ATOM   3031  H42 POP X  23      83.084 127.717  89.421  1.00  0.00            
ATOM   3032  H51 POP X  23      81.711 126.141  87.980  1.00  0.00            
ATOM   3033  H52 POP X  23      80.879 126.887  89.340  1.00  0.00            
ATOM   3034  H61 POP X  23      79.975 123.979  85.686  1.00  0.00            
ATOM   3035  H62 POP X  23      79.208 125.181  84.624  1.00  0.00            
ATOM   3036  H7  POP X  23      81.452 125.649  83.556  1.00  0.00            
ATOM   3037  C72 POP X  23      82.554 124.113  84.596  1.00  0.00            
ATOM   3038 1H72 POP X  23      82.979 124.824  85.309  1.00  0.00            
ATOM   3039 2H72 POP X  23      82.361 123.163  85.102  1.00  0.00            
ATOM   3040  O72 POP X  23      83.499 123.893  83.497  1.00  0.00            
ATOM   3041  C82 POP X  23      84.754 123.456  83.831  1.00  0.00            
ATOM   3042  O82 POP X  23      85.192 123.655  84.998  1.00  0.00            
ATOM   3043  C2A POP X  23      85.334 122.282  83.052  1.00  0.00            
ATOM   3044 1HA2 POP X  23      86.174 121.861  83.608  1.00  0.00            
ATOM   3045 2HA2 POP X  23      84.571 121.503  82.994  1.00  0.00            
ATOM   3046  C2B POP X  23      85.803 122.649  81.617  1.00  0.00            
ATOM   3047 1HB2 POP X  23      84.964 123.117  81.095  1.00  0.00            
ATOM   3048 2HB2 POP X  23      86.602 123.395  81.656  1.00  0.00            
ATOM   3049  C2C POP X  23      86.262 121.419  80.778  1.00  0.00            
ATOM   3050 1HC2 POP X  23      85.648 120.550  81.028  1.00  0.00            
ATOM   3051 2HC2 POP X  23      86.069 121.640  79.725  1.00  0.00            
ATOM   3052  C2D POP X  23      87.769 121.064  80.917  1.00  0.00            
ATOM   3053 1HD2 POP X  23      88.348 121.936  80.611  1.00  0.00            
ATOM   3054 2HD2 POP X  23      88.003 120.864  81.966  1.00  0.00            
ATOM   3055  C2E POP X  23      88.118 119.826  80.058  1.00  0.00            
ATOM   3056 1HE2 POP X  23      87.540 118.970  80.415  1.00  0.00            
ATOM   3057 2HE2 POP X  23      87.838 119.992  79.014  1.00  0.00            
ATOM   3058  C2F POP X  23      89.605 119.497  80.158  1.00  0.00            
ATOM   3059 1HF2 POP X  23      89.859 119.472  81.219  1.00  0.00            
ATOM   3060 2HF2 POP X  23      89.788 118.503  79.743  1.00  0.00            
ATOM   3061  C2G POP X  23      90.427 120.545  79.372  1.00  0.00            
ATOM   3062 1HG2 POP X  23      90.126 120.556  78.321  1.00  0.00            
ATOM   3063 2HG2 POP X  23      90.266 121.548  79.768  1.00  0.00            
ATOM   3064  C2H POP X  23      91.927 120.245  79.472  1.00  0.00            
ATOM   3065 1HH2 POP X  23      92.171 119.373  78.859  1.00  0.00            
ATOM   3066 2HH2 POP X  23      92.480 121.092  79.060  1.00  0.00            
ATOM   3067  C2I POP X  23      92.370 119.975  80.940  1.00  0.00            
ATOM   3068 1HI2 POP X  23      91.950 120.742  81.596  1.00  0.00            
ATOM   3069 2HI2 POP X  23      91.962 119.015  81.264  1.00  0.00            
ATOM   3070  C2J POP X  23      93.882 119.883  81.197  1.00  0.00            
ATOM   3071 1HJ2 POP X  23      94.031 119.534  82.223  1.00  0.00            
ATOM   3072 2HJ2 POP X  23      94.327 119.138  80.533  1.00  0.00            
ATOM   3073  C2K POP X  23      94.586 121.247  81.017  1.00  0.00            
ATOM   3074 1HK2 POP X  23      94.620 121.502  79.956  1.00  0.00            
ATOM   3075 2HK2 POP X  23      94.047 122.043  81.537  1.00  0.00            
ATOM   3076  C2L POP X  23      96.019 121.121  81.591  1.00  0.00            
ATOM   3077 1HL2 POP X  23      95.950 121.197  82.680  1.00  0.00            
ATOM   3078 2HL2 POP X  23      96.401 120.117  81.388  1.00  0.00            
ATOM   3079  C2M POP X  23      97.094 122.126  81.102  1.00  0.00            
ATOM   3080 1HM2 POP X  23      96.735 123.151  81.230  1.00  0.00            
ATOM   3081 2HM2 POP X  23      97.983 122.013  81.727  1.00  0.00            
ATOM   3082  C2N POP X  23      97.480 121.879  79.632  1.00  0.00            
ATOM   3083 1HN2 POP X  23      97.678 120.814  79.483  1.00  0.00            
ATOM   3084 2HN2 POP X  23      96.642 122.143  78.982  1.00  0.00            
ATOM   3085  C2T POP X  23      98.726 122.666  79.184  1.00  0.00            
ATOM   3086 1HT2 POP X  23      99.595 122.386  79.783  1.00  0.00            
ATOM   3087 2HT2 POP X  23      98.951 122.457  78.135  1.00  0.00            
ATOM   3088 3HT2 POP X  23      98.561 123.740  79.292  1.00  0.00            
ATOM   3089  C1T POP X  24      73.088 136.338  68.766  1.00  0.00            
ATOM   3090 1HT1 POP X  24      72.307 136.785  68.146  1.00  0.00            
ATOM   3091 2HT1 POP X  24      73.532 135.507  68.213  1.00  0.00            
ATOM   3092 3HT1 POP X  24      72.622 135.942  69.672  1.00  0.00            
ATOM   3093  C1N POP X  24      74.159 137.387  69.120  1.00  0.00            
ATOM   3094 1HN1 POP X  24      73.666 138.209  69.645  1.00  0.00            
ATOM   3095 2HN1 POP X  24      74.574 137.803  68.198  1.00  0.00            
ATOM   3096  C1M POP X  24      75.306 136.845  69.992  1.00  0.00            
ATOM   3097 1HM1 POP X  24      75.907 136.139  69.413  1.00  0.00            
ATOM   3098 2HM1 POP X  24      74.882 136.300  70.840  1.00  0.00            
ATOM   3099  C1L POP X  24      76.187 137.997  70.520  1.00  0.00            
ATOM   3100 1HL1 POP X  24      75.584 138.749  71.036  1.00  0.00            
ATOM   3101 2HL1 POP X  24      76.675 138.485  69.672  1.00  0.00            
ATOM   3102  C1K POP X  24      77.236 137.422  71.479  1.00  0.00            
ATOM   3103 1HK1 POP X  24      77.584 136.449  71.121  1.00  0.00            
ATOM   3104 2HK1 POP X  24      76.727 137.258  72.429  1.00  0.00            
ATOM   3105  C1J POP X  24      78.455 138.350  71.615  1.00  0.00            
ATOM   3106 1HJ1 POP X  24      78.088 139.340  71.868  1.00  0.00            
ATOM   3107 2HJ1 POP X  24      78.959 138.434  70.648  1.00  0.00            
ATOM   3108  C1I POP X  24      79.462 137.819  72.661  1.00  0.00            
ATOM   3109 1HI1 POP X  24      80.314 138.502  72.720  1.00  0.00            
ATOM   3110 2HI1 POP X  24      79.841 136.835  72.373  1.00  0.00            
ATOM   3111  C1H POP X  24      78.758 137.747  74.021  1.00  0.00            
ATOM   3112 1HH1 POP X  24      78.063 136.906  74.013  1.00  0.00            
ATOM   3113 2HH1 POP X  24      78.181 138.664  74.140  1.00  0.00            
ATOM   3114  CZ2 POP X  24      79.662 137.525  75.214  1.00  0.00            
ATOM   3115  HZ2 POP X  24      80.672 137.164  75.034  1.00  0.00            
ATOM   3116  CZ1 POP X  24      79.214 137.739  76.446  1.00  0.00            
ATOM   3117  HZ1 POP X  24      79.849 137.573  77.313  1.00  0.00            
ATOM   3118  C1G POP X  24      77.798 138.258  76.676  1.00  0.00            
ATOM   3119 1HG1 POP X  24      77.079 137.543  76.267  1.00  0.00            
ATOM   3120 2HG1 POP X  24      77.655 139.211  76.166  1.00  0.00            
ATOM   3121  C1F POP X  24      77.460 138.492  78.144  1.00  0.00            
ATOM   3122 1HF1 POP X  24      78.124 139.262  78.547  1.00  0.00            
ATOM   3123 2HF1 POP X  24      77.686 137.564  78.679  1.00  0.00            
ATOM   3124  C1E POP X  24      75.974 138.892  78.396  1.00  0.00            
ATOM   3125 1HE1 POP X  24      75.285 138.240  77.852  1.00  0.00            
ATOM   3126 2HE1 POP X  24      75.795 139.927  78.095  1.00  0.00            
ATOM   3127  C1D POP X  24      75.789 138.712  79.920  1.00  0.00            
ATOM   3128 1HD1 POP X  24      76.653 139.199  80.384  1.00  0.00            
ATOM   3129 2HD1 POP X  24      75.911 137.644  80.123  1.00  0.00            
ATOM   3130  C1C POP X  24      74.562 139.180  80.749  1.00  0.00            
ATOM   3131 1HC1 POP X  24      73.670 138.619  80.460  1.00  0.00            
ATOM   3132 2HC1 POP X  24      74.373 140.244  80.593  1.00  0.00            
ATOM   3133  C1B POP X  24      74.947 138.893  82.244  1.00  0.00            
ATOM   3134 1HB1 POP X  24      75.832 139.485  82.496  1.00  0.00            
ATOM   3135 2HB1 POP X  24      75.250 137.844  82.320  1.00  0.00            
ATOM   3136  C1A POP X  24      73.883 139.144  83.354  1.00  0.00            
ATOM   3137 1HA1 POP X  24      72.994 138.548  83.143  1.00  0.00            
ATOM   3138 2HA1 POP X  24      73.580 140.192  83.334  1.00  0.00            
ATOM   3139  C81 POP X  24      74.387 138.794  84.765  1.00  0.00            
ATOM   3140  O81 POP X  24      75.464 138.148  84.899  1.00  0.00            
ATOM   3141  O71 POP X  24      73.871 139.476  85.835  1.00  0.00            
ATOM   3142  C7  POP X  24      74.781 140.161  86.774  1.00  0.00            
ATOM   3143  C6  POP X  24      75.304 139.235  87.956  1.00  0.00            
ATOM   3144  O4P POP X  24      74.183 139.061  88.848  1.00  0.00            
ATOM   3145  P   POP X  24      74.495 138.761  90.379  1.00  0.00            
ATOM   3146  O2P POP X  24      73.723 139.730  91.194  1.00  0.00            
ATOM   3147  O3P POP X  24      75.934 138.593  90.707  1.00  0.00            
ATOM   3148  O1P POP X  24      73.773 137.336  90.445  1.00  0.00            
ATOM   3149  C5  POP X  24      73.310 136.963  91.765  1.00  0.00            
ATOM   3150  C4  POP X  24      72.288 135.837  91.712  1.00  0.00            
ATOM   3151  N   POP X  24      71.654 135.548  93.078  1.00  0.00            
ATOM   3152  C1  POP X  24      72.649 135.408  94.200  1.00  0.00            
ATOM   3153  H11 POP X  24      73.360 134.607  93.975  1.00  0.00            
ATOM   3154  H12 POP X  24      73.204 136.348  94.299  1.00  0.00            
ATOM   3155  H13 POP X  24      72.136 135.192  95.140  1.00  0.00            
ATOM   3156  C2  POP X  24      70.915 134.244  93.005  1.00  0.00            
ATOM   3157  H21 POP X  24      71.607 133.424  92.792  1.00  0.00            
ATOM   3158  H22 POP X  24      70.430 134.050  93.966  1.00  0.00            
ATOM   3159  H23 POP X  24      70.144 134.286  92.229  1.00  0.00            
ATOM   3160  C3  POP X  24      70.696 136.647  93.449  1.00  0.00            
ATOM   3161  H31 POP X  24      70.256 136.445  94.429  1.00  0.00            
ATOM   3162  H32 POP X  24      71.238 137.599  93.491  1.00  0.00            
ATOM   3163  H33 POP X  24      69.898 136.727  92.706  1.00  0.00            
ATOM   3164  H41 POP X  24      71.505 136.103  90.999  1.00  0.00            
ATOM   3165  H42 POP X  24      72.789 134.938  91.347  1.00  0.00            
ATOM   3166  H51 POP X  24      72.832 137.822  92.242  1.00  0.00            
ATOM   3167  H52 POP X  24      74.177 136.668  92.362  1.00  0.00            
ATOM   3168  H61 POP X  24      76.117 139.751  88.477  1.00  0.00            
ATOM   3169  H62 POP X  24      75.652 138.266  87.587  1.00  0.00            
ATOM   3170  H7  POP X  24      74.162 140.918  87.264  1.00  0.00            
ATOM   3171  C72 POP X  24      75.862 140.972  85.976  1.00  0.00            
ATOM   3172 1H72 POP X  24      76.436 141.595  86.668  1.00  0.00            
ATOM   3173 2H72 POP X  24      76.554 140.291  85.473  1.00  0.00            
ATOM   3174  O72 POP X  24      75.209 141.852  84.983  1.00  0.00            
ATOM   3175  C82 POP X  24      76.008 142.496  84.062  1.00  0.00            
ATOM   3176  O82 POP X  24      77.263 142.419  84.153  1.00  0.00            
ATOM   3177  C2A POP X  24      75.433 143.616  83.184  1.00  0.00            
ATOM   3178 1HA2 POP X  24      74.407 143.828  83.489  1.00  0.00            
ATOM   3179 2HA2 POP X  24      76.014 144.522  83.365  1.00  0.00            
ATOM   3180  C2B POP X  24      75.467 143.288  81.657  1.00  0.00            
ATOM   3181 1HB2 POP X  24      76.450 142.868  81.423  1.00  0.00            
ATOM   3182 2HB2 POP X  24      74.737 142.497  81.465  1.00  0.00            
ATOM   3183  C2C POP X  24      75.202 144.482  80.668  1.00  0.00            
ATOM   3184 1HC2 POP X  24      74.256 144.975  80.905  1.00  0.00            
ATOM   3185 2HC2 POP X  24      76.002 145.221  80.757  1.00  0.00            
ATOM   3186  C2D POP X  24      75.157 143.912  79.219  1.00  0.00            
ATOM   3187 1HD2 POP X  24      76.024 143.250  79.143  1.00  0.00            
ATOM   3188 2HD2 POP X  24      74.281 143.261  79.147  1.00  0.00            
ATOM   3189  C2E POP X  24      75.176 144.819  77.956  1.00  0.00            
ATOM   3190 1HE2 POP X  24      74.263 145.415  77.880  1.00  0.00            
ATOM   3191 2HE2 POP X  24      76.029 145.500  78.013  1.00  0.00            
ATOM   3192  C2F POP X  24      75.329 143.867  76.734  1.00  0.00            
ATOM   3193 1HF2 POP X  24      76.049 143.086  76.984  1.00  0.00            
ATOM   3194 2HF2 POP X  24      74.382 143.351  76.555  1.00  0.00            
ATOM   3195  C2G POP X  24      75.799 144.539  75.418  1.00  0.00            
ATOM   3196 1HG2 POP X  24      74.928 144.971  74.920  1.00  0.00            
ATOM   3197 2HG2 POP X  24      76.478 145.368  75.633  1.00  0.00            
ATOM   3198  C2H POP X  24      76.491 143.536  74.465  1.00  0.00            
ATOM   3199 1HH2 POP X  24      75.952 142.585  74.473  1.00  0.00            
ATOM   3200 2HH2 POP X  24      76.475 143.915  73.440  1.00  0.00            
ATOM   3201  C2I POP X  24      77.957 143.359  74.923  1.00  0.00            
ATOM   3202 1HI2 POP X  24      78.568 144.166  74.517  1.00  0.00            
ATOM   3203 2HI2 POP X  24      78.016 143.481  76.007  1.00  0.00            
ATOM   3204  C2J POP X  24      78.553 141.978  74.627  1.00  0.00            
ATOM   3205 1HJ2 POP X  24      79.448 141.817  75.235  1.00  0.00            
ATOM   3206 2HJ2 POP X  24      77.836 141.217  74.944  1.00  0.00            
ATOM   3207  C2K POP X  24      78.844 141.790  73.152  1.00  0.00            
ATOM   3208 1HK2 POP X  24      79.055 140.737  73.004  1.00  0.00            
ATOM   3209 2HK2 POP X  24      78.012 142.092  72.511  1.00  0.00            
ATOM   3210  C2L POP X  24      80.117 142.558  72.868  1.00  0.00            
ATOM   3211 1HL2 POP X  24      79.966 143.637  72.945  1.00  0.00            
ATOM   3212 2HL2 POP X  24      80.853 142.250  73.612  1.00  0.00            
ATOM   3213  C2M POP X  24      80.572 142.208  71.457  1.00  0.00            
ATOM   3214 1HM2 POP X  24      80.735 141.130  71.375  1.00  0.00            
ATOM   3215 2HM2 POP X  24      79.813 142.488  70.720  1.00  0.00            
ATOM   3216  C2N POP X  24      81.882 142.938  71.161  1.00  0.00            
ATOM   3217 1HN2 POP X  24      82.335 142.506  70.264  1.00  0.00            
ATOM   3218 2HN2 POP X  24      81.677 143.989  70.942  1.00  0.00            
ATOM   3219  C2T POP X  24      82.882 142.855  72.338  1.00  0.00            
ATOM   3220 1HT2 POP X  24      82.983 141.830  72.702  1.00  0.00            
ATOM   3221 2HT2 POP X  24      83.868 143.182  71.999  1.00  0.00            
ATOM   3222 3HT2 POP X  24      82.601 143.514  73.163  1.00  0.00            
ATOM   3223  C1T POP X  25     118.475  10.470  65.732  1.00  0.00            
ATOM   3224 1HT1 POP X  25     119.322  10.612  66.407  1.00  0.00            
ATOM   3225 2HT1 POP X  25     117.688   9.951  66.285  1.00  0.00            
ATOM   3226 3HT1 POP X  25     118.816   9.829  64.917  1.00  0.00            
ATOM   3227  C1N POP X  25     117.983  11.840  65.217  1.00  0.00            
ATOM   3228 1HN1 POP X  25     118.739  12.301  64.577  1.00  0.00            
ATOM   3229 2HN1 POP X  25     117.855  12.505  66.075  1.00  0.00            
ATOM   3230  C1M POP X  25     116.629  11.715  64.503  1.00  0.00            
ATOM   3231 1HM1 POP X  25     116.230  12.709  64.280  1.00  0.00            
ATOM   3232 2HM1 POP X  25     115.911  11.231  65.170  1.00  0.00            
ATOM   3233  C1L POP X  25     116.764  10.895  63.222  1.00  0.00            
ATOM   3234 1HL1 POP X  25     115.753  10.695  62.857  1.00  0.00            
ATOM   3235 2HL1 POP X  25     117.233   9.928  63.406  1.00  0.00            
ATOM   3236  C1K POP X  25     117.529  11.719  62.174  1.00  0.00            
ATOM   3237 1HK1 POP X  25     118.601  11.706  62.383  1.00  0.00            
ATOM   3238 2HK1 POP X  25     117.196  12.760  62.162  1.00  0.00            
ATOM   3239  C1J POP X  25     117.263  11.088  60.788  1.00  0.00            
ATOM   3240 1HJ1 POP X  25     117.907  11.585  60.057  1.00  0.00            
ATOM   3241 2HJ1 POP X  25     116.231  11.290  60.489  1.00  0.00            
ATOM   3242  C1I POP X  25     117.516   9.552  60.740  1.00  0.00            
ATOM   3243 1HI1 POP X  25     116.749   9.029  61.316  1.00  0.00            
ATOM   3244 2HI1 POP X  25     118.487   9.316  61.186  1.00  0.00            
ATOM   3245  C1H POP X  25     117.480   9.026  59.295  1.00  0.00            
ATOM   3246 1HH1 POP X  25     118.341   9.432  58.760  1.00  0.00            
ATOM   3247 2HH1 POP X  25     116.576   9.406  58.813  1.00  0.00            
ATOM   3248  CZ2 POP X  25     117.461   7.498  59.217  1.00  0.00            
ATOM   3249  HZ2 POP X  25     117.162   6.972  60.121  1.00  0.00            
ATOM   3250  CZ1 POP X  25     117.736   6.794  58.118  1.00  0.00            
ATOM   3251  HZ1 POP X  25     117.681   5.709  58.143  1.00  0.00            
ATOM   3252  C1G POP X  25     118.193   7.419  56.805  1.00  0.00            
ATOM   3253 1HG1 POP X  25     119.279   7.322  56.737  1.00  0.00            
ATOM   3254 2HG1 POP X  25     117.963   8.485  56.768  1.00  0.00            
ATOM   3255  C1F POP X  25     117.581   6.754  55.559  1.00  0.00            
ATOM   3256 1HF1 POP X  25     116.494   6.852  55.629  1.00  0.00            
ATOM   3257 2HF1 POP X  25     117.806   5.684  55.550  1.00  0.00            
ATOM   3258  C1E POP X  25     118.073   7.401  54.239  1.00  0.00            
ATOM   3259 1HE1 POP X  25     118.981   6.893  53.905  1.00  0.00            
ATOM   3260 2HE1 POP X  25     118.339   8.448  54.408  1.00  0.00            
ATOM   3261  C1D POP X  25     116.984   7.353  53.122  1.00  0.00            
ATOM   3262 1HD1 POP X  25     116.147   7.981  53.436  1.00  0.00            
ATOM   3263 2HD1 POP X  25     116.597   6.334  53.034  1.00  0.00            
ATOM   3264  C1C POP X  25     117.462   7.835  51.711  1.00  0.00            
ATOM   3265 1HC1 POP X  25     118.017   8.771  51.815  1.00  0.00            
ATOM   3266 2HC1 POP X  25     116.565   8.073  51.133  1.00  0.00            
ATOM   3267  C1B POP X  25     118.305   6.815  50.877  1.00  0.00            
ATOM   3268 1HB1 POP X  25     117.813   5.839  50.887  1.00  0.00            
ATOM   3269 2HB1 POP X  25     119.283   6.687  51.349  1.00  0.00            
ATOM   3270  C1A POP X  25     118.488   7.281  49.389  1.00  0.00            
ATOM   3271 1HA1 POP X  25     118.909   8.288  49.396  1.00  0.00            
ATOM   3272 2HA1 POP X  25     117.504   7.363  48.924  1.00  0.00            
ATOM   3273  C81 POP X  25     119.365   6.404  48.483  1.00  0.00            
ATOM   3274  O81 POP X  25     120.343   5.830  49.034  1.00  0.00            
ATOM   3275  O71 POP X  25     119.504   6.826  47.173  1.00  0.00            
ATOM   3276  C7  POP X  25     120.843   7.221  46.680  1.00  0.00            
ATOM   3277  C6  POP X  25     120.735   7.611  45.150  1.00  0.00            
ATOM   3278  O4P POP X  25     120.544   6.553  44.154  1.00  0.00            
ATOM   3279  P   POP X  25     120.005   7.086  42.736  1.00  0.00            
ATOM   3280  O2P POP X  25     120.774   6.644  41.556  1.00  0.00            
ATOM   3281  O3P POP X  25     119.717   8.542  42.815  1.00  0.00            
ATOM   3282  O1P POP X  25     118.633   6.298  42.664  1.00  0.00            
ATOM   3283  C5  POP X  25     117.404   7.050  42.534  1.00  0.00            
ATOM   3284  C4  POP X  25     116.177   6.147  42.329  1.00  0.00            
ATOM   3285  N   POP X  25     116.215   5.180  41.147  1.00  0.00            
ATOM   3286  C1  POP X  25     116.226   5.948  39.870  1.00  0.00            
ATOM   3287  H11 POP X  25     115.353   6.600  39.793  1.00  0.00            
ATOM   3288  H12 POP X  25     117.136   6.561  39.852  1.00  0.00            
ATOM   3289  H13 POP X  25     116.251   5.261  39.022  1.00  0.00            
ATOM   3290  C2  POP X  25     114.962   4.378  41.131  1.00  0.00            
ATOM   3291  H21 POP X  25     114.085   5.027  41.053  1.00  0.00            
ATOM   3292  H22 POP X  25     114.977   3.708  40.266  1.00  0.00            
ATOM   3293  H23 POP X  25     114.892   3.768  42.037  1.00  0.00            
ATOM   3294  C3  POP X  25     117.375   4.209  41.209  1.00  0.00            
ATOM   3295  H31 POP X  25     117.347   3.518  40.365  1.00  0.00            
ATOM   3296  H32 POP X  25     118.309   4.786  41.171  1.00  0.00            
ATOM   3297  H33 POP X  25     117.363   3.658  42.152  1.00  0.00            
ATOM   3298  H41 POP X  25     116.072   5.541  43.231  1.00  0.00            
ATOM   3299  H42 POP X  25     115.286   6.771  42.234  1.00  0.00            
ATOM   3300  H51 POP X  25     117.498   7.725  41.678  1.00  0.00            
ATOM   3301  H52 POP X  25     117.268   7.655  43.436  1.00  0.00            
ATOM   3302  H61 POP X  25     121.631   8.171  44.866  1.00  0.00            
ATOM   3303  H62 POP X  25     119.885   8.298  45.107  1.00  0.00            
ATOM   3304  H7  POP X  25     121.547   6.392  46.799  1.00  0.00            
ATOM   3305  C72 POP X  25     121.257   8.424  47.623  1.00  0.00            
ATOM   3306 1H72 POP X  25     120.436   9.146  47.651  1.00  0.00            
ATOM   3307 2H72 POP X  25     121.387   8.023  48.633  1.00  0.00            
ATOM   3308  O72 POP X  25     122.472   9.168  47.298  1.00  0.00            
ATOM   3309  C82 POP X  25     123.205   9.614  48.386  1.00  0.00            
ATOM   3310  O82 POP X  25     123.858   8.730  49.001  1.00  0.00            
ATOM   3311  C2A POP X  25     122.686  10.768  49.266  1.00  0.00            
ATOM   3312 1HA2 POP X  25     122.218  11.521  48.629  1.00  0.00            
ATOM   3313 2HA2 POP X  25     121.904  10.369  49.913  1.00  0.00            
ATOM   3314  C2B POP X  25     123.780  11.458  50.166  1.00  0.00            
ATOM   3315 1HB2 POP X  25     124.364  10.677  50.662  1.00  0.00            
ATOM   3316 2HB2 POP X  25     124.476  12.008  49.527  1.00  0.00            
ATOM   3317  C2C POP X  25     123.226  12.419  51.277  1.00  0.00            
ATOM   3318 1HC2 POP X  25     122.645  13.222  50.816  1.00  0.00            
ATOM   3319 2HC2 POP X  25     122.539  11.849  51.908  1.00  0.00            
ATOM   3320  C2D POP X  25     124.347  13.043  52.185  1.00  0.00            
ATOM   3321 1HD2 POP X  25     125.047  12.237  52.405  1.00  0.00            
ATOM   3322 2HD2 POP X  25     124.901  13.798  51.621  1.00  0.00            
ATOM   3323  C2E POP X  25     123.828  13.647  53.515  1.00  0.00            
ATOM   3324 1HE2 POP X  25     123.252  14.543  53.270  1.00  0.00            
ATOM   3325 2HE2 POP X  25     123.120  12.977  54.000  1.00  0.00            
ATOM   3326  C2F POP X  25     124.984  14.066  54.456  1.00  0.00            
ATOM   3327 1HF2 POP X  25     125.639  14.769  53.934  1.00  0.00            
ATOM   3328 2HF2 POP X  25     124.567  14.602  55.312  1.00  0.00            
ATOM   3329  C2G POP X  25     125.816  12.885  54.963  1.00  0.00            
ATOM   3330 1HG2 POP X  25     126.317  12.416  54.119  1.00  0.00            
ATOM   3331 2HG2 POP X  25     126.604  13.261  55.621  1.00  0.00            
ATOM   3332  C2H POP X  25     124.928  11.904  55.751  1.00  0.00            
ATOM   3333 1HH2 POP X  25     124.512  12.404  56.629  1.00  0.00            
ATOM   3334 2HH2 POP X  25     124.091  11.549  55.151  1.00  0.00            
ATOM   3335  C2I POP X  25     125.690  10.656  56.186  1.00  0.00            
ATOM   3336 1HI2 POP X  25     126.496  10.945  56.866  1.00  0.00            
ATOM   3337 2HI2 POP X  25     124.999  10.037  56.759  1.00  0.00            
ATOM   3338  C2J POP X  25     126.276   9.886  54.986  1.00  0.00            
ATOM   3339 1HJ2 POP X  25     125.504   9.664  54.243  1.00  0.00            
ATOM   3340 2HJ2 POP X  25     127.054  10.472  54.496  1.00  0.00            
ATOM   3341  C2K POP X  25     126.937   8.601  55.481  1.00  0.00            
ATOM   3342 1HK2 POP X  25     127.587   8.206  54.695  1.00  0.00            
ATOM   3343 2HK2 POP X  25     127.569   8.812  56.347  1.00  0.00            
ATOM   3344  C2L POP X  25     125.877   7.549  55.827  1.00  0.00            
ATOM   3345 1HL2 POP X  25     125.120   7.931  56.512  1.00  0.00            
ATOM   3346 2HL2 POP X  25     125.364   7.269  54.906  1.00  0.00            
ATOM   3347  C2M POP X  25     126.545   6.333  56.485  1.00  0.00            
ATOM   3348 1HM2 POP X  25     127.459   6.060  55.949  1.00  0.00            
ATOM   3349 2HM2 POP X  25     126.843   6.601  57.502  1.00  0.00            
ATOM   3350  C2N POP X  25     125.599   5.122  56.537  1.00  0.00            
ATOM   3351 1HN2 POP X  25     126.012   4.372  57.217  1.00  0.00            
ATOM   3352 2HN2 POP X  25     124.617   5.410  56.921  1.00  0.00            
ATOM   3353  C2T POP X  25     125.477   4.509  55.132  1.00  0.00            
ATOM   3354 1HT2 POP X  25     126.461   4.270  54.720  1.00  0.00            
ATOM   3355 2HT2 POP X  25     124.903   3.581  55.183  1.00  0.00            
ATOM   3356 3HT2 POP X  25     124.960   5.173  54.438  1.00  0.00            
ATOM   3357  C1T POP X  26     110.728 134.988  62.732  1.00  0.00            
ATOM   3358 1HT1 POP X  26     111.352 135.876  62.858  1.00  0.00            
ATOM   3359 2HT1 POP X  26     110.514 134.578  63.722  1.00  0.00            
ATOM   3360 3HT1 POP X  26     111.299 134.248  62.166  1.00  0.00            
ATOM   3361  C1N POP X  26     109.430 135.349  62.001  1.00  0.00            
ATOM   3362 1HN1 POP X  26     109.713 135.777  61.040  1.00  0.00            
ATOM   3363 2HN1 POP X  26     108.894 136.124  62.555  1.00  0.00            
ATOM   3364  C1M POP X  26     108.528 134.105  61.842  1.00  0.00            
ATOM   3365 1HM1 POP X  26     108.141 133.822  62.824  1.00  0.00            
ATOM   3366 2HM1 POP X  26     109.116 133.257  61.480  1.00  0.00            
ATOM   3367  C1L POP X  26     107.349 134.358  60.890  1.00  0.00            
ATOM   3368 1HL1 POP X  26     106.825 135.259  61.215  1.00  0.00            
ATOM   3369 2HL1 POP X  26     106.651 133.518  60.938  1.00  0.00            
ATOM   3370  C1K POP X  26     107.913 134.494  59.450  1.00  0.00            
ATOM   3371 1HK1 POP X  26     108.575 133.651  59.235  1.00  0.00            
ATOM   3372 2HK1 POP X  26     108.512 135.400  59.358  1.00  0.00            
ATOM   3373  C1J POP X  26     106.849 134.556  58.340  1.00  0.00            
ATOM   3374 1HJ1 POP X  26     106.311 133.604  58.324  1.00  0.00            
ATOM   3375 2HJ1 POP X  26     107.329 134.670  57.365  1.00  0.00            
ATOM   3376  C1I POP X  26     105.840 135.707  58.565  1.00  0.00            
ATOM   3377 1HI1 POP X  26     106.328 136.660  58.345  1.00  0.00            
ATOM   3378 2HI1 POP X  26     105.533 135.745  59.609  1.00  0.00            
ATOM   3379  C1H POP X  26     104.535 135.588  57.747  1.00  0.00            
ATOM   3380 1HH1 POP X  26     104.063 134.630  57.979  1.00  0.00            
ATOM   3381 2HH1 POP X  26     104.778 135.596  56.682  1.00  0.00            
ATOM   3382  CZ2 POP X  26     103.572 136.711  58.092  1.00  0.00            
ATOM   3383  HZ2 POP X  26     103.728 137.203  59.050  1.00  0.00            
ATOM   3384  CZ1 POP X  26     102.543 137.076  57.344  1.00  0.00            
ATOM   3385  HZ1 POP X  26     101.904 137.883  57.695  1.00  0.00            
ATOM   3386  C1G POP X  26     102.236 136.507  55.974  1.00  0.00            
ATOM   3387 1HG1 POP X  26     102.515 135.455  55.885  1.00  0.00            
ATOM   3388 2HG1 POP X  26     102.794 137.075  55.226  1.00  0.00            
ATOM   3389  C1F POP X  26     100.715 136.680  55.703  1.00  0.00            
ATOM   3390 1HF1 POP X  26     100.379 137.646  56.091  1.00  0.00            
ATOM   3391 2HF1 POP X  26     100.165 135.910  56.251  1.00  0.00            
ATOM   3392  C1E POP X  26     100.318 136.637  54.205  1.00  0.00            
ATOM   3393 1HE1 POP X  26     100.661 135.686  53.791  1.00  0.00            
ATOM   3394 2HE1 POP X  26     100.852 137.423  53.664  1.00  0.00            
ATOM   3395  C1D POP X  26      98.775 136.777  53.915  1.00  0.00            
ATOM   3396 1HD1 POP X  26      98.461 137.796  54.155  1.00  0.00            
ATOM   3397 2HD1 POP X  26      98.230 136.111  54.590  1.00  0.00            
ATOM   3398  C1C POP X  26      98.318 136.427  52.394  1.00  0.00            
ATOM   3399 1HC1 POP X  26      98.624 135.397  52.196  1.00  0.00            
ATOM   3400 2HC1 POP X  26      98.918 137.046  51.722  1.00  0.00            
ATOM   3401  C1B POP X  26      96.776 136.563  51.917  1.00  0.00            
ATOM   3402 1HB1 POP X  26      96.484 137.610  52.031  1.00  0.00            
ATOM   3403 2HB1 POP X  26      96.156 136.011  52.625  1.00  0.00            
ATOM   3404  C1A POP X  26      96.374 136.095  50.408  1.00  0.00            
ATOM   3405 1HA1 POP X  26      96.712 135.065  50.286  1.00  0.00            
ATOM   3406 2HA1 POP X  26      96.969 136.689  49.712  1.00  0.00            
ATOM   3407  C81 POP X  26      94.872 136.147  49.894  1.00  0.00            
ATOM   3408  O81 POP X  26      94.047 136.749  50.633  1.00  0.00            
ATOM   3409  O71 POP X  26      94.443 135.784  48.578  1.00  0.00            
ATOM   3410  C7  POP X  26      93.120 135.046  48.368  1.00  0.00            
ATOM   3411  C6  POP X  26      92.424 135.075  46.825  1.00  0.00            
ATOM   3412  O4P POP X  26      90.933 135.075  46.857  1.00  0.00            
ATOM   3413  P   POP X  26      90.000 135.474  45.584  1.00  0.00            
ATOM   3414  O2P POP X  26      90.424 136.713  44.889  1.00  0.00            
ATOM   3415  O3P POP X  26      88.545 135.377  45.891  1.00  0.00            
ATOM   3416  O1P POP X  26      90.319 134.234  44.623  1.00  0.00            
ATOM   3417  C5  POP X  26      89.798 132.912  44.907  1.00  0.00            
ATOM   3418  C4  POP X  26      88.326 132.729  44.505  1.00  0.00            
ATOM   3419  N   POP X  26      88.010 132.693  43.007  1.00  0.00            
ATOM   3420  C1  POP X  26      88.934 131.828  42.187  1.00  0.00            
ATOM   3421  H11 POP X  26      89.944 132.247  42.259  1.00  0.00            
ATOM   3422  H12 POP X  26      88.943 130.807  42.576  1.00  0.00            
ATOM   3423  H13 POP X  26      88.617 131.824  41.141  1.00  0.00            
ATOM   3424  C2  POP X  26      87.969 134.070  42.404  1.00  0.00            
ATOM   3425  H21 POP X  26      88.955 134.531  42.551  1.00  0.00            
ATOM   3426  H22 POP X  26      87.743 134.017  41.336  1.00  0.00            
ATOM   3427  H23 POP X  26      87.229 134.695  42.913  1.00  0.00            
ATOM   3428  C3  POP X  26      86.614 132.168  42.930  1.00  0.00            
ATOM   3429  H31 POP X  26      86.292 132.176  41.885  1.00  0.00            
ATOM   3430  H32 POP X  26      86.566 131.137  43.295  1.00  0.00            
ATOM   3431  H33 POP X  26      85.930 132.802  43.505  1.00  0.00            
ATOM   3432  H41 POP X  26      87.972 131.795  44.942  1.00  0.00            
ATOM   3433  H42 POP X  26      87.759 133.553  44.956  1.00  0.00            
ATOM   3434  H51 POP X  26      89.906 132.723  45.979  1.00  0.00            
ATOM   3435  H52 POP X  26      90.414 132.182  44.377  1.00  0.00            
ATOM   3436  H61 POP X  26      92.770 134.224  46.232  1.00  0.00            
ATOM   3437  H62 POP X  26      92.742 135.996  46.329  1.00  0.00            
ATOM   3438  H7  POP X  26      92.393 135.555  49.007  1.00  0.00            
ATOM   3439  C72 POP X  26      93.398 133.619  49.032  1.00  0.00            
ATOM   3440 1H72 POP X  26      92.507 132.993  48.937  1.00  0.00            
ATOM   3441 2H72 POP X  26      94.212 133.141  48.479  1.00  0.00            
ATOM   3442  O72 POP X  26      93.776 133.689  50.494  1.00  0.00            
ATOM   3443  C82 POP X  26      94.524 132.696  51.149  1.00  0.00            
ATOM   3444  O82 POP X  26      95.199 131.897  50.449  1.00  0.00            
ATOM   3445  C2A POP X  26      94.951 132.898  52.643  1.00  0.00            
ATOM   3446 1HA2 POP X  26      95.411 133.883  52.717  1.00  0.00            
ATOM   3447 2HA2 POP X  26      94.035 132.956  53.232  1.00  0.00            
ATOM   3448  C2B POP X  26      95.934 131.853  53.358  1.00  0.00            
ATOM   3449 1HB2 POP X  26      95.512 130.850  53.250  1.00  0.00            
ATOM   3450 2HB2 POP X  26      96.884 131.840  52.817  1.00  0.00            
ATOM   3451  C2C POP X  26      96.219 132.119  54.907  1.00  0.00            
ATOM   3452 1HC2 POP X  26      96.554 133.153  55.017  1.00  0.00            
ATOM   3453 2HC2 POP X  26      95.263 132.056  55.434  1.00  0.00            
ATOM   3454  C2D POP X  26      97.266 131.187  55.674  1.00  0.00            
ATOM   3455 1HD2 POP X  26      97.028 130.142  55.460  1.00  0.00            
ATOM   3456 2HD2 POP X  26      98.264 131.367  55.261  1.00  0.00            
ATOM   3457  C2E POP X  26      97.307 131.398  57.244  1.00  0.00            
ATOM   3458 1HE2 POP X  26      98.345 131.599  57.514  1.00  0.00            
ATOM   3459 2HE2 POP X  26      96.748 132.295  57.514  1.00  0.00            
ATOM   3460  C2F POP X  26      96.799 130.191  58.100  1.00  0.00            
ATOM   3461 1HF2 POP X  26      95.719 130.066  57.981  1.00  0.00            
ATOM   3462 2HF2 POP X  26      97.262 129.285  57.699  1.00  0.00            
ATOM   3463  C2G POP X  26      97.194 130.281  59.606  1.00  0.00            
ATOM   3464 1HG2 POP X  26      97.524 129.304  59.966  1.00  0.00            
ATOM   3465 2HG2 POP X  26      98.061 130.937  59.717  1.00  0.00            
ATOM   3466  C2H POP X  26      96.038 130.829  60.462  1.00  0.00            
ATOM   3467 1HH2 POP X  26      96.451 131.494  61.226  1.00  0.00            
ATOM   3468 2HH2 POP X  26      95.371 131.447  59.854  1.00  0.00            
ATOM   3469  C2I POP X  26      95.286 129.687  61.179  1.00  0.00            
ATOM   3470 1HI2 POP X  26      95.619 128.708  60.828  1.00  0.00            
ATOM   3471 2HI2 POP X  26      95.481 129.728  62.254  1.00  0.00            
ATOM   3472  C2J POP X  26      93.772 129.800  60.910  1.00  0.00            
ATOM   3473 1HJ2 POP X  26      93.402 130.730  61.351  1.00  0.00            
ATOM   3474 2HJ2 POP X  26      93.598 129.864  59.832  1.00  0.00            
ATOM   3475  C2K POP X  26      92.962 128.614  61.463  1.00  0.00            
ATOM   3476 1HK2 POP X  26      93.263 127.690  60.961  1.00  0.00            
ATOM   3477 2HK2 POP X  26      93.244 128.536  62.513  1.00  0.00            
ATOM   3478  C2L POP X  26      91.427 128.822  61.321  1.00  0.00            
ATOM   3479 1HL2 POP X  26      91.144 129.735  61.850  1.00  0.00            
ATOM   3480 2HL2 POP X  26      91.175 128.975  60.269  1.00  0.00            
ATOM   3481  C2M POP X  26      90.586 127.650  61.871  1.00  0.00            
ATOM   3482 1HM2 POP X  26      89.528 127.920  61.876  1.00  0.00            
ATOM   3483 2HM2 POP X  26      90.704 126.781  61.217  1.00  0.00            
ATOM   3484  C2N POP X  26      91.055 127.290  63.294  1.00  0.00            
ATOM   3485 1HN2 POP X  26      92.103 126.993  63.306  1.00  0.00            
ATOM   3486 2HN2 POP X  26      90.939 128.152  63.958  1.00  0.00            
ATOM   3487  C2T POP X  26      90.303 126.088  63.869  1.00  0.00            
ATOM   3488 1HT2 POP X  26      90.448 125.205  63.243  1.00  0.00            
ATOM   3489 2HT2 POP X  26      90.663 125.858  64.875  1.00  0.00            
ATOM   3490 3HT2 POP X  26      89.232 126.297  63.929  1.00  0.00            
ATOM   3491  C1T POP X  27      97.055  92.963  66.288  1.00  0.00            
ATOM   3492 1HT1 POP X  27      98.091  92.643  66.421  1.00  0.00            
ATOM   3493 2HT1 POP X  27      96.887  93.108  65.219  1.00  0.00            
ATOM   3494 3HT1 POP X  27      96.928  93.923  66.795  1.00  0.00            
ATOM   3495  C1N POP X  27      96.097  91.906  66.870  1.00  0.00            
ATOM   3496 1HN1 POP X  27      96.390  91.703  67.903  1.00  0.00            
ATOM   3497 2HN1 POP X  27      96.202  90.968  66.318  1.00  0.00            
ATOM   3498  C1M POP X  27      94.623  92.362  66.856  1.00  0.00            
ATOM   3499 1HM1 POP X  27      94.539  93.323  67.370  1.00  0.00            
ATOM   3500 2HM1 POP X  27      94.027  91.644  67.426  1.00  0.00            
ATOM   3501  C1L POP X  27      94.038  92.479  65.441  1.00  0.00            
ATOM   3502 1HL1 POP X  27      94.071  91.500  64.956  1.00  0.00            
ATOM   3503 2HL1 POP X  27      94.653  93.160  64.850  1.00  0.00            
ATOM   3504  C1K POP X  27      92.590  93.005  65.462  1.00  0.00            
ATOM   3505 1HK1 POP X  27      92.560  94.000  65.914  1.00  0.00            
ATOM   3506 2HK1 POP X  27      91.938  92.343  66.039  1.00  0.00            
ATOM   3507  C1J POP X  27      92.133  93.071  63.995  1.00  0.00            
ATOM   3508 1HJ1 POP X  27      92.037  92.054  63.604  1.00  0.00            
ATOM   3509 2HJ1 POP X  27      92.919  93.553  63.414  1.00  0.00            
ATOM   3510  C1I POP X  27      90.806  93.819  63.778  1.00  0.00            
ATOM   3511 1HI1 POP X  27      90.862  94.814  64.228  1.00  0.00            
ATOM   3512 2HI1 POP X  27      90.003  93.279  64.286  1.00  0.00            
ATOM   3513  C1H POP X  27      90.460  93.958  62.284  1.00  0.00            
ATOM   3514 1HH1 POP X  27      89.445  94.354  62.212  1.00  0.00            
ATOM   3515 2HH1 POP X  27      90.458  92.962  61.834  1.00  0.00            
ATOM   3516  CZ2 POP X  27      91.445  94.849  61.539  1.00  0.00            
ATOM   3517  HZ2 POP X  27      92.413  95.047  61.990  1.00  0.00            
ATOM   3518  CZ1 POP X  27      91.136  95.431  60.393  1.00  0.00            
ATOM   3519  HZ1 POP X  27      91.854  96.081  59.897  1.00  0.00            
ATOM   3520  C1G POP X  27      89.795  95.213  59.724  1.00  0.00            
ATOM   3521 1HG1 POP X  27      89.025  95.721  60.310  1.00  0.00            
ATOM   3522 2HG1 POP X  27      89.543  94.151  59.674  1.00  0.00            
ATOM   3523  C1F POP X  27      89.800  95.804  58.303  1.00  0.00            
ATOM   3524 1HF1 POP X  27      90.402  95.178  57.639  1.00  0.00            
ATOM   3525 2HF1 POP X  27      90.254  96.799  58.319  1.00  0.00            
ATOM   3526  C1E POP X  27      88.349  95.937  57.755  1.00  0.00            
ATOM   3527 1HE1 POP X  27      87.743  96.519  58.454  1.00  0.00            
ATOM   3528 2HE1 POP X  27      87.905  94.939  57.707  1.00  0.00            
ATOM   3529  C1D POP X  27      88.242  96.602  56.328  1.00  0.00            
ATOM   3530 1HD1 POP X  27      88.981  96.121  55.683  1.00  0.00            
ATOM   3531 2HD1 POP X  27      88.545  97.649  56.409  1.00  0.00            
ATOM   3532  C1C POP X  27      86.820  96.537  55.552  1.00  0.00            
ATOM   3533 1HC1 POP X  27      86.084  97.067  56.161  1.00  0.00            
ATOM   3534 2HC1 POP X  27      86.501  95.491  55.539  1.00  0.00            
ATOM   3535  C1B POP X  27      86.709  97.094  54.037  1.00  0.00            
ATOM   3536 1HB1 POP X  27      87.449  96.560  53.436  1.00  0.00            
ATOM   3537 2HB1 POP X  27      87.027  98.140  54.041  1.00  0.00            
ATOM   3538  C1A POP X  27      85.288  97.008  53.253  1.00  0.00            
ATOM   3539 1HA1 POP X  27      84.550  97.559  53.839  1.00  0.00            
ATOM   3540 2HA1 POP X  27      84.965  95.966  53.270  1.00  0.00            
ATOM   3541  C81 POP X  27      85.167  97.506  51.753  1.00  0.00            
ATOM   3542  O81 POP X  27      86.250  97.548  51.108  1.00  0.00            
ATOM   3543  O71 POP X  27      83.951  97.555  51.007  1.00  0.00            
ATOM   3544  C7  POP X  27      83.827  98.527  49.834  1.00  0.00            
ATOM   3545  C6  POP X  27      82.662  98.339  48.692  1.00  0.00            
ATOM   3546  O4P POP X  27      83.343  98.080  47.429  1.00  0.00            
ATOM   3547  P   POP X  27      82.594  98.150  46.019  1.00  0.00            
ATOM   3548  O2P POP X  27      81.217  97.620  46.056  1.00  0.00            
ATOM   3549  O3P POP X  27      83.463  97.610  44.953  1.00  0.00            
ATOM   3550  O1P POP X  27      82.613  99.746  45.918  1.00  0.00            
ATOM   3551  C5  POP X  27      83.887 100.382  45.585  1.00  0.00            
ATOM   3552  C4  POP X  27      83.812 101.917  45.457  1.00  0.00            
ATOM   3553  N   POP X  27      83.673 102.706  46.760  1.00  0.00            
ATOM   3554  C1  POP X  27      83.541 104.151  46.389  1.00  0.00            
ATOM   3555  H11 POP X  27      84.446 104.501  45.883  1.00  0.00            
ATOM   3556  H12 POP X  27      82.671 104.310  45.744  1.00  0.00            
ATOM   3557  H13 POP X  27      83.408 104.741  47.301  1.00  0.00            
ATOM   3558  C2  POP X  27      84.811 102.530  47.729  1.00  0.00            
ATOM   3559  H21 POP X  27      85.737 102.923  47.302  1.00  0.00            
ATOM   3560  H22 POP X  27      84.598 103.045  48.673  1.00  0.00            
ATOM   3561  H23 POP X  27      84.941 101.462  47.932  1.00  0.00            
ATOM   3562  C3  POP X  27      82.428 102.350  47.495  1.00  0.00            
ATOM   3563  H31 POP X  27      82.402 102.838  48.473  1.00  0.00            
ATOM   3564  H32 POP X  27      81.547 102.633  46.914  1.00  0.00            
ATOM   3565  H33 POP X  27      82.410 101.261  47.616  1.00  0.00            
ATOM   3566  H41 POP X  27      84.715 102.270  44.954  1.00  0.00            
ATOM   3567  H42 POP X  27      82.954 102.151  44.823  1.00  0.00            
ATOM   3568  H51 POP X  27      84.216  99.980  44.622  1.00  0.00            
ATOM   3569  H52 POP X  27      84.632 100.108  46.336  1.00  0.00            
ATOM   3570  H61 POP X  27      82.057  99.245  48.598  1.00  0.00            
ATOM   3571  H62 POP X  27      82.018  97.489  48.935  1.00  0.00            
ATOM   3572  H7  POP X  27      84.778  98.476  49.294  1.00  0.00            
ATOM   3573  C72 POP X  27      83.728  99.952  50.448  1.00  0.00            
ATOM   3574 1H72 POP X  27      83.639 100.683  49.640  1.00  0.00            
ATOM   3575 2H72 POP X  27      82.845 100.017  51.090  1.00  0.00            
ATOM   3576  O72 POP X  27      84.924 100.259  51.232  1.00  0.00            
ATOM   3577  C82 POP X  27      84.999 101.482  51.837  1.00  0.00            
ATOM   3578  O82 POP X  27      84.356 102.434  51.307  1.00  0.00            
ATOM   3579  C2A POP X  27      86.360 101.844  52.416  1.00  0.00            
ATOM   3580 1HA2 POP X  27      87.107 101.137  52.045  1.00  0.00            
ATOM   3581 2HA2 POP X  27      86.638 102.816  52.003  1.00  0.00            
ATOM   3582  C2B POP X  27      86.453 101.903  53.976  1.00  0.00            
ATOM   3583 1HB2 POP X  27      85.510 102.266  54.395  1.00  0.00            
ATOM   3584 2HB2 POP X  27      86.635 100.904  54.381  1.00  0.00            
ATOM   3585  C2C POP X  27      87.594 102.872  54.389  1.00  0.00            
ATOM   3586 1HC2 POP X  27      88.514 102.587  53.872  1.00  0.00            
ATOM   3587 2HC2 POP X  27      87.316 103.856  53.998  1.00  0.00            
ATOM   3588  C2D POP X  27      87.910 103.011  55.914  1.00  0.00            
ATOM   3589 1HD2 POP X  27      87.009 102.868  56.515  1.00  0.00            
ATOM   3590 2HD2 POP X  27      88.644 102.256  56.209  1.00  0.00            
ATOM   3591  C2E POP X  27      88.451 104.448  56.117  1.00  0.00            
ATOM   3592 1HE2 POP X  27      89.130 104.696  55.296  1.00  0.00            
ATOM   3593 2HE2 POP X  27      87.629 105.169  56.087  1.00  0.00            
ATOM   3594  C2F POP X  27      89.232 104.593  57.424  1.00  0.00            
ATOM   3595 1HF2 POP X  27      88.516 104.461  58.233  1.00  0.00            
ATOM   3596 2HF2 POP X  27      89.957 103.779  57.503  1.00  0.00            
ATOM   3597  C2G POP X  27      89.997 105.938  57.515  1.00  0.00            
ATOM   3598 1HG2 POP X  27      90.714 105.983  56.691  1.00  0.00            
ATOM   3599 2HG2 POP X  27      89.310 106.777  57.372  1.00  0.00            
ATOM   3600  C2H POP X  27      90.774 106.078  58.832  1.00  0.00            
ATOM   3601 1HH2 POP X  27      91.337 105.170  59.062  1.00  0.00            
ATOM   3602 2HH2 POP X  27      91.470 106.919  58.777  1.00  0.00            
ATOM   3603  C2I POP X  27      89.689 106.351  59.871  1.00  0.00            
ATOM   3604 1HI2 POP X  27      89.167 107.274  59.602  1.00  0.00            
ATOM   3605 2HI2 POP X  27      88.945 105.558  59.908  1.00  0.00            
ATOM   3606  C2J POP X  27      90.236 106.486  61.267  1.00  0.00            
ATOM   3607 1HJ2 POP X  27      90.639 105.510  61.539  1.00  0.00            
ATOM   3608 2HJ2 POP X  27      91.041 107.226  61.296  1.00  0.00            
ATOM   3609  C2K POP X  27      89.059 106.927  62.153  1.00  0.00            
ATOM   3610 1HK2 POP X  27      88.639 107.870  61.793  1.00  0.00            
ATOM   3611 2HK2 POP X  27      88.262 106.178  62.134  1.00  0.00            
ATOM   3612  C2L POP X  27      89.555 107.120  63.578  1.00  0.00            
ATOM   3613 1HL2 POP X  27      90.285 107.933  63.621  1.00  0.00            
ATOM   3614 2HL2 POP X  27      88.709 107.400  64.212  1.00  0.00            
ATOM   3615  C2M POP X  27      90.185 105.813  64.075  1.00  0.00            
ATOM   3616 1HM2 POP X  27      89.491 104.981  63.928  1.00  0.00            
ATOM   3617 2HM2 POP X  27      91.122 105.586  63.565  1.00  0.00            
ATOM   3618  C2N POP X  27      90.520 105.965  65.550  1.00  0.00            
ATOM   3619 1HN2 POP X  27      91.315 106.703  65.687  1.00  0.00            
ATOM   3620 2HN2 POP X  27      89.644 106.306  66.109  1.00  0.00            
ATOM   3621  C2T POP X  27      90.961 104.605  66.097  1.00  0.00            
ATOM   3622 1HT2 POP X  27      91.843 104.238  65.565  1.00  0.00            
ATOM   3623 2HT2 POP X  27      91.215 104.689  67.156  1.00  0.00            
ATOM   3624 3HT2 POP X  27      90.163 103.866  65.998  1.00  0.00            
ATOM   3625  C1T POP X  28     130.628  49.026  70.638  1.00  0.00            
ATOM   3626 1HT1 POP X  28     129.948  49.521  71.335  1.00  0.00            
ATOM   3627 2HT1 POP X  28     131.535  48.751  71.181  1.00  0.00            
ATOM   3628 3HT1 POP X  28     130.894  49.741  69.856  1.00  0.00            
ATOM   3629  C1N POP X  28     129.961  47.783  70.037  1.00  0.00            
ATOM   3630 1HN1 POP X  28     129.058  48.108  69.512  1.00  0.00            
ATOM   3631 2HN1 POP X  28     129.644  47.103  70.832  1.00  0.00            
ATOM   3632  C1M POP X  28     130.900  47.044  69.064  1.00  0.00            
ATOM   3633 1HM1 POP X  28     131.616  46.432  69.619  1.00  0.00            
ATOM   3634 2HM1 POP X  28     131.475  47.787  68.505  1.00  0.00            
ATOM   3635  C1L POP X  28     130.110  46.181  68.064  1.00  0.00            
ATOM   3636 1HL1 POP X  28     129.293  46.771  67.639  1.00  0.00            
ATOM   3637 2HL1 POP X  28     129.667  45.320  68.572  1.00  0.00            
ATOM   3638  C1K POP X  28     131.029  45.721  66.923  1.00  0.00            
ATOM   3639 1HK1 POP X  28     131.769  45.023  67.325  1.00  0.00            
ATOM   3640 2HK1 POP X  28     131.575  46.577  66.516  1.00  0.00            
ATOM   3641  C1J POP X  28     130.242  45.053  65.789  1.00  0.00            
ATOM   3642 1HJ1 POP X  28     129.618  45.812  65.307  1.00  0.00            
ATOM   3643 2HJ1 POP X  28     129.581  44.277  66.183  1.00  0.00            
ATOM   3644  C1I POP X  28     131.244  44.432  64.803  1.00  0.00            
ATOM   3645 1HI1 POP X  28     131.641  43.491  65.191  1.00  0.00            
ATOM   3646 2HI1 POP X  28     132.082  45.112  64.623  1.00  0.00            
ATOM   3647  C1H POP X  28     130.491  44.215  63.497  1.00  0.00            
ATOM   3648 1HH1 POP X  28     130.083  45.186  63.210  1.00  0.00            
ATOM   3649 2HH1 POP X  28     129.656  43.533  63.681  1.00  0.00            
ATOM   3650  CZ2 POP X  28     131.324  43.688  62.352  1.00  0.00            
ATOM   3651  HZ2 POP X  28     132.352  43.398  62.559  1.00  0.00            
ATOM   3652  CZ1 POP X  28     130.824  43.614  61.124  1.00  0.00            
ATOM   3653  HZ1 POP X  28     131.434  43.245  60.303  1.00  0.00            
ATOM   3654  C1G POP X  28     129.378  43.990  60.800  1.00  0.00            
ATOM   3655 1HG1 POP X  28     128.958  44.719  61.492  1.00  0.00            
ATOM   3656 2HG1 POP X  28     128.784  43.079  60.912  1.00  0.00            
ATOM   3657  C1F POP X  28     129.126  44.520  59.378  1.00  0.00            
ATOM   3658 1HF1 POP X  28     129.609  43.874  58.640  1.00  0.00            
ATOM   3659 2HF1 POP X  28     129.576  45.512  59.291  1.00  0.00            
ATOM   3660  C1E POP X  28     127.609  44.588  59.084  1.00  0.00            
ATOM   3661 1HE1 POP X  28     127.102  44.995  59.963  1.00  0.00            
ATOM   3662 2HE1 POP X  28     127.203  43.587  58.915  1.00  0.00            
ATOM   3663  C1D POP X  28     127.283  45.520  57.876  1.00  0.00            
ATOM   3664 1HD1 POP X  28     127.894  46.425  57.937  1.00  0.00            
ATOM   3665 2HD1 POP X  28     126.255  45.856  58.031  1.00  0.00            
ATOM   3666  C1C POP X  28     127.341  44.957  56.397  1.00  0.00            
ATOM   3667 1HC1 POP X  28     126.869  43.972  56.374  1.00  0.00            
ATOM   3668 2HC1 POP X  28     128.385  44.813  56.109  1.00  0.00            
ATOM   3669  C1B POP X  28     126.615  45.888  55.332  1.00  0.00            
ATOM   3670 1HB1 POP X  28     127.024  46.898  55.414  1.00  0.00            
ATOM   3671 2HB1 POP X  28     125.563  45.964  55.625  1.00  0.00            
ATOM   3672  C1A POP X  28     126.673  45.447  53.805  1.00  0.00            
ATOM   3673 1HA1 POP X  28     126.455  44.379  53.750  1.00  0.00            
ATOM   3674 2HA1 POP X  28     127.694  45.572  53.439  1.00  0.00            
ATOM   3675  C81 POP X  28     125.698  46.163  52.827  1.00  0.00            
ATOM   3676  O81 POP X  28     124.507  46.284  53.223  1.00  0.00            
ATOM   3677  O71 POP X  28     125.999  46.340  51.469  1.00  0.00            
ATOM   3678  C7  POP X  28     124.901  46.327  50.445  1.00  0.00            
ATOM   3679  C6  POP X  28     124.771  47.599  49.525  1.00  0.00            
ATOM   3680  O4P POP X  28     125.450  47.619  48.234  1.00  0.00            
ATOM   3681  P   POP X  28     125.789  49.115  47.766  1.00  0.00            
ATOM   3682  O2P POP X  28     126.625  49.210  46.550  1.00  0.00            
ATOM   3683  O3P POP X  28     126.247  49.949  48.906  1.00  0.00            
ATOM   3684  O1P POP X  28     124.322  49.676  47.437  1.00  0.00            
ATOM   3685  C5  POP X  28     123.984  51.062  47.748  1.00  0.00            
ATOM   3686  C4  POP X  28     124.720  52.016  46.787  1.00  0.00            
ATOM   3687  N   POP X  28     124.190  53.462  46.766  1.00  0.00            
ATOM   3688  C1  POP X  28     125.210  54.380  46.159  1.00  0.00            
ATOM   3689  H11 POP X  28     126.122  54.381  46.766  1.00  0.00            
ATOM   3690  H12 POP X  28     125.454  54.059  45.142  1.00  0.00            
ATOM   3691  H13 POP X  28     124.814  55.398  46.124  1.00  0.00            
ATOM   3692  C2  POP X  28     123.902  53.977  48.151  1.00  0.00            
ATOM   3693  H21 POP X  28     124.805  53.914  48.766  1.00  0.00            
ATOM   3694  H22 POP X  28     123.554  55.012  48.110  1.00  0.00            
ATOM   3695  H23 POP X  28     123.129  53.350  48.608  1.00  0.00            
ATOM   3696  C3  POP X  28     122.963  53.585  45.909  1.00  0.00            
ATOM   3697  H31 POP X  28     122.588  54.611  45.937  1.00  0.00            
ATOM   3698  H32 POP X  28     123.188  53.309  44.874  1.00  0.00            
ATOM   3699  H33 POP X  28     122.190  52.913  46.297  1.00  0.00            
ATOM   3700  H41 POP X  28     125.774  52.024  47.086  1.00  0.00            
ATOM   3701  H42 POP X  28     124.675  51.602  45.777  1.00  0.00            
ATOM   3702  H51 POP X  28     124.220  51.289  48.791  1.00  0.00            
ATOM   3703  H52 POP X  28     122.907  51.173  47.602  1.00  0.00            
ATOM   3704  H61 POP X  28     125.090  48.430  50.157  1.00  0.00            
ATOM   3705  H62 POP X  28     123.707  47.752  49.315  1.00  0.00            
ATOM   3706  H7  POP X  28     123.957  46.324  50.991  1.00  0.00            
ATOM   3707  C72 POP X  28     124.952  45.029  49.604  1.00  0.00            
ATOM   3708 1H72 POP X  28     124.744  45.233  48.549  1.00  0.00            
ATOM   3709 2H72 POP X  28     125.949  44.585  49.681  1.00  0.00            
ATOM   3710  O72 POP X  28     123.974  44.074  50.103  1.00  0.00            
ATOM   3711  C82 POP X  28     122.651  44.391  49.931  1.00  0.00            
ATOM   3712  O82 POP X  28     122.293  45.409  49.276  1.00  0.00            
ATOM   3713  C2A POP X  28     121.660  43.805  50.908  1.00  0.00            
ATOM   3714 1HA2 POP X  28     120.695  44.304  50.796  1.00  0.00            
ATOM   3715 2HA2 POP X  28     121.521  42.764  50.618  1.00  0.00            
ATOM   3716  C2B POP X  28     122.132  43.914  52.386  1.00  0.00            
ATOM   3717 1HB2 POP X  28     123.122  43.462  52.485  1.00  0.00            
ATOM   3718 2HB2 POP X  28     122.240  44.967  52.660  1.00  0.00            
ATOM   3719  C2C POP X  28     121.183  43.226  53.399  1.00  0.00            
ATOM   3720 1HC2 POP X  28     121.669  43.211  54.378  1.00  0.00            
ATOM   3721 2HC2 POP X  28     120.261  43.803  53.505  1.00  0.00            
ATOM   3722  C2D POP X  28     120.842  41.789  52.958  1.00  0.00            
ATOM   3723 1HD2 POP X  28     120.083  41.844  52.172  1.00  0.00            
ATOM   3724 2HD2 POP X  28     121.738  41.331  52.526  1.00  0.00            
ATOM   3725  C2E POP X  28     120.347  40.891  54.092  1.00  0.00            
ATOM   3726 1HE2 POP X  28     121.091  40.784  54.886  1.00  0.00            
ATOM   3727 2HE2 POP X  28     119.432  41.308  54.518  1.00  0.00            
ATOM   3728  C2F POP X  28     120.085  39.556  53.388  1.00  0.00            
ATOM   3729 1HF2 POP X  28     119.732  39.676  52.359  1.00  0.00            
ATOM   3730 2HF2 POP X  28     121.033  39.013  53.323  1.00  0.00            
ATOM   3731  C2G POP X  28     119.088  38.719  54.180  1.00  0.00            
ATOM   3732 1HG2 POP X  28     119.295  37.663  53.986  1.00  0.00            
ATOM   3733 2HG2 POP X  28     119.190  38.881  55.257  1.00  0.00            
ATOM   3734  C2H POP X  28     117.667  39.050  53.694  1.00  0.00            
ATOM   3735 1HH2 POP X  28     117.406  40.073  53.974  1.00  0.00            
ATOM   3736 2HH2 POP X  28     117.623  38.985  52.603  1.00  0.00            
ATOM   3737  C2I POP X  28     116.665  38.049  54.285  1.00  0.00            
ATOM   3738 1HI2 POP X  28     116.998  37.038  54.034  1.00  0.00            
ATOM   3739 2HI2 POP X  28     116.656  38.115  55.376  1.00  0.00            
ATOM   3740  C2J POP X  28     115.253  38.232  53.712  1.00  0.00            
ATOM   3741 1HJ2 POP X  28     115.318  38.468  52.646  1.00  0.00            
ATOM   3742 2HJ2 POP X  28     114.687  37.298  53.784  1.00  0.00            
ATOM   3743  C2K POP X  28     114.540  39.354  54.442  1.00  0.00            
ATOM   3744 1HK2 POP X  28     115.268  40.114  54.737  1.00  0.00            
ATOM   3745 2HK2 POP X  28     113.824  39.840  53.773  1.00  0.00            
ATOM   3746  C2L POP X  28     113.782  38.751  55.626  1.00  0.00            
ATOM   3747 1HL2 POP X  28     112.774  38.470  55.310  1.00  0.00            
ATOM   3748 2HL2 POP X  28     114.271  37.860  56.030  1.00  0.00            
ATOM   3749  C2M POP X  28     113.790  39.845  56.691  1.00  0.00            
ATOM   3750 1HM2 POP X  28     114.611  39.689  57.396  1.00  0.00            
ATOM   3751 2HM2 POP X  28     113.935  40.833  56.243  1.00  0.00            
ATOM   3752  C2N POP X  28     112.457  39.898  57.418  1.00  0.00            
ATOM   3753 1HN2 POP X  28     111.631  39.821  56.706  1.00  0.00            
ATOM   3754 2HN2 POP X  28     112.375  39.055  58.109  1.00  0.00            
ATOM   3755  C2T POP X  28     112.297  41.226  58.178  1.00  0.00            
ATOM   3756 1HT2 POP X  28     112.312  42.075  57.490  1.00  0.00            
ATOM   3757 2HT2 POP X  28     111.346  41.242  58.715  1.00  0.00            
ATOM   3758 3HT2 POP X  28     113.103  41.353  58.905  1.00  0.00            
ATOM   3759  C1T POP X  29      29.455 126.596  72.454  1.00  0.00            
ATOM   3760 1HT1 POP X  29      29.946 127.358  73.064  1.00  0.00            
ATOM   3761 2HT1 POP X  29      30.225 126.034  71.921  1.00  0.00            
ATOM   3762 3HT1 POP X  29      28.824 127.101  71.718  1.00  0.00            
ATOM   3763  C1N POP X  29      28.618 125.663  73.335  1.00  0.00            
ATOM   3764 1HN1 POP X  29      27.887 126.280  73.865  1.00  0.00            
ATOM   3765 2HN1 POP X  29      29.264 125.208  74.091  1.00  0.00            
ATOM   3766  C1M POP X  29      27.902 124.560  72.541  1.00  0.00            
ATOM   3767 1HM1 POP X  29      28.617 123.840  72.133  1.00  0.00            
ATOM   3768 2HM1 POP X  29      27.339 124.999  71.713  1.00  0.00            
ATOM   3769  C1L POP X  29      26.944 123.891  73.535  1.00  0.00            
ATOM   3770 1HL1 POP X  29      26.337 124.645  74.045  1.00  0.00            
ATOM   3771 2HL1 POP X  29      27.526 123.366  74.299  1.00  0.00            
ATOM   3772  C1K POP X  29      26.006 122.909  72.834  1.00  0.00            
ATOM   3773 1HK1 POP X  29      26.569 122.214  72.205  1.00  0.00            
ATOM   3774 2HK1 POP X  29      25.350 123.476  72.168  1.00  0.00            
ATOM   3775  C1J POP X  29      25.142 122.164  73.858  1.00  0.00            
ATOM   3776 1HJ1 POP X  29      24.136 122.017  73.456  1.00  0.00            
ATOM   3777 2HJ1 POP X  29      25.044 122.743  74.782  1.00  0.00            
ATOM   3778  C1I POP X  29      25.783 120.800  74.120  1.00  0.00            
ATOM   3779 1HI1 POP X  29      26.862 120.892  74.275  1.00  0.00            
ATOM   3780 2HI1 POP X  29      25.623 120.159  73.247  1.00  0.00            
ATOM   3781  C1H POP X  29      25.151 120.189  75.359  1.00  0.00            
ATOM   3782 1HH1 POP X  29      24.077 120.390  75.343  1.00  0.00            
ATOM   3783 2HH1 POP X  29      25.575 120.658  76.251  1.00  0.00            
ATOM   3784  CZ2 POP X  29      25.381 118.701  75.376  1.00  0.00            
ATOM   3785  HZ2 POP X  29      26.013 118.261  74.607  1.00  0.00            
ATOM   3786  CZ1 POP X  29      24.794 117.942  76.287  1.00  0.00            
ATOM   3787  HZ1 POP X  29      24.954 116.866  76.280  1.00  0.00            
ATOM   3788  C1G POP X  29      23.931 118.511  77.400  1.00  0.00            
ATOM   3789 1HG1 POP X  29      23.144 119.154  76.999  1.00  0.00            
ATOM   3790 2HG1 POP X  29      24.563 119.117  78.054  1.00  0.00            
ATOM   3791  C1F POP X  29      23.271 117.389  78.226  1.00  0.00            
ATOM   3792 1HF1 POP X  29      24.024 116.642  78.490  1.00  0.00            
ATOM   3793 2HF1 POP X  29      22.497 116.887  77.639  1.00  0.00            
ATOM   3794  C1E POP X  29      22.676 117.967  79.520  1.00  0.00            
ATOM   3795 1HE1 POP X  29      21.857 118.640  79.251  1.00  0.00            
ATOM   3796 2HE1 POP X  29      23.443 118.581  80.000  1.00  0.00            
ATOM   3797  C1D POP X  29      22.166 116.943  80.558  1.00  0.00            
ATOM   3798 1HD1 POP X  29      23.001 116.319  80.886  1.00  0.00            
ATOM   3799 2HD1 POP X  29      21.398 116.294  80.131  1.00  0.00            
ATOM   3800  C1C POP X  29      21.591 117.766  81.743  1.00  0.00            
ATOM   3801 1HC1 POP X  29      20.603 118.157  81.486  1.00  0.00            
ATOM   3802 2HC1 POP X  29      22.237 118.633  81.905  1.00  0.00            
ATOM   3803  C1B POP X  29      21.517 116.981  83.065  1.00  0.00            
ATOM   3804 1HB1 POP X  29      22.409 116.368  83.139  1.00  0.00            
ATOM   3805 2HB1 POP X  29      20.662 116.299  83.062  1.00  0.00            
ATOM   3806  C1A POP X  29      21.445 117.942  84.284  1.00  0.00            
ATOM   3807 1HA1 POP X  29      20.422 118.303  84.405  1.00  0.00            
ATOM   3808 2HA1 POP X  29      22.067 118.821  84.113  1.00  0.00            
ATOM   3809  C81 POP X  29      21.900 117.281  85.569  1.00  0.00            
ATOM   3810  O81 POP X  29      21.116 116.428  86.064  1.00  0.00            
ATOM   3811  O71 POP X  29      22.671 118.011  86.430  1.00  0.00            
ATOM   3812  C7  POP X  29      24.080 118.192  86.095  1.00  0.00            
ATOM   3813  C6  POP X  29      24.669 119.141  87.256  1.00  0.00            
ATOM   3814  O4P POP X  29      24.726 120.535  86.841  1.00  0.00            
ATOM   3815  P   POP X  29      23.865 121.627  87.618  1.00  0.00            
ATOM   3816  O2P POP X  29      23.209 121.168  88.861  1.00  0.00            
ATOM   3817  O3P POP X  29      23.048 122.413  86.663  1.00  0.00            
ATOM   3818  O1P POP X  29      25.065 122.537  88.106  1.00  0.00            
ATOM   3819  C5  POP X  29      25.438 123.575  87.189  1.00  0.00            
ATOM   3820  C4  POP X  29      25.647 124.973  87.772  1.00  0.00            
ATOM   3821  N   POP X  29      24.723 125.454  88.891  1.00  0.00            
ATOM   3822  C1  POP X  29      25.199 124.867  90.203  1.00  0.00            
ATOM   3823  H11 POP X  29      25.196 123.772  90.098  1.00  0.00            
ATOM   3824  H12 POP X  29      26.209 125.208  90.444  1.00  0.00            
ATOM   3825  H13 POP X  29      24.516 125.149  91.008  1.00  0.00            
ATOM   3826  C2  POP X  29      23.274 125.089  88.738  1.00  0.00            
ATOM   3827  H21 POP X  29      23.195 123.994  88.719  1.00  0.00            
ATOM   3828  H22 POP X  29      22.679 125.480  89.565  1.00  0.00            
ATOM   3829  H23 POP X  29      22.887 125.454  87.783  1.00  0.00            
ATOM   3830  C3  POP X  29      24.769 126.951  88.896  1.00  0.00            
ATOM   3831  H31 POP X  29      24.162 127.319  89.728  1.00  0.00            
ATOM   3832  H32 POP X  29      25.795 127.305  89.037  1.00  0.00            
ATOM   3833  H33 POP X  29      24.357 127.351  87.965  1.00  0.00            
ATOM   3834  H41 POP X  29      26.665 125.027  88.162  1.00  0.00            
ATOM   3835  H42 POP X  29      25.570 125.685  86.949  1.00  0.00            
ATOM   3836  H51 POP X  29      24.753 123.710  86.353  1.00  0.00            
ATOM   3837  H52 POP X  29      26.380 123.257  86.734  1.00  0.00            
ATOM   3838  H61 POP X  29      25.694 118.832  87.476  1.00  0.00            
ATOM   3839  H62 POP X  29      24.079 119.017  88.170  1.00  0.00            
ATOM   3840  H7  POP X  29      24.153 118.743  85.153  1.00  0.00            
ATOM   3841  C72 POP X  29      24.747 116.748  85.864  1.00  0.00            
ATOM   3842 1H72 POP X  29      25.832 116.864  85.793  1.00  0.00            
ATOM   3843 2H72 POP X  29      24.524 116.113  86.727  1.00  0.00            
ATOM   3844  O72 POP X  29      24.275 116.046  84.615  1.00  0.00            
ATOM   3845  C82 POP X  29      24.640 114.723  84.295  1.00  0.00            
ATOM   3846  O82 POP X  29      25.552 114.155  84.954  1.00  0.00            
ATOM   3847  C2A POP X  29      24.068 114.010  83.017  1.00  0.00            
ATOM   3848 1HA2 POP X  29      22.981 114.016  83.110  1.00  0.00            
ATOM   3849 2HA2 POP X  29      24.301 114.649  82.165  1.00  0.00            
ATOM   3850  C2B POP X  29      24.501 112.514  82.629  1.00  0.00            
ATOM   3851 1HB2 POP X  29      25.587 112.489  82.502  1.00  0.00            
ATOM   3852 2HB2 POP X  29      24.274 111.855  83.471  1.00  0.00            
ATOM   3853  C2C POP X  29      23.819 111.910  81.312  1.00  0.00            
ATOM   3854 1HC2 POP X  29      22.736 111.941  81.454  1.00  0.00            
ATOM   3855 2HC2 POP X  29      24.033 112.597  80.489  1.00  0.00            
ATOM   3856  C2D POP X  29      24.205 110.433  80.821  1.00  0.00            
ATOM   3857 1HD2 POP X  29      25.287 110.390  80.682  1.00  0.00            
ATOM   3858 2HD2 POP X  29      23.957 109.717  81.609  1.00  0.00            
ATOM   3859  C2E POP X  29      23.505 109.995  79.488  1.00  0.00            
ATOM   3860 1HE2 POP X  29      22.426 109.971  79.661  1.00  0.00            
ATOM   3861 2HE2 POP X  29      23.680 110.763  78.729  1.00  0.00            
ATOM   3862  C2F POP X  29      23.940 108.623  78.904  1.00  0.00            
ATOM   3863 1HF2 POP X  29      23.774 107.846  79.655  1.00  0.00            
ATOM   3864 2HF2 POP X  29      23.248 108.409  78.085  1.00  0.00            
ATOM   3865  C2G POP X  29      25.391 108.521  78.381  1.00  0.00            
ATOM   3866 1HG2 POP X  29      25.654 109.425  77.824  1.00  0.00            
ATOM   3867 2HG2 POP X  29      26.093 108.413  79.212  1.00  0.00            
ATOM   3868  C2H POP X  29      25.443 107.311  77.454  1.00  0.00            
ATOM   3869 1HH2 POP X  29      25.128 106.418  78.002  1.00  0.00            
ATOM   3870 2HH2 POP X  29      24.723 107.472  76.646  1.00  0.00            
ATOM   3871  C2I POP X  29      26.834 107.087  76.869  1.00  0.00            
ATOM   3872 1HI2 POP X  29      27.199 107.995  76.382  1.00  0.00            
ATOM   3873 2HI2 POP X  29      27.549 106.781  77.637  1.00  0.00            
ATOM   3874  C2J POP X  29      26.611 105.976  75.834  1.00  0.00            
ATOM   3875 1HJ2 POP X  29      26.320 105.063  76.362  1.00  0.00            
ATOM   3876 2HJ2 POP X  29      25.779 106.239  75.174  1.00  0.00            
ATOM   3877  C2K POP X  29      27.812 105.666  74.928  1.00  0.00            
ATOM   3878 1HK2 POP X  29      28.100 106.548  74.351  1.00  0.00            
ATOM   3879 2HK2 POP X  29      28.663 105.402  75.562  1.00  0.00            
ATOM   3880  C2L POP X  29      27.500 104.474  73.986  1.00  0.00            
ATOM   3881 1HL2 POP X  29      28.414 103.883  73.876  1.00  0.00            
ATOM   3882 2HL2 POP X  29      26.765 103.810  74.452  1.00  0.00            
ATOM   3883  C2M POP X  29      27.025 104.866  72.560  1.00  0.00            
ATOM   3884 1HM2 POP X  29      26.169 105.542  72.633  1.00  0.00            
ATOM   3885 2HM2 POP X  29      27.824 105.417  72.057  1.00  0.00            
ATOM   3886  C2N POP X  29      26.621 103.617  71.717  1.00  0.00            
ATOM   3887 1HN2 POP X  29      26.822 102.704  72.284  1.00  0.00            
ATOM   3888 2HN2 POP X  29      25.541 103.640  71.549  1.00  0.00            
ATOM   3889  C2T POP X  29      27.337 103.496  70.352  1.00  0.00            
ATOM   3890 1HT2 POP X  29      28.418 103.423  70.491  1.00  0.00            
ATOM   3891 2HT2 POP X  29      26.997 102.604  69.821  1.00  0.00            
ATOM   3892 3HT2 POP X  29      27.125 104.368  69.729  1.00  0.00            
ATOM   3893  C1T POP X  30      83.252 145.890  67.247  1.00  0.00            
ATOM   3894 1HT1 POP X  30      84.268 146.176  66.963  1.00  0.00            
ATOM   3895 2HT1 POP X  30      82.581 146.705  66.965  1.00  0.00            
ATOM   3896 3HT1 POP X  30      83.224 145.776  68.333  1.00  0.00            
ATOM   3897  C1N POP X  30      82.858 144.589  66.550  1.00  0.00            
ATOM   3898 1HN1 POP X  30      83.554 143.788  66.819  1.00  0.00            
ATOM   3899 2HN1 POP X  30      82.896 144.727  65.466  1.00  0.00            
ATOM   3900  C1M POP X  30      81.437 144.247  67.008  1.00  0.00            
ATOM   3901 1HM1 POP X  30      80.765 145.093  66.835  1.00  0.00            
ATOM   3902 2HM1 POP X  30      81.428 144.019  68.077  1.00  0.00            
ATOM   3903  C1L POP X  30      80.957 143.045  66.208  1.00  0.00            
ATOM   3904 1HL1 POP X  30      81.655 142.215  66.346  1.00  0.00            
ATOM   3905 2HL1 POP X  30      80.961 143.306  65.145  1.00  0.00            
ATOM   3906  C1K POP X  30      79.550 142.605  66.631  1.00  0.00            
ATOM   3907 1HK1 POP X  30      78.840 143.425  66.499  1.00  0.00            
ATOM   3908 2HK1 POP X  30      79.532 142.291  67.678  1.00  0.00            
ATOM   3909  C1J POP X  30      79.197 141.433  65.706  1.00  0.00            
ATOM   3910 1HJ1 POP X  30      79.877 140.595  65.884  1.00  0.00            
ATOM   3911 2HJ1 POP X  30      79.366 141.758  64.675  1.00  0.00            
ATOM   3912  C1I POP X  30      77.754 140.941  65.817  1.00  0.00            
ATOM   3913 1HI1 POP X  30      77.080 141.775  66.034  1.00  0.00            
ATOM   3914 2HI1 POP X  30      77.682 140.230  66.644  1.00  0.00            
ATOM   3915  C1H POP X  30      77.342 140.299  64.485  1.00  0.00            
ATOM   3916 1HH1 POP X  30      78.113 139.588  64.176  1.00  0.00            
ATOM   3917 2HH1 POP X  30      77.242 141.064  63.711  1.00  0.00            
ATOM   3918  CZ2 POP X  30      76.049 139.551  64.704  1.00  0.00            
ATOM   3919  HZ2 POP X  30      75.774 139.319  65.731  1.00  0.00            
ATOM   3920  CZ1 POP X  30      75.231 139.203  63.724  1.00  0.00            
ATOM   3921  HZ1 POP X  30      74.303 138.684  63.956  1.00  0.00            
ATOM   3922  C1G POP X  30      75.534 139.454  62.261  1.00  0.00            
ATOM   3923 1HG1 POP X  30      76.569 139.175  62.042  1.00  0.00            
ATOM   3924 2HG1 POP X  30      75.410 140.514  62.026  1.00  0.00            
ATOM   3925  C1F POP X  30      74.583 138.629  61.369  1.00  0.00            
ATOM   3926 1HF1 POP X  30      73.579 139.058  61.427  1.00  0.00            
ATOM   3927 2HF1 POP X  30      74.519 137.603  61.743  1.00  0.00            
ATOM   3928  C1E POP X  30      75.049 138.588  59.904  1.00  0.00            
ATOM   3929 1HE1 POP X  30      75.963 137.989  59.852  1.00  0.00            
ATOM   3930 2HE1 POP X  30      75.315 139.602  59.591  1.00  0.00            
ATOM   3931  C1D POP X  30      74.008 138.027  58.910  1.00  0.00            
ATOM   3932 1HD1 POP X  30      73.166 138.721  58.843  1.00  0.00            
ATOM   3933 2HD1 POP X  30      73.622 137.063  59.252  1.00  0.00            
ATOM   3934  C1C POP X  30      74.700 137.863  57.534  1.00  0.00            
ATOM   3935 1HC1 POP X  30      75.055 136.834  57.427  1.00  0.00            
ATOM   3936 2HC1 POP X  30      75.588 138.501  57.497  1.00  0.00            
ATOM   3937  C1B POP X  30      73.809 138.242  56.333  1.00  0.00            
ATOM   3938 1HB1 POP X  30      73.402 139.246  56.481  1.00  0.00            
ATOM   3939 2HB1 POP X  30      72.970 137.546  56.249  1.00  0.00            
ATOM   3940  C1A POP X  30      74.666 138.218  55.045  1.00  0.00            
ATOM   3941 1HA1 POP X  30      75.012 137.200  54.855  1.00  0.00            
ATOM   3942 2HA1 POP X  30      75.559 138.830  55.191  1.00  0.00            
ATOM   3943  C81 POP X  30      73.934 138.724  53.826  1.00  0.00            
ATOM   3944  O81 POP X  30      74.523 139.645  53.192  1.00  0.00            
ATOM   3945  O71 POP X  30      73.254 137.754  53.147  1.00  0.00            
ATOM   3946  C7  POP X  30      72.794 138.056  51.800  1.00  0.00            
ATOM   3947  C6  POP X  30      72.753 136.682  51.081  1.00  0.00            
ATOM   3948  O4P POP X  30      71.747 136.595  50.064  1.00  0.00            
ATOM   3949  P   POP X  30      72.096 135.551  48.913  1.00  0.00            
ATOM   3950  O2P POP X  30      71.781 134.201  49.419  1.00  0.00            
ATOM   3951  O3P POP X  30      73.481 135.903  48.477  1.00  0.00            
ATOM   3952  O1P POP X  30      71.003 136.188  47.936  1.00  0.00            
ATOM   3953  C5  POP X  30      71.391 137.515  47.526  1.00  0.00            
ATOM   3954  C4  POP X  30      70.185 138.342  47.141  1.00  0.00            
ATOM   3955  N   POP X  30      70.588 139.784  46.894  1.00  0.00            
ATOM   3956  C1  POP X  30      69.569 140.482  46.074  1.00  0.00            
ATOM   3957  H11 POP X  30      69.463 139.998  45.099  1.00  0.00            
ATOM   3958  H12 POP X  30      68.604 140.479  46.591  1.00  0.00            
ATOM   3959  H13 POP X  30      69.876 141.520  45.919  1.00  0.00            
ATOM   3960  C2  POP X  30      71.843 139.844  46.068  1.00  0.00            
ATOM   3961  H21 POP X  30      71.721 139.274  45.143  1.00  0.00            
ATOM   3962  H22 POP X  30      72.091 140.882  45.834  1.00  0.00            
ATOM   3963  H23 POP X  30      72.668 139.408  46.642  1.00  0.00            
ATOM   3964  C3  POP X  30      70.702 140.560  48.186  1.00  0.00            
ATOM   3965  H31 POP X  30      70.991 141.593  47.982  1.00  0.00            
ATOM   3966  H32 POP X  30      69.760 140.562  48.747  1.00  0.00            
ATOM   3967  H33 POP X  30      71.474 140.105  48.814  1.00  0.00            
ATOM   3968  H41 POP X  30      69.742 137.917  46.239  1.00  0.00            
ATOM   3969  H42 POP X  30      69.444 138.303  47.943  1.00  0.00            
ATOM   3970  H51 POP X  30      72.065 137.396  46.674  1.00  0.00            
ATOM   3971  H52 POP X  30      71.927 138.055  48.311  1.00  0.00            
ATOM   3972  H61 POP X  30      72.541 135.894  51.810  1.00  0.00            
ATOM   3973  H62 POP X  30      73.757 136.506  50.685  1.00  0.00            
ATOM   3974  H7  POP X  30      73.521 138.678  51.271  1.00  0.00            
ATOM   3975  C72 POP X  30      71.436 138.808  51.865  1.00  0.00            
ATOM   3976 1H72 POP X  30      71.114 139.030  50.844  1.00  0.00            
ATOM   3977 2H72 POP X  30      70.680 138.186  52.353  1.00  0.00            
ATOM   3978  O72 POP X  30      71.608 140.052  52.618  1.00  0.00            
ATOM   3979  C82 POP X  30      70.662 141.028  52.480  1.00  0.00            
ATOM   3980  O82 POP X  30      70.135 141.229  51.348  1.00  0.00            
ATOM   3981  C2A POP X  30      70.654 142.164  53.499  1.00  0.00            
ATOM   3982 1HA2 POP X  30      69.763 142.775  53.342  1.00  0.00            
ATOM   3983 2HA2 POP X  30      70.573 141.731  54.497  1.00  0.00            
ATOM   3984  C2B POP X  30      71.914 143.070  53.437  1.00  0.00            
ATOM   3985 1HB2 POP X  30      72.800 142.438  53.552  1.00  0.00            
ATOM   3986 2HB2 POP X  30      71.976 143.523  52.443  1.00  0.00            
ATOM   3987  C2C POP X  30      71.950 144.197  54.518  1.00  0.00            
ATOM   3988 1HC2 POP X  30      71.102 144.876  54.390  1.00  0.00            
ATOM   3989 2HC2 POP X  30      71.880 143.756  55.515  1.00  0.00            
ATOM   3990  C2D POP X  30      73.282 144.978  54.385  1.00  0.00            
ATOM   3991 1HD2 POP X  30      74.082 144.235  54.398  1.00  0.00            
ATOM   3992 2HD2 POP X  30      73.322 145.442  53.396  1.00  0.00            
ATOM   3993  C2E POP X  30      73.631 146.059  55.440  1.00  0.00            
ATOM   3994 1HE2 POP X  30      73.043 146.957  55.233  1.00  0.00            
ATOM   3995 2HE2 POP X  30      73.342 145.711  56.435  1.00  0.00            
ATOM   3996  C2F POP X  30      75.138 146.411  55.445  1.00  0.00            
ATOM   3997 1HF2 POP X  30      75.461 146.597  54.417  1.00  0.00            
ATOM   3998 2HF2 POP X  30      75.237 147.360  55.980  1.00  0.00            
ATOM   3999  C2G POP X  30      76.049 145.362  56.114  1.00  0.00            
ATOM   4000 1HG2 POP X  30      75.715 145.138  57.130  1.00  0.00            
ATOM   4001 2HG2 POP X  30      76.078 144.434  55.537  1.00  0.00            
ATOM   4002  C2H POP X  30      77.414 146.030  56.132  1.00  0.00            
ATOM   4003 1HH2 POP X  30      77.647 146.322  55.102  1.00  0.00            
ATOM   4004 2HH2 POP X  30      77.366 146.946  56.728  1.00  0.00            
ATOM   4005  C2I POP X  30      78.553 145.164  56.657  1.00  0.00            
ATOM   4006 1HI2 POP X  30      78.467 145.052  57.741  1.00  0.00            
ATOM   4007 2HI2 POP X  30      78.549 144.171  56.200  1.00  0.00            
ATOM   4008  C2J POP X  30      79.818 145.943  56.245  1.00  0.00            
ATOM   4009 1HJ2 POP X  30      80.233 145.512  55.331  1.00  0.00            
ATOM   4010 2HJ2 POP X  30      79.593 146.991  56.020  1.00  0.00            
ATOM   4011  C2K POP X  30      80.873 145.959  57.342  1.00  0.00            
ATOM   4012 1HK2 POP X  30      80.417 146.267  58.288  1.00  0.00            
ATOM   4013 2HK2 POP X  30      81.245 144.939  57.475  1.00  0.00            
ATOM   4014  C2L POP X  30      82.029 146.916  57.010  1.00  0.00            
ATOM   4015 1HL2 POP X  30      82.404 146.746  55.997  1.00  0.00            
ATOM   4016 2HL2 POP X  30      81.699 147.955  57.093  1.00  0.00            
ATOM   4017  C2M POP X  30      83.121 146.599  58.038  1.00  0.00            
ATOM   4018 1HM2 POP X  30      82.695 146.579  59.046  1.00  0.00            
ATOM   4019 2HM2 POP X  30      83.527 145.603  57.838  1.00  0.00            
ATOM   4020  C2N POP X  30      84.258 147.623  58.019  1.00  0.00            
ATOM   4021 1HN2 POP X  30      84.635 147.729  56.998  1.00  0.00            
ATOM   4022 2HN2 POP X  30      83.878 148.600  58.328  1.00  0.00            
ATOM   4023  C2T POP X  30      85.420 147.209  58.937  1.00  0.00            
ATOM   4024 1HT2 POP X  30      85.841 146.252  58.621  1.00  0.00            
ATOM   4025 2HT2 POP X  30      86.214 147.959  58.905  1.00  0.00            
ATOM   4026 3HT2 POP X  30      85.080 147.114  59.971  1.00  0.00            
ATOM   4027  C1T POP X  31      44.836  -3.604  70.663  1.00  0.00            
ATOM   4028 1HT1 POP X  31      44.306  -4.483  71.037  1.00  0.00            
ATOM   4029 2HT1 POP X  31      45.252  -3.857  69.684  1.00  0.00            
ATOM   4030 3HT1 POP X  31      45.660  -3.396  71.350  1.00  0.00            
ATOM   4031  C1N POP X  31      43.867  -2.411  70.566  1.00  0.00            
ATOM   4032 1HN1 POP X  31      43.481  -2.154  71.556  1.00  0.00            
ATOM   4033 2HN1 POP X  31      43.024  -2.643  69.910  1.00  0.00            
ATOM   4034  C1M POP X  31      44.695  -1.273  69.999  1.00  0.00            
ATOM   4035 1HM1 POP X  31      45.015  -1.549  68.989  1.00  0.00            
ATOM   4036 2HM1 POP X  31      45.591  -1.223  70.613  1.00  0.00            
ATOM   4037  C1L POP X  31      44.008   0.098  69.954  1.00  0.00            
ATOM   4038 1HL1 POP X  31      43.729   0.433  70.957  1.00  0.00            
ATOM   4039 2HL1 POP X  31      43.103   0.043  69.344  1.00  0.00            
ATOM   4040  C1K POP X  31      45.019   1.053  69.314  1.00  0.00            
ATOM   4041 1HK1 POP X  31      44.509   1.991  69.075  1.00  0.00            
ATOM   4042 2HK1 POP X  31      45.371   0.640  68.364  1.00  0.00            
ATOM   4043  C1J POP X  31      46.208   1.358  70.249  1.00  0.00            
ATOM   4044 1HJ1 POP X  31      46.693   0.475  70.659  1.00  0.00            
ATOM   4045 2HJ1 POP X  31      45.863   1.968  71.088  1.00  0.00            
ATOM   4046  C1I POP X  31      47.247   2.112  69.425  1.00  0.00            
ATOM   4047 1HI1 POP X  31      46.779   2.961  68.918  1.00  0.00            
ATOM   4048 2HI1 POP X  31      47.662   1.452  68.657  1.00  0.00            
ATOM   4049  C1H POP X  31      48.356   2.617  70.323  1.00  0.00            
ATOM   4050 1HH1 POP X  31      48.777   1.763  70.858  1.00  0.00            
ATOM   4051 2HH1 POP X  31      47.934   3.315  71.052  1.00  0.00            
ATOM   4052  CZ2 POP X  31      49.390   3.320  69.475  1.00  0.00            
ATOM   4053  HZ2 POP X  31      49.130   3.616  68.461  1.00  0.00            
ATOM   4054  CZ1 POP X  31      50.586   3.571  69.980  1.00  0.00            
ATOM   4055  HZ1 POP X  31      51.352   4.076  69.396  1.00  0.00            
ATOM   4056  C1G POP X  31      50.914   3.150  71.398  1.00  0.00            
ATOM   4057 1HG1 POP X  31      50.913   2.060  71.479  1.00  0.00            
ATOM   4058 2HG1 POP X  31      50.156   3.545  72.080  1.00  0.00            
ATOM   4059  C1F POP X  31      52.281   3.649  71.861  1.00  0.00            
ATOM   4060 1HF1 POP X  31      52.403   4.704  71.598  1.00  0.00            
ATOM   4061 2HF1 POP X  31      53.066   3.088  71.346  1.00  0.00            
ATOM   4062  C1E POP X  31      52.421   3.494  73.391  1.00  0.00            
ATOM   4063 1HE1 POP X  31      52.160   2.468  73.664  1.00  0.00            
ATOM   4064 2HE1 POP X  31      51.714   4.154  73.901  1.00  0.00            
ATOM   4065  C1D POP X  31      53.863   3.791  73.888  1.00  0.00            
ATOM   4066 1HD1 POP X  31      54.093   4.851  73.756  1.00  0.00            
ATOM   4067 2HD1 POP X  31      54.577   3.224  73.285  1.00  0.00            
ATOM   4068  C1C POP X  31      54.044   3.386  75.393  1.00  0.00            
ATOM   4069 1HC1 POP X  31      53.721   2.349  75.512  1.00  0.00            
ATOM   4070 2HC1 POP X  31      53.370   3.994  76.002  1.00  0.00            
ATOM   4071  C1B POP X  31      55.496   3.510  75.971  1.00  0.00            
ATOM   4072 1HB1 POP X  31      55.820   4.553  75.913  1.00  0.00            
ATOM   4073 2HB1 POP X  31      56.183   2.923  75.356  1.00  0.00            
ATOM   4074  C1A POP X  31      55.583   3.018  77.461  1.00  0.00            
ATOM   4075 1HA1 POP X  31      55.240   1.982  77.505  1.00  0.00            
ATOM   4076 2HA1 POP X  31      54.878   3.599  78.059  1.00  0.00            
ATOM   4077  C81 POP X  31      56.950   3.093  78.157  1.00  0.00            
ATOM   4078  O81 POP X  31      57.537   4.208  78.130  1.00  0.00            
ATOM   4079  O71 POP X  31      57.096   2.280  79.264  1.00  0.00            
ATOM   4080  C7  POP X  31      58.112   2.568  80.296  1.00  0.00            
ATOM   4081  C6  POP X  31      57.541   1.965  81.676  1.00  0.00            
ATOM   4082  O4P POP X  31      56.538   2.664  82.499  1.00  0.00            
ATOM   4083  P   POP X  31      56.219   1.965  83.916  1.00  0.00            
ATOM   4084  O2P POP X  31      56.227   0.487  83.832  1.00  0.00            
ATOM   4085  O3P POP X  31      55.053   2.550  84.608  1.00  0.00            
ATOM   4086  O1P POP X  31      57.544   2.496  84.639  1.00  0.00            
ATOM   4087  C5  POP X  31      57.554   3.894  85.063  1.00  0.00            
ATOM   4088  C4  POP X  31      58.848   4.329  85.780  1.00  0.00            
ATOM   4089  N   POP X  31      60.085   4.520  84.901  1.00  0.00            
ATOM   4090  C1  POP X  31      61.224   4.866  85.810  1.00  0.00            
ATOM   4091  H11 POP X  31      61.033   5.817  86.318  1.00  0.00            
ATOM   4092  H12 POP X  31      61.385   4.076  86.550  1.00  0.00            
ATOM   4093  H13 POP X  31      62.137   4.972  85.215  1.00  0.00            
ATOM   4094  C2  POP X  31      59.940   5.574  83.838  1.00  0.00            
ATOM   4095  H21 POP X  31      59.712   6.542  84.293  1.00  0.00            
ATOM   4096  H22 POP X  31      60.862   5.655  83.257  1.00  0.00            
ATOM   4097  H23 POP X  31      59.116   5.292  83.174  1.00  0.00            
ATOM   4098  C3  POP X  31      60.471   3.262  84.206  1.00  0.00            
ATOM   4099  H31 POP X  31      61.306   3.432  83.523  1.00  0.00            
ATOM   4100  H32 POP X  31      60.736   2.490  84.934  1.00  0.00            
ATOM   4101  H33 POP X  31      59.594   2.909  83.652  1.00  0.00            
ATOM   4102  H41 POP X  31      58.661   5.273  86.295  1.00  0.00            
ATOM   4103  H42 POP X  31      59.077   3.570  86.531  1.00  0.00            
ATOM   4104  H51 POP X  31      56.720   4.036  85.758  1.00  0.00            
ATOM   4105  H52 POP X  31      57.381   4.534  84.194  1.00  0.00            
ATOM   4106  H61 POP X  31      58.406   1.798  82.322  1.00  0.00            
ATOM   4107  H62 POP X  31      57.132   0.976  81.445  1.00  0.00            
ATOM   4108  H7  POP X  31      58.251   3.647  80.414  1.00  0.00            
ATOM   4109  C72 POP X  31      59.513   1.858  79.922  1.00  0.00            
ATOM   4110 1H72 POP X  31      60.139   1.917  80.817  1.00  0.00            
ATOM   4111 2H72 POP X  31      59.311   0.798  79.742  1.00  0.00            
ATOM   4112  O72 POP X  31      60.370   2.350  78.775  1.00  0.00            
ATOM   4113  C82 POP X  31      61.661   1.788  78.609  1.00  0.00            
ATOM   4114  O82 POP X  31      62.102   1.024  79.511  1.00  0.00            
ATOM   4115  C2A POP X  31      62.572   1.996  77.340  1.00  0.00            
ATOM   4116 1HA2 POP X  31      62.074   1.506  76.502  1.00  0.00            
ATOM   4117 2HA2 POP X  31      62.579   3.062  77.107  1.00  0.00            
ATOM   4118  C2B POP X  31      64.100   1.480  77.376  1.00  0.00            
ATOM   4119 1HB2 POP X  31      64.617   2.023  78.171  1.00  0.00            
ATOM   4120 2HB2 POP X  31      64.088   0.433  77.689  1.00  0.00            
ATOM   4121  C2C POP X  31      64.999   1.575  76.045  1.00  0.00            
ATOM   4122 1HC2 POP X  31      64.508   0.991  75.263  1.00  0.00            
ATOM   4123 2HC2 POP X  31      65.008   2.611  75.699  1.00  0.00            
ATOM   4124  C2D POP X  31      66.518   1.068  76.169  1.00  0.00            
ATOM   4125 1HD2 POP X  31      67.033   1.709  76.889  1.00  0.00            
ATOM   4126 2HD2 POP X  31      66.470   0.087  76.648  1.00  0.00            
ATOM   4127  C2E POP X  31      67.453   0.924  74.887  1.00  0.00            
ATOM   4128 1HE2 POP X  31      66.810   1.008  74.008  1.00  0.00            
ATOM   4129 2HE2 POP X  31      68.153   1.761  74.841  1.00  0.00            
ATOM   4130  C2F POP X  31      68.238  -0.436  74.795  1.00  0.00            
ATOM   4131 1HF2 POP X  31      69.011  -0.484  75.566  1.00  0.00            
ATOM   4132 2HF2 POP X  31      67.534  -1.240  75.023  1.00  0.00            
ATOM   4133  C2G POP X  31      68.825  -0.733  73.380  1.00  0.00            
ATOM   4134 1HG2 POP X  31      68.601  -1.762  73.086  1.00  0.00            
ATOM   4135 2HG2 POP X  31      68.322  -0.102  72.643  1.00  0.00            
ATOM   4136  C2H POP X  31      70.338  -0.452  73.325  1.00  0.00            
ATOM   4137 1HH2 POP X  31      70.573   0.003  72.360  1.00  0.00            
ATOM   4138 2HH2 POP X  31      70.622   0.286  74.081  1.00  0.00            
ATOM   4139  C2I POP X  31      71.156  -1.757  73.445  1.00  0.00            
ATOM   4140 1HI2 POP X  31      70.515  -2.606  73.694  1.00  0.00            
ATOM   4141 2HI2 POP X  31      71.638  -1.986  72.491  1.00  0.00            
ATOM   4142  C2J POP X  31      72.217  -1.616  74.555  1.00  0.00            
ATOM   4143 1HJ2 POP X  31      72.929  -0.838  74.267  1.00  0.00            
ATOM   4144 2HJ2 POP X  31      71.734  -1.285  75.479  1.00  0.00            
ATOM   4145  C2K POP X  31      72.977  -2.923  74.845  1.00  0.00            
ATOM   4146 1HK2 POP X  31      72.285  -3.683  75.218  1.00  0.00            
ATOM   4147 2HK2 POP X  31      73.356  -3.257  73.879  1.00  0.00            
ATOM   4148  C2L POP X  31      74.145  -2.723  75.854  1.00  0.00            
ATOM   4149 1HL2 POP X  31      74.837  -1.979  75.449  1.00  0.00            
ATOM   4150 2HL2 POP X  31      73.752  -2.315  76.789  1.00  0.00            
ATOM   4151  C2M POP X  31      74.930  -4.015  76.162  1.00  0.00            
ATOM   4152 1HM2 POP X  31      75.817  -3.779  76.755  1.00  0.00            
ATOM   4153 2HM2 POP X  31      74.303  -4.688  76.754  1.00  0.00            
ATOM   4154  C2N POP X  31      75.332  -4.711  74.846  1.00  0.00            
ATOM   4155 1HN2 POP X  31      74.458  -4.976  74.253  1.00  0.00            
ATOM   4156 2HN2 POP X  31      75.962  -4.047  74.247  1.00  0.00            
ATOM   4157  C2T POP X  31      76.057  -6.037  75.086  1.00  0.00            
ATOM   4158 1HT2 POP X  31      75.422  -6.730  75.643  1.00  0.00            
ATOM   4159 2HT2 POP X  31      76.321  -6.504  74.135  1.00  0.00            
ATOM   4160 3HT2 POP X  31      76.976  -5.876  75.655  1.00  0.00            
ATOM   4161  C1T POP X  32      43.380  75.817  67.831  1.00  0.00            
ATOM   4162 1HT1 POP X  32      43.196  75.238  66.924  1.00  0.00            
ATOM   4163 2HT1 POP X  32      43.015  76.834  67.668  1.00  0.00            
ATOM   4164 3HT1 POP X  32      44.459  75.862  67.995  1.00  0.00            
ATOM   4165  C1N POP X  32      42.665  75.176  69.027  1.00  0.00            
ATOM   4166 1HN1 POP X  32      43.031  74.150  69.126  1.00  0.00            
ATOM   4167 2HN1 POP X  32      41.592  75.117  68.828  1.00  0.00            
ATOM   4168  C1M POP X  32      42.910  75.939  70.334  1.00  0.00            
ATOM   4169 1HM1 POP X  32      42.315  76.856  70.315  1.00  0.00            
ATOM   4170 2HM1 POP X  32      43.944  76.255  70.421  1.00  0.00            
ATOM   4171  C1L POP X  32      42.467  75.064  71.509  1.00  0.00            
ATOM   4172 1HL1 POP X  32      43.055  74.143  71.537  1.00  0.00            
ATOM   4173 2HL1 POP X  32      41.414  74.792  71.393  1.00  0.00            
ATOM   4174  C1K POP X  32      42.667  75.859  72.799  1.00  0.00            
ATOM   4175 1HK1 POP X  32      42.145  76.819  72.759  1.00  0.00            
ATOM   4176 2HK1 POP X  32      43.732  76.056  72.948  1.00  0.00            
ATOM   4177  C1J POP X  32      42.123  75.018  73.951  1.00  0.00            
ATOM   4178 1HJ1 POP X  32      42.448  73.982  73.820  1.00  0.00            
ATOM   4179 2HJ1 POP X  32      41.031  75.017  73.898  1.00  0.00            
ATOM   4180  C1I POP X  32      42.577  75.474  75.344  1.00  0.00            
ATOM   4181 1HI1 POP X  32      42.244  76.502  75.518  1.00  0.00            
ATOM   4182 2HI1 POP X  32      43.667  75.449  75.424  1.00  0.00            
ATOM   4183  C1H POP X  32      41.946  74.526  76.362  1.00  0.00            
ATOM   4184 1HH1 POP X  32      42.355  73.522  76.229  1.00  0.00            
ATOM   4185 2HH1 POP X  32      40.868  74.481  76.191  1.00  0.00            
ATOM   4186  CZ2 POP X  32      42.185  75.042  77.747  1.00  0.00            
ATOM   4187  HZ2 POP X  32      42.420  76.097  77.869  1.00  0.00            
ATOM   4188  CZ1 POP X  32      42.150  74.239  78.794  1.00  0.00            
ATOM   4189  HZ1 POP X  32      42.344  74.677  79.771  1.00  0.00            
ATOM   4190  C1G POP X  32      41.800  72.755  78.767  1.00  0.00            
ATOM   4191 1HG1 POP X  32      42.539  72.201  78.183  1.00  0.00            
ATOM   4192 2HG1 POP X  32      40.810  72.585  78.338  1.00  0.00            
ATOM   4193  C1F POP X  32      41.840  72.269  80.225  1.00  0.00            
ATOM   4194 1HF1 POP X  32      40.991  72.707  80.758  1.00  0.00            
ATOM   4195 2HF1 POP X  32      42.743  72.675  80.687  1.00  0.00            
ATOM   4196  C1E POP X  32      41.844  70.732  80.453  1.00  0.00            
ATOM   4197 1HE1 POP X  32      42.726  70.293  79.980  1.00  0.00            
ATOM   4198 2HE1 POP X  32      40.952  70.260  80.033  1.00  0.00            
ATOM   4199  C1D POP X  32      41.906  70.531  82.022  1.00  0.00            
ATOM   4200 1HD1 POP X  32      40.894  70.639  82.421  1.00  0.00            
ATOM   4201 2HD1 POP X  32      42.455  71.381  82.434  1.00  0.00            
ATOM   4202  C1C POP X  32      42.586  69.287  82.725  1.00  0.00            
ATOM   4203 1HC1 POP X  32      43.330  68.882  82.034  1.00  0.00            
ATOM   4204 2HC1 POP X  32      41.818  68.512  82.801  1.00  0.00            
ATOM   4205  C1B POP X  32      43.305  69.411  84.171  1.00  0.00            
ATOM   4206 1HB1 POP X  32      44.370  69.571  83.999  1.00  0.00            
ATOM   4207 2HB1 POP X  32      43.247  68.422  84.635  1.00  0.00            
ATOM   4208  C1A POP X  32      42.840  70.471  85.258  1.00  0.00            
ATOM   4209 1HA1 POP X  32      41.748  70.473  85.213  1.00  0.00            
ATOM   4210 2HA1 POP X  32      43.130  71.463  84.913  1.00  0.00            
ATOM   4211  C81 POP X  32      43.202  70.390  86.795  1.00  0.00            
ATOM   4212  O81 POP X  32      42.341  70.941  87.533  1.00  0.00            
ATOM   4213  O71 POP X  32      44.408  70.034  87.424  1.00  0.00            
ATOM   4214  C7  POP X  32      45.091  71.050  88.317  1.00  0.00            
ATOM   4215  C6  POP X  32      45.647  70.490  89.764  1.00  0.00            
ATOM   4216  O4P POP X  32      45.617  71.425  90.917  1.00  0.00            
ATOM   4217  P   POP X  32      45.607  70.758  92.383  1.00  0.00            
ATOM   4218  O2P POP X  32      46.924  70.197  92.766  1.00  0.00            
ATOM   4219  O3P POP X  32      44.446  69.862  92.578  1.00  0.00            
ATOM   4220  O1P POP X  32      45.170  71.990  93.310  1.00  0.00            
ATOM   4221  C5  POP X  32      46.139  72.647  94.156  1.00  0.00            
ATOM   4222  C4  POP X  32      45.560  73.465  95.329  1.00  0.00            
ATOM   4223  N   POP X  32      44.593  72.756  96.276  1.00  0.00            
ATOM   4224  C1  POP X  32      45.009  71.369  96.704  1.00  0.00            
ATOM   4225  H11 POP X  32      45.111  70.758  95.796  1.00  0.00            
ATOM   4226  H12 POP X  32      45.975  71.399  97.213  1.00  0.00            
ATOM   4227  H13 POP X  32      44.253  70.923  97.354  1.00  0.00            
ATOM   4228  C2  POP X  32      43.259  72.662  95.597  1.00  0.00            
ATOM   4229  H21 POP X  32      43.396  72.113  94.653  1.00  0.00            
ATOM   4230  H22 POP X  32      42.554  72.113  96.225  1.00  0.00            
ATOM   4231  H23 POP X  32      42.858  73.654  95.376  1.00  0.00            
ATOM   4232  C3  POP X  32      44.481  73.571  97.534  1.00  0.00            
ATOM   4233  H31 POP X  32      43.743  73.105  98.193  1.00  0.00            
ATOM   4234  H32 POP X  32      45.441  73.604  98.057  1.00  0.00            
ATOM   4235  H33 POP X  32      44.146  74.587  97.304  1.00  0.00            
ATOM   4236  H41 POP X  32      46.398  73.830  95.926  1.00  0.00            
ATOM   4237  H42 POP X  32      45.040  74.330  94.916  1.00  0.00            
ATOM   4238  H51 POP X  32      46.760  73.292  93.526  1.00  0.00            
ATOM   4239  H52 POP X  32      46.789  71.880  94.589  1.00  0.00            
ATOM   4240  H61 POP X  32      46.668  70.115  89.649  1.00  0.00            
ATOM   4241  H62 POP X  32      45.010  69.638  90.021  1.00  0.00            
ATOM   4242  H7  POP X  32      44.367  71.836  88.553  1.00  0.00            
ATOM   4243  C72 POP X  32      46.179  71.667  87.353  1.00  0.00            
ATOM   4244 1H72 POP X  32      46.588  72.585  87.786  1.00  0.00            
ATOM   4245 2H72 POP X  32      46.990  70.942  87.234  1.00  0.00            
ATOM   4246  O72 POP X  32      45.611  71.968  86.005  1.00  0.00            
ATOM   4247  C82 POP X  32      46.444  72.275  84.936  1.00  0.00            
ATOM   4248  O82 POP X  32      47.689  72.294  85.128  1.00  0.00            
ATOM   4249  C2A POP X  32      45.968  71.888  83.517  1.00  0.00            
ATOM   4250 1HA2 POP X  32      46.254  70.849  83.352  1.00  0.00            
ATOM   4251 2HA2 POP X  32      44.880  71.923  83.497  1.00  0.00            
ATOM   4252  C2B POP X  32      46.496  72.735  82.299  1.00  0.00            
ATOM   4253 1HB2 POP X  32      46.157  73.768  82.412  1.00  0.00            
ATOM   4254 2HB2 POP X  32      47.589  72.754  82.326  1.00  0.00            
ATOM   4255  C2C POP X  32      46.032  72.191  80.893  1.00  0.00            
ATOM   4256 1HC2 POP X  32      46.426  71.180  80.761  1.00  0.00            
ATOM   4257 2HC2 POP X  32      44.945  72.105  80.887  1.00  0.00            
ATOM   4258  C2D POP X  32      46.478  73.072  79.670  1.00  0.00            
ATOM   4259 1HD2 POP X  32      46.077  74.080  79.809  1.00  0.00            
ATOM   4260 2HD2 POP X  32      47.567  73.163  79.697  1.00  0.00            
ATOM   4261  C2E POP X  32      46.055  72.551  78.268  1.00  0.00            
ATOM   4262 1HE2 POP X  32      46.421  71.533  78.110  1.00  0.00            
ATOM   4263 2HE2 POP X  32      44.965  72.537  78.199  1.00  0.00            
ATOM   4264  C2F POP X  32      46.652  73.503  77.209  1.00  0.00            
ATOM   4265 1HF2 POP X  32      46.380  74.528  77.479  1.00  0.00            
ATOM   4266 2HF2 POP X  32      47.744  73.455  77.219  1.00  0.00            
ATOM   4267  C2G POP X  32      46.108  73.236  75.795  1.00  0.00            
ATOM   4268 1HG2 POP X  32      45.096  72.824  75.843  1.00  0.00            
ATOM   4269 2HG2 POP X  32      46.024  74.207  75.305  1.00  0.00            
ATOM   4270  C2H POP X  32      47.021  72.324  74.953  1.00  0.00            
ATOM   4271 1HH2 POP X  32      48.041  72.716  74.933  1.00  0.00            
ATOM   4272 2HH2 POP X  32      47.063  71.336  75.419  1.00  0.00            
ATOM   4273  C2I POP X  32      46.485  72.182  73.513  1.00  0.00            
ATOM   4274 1HI2 POP X  32      47.024  71.369  73.020  1.00  0.00            
ATOM   4275 2HI2 POP X  32      45.429  71.901  73.534  1.00  0.00            
ATOM   4276  C2J POP X  32      46.678  73.473  72.697  1.00  0.00            
ATOM   4277 1HJ2 POP X  32      46.113  74.294  73.142  1.00  0.00            
ATOM   4278 2HJ2 POP X  32      47.735  73.740  72.732  1.00  0.00            
ATOM   4279  C2K POP X  32      46.193  73.275  71.244  1.00  0.00            
ATOM   4280 1HK2 POP X  32      46.815  72.530  70.741  1.00  0.00            
ATOM   4281 2HK2 POP X  32      45.176  72.876  71.264  1.00  0.00            
ATOM   4282  C2L POP X  32      46.179  74.576  70.431  1.00  0.00            
ATOM   4283 1HL2 POP X  32      45.657  74.440  69.481  1.00  0.00            
ATOM   4284 2HL2 POP X  32      45.649  75.311  71.030  1.00  0.00            
ATOM   4285  C2M POP X  32      47.608  75.079  70.197  1.00  0.00            
ATOM   4286 1HM2 POP X  32      48.230  74.917  71.075  1.00  0.00            
ATOM   4287 2HM2 POP X  32      48.069  74.517  69.380  1.00  0.00            
ATOM   4288  C2N POP X  32      47.631  76.579  69.887  1.00  0.00            
ATOM   4289 1HN2 POP X  32      47.251  76.764  68.878  1.00  0.00            
ATOM   4290 2HN2 POP X  32      47.001  77.129  70.591  1.00  0.00            
ATOM   4291  C2T POP X  32      49.078  77.079  70.021  1.00  0.00            
ATOM   4292 1HT2 POP X  32      49.741  76.541  69.339  1.00  0.00            
ATOM   4293 2HT2 POP X  32      49.132  78.143  69.777  1.00  0.00            
ATOM   4294 3HT2 POP X  32      49.447  76.948  71.041  1.00  0.00            
ATOM   4295  C1T POP X  33     128.557 127.973  60.132  1.00  0.00            
ATOM   4296 1HT1 POP X  33     127.997 127.161  59.663  1.00  0.00            
ATOM   4297 2HT1 POP X  33     129.219 127.536  60.884  1.00  0.00            
ATOM   4298 3HT1 POP X  33     127.843 128.629  60.636  1.00  0.00            
ATOM   4299  C1N POP X  33     129.354 128.738  59.080  1.00  0.00            
ATOM   4300 1HN1 POP X  33     128.676 129.156  58.330  1.00  0.00            
ATOM   4301 2HN1 POP X  33     130.048 128.060  58.576  1.00  0.00            
ATOM   4302  C1M POP X  33     130.109 129.853  59.809  1.00  0.00            
ATOM   4303 1HM1 POP X  33     130.800 129.426  60.541  1.00  0.00            
ATOM   4304 2HM1 POP X  33     129.417 130.516  60.337  1.00  0.00            
ATOM   4305  C1L POP X  33     130.884 130.639  58.755  1.00  0.00            
ATOM   4306 1HL1 POP X  33     130.182 131.138  58.081  1.00  0.00            
ATOM   4307 2HL1 POP X  33     131.435 129.901  58.171  1.00  0.00            
ATOM   4308  C1K POP X  33     131.870 131.674  59.335  1.00  0.00            
ATOM   4309 1HK1 POP X  33     132.611 131.165  59.956  1.00  0.00            
ATOM   4310 2HK1 POP X  33     131.334 132.379  59.976  1.00  0.00            
ATOM   4311  C1J POP X  33     132.584 132.448  58.203  1.00  0.00            
ATOM   4312 1HJ1 POP X  33     133.342 133.098  58.648  1.00  0.00            
ATOM   4313 2HJ1 POP X  33     131.866 133.092  57.688  1.00  0.00            
ATOM   4314  C1I POP X  33     133.237 131.482  57.190  1.00  0.00            
ATOM   4315 1HI1 POP X  33     132.494 130.913  56.628  1.00  0.00            
ATOM   4316 2HI1 POP X  33     133.863 130.769  57.733  1.00  0.00            
ATOM   4317  C1H POP X  33     134.105 132.234  56.195  1.00  0.00            
ATOM   4318 1HH1 POP X  33     134.810 131.513  55.774  1.00  0.00            
ATOM   4319 2HH1 POP X  33     134.687 133.000  56.714  1.00  0.00            
ATOM   4320  CZ2 POP X  33     133.285 132.846  55.083  1.00  0.00            
ATOM   4321  HZ2 POP X  33     132.200 132.850  55.164  1.00  0.00            
ATOM   4322  CZ1 POP X  33     133.906 133.374  54.037  1.00  0.00            
ATOM   4323  HZ1 POP X  33     133.327 133.823  53.233  1.00  0.00            
ATOM   4324  C1G POP X  33     135.429 133.386  53.902  1.00  0.00            
ATOM   4325 1HG1 POP X  33     135.791 132.356  53.863  1.00  0.00            
ATOM   4326 2HG1 POP X  33     135.896 133.878  54.760  1.00  0.00            
ATOM   4327  C1F POP X  33     135.876 134.098  52.607  1.00  0.00            
ATOM   4328 1HF1 POP X  33     135.784 135.178  52.749  1.00  0.00            
ATOM   4329 2HF1 POP X  33     135.204 133.826  51.788  1.00  0.00            
ATOM   4330  C1E POP X  33     137.326 133.745  52.173  1.00  0.00            
ATOM   4331 1HE1 POP X  33     137.370 132.704  51.840  1.00  0.00            
ATOM   4332 2HE1 POP X  33     137.978 133.826  53.047  1.00  0.00            
ATOM   4333  C1D POP X  33     137.904 134.688  51.048  1.00  0.00            
ATOM   4334 1HD1 POP X  33     138.971 134.468  50.958  1.00  0.00            
ATOM   4335 2HD1 POP X  33     137.835 135.727  51.379  1.00  0.00            
ATOM   4336  C1C POP X  33     137.266 134.568  49.574  1.00  0.00            
ATOM   4337 1HC1 POP X  33     136.241 134.945  49.619  1.00  0.00            
ATOM   4338 2HC1 POP X  33     137.186 133.506  49.331  1.00  0.00            
ATOM   4339  C1B POP X  33     138.012 135.287  48.345  1.00  0.00            
ATOM   4340 1HB1 POP X  33     139.013 134.854  48.267  1.00  0.00            
ATOM   4341 2HB1 POP X  33     138.157 136.340  48.598  1.00  0.00            
ATOM   4342  C1A POP X  33     137.322 135.207  46.890  1.00  0.00            
ATOM   4343 1HA1 POP X  33     136.368 135.735  46.936  1.00  0.00            
ATOM   4344 2HA1 POP X  33     137.076 134.161  46.699  1.00  0.00            
ATOM   4345  C81 POP X  33     138.098 135.725  45.622  1.00  0.00            
ATOM   4346  O81 POP X  33     139.323 135.431  45.589  1.00  0.00            
ATOM   4347  O71 POP X  33     137.457 135.939  44.382  1.00  0.00            
ATOM   4348  C7  POP X  33     138.190 136.543  43.193  1.00  0.00            
ATOM   4349  C6  POP X  33     137.382 136.338  41.822  1.00  0.00            
ATOM   4350  O4P POP X  33     138.016 136.577  40.516  1.00  0.00            
ATOM   4351  P   POP X  33     137.431 135.625  39.378  1.00  0.00            
ATOM   4352  O2P POP X  33     137.307 134.250  39.900  1.00  0.00            
ATOM   4353  O3P POP X  33     138.219 135.808  38.134  1.00  0.00            
ATOM   4354  O1P POP X  33     135.972 136.252  39.279  1.00  0.00            
ATOM   4355  C5  POP X  33     135.720 137.151  38.197  1.00  0.00            
ATOM   4356  C4  POP X  33     135.163 136.270  37.085  1.00  0.00            
ATOM   4357  N   POP X  33     134.928 136.976  35.759  1.00  0.00            
ATOM   4358  C1  POP X  33     134.045 138.198  35.864  1.00  0.00            
ATOM   4359  H11 POP X  33     133.069 137.927  36.276  1.00  0.00            
ATOM   4360  H12 POP X  33     134.524 138.921  36.533  1.00  0.00            
ATOM   4361  H13 POP X  33     133.915 138.651  34.878  1.00  0.00            
ATOM   4362  C2  POP X  33     134.245 135.981  34.860  1.00  0.00            
ATOM   4363  H21 POP X  33     133.264 135.708  35.263  1.00  0.00            
ATOM   4364  H22 POP X  33     134.100 136.433  33.874  1.00  0.00            
ATOM   4365  H23 POP X  33     134.859 135.083  34.742  1.00  0.00            
ATOM   4366  C3  POP X  33     136.268 137.307  35.162  1.00  0.00            
ATOM   4367  H31 POP X  33     136.138 137.781  34.186  1.00  0.00            
ATOM   4368  H32 POP X  33     136.796 137.996  35.830  1.00  0.00            
ATOM   4369  H33 POP X  33     136.878 136.405  35.053  1.00  0.00            
ATOM   4370  H41 POP X  33     135.876 135.456  36.919  1.00  0.00            
ATOM   4371  H42 POP X  33     134.227 135.831  37.432  1.00  0.00            
ATOM   4372  H51 POP X  33     136.627 137.684  37.899  1.00  0.00            
ATOM   4373  H52 POP X  33     134.961 137.872  38.511  1.00  0.00            
ATOM   4374  H61 POP X  33     136.482 136.958  41.857  1.00  0.00            
ATOM   4375  H62 POP X  33     137.036 135.305  41.890  1.00  0.00            
ATOM   4376  H7  POP X  33     139.167 136.058  43.096  1.00  0.00            
ATOM   4377  C72 POP X  33     138.369 138.066  43.439  1.00  0.00            
ATOM   4378 1H72 POP X  33     138.936 138.519  42.619  1.00  0.00            
ATOM   4379 2H72 POP X  33     137.379 138.528  43.458  1.00  0.00            
ATOM   4380  O72 POP X  33     139.010 138.359  44.720  1.00  0.00            
ATOM   4381  C82 POP X  33     140.371 138.245  44.793  1.00  0.00            
ATOM   4382  O82 POP X  33     141.073 138.095  43.755  1.00  0.00            
ATOM   4383  C2A POP X  33     140.990 137.914  46.134  1.00  0.00            
ATOM   4384 1HA2 POP X  33     140.230 137.533  46.817  1.00  0.00            
ATOM   4385 2HA2 POP X  33     141.695 137.094  45.978  1.00  0.00            
ATOM   4386  C2B POP X  33     141.743 139.093  46.795  1.00  0.00            
ATOM   4387 1HB2 POP X  33     142.555 138.667  47.390  1.00  0.00            
ATOM   4388 2HB2 POP X  33     142.211 139.720  46.031  1.00  0.00            
ATOM   4389  C2C POP X  33     140.850 139.952  47.727  1.00  0.00            
ATOM   4390 1HC2 POP X  33     140.125 140.524  47.141  1.00  0.00            
ATOM   4391 2HC2 POP X  33     140.289 139.300  48.403  1.00  0.00            
ATOM   4392  C2D POP X  33     141.748 140.893  48.563  1.00  0.00            
ATOM   4393 1HD2 POP X  33     142.505 140.282  49.062  1.00  0.00            
ATOM   4394 2HD2 POP X  33     142.291 141.572  47.900  1.00  0.00            
ATOM   4395  C2E POP X  33     141.027 141.698  49.660  1.00  0.00            
ATOM   4396 1HE2 POP X  33     140.295 141.055  50.155  1.00  0.00            
ATOM   4397 2HE2 POP X  33     141.758 141.998  50.416  1.00  0.00            
ATOM   4398  C2F POP X  33     140.364 142.963  49.072  1.00  0.00            
ATOM   4399 1HF2 POP X  33     141.126 143.663  48.719  1.00  0.00            
ATOM   4400 2HF2 POP X  33     139.713 142.712  48.230  1.00  0.00            
ATOM   4401  C2G POP X  33     139.562 143.580  50.186  1.00  0.00            
ATOM   4402 1HG2 POP X  33     138.814 142.796  50.326  1.00  0.00            
ATOM   4403 2HG2 POP X  33     140.173 143.649  51.091  1.00  0.00            
ATOM   4404  C2H POP X  33     138.856 144.924  49.952  1.00  0.00            
ATOM   4405 1HH2 POP X  33     139.457 145.748  50.344  1.00  0.00            
ATOM   4406 2HH2 POP X  33     138.674 145.098  48.888  1.00  0.00            
ATOM   4407  C2I POP X  33     137.523 144.790  50.699  1.00  0.00            
ATOM   4408 1HI2 POP X  33     137.056 145.776  50.764  1.00  0.00            
ATOM   4409 2HI2 POP X  33     136.859 144.168  50.098  1.00  0.00            
ATOM   4410  C2J POP X  33     137.735 144.206  52.135  1.00  0.00            
ATOM   4411 1HJ2 POP X  33     138.127 143.191  52.190  1.00  0.00            
ATOM   4412 2HJ2 POP X  33     138.433 144.850  52.677  1.00  0.00            
ATOM   4413  C2K POP X  33     136.417 144.169  52.899  1.00  0.00            
ATOM   4414 1HK2 POP X  33     136.598 143.937  53.952  1.00  0.00            
ATOM   4415 2HK2 POP X  33     135.959 145.161  52.867  1.00  0.00            
ATOM   4416  C2L POP X  33     135.471 143.103  52.290  1.00  0.00            
ATOM   4417 1HL2 POP X  33     135.775 142.841  51.283  1.00  0.00            
ATOM   4418 2HL2 POP X  33     135.582 142.174  52.856  1.00  0.00            
ATOM   4419  C2M POP X  33     133.982 143.513  52.303  1.00  0.00            
ATOM   4420 1HM2 POP X  33     133.578 143.367  53.309  1.00  0.00            
ATOM   4421 2HM2 POP X  33     133.895 144.580  52.083  1.00  0.00            
ATOM   4422  C2N POP X  33     133.110 142.747  51.275  1.00  0.00            
ATOM   4423 1HN2 POP X  33     133.157 141.672  51.470  1.00  0.00            
ATOM   4424 2HN2 POP X  33     132.068 143.053  51.402  1.00  0.00            
ATOM   4425  C2T POP X  33     133.539 143.034  49.822  1.00  0.00            
ATOM   4426 1HT2 POP X  33     134.486 142.553  49.573  1.00  0.00            
ATOM   4427 2HT2 POP X  33     132.787 142.644  49.132  1.00  0.00            
ATOM   4428 3HT2 POP X  33     133.632 144.108  49.647  1.00  0.00            
ATOM   4429  C1T POP X  34      59.305  79.533  72.444  1.00  0.00            
ATOM   4430 1HT1 POP X  34      60.174  79.444  73.101  1.00  0.00            
ATOM   4431 2HT1 POP X  34      59.658  79.555  71.410  1.00  0.00            
ATOM   4432 3HT1 POP X  34      58.808  80.481  72.661  1.00  0.00            
ATOM   4433  C1N POP X  34      58.346  78.353  72.665  1.00  0.00            
ATOM   4434 1HN1 POP X  34      58.036  78.337  73.714  1.00  0.00            
ATOM   4435 2HN1 POP X  34      58.881  77.420  72.470  1.00  0.00            
ATOM   4436  C1M POP X  34      57.102  78.428  71.761  1.00  0.00            
ATOM   4437 1HM1 POP X  34      57.401  78.501  70.712  1.00  0.00            
ATOM   4438 2HM1 POP X  34      56.578  79.355  72.006  1.00  0.00            
ATOM   4439  C1L POP X  34      56.196  77.194  71.950  1.00  0.00            
ATOM   4440 1HL1 POP X  34      56.436  76.699  72.888  1.00  0.00            
ATOM   4441 2HL1 POP X  34      56.420  76.455  71.176  1.00  0.00            
ATOM   4442  C1K POP X  34      54.721  77.646  71.814  1.00  0.00            
ATOM   4443 1HK1 POP X  34      54.444  77.670  70.757  1.00  0.00            
ATOM   4444 2HK1 POP X  34      54.564  78.653  72.210  1.00  0.00            
ATOM   4445  C1J POP X  34      53.798  76.695  72.578  1.00  0.00            
ATOM   4446 1HJ1 POP X  34      53.996  75.666  72.269  1.00  0.00            
ATOM   4447 2HJ1 POP X  34      52.751  76.915  72.356  1.00  0.00            
ATOM   4448  C1I POP X  34      54.070  76.870  74.086  1.00  0.00            
ATOM   4449 1HI1 POP X  34      53.520  77.755  74.417  1.00  0.00            
ATOM   4450 2HI1 POP X  34      55.105  77.093  74.331  1.00  0.00            
ATOM   4451  C1H POP X  34      53.648  75.704  74.964  1.00  0.00            
ATOM   4452 1HH1 POP X  34      54.030  76.016  75.934  1.00  0.00            
ATOM   4453 2HH1 POP X  34      54.202  74.814  74.653  1.00  0.00            
ATOM   4454  CZ2 POP X  34      52.171  75.377  75.051  1.00  0.00            
ATOM   4455  HZ2 POP X  34      51.525  75.666  74.226  1.00  0.00            
ATOM   4456  CZ1 POP X  34      51.716  74.672  76.076  1.00  0.00            
ATOM   4457  HZ1 POP X  34      50.665  74.395  76.121  1.00  0.00            
ATOM   4458  C1G POP X  34      52.585  74.281  77.268  1.00  0.00            
ATOM   4459 1HG1 POP X  34      53.613  74.628  77.286  1.00  0.00            
ATOM   4460 2HG1 POP X  34      52.645  73.190  77.295  1.00  0.00            
ATOM   4461  C1F POP X  34      51.880  74.737  78.537  1.00  0.00            
ATOM   4462 1HF1 POP X  34      50.895  74.262  78.573  1.00  0.00            
ATOM   4463 2HF1 POP X  34      51.708  75.815  78.469  1.00  0.00            
ATOM   4464  C1E POP X  34      52.616  74.443  79.848  1.00  0.00            
ATOM   4465 1HE1 POP X  34      53.545  75.019  79.879  1.00  0.00            
ATOM   4466 2HE1 POP X  34      52.873  73.382  79.913  1.00  0.00            
ATOM   4467  C1D POP X  34      51.687  74.835  81.017  1.00  0.00            
ATOM   4468 1HD1 POP X  34      50.821  74.168  81.063  1.00  0.00            
ATOM   4469 2HD1 POP X  34      51.316  75.852  80.863  1.00  0.00            
ATOM   4470  C1C POP X  34      52.474  74.783  82.347  1.00  0.00            
ATOM   4471 1HC1 POP X  34      53.420  75.317  82.222  1.00  0.00            
ATOM   4472 2HC1 POP X  34      52.721  73.744  82.585  1.00  0.00            
ATOM   4473  C1B POP X  34      51.705  75.421  83.526  1.00  0.00            
ATOM   4474 1HB1 POP X  34      50.785  74.862  83.717  1.00  0.00            
ATOM   4475 2HB1 POP X  34      51.422  76.446  83.265  1.00  0.00            
ATOM   4476  C1A POP X  34      52.589  75.437  84.798  1.00  0.00            
ATOM   4477 1HA1 POP X  34      52.828  74.413  85.090  1.00  0.00            
ATOM   4478 2HA1 POP X  34      53.537  75.934  84.579  1.00  0.00            
ATOM   4479  C81 POP X  34      51.929  76.142  85.962  1.00  0.00            
ATOM   4480  O81 POP X  34      51.316  75.409  86.787  1.00  0.00            
ATOM   4481  O71 POP X  34      52.545  77.282  86.398  1.00  0.00            
ATOM   4482  C7  POP X  34      51.782  78.095  87.334  1.00  0.00            
ATOM   4483  C6  POP X  34      52.723  79.128  87.995  1.00  0.00            
ATOM   4484  O4P POP X  34      53.654  78.520  88.912  1.00  0.00            
ATOM   4485  P   POP X  34      54.238  79.539  89.970  1.00  0.00            
ATOM   4486  O2P POP X  34      54.418  80.821  89.271  1.00  0.00            
ATOM   4487  O3P POP X  34      55.468  78.992  90.575  1.00  0.00            
ATOM   4488  O1P POP X  34      52.978  79.578  90.973  1.00  0.00            
ATOM   4489  C5  POP X  34      52.876  78.368  91.768  1.00  0.00            
ATOM   4490  C4  POP X  34      52.076  78.559  93.047  1.00  0.00            
ATOM   4491  N   POP X  34      51.910  77.280  93.881  1.00  0.00            
ATOM   4492  C1  POP X  34      50.739  76.472  93.368  1.00  0.00            
ATOM   4493  H11 POP X  34      49.812  77.050  93.431  1.00  0.00            
ATOM   4494  H12 POP X  34      50.927  76.198  92.324  1.00  0.00            
ATOM   4495  H13 POP X  34      50.633  75.559  93.959  1.00  0.00            
ATOM   4496  C2  POP X  34      51.648  77.679  95.300  1.00  0.00            
ATOM   4497  H21 POP X  34      50.753  78.305  95.362  1.00  0.00            
ATOM   4498  H22 POP X  34      51.484  76.782  95.905  1.00  0.00            
ATOM   4499  H23 POP X  34      52.505  78.223  95.711  1.00  0.00            
ATOM   4500  C3  POP X  34      53.151  76.424  93.980  1.00  0.00            
ATOM   4501  H31 POP X  34      52.972  75.559  94.623  1.00  0.00            
ATOM   4502  H32 POP X  34      53.418  76.077  92.976  1.00  0.00            
ATOM   4503  H33 POP X  34      53.987  77.012  94.370  1.00  0.00            
ATOM   4504  H41 POP X  34      52.603  79.303  93.648  1.00  0.00            
ATOM   4505  H42 POP X  34      51.093  78.963  92.803  1.00  0.00            
ATOM   4506  H51 POP X  34      53.875  78.036  92.060  1.00  0.00            
ATOM   4507  H52 POP X  34      52.417  77.587  91.155  1.00  0.00            
ATOM   4508  H61 POP X  34      52.101  79.847  88.540  1.00  0.00            
ATOM   4509  H62 POP X  34      53.286  79.667  87.227  1.00  0.00            
ATOM   4510  H7  POP X  34      51.327  77.476  88.114  1.00  0.00            
ATOM   4511  C72 POP X  34      50.697  78.879  86.553  1.00  0.00            
ATOM   4512 1H72 POP X  34      50.241  79.624  87.214  1.00  0.00            
ATOM   4513 2H72 POP X  34      51.160  79.395  85.706  1.00  0.00            
ATOM   4514  O72 POP X  34      49.649  77.998  86.067  1.00  0.00            
ATOM   4515  C82 POP X  34      48.664  78.599  85.333  1.00  0.00            
ATOM   4516  O82 POP X  34      48.581  79.857  85.266  1.00  0.00            
ATOM   4517  C2A POP X  34      47.408  77.801  85.067  1.00  0.00            
ATOM   4518 1HA2 POP X  34      47.230  77.137  85.914  1.00  0.00            
ATOM   4519 2HA2 POP X  34      46.552  78.477  85.008  1.00  0.00            
ATOM   4520  C2B POP X  34      47.493  76.959  83.772  1.00  0.00            
ATOM   4521 1HB2 POP X  34      48.338  76.267  83.844  1.00  0.00            
ATOM   4522 2HB2 POP X  34      46.588  76.351  83.688  1.00  0.00            
ATOM   4523  C2C POP X  34      47.638  77.834  82.506  1.00  0.00            
ATOM   4524 1HC2 POP X  34      46.804  78.537  82.438  1.00  0.00            
ATOM   4525 2HC2 POP X  34      48.559  78.421  82.565  1.00  0.00            
ATOM   4526  C2D POP X  34      47.676  76.951  81.240  1.00  0.00            
ATOM   4527 1HD2 POP X  34      48.439  76.179  81.376  1.00  0.00            
ATOM   4528 2HD2 POP X  34      46.717  76.441  81.115  1.00  0.00            
ATOM   4529  C2E POP X  34      48.003  77.757  79.983  1.00  0.00            
ATOM   4530 1HE2 POP X  34      47.171  78.437  79.791  1.00  0.00            
ATOM   4531 2HE2 POP X  34      48.894  78.367  80.153  1.00  0.00            
ATOM   4532  C2F POP X  34      48.269  76.784  78.827  1.00  0.00            
ATOM   4533 1HF2 POP X  34      49.157  76.182  79.038  1.00  0.00            
ATOM   4534 2HF2 POP X  34      47.427  76.099  78.695  1.00  0.00            
ATOM   4535  C2G POP X  34      48.487  77.594  77.558  1.00  0.00            
ATOM   4536 1HG2 POP X  34      49.343  78.266  77.671  1.00  0.00            
ATOM   4537 2HG2 POP X  34      48.744  76.878  76.773  1.00  0.00            
ATOM   4538  C2H POP X  34      47.219  78.402  77.213  1.00  0.00            
ATOM   4539 1HH2 POP X  34      46.348  78.047  77.772  1.00  0.00            
ATOM   4540 2HH2 POP X  34      47.354  79.464  77.435  1.00  0.00            
ATOM   4541  C2I POP X  34      46.921  78.171  75.734  1.00  0.00            
ATOM   4542 1HI2 POP X  34      46.809  77.104  75.525  1.00  0.00            
ATOM   4543 2HI2 POP X  34      45.967  78.646  75.489  1.00  0.00            
ATOM   4544  C2J POP X  34      48.023  78.779  74.858  1.00  0.00            
ATOM   4545 1HJ2 POP X  34      48.087  79.831  75.130  1.00  0.00            
ATOM   4546 2HJ2 POP X  34      48.995  78.328  75.070  1.00  0.00            
ATOM   4547  C2K POP X  34      47.724  78.613  73.359  1.00  0.00            
ATOM   4548 1HK2 POP X  34      47.638  77.550  73.115  1.00  0.00            
ATOM   4549 2HK2 POP X  34      46.771  79.087  73.112  1.00  0.00            
ATOM   4550  C2L POP X  34      48.847  79.240  72.521  1.00  0.00            
ATOM   4551 1HL2 POP X  34      49.756  78.694  72.770  1.00  0.00            
ATOM   4552 2HL2 POP X  34      48.652  79.046  71.463  1.00  0.00            
ATOM   4553  C2M POP X  34      49.036  80.765  72.719  1.00  0.00            
ATOM   4554 1HM2 POP X  34      48.223  81.304  72.227  1.00  0.00            
ATOM   4555 2HM2 POP X  34      49.028  81.058  73.767  1.00  0.00            
ATOM   4556  C2N POP X  34      50.392  81.206  72.141  1.00  0.00            
ATOM   4557 1HN2 POP X  34      50.422  81.004  71.067  1.00  0.00            
ATOM   4558 2HN2 POP X  34      50.478  82.290  72.260  1.00  0.00            
ATOM   4559  C2T POP X  34      51.610  80.539  72.824  1.00  0.00            
ATOM   4560 1HT2 POP X  34      51.738  79.502  72.509  1.00  0.00            
ATOM   4561 2HT2 POP X  34      52.524  81.072  72.551  1.00  0.00            
ATOM   4562 3HT2 POP X  34      51.514  80.571  73.912  1.00  0.00            
ATOM   4563  C1T POP X  35     135.210  14.065  64.110  1.00  0.00            
ATOM   4564 1HT1 POP X  35     135.706  13.099  63.995  1.00  0.00            
ATOM   4565 2HT1 POP X  35     135.333  14.389  65.147  1.00  0.00            
ATOM   4566 3HT1 POP X  35     134.144  13.926  63.914  1.00  0.00            
ATOM   4567  C1N POP X  35     135.814  15.086  63.147  1.00  0.00            
ATOM   4568 1HN1 POP X  35     135.691  14.733  62.119  1.00  0.00            
ATOM   4569 2HN1 POP X  35     136.885  15.190  63.342  1.00  0.00            
ATOM   4570  C1M POP X  35     135.106  16.425  63.335  1.00  0.00            
ATOM   4571 1HM1 POP X  35     135.300  16.796  64.345  1.00  0.00            
ATOM   4572 2HM1 POP X  35     134.024  16.315  63.220  1.00  0.00            
ATOM   4573  C1L POP X  35     135.637  17.414  62.303  1.00  0.00            
ATOM   4574 1HL1 POP X  35     135.211  17.165  61.327  1.00  0.00            
ATOM   4575 2HL1 POP X  35     136.724  17.328  62.218  1.00  0.00            
ATOM   4576  C1K POP X  35     135.292  18.859  62.678  1.00  0.00            
ATOM   4577 1HK1 POP X  35     135.891  19.153  63.544  1.00  0.00            
ATOM   4578 2HK1 POP X  35     134.239  18.945  62.960  1.00  0.00            
ATOM   4579  C1J POP X  35     135.581  19.782  61.472  1.00  0.00            
ATOM   4580 1HJ1 POP X  35     134.636  19.987  60.962  1.00  0.00            
ATOM   4581 2HJ1 POP X  35     136.227  19.284  60.744  1.00  0.00            
ATOM   4582  C1I POP X  35     136.262  21.103  61.882  1.00  0.00            
ATOM   4583 1HI1 POP X  35     137.307  20.916  62.142  1.00  0.00            
ATOM   4584 2HI1 POP X  35     135.767  21.499  62.774  1.00  0.00            
ATOM   4585  C1H POP X  35     136.167  22.151  60.769  1.00  0.00            
ATOM   4586 1HH1 POP X  35     135.113  22.293  60.519  1.00  0.00            
ATOM   4587 2HH1 POP X  35     136.684  21.775  59.882  1.00  0.00            
ATOM   4588  CZ2 POP X  35     136.784  23.464  61.215  1.00  0.00            
ATOM   4589  HZ2 POP X  35     137.301  23.483  62.172  1.00  0.00            
ATOM   4590  CZ1 POP X  35     136.735  24.553  60.459  1.00  0.00            
ATOM   4591  HZ1 POP X  35     137.198  25.483  60.781  1.00  0.00            
ATOM   4592  C1G POP X  35     136.007  24.533  59.125  1.00  0.00            
ATOM   4593 1HG1 POP X  35     134.991  24.146  59.237  1.00  0.00            
ATOM   4594 2HG1 POP X  35     136.545  23.857  58.456  1.00  0.00            
ATOM   4595  C1F POP X  35     135.919  25.906  58.442  1.00  0.00            
ATOM   4596 1HF1 POP X  35     136.837  26.463  58.641  1.00  0.00            
ATOM   4597 2HF1 POP X  35     135.096  26.474  58.886  1.00  0.00            
ATOM   4598  C1E POP X  35     135.739  25.822  56.887  1.00  0.00            
ATOM   4599 1HE1 POP X  35     134.914  25.152  56.632  1.00  0.00            
ATOM   4600 2HE1 POP X  35     136.648  25.405  56.447  1.00  0.00            
ATOM   4601  C1D POP X  35     135.469  27.241  56.278  1.00  0.00            
ATOM   4602 1HD1 POP X  35     136.011  27.962  56.895  1.00  0.00            
ATOM   4603 2HD1 POP X  35     134.411  27.483  56.409  1.00  0.00            
ATOM   4604  C1C POP X  35     135.895  27.573  54.745  1.00  0.00            
ATOM   4605 1HC1 POP X  35     136.932  27.254  54.613  1.00  0.00            
ATOM   4606 2HC1 POP X  35     135.935  28.665  54.705  1.00  0.00            
ATOM   4607  C1B POP X  35     135.080  27.141  53.420  1.00  0.00            
ATOM   4608 1HB1 POP X  35     134.013  27.120  53.653  1.00  0.00            
ATOM   4609 2HB1 POP X  35     135.361  26.113  53.174  1.00  0.00            
ATOM   4610  C1A POP X  35     135.298  28.073  52.107  1.00  0.00            
ATOM   4611 1HA1 POP X  35     136.309  28.470  52.200  1.00  0.00            
ATOM   4612 2HA1 POP X  35     134.637  28.938  52.188  1.00  0.00            
ATOM   4613  C81 POP X  35     135.205  27.522  50.624  1.00  0.00            
ATOM   4614  O81 POP X  35     135.998  26.574  50.372  1.00  0.00            
ATOM   4615  O71 POP X  35     134.688  28.239  49.502  1.00  0.00            
ATOM   4616  C7  POP X  35     135.588  28.617  48.328  1.00  0.00            
ATOM   4617  C6  POP X  35     135.046  28.496  46.749  1.00  0.00            
ATOM   4618  O4P POP X  35     134.121  29.505  46.207  1.00  0.00            
ATOM   4619  P   POP X  35     133.446  29.113  44.785  1.00  0.00            
ATOM   4620  O2P POP X  35     132.468  30.093  44.247  1.00  0.00            
ATOM   4621  O3P POP X  35     133.042  27.688  44.774  1.00  0.00            
ATOM   4622  O1P POP X  35     134.773  29.329  43.918  1.00  0.00            
ATOM   4623  C5  POP X  35     135.119  30.718  43.718  1.00  0.00            
ATOM   4624  C4  POP X  35     136.476  30.897  43.055  1.00  0.00            
ATOM   4625  N   POP X  35     137.703  30.775  43.955  1.00  0.00            
ATOM   4626  C1  POP X  35     137.922  29.373  44.456  1.00  0.00            
ATOM   4627  H11 POP X  35     136.942  28.968  44.715  1.00  0.00            
ATOM   4628  H12 POP X  35     138.345  28.746  43.666  1.00  0.00            
ATOM   4629  H13 POP X  35     138.584  29.372  45.325  1.00  0.00            
ATOM   4630  C2  POP X  35     137.642  31.754  45.092  1.00  0.00            
ATOM   4631  H21 POP X  35     136.781  31.504  45.722  1.00  0.00            
ATOM   4632  H22 POP X  35     138.553  31.694  45.694  1.00  0.00            
ATOM   4633  H23 POP X  35     137.520  32.774  44.718  1.00  0.00            
ATOM   4634  C3  POP X  35     138.908  31.137  43.146  1.00  0.00            
ATOM   4635  H31 POP X  35     139.802  31.025  43.767  1.00  0.00            
ATOM   4636  H32 POP X  35     139.003  30.476  42.279  1.00  0.00            
ATOM   4637  H33 POP X  35     138.849  32.177  42.809  1.00  0.00            
ATOM   4638  H41 POP X  35     136.558  30.152  42.260  1.00  0.00            
ATOM   4639  H42 POP X  35     136.504  31.887  42.596  1.00  0.00            
ATOM   4640  H51 POP X  35     135.087  31.258  44.667  1.00  0.00            
ATOM   4641  H52 POP X  35     134.362  31.156  43.060  1.00  0.00            
ATOM   4642  H61 POP X  35     134.548  27.524  46.688  1.00  0.00            
ATOM   4643  H62 POP X  35     135.916  28.446  46.104  1.00  0.00            
ATOM   4644  H7  POP X  35     136.374  27.857  48.346  1.00  0.00            
ATOM   4645  C72 POP X  35     136.338  29.946  48.741  1.00  0.00            
ATOM   4646 1H72 POP X  35     137.220  30.056  48.104  1.00  0.00            
ATOM   4647 2H72 POP X  35     135.680  30.804  48.581  1.00  0.00            
ATOM   4648  O72 POP X  35     136.769  29.929  50.173  1.00  0.00            
ATOM   4649  C82 POP X  35     137.739  30.799  50.656  1.00  0.00            
ATOM   4650  O82 POP X  35     138.392  31.480  49.818  1.00  0.00            
ATOM   4651  C2A POP X  35     137.578  31.421  52.067  1.00  0.00            
ATOM   4652 1HA2 POP X  35     137.504  32.500  51.922  1.00  0.00            
ATOM   4653 2HA2 POP X  35     136.614  31.111  52.475  1.00  0.00            
ATOM   4654  C2B POP X  35     138.694  31.159  53.165  1.00  0.00            
ATOM   4655 1HB2 POP X  35     138.560  30.154  53.571  1.00  0.00            
ATOM   4656 2HB2 POP X  35     139.681  31.184  52.694  1.00  0.00            
ATOM   4657  C2C POP X  35     138.674  32.222  54.339  1.00  0.00            
ATOM   4658 1HC2 POP X  35     139.017  33.173  53.924  1.00  0.00            
ATOM   4659 2HC2 POP X  35     137.632  32.388  54.626  1.00  0.00            
ATOM   4660  C2D POP X  35     139.502  31.955  55.670  1.00  0.00            
ATOM   4661 1HD2 POP X  35     140.555  31.779  55.437  1.00  0.00            
ATOM   4662 2HD2 POP X  35     139.450  32.851  56.295  1.00  0.00            
ATOM   4663  C2E POP X  35     138.917  30.755  56.448  1.00  0.00            
ATOM   4664 1HE2 POP X  35     137.829  30.838  56.367  1.00  0.00            
ATOM   4665 2HE2 POP X  35     139.185  29.827  55.936  1.00  0.00            
ATOM   4666  C2F POP X  35     139.278  30.629  57.933  1.00  0.00            
ATOM   4667 1HF2 POP X  35     140.266  30.175  58.051  1.00  0.00            
ATOM   4668 2HF2 POP X  35     139.299  31.621  58.392  1.00  0.00            
ATOM   4669  C2G POP X  35     138.178  29.774  58.583  1.00  0.00            
ATOM   4670 1HG2 POP X  35     137.198  30.236  58.435  1.00  0.00            
ATOM   4671 2HG2 POP X  35     138.155  28.771  58.147  1.00  0.00            
ATOM   4672  C2H POP X  35     138.477  29.699  60.072  1.00  0.00            
ATOM   4673 1HH2 POP X  35     139.380  29.097  60.208  1.00  0.00            
ATOM   4674 2HH2 POP X  35     138.689  30.696  60.470  1.00  0.00            
ATOM   4675  C2I POP X  35     137.313  29.103  60.856  1.00  0.00            
ATOM   4676 1HI2 POP X  35     136.488  29.818  60.927  1.00  0.00            
ATOM   4677 2HI2 POP X  35     136.946  28.205  60.353  1.00  0.00            
ATOM   4678  C2J POP X  35     137.850  28.738  62.240  1.00  0.00            
ATOM   4679 1HJ2 POP X  35     138.726  28.090  62.151  1.00  0.00            
ATOM   4680 2HJ2 POP X  35     138.146  29.640  62.781  1.00  0.00            
ATOM   4681  C2K POP X  35     136.749  28.002  62.998  1.00  0.00            
ATOM   4682 1HK2 POP X  35     135.840  28.609  62.997  1.00  0.00            
ATOM   4683 2HK2 POP X  35     136.509  27.069  62.482  1.00  0.00            
ATOM   4684  C2L POP X  35     137.115  27.684  64.454  1.00  0.00            
ATOM   4685 1HL2 POP X  35     137.230  28.634  64.981  1.00  0.00            
ATOM   4686 2HL2 POP X  35     136.256  27.179  64.904  1.00  0.00            
ATOM   4687  C2M POP X  35     138.378  26.824  64.665  1.00  0.00            
ATOM   4688 1HM2 POP X  35     138.313  25.927  64.043  1.00  0.00            
ATOM   4689 2HM2 POP X  35     139.281  27.367  64.377  1.00  0.00            
ATOM   4690  C2N POP X  35     138.440  26.409  66.145  1.00  0.00            
ATOM   4691 1HN2 POP X  35     137.495  25.964  66.470  1.00  0.00            
ATOM   4692 2HN2 POP X  35     139.209  25.641  66.259  1.00  0.00            
ATOM   4693  C2T POP X  35     138.808  27.605  67.041  1.00  0.00            
ATOM   4694 1HT2 POP X  35     138.008  28.347  67.073  1.00  0.00            
ATOM   4695 2HT2 POP X  35     138.980  27.264  68.065  1.00  0.00            
ATOM   4696 3HT2 POP X  35     139.722  28.090  66.690  1.00  0.00            
ATOM   4697  C1T POP X  36      19.627  70.192  64.220  1.00  0.00            
ATOM   4698 1HT1 POP X  36      19.311  70.492  63.218  1.00  0.00            
ATOM   4699 2HT1 POP X  36      20.032  69.179  64.160  1.00  0.00            
ATOM   4700 3HT1 POP X  36      18.745  70.175  64.865  1.00  0.00            
ATOM   4701  C1N POP X  36      20.681  71.172  64.764  1.00  0.00            
ATOM   4702 1HN1 POP X  36      20.271  72.186  64.780  1.00  0.00            
ATOM   4703 2HN1 POP X  36      21.541  71.175  64.088  1.00  0.00            
ATOM   4704  C1M POP X  36      21.127  70.772  66.176  1.00  0.00            
ATOM   4705 1HM1 POP X  36      21.427  69.721  66.139  1.00  0.00            
ATOM   4706 2HM1 POP X  36      20.285  70.833  66.871  1.00  0.00            
ATOM   4707  C1L POP X  36      22.287  71.651  66.689  1.00  0.00            
ATOM   4708 1HL1 POP X  36      21.913  72.515  67.245  1.00  0.00            
ATOM   4709 2HL1 POP X  36      22.850  72.039  65.836  1.00  0.00            
ATOM   4710  C1K POP X  36      23.251  70.799  67.532  1.00  0.00            
ATOM   4711 1HK1 POP X  36      24.241  71.262  67.478  1.00  0.00            
ATOM   4712 2HK1 POP X  36      23.361  69.793  67.118  1.00  0.00            
ATOM   4713  C1J POP X  36      22.834  70.749  69.008  1.00  0.00            
ATOM   4714 1HJ1 POP X  36      21.811  70.375  69.102  1.00  0.00            
ATOM   4715 2HJ1 POP X  36      22.853  71.759  69.427  1.00  0.00            
ATOM   4716  C1I POP X  36      23.795  69.816  69.761  1.00  0.00            
ATOM   4717 1HI1 POP X  36      24.630  69.550  69.107  1.00  0.00            
ATOM   4718 2HI1 POP X  36      23.288  68.878  70.001  1.00  0.00            
ATOM   4719  C1H POP X  36      24.360  70.442  71.049  1.00  0.00            
ATOM   4720 1HH1 POP X  36      23.602  70.450  71.836  1.00  0.00            
ATOM   4721 2HH1 POP X  36      24.651  71.476  70.847  1.00  0.00            
ATOM   4722  CZ2 POP X  36      25.598  69.676  71.441  1.00  0.00            
ATOM   4723  HZ2 POP X  36      26.227  69.319  70.628  1.00  0.00            
ATOM   4724  CZ1 POP X  36      25.954  69.394  72.685  1.00  0.00            
ATOM   4725  HZ1 POP X  36      26.866  68.821  72.835  1.00  0.00            
ATOM   4726  C1G POP X  36      25.250  69.842  73.961  1.00  0.00            
ATOM   4727 1HG1 POP X  36      24.255  69.392  74.009  1.00  0.00            
ATOM   4728 2HG1 POP X  36      25.131  70.928  73.963  1.00  0.00            
ATOM   4729  C1F POP X  36      26.055  69.405  75.220  1.00  0.00            
ATOM   4730 1HF1 POP X  36      27.042  69.869  75.140  1.00  0.00            
ATOM   4731 2HF1 POP X  36      26.221  68.325  75.191  1.00  0.00            
ATOM   4732  C1E POP X  36      25.434  69.775  76.607  1.00  0.00            
ATOM   4733 1HE1 POP X  36      24.758  68.984  76.941  1.00  0.00            
ATOM   4734 2HE1 POP X  36      24.846  70.692  76.511  1.00  0.00            
ATOM   4735  C1D POP X  36      26.562  70.020  77.665  1.00  0.00            
ATOM   4736 1HD1 POP X  36      27.208  70.815  77.282  1.00  0.00            
ATOM   4737 2HD1 POP X  36      27.187  69.124  77.725  1.00  0.00            
ATOM   4738  C1C POP X  36      26.136  70.424  79.128  1.00  0.00            
ATOM   4739 1HC1 POP X  36      25.681  69.558  79.614  1.00  0.00            
ATOM   4740 2HC1 POP X  36      25.369  71.200  79.072  1.00  0.00            
ATOM   4741  C1B POP X  36      27.331  70.961  80.014  1.00  0.00            
ATOM   4742 1HB1 POP X  36      27.680  71.895  79.564  1.00  0.00            
ATOM   4743 2HB1 POP X  36      28.166  70.258  79.953  1.00  0.00            
ATOM   4744  C1A POP X  36      27.013  71.227  81.541  1.00  0.00            
ATOM   4745 1HA1 POP X  36      26.037  71.711  81.609  1.00  0.00            
ATOM   4746 2HA1 POP X  36      26.922  70.271  82.060  1.00  0.00            
ATOM   4747  C81 POP X  36      28.026  72.120  82.295  1.00  0.00            
ATOM   4748  O81 POP X  36      28.149  73.283  81.821  1.00  0.00            
ATOM   4749  O71 POP X  36      28.263  71.936  83.657  1.00  0.00            
ATOM   4750  C7  POP X  36      29.229  72.830  84.375  1.00  0.00            
ATOM   4751  C6  POP X  36      29.018  72.741  85.927  1.00  0.00            
ATOM   4752  O4P POP X  36      30.156  72.951  86.819  1.00  0.00            
ATOM   4753  P   POP X  36      29.732  72.787  88.352  1.00  0.00            
ATOM   4754  O2P POP X  36      29.453  71.367  88.674  1.00  0.00            
ATOM   4755  O3P POP X  36      28.687  73.756  88.750  1.00  0.00            
ATOM   4756  O1P POP X  36      31.000  73.375  89.120  1.00  0.00            
ATOM   4757  C5  POP X  36      31.924  72.480  89.772  1.00  0.00            
ATOM   4758  C4  POP X  36      32.798  73.116  90.870  1.00  0.00            
ATOM   4759  N   POP X  36      32.086  73.877  91.988  1.00  0.00            
ATOM   4760  C1  POP X  36      30.867  73.195  92.561  1.00  0.00            
ATOM   4761  H11 POP X  36      30.152  73.045  91.741  1.00  0.00            
ATOM   4762  H12 POP X  36      31.134  72.219  92.973  1.00  0.00            
ATOM   4763  H13 POP X  36      30.406  73.816  93.332  1.00  0.00            
ATOM   4764  C2  POP X  36      31.672  75.216  91.451  1.00  0.00            
ATOM   4765  H21 POP X  36      31.017  75.047  90.583  1.00  0.00            
ATOM   4766  H22 POP X  36      31.115  75.769  92.211  1.00  0.00            
ATOM   4767  H23 POP X  36      32.538  75.800  91.134  1.00  0.00            
ATOM   4768  C3  POP X  36      33.050  74.049  93.127  1.00  0.00            
ATOM   4769  H31 POP X  36      32.572  74.648  93.908  1.00  0.00            
ATOM   4770  H32 POP X  36      33.320  73.077  93.552  1.00  0.00            
ATOM   4771  H33 POP X  36      33.951  74.574  92.794  1.00  0.00            
ATOM   4772  H41 POP X  36      33.383  72.320  91.335  1.00  0.00            
ATOM   4773  H42 POP X  36      33.493  73.809  90.393  1.00  0.00            
ATOM   4774  H51 POP X  36      32.561  72.028  89.006  1.00  0.00            
ATOM   4775  H52 POP X  36      31.349  71.678  90.244  1.00  0.00            
ATOM   4776  H61 POP X  36      28.629  71.738  86.133  1.00  0.00            
ATOM   4777  H62 POP X  36      28.234  73.458  86.192  1.00  0.00            
ATOM   4778  H7  POP X  36      29.048  73.868  84.084  1.00  0.00            
ATOM   4779  C72 POP X  36      30.679  72.430  84.021  1.00  0.00            
ATOM   4780 1H72 POP X  36      31.390  73.042  84.585  1.00  0.00            
ATOM   4781 2H72 POP X  36      30.843  71.380  84.278  1.00  0.00            
ATOM   4782  O72 POP X  36      30.926  72.608  82.604  1.00  0.00            
ATOM   4783  C82 POP X  36      30.865  73.886  82.112  1.00  0.00            
ATOM   4784  O82 POP X  36      31.078  74.861  82.886  1.00  0.00            
ATOM   4785  C2A POP X  36      31.428  74.002  80.722  1.00  0.00            
ATOM   4786 1HA2 POP X  36      31.006  73.208  80.103  1.00  0.00            
ATOM   4787 2HA2 POP X  36      31.149  74.960  80.278  1.00  0.00            
ATOM   4788  C2B POP X  36      32.957  73.869  80.805  1.00  0.00            
ATOM   4789 1HB2 POP X  36      33.380  74.830  81.113  1.00  0.00            
ATOM   4790 2HB2 POP X  36      33.217  73.151  81.589  1.00  0.00            
ATOM   4791  C2C POP X  36      33.600  73.391  79.496  1.00  0.00            
ATOM   4792 1HC2 POP X  36      33.171  72.438  79.175  1.00  0.00            
ATOM   4793 2HC2 POP X  36      33.437  74.126  78.703  1.00  0.00            
ATOM   4794  C2D POP X  36      35.097  73.230  79.796  1.00  0.00            
ATOM   4795 1HD2 POP X  36      35.465  74.190  80.173  1.00  0.00            
ATOM   4796 2HD2 POP X  36      35.248  72.505  80.602  1.00  0.00            
ATOM   4797  C2E POP X  36      35.952  72.813  78.600  1.00  0.00            
ATOM   4798 1HE2 POP X  36      35.962  71.723  78.527  1.00  0.00            
ATOM   4799 2HE2 POP X  36      35.506  73.203  77.681  1.00  0.00            
ATOM   4800  C2F POP X  36      37.375  73.383  78.756  1.00  0.00            
ATOM   4801 1HF2 POP X  36      37.361  74.472  78.659  1.00  0.00            
ATOM   4802 2HF2 POP X  36      37.809  73.118  79.724  1.00  0.00            
ATOM   4803  C2G POP X  36      38.173  72.749  77.624  1.00  0.00            
ATOM   4804 1HG2 POP X  36      38.313  71.686  77.842  1.00  0.00            
ATOM   4805 2HG2 POP X  36      37.568  72.809  76.716  1.00  0.00            
ATOM   4806  C2H POP X  36      39.535  73.390  77.339  1.00  0.00            
ATOM   4807 1HH2 POP X  36      39.403  74.431  77.034  1.00  0.00            
ATOM   4808 2HH2 POP X  36      40.153  73.380  78.241  1.00  0.00            
ATOM   4809  C2I POP X  36      40.231  72.590  76.214  1.00  0.00            
ATOM   4810 1HI2 POP X  36      41.172  73.100  75.991  1.00  0.00            
ATOM   4811 2HI2 POP X  36      40.496  71.592  76.574  1.00  0.00            
ATOM   4812  C2J POP X  36      39.395  72.460  74.911  1.00  0.00            
ATOM   4813 1HJ2 POP X  36      38.729  71.597  74.989  1.00  0.00            
ATOM   4814 2HJ2 POP X  36      38.773  73.348  74.770  1.00  0.00            
ATOM   4815  C2K POP X  36      40.305  72.321  73.684  1.00  0.00            
ATOM   4816 1HK2 POP X  36      40.851  73.251  73.506  1.00  0.00            
ATOM   4817 2HK2 POP X  36      41.016  71.560  74.002  1.00  0.00            
ATOM   4818  C2L POP X  36      39.529  71.889  72.411  1.00  0.00            
ATOM   4819 1HL2 POP X  36      38.975  70.971  72.622  1.00  0.00            
ATOM   4820 2HL2 POP X  36      38.796  72.654  72.143  1.00  0.00            
ATOM   4821  C2M POP X  36      40.477  71.641  71.218  1.00  0.00            
ATOM   4822 1HM2 POP X  36      39.943  71.125  70.416  1.00  0.00            
ATOM   4823 2HM2 POP X  36      40.856  72.588  70.824  1.00  0.00            
ATOM   4824  C2N POP X  36      41.644  70.782  71.748  1.00  0.00            
ATOM   4825 1HN2 POP X  36      42.285  71.370  72.407  1.00  0.00            
ATOM   4826 2HN2 POP X  36      41.263  69.919  72.302  1.00  0.00            
ATOM   4827  C2T POP X  36      42.607  70.288  70.686  1.00  0.00            
ATOM   4828 1HT2 POP X  36      43.049  71.128  70.145  1.00  0.00            
ATOM   4829 2HT2 POP X  36      43.415  69.709  71.142  1.00  0.00            
ATOM   4830 3HT2 POP X  36      42.091  69.647  69.968  1.00  0.00            
ATOM   4831  C1T POP X  37      -3.450  93.989  66.968  1.00  0.00            
ATOM   4832 1HT1 POP X  37      -4.062  94.773  67.419  1.00  0.00            
ATOM   4833 2HT1 POP X  37      -3.574  94.080  65.887  1.00  0.00            
ATOM   4834 3HT1 POP X  37      -3.848  93.027  67.301  1.00  0.00            
ATOM   4835  C1N POP X  37      -1.986  94.174  67.397  1.00  0.00            
ATOM   4836 1HN1 POP X  37      -1.942  94.408  68.464  1.00  0.00            
ATOM   4837 2HN1 POP X  37      -1.543  95.014  66.856  1.00  0.00            
ATOM   4838  C1M POP X  37      -1.197  92.887  67.134  1.00  0.00            
ATOM   4839 1HM1 POP X  37      -1.568  92.098  67.794  1.00  0.00            
ATOM   4840 2HM1 POP X  37      -0.142  93.047  67.375  1.00  0.00            
ATOM   4841  C1L POP X  37      -1.350  92.457  65.662  1.00  0.00            
ATOM   4842 1HL1 POP X  37      -0.874  93.196  65.012  1.00  0.00            
ATOM   4843 2HL1 POP X  37      -2.391  92.355  65.354  1.00  0.00            
ATOM   4844  C1K POP X  37      -0.712  91.088  65.480  1.00  0.00            
ATOM   4845 1HK1 POP X  37      -1.245  90.338  66.071  1.00  0.00            
ATOM   4846 2HK1 POP X  37       0.316  91.128  65.851  1.00  0.00            
ATOM   4847  C1J POP X  37      -0.704  90.682  64.008  1.00  0.00            
ATOM   4848 1HJ1 POP X  37      -0.336  91.506  63.389  1.00  0.00            
ATOM   4849 2HJ1 POP X  37      -1.720  90.442  63.684  1.00  0.00            
ATOM   4850  C1I POP X  37       0.217  89.470  63.843  1.00  0.00            
ATOM   4851 1HI1 POP X  37      -0.050  88.674  64.544  1.00  0.00            
ATOM   4852 2HI1 POP X  37       1.241  89.772  64.079  1.00  0.00            
ATOM   4853  C1H POP X  37       0.162  88.975  62.404  1.00  0.00            
ATOM   4854 1HH1 POP X  37       1.194  88.748  62.140  1.00  0.00            
ATOM   4855 2HH1 POP X  37      -0.186  89.762  61.730  1.00  0.00            
ATOM   4856  CZ2 POP X  37      -0.713  87.752  62.286  1.00  0.00            
ATOM   4857  HZ2 POP X  37      -1.443  87.541  63.065  1.00  0.00            
ATOM   4858  CZ1 POP X  37      -0.538  86.935  61.253  1.00  0.00            
ATOM   4859  HZ1 POP X  37      -1.153  86.042  61.173  1.00  0.00            
ATOM   4860  C1G POP X  37       0.425  87.202  60.098  1.00  0.00            
ATOM   4861 1HG1 POP X  37       1.376  87.620  60.426  1.00  0.00            
ATOM   4862 2HG1 POP X  37      -0.049  87.930  59.435  1.00  0.00            
ATOM   4863  C1F POP X  37       0.745  85.926  59.301  1.00  0.00            
ATOM   4864 1HF1 POP X  37      -0.177  85.401  59.036  1.00  0.00            
ATOM   4865 2HF1 POP X  37       1.373  85.249  59.887  1.00  0.00            
ATOM   4866  C1E POP X  37       1.467  86.388  58.020  1.00  0.00            
ATOM   4867 1HE1 POP X  37       2.397  86.882  58.315  1.00  0.00            
ATOM   4868 2HE1 POP X  37       0.865  87.129  57.486  1.00  0.00            
ATOM   4869  C1D POP X  37       1.787  85.228  57.049  1.00  0.00            
ATOM   4870 1HD1 POP X  37       0.886  84.926  56.512  1.00  0.00            
ATOM   4871 2HD1 POP X  37       2.127  84.366  57.629  1.00  0.00            
ATOM   4872  C1C POP X  37       2.913  85.631  56.056  1.00  0.00            
ATOM   4873 1HC1 POP X  37       3.738  86.066  56.627  1.00  0.00            
ATOM   4874 2HC1 POP X  37       2.555  86.411  55.380  1.00  0.00            
ATOM   4875  C1B POP X  37       3.495  84.442  55.246  1.00  0.00            
ATOM   4876 1HB1 POP X  37       3.673  83.594  55.914  1.00  0.00            
ATOM   4877 2HB1 POP X  37       4.469  84.734  54.843  1.00  0.00            
ATOM   4878  C1A POP X  37       2.587  84.015  54.068  1.00  0.00            
ATOM   4879 1HA1 POP X  37       2.465  84.869  53.404  1.00  0.00            
ATOM   4880 2HA1 POP X  37       1.601  83.780  54.462  1.00  0.00            
ATOM   4881  C81 POP X  37       3.095  82.793  53.302  1.00  0.00            
ATOM   4882  O81 POP X  37       3.370  81.764  53.975  1.00  0.00            
ATOM   4883  O71 POP X  37       3.560  82.873  52.012  1.00  0.00            
ATOM   4884  C7  POP X  37       2.695  83.477  51.005  1.00  0.00            
ATOM   4885  C6  POP X  37       3.494  83.730  49.687  1.00  0.00            
ATOM   4886  O4P POP X  37       3.604  82.688  48.692  1.00  0.00            
ATOM   4887  P   POP X  37       4.037  83.310  47.296  1.00  0.00            
ATOM   4888  O2P POP X  37       5.274  84.117  47.463  1.00  0.00            
ATOM   4889  O3P POP X  37       2.891  83.937  46.605  1.00  0.00            
ATOM   4890  O1P POP X  37       4.376  82.011  46.471  1.00  0.00            
ATOM   4891  C5  POP X  37       5.354  82.297  45.469  1.00  0.00            
ATOM   4892  C4  POP X  37       5.503  81.044  44.652  1.00  0.00            
ATOM   4893  N   POP X  37       6.112  81.328  43.273  1.00  0.00            
ATOM   4894  C1  POP X  37       6.175  80.036  42.512  1.00  0.00            
ATOM   4895  H11 POP X  37       6.830  79.326  43.027  1.00  0.00            
ATOM   4896  H12 POP X  37       5.176  79.603  42.405  1.00  0.00            
ATOM   4897  H13 POP X  37       6.584  80.223  41.515  1.00  0.00            
ATOM   4898  C2  POP X  37       7.482  81.972  43.307  1.00  0.00            
ATOM   4899  H21 POP X  37       8.194  81.311  43.807  1.00  0.00            
ATOM   4900  H22 POP X  37       7.827  82.182  42.292  1.00  0.00            
ATOM   4901  H23 POP X  37       7.417  82.910  43.871  1.00  0.00            
ATOM   4902  C3  POP X  37       5.225  82.248  42.484  1.00  0.00            
ATOM   4903  H31 POP X  37       5.612  82.365  41.469  1.00  0.00            
ATOM   4904  H32 POP X  37       4.206  81.853  42.441  1.00  0.00            
ATOM   4905  H33 POP X  37       5.196  83.230  42.965  1.00  0.00            
ATOM   4906  H41 POP X  37       6.121  80.326  45.195  1.00  0.00            
ATOM   4907  H42 POP X  37       4.509  80.611  44.520  1.00  0.00            
ATOM   4908  H51 POP X  37       6.315  82.555  45.925  1.00  0.00            
ATOM   4909  H52 POP X  37       4.997  83.133  44.864  1.00  0.00            
ATOM   4910  H61 POP X  37       4.507  84.044  49.959  1.00  0.00            
ATOM   4911  H62 POP X  37       3.004  84.591  49.218  1.00  0.00            
ATOM   4912  H7  POP X  37       2.456  84.486  51.349  1.00  0.00            
ATOM   4913  C72 POP X  37       1.334  82.735  50.883  1.00  0.00            
ATOM   4914 1H72 POP X  37       0.818  83.033  49.966  1.00  0.00            
ATOM   4915 2H72 POP X  37       1.493  81.652  50.881  1.00  0.00            
ATOM   4916  O72 POP X  37       0.530  83.136  52.044  1.00  0.00            
ATOM   4917  C82 POP X  37      -0.699  82.566  52.256  1.00  0.00            
ATOM   4918  O82 POP X  37      -1.097  81.644  51.495  1.00  0.00            
ATOM   4919  C2A POP X  37      -1.185  82.537  53.703  1.00  0.00            
ATOM   4920 1HA2 POP X  37      -1.640  81.565  53.907  1.00  0.00            
ATOM   4921 2HA2 POP X  37      -0.322  82.612  54.364  1.00  0.00            
ATOM   4922  C2B POP X  37      -2.207  83.656  54.061  1.00  0.00            
ATOM   4923 1HB2 POP X  37      -1.849  84.613  53.669  1.00  0.00            
ATOM   4924 2HB2 POP X  37      -3.159  83.441  53.568  1.00  0.00            
ATOM   4925  C2C POP X  37      -2.432  83.801  55.597  1.00  0.00            
ATOM   4926 1HC2 POP X  37      -2.664  82.827  56.037  1.00  0.00            
ATOM   4927 2HC2 POP X  37      -1.503  84.149  56.055  1.00  0.00            
ATOM   4928  C2D POP X  37      -3.581  84.796  55.926  1.00  0.00            
ATOM   4929 1HD2 POP X  37      -3.501  85.646  55.244  1.00  0.00            
ATOM   4930 2HD2 POP X  37      -4.545  84.320  55.726  1.00  0.00            
ATOM   4931  C2E POP X  37      -3.557  85.342  57.372  1.00  0.00            
ATOM   4932 1HE2 POP X  37      -3.695  84.530  58.090  1.00  0.00            
ATOM   4933 2HE2 POP X  37      -2.565  85.765  57.553  1.00  0.00            
ATOM   4934  C2F POP X  37      -4.645  86.432  57.587  1.00  0.00            
ATOM   4935 1HF2 POP X  37      -4.835  86.972  56.655  1.00  0.00            
ATOM   4936 2HF2 POP X  37      -5.584  85.972  57.904  1.00  0.00            
ATOM   4937  C2G POP X  37      -4.132  87.435  58.645  1.00  0.00            
ATOM   4938 1HG2 POP X  37      -3.899  86.904  59.572  1.00  0.00            
ATOM   4939 2HG2 POP X  37      -3.202  87.886  58.289  1.00  0.00            
ATOM   4940  C2H POP X  37      -5.139  88.562  58.948  1.00  0.00            
ATOM   4941 1HH2 POP X  37      -5.446  88.996  57.995  1.00  0.00            
ATOM   4942 2HH2 POP X  37      -6.031  88.128  59.408  1.00  0.00            
ATOM   4943  C2I POP X  37      -4.570  89.672  59.859  1.00  0.00            
ATOM   4944 1HI2 POP X  37      -4.226  89.224  60.794  1.00  0.00            
ATOM   4945 2HI2 POP X  37      -3.702  90.144  59.392  1.00  0.00            
ATOM   4946  C2J POP X  37      -5.657  90.718  60.178  1.00  0.00            
ATOM   4947 1HJ2 POP X  37      -6.532  90.221  60.605  1.00  0.00            
ATOM   4948 2HJ2 POP X  37      -5.276  91.396  60.946  1.00  0.00            
ATOM   4949  C2K POP X  37      -6.084  91.553  58.955  1.00  0.00            
ATOM   4950 1HK2 POP X  37      -6.558  90.887  58.235  1.00  0.00            
ATOM   4951 2HK2 POP X  37      -6.882  92.212  59.308  1.00  0.00            
ATOM   4952  C2L POP X  37      -4.991  92.422  58.289  1.00  0.00            
ATOM   4953 1HL2 POP X  37      -4.521  93.067  59.036  1.00  0.00            
ATOM   4954 2HL2 POP X  37      -4.216  91.813  57.818  1.00  0.00            
ATOM   4955  C2M POP X  37      -5.732  93.276  57.248  1.00  0.00            
ATOM   4956 1HM2 POP X  37      -6.627  93.722  57.688  1.00  0.00            
ATOM   4957 2HM2 POP X  37      -5.091  94.110  56.952  1.00  0.00            
ATOM   4958  C2N POP X  37      -6.091  92.469  55.982  1.00  0.00            
ATOM   4959 1HN2 POP X  37      -5.208  92.386  55.343  1.00  0.00            
ATOM   4960 2HN2 POP X  37      -6.404  91.451  56.213  1.00  0.00            
ATOM   4961  C2T POP X  37      -7.227  93.145  55.211  1.00  0.00            
ATOM   4962 1HT2 POP X  37      -6.950  94.163  54.927  1.00  0.00            
ATOM   4963 2HT2 POP X  37      -7.452  92.586  54.300  1.00  0.00            
ATOM   4964 3HT2 POP X  37      -8.136  93.189  55.817  1.00  0.00            
ATOM   4965  C1T POP X  38     103.227  53.896  59.176  1.00  0.00            
ATOM   4966 1HT1 POP X  38     103.841  52.993  59.196  1.00  0.00            
ATOM   4967 2HT1 POP X  38     102.567  53.841  58.307  1.00  0.00            
ATOM   4968 3HT1 POP X  38     103.899  54.749  59.056  1.00  0.00            
ATOM   4969  C1N POP X  38     102.402  54.007  60.484  1.00  0.00            
ATOM   4970 1HN1 POP X  38     103.096  54.163  61.315  1.00  0.00            
ATOM   4971 2HN1 POP X  38     101.907  53.051  60.670  1.00  0.00            
ATOM   4972  C1M POP X  38     101.325  55.129  60.519  1.00  0.00            
ATOM   4973 1HM1 POP X  38     100.898  55.197  61.523  1.00  0.00            
ATOM   4974 2HM1 POP X  38     100.514  54.835  59.848  1.00  0.00            
ATOM   4975  C1L POP X  38     101.852  56.512  60.082  1.00  0.00            
ATOM   4976 1HL1 POP X  38     102.393  56.422  59.139  1.00  0.00            
ATOM   4977 2HL1 POP X  38     102.558  56.888  60.828  1.00  0.00            
ATOM   4978  C1K POP X  38     100.729  57.524  59.868  1.00  0.00            
ATOM   4979 1HK1 POP X  38     100.178  57.672  60.801  1.00  0.00            
ATOM   4980 2HK1 POP X  38     100.032  57.093  59.144  1.00  0.00            
ATOM   4981  C1J POP X  38     101.272  58.871  59.360  1.00  0.00            
ATOM   4982 1HJ1 POP X  38     102.011  58.726  58.568  1.00  0.00            
ATOM   4983 2HJ1 POP X  38     101.728  59.444  60.173  1.00  0.00            
ATOM   4984  C1I POP X  38     100.026  59.565  58.799  1.00  0.00            
ATOM   4985 1HI1 POP X  38      99.283  59.677  59.594  1.00  0.00            
ATOM   4986 2HI1 POP X  38      99.571  58.968  58.003  1.00  0.00            
ATOM   4987  C1H POP X  38     100.365  60.935  58.236  1.00  0.00            
ATOM   4988 1HH1 POP X  38     101.035  60.792  57.393  1.00  0.00            
ATOM   4989 2HH1 POP X  38     100.945  61.481  58.984  1.00  0.00            
ATOM   4990  CZ2 POP X  38      99.101  61.736  57.972  1.00  0.00            
ATOM   4991  HZ2 POP X  38      98.507  62.020  58.838  1.00  0.00            
ATOM   4992  CZ1 POP X  38      98.718  62.085  56.754  1.00  0.00            
ATOM   4993  HZ1 POP X  38      97.805  62.656  56.600  1.00  0.00            
ATOM   4994  C1G POP X  38      99.528  61.707  55.537  1.00  0.00            
ATOM   4995 1HG1 POP X  38      99.334  60.664  55.273  1.00  0.00            
ATOM   4996 2HG1 POP X  38     100.594  61.829  55.723  1.00  0.00            
ATOM   4997  C1F POP X  38      99.233  62.596  54.335  1.00  0.00            
ATOM   4998 1HF1 POP X  38      99.372  63.645  54.608  1.00  0.00            
ATOM   4999 2HF1 POP X  38      98.196  62.465  54.012  1.00  0.00            
ATOM   5000  C1E POP X  38     100.197  62.219  53.198  1.00  0.00            
ATOM   5001 1HE1 POP X  38     100.049  61.173  52.918  1.00  0.00            
ATOM   5002 2HE1 POP X  38     101.227  62.319  53.553  1.00  0.00            
ATOM   5003  C1D POP X  38     100.014  63.113  51.958  1.00  0.00            
ATOM   5004 1HD1 POP X  38     100.040  64.168  52.243  1.00  0.00            
ATOM   5005 2HD1 POP X  38      99.039  62.915  51.505  1.00  0.00            
ATOM   5006  C1C POP X  38     101.149  62.828  50.928  1.00  0.00            
ATOM   5007 1HC1 POP X  38     101.227  61.748  50.777  1.00  0.00            
ATOM   5008 2HC1 POP X  38     102.101  63.158  51.353  1.00  0.00            
ATOM   5009  C1B POP X  38     100.953  63.503  49.541  1.00  0.00            
ATOM   5010 1HB1 POP X  38     100.826  64.581  49.667  1.00  0.00            
ATOM   5011 2HB1 POP X  38     100.037  63.116  49.086  1.00  0.00            
ATOM   5012  C1A POP X  38     102.165  63.222  48.598  1.00  0.00            
ATOM   5013 1HA1 POP X  38     102.393  62.154  48.621  1.00  0.00            
ATOM   5014 2HA1 POP X  38     103.047  63.739  48.983  1.00  0.00            
ATOM   5015  C81 POP X  38     101.956  63.614  47.140  1.00  0.00            
ATOM   5016  O81 POP X  38     101.054  62.974  46.531  1.00  0.00            
ATOM   5017  O71 POP X  38     103.087  63.947  46.437  1.00  0.00            
ATOM   5018  C7  POP X  38     103.644  62.903  45.573  1.00  0.00            
ATOM   5019  C6  POP X  38     103.363  63.204  44.070  1.00  0.00            
ATOM   5020  O4P POP X  38     104.451  63.720  43.259  1.00  0.00            
ATOM   5021  P   POP X  38     103.870  64.512  41.989  1.00  0.00            
ATOM   5022  O2P POP X  38     104.875  64.967  41.003  1.00  0.00            
ATOM   5023  O3P POP X  38     102.867  65.497  42.458  1.00  0.00            
ATOM   5024  O1P POP X  38     103.157  63.241  41.321  1.00  0.00            
ATOM   5025  C5  POP X  38     104.076  62.321  40.691  1.00  0.00            
ATOM   5026  C4  POP X  38     103.397  61.044  40.214  1.00  0.00            
ATOM   5027  N   POP X  38     103.151  59.964  41.264  1.00  0.00            
ATOM   5028  C1  POP X  38     102.100  60.352  42.272  1.00  0.00            
ATOM   5029  H11 POP X  38     102.307  59.893  43.241  1.00  0.00            
ATOM   5030  H12 POP X  38     102.102  61.444  42.356  1.00  0.00            
ATOM   5031  H13 POP X  38     101.107  60.051  41.928  1.00  0.00            
ATOM   5032  C2  POP X  38     104.432  59.555  41.933  1.00  0.00            
ATOM   5033  H21 POP X  38     104.820  60.412  42.494  1.00  0.00            
ATOM   5034  H22 POP X  38     104.249  58.728  42.623  1.00  0.00            
ATOM   5035  H23 POP X  38     105.176  59.254  41.191  1.00  0.00            
ATOM   5036  C3  POP X  38     102.634  58.748  40.561  1.00  0.00            
ATOM   5037  H31 POP X  38     102.416  57.973  41.301  1.00  0.00            
ATOM   5038  H32 POP X  38     101.713  58.979  40.016  1.00  0.00            
ATOM   5039  H33 POP X  38     103.383  58.359  39.863  1.00  0.00            
ATOM   5040  H41 POP X  38     102.437  61.322  39.775  1.00  0.00            
ATOM   5041  H42 POP X  38     104.014  60.604  39.429  1.00  0.00            
ATOM   5042  H51 POP X  38     104.898  62.083  41.370  1.00  0.00            
ATOM   5043  H52 POP X  38     104.500  62.824  39.816  1.00  0.00            
ATOM   5044  H61 POP X  38     102.484  63.855  44.045  1.00  0.00            
ATOM   5045  H62 POP X  38     103.085  62.254  43.633  1.00  0.00            
ATOM   5046  H7  POP X  38     103.134  61.960  45.796  1.00  0.00            
ATOM   5047  C72 POP X  38     105.114  62.682  45.971  1.00  0.00            
ATOM   5048 1H72 POP X  38     105.594  61.971  45.293  1.00  0.00            
ATOM   5049 2H72 POP X  38     105.656  63.633  45.961  1.00  0.00            
ATOM   5050  O72 POP X  38     105.077  62.129  47.323  1.00  0.00            
ATOM   5051  C82 POP X  38     106.263  61.934  47.965  1.00  0.00            
ATOM   5052  O82 POP X  38     107.320  61.825  47.286  1.00  0.00            
ATOM   5053  C2A POP X  38     106.388  62.639  49.300  1.00  0.00            
ATOM   5054 1HA2 POP X  38     107.444  62.698  49.574  1.00  0.00            
ATOM   5055 2HA2 POP X  38     106.043  63.666  49.166  1.00  0.00            
ATOM   5056  C2B POP X  38     105.597  61.979  50.466  1.00  0.00            
ATOM   5057 1HB2 POP X  38     104.553  61.827  50.176  1.00  0.00            
ATOM   5058 2HB2 POP X  38     106.024  61.001  50.704  1.00  0.00            
ATOM   5059  C2C POP X  38     105.660  62.904  51.704  1.00  0.00            
ATOM   5060 1HC2 POP X  38     106.709  63.105  51.940  1.00  0.00
[truncated: 17,972,828 more chars]
