# Supplementary material for: On Calculation of the Electrostatic Potential of a Phosphatidylinositol Phosphate-Containing Phosphatidylcholine Lipid Membrane Accounting for Membrane Dynamics
Source: PLoS One. 2014 Aug 20;9(8):e104778. doi: 10.1371/journal.pone.0104778 (PMC4139306; doi:10.1371/journal.pone.0104778)
Supplement: File S2 — Python script for calculation of isopotential height, python script for calculation of average and remedian electrostatic potentials, GAFF and CHARMM Gromacs input files (mdp, pdb, top, itp) for PtdIns(3)P and POPC (GAFF), POPC parameters for CHARMM are available from the Gromacs website). (ZIP) [file pone.0104778.s002.zip › PtdIns(3)P Simulation Files/ptdins3p_CHARMM_GMX.top]

;
;	File 'popc_ptd.top' was generated
;	By user: fullerjn (2008)
;	On host: geras
;	At date: Thu Jul 21 17:00:55 2011
;
;	This is a standalone topology file
;
;	It was generated using program:
;	pdb2gmx - VERSION 4.5.4
;
;	Command line was:
;	pdb2gmx -f popc_ptd3.pdb -o popc_ptd.pdb -p popc_ptd.top -ff charmm36 
;
;	Force field was read from the standard Gromacs share directory.
;

; Include forcefield parameters
#include "charmm36.ff/forcefield.itp"

[ moleculetype ]
; Name            nrexcl
Other_chain_X       3

[ atoms ]
;   nr       type  resnr residue  atom   cgnr     charge       mass  typeB    chargeB      massB
; residue   1 PTD3 rtp PTD3 q -3.0
     1       CTL3      1   PTD3    C1T      1      -0.27     12.011   ; qtot -0.27
     2       CTL2      1   PTD3    C1N      2      -0.18     12.011   ; qtot -0.45
     3       CTL2      1   PTD3    C1M      3      -0.18     12.011   ; qtot -0.63
     4       CTL2      1   PTD3    C1L      4      -0.18     12.011   ; qtot -0.81
     5       CTL2      1   PTD3    C1K      5      -0.18     12.011   ; qtot -0.99
     6       CTL2      1   PTD3    C1J      6      -0.18     12.011   ; qtot -1.17
     7       CTL2      1   PTD3    C1I      7      -0.18     12.011   ; qtot -1.35
     8       CTL2      1   PTD3    C1H      8      -0.18     12.011   ; qtot -1.53
     9       CEL1      1   PTD3    CZ2      9      -0.15     12.011   ; qtot -1.68
    10       CEL1      1   PTD3    CZ1     10      -0.15     12.011   ; qtot -1.83
    11       CTL2      1   PTD3    C1G     11      -0.18     12.011   ; qtot -2.01
    12       CTL2      1   PTD3    C1F     12      -0.18     12.011   ; qtot -2.19
    13       CTL2      1   PTD3    C1E     13      -0.18     12.011   ; qtot -2.37
    14       CTL2      1   PTD3    C1D     14      -0.18     12.011   ; qtot -2.55
    15       CTL2      1   PTD3    C1C     15      -0.18     12.011   ; qtot -2.73
    16       CTL2      1   PTD3    C1B     16      -0.18     12.011   ; qtot -2.91
    17       CTL2      1   PTD3    C1A     17      -0.22     12.011   ; qtot -3.13
    18         CL      1   PTD3    C81     18        0.9     12.011   ; qtot -2.23
    19        OBL      1   PTD3    O81     19      -0.63    15.9994   ; qtot -2.86
    20        OSL      1   PTD3    O71     20      -0.49    15.9994   ; qtot -3.35
    21       CTL1      1   PTD3     C7     21       0.17     12.011   ; qtot -3.18
    22       CTL2      1   PTD3     C6     22      -0.08     12.011   ; qtot -3.26
    23       OSLP      1   PTD3    O4P     23      -0.58    15.9994   ; qtot -3.84
    24       CTL2      1   PTD3    C72     24       0.08     12.011   ; qtot -3.76
    25        OSL      1   PTD3    O72     25      -0.49    15.9994   ; qtot -4.25
    26         CL      1   PTD3    C82     26        0.9     12.011   ; qtot -3.35
    27        OBL      1   PTD3    O82     27      -0.63    15.9994   ; qtot -3.98
    28       CTL2      1   PTD3    C2A     28      -0.22     12.011   ; qtot -4.2
    29       CTL2      1   PTD3    C2B     29      -0.18     12.011   ; qtot -4.38
    30       CTL2      1   PTD3    C2C     30      -0.18     12.011   ; qtot -4.56
    31       CTL2      1   PTD3    C2D     31      -0.18     12.011   ; qtot -4.74
    32       CTL2      1   PTD3    C2E     32      -0.18     12.011   ; qtot -4.92
    33       CTL2      1   PTD3    C2F     33      -0.18     12.011   ; qtot -5.1
    34       CTL2      1   PTD3    C2G     34      -0.18     12.011   ; qtot -5.28
    35       CTL2      1   PTD3    C2H     35      -0.18     12.011   ; qtot -5.46
    36       CTL2      1   PTD3    C2I     36      -0.18     12.011   ; qtot -5.64
    37       CTL2      1   PTD3    C2J     37      -0.18     12.011   ; qtot -5.82
    38       CTL2      1   PTD3    C2K     38      -0.18     12.011   ; qtot -6
    39       CTL2      1   PTD3    C2L     39      -0.18     12.011   ; qtot -6.18
    40       CTL2      1   PTD3    C2M     40      -0.18     12.011   ; qtot -6.36
    41       CTL2      1   PTD3    C2N     41      -0.18     12.011   ; qtot -6.54
    42       CTL3      1   PTD3    C2T     42      -0.27     12.011   ; qtot -6.81
    43       HAL3      1   PTD3   HT11     43       0.09      1.008   ; qtot -6.72
    44       HAL3      1   PTD3   HT12     44       0.09      1.008   ; qtot -6.63
    45       HAL3      1   PTD3   HT13     45       0.09      1.008   ; qtot -6.54
    46       HAL2      1   PTD3   HN11     46       0.09      1.008   ; qtot -6.45
    47       HAL2      1   PTD3   HN12     47       0.09      1.008   ; qtot -6.36
    48       HAL2      1   PTD3   HM11     48       0.09      1.008   ; qtot -6.27
    49       HAL2      1   PTD3   HM12     49       0.09      1.008   ; qtot -6.18
    50       HAL2      1   PTD3   HL11     50       0.09      1.008   ; qtot -6.09
    51       HAL2      1   PTD3   HL12     51       0.09      1.008   ; qtot -6
    52       HAL2      1   PTD3   HK11     52       0.09      1.008   ; qtot -5.91
    53       HAL2      1   PTD3   HK12     53       0.09      1.008   ; qtot -5.82
    54       HAL2      1   PTD3   HJ11     54       0.09      1.008   ; qtot -5.73
    55       HAL2      1   PTD3   HJ12     55       0.09      1.008   ; qtot -5.64
    56       HAL2      1   PTD3   HI11     56       0.09      1.008   ; qtot -5.55
    57       HAL2      1   PTD3   HI12     57       0.09      1.008   ; qtot -5.46
    58       HAL2      1   PTD3   HH11     58       0.09      1.008   ; qtot -5.37
    59       HAL2      1   PTD3   HH12     59       0.09      1.008   ; qtot -5.28
    60       HEL1      1   PTD3    HZ2     60       0.15      1.008   ; qtot -5.13
    61       HEL1      1   PTD3    HZ1     61       0.15      1.008   ; qtot -4.98
    62       HAL2      1   PTD3   HG11     62       0.09      1.008   ; qtot -4.89
    63       HAL2      1   PTD3   HG12     63       0.09      1.008   ; qtot -4.8
    64       HAL2      1   PTD3   HF11     64       0.09      1.008   ; qtot -4.71
    65       HAL2      1   PTD3   HF12     65       0.09      1.008   ; qtot -4.62
    66       HAL2      1   PTD3   HE11     66       0.09      1.008   ; qtot -4.53
    67       HAL2      1   PTD3   HE12     67       0.09      1.008   ; qtot -4.44
    68       HAL2      1   PTD3   HD11     68       0.09      1.008   ; qtot -4.35
    69       HAL2      1   PTD3   HD12     69       0.09      1.008   ; qtot -4.26
    70       HAL2      1   PTD3   HC11     70       0.09      1.008   ; qtot -4.17
    71       HAL2      1   PTD3   HC12     71       0.09      1.008   ; qtot -4.08
    72       HAL2      1   PTD3   HB11     72       0.09      1.008   ; qtot -3.99
    73       HAL2      1   PTD3   HB12     73       0.09      1.008   ; qtot -3.9
    74       HAL2      1   PTD3   HA11     74       0.09      1.008   ; qtot -3.81
    75       HAL2      1   PTD3   HA12     75       0.09      1.008   ; qtot -3.72
    76       HAL2      1   PTD3    H61     76       0.09      1.008   ; qtot -3.63
    77       HAL2      1   PTD3    H62     77       0.09      1.008   ; qtot -3.54
    78       HAL1      1   PTD3     H7     78       0.09      1.008   ; qtot -3.45
    79       HAL2      1   PTD3   H721     79       0.09      1.008   ; qtot -3.36
    80       HAL2      1   PTD3   H722     80       0.09      1.008   ; qtot -3.27
    81       HAL2      1   PTD3   HA21     81       0.09      1.008   ; qtot -3.18
    82       HAL2      1   PTD3   HA22     82       0.09      1.008   ; qtot -3.09
    83       HAL2      1   PTD3   HB21     83       0.09      1.008   ; qtot -3
    84       HAL2      1   PTD3   HB22     84       0.09      1.008   ; qtot -2.91
    85       HAL2      1   PTD3   HC21     85       0.09      1.008   ; qtot -2.82
    86       HAL2      1   PTD3   HC22     86       0.09      1.008   ; qtot -2.73
    87       HAL2      1   PTD3   HD21     87       0.09      1.008   ; qtot -2.64
    88       HAL2      1   PTD3   HD22     88       0.09      1.008   ; qtot -2.55
    89       HAL2      1   PTD3   HE21     89       0.09      1.008   ; qtot -2.46
    90       HAL2      1   PTD3   HE22     90       0.09      1.008   ; qtot -2.37
    91       HAL2      1   PTD3   HF21     91       0.09      1.008   ; qtot -2.28
    92       HAL2      1   PTD3   HF22     92       0.09      1.008   ; qtot -2.19
    93       HAL2      1   PTD3   HG21     93       0.09      1.008   ; qtot -2.1
    94       HAL2      1   PTD3   HG22     94       0.09      1.008   ; qtot -2.01
    95       HAL2      1   PTD3   HH21     95       0.09      1.008   ; qtot -1.92
    96       HAL2      1   PTD3   HH22     96       0.09      1.008   ; qtot -1.83
    97       HAL2      1   PTD3   HI21     97       0.09      1.008   ; qtot -1.74
    98       HAL2      1   PTD3   HI22     98       0.09      1.008   ; qtot -1.65
    99       HAL2      1   PTD3   HJ21     99       0.09      1.008   ; qtot -1.56
   100       HAL2      1   PTD3   HJ22    100       0.09      1.008   ; qtot -1.47
   101       HAL2      1   PTD3   HK21    101       0.09      1.008   ; qtot -1.38
   102       HAL2      1   PTD3   HK22    102       0.09      1.008   ; qtot -1.29
   103       HAL2      1   PTD3   HL21    103       0.09      1.008   ; qtot -1.2
   104       HAL2      1   PTD3   HL22    104       0.09      1.008   ; qtot -1.11
   105       HAL2      1   PTD3   HM21    105       0.09      1.008   ; qtot -1.02
   106       HAL2      1   PTD3   HM22    106       0.09      1.008   ; qtot -0.93
   107       HAL2      1   PTD3   HN21    107       0.09      1.008   ; qtot -0.84
   108       HAL2      1   PTD3   HN22    108       0.09      1.008   ; qtot -0.75
   109       HAL3      1   PTD3   HT21    109       0.09      1.008   ; qtot -0.66
   110       HAL3      1   PTD3   HT22    110       0.09      1.008   ; qtot -0.57
   111       HAL3      1   PTD3   HT23    111       0.09      1.008   ; qtot -0.48
   112     CC3161      1   PTD3     C9    112       0.14     12.011   ; qtot -0.34
   113      OC311      1   PTD3     O1    113      -0.65    15.9994   ; qtot -0.99
   114     CC3161      1   PTD3    C10    114       0.14     12.011   ; qtot -0.85
   115      OC311      1   PTD3     O2    115      -0.65    15.9994   ; qtot -1.5
   116     CC3161      1   PTD3    C3I    116       0.14     12.011   ; qtot -1.36
   117      OC311      1   PTD3     O3    117      -0.65    15.9994   ; qtot -2.01
   118     CC3161      1   PTD3    C4I    118       0.14     12.011   ; qtot -1.87
   119      OC311      1   PTD3     O4    119      -0.65    15.9994   ; qtot -2.52
   120     CC3161      1   PTD3    C5I    120       0.14     12.011   ; qtot -2.38
   121      OC311      1   PTD3     O5    121      -0.65    15.9994   ; qtot -3.03
   122     CC3161      1   PTD3    C6I    122       0.14     12.011   ; qtot -2.89
   123      OC311      1   PTD3     O6    123      -0.65    15.9994   ; qtot -3.54
   124         PL      1   PTD3     P1    124        1.5     30.974   ; qtot -2.04
   125        O2L      1   PTD3    OP1    125       -0.8    15.9994   ; qtot -2.84
   126         PL      1   PTD3     P3    126       1.48     30.974   ; qtot -1.36
   127        O2L      1   PTD3    O10    127      -1.02    15.9994   ; qtot -2.38
   128        O2L      1   PTD3    OP2    128       -0.8    15.9994   ; qtot -3.18
   129        O2L      1   PTD3    O11    129      -1.02    15.9994   ; qtot -4.2
   130        O2L      1   PTD3    O12    130      -1.02    15.9994   ; qtot -5.22
   131       HCP1      1   PTD3    HO6    131       0.42      1.008   ; qtot -4.8
   132       HCP1      1   PTD3    HO2    132       0.42      1.008   ; qtot -4.38
   133       HCP1      1   PTD3    HO4    133       0.42      1.008   ; qtot -3.96
   134       HCP1      1   PTD3    HO5    134       0.42      1.008   ; qtot -3.54
   135       HCA1      1   PTD3     H1    135       0.09      1.008   ; qtot -3.45
   136       HCA1      1   PTD3     H4    136       0.09      1.008   ; qtot -3.36
   137       HCA1      1   PTD3     H5    137       0.09      1.008   ; qtot -3.27
   138       HCA1      1   PTD3     H6    138       0.09      1.008   ; qtot -3.18
   139       HCA1      1   PTD3     H2    139       0.09      1.008   ; qtot -3.09
   140       HCA1      1   PTD3     H3    140       0.09      1.008   ; qtot -3
; residue   2 POPC rtp POPC q  0.0
   141       CTL3      2   POPC    C1T    141      -0.27     12.011   ; qtot -3.27
   142       HAL3      2   POPC   HT11    142       0.09      1.008   ; qtot -3.18
   143       HAL3      2   POPC   HT12    143       0.09      1.008   ; qtot -3.09
   144       HAL3      2   POPC   HT13    144       0.09      1.008   ; qtot -3
   145       CTL2      2   POPC    C1N    145      -0.18     12.011   ; qtot -3.18
   146       HAL2      2   POPC   HN11    146       0.09      1.008   ; qtot -3.09
   147       HAL2      2   POPC   HN12    147       0.09      1.008   ; qtot -3
   148       CTL2      2   POPC    C1M    148      -0.18     12.011   ; qtot -3.18
   149       HAL2      2   POPC   HM11    149       0.09      1.008   ; qtot -3.09
   150       HAL2      2   POPC   HM12    150       0.09      1.008   ; qtot -3
   151       CTL2      2   POPC    C1L    151      -0.18     12.011   ; qtot -3.18
   152       HAL2      2   POPC   HL11    152       0.09      1.008   ; qtot -3.09
   153       HAL2      2   POPC   HL12    153       0.09      1.008   ; qtot -3
   154       CTL2      2   POPC    C1K    154      -0.18     12.011   ; qtot -3.18
   155       HAL2      2   POPC   HK11    155       0.09      1.008   ; qtot -3.09
   156       HAL2      2   POPC   HK12    156       0.09      1.008   ; qtot -3
   157       CTL2      2   POPC    C1J    157      -0.18     12.011   ; qtot -3.18
   158       HAL2      2   POPC   HJ11    158       0.09      1.008   ; qtot -3.09
   159       HAL2      2   POPC   HJ12    159       0.09      1.008   ; qtot -3
   160       CTL2      2   POPC    C1I    160      -0.18     12.011   ; qtot -3.18
   161       HAL2      2   POPC   HI11    161       0.09      1.008   ; qtot -3.09
   162       HAL2      2   POPC   HI12    162       0.09      1.008   ; qtot -3
   163       CTL2      2   POPC    C1H    163      -0.18     12.011   ; qtot -3.18
   164       HAL2      2   POPC   HH11    164       0.09      1.008   ; qtot -3.09
   165       HAL2      2   POPC   HH12    165       0.09      1.008   ; qtot -3
   166       CEL1      2   POPC    CZ2    166      -0.15     12.011   ; qtot -3.15
   167       HEL1      2   POPC    HZ2    167       0.15      1.008   ; qtot -3
   168       CEL1      2   POPC    CZ1    168      -0.15     12.011   ; qtot -3.15
   169       HEL1      2   POPC    HZ1    169       0.15      1.008   ; qtot -3
   170       CTL2      2   POPC    C1G    170      -0.18     12.011   ; qtot -3.18
   171       HAL2      2   POPC   HG11    171       0.09      1.008   ; qtot -3.09
   172       HAL2      2   POPC   HG12    172       0.09      1.008   ; qtot -3
   173       CTL2      2   POPC    C1F    173      -0.18     12.011   ; qtot -3.18
   174       HAL2      2   POPC   HF11    174       0.09      1.008   ; qtot -3.09
   175       HAL2      2   POPC   HF12    175       0.09      1.008   ; qtot -3
   176       CTL2      2   POPC    C1E    176      -0.18     12.011   ; qtot -3.18
   177       HAL2      2   POPC   HE11    177       0.09      1.008   ; qtot -3.09
   178       HAL2      2   POPC   HE12    178       0.09      1.008   ; qtot -3
   179       CTL2      2   POPC    C1D    179      -0.18     12.011   ; qtot -3.18
   180       HAL2      2   POPC   HD11    180       0.09      1.008   ; qtot -3.09
   181       HAL2      2   POPC   HD12    181       0.09      1.008   ; qtot -3
   182       CTL2      2   POPC    C1C    182      -0.18     12.011   ; qtot -3.18
   183       HAL2      2   POPC   HC11    183       0.09      1.008   ; qtot -3.09
   184       HAL2      2   POPC   HC12    184       0.09      1.008   ; qtot -3
   185       CTL2      2   POPC    C1B    185      -0.18     12.011   ; qtot -3.18
   186       HAL2      2   POPC   HB11    186       0.09      1.008   ; qtot -3.09
   187       HAL2      2   POPC   HB12    187       0.09      1.008   ; qtot -3
   188       CTL2      2   POPC    C1A    188      -0.22     12.011   ; qtot -3.22
   189       HAL2      2   POPC   HA11    189       0.09      1.008   ; qtot -3.13
   190       HAL2      2   POPC   HA12    190       0.09      1.008   ; qtot -3.04
   191         CL      2   POPC    C81    191        0.9     12.011   ; qtot -2.14
   192        OBL      2   POPC    O81    192      -0.63    15.9994   ; qtot -2.77
   193        OSL      2   POPC    O71    193      -0.49    15.9994   ; qtot -3.26
   194       CTL1      2   POPC     C7    194       0.17     12.011   ; qtot -3.09
   195       CTL2      2   POPC     C6    195      -0.08     12.011   ; qtot -3.17
   196       OSLP      2   POPC    O4P    196      -0.57    15.9994   ; qtot -3.74
   197         PL      2   POPC      P    197        1.5     30.974   ; qtot -2.24
   198        O2L      2   POPC    O2P    198      -0.78    15.9994   ; qtot -3.02
   199        O2L      2   POPC    O3P    199      -0.78    15.9994   ; qtot -3.8
   200       OSLP      2   POPC    O1P    200      -0.57    15.9994   ; qtot -4.37
   201       CTL2      2   POPC     C5    201      -0.08     12.011   ; qtot -4.45
   202       CTL2      2   POPC     C4    202       -0.1     12.011   ; qtot -4.55
   203        NTL      2   POPC      N    203       -0.6     14.007   ; qtot -5.15
   204       CTL5      2   POPC     C1    204      -0.35     12.011   ; qtot -5.5
   205         HL      2   POPC    H11    205       0.25      1.008   ; qtot -5.25
   206         HL      2   POPC    H12    206       0.25      1.008   ; qtot -5
   207         HL      2   POPC    H13    207       0.25      1.008   ; qtot -4.75
   208       CTL5      2   POPC     C2    208      -0.35     12.011   ; qtot -5.1
   209         HL      2   POPC    H21    209       0.25      1.008   ; qtot -4.85
   210         HL      2   POPC    H22    210       0.25      1.008   ; qtot -4.6
   211         HL      2   POPC    H23    211       0.25      1.008   ; qtot -4.35
   212       CTL5      2   POPC     C3    212      -0.35     12.011   ; qtot -4.7
   213         HL      2   POPC    H31    213       0.25      1.008   ; qtot -4.45
   214         HL      2   POPC    H32    214       0.25      1.008   ; qtot -4.2
   215         HL      2   POPC    H33    215       0.25      1.008   ; qtot -3.95
   216         HL      2   POPC    H41    216       0.25      1.008   ; qtot -3.7
   217         HL      2   POPC    H42    217       0.25      1.008   ; qtot -3.45
   218       HAL2      2   POPC    H51    218       0.09      1.008   ; qtot -3.36
   219       HAL2      2   POPC    H52    219       0.09      1.008   ; qtot -3.27
   220       HAL2      2   POPC    H61    220       0.09      1.008   ; qtot -3.18
   221       HAL2      2   POPC    H62    221       0.09      1.008   ; qtot -3.09
   222       HAL1      2   POPC     H7    222       0.09      1.008   ; qtot -3
   223       CTL2      2   POPC    C72    223       0.08     12.011   ; qtot -2.92
   224       HAL2      2   POPC   H721    224       0.09      1.008   ; qtot -2.83
   225       HAL2      2   POPC   H722    225       0.09      1.008   ; qtot -2.74
   226        OSL      2   POPC    O72    226      -0.49    15.9994   ; qtot -3.23
   227         CL      2   POPC    C82    227        0.9     12.011   ; qtot -2.33
   228        OBL      2   POPC    O82    228      -0.63    15.9994   ; qtot -2.96
   229       CTL2      2   POPC    C2A    229      -0.22     12.011   ; qtot -3.18
   230       HAL2      2   POPC   HA21    230       0.09      1.008   ; qtot -3.09
   231       HAL2      2   POPC   HA22    231       0.09      1.008   ; qtot -3
   232       CTL2      2   POPC    C2B    232      -0.18     12.011   ; qtot -3.18
   233       HAL2      2   POPC   HB21    233       0.09      1.008   ; qtot -3.09
   234       HAL2      2   POPC   HB22    234       0.09      1.008   ; qtot -3
   235       CTL2      2   POPC    C2C    235      -0.18     12.011   ; qtot -3.18
   236       HAL2      2   POPC   HC21    236       0.09      1.008   ; qtot -3.09
   237       HAL2      2   POPC   HC22    237       0.09      1.008   ; qtot -3
   238       CTL2      2   POPC    C2D    238      -0.18     12.011   ; qtot -3.18
   239       HAL2      2   POPC   HD21    239       0.09      1.008   ; qtot -3.09
   240       HAL2      2   POPC   HD22    240       0.09      1.008   ; qtot -3
   241       CTL2      2   POPC    C2E    241      -0.18     12.011   ; qtot -3.18
   242       HAL2      2   POPC   HE21    242       0.09      1.008   ; qtot -3.09
   243       HAL2      2   POPC   HE22    243       0.09      1.008   ; qtot -3
   244       CTL2      2   POPC    C2F    244      -0.18     12.011   ; qtot -3.18
   245       HAL2      2   POPC   HF21    245       0.09      1.008   ; qtot -3.09
   246       HAL2      2   POPC   HF22    246       0.09      1.008   ; qtot -3
   247       CTL2      2   POPC    C2G    247      -0.18     12.011   ; qtot -3.18
   248       HAL2      2   POPC   HG21    248       0.09      1.008   ; qtot -3.09
   249       HAL2      2   POPC   HG22    249       0.09      1.008   ; qtot -3
   250       CTL2      2   POPC    C2H    250      -0.18     12.011   ; qtot -3.18
   251       HAL2      2   POPC   HH21    251       0.09      1.008   ; qtot -3.09
   252       HAL2      2   POPC   HH22    252       0.09      1.008   ; qtot -3
   253       CTL2      2   POPC    C2I    253      -0.18     12.011   ; qtot -3.18
   254       HAL2      2   POPC   HI21    254       0.09      1.008   ; qtot -3.09
   255       HAL2      2   POPC   HI22    255       0.09      1.008   ; qtot -3
   256       CTL2      2   POPC    C2J    256      -0.18     12.011   ; qtot -3.18
   257       HAL2      2   POPC   HJ21    257       0.09      1.008   ; qtot -3.09
   258       HAL2      2   POPC   HJ22    258       0.09      1.008   ; qtot -3
   259       CTL2      2   POPC    C2K    259      -0.18     12.011   ; qtot -3.18
   260       HAL2      2   POPC   HK21    260       0.09      1.008   ; qtot -3.09
   261       HAL2      2   POPC   HK22    261       0.09      1.008   ; qtot -3
   262       CTL2      2   POPC    C2L    262      -0.18     12.011   ; qtot -3.18
   263       HAL2      2   POPC   HL21    263       0.09      1.008   ; qtot -3.09
   264       HAL2      2   POPC   HL22    264       0.09      1.008   ; qtot -3
   265       CTL2      2   POPC    C2M    265      -0.18     12.011   ; qtot -3.18
   266       HAL2      2   POPC   HM21    266       0.09      1.008   ; qtot -3.09
   267       HAL2      2   POPC   HM22    267       0.09      1.008   ; qtot -3
   268       CTL2      2   POPC    C2N    268      -0.18     12.011   ; qtot -3.18
   269       HAL2      2   POPC   HN21    269       0.09      1.008   ; qtot -3.09
   270       HAL2      2   POPC   HN22    270       0.09      1.008   ; qtot -3
   271       CTL3      2   POPC    C2T    271      -0.27     12.011   ; qtot -3.27
   272       HAL3      2   POPC   HT21    272       0.09      1.008   ; qtot -3.18
   273       HAL3      2   POPC   HT22    273       0.09      1.008   ; qtot -3.09
   274       HAL3      2   POPC   HT23    274       0.09      1.008   ; qtot -3
; residue   3 POPC rtp POPC q  0.0
   275       CTL3      3   POPC    C1T    275      -0.27     12.011   ; qtot -3.27
   276       HAL3      3   POPC   HT11    276       0.09      1.008   ; qtot -3.18
   277       HAL3      3   POPC   HT12    277       0.09      1.008   ; qtot -3.09
   278       HAL3      3   POPC   HT13    278       0.09      1.008   ; qtot -3
   279       CTL2      3   POPC    C1N    279      -0.18     12.011   ; qtot -3.18
   280       HAL2      3   POPC   HN11    280       0.09      1.008   ; qtot -3.09
   281       HAL2      3   POPC   HN12    281       0.09      1.008   ; qtot -3
   282       CTL2      3   POPC    C1M    282      -0.18     12.011   ; qtot -3.18
   283       HAL2      3   POPC   HM11    283       0.09      1.008   ; qtot -3.09
   284       HAL2      3   POPC   HM12    284       0.09      1.008   ; qtot -3
   285       CTL2      3   POPC    C1L    285      -0.18     12.011   ; qtot -3.18
   286       HAL2      3   POPC   HL11    286       0.09      1.008   ; qtot -3.09
   287       HAL2      3   POPC   HL12    287       0.09      1.008   ; qtot -3
   288       CTL2      3   POPC    C1K    288      -0.18     12.011   ; qtot -3.18
   289       HAL2      3   POPC   HK11    289       0.09      1.008   ; qtot -3.09
   290       HAL2      3   POPC   HK12    290       0.09      1.008   ; qtot -3
   291       CTL2      3   POPC    C1J    291      -0.18     12.011   ; qtot -3.18
   292       HAL2      3   POPC   HJ11    292       0.09      1.008   ; qtot -3.09
   293       HAL2      3   POPC   HJ12    293       0.09      1.008   ; qtot -3
   294       CTL2      3   POPC    C1I    294      -0.18     12.011   ; qtot -3.18
   295       HAL2      3   POPC   HI11    295       0.09      1.008   ; qtot -3.09
   296       HAL2      3   POPC   HI12    296       0.09      1.008   ; qtot -3
   297       CTL2      3   POPC    C1H    297      -0.18     12.011   ; qtot -3.18
   298       HAL2      3   POPC   HH11    298       0.09      1.008   ; qtot -3.09
   299       HAL2      3   POPC   HH12    299       0.09      1.008   ; qtot -3
   300       CEL1      3   POPC    CZ2    300      -0.15     12.011   ; qtot -3.15
   301       HEL1      3   POPC    HZ2    301       0.15      1.008   ; qtot -3
   302       CEL1      3   POPC    CZ1    302      -0.15     12.011   ; qtot -3.15
   303       HEL1      3   POPC    HZ1    303       0.15      1.008   ; qtot -3
   304       CTL2      3   POPC    C1G    304      -0.18     12.011   ; qtot -3.18
   305       HAL2      3   POPC   HG11    305       0.09      1.008   ; qtot -3.09
   306       HAL2      3   POPC   HG12    306       0.09      1.008   ; qtot -3
   307       CTL2      3   POPC    C1F    307      -0.18     12.011   ; qtot -3.18
   308       HAL2      3   POPC   HF11    308       0.09      1.008   ; qtot -3.09
   309       HAL2      3   POPC   HF12    309       0.09      1.008   ; qtot -3
   310       CTL2      3   POPC    C1E    310      -0.18     12.011   ; qtot -3.18
   311       HAL2      3   POPC   HE11    311       0.09      1.008   ; qtot -3.09
   312       HAL2      3   POPC   HE12    312       0.09      1.008   ; qtot -3
   313       CTL2      3   POPC    C1D    313      -0.18     12.011   ; qtot -3.18
   314       HAL2      3   POPC   HD11    314       0.09      1.008   ; qtot -3.09
   315       HAL2      3   POPC   HD12    315       0.09      1.008   ; qtot -3
   316       CTL2      3   POPC    C1C    316      -0.18     12.011   ; qtot -3.18
   317       HAL2      3   POPC   HC11    317       0.09      1.008   ; qtot -3.09
   318       HAL2      3   POPC   HC12    318       0.09      1.008   ; qtot -3
   319       CTL2      3   POPC    C1B    319      -0.18     12.011   ; qtot -3.18
   320       HAL2      3   POPC   HB11    320       0.09      1.008   ; qtot -3.09
   321       HAL2      3   POPC   HB12    321       0.09      1.008   ; qtot -3
   322       CTL2      3   POPC    C1A    322      -0.22     12.011   ; qtot -3.22
   323       HAL2      3   POPC   HA11    323       0.09      1.008   ; qtot -3.13
   324       HAL2      3   POPC   HA12    324       0.09      1.008   ; qtot -3.04
   325         CL      3   POPC    C81    325        0.9     12.011   ; qtot -2.14
   326        OBL      3   POPC    O81    326      -0.63    15.9994   ; qtot -2.77
   327        OSL      3   POPC    O71    327      -0.49    15.9994   ; qtot -3.26
   328       CTL1      3   POPC     C7    328       0.17     12.011   ; qtot -3.09
   329       CTL2      3   POPC     C6    329      -0.08     12.011   ; qtot -3.17
   330       OSLP      3   POPC    O4P    330      -0.57    15.9994   ; qtot -3.74
   331         PL      3   POPC      P    331        1.5     30.974   ; qtot -2.24
   332        O2L      3   POPC    O2P    332      -0.78    15.9994   ; qtot -3.02
   333        O2L      3   POPC    O3P    333      -0.78    15.9994   ; qtot -3.8
   334       OSLP      3   POPC    O1P    334      -0.57    15.9994   ; qtot -4.37
   335       CTL2      3   POPC     C5    335      -0.08     12.011   ; qtot -4.45
   336       CTL2      3   POPC     C4    336       -0.1     12.011   ; qtot -4.55
   337        NTL      3   POPC      N    337       -0.6     14.007   ; qtot -5.15
   338       CTL5      3   POPC     C1    338      -0.35     12.011   ; qtot -5.5
   339         HL      3   POPC    H11    339       0.25      1.008   ; qtot -5.25
   340         HL      3   POPC    H12    340       0.25      1.008   ; qtot -5
   341         HL      3   POPC    H13    341       0.25      1.008   ; qtot -4.75
   342       CTL5      3   POPC     C2    342      -0.35     12.011   ; qtot -5.1
   343         HL      3   POPC    H21    343       0.25      1.008   ; qtot -4.85
   344         HL      3   POPC    H22    344       0.25      1.008   ; qtot -4.6
   345         HL      3   POPC    H23    345       0.25      1.008   ; qtot -4.35
   346       CTL5      3   POPC     C3    346      -0.35     12.011   ; qtot -4.7
   347         HL      3   POPC    H31    347       0.25      1.008   ; qtot -4.45
   348         HL      3   POPC    H32    348       0.25      1.008   ; qtot -4.2
   349         HL      3   POPC    H33    349       0.25      1.008   ; qtot -3.95
   350         HL      3   POPC    H41    350       0.25      1.008   ; qtot -3.7
   351         HL      3   POPC    H42    351       0.25      1.008   ; qtot -3.45
   352       HAL2      3   POPC    H51    352       0.09      1.008   ; qtot -3.36
   353       HAL2      3   POPC    H52    353       0.09      1.008   ; qtot -3.27
   354       HAL2      3   POPC    H61    354       0.09      1.008   ; qtot -3.18
   355       HAL2      3   POPC    H62    355       0.09      1.008   ; qtot -3.09
   356       HAL1      3   POPC     H7    356       0.09      1.008   ; qtot -3
   357       CTL2      3   POPC    C72    357       0.08     12.011   ; qtot -2.92
   358       HAL2      3   POPC   H721    358       0.09      1.008   ; qtot -2.83
   359       HAL2      3   POPC   H722    359       0.09      1.008   ; qtot -2.74
   360        OSL      3   POPC    O72    360      -0.49    15.9994   ; qtot -3.23
   361         CL      3   POPC    C82    361        0.9     12.011   ; qtot -2.33
   362        OBL      3   POPC    O82    362      -0.63    15.9994   ; qtot -2.96
   363       CTL2      3   POPC    C2A    363      -0.22     12.011   ; qtot -3.18
   364       HAL2      3   POPC   HA21    364       0.09      1.008   ; qtot -3.09
   365       HAL2      3   POPC   HA22    365       0.09      1.008   ; qtot -3
   366       CTL2      3   POPC    C2B    366      -0.18     12.011   ; qtot -3.18
   367       HAL2      3   POPC   HB21    367       0.09      1.008   ; qtot -3.09
   368       HAL2      3   POPC   HB22    368       0.09      1.008   ; qtot -3
   369       CTL2      3   POPC    C2C    369      -0.18     12.011   ; qtot -3.18
   370       HAL2      3   POPC   HC21    370       0.09      1.008   ; qtot -3.09
   371       HAL2      3   POPC   HC22    371       0.09      1.008   ; qtot -3
   372       CTL2      3   POPC    C2D    372      -0.18     12.011   ; qtot -3.18
   373       HAL2      3   POPC   HD21    373       0.09      1.008   ; qtot -3.09
   374       HAL2      3   POPC   HD22    374       0.09      1.008   ; qtot -3
   375       CTL2      3   POPC    C2E    375      -0.18     12.011   ; qtot -3.18
   376       HAL2      3   POPC   HE21    376       0.09      1.008   ; qtot -3.09
   377       HAL2      3   POPC   HE22    377       0.09      1.008   ; qtot -3
   378       CTL2      3   POPC    C2F    378      -0.18     12.011   ; qtot -3.18
   379       HAL2      3   POPC   HF21    379       0.09      1.008   ; qtot -3.09
   380       HAL2      3   POPC   HF22    380       0.09      1.008   ; qtot -3
   381       CTL2      3   POPC    C2G    381      -0.18     12.011   ; qtot -3.18
   382       HAL2      3   POPC   HG21    382       0.09      1.008   ; qtot -3.09
   383       HAL2      3   POPC   HG22    383       0.09      1.008   ; qtot -3
   384       CTL2      3   POPC    C2H    384      -0.18     12.011   ; qtot -3.18
   385       HAL2      3   POPC   HH21    385       0.09      1.008   ; qtot -3.09
   386       HAL2      3   POPC   HH22    386       0.09      1.008   ; qtot -3
   387       CTL2      3   POPC    C2I    387      -0.18     12.011   ; qtot -3.18
   388       HAL2      3   POPC   HI21    388       0.09      1.008   ; qtot -3.09
   389       HAL2      3   POPC   HI22    389       0.09      1.008   ; qtot -3
   390       CTL2      3   POPC    C2J    390      -0.18     12.011   ; qtot -3.18
   391       HAL2      3   POPC   HJ21    391       0.09      1.008   ; qtot -3.09
   392       HAL2      3   POPC   HJ22    392       0.09      1.008   ; qtot -3
   393       CTL2      3   POPC    C2K    393      -0.18     12.011   ; qtot -3.18
   394       HAL2      3   POPC   HK21    394       0.09      1.008   ; qtot -3.09
   395       HAL2      3   POPC   HK22    395       0.09      1.008   ; qtot -3
   396       CTL2      3   POPC    C2L    396      -0.18     12.011   ; qtot -3.18
   397       HAL2      3   POPC   HL21    397       0.09      1.008   ; qtot -3.09
   398       HAL2      3   POPC   HL22    398       0.09      1.008   ; qtot -3
   399       CTL2      3   POPC    C2M    399      -0.18     12.011   ; qtot -3.18
   400       HAL2      3   POPC   HM21    400       0.09      1.008   ; qtot -3.09
   401       HAL2      3   POPC   HM22    401       0.09      1.008   ; qtot -3
   402       CTL2      3   POPC    C2N    402      -0.18     12.011   ; qtot -3.18
   403       HAL2      3   POPC   HN21    403       0.09      1.008   ; qtot -3.09
   404       HAL2      3   POPC   HN22    404       0.09      1.008   ; qtot -3
   405       CTL3      3   POPC    C2T    405      -0.27     12.011   ; qtot -3.27
   406       HAL3      3   POPC   HT21    406       0.09      1.008   ; qtot -3.18
   407       HAL3      3   POPC   HT22    407       0.09      1.008   ; qtot -3.09
   408       HAL3      3   POPC   HT23    408       0.09      1.008   ; qtot -3
; residue   4 POPC rtp POPC q  0.0
   409       CTL3      4   POPC    C1T    409      -0.27     12.011   ; qtot -3.27
   410       HAL3      4   POPC   HT11    410       0.09      1.008   ; qtot -3.18
   411       HAL3      4   POPC   HT12    411       0.09      1.008   ; qtot -3.09
   412       HAL3      4   POPC   HT13    412       0.09      1.008   ; qtot -3
   413       CTL2      4   POPC    C1N    413      -0.18     12.011   ; qtot -3.18
   414       HAL2      4   POPC   HN11    414       0.09      1.008   ; qtot -3.09
   415       HAL2      4   POPC   HN12    415       0.09      1.008   ; qtot -3
   416       CTL2      4   POPC    C1M    416      -0.18     12.011   ; qtot -3.18
   417       HAL2      4   POPC   HM11    417       0.09      1.008   ; qtot -3.09
   418       HAL2      4   POPC   HM12    418       0.09      1.008   ; qtot -3
   419       CTL2      4   POPC    C1L    419      -0.18     12.011   ; qtot -3.18
   420       HAL2      4   POPC   HL11    420       0.09      1.008   ; qtot -3.09
   421       HAL2      4   POPC   HL12    421       0.09      1.008   ; qtot -3
   422       CTL2      4   POPC    C1K    422      -0.18     12.011   ; qtot -3.18
   423       HAL2      4   POPC   HK11    423       0.09      1.008   ; qtot -3.09
   424       HAL2      4   POPC   HK12    424       0.09      1.008   ; qtot -3
   425       CTL2      4   POPC    C1J    425      -0.18     12.011   ; qtot -3.18
   426       HAL2      4   POPC   HJ11    426       0.09      1.008   ; qtot -3.09
   427       HAL2      4   POPC   HJ12    427       0.09      1.008   ; qtot -3
   428       CTL2      4   POPC    C1I    428      -0.18     12.011   ; qtot -3.18
   429       HAL2      4   POPC   HI11    429       0.09      1.008   ; qtot -3.09
   430       HAL2      4   POPC   HI12    430       0.09      1.008   ; qtot -3
   431       CTL2      4   POPC    C1H    431      -0.18     12.011   ; qtot -3.18
   432       HAL2      4   POPC   HH11    432       0.09      1.008   ; qtot -3.09
   433       HAL2      4   POPC   HH12    433       0.09      1.008   ; qtot -3
   434       CEL1      4   POPC    CZ2    434      -0.15     12.011   ; qtot -3.15
   435       HEL1      4   POPC    HZ2    435       0.15      1.008   ; qtot -3
   436       CEL1      4   POPC    CZ1    436      -0.15     12.011   ; qtot -3.15
   437       HEL1      4   POPC    HZ1    437       0.15      1.008   ; qtot -3
   438       CTL2      4   POPC    C1G    438      -0.18     12.011   ; qtot -3.18
   439       HAL2      4   POPC   HG11    439       0.09      1.008   ; qtot -3.09
   440       HAL2      4   POPC   HG12    440       0.09      1.008   ; qtot -3
   441       CTL2      4   POPC    C1F    441      -0.18     12.011   ; qtot -3.18
   442       HAL2      4   POPC   HF11    442       0.09      1.008   ; qtot -3.09
   443       HAL2      4   POPC   HF12    443       0.09      1.008   ; qtot -3
   444       CTL2      4   POPC    C1E    444      -0.18     12.011   ; qtot -3.18
   445       HAL2      4   POPC   HE11    445       0.09      1.008   ; qtot -3.09
   446       HAL2      4   POPC   HE12    446       0.09      1.008   ; qtot -3
   447       CTL2      4   POPC    C1D    447      -0.18     12.011   ; qtot -3.18
   448       HAL2      4   POPC   HD11    448       0.09      1.008   ; qtot -3.09
   449       HAL2      4   POPC   HD12    449       0.09      1.008   ; qtot -3
   450       CTL2      4   POPC    C1C    450      -0.18     12.011   ; qtot -3.18
   451       HAL2      4   POPC   HC11    451       0.09      1.008   ; qtot -3.09
   452       HAL2      4   POPC   HC12    452       0.09      1.008   ; qtot -3
   453       CTL2      4   POPC    C1B    453      -0.18     12.011   ; qtot -3.18
   454       HAL2      4   POPC   HB11    454       0.09      1.008   ; qtot -3.09
   455       HAL2      4   POPC   HB12    455       0.09      1.008   ; qtot -3
   456       CTL2      4   POPC    C1A    456      -0.22     12.011   ; qtot -3.22
   457       HAL2      4   POPC   HA11    457       0.09      1.008   ; qtot -3.13
   458       HAL2      4   POPC   HA12    458       0.09      1.008   ; qtot -3.04
   459         CL      4   POPC    C81    459        0.9     12.011   ; qtot -2.14
   460        OBL      4   POPC    O81    460      -0.63    15.9994   ; qtot -2.77
   461        OSL      4   POPC    O71    461      -0.49    15.9994   ; qtot -3.26
   462       CTL1      4   POPC     C7    462       0.17     12.011   ; qtot -3.09
   463       CTL2      4   POPC     C6    463      -0.08     12.011   ; qtot -3.17
   464       OSLP      4   POPC    O4P    464      -0.57    15.9994   ; qtot -3.74
   465         PL      4   POPC      P    465        1.5     30.974   ; qtot -2.24
   466        O2L      4   POPC    O2P    466      -0.78    15.9994   ; qtot -3.02
   467        O2L      4   POPC    O3P    467      -0.78    15.9994   ; qtot -3.8
   468       OSLP      4   POPC    O1P    468      -0.57    15.9994   ; qtot -4.37
   469       CTL2      4   POPC     C5    469      -0.08     12.011   ; qtot -4.45
   470       CTL2      4   POPC     C4    470       -0.1     12.011   ; qtot -4.55
   471        NTL      4   POPC      N    471       -0.6     14.007   ; qtot -5.15
   472       CTL5      4   POPC     C1    472      -0.35     12.011   ; qtot -5.5
   473         HL      4   POPC    H11    473       0.25      1.008   ; qtot -5.25
   474         HL      4   POPC    H12    474       0.25      1.008   ; qtot -5
   475         HL      4   POPC    H13    475       0.25      1.008   ; qtot -4.75
   476       CTL5      4   POPC     C2    476      -0.35     12.011   ; qtot -5.1
   477         HL      4   POPC    H21    477       0.25      1.008   ; qtot -4.85
   478         HL      4   POPC    H22    478       0.25      1.008   ; qtot -4.6
   479         HL      4   POPC    H23    479       0.25      1.008   ; qtot -4.35
   480       CTL5      4   POPC     C3    480      -0.35     12.011   ; qtot -4.7
   481         HL      4   POPC    H31    481       0.25      1.008   ; qtot -4.45
   482         HL      4   POPC    H32    482       0.25      1.008   ; qtot -4.2
   483         HL      4   POPC    H33    483       0.25      1.008   ; qtot -3.95
   484         HL      4   POPC    H41    484       0.25      1.008   ; qtot -3.7
   485         HL      4   POPC    H42    485       0.25      1.008   ; qtot -3.45
   486       HAL2      4   POPC    H51    486       0.09      1.008   ; qtot -3.36
   487       HAL2      4   POPC    H52    487       0.09      1.008   ; qtot -3.27
   488       HAL2      4   POPC    H61    488       0.09      1.008   ; qtot -3.18
   489       HAL2      4   POPC    H62    489       0.09      1.008   ; qtot -3.09
   490       HAL1      4   POPC     H7    490       0.09      1.008   ; qtot -3
   491       CTL2      4   POPC    C72    491       0.08     12.011   ; qtot -2.92
   492       HAL2      4   POPC   H721    492       0.09      1.008   ; qtot -2.83
   493       HAL2      4   POPC   H722    493       0.09      1.008   ; qtot -2.74
   494        OSL      4   POPC    O72    494      -0.49    15.9994   ; qtot -3.23
   495         CL      4   POPC    C82    495        0.9     12.011   ; qtot -2.33
   496        OBL      4   POPC    O82    496      -0.63    15.9994   ; qtot -2.96
   497       CTL2      4   POPC    C2A    497      -0.22     12.011   ; qtot -3.18
   498       HAL2      4   POPC   HA21    498       0.09      1.008   ; qtot -3.09
   499       HAL2      4   POPC   HA22    499       0.09      1.008   ; qtot -3
   500       CTL2      4   POPC    C2B    500      -0.18     12.011   ; qtot -3.18
   501       HAL2      4   POPC   HB21    501       0.09      1.008   ; qtot -3.09
   502       HAL2      4   POPC   HB22    502       0.09      1.008   ; qtot -3
   503       CTL2      4   POPC    C2C    503      -0.18     12.011   ; qtot -3.18
   504       HAL2      4   POPC   HC21    504       0.09      1.008   ; qtot -3.09
   505       HAL2      4   POPC   HC22    505       0.09      1.008   ; qtot -3
   506       CTL2      4   POPC    C2D    506      -0.18     12.011   ; qtot -3.18
   507       HAL2      4   POPC   HD21    507       0.09      1.008   ; qtot -3.09
   508       HAL2      4   POPC   HD22    508       0.09      1.008   ; qtot -3
   509       CTL2      4   POPC    C2E    509      -0.18     12.011   ; qtot -3.18
   510       HAL2      4   POPC   HE21    510       0.09      1.008   ; qtot -3.09
   511       HAL2      4   POPC   HE22    511       0.09      1.008   ; qtot -3
   512       CTL2      4   POPC    C2F    512      -0.18     12.011   ; qtot -3.18
   513       HAL2      4   POPC   HF21    513       0.09      1.008   ; qtot -3.09
   514       HAL2      4   POPC   HF22    514       0.09      1.008   ; qtot -3
   515       CTL2      4   POPC    C2G    515      -0.18     12.011   ; qtot -3.18
   516       HAL2      4   POPC   HG21    516       0.09      1.008   ; qtot -3.09
   517       HAL2      4   POPC   HG22    517       0.09      1.008   ; qtot -3
   518       CTL2      4   POPC    C2H    518      -0.18     12.011   ; qtot -3.18
   519       HAL2      4   POPC   HH21    519       0.09      1.008   ; qtot -3.09
   520       HAL2      4   POPC   HH22    520       0.09      1.008   ; qtot -3
   521       CTL2      4   POPC    C2I    521      -0.18     12.011   ; qtot -3.18
   522       HAL2      4   POPC   HI21    522       0.09      1.008   ; qtot -3.09
   523       HAL2      4   POPC   HI22    523       0.09      1.008   ; qtot -3
   524       CTL2      4   POPC    C2J    524      -0.18     12.011   ; qtot -3.18
   525       HAL2      4   POPC   HJ21    525       0.09      1.008   ; qtot -3.09
   526       HAL2      4   POPC   HJ22    526       0.09      1.008   ; qtot -3
   527       CTL2      4   POPC    C2K    527      -0.18     12.011   ; qtot -3.18
   528       HAL2      4   POPC   HK21    528       0.09      1.008   ; qtot -3.09
   529       HAL2      4   POPC   HK22    529       0.09      1.008   ; qtot -3
   530       CTL2      4   POPC    C2L    530      -0.18     12.011   ; qtot -3.18
   531       HAL2      4   POPC   HL21    531       0.09      1.008   ; qtot -3.09
   532       HAL2      4   POPC   HL22    532       0.09      1.008   ; qtot -3
   533       CTL2      4   POPC    C2M    533      -0.18     12.011   ; qtot -3.18
   534       HAL2      4   POPC   HM21    534       0.09      1.008   ; qtot -3.09
   535       HAL2      4   POPC   HM22    535       0.09      1.008   ; qtot -3
   536       CTL2      4   POPC    C2N    536      -0.18     12.011   ; qtot -3.18
   537       HAL2      4   POPC   HN21    537       0.09      1.008   ; qtot -3.09
   538       HAL2      4   POPC   HN22    538       0.09      1.008   ; qtot -3
   539       CTL3      4   POPC    C2T    539      -0.27     12.011   ; qtot -3.27
   540       HAL3      4   POPC   HT21    540       0.09      1.008   ; qtot -3.18
   541       HAL3      4   POPC   HT22    541       0.09      1.008   ; qtot -3.09
   542       HAL3      4   POPC   HT23    542       0.09      1.008   ; qtot -3
; residue   5 POPC rtp POPC q  0.0
   543       CTL3      5   POPC    C1T    543      -0.27     12.011   ; qtot -3.27
   544       HAL3      5   POPC   HT11    544       0.09      1.008   ; qtot -3.18
   545       HAL3      5   POPC   HT12    545       0.09      1.008   ; qtot -3.09
   546       HAL3      5   POPC   HT13    546       0.09      1.008   ; qtot -3
   547       CTL2      5   POPC    C1N    547      -0.18     12.011   ; qtot -3.18
   548       HAL2      5   POPC   HN11    548       0.09      1.008   ; qtot -3.09
   549       HAL2      5   POPC   HN12    549       0.09      1.008   ; qtot -3
   550       CTL2      5   POPC    C1M    550      -0.18     12.011   ; qtot -3.18
   551       HAL2      5   POPC   HM11    551       0.09      1.008   ; qtot -3.09
   552       HAL2      5   POPC   HM12    552       0.09      1.008   ; qtot -3
   553       CTL2      5   POPC    C1L    553      -0.18     12.011   ; qtot -3.18
   554       HAL2      5   POPC   HL11    554       0.09      1.008   ; qtot -3.09
   555       HAL2      5   POPC   HL12    555       0.09      1.008   ; qtot -3
   556       CTL2      5   POPC    C1K    556      -0.18     12.011   ; qtot -3.18
   557       HAL2      5   POPC   HK11    557       0.09      1.008   ; qtot -3.09
   558       HAL2      5   POPC   HK12    558       0.09      1.008   ; qtot -3
   559       CTL2      5   POPC    C1J    559      -0.18     12.011   ; qtot -3.18
   560       HAL2      5   POPC   HJ11    560       0.09      1.008   ; qtot -3.09
   561       HAL2      5   POPC   HJ12    561       0.09      1.008   ; qtot -3
   562       CTL2      5   POPC    C1I    562      -0.18     12.011   ; qtot -3.18
   563       HAL2      5   POPC   HI11    563       0.09      1.008   ; qtot -3.09
   564       HAL2      5   POPC   HI12    564       0.09      1.008   ; qtot -3
   565       CTL2      5   POPC    C1H    565      -0.18     12.011   ; qtot -3.18
   566       HAL2      5   POPC   HH11    566       0.09      1.008   ; qtot -3.09
   567       HAL2      5   POPC   HH12    567       0.09      1.008   ; qtot -3
   568       CEL1      5   POPC    CZ2    568      -0.15     12.011   ; qtot -3.15
   569       HEL1      5   POPC    HZ2    569       0.15      1.008   ; qtot -3
   570       CEL1      5   POPC    CZ1    570      -0.15     12.011   ; qtot -3.15
   571       HEL1      5   POPC    HZ1    571       0.15      1.008   ; qtot -3
   572       CTL2      5   POPC    C1G    572      -0.18     12.011   ; qtot -3.18
   573       HAL2      5   POPC   HG11    573       0.09      1.008   ; qtot -3.09
   574       HAL2      5   POPC   HG12    574       0.09      1.008   ; qtot -3
   575       CTL2      5   POPC    C1F    575      -0.18     12.011   ; qtot -3.18
   576       HAL2      5   POPC   HF11    576       0.09      1.008   ; qtot -3.09
   577       HAL2      5   POPC   HF12    577       0.09      1.008   ; qtot -3
   578       CTL2      5   POPC    C1E    578      -0.18     12.011   ; qtot -3.18
   579       HAL2      5   POPC   HE11    579       0.09      1.008   ; qtot -3.09
   580       HAL2      5   POPC   HE12    580       0.09      1.008   ; qtot -3
   581       CTL2      5   POPC    C1D    581      -0.18     12.011   ; qtot -3.18
   582       HAL2      5   POPC   HD11    582       0.09      1.008   ; qtot -3.09
   583       HAL2      5   POPC   HD12    583       0.09      1.008   ; qtot -3
   584       CTL2      5   POPC    C1C    584      -0.18     12.011   ; qtot -3.18
   585       HAL2      5   POPC   HC11    585       0.09      1.008   ; qtot -3.09
   586       HAL2      5   POPC   HC12    586       0.09      1.008   ; qtot -3
   587       CTL2      5   POPC    C1B    587      -0.18     12.011   ; qtot -3.18
   588       HAL2      5   POPC   HB11    588       0.09      1.008   ; qtot -3.09
   589       HAL2      5   POPC   HB12    589       0.09      1.008   ; qtot -3
   590       CTL2      5   POPC    C1A    590      -0.22     12.011   ; qtot -3.22
   591       HAL2      5   POPC   HA11    591       0.09      1.008   ; qtot -3.13
   592       HAL2      5   POPC   HA12    592       0.09      1.008   ; qtot -3.04
   593         CL      5   POPC    C81    593        0.9     12.011   ; qtot -2.14
   594        OBL      5   POPC    O81    594      -0.63    15.9994   ; qtot -2.77
   595        OSL      5   POPC    O71    595      -0.49    15.9994   ; qtot -3.26
   596       CTL1      5   POPC     C7    596       0.17     12.011   ; qtot -3.09
   597       CTL2      5   POPC     C6    597      -0.08     12.011   ; qtot -3.17
   598       OSLP      5   POPC    O4P    598      -0.57    15.9994   ; qtot -3.74
   599         PL      5   POPC      P    599        1.5     30.974   ; qtot -2.24
   600        O2L      5   POPC    O2P    600      -0.78    15.9994   ; qtot -3.02
   601        O2L      5   POPC    O3P    601      -0.78    15.9994   ; qtot -3.8
   602       OSLP      5   POPC    O1P    602      -0.57    15.9994   ; qtot -4.37
   603       CTL2      5   POPC     C5    603      -0.08     12.011   ; qtot -4.45
   604       CTL2      5   POPC     C4    604       -0.1     12.011   ; qtot -4.55
   605        NTL      5   POPC      N    605       -0.6     14.007   ; qtot -5.15
   606       CTL5      5   POPC     C1    606      -0.35     12.011   ; qtot -5.5
   607         HL      5   POPC    H11    607       0.25      1.008   ; qtot -5.25
   608         HL      5   POPC    H12    608       0.25      1.008   ; qtot -5
   609         HL      5   POPC    H13    609       0.25      1.008   ; qtot -4.75
   610       CTL5      5   POPC     C2    610      -0.35     12.011   ; qtot -5.1
   611         HL      5   POPC    H21    611       0.25      1.008   ; qtot -4.85
   612         HL      5   POPC    H22    612       0.25      1.008   ; qtot -4.6
   613         HL      5   POPC    H23    613       0.25      1.008   ; qtot -4.35
   614       CTL5      5   POPC     C3    614      -0.35     12.011   ; qtot -4.7
   615         HL      5   POPC    H31    615       0.25      1.008   ; qtot -4.45
   616         HL      5   POPC    H32    616       0.25      1.008   ; qtot -4.2
   617         HL      5   POPC    H33    617       0.25      1.008   ; qtot -3.95
   618         HL      5   POPC    H41    618       0.25      1.008   ; qtot -3.7
   619         HL      5   POPC    H42    619       0.25      1.008   ; qtot -3.45
   620       HAL2      5   POPC    H51    620       0.09      1.008   ; qtot -3.36
   621       HAL2      5   POPC    H52    621       0.09      1.008   ; qtot -3.27
   622       HAL2      5   POPC    H61    622       0.09      1.008   ; qtot -3.18
   623       HAL2      5   POPC    H62    623       0.09      1.008   ; qtot -3.09
   624       HAL1      5   POPC     H7    624       0.09      1.008   ; qtot -3
   625       CTL2      5   POPC    C72    625       0.08     12.011   ; qtot -2.92
   626       HAL2      5   POPC   H721    626       0.09      1.008   ; qtot -2.83
   627       HAL2      5   POPC   H722    627       0.09      1.008   ; qtot -2.74
   628        OSL      5   POPC    O72    628      -0.49    15.9994   ; qtot -3.23
   629         CL      5   POPC    C82    629        0.9     12.011   ; qtot -2.33
   630        OBL      5   POPC    O82    630      -0.63    15.9994   ; qtot -2.96
   631       CTL2      5   POPC    C2A    631      -0.22     12.011   ; qtot -3.18
   632       HAL2      5   POPC   HA21    632       0.09      1.008   ; qtot -3.09
   633       HAL2      5   POPC   HA22    633       0.09      1.008   ; qtot -3
   634       CTL2      5   POPC    C2B    634      -0.18     12.011   ; qtot -3.18
   635       HAL2      5   POPC   HB21    635       0.09      1.008   ; qtot -3.09
   636       HAL2      5   POPC   HB22    636       0.09      1.008   ; qtot -3
   637       CTL2      5   POPC    C2C    637      -0.18     12.011   ; qtot -3.18
   638       HAL2      5   POPC   HC21    638       0.09      1.008   ; qtot -3.09
   639       HAL2      5   POPC   HC22    639       0.09      1.008   ; qtot -3
   640       CTL2      5   POPC    C2D    640      -0.18     12.011   ; qtot -3.18
   641       HAL2      5   POPC   HD21    641       0.09      1.008   ; qtot -3.09
   642       HAL2      5   POPC   HD22    642       0.09      1.008   ; qtot -3
   643       CTL2      5   POPC    C2E    643      -0.18     12.011   ; qtot -3.18
   644       HAL2      5   POPC   HE21    644       0.09      1.008   ; qtot -3.09
   645       HAL2      5   POPC   HE22    645       0.09      1.008   ; qtot -3
   646       CTL2      5   POPC    C2F    646      -0.18     12.011   ; qtot -3.18
   647       HAL2      5   POPC   HF21    647       0.09      1.008   ; qtot -3.09
   648       HAL2      5   POPC   HF22    648       0.09      1.008   ; qtot -3
   649       CTL2      5   POPC    C2G    649      -0.18     12.011   ; qtot -3.18
   650       HAL2      5   POPC   HG21    650       0.09      1.008   ; qtot -3.09
   651       HAL2      5   POPC   HG22    651       0.09      1.008   ; qtot -3
   652       CTL2      5   POPC    C2H    652      -0.18     12.011   ; qtot -3.18
   653       HAL2      5   POPC   HH21    653       0.09      1.008   ; qtot -3.09
   654       HAL2      5   POPC   HH22    654       0.09      1.008   ; qtot -3
   655       CTL2      5   POPC    C2I    655      -0.18     12.011   ; qtot -3.18
   656       HAL2      5   POPC   HI21    656       0.09      1.008   ; qtot -3.09
   657       HAL2      5   POPC   HI22    657       0.09      1.008   ; qtot -3
   658       CTL2      5   POPC    C2J    658      -0.18     12.011   ; qtot -3.18
   659       HAL2      5   POPC   HJ21    659       0.09      1.008   ; qtot -3.09
   660       HAL2      5   POPC   HJ22    660       0.09      1.008   ; qtot -3
   661       CTL2      5   POPC    C2K    661      -0.18     12.011   ; qtot -3.18
   662       HAL2      5   POPC   HK21    662       0.09      1.008   ; qtot -3.09
   663       HAL2      5   POPC   HK22    663       0.09      1.008   ; qtot -3
   664       CTL2      5   POPC    C2L    664      -0.18     12.011   ; qtot -3.18
   665       HAL2      5   POPC   HL21    665       0.09      1.008   ; qtot -3.09
   666       HAL2      5   POPC   HL22    666       0.09      1.008   ; qtot -3
   667       CTL2      5   POPC    C2M    667      -0.18     12.011   ; qtot -3.18
   668       HAL2      5   POPC   HM21    668       0.09      1.008   ; qtot -3.09
   669       HAL2      5   POPC   HM22    669       0.09      1.008   ; qtot -3
   670       CTL2      5   POPC    C2N    670      -0.18     12.011   ; qtot -3.18
   671       HAL2      5   POPC   HN21    671       0.09      1.008   ; qtot -3.09
   672       HAL2      5   POPC   HN22    672       0.09      1.008   ; qtot -3
   673       CTL3      5   POPC    C2T    673      -0.27     12.011   ; qtot -3.27
   674       HAL3      5   POPC   HT21    674       0.09      1.008   ; qtot -3.18
   675       HAL3      5   POPC   HT22    675       0.09      1.008   ; qtot -3.09
   676       HAL3      5   POPC   HT23    676       0.09      1.008   ; qtot -3
; residue   6 POPC rtp POPC q  0.0
   677       CTL3      6   POPC    C1T    677      -0.27     12.011   ; qtot -3.27
   678       HAL3      6   POPC   HT11    678       0.09      1.008   ; qtot -3.18
   679       HAL3      6   POPC   HT12    679       0.09      1.008   ; qtot -3.09
   680       HAL3      6   POPC   HT13    680       0.09      1.008   ; qtot -3
   681       CTL2      6   POPC    C1N    681      -0.18     12.011   ; qtot -3.18
   682       HAL2      6   POPC   HN11    682       0.09      1.008   ; qtot -3.09
   683       HAL2      6   POPC   HN12    683       0.09      1.008   ; qtot -3
   684       CTL2      6   POPC    C1M    684      -0.18     12.011   ; qtot -3.18
   685       HAL2      6   POPC   HM11    685       0.09      1.008   ; qtot -3.09
   686       HAL2      6   POPC   HM12    686       0.09      1.008   ; qtot -3
   687       CTL2      6   POPC    C1L    687      -0.18     12.011   ; qtot -3.18
   688       HAL2      6   POPC   HL11    688       0.09      1.008   ; qtot -3.09
   689       HAL2      6   POPC   HL12    689       0.09      1.008   ; qtot -3
   690       CTL2      6   POPC    C1K    690      -0.18     12.011   ; qtot -3.18
   691       HAL2      6   POPC   HK11    691       0.09      1.008   ; qtot -3.09
   692       HAL2      6   POPC   HK12    692       0.09      1.008   ; qtot -3
   693       CTL2      6   POPC    C1J    693      -0.18     12.011   ; qtot -3.18
   694       HAL2      6   POPC   HJ11    694       0.09      1.008   ; qtot -3.09
   695       HAL2      6   POPC   HJ12    695       0.09      1.008   ; qtot -3
   696       CTL2      6   POPC    C1I    696      -0.18     12.011   ; qtot -3.18
   697       HAL2      6   POPC   HI11    697       0.09      1.008   ; qtot -3.09
   698       HAL2      6   POPC   HI12    698       0.09      1.008   ; qtot -3
   699       CTL2      6   POPC    C1H    699      -0.18     12.011   ; qtot -3.18
   700       HAL2      6   POPC   HH11    700       0.09      1.008   ; qtot -3.09
   701       HAL2      6   POPC   HH12    701       0.09      1.008   ; qtot -3
   702       CEL1      6   POPC    CZ2    702      -0.15     12.011   ; qtot -3.15
   703       HEL1      6   POPC    HZ2    703       0.15      1.008   ; qtot -3
   704       CEL1      6   POPC    CZ1    704      -0.15     12.011   ; qtot -3.15
   705       HEL1      6   POPC    HZ1    705       0.15      1.008   ; qtot -3
   706       CTL2      6   POPC    C1G    706      -0.18     12.011   ; qtot -3.18
   707       HAL2      6   POPC   HG11    707       0.09      1.008   ; qtot -3.09
   708       HAL2      6   POPC   HG12    708       0.09      1.008   ; qtot -3
   709       CTL2      6   POPC    C1F    709      -0.18     12.011   ; qtot -3.18
   710       HAL2      6   POPC   HF11    710       0.09      1.008   ; qtot -3.09
   711       HAL2      6   POPC   HF12    711       0.09      1.008   ; qtot -3
   712       CTL2      6   POPC    C1E    712      -0.18     12.011   ; qtot -3.18
   713       HAL2      6   POPC   HE11    713       0.09      1.008   ; qtot -3.09
   714       HAL2      6   POPC   HE12    714       0.09      1.008   ; qtot -3
   715       CTL2      6   POPC    C1D    715      -0.18     12.011   ; qtot -3.18
   716       HAL2      6   POPC   HD11    716       0.09      1.008   ; qtot -3.09
   717       HAL2      6   POPC   HD12    717       0.09      1.008   ; qtot -3
   718       CTL2      6   POPC    C1C    718      -0.18     12.011   ; qtot -3.18
   719       HAL2      6   POPC   HC11    719       0.09      1.008   ; qtot -3.09
   720       HAL2      6   POPC   HC12    720       0.09      1.008   ; qtot -3
   721       CTL2      6   POPC    C1B    721      -0.18     12.011   ; qtot -3.18
   722       HAL2      6   POPC   HB11    722       0.09      1.008   ; qtot -3.09
   723       HAL2      6   POPC   HB12    723       0.09      1.008   ; qtot -3
   724       CTL2      6   POPC    C1A    724      -0.22     12.011   ; qtot -3.22
   725       HAL2      6   POPC   HA11    725       0.09      1.008   ; qtot -3.13
   726       HAL2      6   POPC   HA12    726       0.09      1.008   ; qtot -3.04
   727         CL      6   POPC    C81    727        0.9     12.011   ; qtot -2.14
   728        OBL      6   POPC    O81    728      -0.63    15.9994   ; qtot -2.77
   729        OSL      6   POPC    O71    729      -0.49    15.9994   ; qtot -3.26
   730       CTL1      6   POPC     C7    730       0.17     12.011   ; qtot -3.09
   731       CTL2      6   POPC     C6    731      -0.08     12.011   ; qtot -3.17
   732       OSLP      6   POPC    O4P    732      -0.57    15.9994   ; qtot -3.74
   733         PL      6   POPC      P    733        1.5     30.974   ; qtot -2.24
   734        O2L      6   POPC    O2P    734      -0.78    15.9994   ; qtot -3.02
   735        O2L      6   POPC    O3P    735      -0.78    15.9994   ; qtot -3.8
   736       OSLP      6   POPC    O1P    736      -0.57    15.9994   ; qtot -4.37
   737       CTL2      6   POPC     C5    737      -0.08     12.011   ; qtot -4.45
   738       CTL2      6   POPC     C4    738       -0.1     12.011   ; qtot -4.55
   739        NTL      6   POPC      N    739       -0.6     14.007   ; qtot -5.15
   740       CTL5      6   POPC     C1    740      -0.35     12.011   ; qtot -5.5
   741         HL      6   POPC    H11    741       0.25      1.008   ; qtot -5.25
   742         HL      6   POPC    H12    742       0.25      1.008   ; qtot -5
   743         HL      6   POPC    H13    743       0.25      1.008   ; qtot -4.75
   744       CTL5      6   POPC     C2    744      -0.35     12.011   ; qtot -5.1
   745         HL      6   POPC    H21    745       0.25      1.008   ; qtot -4.85
   746         HL      6   POPC    H22    746       0.25      1.008   ; qtot -4.6
   747         HL      6   POPC    H23    747       0.25      1.008   ; qtot -4.35
   748       CTL5      6   POPC     C3    748      -0.35     12.011   ; qtot -4.7
   749         HL      6   POPC    H31    749       0.25      1.008   ; qtot -4.45
   750         HL      6   POPC    H32    750       0.25      1.008   ; qtot -4.2
   751         HL      6   POPC    H33    751       0.25      1.008   ; qtot -3.95
   752         HL      6   POPC    H41    752       0.25      1.008   ; qtot -3.7
   753         HL      6   POPC    H42    753       0.25      1.008   ; qtot -3.45
   754       HAL2      6   POPC    H51    754       0.09      1.008   ; qtot -3.36
   755       HAL2      6   POPC    H52    755       0.09      1.008   ; qtot -3.27
   756       HAL2      6   POPC    H61    756       0.09      1.008   ; qtot -3.18
   757       HAL2      6   POPC    H62    757       0.09      1.008   ; qtot -3.09
   758       HAL1      6   POPC     H7    758       0.09      1.008   ; qtot -3
   759       CTL2      6   POPC    C72    759       0.08     12.011   ; qtot -2.92
   760       HAL2      6   POPC   H721    760       0.09      1.008   ; qtot -2.83
   761       HAL2      6   POPC   H722    761       0.09      1.008   ; qtot -2.74
   762        OSL      6   POPC    O72    762      -0.49    15.9994   ; qtot -3.23
   763         CL      6   POPC    C82    763        0.9     12.011   ; qtot -2.33
   764        OBL      6   POPC    O82    764      -0.63    15.9994   ; qtot -2.96
   765       CTL2      6   POPC    C2A    765      -0.22     12.011   ; qtot -3.18
   766       HAL2      6   POPC   HA21    766       0.09      1.008   ; qtot -3.09
   767       HAL2      6   POPC   HA22    767       0.09      1.008   ; qtot -3
   768       CTL2      6   POPC    C2B    768      -0.18     12.011   ; qtot -3.18
   769       HAL2      6   POPC   HB21    769       0.09      1.008   ; qtot -3.09
   770       HAL2      6   POPC   HB22    770       0.09      1.008   ; qtot -3
   771       CTL2      6   POPC    C2C    771      -0.18     12.011   ; qtot -3.18
   772       HAL2      6   POPC   HC21    772       0.09      1.008   ; qtot -3.09
   773       HAL2      6   POPC   HC22    773       0.09      1.008   ; qtot -3
   774       CTL2      6   POPC    C2D    774      -0.18     12.011   ; qtot -3.18
   775       HAL2      6   POPC   HD21    775       0.09      1.008   ; qtot -3.09
   776       HAL2      6   POPC   HD22    776       0.09      1.008   ; qtot -3
   777       CTL2      6   POPC    C2E    777      -0.18     12.011   ; qtot -3.18
   778       HAL2      6   POPC   HE21    778       0.09      1.008   ; qtot -3.09
   779       HAL2      6   POPC   HE22    779       0.09      1.008   ; qtot -3
   780       CTL2      6   POPC    C2F    780      -0.18     12.011   ; qtot -3.18
   781       HAL2      6   POPC   HF21    781       0.09      1.008   ; qtot -3.09
   782       HAL2      6   POPC   HF22    782       0.09      1.008   ; qtot -3
   783       CTL2      6   POPC    C2G    783      -0.18     12.011   ; qtot -3.18
   784       HAL2      6   POPC   HG21    784       0.09      1.008   ; qtot -3.09
   785       HAL2      6   POPC   HG22    785       0.09      1.008   ; qtot -3
   786       CTL2      6   POPC    C2H    786      -0.18     12.011   ; qtot -3.18
   787       HAL2      6   POPC   HH21    787       0.09      1.008   ; qtot -3.09
   788       HAL2      6   POPC   HH22    788       0.09      1.008   ; qtot -3
   789       CTL2      6   POPC    C2I    789      -0.18     12.011   ; qtot -3.18
   790       HAL2      6   POPC   HI21    790       0.09      1.008   ; qtot -3.09
   791       HAL2      6   POPC   HI22    791       0.09      1.008   ; qtot -3
   792       CTL2      6   POPC    C2J    792      -0.18     12.011   ; qtot -3.18
   793       HAL2      6   POPC   HJ21    793       0.09      1.008   ; qtot -3.09
   794       HAL2      6   POPC   HJ22    794       0.09      1.008   ; qtot -3
   795       CTL2      6   POPC    C2K    795      -0.18     12.011   ; qtot -3.18
   796       HAL2      6   POPC   HK21    796       0.09      1.008   ; qtot -3.09
   797       HAL2      6   POPC   HK22    797       0.09      1.008   ; qtot -3
   798       CTL2      6   POPC    C2L    798      -0.18     12.011   ; qtot -3.18
   799       HAL2      6   POPC   HL21    799       0.09      1.008   ; qtot -3.09
   800       HAL2      6   POPC   HL22    800       0.09      1.008   ; qtot -3
   801       CTL2      6   POPC    C2M    801      -0.18     12.011   ; qtot -3.18
   802       HAL2      6   POPC   HM21    802       0.09      1.008   ; qtot -3.09
   803       HAL2      6   POPC   HM22    803       0.09      1.008   ; qtot -3
   804       CTL2      6   POPC    C2N    804      -0.18     12.011   ; qtot -3.18
   805       HAL2      6   POPC   HN21    805       0.09      1.008   ; qtot -3.09
   806       HAL2      6   POPC   HN22    806       0.09      1.008   ; qtot -3
   807       CTL3      6   POPC    C2T    807      -0.27     12.011   ; qtot -3.27
   808       HAL3      6   POPC   HT21    808       0.09      1.008   ; qtot -3.18
   809       HAL3      6   POPC   HT22    809       0.09      1.008   ; qtot -3.09
   810       HAL3      6   POPC   HT23    810       0.09      1.008   ; qtot -3
; residue   7 POPC rtp POPC q  0.0
   811       CTL3      7   POPC    C1T    811      -0.27     12.011   ; qtot -3.27
   812       HAL3      7   POPC   HT11    812       0.09      1.008   ; qtot -3.18
   813       HAL3      7   POPC   HT12    813       0.09      1.008   ; qtot -3.09
   814       HAL3      7   POPC   HT13    814       0.09      1.008   ; qtot -3
   815       CTL2      7   POPC    C1N    815      -0.18     12.011   ; qtot -3.18
   816       HAL2      7   POPC   HN11    816       0.09      1.008   ; qtot -3.09
   817       HAL2      7   POPC   HN12    817       0.09      1.008   ; qtot -3
   818       CTL2      7   POPC    C1M    818      -0.18     12.011   ; qtot -3.18
   819       HAL2      7   POPC   HM11    819       0.09      1.008   ; qtot -3.09
   820       HAL2      7   POPC   HM12    820       0.09      1.008   ; qtot -3
   821       CTL2      7   POPC    C1L    821      -0.18     12.011   ; qtot -3.18
   822       HAL2      7   POPC   HL11    822       0.09      1.008   ; qtot -3.09
   823       HAL2      7   POPC   HL12    823       0.09      1.008   ; qtot -3
   824       CTL2      7   POPC    C1K    824      -0.18     12.011   ; qtot -3.18
   825       HAL2      7   POPC   HK11    825       0.09      1.008   ; qtot -3.09
   826       HAL2      7   POPC   HK12    826       0.09      1.008   ; qtot -3
   827       CTL2      7   POPC    C1J    827      -0.18     12.011   ; qtot -3.18
   828       HAL2      7   POPC   HJ11    828       0.09      1.008   ; qtot -3.09
   829       HAL2      7   POPC   HJ12    829       0.09      1.008   ; qtot -3
   830       CTL2      7   POPC    C1I    830      -0.18     12.011   ; qtot -3.18
   831       HAL2      7   POPC   HI11    831       0.09      1.008   ; qtot -3.09
   832       HAL2      7   POPC   HI12    832       0.09      1.008   ; qtot -3
   833       CTL2      7   POPC    C1H    833      -0.18     12.011   ; qtot -3.18
   834       HAL2      7   POPC   HH11    834       0.09      1.008   ; qtot -3.09
   835       HAL2      7   POPC   HH12    835       0.09      1.008   ; qtot -3
   836       CEL1      7   POPC    CZ2    836      -0.15     12.011   ; qtot -3.15
   837       HEL1      7   POPC    HZ2    837       0.15      1.008   ; qtot -3
   838       CEL1      7   POPC    CZ1    838      -0.15     12.011   ; qtot -3.15
   839       HEL1      7   POPC    HZ1    839       0.15      1.008   ; qtot -3
   840       CTL2      7   POPC    C1G    840      -0.18     12.011   ; qtot -3.18
   841       HAL2      7   POPC   HG11    841       0.09      1.008   ; qtot -3.09
   842       HAL2      7   POPC   HG12    842       0.09      1.008   ; qtot -3
   843       CTL2      7   POPC    C1F    843      -0.18     12.011   ; qtot -3.18
   844       HAL2      7   POPC   HF11    844       0.09      1.008   ; qtot -3.09
   845       HAL2      7   POPC   HF12    845       0.09      1.008   ; qtot -3
   846       CTL2      7   POPC    C1E    846      -0.18     12.011   ; qtot -3.18
   847       HAL2      7   POPC   HE11    847       0.09      1.008   ; qtot -3.09
   848       HAL2      7   POPC   HE12    848       0.09      1.008   ; qtot -3
   849       CTL2      7   POPC    C1D    849      -0.18     12.011   ; qtot -3.18
   850       HAL2      7   POPC   HD11    850       0.09      1.008   ; qtot -3.09
   851       HAL2      7   POPC   HD12    851       0.09      1.008   ; qtot -3
   852       CTL2      7   POPC    C1C    852      -0.18     12.011   ; qtot -3.18
   853       HAL2      7   POPC   HC11    853       0.09      1.008   ; qtot -3.09
   854       HAL2      7   POPC   HC12    854       0.09      1.008   ; qtot -3
   855       CTL2      7   POPC    C1B    855      -0.18     12.011   ; qtot -3.18
   856       HAL2      7   POPC   HB11    856       0.09      1.008   ; qtot -3.09
   857       HAL2      7   POPC   HB12    857       0.09      1.008   ; qtot -3
   858       CTL2      7   POPC    C1A    858      -0.22     12.011   ; qtot -3.22
   859       HAL2      7   POPC   HA11    859       0.09      1.008   ; qtot -3.13
   860       HAL2      7   POPC   HA12    860       0.09      1.008   ; qtot -3.04
   861         CL      7   POPC    C81    861        0.9     12.011   ; qtot -2.14
   862        OBL      7   POPC    O81    862      -0.63    15.9994   ; qtot -2.77
   863        OSL      7   POPC    O71    863      -0.49    15.9994   ; qtot -3.26
   864       CTL1      7   POPC     C7    864       0.17     12.011   ; qtot -3.09
   865       CTL2      7   POPC     C6    865      -0.08     12.011   ; qtot -3.17
   866       OSLP      7   POPC    O4P    866      -0.57    15.9994   ; qtot -3.74
   867         PL      7   POPC      P    867        1.5     30.974   ; qtot -2.24
   868        O2L      7   POPC    O2P    868      -0.78    15.9994   ; qtot -3.02
   869        O2L      7   POPC    O3P    869      -0.78    15.9994   ; qtot -3.8
   870       OSLP      7   POPC    O1P    870      -0.57    15.9994   ; qtot -4.37
   871       CTL2      7   POPC     C5    871      -0.08     12.011   ; qtot -4.45
   872       CTL2      7   POPC     C4    872       -0.1     12.011   ; qtot -4.55
   873        NTL      7   POPC      N    873       -0.6     14.007   ; qtot -5.15
   874       CTL5      7   POPC     C1    874      -0.35     12.011   ; qtot -5.5
   875         HL      7   POPC    H11    875       0.25      1.008   ; qtot -5.25
   876         HL      7   POPC    H12    876       0.25      1.008   ; qtot -5
   877         HL      7   POPC    H13    877       0.25      1.008   ; qtot -4.75
   878       CTL5      7   POPC     C2    878      -0.35     12.011   ; qtot -5.1
   879         HL      7   POPC    H21    879       0.25      1.008   ; qtot -4.85
   880         HL      7   POPC    H22    880       0.25      1.008   ; qtot -4.6
   881         HL      7   POPC    H23    881       0.25      1.008   ; qtot -4.35
   882       CTL5      7   POPC     C3    882      -0.35     12.011   ; qtot -4.7
   883         HL      7   POPC    H31    883       0.25      1.008   ; qtot -4.45
   884         HL      7   POPC    H32    884       0.25      1.008   ; qtot -4.2
   885         HL      7   POPC    H33    885       0.25      1.008   ; qtot -3.95
   886         HL      7   POPC    H41    886       0.25      1.008   ; qtot -3.7
   887         HL      7   POPC    H42    887       0.25      1.008   ; qtot -3.45
   888       HAL2      7   POPC    H51    888       0.09      1.008   ; qtot -3.36
   889       HAL2      7   POPC    H52    889       0.09      1.008   ; qtot -3.27
   890       HAL2      7   POPC    H61    890       0.09      1.008   ; qtot -3.18
   891       HAL2      7   POPC    H62    891       0.09      1.008   ; qtot -3.09
   892       HAL1      7   POPC     H7    892       0.09      1.008   ; qtot -3
   893       CTL2      7   POPC    C72    893       0.08     12.011   ; qtot -2.92
   894       HAL2      7   POPC   H721    894       0.09      1.008   ; qtot -2.83
   895       HAL2      7   POPC   H722    895       0.09      1.008   ; qtot -2.74
   896        OSL      7   POPC    O72    896      -0.49    15.9994   ; qtot -3.23
   897         CL      7   POPC    C82    897        0.9     12.011   ; qtot -2.33
   898        OBL      7   POPC    O82    898      -0.63    15.9994   ; qtot -2.96
   899       CTL2      7   POPC    C2A    899      -0.22     12.011   ; qtot -3.18
   900       HAL2      7   POPC   HA21    900       0.09      1.008   ; qtot -3.09
   901       HAL2      7   POPC   HA22    901       0.09      1.008   ; qtot -3
   902       CTL2      7   POPC    C2B    902      -0.18     12.011   ; qtot -3.18
   903       HAL2      7   POPC   HB21    903       0.09      1.008   ; qtot -3.09
   904       HAL2      7   POPC   HB22    904       0.09      1.008   ; qtot -3
   905       CTL2      7   POPC    C2C    905      -0.18     12.011   ; qtot -3.18
   906       HAL2      7   POPC   HC21    906       0.09      1.008   ; qtot -3.09
   907       HAL2      7   POPC   HC22    907       0.09      1.008   ; qtot -3
   908       CTL2      7   POPC    C2D    908      -0.18     12.011   ; qtot -3.18
   909       HAL2      7   POPC   HD21    909       0.09      1.008   ; qtot -3.09
   910       HAL2      7   POPC   HD22    910       0.09      1.008   ; qtot -3
   911       CTL2      7   POPC    C2E    911      -0.18     12.011   ; qtot -3.18
   912       HAL2      7   POPC   HE21    912       0.09      1.008   ; qtot -3.09
   913       HAL2      7   POPC   HE22    913       0.09      1.008   ; qtot -3
   914       CTL2      7   POPC    C2F    914      -0.18     12.011   ; qtot -3.18
   915       HAL2      7   POPC   HF21    915       0.09      1.008   ; qtot -3.09
   916       HAL2      7   POPC   HF22    916       0.09      1.008   ; qtot -3
   917       CTL2      7   POPC    C2G    917      -0.18     12.011   ; qtot -3.18
   918       HAL2      7   POPC   HG21    918       0.09      1.008   ; qtot -3.09
   919       HAL2      7   POPC   HG22    919       0.09      1.008   ; qtot -3
   920       CTL2      7   POPC    C2H    920      -0.18     12.011   ; qtot -3.18
   921       HAL2      7   POPC   HH21    921       0.09      1.008   ; qtot -3.09
   922       HAL2      7   POPC   HH22    922       0.09      1.008   ; qtot -3
   923       CTL2      7   POPC    C2I    923      -0.18     12.011   ; qtot -3.18
   924       HAL2      7   POPC   HI21    924       0.09      1.008   ; qtot -3.09
   925       HAL2      7   POPC   HI22    925       0.09      1.008   ; qtot -3
   926       CTL2      7   POPC    C2J    926      -0.18     12.011   ; qtot -3.18
   927       HAL2      7   POPC   HJ21    927       0.09      1.008   ; qtot -3.09
   928       HAL2      7   POPC   HJ22    928       0.09      1.008   ; qtot -3
   929       CTL2      7   POPC    C2K    929      -0.18     12.011   ; qtot -3.18
   930       HAL2      7   POPC   HK21    930       0.09      1.008   ; qtot -3.09
   931       HAL2      7   POPC   HK22    931       0.09      1.008   ; qtot -3
   932       CTL2      7   POPC    C2L    932      -0.18     12.011   ; qtot -3.18
   933       HAL2      7   POPC   HL21    933       0.09      1.008   ; qtot -3.09
   934       HAL2      7   POPC   HL22    934       0.09      1.008   ; qtot -3
   935       CTL2      7   POPC    C2M    935      -0.18     12.011   ; qtot -3.18
   936       HAL2      7   POPC   HM21    936       0.09      1.008   ; qtot -3.09
   937       HAL2      7   POPC   HM22    937       0.09      1.008   ; qtot -3
   938       CTL2      7   POPC    C2N    938      -0.18     12.011   ; qtot -3.18
   939       HAL2      7   POPC   HN21    939       0.09      1.008   ; qtot -3.09
   940       HAL2      7   POPC   HN22    940       0.09      1.008   ; qtot -3
   941       CTL3      7   POPC    C2T    941      -0.27     12.011   ; qtot -3.27
   942       HAL3      7   POPC   HT21    942       0.09      1.008   ; qtot -3.18
   943       HAL3      7   POPC   HT22    943       0.09      1.008   ; qtot -3.09
   944       HAL3      7   POPC   HT23    944       0.09      1.008   ; qtot -3
; residue   8 POPC rtp POPC q  0.0
   945       CTL3      8   POPC    C1T    945      -0.27     12.011   ; qtot -3.27
   946       HAL3      8   POPC   HT11    946       0.09      1.008   ; qtot -3.18
   947       HAL3      8   POPC   HT12    947       0.09      1.008   ; qtot -3.09
   948       HAL3      8   POPC   HT13    948       0.09      1.008   ; qtot -3
   949       CTL2      8   POPC    C1N    949      -0.18     12.011   ; qtot -3.18
   950       HAL2      8   POPC   HN11    950       0.09      1.008   ; qtot -3.09
   951       HAL2      8   POPC   HN12    951       0.09      1.008   ; qtot -3
   952       CTL2      8   POPC    C1M    952      -0.18     12.011   ; qtot -3.18
   953       HAL2      8   POPC   HM11    953       0.09      1.008   ; qtot -3.09
   954       HAL2      8   POPC   HM12    954       0.09      1.008   ; qtot -3
   955       CTL2      8   POPC    C1L    955      -0.18     12.011   ; qtot -3.18
   956       HAL2      8   POPC   HL11    956       0.09      1.008   ; qtot -3.09
   957       HAL2      8   POPC   HL12    957       0.09      1.008   ; qtot -3
   958       CTL2      8   POPC    C1K    958      -0.18     12.011   ; qtot -3.18
   959       HAL2      8   POPC   HK11    959       0.09      1.008   ; qtot -3.09
   960       HAL2      8   POPC   HK12    960       0.09      1.008   ; qtot -3
   961       CTL2      8   POPC    C1J    961      -0.18     12.011   ; qtot -3.18
   962       HAL2      8   POPC   HJ11    962       0.09      1.008   ; qtot -3.09
   963       HAL2      8   POPC   HJ12    963       0.09      1.008   ; qtot -3
   964       CTL2      8   POPC    C1I    964      -0.18     12.011   ; qtot -3.18
   965       HAL2      8   POPC   HI11    965       0.09      1.008   ; qtot -3.09
   966       HAL2      8   POPC   HI12    966       0.09      1.008   ; qtot -3
   967       CTL2      8   POPC    C1H    967      -0.18     12.011   ; qtot -3.18
   968       HAL2      8   POPC   HH11    968       0.09      1.008   ; qtot -3.09
   969       HAL2      8   POPC   HH12    969       0.09      1.008   ; qtot -3
   970       CEL1      8   POPC    CZ2    970      -0.15     12.011   ; qtot -3.15
   971       HEL1      8   POPC    HZ2    971       0.15      1.008   ; qtot -3
   972       CEL1      8   POPC    CZ1    972      -0.15     12.011   ; qtot -3.15
   973       HEL1      8   POPC    HZ1    973       0.15      1.008   ; qtot -3
   974       CTL2      8   POPC    C1G    974      -0.18     12.011   ; qtot -3.18
   975       HAL2      8   POPC   HG11    975       0.09      1.008   ; qtot -3.09
   976       HAL2      8   POPC   HG12    976       0.09      1.008   ; qtot -3
   977       CTL2      8   POPC    C1F    977      -0.18     12.011   ; qtot -3.18
   978       HAL2      8   POPC   HF11    978       0.09      1.008   ; qtot -3.09
   979       HAL2      8   POPC   HF12    979       0.09      1.008   ; qtot -3
   980       CTL2      8   POPC    C1E    980      -0.18     12.011   ; qtot -3.18
   981       HAL2      8   POPC   HE11    981       0.09      1.008   ; qtot -3.09
   982       HAL2      8   POPC   HE12    982       0.09      1.008   ; qtot -3
   983       CTL2      8   POPC    C1D    983      -0.18     12.011   ; qtot -3.18
   984       HAL2      8   POPC   HD11    984       0.09      1.008   ; qtot -3.09
   985       HAL2      8   POPC   HD12    985       0.09      1.008   ; qtot -3
   986       CTL2      8   POPC    C1C    986      -0.18     12.011   ; qtot -3.18
   987       HAL2      8   POPC   HC11    987       0.09      1.008   ; qtot -3.09
   988       HAL2      8   POPC   HC12    988       0.09      1.008   ; qtot -3
   989       CTL2      8   POPC    C1B    989      -0.18     12.011   ; qtot -3.18
   990       HAL2      8   POPC   HB11    990       0.09      1.008   ; qtot -3.09
   991       HAL2      8   POPC   HB12    991       0.09      1.008   ; qtot -3
   992       CTL2      8   POPC    C1A    992      -0.22     12.011   ; qtot -3.22
   993       HAL2      8   POPC   HA11    993       0.09      1.008   ; qtot -3.13
   994       HAL2      8   POPC   HA12    994       0.09      1.008   ; qtot -3.04
   995         CL      8   POPC    C81    995        0.9     12.011   ; qtot -2.14
   996        OBL      8   POPC    O81    996      -0.63    15.9994   ; qtot -2.77
   997        OSL      8   POPC    O71    997      -0.49    15.9994   ; qtot -3.26
   998       CTL1      8   POPC     C7    998       0.17     12.011   ; qtot -3.09
   999       CTL2      8   POPC     C6    999      -0.08     12.011   ; qtot -3.17
  1000       OSLP      8   POPC    O4P   1000      -0.57    15.9994   ; qtot -3.74
  1001         PL      8   POPC      P   1001        1.5     30.974   ; qtot -2.24
  1002        O2L      8   POPC    O2P   1002      -0.78    15.9994   ; qtot -3.02
  1003        O2L      8   POPC    O3P   1003      -0.78    15.9994   ; qtot -3.8
  1004       OSLP      8   POPC    O1P   1004      -0.57    15.9994   ; qtot -4.37
  1005       CTL2      8   POPC     C5   1005      -0.08     12.011   ; qtot -4.45
  1006       CTL2      8   POPC     C4   1006       -0.1     12.011   ; qtot -4.55
  1007        NTL      8   POPC      N   1007       -0.6     14.007   ; qtot -5.15
  1008       CTL5      8   POPC     C1   1008      -0.35     12.011   ; qtot -5.5
  1009         HL      8   POPC    H11   1009       0.25      1.008   ; qtot -5.25
  1010         HL      8   POPC    H12   1010       0.25      1.008   ; qtot -5
  1011         HL      8   POPC    H13   1011       0.25      1.008   ; qtot -4.75
  1012       CTL5      8   POPC     C2   1012      -0.35     12.011   ; qtot -5.1
  1013         HL      8   POPC    H21   1013       0.25      1.008   ; qtot -4.85
  1014         HL      8   POPC    H22   1014       0.25      1.008   ; qtot -4.6
  1015         HL      8   POPC    H23   1015       0.25      1.008   ; qtot -4.35
  1016       CTL5      8   POPC     C3   1016      -0.35     12.011   ; qtot -4.7
  1017         HL      8   POPC    H31   1017       0.25      1.008   ; qtot -4.45
  1018         HL      8   POPC    H32   1018       0.25      1.008   ; qtot -4.2
  1019         HL      8   POPC    H33   1019       0.25      1.008   ; qtot -3.95
  1020         HL      8   POPC    H41   1020       0.25      1.008   ; qtot -3.7
  1021         HL      8   POPC    H42   1021       0.25      1.008   ; qtot -3.45
  1022       HAL2      8   POPC    H51   1022       0.09      1.008   ; qtot -3.36
  1023       HAL2      8   POPC    H52   1023       0.09      1.008   ; qtot -3.27
  1024       HAL2      8   POPC    H61   1024       0.09      1.008   ; qtot -3.18
  1025       HAL2      8   POPC    H62   1025       0.09      1.008   ; qtot -3.09
  1026       HAL1      8   POPC     H7   1026       0.09      1.008   ; qtot -3
  1027       CTL2      8   POPC    C72   1027       0.08     12.011   ; qtot -2.92
  1028       HAL2      8   POPC   H721   1028       0.09      1.008   ; qtot -2.83
  1029       HAL2      8   POPC   H722   1029       0.09      1.008   ; qtot -2.74
  1030        OSL      8   POPC    O72   1030      -0.49    15.9994   ; qtot -3.23
  1031         CL      8   POPC    C82   1031        0.9     12.011   ; qtot -2.33
  1032        OBL      8   POPC    O82   1032      -0.63    15.9994   ; qtot -2.96
  1033       CTL2      8   POPC    C2A   1033      -0.22     12.011   ; qtot -3.18
  1034       HAL2      8   POPC   HA21   1034       0.09      1.008   ; qtot -3.09
  1035       HAL2      8   POPC   HA22   1035       0.09      1.008   ; qtot -3
  1036       CTL2      8   POPC    C2B   1036      -0.18     12.011   ; qtot -3.18
  1037       HAL2      8   POPC   HB21   1037       0.09      1.008   ; qtot -3.09
  1038       HAL2      8   POPC   HB22   1038       0.09      1.008   ; qtot -3
  1039       CTL2      8   POPC    C2C   1039      -0.18     12.011   ; qtot -3.18
  1040       HAL2      8   POPC   HC21   1040       0.09      1.008   ; qtot -3.09
  1041       HAL2      8   POPC   HC22   1041       0.09      1.008   ; qtot -3
  1042       CTL2      8   POPC    C2D   1042      -0.18     12.011   ; qtot -3.18
  1043       HAL2      8   POPC   HD21   1043       0.09      1.008   ; qtot -3.09
  1044       HAL2      8   POPC   HD22   1044       0.09      1.008   ; qtot -3
  1045       CTL2      8   POPC    C2E   1045      -0.18     12.011   ; qtot -3.18
  1046       HAL2      8   POPC   HE21   1046       0.09      1.008   ; qtot -3.09
  1047       HAL2      8   POPC   HE22   1047       0.09      1.008   ; qtot -3
  1048       CTL2      8   POPC    C2F   1048      -0.18     12.011   ; qtot -3.18
  1049       HAL2      8   POPC   HF21   1049       0.09      1.008   ; qtot -3.09
  1050       HAL2      8   POPC   HF22   1050       0.09      1.008   ; qtot -3
  1051       CTL2      8   POPC    C2G   1051      -0.18     12.011   ; qtot -3.18
  1052       HAL2      8   POPC   HG21   1052       0.09      1.008   ; qtot -3.09
  1053       HAL2      8   POPC   HG22   1053       0.09      1.008   ; qtot -3
  1054       CTL2      8   POPC    C2H   1054      -0.18     12.011   ; qtot -3.18
  1055       HAL2      8   POPC   HH21   1055       0.09      1.008   ; qtot -3.09
  1056       HAL2      8   POPC   HH22   1056       0.09      1.008   ; qtot -3
  1057       CTL2      8   POPC    C2I   1057      -0.18     12.011   ; qtot -3.18
  1058       HAL2      8   POPC   HI21   1058       0.09      1.008   ; qtot -3.09
  1059       HAL2      8   POPC   HI22   1059       0.09      1.008   ; qtot -3
  1060       CTL2      8   POPC    C2J   1060      -0.18     12.011   ; qtot -3.18
  1061       HAL2      8   POPC   HJ21   1061       0.09      1.008   ; qtot -3.09
  1062       HAL2      8   POPC   HJ22   1062       0.09      1.008   ; qtot -3
  1063       CTL2      8   POPC    C2K   1063      -0.18     12.011   ; qtot -3.18
  1064       HAL2      8   POPC   HK21   1064       0.09      1.008   ; qtot -3.09
  1065       HAL2      8   POPC   HK22   1065       0.09      1.008   ; qtot -3
  1066       CTL2      8   POPC    C2L   1066      -0.18     12.011   ; qtot -3.18
  1067       HAL2      8   POPC   HL21   1067       0.09      1.008   ; qtot -3.09
  1068       HAL2      8   POPC   HL22   1068       0.09      1.008   ; qtot -3
  1069       CTL2      8   POPC    C2M   1069      -0.18     12.011   ; qtot -3.18
  1070       HAL2      8   POPC   HM21   1070       0.09      1.008   ; qtot -3.09
  1071       HAL2      8   POPC   HM22   1071       0.09      1.008   ; qtot -3
  1072       CTL2      8   POPC    C2N   1072      -0.18     12.011   ; qtot -3.18
  1073       HAL2      8   POPC   HN21   1073       0.09      1.008   ; qtot -3.09
  1074       HAL2      8   POPC   HN22   1074       0.09      1.008   ; qtot -3
  1075       CTL3      8   POPC    C2T   1075      -0.27     12.011   ; qtot -3.27
  1076       HAL3      8   POPC   HT21   1076       0.09      1.008   ; qtot -3.18
  1077       HAL3      8   POPC   HT22   1077       0.09      1.008   ; qtot -3.09
  1078       HAL3      8   POPC   HT23   1078       0.09      1.008   ; qtot -3
; residue   9 POPC rtp POPC q  0.0
  1079       CTL3      9   POPC    C1T   1079      -0.27     12.011   ; qtot -3.27
  1080       HAL3      9   POPC   HT11   1080       0.09      1.008   ; qtot -3.18
  1081       HAL3      9   POPC   HT12   1081       0.09      1.008   ; qtot -3.09
  1082       HAL3      9   POPC   HT13   1082       0.09      1.008   ; qtot -3
  1083       CTL2      9   POPC    C1N   1083      -0.18     12.011   ; qtot -3.18
  1084       HAL2      9   POPC   HN11   1084       0.09      1.008   ; qtot -3.09
  1085       HAL2      9   POPC   HN12   1085       0.09      1.008   ; qtot -3
  1086       CTL2      9   POPC    C1M   1086      -0.18     12.011   ; qtot -3.18
  1087       HAL2      9   POPC   HM11   1087       0.09      1.008   ; qtot -3.09
  1088       HAL2      9   POPC   HM12   1088       0.09      1.008   ; qtot -3
  1089       CTL2      9   POPC    C1L   1089      -0.18     12.011   ; qtot -3.18
  1090       HAL2      9   POPC   HL11   1090       0.09      1.008   ; qtot -3.09
  1091       HAL2      9   POPC   HL12   1091       0.09      1.008   ; qtot -3
  1092       CTL2      9   POPC    C1K   1092      -0.18     12.011   ; qtot -3.18
  1093       HAL2      9   POPC   HK11   1093       0.09      1.008   ; qtot -3.09
  1094       HAL2      9   POPC   HK12   1094       0.09      1.008   ; qtot -3
  1095       CTL2      9   POPC    C1J   1095      -0.18     12.011   ; qtot -3.18
  1096       HAL2      9   POPC   HJ11   1096       0.09      1.008   ; qtot -3.09
  1097       HAL2      9   POPC   HJ12   1097       0.09      1.008   ; qtot -3
  1098       CTL2      9   POPC    C1I   1098      -0.18     12.011   ; qtot -3.18
  1099       HAL2      9   POPC   HI11   1099       0.09      1.008   ; qtot -3.09
  1100       HAL2      9   POPC   HI12   1100       0.09      1.008   ; qtot -3
  1101       CTL2      9   POPC    C1H   1101      -0.18     12.011   ; qtot -3.18
  1102       HAL2      9   POPC   HH11   1102       0.09      1.008   ; qtot -3.09
  1103       HAL2      9   POPC   HH12   1103       0.09      1.008   ; qtot -3
  1104       CEL1      9   POPC    CZ2   1104      -0.15     12.011   ; qtot -3.15
  1105       HEL1      9   POPC    HZ2   1105       0.15      1.008   ; qtot -3
  1106       CEL1      9   POPC    CZ1   1106      -0.15     12.011   ; qtot -3.15
  1107       HEL1      9   POPC    HZ1   1107       0.15      1.008   ; qtot -3
  1108       CTL2      9   POPC    C1G   1108      -0.18     12.011   ; qtot -3.18
  1109       HAL2      9   POPC   HG11   1109       0.09      1.008   ; qtot -3.09
  1110       HAL2      9   POPC   HG12   1110       0.09      1.008   ; qtot -3
  1111       CTL2      9   POPC    C1F   1111      -0.18     12.011   ; qtot -3.18
  1112       HAL2      9   POPC   HF11   1112       0.09      1.008   ; qtot -3.09
  1113       HAL2      9   POPC   HF12   1113       0.09      1.008   ; qtot -3
  1114       CTL2      9   POPC    C1E   1114      -0.18     12.011   ; qtot -3.18
  1115       HAL2      9   POPC   HE11   1115       0.09      1.008   ; qtot -3.09
  1116       HAL2      9   POPC   HE12   1116       0.09      1.008   ; qtot -3
  1117       CTL2      9   POPC    C1D   1117      -0.18     12.011   ; qtot -3.18
  1118       HAL2      9   POPC   HD11   1118       0.09      1.008   ; qtot -3.09
  1119       HAL2      9   POPC   HD12   1119       0.09      1.008   ; qtot -3
  1120       CTL2      9   POPC    C1C   1120      -0.18     12.011   ; qtot -3.18
  1121       HAL2      9   POPC   HC11   1121       0.09      1.008   ; qtot -3.09
  1122       HAL2      9   POPC   HC12   1122       0.09      1.008   ; qtot -3
  1123       CTL2      9   POPC    C1B   1123      -0.18     12.011   ; qtot -3.18
  1124       HAL2      9   POPC   HB11   1124       0.09      1.008   ; qtot -3.09
  1125       HAL2      9   POPC   HB12   1125       0.09      1.008   ; qtot -3
  1126       CTL2      9   POPC    C1A   1126      -0.22     12.011   ; qtot -3.22
  1127       HAL2      9   POPC   HA11   1127       0.09      1.008   ; qtot -3.13
  1128       HAL2      9   POPC   HA12   1128       0.09      1.008   ; qtot -3.04
  1129         CL      9   POPC    C81   1129        0.9     12.011   ; qtot -2.14
  1130        OBL      9   POPC    O81   1130      -0.63    15.9994   ; qtot -2.77
  1131        OSL      9   POPC    O71   1131      -0.49    15.9994   ; qtot -3.26
  1132       CTL1      9   POPC     C7   1132       0.17     12.011   ; qtot -3.09
  1133       CTL2      9   POPC     C6   1133      -0.08     12.011   ; qtot -3.17
  1134       OSLP      9   POPC    O4P   1134      -0.57    15.9994   ; qtot -3.74
  1135         PL      9   POPC      P   1135        1.5     30.974   ; qtot -2.24
  1136        O2L      9   POPC    O2P   1136      -0.78    15.9994   ; qtot -3.02
  1137        O2L      9   POPC    O3P   1137      -0.78    15.9994   ; qtot -3.8
  1138       OSLP      9   POPC    O1P   1138      -0.57    15.9994   ; qtot -4.37
  1139       CTL2      9   POPC     C5   1139      -0.08     12.011   ; qtot -4.45
  1140       CTL2      9   POPC     C4   1140       -0.1     12.011   ; qtot -4.55
  1141        NTL      9   POPC      N   1141       -0.6     14.007   ; qtot -5.15
  1142       CTL5      9   POPC     C1   1142      -0.35     12.011   ; qtot -5.5
  1143         HL      9   POPC    H11   1143       0.25      1.008   ; qtot -5.25
  1144         HL      9   POPC    H12   1144       0.25      1.008   ; qtot -5
  1145         HL      9   POPC    H13   1145       0.25      1.008   ; qtot -4.75
  1146       CTL5      9   POPC     C2   1146      -0.35     12.011   ; qtot -5.1
  1147         HL      9   POPC    H21   1147       0.25      1.008   ; qtot -4.85
  1148         HL      9   POPC    H22   1148       0.25      1.008   ; qtot -4.6
  1149         HL      9   POPC    H23   1149       0.25      1.008   ; qtot -4.35
  1150       CTL5      9   POPC     C3   1150      -0.35     12.011   ; qtot -4.7
  1151         HL      9   POPC    H31   1151       0.25      1.008   ; qtot -4.45
  1152         HL      9   POPC    H32   1152       0.25      1.008   ; qtot -4.2
  1153         HL      9   POPC    H33   1153       0.25      1.008   ; qtot -3.95
  1154         HL      9   POPC    H41   1154       0.25      1.008   ; qtot -3.7
  1155         HL      9   POPC    H42   1155       0.25      1.008   ; qtot -3.45
  1156       HAL2      9   POPC    H51   1156       0.09      1.008   ; qtot -3.36
  1157       HAL2      9   POPC    H52   1157       0.09      1.008   ; qtot -3.27
  1158       HAL2      9   POPC    H61   1158       0.09      1.008   ; qtot -3.18
  1159       HAL2      9   POPC    H62   1159       0.09      1.008   ; qtot -3.09
  1160       HAL1      9   POPC     H7   1160       0.09      1.008   ; qtot -3
  1161       CTL2      9   POPC    C72   1161       0.08     12.011   ; qtot -2.92
  1162       HAL2      9   POPC   H721   1162       0.09      1.008   ; qtot -2.83
  1163       HAL2      9   POPC   H722   1163       0.09      1.008   ; qtot -2.74
  1164        OSL      9   POPC    O72   1164      -0.49    15.9994   ; qtot -3.23
  1165         CL      9   POPC    C82   1165        0.9     12.011   ; qtot -2.33
  1166        OBL      9   POPC    O82   1166      -0.63    15.9994   ; qtot -2.96
  1167       CTL2      9   POPC    C2A   1167      -0.22     12.011   ; qtot -3.18
  1168       HAL2      9   POPC   HA21   1168       0.09      1.008   ; qtot -3.09
  1169       HAL2      9   POPC   HA22   1169       0.09      1.008   ; qtot -3
  1170       CTL2      9   POPC    C2B   1170      -0.18     12.011   ; qtot -3.18
  1171       HAL2      9   POPC   HB21   1171       0.09      1.008   ; qtot -3.09
  1172       HAL2      9   POPC   HB22   1172       0.09      1.008   ; qtot -3
  1173       CTL2      9   POPC    C2C   1173      -0.18     12.011   ; qtot -3.18
  1174       HAL2      9   POPC   HC21   1174       0.09      1.008   ; qtot -3.09
  1175       HAL2      9   POPC   HC22   1175       0.09      1.008   ; qtot -3
  1176       CTL2      9   POPC    C2D   1176      -0.18     12.011   ; qtot -3.18
  1177       HAL2      9   POPC   HD21   1177       0.09      1.008   ; qtot -3.09
  1178       HAL2      9   POPC   HD22   1178       0.09      1.008   ; qtot -3
  1179       CTL2      9   POPC    C2E   1179      -0.18     12.011   ; qtot -3.18
  1180       HAL2      9   POPC   HE21   1180       0.09      1.008   ; qtot -3.09
  1181       HAL2      9   POPC   HE22   1181       0.09      1.008   ; qtot -3
  1182       CTL2      9   POPC    C2F   1182      -0.18     12.011   ; qtot -3.18
  1183       HAL2      9   POPC   HF21   1183       0.09      1.008   ; qtot -3.09
  1184       HAL2      9   POPC   HF22   1184       0.09      1.008   ; qtot -3
  1185       CTL2      9   POPC    C2G   1185      -0.18     12.011   ; qtot -3.18
  1186       HAL2      9   POPC   HG21   1186       0.09      1.008   ; qtot -3.09
  1187       HAL2      9   POPC   HG22   1187       0.09      1.008   ; qtot -3
  1188       CTL2      9   POPC    C2H   1188      -0.18     12.011   ; qtot -3.18
  1189       HAL2      9   POPC   HH21   1189       0.09      1.008   ; qtot -3.09
  1190       HAL2      9   POPC   HH22   1190       0.09      1.008   ; qtot -3
  1191       CTL2      9   POPC    C2I   1191      -0.18     12.011   ; qtot -3.18
  1192       HAL2      9   POPC   HI21   1192       0.09      1.008   ; qtot -3.09
  1193       HAL2      9   POPC   HI22   1193       0.09      1.008   ; qtot -3
  1194       CTL2      9   POPC    C2J   1194      -0.18     12.011   ; qtot -3.18
  1195       HAL2      9   POPC   HJ21   1195       0.09      1.008   ; qtot -3.09
  1196       HAL2      9   POPC   HJ22   1196       0.09      1.008   ; qtot -3
  1197       CTL2      9   POPC    C2K   1197      -0.18     12.011   ; qtot -3.18
  1198       HAL2      9   POPC   HK21   1198       0.09      1.008   ; qtot -3.09
  1199       HAL2      9   POPC   HK22   1199       0.09      1.008   ; qtot -3
  1200       CTL2      9   POPC    C2L   1200      -0.18     12.011   ; qtot -3.18
  1201       HAL2      9   POPC   HL21   1201       0.09      1.008   ; qtot -3.09
  1202       HAL2      9   POPC   HL22   1202       0.09      1.008   ; qtot -3
  1203       CTL2      9   POPC    C2M   1203      -0.18     12.011   ; qtot -3.18
  1204       HAL2      9   POPC   HM21   1204       0.09      1.008   ; qtot -3.09
  1205       HAL2      9   POPC   HM22   1205       0.09      1.008   ; qtot -3
  1206       CTL2      9   POPC    C2N   1206      -0.18     12.011   ; qtot -3.18
  1207       HAL2      9   POPC   HN21   1207       0.09      1.008   ; qtot -3.09
  1208       HAL2      9   POPC   HN22   1208       0.09      1.008   ; qtot -3
  1209       CTL3      9   POPC    C2T   1209      -0.27     12.011   ; qtot -3.27
  1210       HAL3      9   POPC   HT21   1210       0.09      1.008   ; qtot -3.18
  1211       HAL3      9   POPC   HT22   1211       0.09      1.008   ; qtot -3.09
  1212       HAL3      9   POPC   HT23   1212       0.09      1.008   ; qtot -3
; residue  10 POPC rtp POPC q  0.0
  1213       CTL3     10   POPC    C1T   1213      -0.27     12.011   ; qtot -3.27
  1214       HAL3     10   POPC   HT11   1214       0.09      1.008   ; qtot -3.18
  1215       HAL3     10   POPC   HT12   1215       0.09      1.008   ; qtot -3.09
  1216       HAL3     10   POPC   HT13   1216       0.09      1.008   ; qtot -3
  1217       CTL2     10   POPC    C1N   1217      -0.18     12.011   ; qtot -3.18
  1218       HAL2     10   POPC   HN11   1218       0.09      1.008   ; qtot -3.09
  1219       HAL2     10   POPC   HN12   1219       0.09      1.008   ; qtot -3
  1220       CTL2     10   POPC    C1M   1220      -0.18     12.011   ; qtot -3.18
  1221       HAL2     10   POPC   HM11   1221       0.09      1.008   ; qtot -3.09
  1222       HAL2     10   POPC   HM12   1222       0.09      1.008   ; qtot -3
  1223       CTL2     10   POPC    C1L   1223      -0.18     12.011   ; qtot -3.18
  1224       HAL2     10   POPC   HL11   1224       0.09      1.008   ; qtot -3.09
  1225       HAL2     10   POPC   HL12   1225       0.09      1.008   ; qtot -3
  1226       CTL2     10   POPC    C1K   1226      -0.18     12.011   ; qtot -3.18
  1227       HAL2     10   POPC   HK11   1227       0.09      1.008   ; qtot -3.09
  1228       HAL2     10   POPC   HK12   1228       0.09      1.008   ; qtot -3
  1229       CTL2     10   POPC    C1J   1229      -0.18     12.011   ; qtot -3.18
  1230       HAL2     10   POPC   HJ11   1230       0.09      1.008   ; qtot -3.09
  1231       HAL2     10   POPC   HJ12   1231       0.09      1.008   ; qtot -3
  1232       CTL2     10   POPC    C1I   1232      -0.18     12.011   ; qtot -3.18
  1233       HAL2     10   POPC   HI11   1233       0.09      1.008   ; qtot -3.09
  1234       HAL2     10   POPC   HI12   1234       0.09      1.008   ; qtot -3
  1235       CTL2     10   POPC    C1H   1235      -0.18     12.011   ; qtot -3.18
  1236       HAL2     10   POPC   HH11   1236       0.09      1.008   ; qtot -3.09
  1237       HAL2     10   POPC   HH12   1237       0.09      1.008   ; qtot -3
  1238       CEL1     10   POPC    CZ2   1238      -0.15     12.011   ; qtot -3.15
  1239       HEL1     10   POPC    HZ2   1239       0.15      1.008   ; qtot -3
  1240       CEL1     10   POPC    CZ1   1240      -0.15     12.011   ; qtot -3.15
  1241       HEL1     10   POPC    HZ1   1241       0.15      1.008   ; qtot -3
  1242       CTL2     10   POPC    C1G   1242      -0.18     12.011   ; qtot -3.18
  1243       HAL2     10   POPC   HG11   1243       0.09      1.008   ; qtot -3.09
  1244       HAL2     10   POPC   HG12   1244       0.09      1.008   ; qtot -3
  1245       CTL2     10   POPC    C1F   1245      -0.18     12.011   ; qtot -3.18
  1246       HAL2     10   POPC   HF11   1246       0.09      1.008   ; qtot -3.09
  1247       HAL2     10   POPC   HF12   1247       0.09      1.008   ; qtot -3
  1248       CTL2     10   POPC    C1E   1248      -0.18     12.011   ; qtot -3.18
  1249       HAL2     10   POPC   HE11   1249       0.09      1.008   ; qtot -3.09
  1250       HAL2     10   POPC   HE12   1250       0.09      1.008   ; qtot -3
  1251       CTL2     10   POPC    C1D   1251      -0.18     12.011   ; qtot -3.18
  1252       HAL2     10   POPC   HD11   1252       0.09      1.008   ; qtot -3.09
  1253       HAL2     10   POPC   HD12   1253       0.09      1.008   ; qtot -3
  1254       CTL2     10   POPC    C1C   1254      -0.18     12.011   ; qtot -3.18
  1255       HAL2     10   POPC   HC11   1255       0.09      1.008   ; qtot -3.09
  1256       HAL2     10   POPC   HC12   1256       0.09      1.008   ; qtot -3
  1257       CTL2     10   POPC    C1B   1257      -0.18     12.011   ; qtot -3.18
  1258       HAL2     10   POPC   HB11   1258       0.09      1.008   ; qtot -3.09
  1259       HAL2     10   POPC   HB12   1259       0.09      1.008   ; qtot -3
  1260       CTL2     10   POPC    C1A   1260      -0.22     12.011   ; qtot -3.22
  1261       HAL2     10   POPC   HA11   1261       0.09      1.008   ; qtot -3.13
  1262       HAL2     10   POPC   HA12   1262       0.09      1.008   ; qtot -3.04
  1263         CL     10   POPC    C81   1263        0.9     12.011   ; qtot -2.14
  1264        OBL     10   POPC    O81   1264      -0.63    15.9994   ; qtot -2.77
  1265        OSL     10   POPC    O71   1265      -0.49    15.9994   ; qtot -3.26
  1266       CTL1     10   POPC     C7   1266       0.17     12.011   ; qtot -3.09
  1267       CTL2     10   POPC     C6   1267      -0.08     12.011   ; qtot -3.17
  1268       OSLP     10   POPC    O4P   1268      -0.57    15.9994   ; qtot -3.74
  1269         PL     10   POPC      P   1269        1.5     30.974   ; qtot -2.24
  1270        O2L     10   POPC    O2P   1270      -0.78    15.9994   ; qtot -3.02
  1271        O2L     10   POPC    O3P   1271      -0.78    15.9994   ; qtot -3.8
  1272       OSLP     10   POPC    O1P   1272      -0.57    15.9994   ; qtot -4.37
  1273       CTL2     10   POPC     C5   1273      -0.08     12.011   ; qtot -4.45
  1274       CTL2     10   POPC     C4   1274       -0.1     12.011   ; qtot -4.55
  1275        NTL     10   POPC      N   1275       -0.6     14.007   ; qtot -5.15
  1276       CTL5     10   POPC     C1   1276      -0.35     12.011   ; qtot -5.5
  1277         HL     10   POPC    H11   1277       0.25      1.008   ; qtot -5.25
  1278         HL     10   POPC    H12   1278       0.25      1.008   ; qtot -5
  1279         HL     10   POPC    H13   1279       0.25      1.008   ; qtot -4.75
  1280       CTL5     10   POPC     C2   1280      -0.35     12.011   ; qtot -5.1
  1281         HL     10   POPC    H21   1281       0.25      1.008   ; qtot -4.85
  1282         HL     10   POPC    H22   1282       0.25      1.008   ; qtot -4.6
  1283         HL     10   POPC    H23   1283       0.25      1.008   ; qtot -4.35
  1284       CTL5     10   POPC     C3   1284      -0.35     12.011   ; qtot -4.7
  1285         HL     10   POPC    H31   1285       0.25      1.008   ; qtot -4.45
  1286         HL     10   POPC    H32   1286       0.25      1.008   ; qtot -4.2
  1287         HL     10   POPC    H33   1287       0.25      1.008   ; qtot -3.95
  1288         HL     10   POPC    H41   1288       0.25      1.008   ; qtot -3.7
  1289         HL     10   POPC    H42   1289       0.25      1.008   ; qtot -3.45
  1290       HAL2     10   POPC    H51   1290       0.09      1.008   ; qtot -3.36
  1291       HAL2     10   POPC    H52   1291       0.09      1.008   ; qtot -3.27
  1292       HAL2     10   POPC    H61   1292       0.09      1.008   ; qtot -3.18
  1293       HAL2     10   POPC    H62   1293       0.09      1.008   ; qtot -3.09
  1294       HAL1     10   POPC     H7   1294       0.09      1.008   ; qtot -3
  1295       CTL2     10   POPC    C72   1295       0.08     12.011   ; qtot -2.92
  1296       HAL2     10   POPC   H721   1296       0.09      1.008   ; qtot -2.83
  1297       HAL2     10   POPC   H722   1297       0.09      1.008   ; qtot -2.74
  1298        OSL     10   POPC    O72   1298      -0.49    15.9994   ; qtot -3.23
  1299         CL     10   POPC    C82   1299        0.9     12.011   ; qtot -2.33
  1300        OBL     10   POPC    O82   1300      -0.63    15.9994   ; qtot -2.96
  1301       CTL2     10   POPC    C2A   1301      -0.22     12.011   ; qtot -3.18
  1302       HAL2     10   POPC   HA21   1302       0.09      1.008   ; qtot -3.09
  1303       HAL2     10   POPC   HA22   1303       0.09      1.008   ; qtot -3
  1304       CTL2     10   POPC    C2B   1304      -0.18     12.011   ; qtot -3.18
  1305       HAL2     10   POPC   HB21   1305       0.09      1.008   ; qtot -3.09
  1306       HAL2     10   POPC   HB22   1306       0.09      1.008   ; qtot -3
  1307       CTL2     10   POPC    C2C   1307      -0.18     12.011   ; qtot -3.18
  1308       HAL2     10   POPC   HC21   1308       0.09      1.008   ; qtot -3.09
  1309       HAL2     10   POPC   HC22   1309       0.09      1.008   ; qtot -3
  1310       CTL2     10   POPC    C2D   1310      -0.18     12.011   ; qtot -3.18
  1311       HAL2     10   POPC   HD21   1311       0.09      1.008   ; qtot -3.09
  1312       HAL2     10   POPC   HD22   1312       0.09      1.008   ; qtot -3
  1313       CTL2     10   POPC    C2E   1313      -0.18     12.011   ; qtot -3.18
  1314       HAL2     10   POPC   HE21   1314       0.09      1.008   ; qtot -3.09
  1315       HAL2     10   POPC   HE22   1315       0.09      1.008   ; qtot -3
  1316       CTL2     10   POPC    C2F   1316      -0.18     12.011   ; qtot -3.18
  1317       HAL2     10   POPC   HF21   1317       0.09      1.008   ; qtot -3.09
  1318       HAL2     10   POPC   HF22   1318       0.09      1.008   ; qtot -3
  1319       CTL2     10   POPC    C2G   1319      -0.18     12.011   ; qtot -3.18
  1320       HAL2     10   POPC   HG21   1320       0.09      1.008   ; qtot -3.09
  1321       HAL2     10   POPC   HG22   1321       0.09      1.008   ; qtot -3
  1322       CTL2     10   POPC    C2H   1322      -0.18     12.011   ; qtot -3.18
  1323       HAL2     10   POPC   HH21   1323       0.09      1.008   ; qtot -3.09
  1324       HAL2     10   POPC   HH22   1324       0.09      1.008   ; qtot -3
  1325       CTL2     10   POPC    C2I   1325      -0.18     12.011   ; qtot -3.18
  1326       HAL2     10   POPC   HI21   1326       0.09      1.008   ; qtot -3.09
  1327       HAL2     10   POPC   HI22   1327       0.09      1.008   ; qtot -3
  1328       CTL2     10   POPC    C2J   1328      -0.18     12.011   ; qtot -3.18
  1329       HAL2     10   POPC   HJ21   1329       0.09      1.008   ; qtot -3.09
  1330       HAL2     10   POPC   HJ22   1330       0.09      1.008   ; qtot -3
  1331       CTL2     10   POPC    C2K   1331      -0.18     12.011   ; qtot -3.18
  1332       HAL2     10   POPC   HK21   1332       0.09      1.008   ; qtot -3.09
  1333       HAL2     10   POPC   HK22   1333       0.09      1.008   ; qtot -3
  1334       CTL2     10   POPC    C2L   1334      -0.18     12.011   ; qtot -3.18
  1335       HAL2     10   POPC   HL21   1335       0.09      1.008   ; qtot -3.09
  1336       HAL2     10   POPC   HL22   1336       0.09      1.008   ; qtot -3
  1337       CTL2     10   POPC    C2M   1337      -0.18     12.011   ; qtot -3.18
  1338       HAL2     10   POPC   HM21   1338       0.09      1.008   ; qtot -3.09
  1339       HAL2     10   POPC   HM22   1339       0.09      1.008   ; qtot -3
  1340       CTL2     10   POPC    C2N   1340      -0.18     12.011   ; qtot -3.18
  1341       HAL2     10   POPC   HN21   1341       0.09      1.008   ; qtot -3.09
  1342       HAL2     10   POPC   HN22   1342       0.09      1.008   ; qtot -3
  1343       CTL3     10   POPC    C2T   1343      -0.27     12.011   ; qtot -3.27
  1344       HAL3     10   POPC   HT21   1344       0.09      1.008   ; qtot -3.18
  1345       HAL3     10   POPC   HT22   1345       0.09      1.008   ; qtot -3.09
  1346       HAL3     10   POPC   HT23   1346       0.09      1.008   ; qtot -3
; residue  11 POPC rtp POPC q  0.0
  1347       CTL3     11   POPC    C1T   1347      -0.27     12.011   ; qtot -3.27
  1348       HAL3     11   POPC   HT11   1348       0.09      1.008   ; qtot -3.18
  1349       HAL3     11   POPC   HT12   1349       0.09      1.008   ; qtot -3.09
  1350       HAL3     11   POPC   HT13   1350       0.09      1.008   ; qtot -3
  1351       CTL2     11   POPC    C1N   1351      -0.18     12.011   ; qtot -3.18
  1352       HAL2     11   POPC   HN11   1352       0.09      1.008   ; qtot -3.09
  1353       HAL2     11   POPC   HN12   1353       0.09      1.008   ; qtot -3
  1354       CTL2     11   POPC    C1M   1354      -0.18     12.011   ; qtot -3.18
  1355       HAL2     11   POPC   HM11   1355       0.09      1.008   ; qtot -3.09
  1356       HAL2     11   POPC   HM12   1356       0.09      1.008   ; qtot -3
  1357       CTL2     11   POPC    C1L   1357      -0.18     12.011   ; qtot -3.18
  1358       HAL2     11   POPC   HL11   1358       0.09      1.008   ; qtot -3.09
  1359       HAL2     11   POPC   HL12   1359       0.09      1.008   ; qtot -3
  1360       CTL2     11   POPC    C1K   1360      -0.18     12.011   ; qtot -3.18
  1361       HAL2     11   POPC   HK11   1361       0.09      1.008   ; qtot -3.09
  1362       HAL2     11   POPC   HK12   1362       0.09      1.008   ; qtot -3
  1363       CTL2     11   POPC    C1J   1363      -0.18     12.011   ; qtot -3.18
  1364       HAL2     11   POPC   HJ11   1364       0.09      1.008   ; qtot -3.09
  1365       HAL2     11   POPC   HJ12   1365       0.09      1.008   ; qtot -3
  1366       CTL2     11   POPC    C1I   1366      -0.18     12.011   ; qtot -3.18
  1367       HAL2     11   POPC   HI11   1367       0.09      1.008   ; qtot -3.09
  1368       HAL2     11   POPC   HI12   1368       0.09      1.008   ; qtot -3
  1369       CTL2     11   POPC    C1H   1369      -0.18     12.011   ; qtot -3.18
  1370       HAL2     11   POPC   HH11   1370       0.09      1.008   ; qtot -3.09
  1371       HAL2     11   POPC   HH12   1371       0.09      1.008   ; qtot -3
  1372       CEL1     11   POPC    CZ2   1372      -0.15     12.011   ; qtot -3.15
  1373       HEL1     11   POPC    HZ2   1373       0.15      1.008   ; qtot -3
  1374       CEL1     11   POPC    CZ1   1374      -0.15     12.011   ; qtot -3.15
  1375       HEL1     11   POPC    HZ1   1375       0.15      1.008   ; qtot -3
  1376       CTL2     11   POPC    C1G   1376      -0.18     12.011   ; qtot -3.18
  1377       HAL2     11   POPC   HG11   1377       0.09      1.008   ; qtot -3.09
  1378       HAL2     11   POPC   HG12   1378       0.09      1.008   ; qtot -3
  1379       CTL2     11   POPC    C1F   1379      -0.18     12.011   ; qtot -3.18
  1380       HAL2     11   POPC   HF11   1380       0.09      1.008   ; qtot -3.09
  1381       HAL2     11   POPC   HF12   1381       0.09      1.008   ; qtot -3
  1382       CTL2     11   POPC    C1E   1382      -0.18     12.011   ; qtot -3.18
  1383       HAL2     11   POPC   HE11   1383       0.09      1.008   ; qtot -3.09
  1384       HAL2     11   POPC   HE12   1384       0.09      1.008   ; qtot -3
  1385       CTL2     11   POPC    C1D   1385      -0.18     12.011   ; qtot -3.18
  1386       HAL2     11   POPC   HD11   1386       0.09      1.008   ; qtot -3.09
  1387       HAL2     11   POPC   HD12   1387       0.09      1.008   ; qtot -3
  1388       CTL2     11   POPC    C1C   1388      -0.18     12.011   ; qtot -3.18
  1389       HAL2     11   POPC   HC11   1389       0.09      1.008   ; qtot -3.09
  1390       HAL2     11   POPC   HC12   1390       0.09      1.008   ; qtot -3
  1391       CTL2     11   POPC    C1B   1391      -0.18     12.011   ; qtot -3.18
  1392       HAL2     11   POPC   HB11   1392       0.09      1.008   ; qtot -3.09
  1393       HAL2     11   POPC   HB12   1393       0.09      1.008   ; qtot -3
  1394       CTL2     11   POPC    C1A   1394      -0.22     12.011   ; qtot -3.22
  1395       HAL2     11   POPC   HA11   1395       0.09      1.008   ; qtot -3.13
  1396       HAL2     11   POPC   HA12   1396       0.09      1.008   ; qtot -3.04
  1397         CL     11   POPC    C81   1397        0.9     12.011   ; qtot -2.14
  1398        OBL     11   POPC    O81   1398      -0.63    15.9994   ; qtot -2.77
  1399        OSL     11   POPC    O71   1399      -0.49    15.9994   ; qtot -3.26
  1400       CTL1     11   POPC     C7   1400       0.17     12.011   ; qtot -3.09
  1401       CTL2     11   POPC     C6   1401      -0.08     12.011   ; qtot -3.17
  1402       OSLP     11   POPC    O4P   1402      -0.57    15.9994   ; qtot -3.74
  1403         PL     11   POPC      P   1403        1.5     30.974   ; qtot -2.24
  1404        O2L     11   POPC    O2P   1404      -0.78    15.9994   ; qtot -3.02
  1405        O2L     11   POPC    O3P   1405      -0.78    15.9994   ; qtot -3.8
  1406       OSLP     11   POPC    O1P   1406      -0.57    15.9994   ; qtot -4.37
  1407       CTL2     11   POPC     C5   1407      -0.08     12.011   ; qtot -4.45
  1408       CTL2     11   POPC     C4   1408       -0.1     12.011   ; qtot -4.55
  1409        NTL     11   POPC      N   1409       -0.6     14.007   ; qtot -5.15
  1410       CTL5     11   POPC     C1   1410      -0.35     12.011   ; qtot -5.5
  1411         HL     11   POPC    H11   1411       0.25      1.008   ; qtot -5.25
  1412         HL     11   POPC    H12   1412       0.25      1.008   ; qtot -5
  1413         HL     11   POPC    H13   1413       0.25      1.008   ; qtot -4.75
  1414       CTL5     11   POPC     C2   1414      -0.35     12.011   ; qtot -5.1
  1415         HL     11   POPC    H21   1415       0.25      1.008   ; qtot -4.85
  1416         HL     11   POPC    H22   1416       0.25      1.008   ; qtot -4.6
  1417         HL     11   POPC    H23   1417       0.25      1.008   ; qtot -4.35
  1418       CTL5     11   POPC     C3   1418      -0.35     12.011   ; qtot -4.7
  1419         HL     11   POPC    H31   1419       0.25      1.008   ; qtot -4.45
  1420         HL     11   POPC    H32   1420       0.25      1.008   ; qtot -4.2
  1421         HL     11   POPC    H33   1421       0.25      1.008   ; qtot -3.95
  1422         HL     11   POPC    H41   1422       0.25      1.008   ; qtot -3.7
  1423         HL     11   POPC    H42   1423       0.25      1.008   ; qtot -3.45
  1424       HAL2     11   POPC    H51   1424       0.09      1.008   ; qtot -3.36
  1425       HAL2     11   POPC    H52   1425       0.09      1.008   ; qtot -3.27
  1426       HAL2     11   POPC    H61   1426       0.09      1.008   ; qtot -3.18
  1427       HAL2     11   POPC    H62   1427       0.09      1.008   ; qtot -3.09
  1428       HAL1     11   POPC     H7   1428       0.09      1.008   ; qtot -3
  1429       CTL2     11   POPC    C72   1429       0.08     12.011   ; qtot -2.92
  1430       HAL2     11   POPC   H721   1430       0.09      1.008   ; qtot -2.83
  1431       HAL2     11   POPC   H722   1431       0.09      1.008   ; qtot -2.74
  1432        OSL     11   POPC    O72   1432      -0.49    15.9994   ; qtot -3.23
  1433         CL     11   POPC    C82   1433        0.9     12.011   ; qtot -2.33
  1434        OBL     11   POPC    O82   1434      -0.63    15.9994   ; qtot -2.96
  1435       CTL2     11   POPC    C2A   1435      -0.22     12.011   ; qtot -3.18
  1436       HAL2     11   POPC   HA21   1436       0.09      1.008   ; qtot -3.09
  1437       HAL2     11   POPC   HA22   1437       0.09      1.008   ; qtot -3
  1438       CTL2     11   POPC    C2B   1438      -0.18     12.011   ; qtot -3.18
  1439       HAL2     11   POPC   HB21   1439       0.09      1.008   ; qtot -3.09
  1440       HAL2     11   POPC   HB22   1440       0.09      1.008   ; qtot -3
  1441       CTL2     11   POPC    C2C   1441      -0.18     12.011   ; qtot -3.18
  1442       HAL2     11   POPC   HC21   1442       0.09      1.008   ; qtot -3.09
  1443       HAL2     11   POPC   HC22   1443       0.09      1.008   ; qtot -3
  1444       CTL2     11   POPC    C2D   1444      -0.18     12.011   ; qtot -3.18
  1445       HAL2     11   POPC   HD21   1445       0.09      1.008   ; qtot -3.09
  1446       HAL2     11   POPC   HD22   1446       0.09      1.008   ; qtot -3
  1447       CTL2     11   POPC    C2E   1447      -0.18     12.011   ; qtot -3.18
  1448       HAL2     11   POPC   HE21   1448       0.09      1.008   ; qtot -3.09
  1449       HAL2     11   POPC   HE22   1449       0.09      1.008   ; qtot -3
  1450       CTL2     11   POPC    C2F   1450      -0.18     12.011   ; qtot -3.18
  1451       HAL2     11   POPC   HF21   1451       0.09      1.008   ; qtot -3.09
  1452       HAL2     11   POPC   HF22   1452       0.09      1.008   ; qtot -3
  1453       CTL2     11   POPC    C2G   1453      -0.18     12.011   ; qtot -3.18
  1454       HAL2     11   POPC   HG21   1454       0.09      1.008   ; qtot -3.09
  1455       HAL2     11   POPC   HG22   1455       0.09      1.008   ; qtot -3
  1456       CTL2     11   POPC    C2H   1456      -0.18     12.011   ; qtot -3.18
  1457       HAL2     11   POPC   HH21   1457       0.09      1.008   ; qtot -3.09
  1458       HAL2     11   POPC   HH22   1458       0.09      1.008   ; qtot -3
  1459       CTL2     11   POPC    C2I   1459      -0.18     12.011   ; qtot -3.18
  1460       HAL2     11   POPC   HI21   1460       0.09      1.008   ; qtot -3.09
  1461       HAL2     11   POPC   HI22   1461       0.09      1.008   ; qtot -3
  1462       CTL2     11   POPC    C2J   1462      -0.18     12.011   ; qtot -3.18
  1463       HAL2     11   POPC   HJ21   1463       0.09      1.008   ; qtot -3.09
  1464       HAL2     11   POPC   HJ22   1464       0.09      1.008   ; qtot -3
  1465       CTL2     11   POPC    C2K   1465      -0.18     12.011   ; qtot -3.18
  1466       HAL2     11   POPC   HK21   1466       0.09      1.008   ; qtot -3.09
  1467       HAL2     11   POPC   HK22   1467       0.09      1.008   ; qtot -3
  1468       CTL2     11   POPC    C2L   1468      -0.18     12.011   ; qtot -3.18
  1469       HAL2     11   POPC   HL21   1469       0.09      1.008   ; qtot -3.09
  1470       HAL2     11   POPC   HL22   1470       0.09      1.008   ; qtot -3
  1471       CTL2     11   POPC    C2M   1471      -0.18     12.011   ; qtot -3.18
  1472       HAL2     11   POPC   HM21   1472       0.09      1.008   ; qtot -3.09
  1473       HAL2     11   POPC   HM22   1473       0.09      1.008   ; qtot -3
  1474       CTL2     11   POPC    C2N   1474      -0.18     12.011   ; qtot -3.18
  1475       HAL2     11   POPC   HN21   1475       0.09      1.008   ; qtot -3.09
  1476       HAL2     11   POPC   HN22   1476       0.09      1.008   ; qtot -3
  1477       CTL3     11   POPC    C2T   1477      -0.27     12.011   ; qtot -3.27
  1478       HAL3     11   POPC   HT21   1478       0.09      1.008   ; qtot -3.18
  1479       HAL3     11   POPC   HT22   1479       0.09      1.008   ; qtot -3.09
  1480       HAL3     11   POPC   HT23   1480       0.09      1.008   ; qtot -3
; residue  12 POPC rtp POPC q  0.0
  1481       CTL3     12   POPC    C1T   1481      -0.27     12.011   ; qtot -3.27
  1482       HAL3     12   POPC   HT11   1482       0.09      1.008   ; qtot -3.18
  1483       HAL3     12   POPC   HT12   1483       0.09      1.008   ; qtot -3.09
  1484       HAL3     12   POPC   HT13   1484       0.09      1.008   ; qtot -3
  1485       CTL2     12   POPC    C1N   1485      -0.18     12.011   ; qtot -3.18
  1486       HAL2     12   POPC   HN11   1486       0.09      1.008   ; qtot -3.09
  1487       HAL2     12   POPC   HN12   1487       0.09      1.008   ; qtot -3
  1488       CTL2     12   POPC    C1M   1488      -0.18     12.011   ; qtot -3.18
  1489       HAL2     12   POPC   HM11   1489       0.09      1.008   ; qtot -3.09
  1490       HAL2     12   POPC   HM12   1490       0.09      1.008   ; qtot -3
  1491       CTL2     12   POPC    C1L   1491      -0.18     12.011   ; qtot -3.18
  1492       HAL2     12   POPC   HL11   1492       0.09      1.008   ; qtot -3.09
  1493       HAL2     12   POPC   HL12   1493       0.09      1.008   ; qtot -3
  1494       CTL2     12   POPC    C1K   1494      -0.18     12.011   ; qtot -3.18
  1495       HAL2     12   POPC   HK11   1495       0.09      1.008   ; qtot -3.09
  1496       HAL2     12   POPC   HK12   1496       0.09      1.008   ; qtot -3
  1497       CTL2     12   POPC    C1J   1497      -0.18     12.011   ; qtot -3.18
  1498       HAL2     12   POPC   HJ11   1498       0.09      1.008   ; qtot -3.09
  1499       HAL2     12   POPC   HJ12   1499       0.09      1.008   ; qtot -3
  1500       CTL2     12   POPC    C1I   1500      -0.18     12.011   ; qtot -3.18
  1501       HAL2     12   POPC   HI11   1501       0.09      1.008   ; qtot -3.09
  1502       HAL2     12   POPC   HI12   1502       0.09      1.008   ; qtot -3
  1503       CTL2     12   POPC    C1H   1503      -0.18     12.011   ; qtot -3.18
  1504       HAL2     12   POPC   HH11   1504       0.09      1.008   ; qtot -3.09
  1505       HAL2     12   POPC   HH12   1505       0.09      1.008   ; qtot -3
  1506       CEL1     12   POPC    CZ2   1506      -0.15     12.011   ; qtot -3.15
  1507       HEL1     12   POPC    HZ2   1507       0.15      1.008   ; qtot -3
  1508       CEL1     12   POPC    CZ1   1508      -0.15     12.011   ; qtot -3.15
  1509       HEL1     12   POPC    HZ1   1509       0.15      1.008   ; qtot -3
  1510       CTL2     12   POPC    C1G   1510      -0.18     12.011   ; qtot -3.18
  1511       HAL2     12   POPC   HG11   1511       0.09      1.008   ; qtot -3.09
  1512       HAL2     12   POPC   HG12   1512       0.09      1.008   ; qtot -3
  1513       CTL2     12   POPC    C1F   1513      -0.18     12.011   ; qtot -3.18
  1514       HAL2     12   POPC   HF11   1514       0.09      1.008   ; qtot -3.09
  1515       HAL2     12   POPC   HF12   1515       0.09      1.008   ; qtot -3
  1516       CTL2     12   POPC    C1E   1516      -0.18     12.011   ; qtot -3.18
  1517       HAL2     12   POPC   HE11   1517       0.09      1.008   ; qtot -3.09
  1518       HAL2     12   POPC   HE12   1518       0.09      1.008   ; qtot -3
  1519       CTL2     12   POPC    C1D   1519      -0.18     12.011   ; qtot -3.18
  1520       HAL2     12   POPC   HD11   1520       0.09      1.008   ; qtot -3.09
  1521       HAL2     12   POPC   HD12   1521       0.09      1.008   ; qtot -3
  1522       CTL2     12   POPC    C1C   1522      -0.18     12.011   ; qtot -3.18
  1523       HAL2     12   POPC   HC11   1523       0.09      1.008   ; qtot -3.09
  1524       HAL2     12   POPC   HC12   1524       0.09      1.008   ; qtot -3
  1525       CTL2     12   POPC    C1B   1525      -0.18     12.011   ; qtot -3.18
  1526       HAL2     12   POPC   HB11   1526       0.09      1.008   ; qtot -3.09
  1527       HAL2     12   POPC   HB12   1527       0.09      1.008   ; qtot -3
  1528       CTL2     12   POPC    C1A   1528      -0.22     12.011   ; qtot -3.22
  1529       HAL2     12   POPC   HA11   1529       0.09      1.008   ; qtot -3.13
  1530       HAL2     12   POPC   HA12   1530       0.09      1.008   ; qtot -3.04
  1531         CL     12   POPC    C81   1531        0.9     12.011   ; qtot -2.14
  1532        OBL     12   POPC    O81   1532      -0.63    15.9994   ; qtot -2.77
  1533        OSL     12   POPC    O71   1533      -0.49    15.9994   ; qtot -3.26
  1534       CTL1     12   POPC     C7   1534       0.17     12.011   ; qtot -3.09
  1535       CTL2     12   POPC     C6   1535      -0.08     12.011   ; qtot -3.17
  1536       OSLP     12   POPC    O4P   1536      -0.57    15.9994   ; qtot -3.74
  1537         PL     12   POPC      P   1537        1.5     30.974   ; qtot -2.24
  1538        O2L     12   POPC    O2P   1538      -0.78    15.9994   ; qtot -3.02
  1539        O2L     12   POPC    O3P   1539      -0.78    15.9994   ; qtot -3.8
  1540       OSLP     12   POPC    O1P   1540      -0.57    15.9994   ; qtot -4.37
  1541       CTL2     12   POPC     C5   1541      -0.08     12.011   ; qtot -4.45
  1542       CTL2     12   POPC     C4   1542       -0.1     12.011   ; qtot -4.55
  1543        NTL     12   POPC      N   1543       -0.6     14.007   ; qtot -5.15
  1544       CTL5     12   POPC     C1   1544      -0.35     12.011   ; qtot -5.5
  1545         HL     12   POPC    H11   1545       0.25      1.008   ; qtot -5.25
  1546         HL     12   POPC    H12   1546       0.25      1.008   ; qtot -5
  1547         HL     12   POPC    H13   1547       0.25      1.008   ; qtot -4.75
  1548       CTL5     12   POPC     C2   1548      -0.35     12.011   ; qtot -5.1
  1549         HL     12   POPC    H21   1549       0.25      1.008   ; qtot -4.85
  1550         HL     12   POPC    H22   1550       0.25      1.008   ; qtot -4.6
  1551         HL     12   POPC    H23   1551       0.25      1.008   ; qtot -4.35
  1552       CTL5     12   POPC     C3   1552      -0.35     12.011   ; qtot -4.7
  1553         HL     12   POPC    H31   1553       0.25      1.008   ; qtot -4.45
  1554         HL     12   POPC    H32   1554       0.25      1.008   ; qtot -4.2
  1555         HL     12   POPC    H33   1555       0.25      1.008   ; qtot -3.95
  1556         HL     12   POPC    H41   1556       0.25      1.008   ; qtot -3.7
  1557         HL     12   POPC    H42   1557       0.25      1.008   ; qtot -3.45
  1558       HAL2     12   POPC    H51   1558       0.09      1.008   ; qtot -3.36
  1559       HAL2     12   POPC    H52   1559       0.09      1.008   ; qtot -3.27
  1560       HAL2     12   POPC    H61   1560       0.09      1.008   ; qtot -3.18
  1561       HAL2     12   POPC    H62   1561       0.09      1.008   ; qtot -3.09
  1562       HAL1     12   POPC     H7   1562       0.09      1.008   ; qtot -3
  1563       CTL2     12   POPC    C72   1563       0.08     12.011   ; qtot -2.92
  1564       HAL2     12   POPC   H721   1564       0.09      1.008   ; qtot -2.83
  1565       HAL2     12   POPC   H722   1565       0.09      1.008   ; qtot -2.74
  1566        OSL     12   POPC    O72   1566      -0.49    15.9994   ; qtot -3.23
  1567         CL     12   POPC    C82   1567        0.9     12.011   ; qtot -2.33
  1568        OBL     12   POPC    O82   1568      -0.63    15.9994   ; qtot -2.96
  1569       CTL2     12   POPC    C2A   1569      -0.22     12.011   ; qtot -3.18
  1570       HAL2     12   POPC   HA21   1570       0.09      1.008   ; qtot -3.09
  1571       HAL2     12   POPC   HA22   1571       0.09      1.008   ; qtot -3
  1572       CTL2     12   POPC    C2B   1572      -0.18     12.011   ; qtot -3.18
  1573       HAL2     12   POPC   HB21   1573       0.09      1.008   ; qtot -3.09
  1574       HAL2     12   POPC   HB22   1574       0.09      1.008   ; qtot -3
  1575       CTL2     12   POPC    C2C   1575      -0.18     12.011   ; qtot -3.18
  1576       HAL2     12   POPC   HC21   1576       0.09      1.008   ; qtot -3.09
  1577       HAL2     12   POPC   HC22   1577       0.09      1.008   ; qtot -3
  1578       CTL2     12   POPC    C2D   1578      -0.18     12.011   ; qtot -3.18
  1579       HAL2     12   POPC   HD21   1579       0.09      1.008   ; qtot -3.09
  1580       HAL2     12   POPC   HD22   1580       0.09      1.008   ; qtot -3
  1581       CTL2     12   POPC    C2E   1581      -0.18     12.011   ; qtot -3.18
  1582       HAL2     12   POPC   HE21   1582       0.09      1.008   ; qtot -3.09
  1583       HAL2     12   POPC   HE22   1583       0.09      1.008   ; qtot -3
  1584       CTL2     12   POPC    C2F   1584      -0.18     12.011   ; qtot -3.18
  1585       HAL2     12   POPC   HF21   1585       0.09      1.008   ; qtot -3.09
  1586       HAL2     12   POPC   HF22   1586       0.09      1.008   ; qtot -3
  1587       CTL2     12   POPC    C2G   1587      -0.18     12.011   ; qtot -3.18
  1588       HAL2     12   POPC   HG21   1588       0.09      1.008   ; qtot -3.09
  1589       HAL2     12   POPC   HG22   1589       0.09      1.008   ; qtot -3
  1590       CTL2     12   POPC    C2H   1590      -0.18     12.011   ; qtot -3.18
  1591       HAL2     12   POPC   HH21   1591       0.09      1.008   ; qtot -3.09
  1592       HAL2     12   POPC   HH22   1592       0.09      1.008   ; qtot -3
  1593       CTL2     12   POPC    C2I   1593      -0.18     12.011   ; qtot -3.18
  1594       HAL2     12   POPC   HI21   1594       0.09      1.008   ; qtot -3.09
  1595       HAL2     12   POPC   HI22   1595       0.09      1.008   ; qtot -3
  1596       CTL2     12   POPC    C2J   1596      -0.18     12.011   ; qtot -3.18
  1597       HAL2     12   POPC   HJ21   1597       0.09      1.008   ; qtot -3.09
  1598       HAL2     12   POPC   HJ22   1598       0.09      1.008   ; qtot -3
  1599       CTL2     12   POPC    C2K   1599      -0.18     12.011   ; qtot -3.18
  1600       HAL2     12   POPC   HK21   1600       0.09      1.008   ; qtot -3.09
  1601       HAL2     12   POPC   HK22   1601       0.09      1.008   ; qtot -3
  1602       CTL2     12   POPC    C2L   1602      -0.18     12.011   ; qtot -3.18
  1603       HAL2     12   POPC   HL21   1603       0.09      1.008   ; qtot -3.09
  1604       HAL2     12   POPC   HL22   1604       0.09      1.008   ; qtot -3
  1605       CTL2     12   POPC    C2M   1605      -0.18     12.011   ; qtot -3.18
  1606       HAL2     12   POPC   HM21   1606       0.09      1.008   ; qtot -3.09
  1607       HAL2     12   POPC   HM22   1607       0.09      1.008   ; qtot -3
  1608       CTL2     12   POPC    C2N   1608      -0.18     12.011   ; qtot -3.18
  1609       HAL2     12   POPC   HN21   1609       0.09      1.008   ; qtot -3.09
  1610       HAL2     12   POPC   HN22   1610       0.09      1.008   ; qtot -3
  1611       CTL3     12   POPC    C2T   1611      -0.27     12.011   ; qtot -3.27
  1612       HAL3     12   POPC   HT21   1612       0.09      1.008   ; qtot -3.18
  1613       HAL3     12   POPC   HT22   1613       0.09      1.008   ; qtot -3.09
  1614       HAL3     12   POPC   HT23   1614       0.09      1.008   ; qtot -3
; residue  13 POPC rtp POPC q  0.0
  1615       CTL3     13   POPC    C1T   1615      -0.27     12.011   ; qtot -3.27
  1616       HAL3     13   POPC   HT11   1616       0.09      1.008   ; qtot -3.18
  1617       HAL3     13   POPC   HT12   1617       0.09      1.008   ; qtot -3.09
  1618       HAL3     13   POPC   HT13   1618       0.09      1.008   ; qtot -3
  1619       CTL2     13   POPC    C1N   1619      -0.18     12.011   ; qtot -3.18
  1620       HAL2     13   POPC   HN11   1620       0.09      1.008   ; qtot -3.09
  1621       HAL2     13   POPC   HN12   1621       0.09      1.008   ; qtot -3
  1622       CTL2     13   POPC    C1M   1622      -0.18     12.011   ; qtot -3.18
  1623       HAL2     13   POPC   HM11   1623       0.09      1.008   ; qtot -3.09
  1624       HAL2     13   POPC   HM12   1624       0.09      1.008   ; qtot -3
  1625       CTL2     13   POPC    C1L   1625      -0.18     12.011   ; qtot -3.18
  1626       HAL2     13   POPC   HL11   1626       0.09      1.008   ; qtot -3.09
  1627       HAL2     13   POPC   HL12   1627       0.09      1.008   ; qtot -3
  1628       CTL2     13   POPC    C1K   1628      -0.18     12.011   ; qtot -3.18
  1629       HAL2     13   POPC   HK11   1629       0.09      1.008   ; qtot -3.09
  1630       HAL2     13   POPC   HK12   1630       0.09      1.008   ; qtot -3
  1631       CTL2     13   POPC    C1J   1631      -0.18     12.011   ; qtot -3.18
  1632       HAL2     13   POPC   HJ11   1632       0.09      1.008   ; qtot -3.09
  1633       HAL2     13   POPC   HJ12   1633       0.09      1.008   ; qtot -3
  1634       CTL2     13   POPC    C1I   1634      -0.18     12.011   ; qtot -3.18
  1635       HAL2     13   POPC   HI11   1635       0.09      1.008   ; qtot -3.09
  1636       HAL2     13   POPC   HI12   1636       0.09      1.008   ; qtot -3
  1637       CTL2     13   POPC    C1H   1637      -0.18     12.011   ; qtot -3.18
  1638       HAL2     13   POPC   HH11   1638       0.09      1.008   ; qtot -3.09
  1639       HAL2     13   POPC   HH12   1639       0.09      1.008   ; qtot -3
  1640       CEL1     13   POPC    CZ2   1640      -0.15     12.011   ; qtot -3.15
  1641       HEL1     13   POPC    HZ2   1641       0.15      1.008   ; qtot -3
  1642       CEL1     13   POPC    CZ1   1642      -0.15     12.011   ; qtot -3.15
  1643       HEL1     13   POPC    HZ1   1643       0.15      1.008   ; qtot -3
  1644       CTL2     13   POPC    C1G   1644      -0.18     12.011   ; qtot -3.18
  1645       HAL2     13   POPC   HG11   1645       0.09      1.008   ; qtot -3.09
  1646       HAL2     13   POPC   HG12   1646       0.09      1.008   ; qtot -3
  1647       CTL2     13   POPC    C1F   1647      -0.18     12.011   ; qtot -3.18
  1648       HAL2     13   POPC   HF11   1648       0.09      1.008   ; qtot -3.09
  1649       HAL2     13   POPC   HF12   1649       0.09      1.008   ; qtot -3
  1650       CTL2     13   POPC    C1E   1650      -0.18     12.011   ; qtot -3.18
  1651       HAL2     13   POPC   HE11   1651       0.09      1.008   ; qtot -3.09
  1652       HAL2     13   POPC   HE12   1652       0.09      1.008   ; qtot -3
  1653       CTL2     13   POPC    C1D   1653      -0.18     12.011   ; qtot -3.18
  1654       HAL2     13   POPC   HD11   1654       0.09      1.008   ; qtot -3.09
  1655       HAL2     13   POPC   HD12   1655       0.09      1.008   ; qtot -3
  1656       CTL2     13   POPC    C1C   1656      -0.18     12.011   ; qtot -3.18
  1657       HAL2     13   POPC   HC11   1657       0.09      1.008   ; qtot -3.09
  1658       HAL2     13   POPC   HC12   1658       0.09      1.008   ; qtot -3
  1659       CTL2     13   POPC    C1B   1659      -0.18     12.011   ; qtot -3.18
  1660       HAL2     13   POPC   HB11   1660       0.09      1.008   ; qtot -3.09
  1661       HAL2     13   POPC   HB12   1661       0.09      1.008   ; qtot -3
  1662       CTL2     13   POPC    C1A   1662      -0.22     12.011   ; qtot -3.22
  1663       HAL2     13   POPC   HA11   1663       0.09      1.008   ; qtot -3.13
  1664       HAL2     13   POPC   HA12   1664       0.09      1.008   ; qtot -3.04
  1665         CL     13   POPC    C81   1665        0.9     12.011   ; qtot -2.14
  1666        OBL     13   POPC    O81   1666      -0.63    15.9994   ; qtot -2.77
  1667        OSL     13   POPC    O71   1667      -0.49    15.9994   ; qtot -3.26
  1668       CTL1     13   POPC     C7   1668       0.17     12.011   ; qtot -3.09
  1669       CTL2     13   POPC     C6   1669      -0.08     12.011   ; qtot -3.17
  1670       OSLP     13   POPC    O4P   1670      -0.57    15.9994   ; qtot -3.74
  1671         PL     13   POPC      P   1671        1.5     30.974   ; qtot -2.24
  1672        O2L     13   POPC    O2P   1672      -0.78    15.9994   ; qtot -3.02
  1673        O2L     13   POPC    O3P   1673      -0.78    15.9994   ; qtot -3.8
  1674       OSLP     13   POPC    O1P   1674      -0.57    15.9994   ; qtot -4.37
  1675       CTL2     13   POPC     C5   1675      -0.08     12.011   ; qtot -4.45
  1676       CTL2     13   POPC     C4   1676       -0.1     12.011   ; qtot -4.55
  1677        NTL     13   POPC      N   1677       -0.6     14.007   ; qtot -5.15
  1678       CTL5     13   POPC     C1   1678      -0.35     12.011   ; qtot -5.5
  1679         HL     13   POPC    H11   1679       0.25      1.008   ; qtot -5.25
  1680         HL     13   POPC    H12   1680       0.25      1.008   ; qtot -5
  1681         HL     13   POPC    H13   1681       0.25      1.008   ; qtot -4.75
  1682       CTL5     13   POPC     C2   1682      -0.35     12.011   ; qtot -5.1
  1683         HL     13   POPC    H21   1683       0.25      1.008   ; qtot -4.85
  1684         HL     13   POPC    H22   1684       0.25      1.008   ; qtot -4.6
  1685         HL     13   POPC    H23   1685       0.25      1.008   ; qtot -4.35
  1686       CTL5     13   POPC     C3   1686      -0.35     12.011   ; qtot -4.7
  1687         HL     13   POPC    H31   1687       0.25      1.008   ; qtot -4.45
  1688         HL     13   POPC    H32   1688       0.25      1.008   ; qtot -4.2
  1689         HL     13   POPC    H33   1689       0.25      1.008   ; qtot -3.95
  1690         HL     13   POPC    H41   1690       0.25      1.008   ; qtot -3.7
  1691         HL     13   POPC    H42   1691       0.25      1.008   ; qtot -3.45
  1692       HAL2     13   POPC    H51   1692       0.09      1.008   ; qtot -3.36
  1693       HAL2     13   POPC    H52   1693       0.09      1.008   ; qtot -3.27
  1694       HAL2     13   POPC    H61   1694       0.09      1.008   ; qtot -3.18
  1695       HAL2     13   POPC    H62   1695       0.09      1.008   ; qtot -3.09
  1696       HAL1     13   POPC     H7   1696       0.09      1.008   ; qtot -3
  1697       CTL2     13   POPC    C72   1697       0.08     12.011   ; qtot -2.92
  1698       HAL2     13   POPC   H721   1698       0.09      1.008   ; qtot -2.83
  1699       HAL2     13   POPC   H722   1699       0.09      1.008   ; qtot -2.74
  1700        OSL     13   POPC    O72   1700      -0.49    15.9994   ; qtot -3.23
  1701         CL     13   POPC    C82   1701        0.9     12.011   ; qtot -2.33
  1702        OBL     13   POPC    O82   1702      -0.63    15.9994   ; qtot -2.96
  1703       CTL2     13   POPC    C2A   1703      -0.22     12.011   ; qtot -3.18
  1704       HAL2     13   POPC   HA21   1704       0.09      1.008   ; qtot -3.09
  1705       HAL2     13   POPC   HA22   1705       0.09      1.008   ; qtot -3
  1706       CTL2     13   POPC    C2B   1706      -0.18     12.011   ; qtot -3.18
  1707       HAL2     13   POPC   HB21   1707       0.09      1.008   ; qtot -3.09
  1708       HAL2     13   POPC   HB22   1708       0.09      1.008   ; qtot -3
  1709       CTL2     13   POPC    C2C   1709      -0.18     12.011   ; qtot -3.18
  1710       HAL2     13   POPC   HC21   1710       0.09      1.008   ; qtot -3.09
  1711       HAL2     13   POPC   HC22   1711       0.09      1.008   ; qtot -3
  1712       CTL2     13   POPC    C2D   1712      -0.18     12.011   ; qtot -3.18
  1713       HAL2     13   POPC   HD21   1713       0.09      1.008   ; qtot -3.09
  1714       HAL2     13   POPC   HD22   1714       0.09      1.008   ; qtot -3
  1715       CTL2     13   POPC    C2E   1715      -0.18     12.011   ; qtot -3.18
  1716       HAL2     13   POPC   HE21   1716       0.09      1.008   ; qtot -3.09
  1717       HAL2     13   POPC   HE22   1717       0.09      1.008   ; qtot -3
  1718       CTL2     13   POPC    C2F   1718      -0.18     12.011   ; qtot -3.18
  1719       HAL2     13   POPC   HF21   1719       0.09      1.008   ; qtot -3.09
  1720       HAL2     13   POPC   HF22   1720       0.09      1.008   ; qtot -3
  1721       CTL2     13   POPC    C2G   1721      -0.18     12.011   ; qtot -3.18
  1722       HAL2     13   POPC   HG21   1722       0.09      1.008   ; qtot -3.09
  1723       HAL2     13   POPC   HG22   1723       0.09      1.008   ; qtot -3
  1724       CTL2     13   POPC    C2H   1724      -0.18     12.011   ; qtot -3.18
  1725       HAL2     13   POPC   HH21   1725       0.09      1.008   ; qtot -3.09
  1726       HAL2     13   POPC   HH22   1726       0.09      1.008   ; qtot -3
  1727       CTL2     13   POPC    C2I   1727      -0.18     12.011   ; qtot -3.18
  1728       HAL2     13   POPC   HI21   1728       0.09      1.008   ; qtot -3.09
  1729       HAL2     13   POPC   HI22   1729       0.09      1.008   ; qtot -3
  1730       CTL2     13   POPC    C2J   1730      -0.18     12.011   ; qtot -3.18
  1731       HAL2     13   POPC   HJ21   1731       0.09      1.008   ; qtot -3.09
  1732       HAL2     13   POPC   HJ22   1732       0.09      1.008   ; qtot -3
  1733       CTL2     13   POPC    C2K   1733      -0.18     12.011   ; qtot -3.18
  1734       HAL2     13   POPC   HK21   1734       0.09      1.008   ; qtot -3.09
  1735       HAL2     13   POPC   HK22   1735       0.09      1.008   ; qtot -3
  1736       CTL2     13   POPC    C2L   1736      -0.18     12.011   ; qtot -3.18
  1737       HAL2     13   POPC   HL21   1737       0.09      1.008   ; qtot -3.09
  1738       HAL2     13   POPC   HL22   1738       0.09      1.008   ; qtot -3
  1739       CTL2     13   POPC    C2M   1739      -0.18     12.011   ; qtot -3.18
  1740       HAL2     13   POPC   HM21   1740       0.09      1.008   ; qtot -3.09
  1741       HAL2     13   POPC   HM22   1741       0.09      1.008   ; qtot -3
  1742       CTL2     13   POPC    C2N   1742      -0.18     12.011   ; qtot -3.18
  1743       HAL2     13   POPC   HN21   1743       0.09      1.008   ; qtot -3.09
  1744       HAL2     13   POPC   HN22   1744       0.09      1.008   ; qtot -3
  1745       CTL3     13   POPC    C2T   1745      -0.27     12.011   ; qtot -3.27
  1746       HAL3     13   POPC   HT21   1746       0.09      1.008   ; qtot -3.18
  1747       HAL3     13   POPC   HT22   1747       0.09      1.008   ; qtot -3.09
  1748       HAL3     13   POPC   HT23   1748       0.09      1.008   ; qtot -3
; residue  14 POPC rtp POPC q  0.0
  1749       CTL3     14   POPC    C1T   1749      -0.27     12.011   ; qtot -3.27
  1750       HAL3     14   POPC   HT11   1750       0.09      1.008   ; qtot -3.18
  1751       HAL3     14   POPC   HT12   1751       0.09      1.008   ; qtot -3.09
  1752       HAL3     14   POPC   HT13   1752       0.09      1.008   ; qtot -3
  1753       CTL2     14   POPC    C1N   1753      -0.18     12.011   ; qtot -3.18
  1754       HAL2     14   POPC   HN11   1754       0.09      1.008   ; qtot -3.09
  1755       HAL2     14   POPC   HN12   1755       0.09      1.008   ; qtot -3
  1756       CTL2     14   POPC    C1M   1756      -0.18     12.011   ; qtot -3.18
  1757       HAL2     14   POPC   HM11   1757       0.09      1.008   ; qtot -3.09
  1758       HAL2     14   POPC   HM12   1758       0.09      1.008   ; qtot -3
  1759       CTL2     14   POPC    C1L   1759      -0.18     12.011   ; qtot -3.18
  1760       HAL2     14   POPC   HL11   1760       0.09      1.008   ; qtot -3.09
  1761       HAL2     14   POPC   HL12   1761       0.09      1.008   ; qtot -3
  1762       CTL2     14   POPC    C1K   1762      -0.18     12.011   ; qtot -3.18
  1763       HAL2     14   POPC   HK11   1763       0.09      1.008   ; qtot -3.09
  1764       HAL2     14   POPC   HK12   1764       0.09      1.008   ; qtot -3
  1765       CTL2     14   POPC    C1J   1765      -0.18     12.011   ; qtot -3.18
  1766       HAL2     14   POPC   HJ11   1766       0.09      1.008   ; qtot -3.09
  1767       HAL2     14   POPC   HJ12   1767       0.09      1.008   ; qtot -3
  1768       CTL2     14   POPC    C1I   1768      -0.18     12.011   ; qtot -3.18
  1769       HAL2     14   POPC   HI11   1769       0.09      1.008   ; qtot -3.09
  1770       HAL2     14   POPC   HI12   1770       0.09      1.008   ; qtot -3
  1771       CTL2     14   POPC    C1H   1771      -0.18     12.011   ; qtot -3.18
  1772       HAL2     14   POPC   HH11   1772       0.09      1.008   ; qtot -3.09
  1773       HAL2     14   POPC   HH12   1773       0.09      1.008   ; qtot -3
  1774       CEL1     14   POPC    CZ2   1774      -0.15     12.011   ; qtot -3.15
  1775       HEL1     14   POPC    HZ2   1775       0.15      1.008   ; qtot -3
  1776       CEL1     14   POPC    CZ1   1776      -0.15     12.011   ; qtot -3.15
  1777       HEL1     14   POPC    HZ1   1777       0.15      1.008   ; qtot -3
  1778       CTL2     14   POPC    C1G   1778      -0.18     12.011   ; qtot -3.18
  1779       HAL2     14   POPC   HG11   1779       0.09      1.008   ; qtot -3.09
  1780       HAL2     14   POPC   HG12   1780       0.09      1.008   ; qtot -3
  1781       CTL2     14   POPC    C1F   1781      -0.18     12.011   ; qtot -3.18
  1782       HAL2     14   POPC   HF11   1782       0.09      1.008   ; qtot -3.09
  1783       HAL2     14   POPC   HF12   1783       0.09      1.008   ; qtot -3
  1784       CTL2     14   POPC    C1E   1784      -0.18     12.011   ; qtot -3.18
  1785       HAL2     14   POPC   HE11   1785       0.09      1.008   ; qtot -3.09
  1786       HAL2     14   POPC   HE12   1786       0.09      1.008   ; qtot -3
  1787       CTL2     14   POPC    C1D   1787      -0.18     12.011   ; qtot -3.18
  1788       HAL2     14   POPC   HD11   1788       0.09      1.008   ; qtot -3.09
  1789       HAL2     14   POPC   HD12   1789       0.09      1.008   ; qtot -3
  1790       CTL2     14   POPC    C1C   1790      -0.18     12.011   ; qtot -3.18
  1791       HAL2     14   POPC   HC11   1791       0.09      1.008   ; qtot -3.09
  1792       HAL2     14   POPC   HC12   1792       0.09      1.008   ; qtot -3
  1793       CTL2     14   POPC    C1B   1793      -0.18     12.011   ; qtot -3.18
  1794       HAL2     14   POPC   HB11   1794       0.09      1.008   ; qtot -3.09
  1795       HAL2     14   POPC   HB12   1795       0.09      1.008   ; qtot -3
  1796       CTL2     14   POPC    C1A   1796      -0.22     12.011   ; qtot -3.22
  1797       HAL2     14   POPC   HA11   1797       0.09      1.008   ; qtot -3.13
  1798       HAL2     14   POPC   HA12   1798       0.09      1.008   ; qtot -3.04
  1799         CL     14   POPC    C81   1799        0.9     12.011   ; qtot -2.14
  1800        OBL     14   POPC    O81   1800      -0.63    15.9994   ; qtot -2.77
  1801        OSL     14   POPC    O71   1801      -0.49    15.9994   ; qtot -3.26
  1802       CTL1     14   POPC     C7   1802       0.17     12.011   ; qtot -3.09
  1803       CTL2     14   POPC     C6   1803      -0.08     12.011   ; qtot -3.17
  1804       OSLP     14   POPC    O4P   1804      -0.57    15.9994   ; qtot -3.74
  1805         PL     14   POPC      P   1805        1.5     30.974   ; qtot -2.24
  1806        O2L     14   POPC    O2P   1806      -0.78    15.9994   ; qtot -3.02
  1807        O2L     14   POPC    O3P   1807      -0.78    15.9994   ; qtot -3.8
  1808       OSLP     14   POPC    O1P   1808      -0.57    15.9994   ; qtot -4.37
  1809       CTL2     14   POPC     C5   1809      -0.08     12.011   ; qtot -4.45
  1810       CTL2     14   POPC     C4   1810       -0.1     12.011   ; qtot -4.55
  1811        NTL     14   POPC      N   1811       -0.6     14.007   ; qtot -5.15
  1812       CTL5     14   POPC     C1   1812      -0.35     12.011   ; qtot -5.5
  1813         HL     14   POPC    H11   1813       0.25      1.008   ; qtot -5.25
  1814         HL     14   POPC    H12   1814       0.25      1.008   ; qtot -5
  1815         HL     14   POPC    H13   1815       0.25      1.008   ; qtot -4.75
  1816       CTL5     14   POPC     C2   1816      -0.35     12.011   ; qtot -5.1
  1817         HL     14   POPC    H21   1817       0.25      1.008   ; qtot -4.85
  1818         HL     14   POPC    H22   1818       0.25      1.008   ; qtot -4.6
  1819         HL     14   POPC    H23   1819       0.25      1.008   ; qtot -4.35
  1820       CTL5     14   POPC     C3   1820      -0.35     12.011   ; qtot -4.7
  1821         HL     14   POPC    H31   1821       0.25      1.008   ; qtot -4.45
  1822         HL     14   POPC    H32   1822       0.25      1.008   ; qtot -4.2
  1823         HL     14   POPC    H33   1823       0.25      1.008   ; qtot -3.95
  1824         HL     14   POPC    H41   1824       0.25      1.008   ; qtot -3.7
  1825         HL     14   POPC    H42   1825       0.25      1.008   ; qtot -3.45
  1826       HAL2     14   POPC    H51   1826       0.09      1.008   ; qtot -3.36
  1827       HAL2     14   POPC    H52   1827       0.09      1.008   ; qtot -3.27
  1828       HAL2     14   POPC    H61   1828       0.09      1.008   ; qtot -3.18
  1829       HAL2     14   POPC    H62   1829       0.09      1.008   ; qtot -3.09
  1830       HAL1     14   POPC     H7   1830       0.09      1.008   ; qtot -3
  1831       CTL2     14   POPC    C72   1831       0.08     12.011   ; qtot -2.92
  1832       HAL2     14   POPC   H721   1832       0.09      1.008   ; qtot -2.83
  1833       HAL2     14   POPC   H722   1833       0.09      1.008   ; qtot -2.74
  1834        OSL     14   POPC    O72   1834      -0.49    15.9994   ; qtot -3.23
  1835         CL     14   POPC    C82   1835        0.9     12.011   ; qtot -2.33
  1836        OBL     14   POPC    O82   1836      -0.63    15.9994   ; qtot -2.96
  1837       CTL2     14   POPC    C2A   1837      -0.22     12.011   ; qtot -3.18
  1838       HAL2     14   POPC   HA21   1838       0.09      1.008   ; qtot -3.09
  1839       HAL2     14   POPC   HA22   1839       0.09      1.008   ; qtot -3
  1840       CTL2     14   POPC    C2B   1840      -0.18     12.011   ; qtot -3.18
  1841       HAL2     14   POPC   HB21   1841       0.09      1.008   ; qtot -3.09
  1842       HAL2     14   POPC   HB22   1842       0.09      1.008   ; qtot -3
  1843       CTL2     14   POPC    C2C   1843      -0.18     12.011   ; qtot -3.18
  1844       HAL2     14   POPC   HC21   1844       0.09      1.008   ; qtot -3.09
  1845       HAL2     14   POPC   HC22   1845       0.09      1.008   ; qtot -3
  1846       CTL2     14   POPC    C2D   1846      -0.18     12.011   ; qtot -3.18
  1847       HAL2     14   POPC   HD21   1847       0.09      1.008   ; qtot -3.09
  1848       HAL2     14   POPC   HD22   1848       0.09      1.008   ; qtot -3
  1849       CTL2     14   POPC    C2E   1849      -0.18     12.011   ; qtot -3.18
  1850       HAL2     14   POPC   HE21   1850       0.09      1.008   ; qtot -3.09
  1851       HAL2     14   POPC   HE22   1851       0.09      1.008   ; qtot -3
  1852       CTL2     14   POPC    C2F   1852      -0.18     12.011   ; qtot -3.18
  1853       HAL2     14   POPC   HF21   1853       0.09      1.008   ; qtot -3.09
  1854       HAL2     14   POPC   HF22   1854       0.09      1.008   ; qtot -3
  1855       CTL2     14   POPC    C2G   1855      -0.18     12.011   ; qtot -3.18
  1856       HAL2     14   POPC   HG21   1856       0.09      1.008   ; qtot -3.09
  1857       HAL2     14   POPC   HG22   1857       0.09      1.008   ; qtot -3
  1858       CTL2     14   POPC    C2H   1858      -0.18     12.011   ; qtot -3.18
  1859       HAL2     14   POPC   HH21   1859       0.09      1.008   ; qtot -3.09
  1860       HAL2     14   POPC   HH22   1860       0.09      1.008   ; qtot -3
  1861       CTL2     14   POPC    C2I   1861      -0.18     12.011   ; qtot -3.18
  1862       HAL2     14   POPC   HI21   1862       0.09      1.008   ; qtot -3.09
  1863       HAL2     14   POPC   HI22   1863       0.09      1.008   ; qtot -3
  1864       CTL2     14   POPC    C2J   1864      -0.18     12.011   ; qtot -3.18
  1865       HAL2     14   POPC   HJ21   1865       0.09      1.008   ; qtot -3.09
  1866       HAL2     14   POPC   HJ22   1866       0.09      1.008   ; qtot -3
  1867       CTL2     14   POPC    C2K   1867      -0.18     12.011   ; qtot -3.18
  1868       HAL2     14   POPC   HK21   1868       0.09      1.008   ; qtot -3.09
  1869       HAL2     14   POPC   HK22   1869       0.09      1.008   ; qtot -3
  1870       CTL2     14   POPC    C2L   1870      -0.18     12.011   ; qtot -3.18
  1871       HAL2     14   POPC   HL21   1871       0.09      1.008   ; qtot -3.09
  1872       HAL2     14   POPC   HL22   1872       0.09      1.008   ; qtot -3
  1873       CTL2     14   POPC    C2M   1873      -0.18     12.011   ; qtot -3.18
  1874       HAL2     14   POPC   HM21   1874       0.09      1.008   ; qtot -3.09
  1875       HAL2     14   POPC   HM22   1875       0.09      1.008   ; qtot -3
  1876       CTL2     14   POPC    C2N   1876      -0.18     12.011   ; qtot -3.18
  1877       HAL2     14   POPC   HN21   1877       0.09      1.008   ; qtot -3.09
  1878       HAL2     14   POPC   HN22   1878       0.09      1.008   ; qtot -3
  1879       CTL3     14   POPC    C2T   1879      -0.27     12.011   ; qtot -3.27
  1880       HAL3     14   POPC   HT21   1880       0.09      1.008   ; qtot -3.18
  1881       HAL3     14   POPC   HT22   1881       0.09      1.008   ; qtot -3.09
  1882       HAL3     14   POPC   HT23   1882       0.09      1.008   ; qtot -3
; residue  15 POPC rtp POPC q  0.0
  1883       CTL3     15   POPC    C1T   1883      -0.27     12.011   ; qtot -3.27
  1884       HAL3     15   POPC   HT11   1884       0.09      1.008   ; qtot -3.18
  1885       HAL3     15   POPC   HT12   1885       0.09      1.008   ; qtot -3.09
  1886       HAL3     15   POPC   HT13   1886       0.09      1.008   ; qtot -3
  1887       CTL2     15   POPC    C1N   1887      -0.18     12.011   ; qtot -3.18
  1888       HAL2     15   POPC   HN11   1888       0.09      1.008   ; qtot -3.09
  1889       HAL2     15   POPC   HN12   1889       0.09      1.008   ; qtot -3
  1890       CTL2     15   POPC    C1M   1890      -0.18     12.011   ; qtot -3.18
  1891       HAL2     15   POPC   HM11   1891       0.09      1.008   ; qtot -3.09
  1892       HAL2     15   POPC   HM12   1892       0.09      1.008   ; qtot -3
  1893       CTL2     15   POPC    C1L   1893      -0.18     12.011   ; qtot -3.18
  1894       HAL2     15   POPC   HL11   1894       0.09      1.008   ; qtot -3.09
  1895       HAL2     15   POPC   HL12   1895       0.09      1.008   ; qtot -3
  1896       CTL2     15   POPC    C1K   1896      -0.18     12.011   ; qtot -3.18
  1897       HAL2     15   POPC   HK11   1897       0.09      1.008   ; qtot -3.09
  1898       HAL2     15   POPC   HK12   1898       0.09      1.008   ; qtot -3
  1899       CTL2     15   POPC    C1J   1899      -0.18     12.011   ; qtot -3.18
  1900       HAL2     15   POPC   HJ11   1900       0.09      1.008   ; qtot -3.09
  1901       HAL2     15   POPC   HJ12   1901       0.09      1.008   ; qtot -3
  1902       CTL2     15   POPC    C1I   1902      -0.18     12.011   ; qtot -3.18
  1903       HAL2     15   POPC   HI11   1903       0.09      1.008   ; qtot -3.09
  1904       HAL2     15   POPC   HI12   1904       0.09      1.008   ; qtot -3
  1905       CTL2     15   POPC    C1H   1905      -0.18     12.011   ; qtot -3.18
  1906       HAL2     15   POPC   HH11   1906       0.09      1.008   ; qtot -3.09
  1907       HAL2     15   POPC   HH12   1907       0.09      1.008   ; qtot -3
  1908       CEL1     15   POPC    CZ2   1908      -0.15     12.011   ; qtot -3.15
  1909       HEL1     15   POPC    HZ2   1909       0.15      1.008   ; qtot -3
  1910       CEL1     15   POPC    CZ1   1910      -0.15     12.011   ; qtot -3.15
  1911       HEL1     15   POPC    HZ1   1911       0.15      1.008   ; qtot -3
  1912       CTL2     15   POPC    C1G   1912      -0.18     12.011   ; qtot -3.18
  1913       HAL2     15   POPC   HG11   1913       0.09      1.008   ; qtot -3.09
  1914       HAL2     15   POPC   HG12   1914       0.09      1.008   ; qtot -3
  1915       CTL2     15   POPC    C1F   1915      -0.18     12.011   ; qtot -3.18
  1916       HAL2     15   POPC   HF11   1916       0.09      1.008   ; qtot -3.09
  1917       HAL2     15   POPC   HF12   1917       0.09      1.008   ; qtot -3
  1918       CTL2     15   POPC    C1E   1918      -0.18     12.011   ; qtot -3.18
  1919       HAL2     15   POPC   HE11   1919       0.09      1.008   ; qtot -3.09
  1920       HAL2     15   POPC   HE12   1920       0.09      1.008   ; qtot -3
  1921       CTL2     15   POPC    C1D   1921      -0.18     12.011   ; qtot -3.18
  1922       HAL2     15   POPC   HD11   1922       0.09      1.008   ; qtot -3.09
  1923       HAL2     15   POPC   HD12   1923       0.09      1.008   ; qtot -3
  1924       CTL2     15   POPC    C1C   1924      -0.18     12.011   ; qtot -3.18
  1925       HAL2     15   POPC   HC11   1925       0.09      1.008   ; qtot -3.09
  1926       HAL2     15   POPC   HC12   1926       0.09      1.008   ; qtot -3
  1927       CTL2     15   POPC    C1B   1927      -0.18     12.011   ; qtot -3.18
  1928       HAL2     15   POPC   HB11   1928       0.09      1.008   ; qtot -3.09
  1929       HAL2     15   POPC   HB12   1929       0.09      1.008   ; qtot -3
  1930       CTL2     15   POPC    C1A   1930      -0.22     12.011   ; qtot -3.22
  1931       HAL2     15   POPC   HA11   1931       0.09      1.008   ; qtot -3.13
  1932       HAL2     15   POPC   HA12   1932       0.09      1.008   ; qtot -3.04
  1933         CL     15   POPC    C81   1933        0.9     12.011   ; qtot -2.14
  1934        OBL     15   POPC    O81   1934      -0.63    15.9994   ; qtot -2.77
  1935        OSL     15   POPC    O71   1935      -0.49    15.9994   ; qtot -3.26
  1936       CTL1     15   POPC     C7   1936       0.17     12.011   ; qtot -3.09
  1937       CTL2     15   POPC     C6   1937      -0.08     12.011   ; qtot -3.17
  1938       OSLP     15   POPC    O4P   1938      -0.57    15.9994   ; qtot -3.74
  1939         PL     15   POPC      P   1939        1.5     30.974   ; qtot -2.24
  1940        O2L     15   POPC    O2P   1940      -0.78    15.9994   ; qtot -3.02
  1941        O2L     15   POPC    O3P   1941      -0.78    15.9994   ; qtot -3.8
  1942       OSLP     15   POPC    O1P   1942      -0.57    15.9994   ; qtot -4.37
  1943       CTL2     15   POPC     C5   1943      -0.08     12.011   ; qtot -4.45
  1944       CTL2     15   POPC     C4   1944       -0.1     12.011   ; qtot -4.55
  1945        NTL     15   POPC      N   1945       -0.6     14.007   ; qtot -5.15
  1946       CTL5     15   POPC     C1   1946      -0.35     12.011   ; qtot -5.5
  1947         HL     15   POPC    H11   1947       0.25      1.008   ; qtot -5.25
  1948         HL     15   POPC    H12   1948       0.25      1.008   ; qtot -5
  1949         HL     15   POPC    H13   1949       0.25      1.008   ; qtot -4.75
  1950       CTL5     15   POPC     C2   1950      -0.35     12.011   ; qtot -5.1
  1951         HL     15   POPC    H21   1951       0.25      1.008   ; qtot -4.85
  1952         HL     15   POPC    H22   1952       0.25      1.008   ; qtot -4.6
  1953         HL     15   POPC    H23   1953       0.25      1.008   ; qtot -4.35
  1954       CTL5     15   POPC     C3   1954      -0.35     12.011   ; qtot -4.7
  1955         HL     15   POPC    H31   1955       0.25      1.008   ; qtot -4.45
  1956         HL     15   POPC    H32   1956       0.25      1.008   ; qtot -4.2
  1957         HL     15   POPC    H33   1957       0.25      1.008   ; qtot -3.95
  1958         HL     15   POPC    H41   1958       0.25      1.008   ; qtot -3.7
  1959         HL     15   POPC    H42   1959       0.25      1.008   ; qtot -3.45
  1960       HAL2     15   POPC    H51   1960       0.09      1.008   ; qtot -3.36
  1961       HAL2     15   POPC    H52   1961       0.09      1.008   ; qtot -3.27
  1962       HAL2     15   POPC    H61   1962       0.09      1.008   ; qtot -3.18
  1963       HAL2     15   POPC    H62   1963       0.09      1.008   ; qtot -3.09
  1964       HAL1     15   POPC     H7   1964       0.09      1.008   ; qtot -3
  1965       CTL2     15   POPC    C72   1965       0.08     12.011   ; qtot -2.92
  1966       HAL2     15   POPC   H721   1966       0.09      1.008   ; qtot -2.83
  1967       HAL2     15   POPC   H722   1967       0.09      1.008   ; qtot -2.74
  1968        OSL     15   POPC    O72   1968      -0.49    15.9994   ; qtot -3.23
  1969         CL     15   POPC    C82   1969        0.9     12.011   ; qtot -2.33
  1970        OBL     15   POPC    O82   1970      -0.63    15.9994   ; qtot -2.96
  1971       CTL2     15   POPC    C2A   1971      -0.22     12.011   ; qtot -3.18
  1972       HAL2     15   POPC   HA21   1972       0.09      1.008   ; qtot -3.09
  1973       HAL2     15   POPC   HA22   1973       0.09      1.008   ; qtot -3
  1974       CTL2     15   POPC    C2B   1974      -0.18     12.011   ; qtot -3.18
  1975       HAL2     15   POPC   HB21   1975       0.09      1.008   ; qtot -3.09
  1976       HAL2     15   POPC   HB22   1976       0.09      1.008   ; qtot -3
  1977       CTL2     15   POPC    C2C   1977      -0.18     12.011   ; qtot -3.18
  1978       HAL2     15   POPC   HC21   1978       0.09      1.008   ; qtot -3.09
  1979       HAL2     15   POPC   HC22   1979       0.09      1.008   ; qtot -3
  1980       CTL2     15   POPC    C2D   1980      -0.18     12.011   ; qtot -3.18
  1981       HAL2     15   POPC   HD21   1981       0.09      1.008   ; qtot -3.09
  1982       HAL2     15   POPC   HD22   1982       0.09      1.008   ; qtot -3
  1983       CTL2     15   POPC    C2E   1983      -0.18     12.011   ; qtot -3.18
  1984       HAL2     15   POPC   HE21   1984       0.09      1.008   ; qtot -3.09
  1985       HAL2     15   POPC   HE22   1985       0.09      1.008   ; qtot -3
  1986       CTL2     15   POPC    C2F   1986      -0.18     12.011   ; qtot -3.18
  1987       HAL2     15   POPC   HF21   1987       0.09      1.008   ; qtot -3.09
  1988       HAL2     15   POPC   HF22   1988       0.09      1.008   ; qtot -3
  1989       CTL2     15   POPC    C2G   1989      -0.18     12.011   ; qtot -3.18
  1990       HAL2     15   POPC   HG21   1990       0.09      1.008   ; qtot -3.09
  1991       HAL2     15   POPC   HG22   1991       0.09      1.008   ; qtot -3
  1992       CTL2     15   POPC    C2H   1992      -0.18     12.011   ; qtot -3.18
  1993       HAL2     15   POPC   HH21   1993       0.09      1.008   ; qtot -3.09
  1994       HAL2     15   POPC   HH22   1994       0.09      1.008   ; qtot -3
  1995       CTL2     15   POPC    C2I   1995      -0.18     12.011   ; qtot -3.18
  1996       HAL2     15   POPC   HI21   1996       0.09      1.008   ; qtot -3.09
  1997       HAL2     15   POPC   HI22   1997       0.09      1.008   ; qtot -3
  1998       CTL2     15   POPC    C2J   1998      -0.18     12.011   ; qtot -3.18
  1999       HAL2     15   POPC   HJ21   1999       0.09      1.008   ; qtot -3.09
  2000       HAL2     15   POPC   HJ22   2000       0.09      1.008   ; qtot -3
  2001       CTL2     15   POPC    C2K   2001      -0.18     12.011   ; qtot -3.18
  2002       HAL2     15   POPC   HK21   2002       0.09      1.008   ; qtot -3.09
  2003       HAL2     15   POPC   HK22   2003       0.09      1.008   ; qtot -3
  2004       CTL2     15   POPC    C2L   2004      -0.18     12.011   ; qtot -3.18
  2005       HAL2     15   POPC   HL21   2005       0.09      1.008   ; qtot -3.09
  2006       HAL2     15   POPC   HL22   2006       0.09      1.008   ; qtot -3
  2007       CTL2     15   POPC    C2M   2007      -0.18     12.011   ; qtot -3.18
  2008       HAL2     15   POPC   HM21   2008       0.09      1.008   ; qtot -3.09
  2009       HAL2     15   POPC   HM22   2009       0.09      1.008   ; qtot -3
  2010       CTL2     15   POPC    C2N   2010      -0.18     12.011   ; qtot -3.18
  2011       HAL2     15   POPC   HN21   2011       0.09      1.008   ; qtot -3.09
  2012       HAL2     15   POPC   HN22   2012       0.09      1.008   ; qtot -3
  2013       CTL3     15   POPC    C2T   2013      -0.27     12.011   ; qtot -3.27
  2014       HAL3     15   POPC   HT21   2014       0.09      1.008   ; qtot -3.18
  2015       HAL3     15   POPC   HT22   2015       0.09      1.008   ; qtot -3.09
  2016       HAL3     15   POPC   HT23   2016       0.09      1.008   ; qtot -3
; residue  16 POPC rtp POPC q  0.0
  2017       CTL3     16   POPC    C1T   2017      -0.27     12.011   ; qtot -3.27
  2018       HAL3     16   POPC   HT11   2018       0.09      1.008   ; qtot -3.18
  2019       HAL3     16   POPC   HT12   2019       0.09      1.008   ; qtot -3.09
  2020       HAL3     16   POPC   HT13   2020       0.09      1.008   ; qtot -3
  2021       CTL2     16   POPC    C1N   2021      -0.18     12.011   ; qtot -3.18
  2022       HAL2     16   POPC   HN11   2022       0.09      1.008   ; qtot -3.09
  2023       HAL2     16   POPC   HN12   2023       0.09      1.008   ; qtot -3
  2024       CTL2     16   POPC    C1M   2024      -0.18     12.011   ; qtot -3.18
  2025       HAL2     16   POPC   HM11   2025       0.09      1.008   ; qtot -3.09
  2026       HAL2     16   POPC   HM12   2026       0.09      1.008   ; qtot -3
  2027       CTL2     16   POPC    C1L   2027      -0.18     12.011   ; qtot -3.18
  2028       HAL2     16   POPC   HL11   2028       0.09      1.008   ; qtot -3.09
  2029       HAL2     16   POPC   HL12   2029       0.09      1.008   ; qtot -3
  2030       CTL2     16   POPC    C1K   2030      -0.18     12.011   ; qtot -3.18
  2031       HAL2     16   POPC   HK11   2031       0.09      1.008   ; qtot -3.09
  2032       HAL2     16   POPC   HK12   2032       0.09      1.008   ; qtot -3
  2033       CTL2     16   POPC    C1J   2033      -0.18     12.011   ; qtot -3.18
  2034       HAL2     16   POPC   HJ11   2034       0.09      1.008   ; qtot -3.09
  2035       HAL2     16   POPC   HJ12   2035       0.09      1.008   ; qtot -3
  2036       CTL2     16   POPC    C1I   2036      -0.18     12.011   ; qtot -3.18
  2037       HAL2     16   POPC   HI11   2037       0.09      1.008   ; qtot -3.09
  2038       HAL2     16   POPC   HI12   2038       0.09      1.008   ; qtot -3
  2039       CTL2     16   POPC    C1H   2039      -0.18     12.011   ; qtot -3.18
  2040       HAL2     16   POPC   HH11   2040       0.09      1.008   ; qtot -3.09
  2041       HAL2     16   POPC   HH12   2041       0.09      1.008   ; qtot -3
  2042       CEL1     16   POPC    CZ2   2042      -0.15     12.011   ; qtot -3.15
  2043       HEL1     16   POPC    HZ2   2043       0.15      1.008   ; qtot -3
  2044       CEL1     16   POPC    CZ1   2044      -0.15     12.011   ; qtot -3.15
  2045       HEL1     16   POPC    HZ1   2045       0.15      1.008   ; qtot -3
  2046       CTL2     16   POPC    C1G   2046      -0.18     12.011   ; qtot -3.18
  2047       HAL2     16   POPC   HG11   2047       0.09      1.008   ; qtot -3.09
  2048       HAL2     16   POPC   HG12   2048       0.09      1.008   ; qtot -3
  2049       CTL2     16   POPC    C1F   2049      -0.18     12.011   ; qtot -3.18
  2050       HAL2     16   POPC   HF11   2050       0.09      1.008   ; qtot -3.09
  2051       HAL2     16   POPC   HF12   2051       0.09      1.008   ; qtot -3
  2052       CTL2     16   POPC    C1E   2052      -0.18     12.011   ; qtot -3.18
  2053       HAL2     16   POPC   HE11   2053       0.09      1.008   ; qtot -3.09
  2054       HAL2     16   POPC   HE12   2054       0.09      1.008   ; qtot -3
  2055       CTL2     16   POPC    C1D   2055      -0.18     12.011   ; qtot -3.18
  2056       HAL2     16   POPC   HD11   2056       0.09      1.008   ; qtot -3.09
  2057       HAL2     16   POPC   HD12   2057       0.09      1.008   ; qtot -3
  2058       CTL2     16   POPC    C1C   2058      -0.18     12.011   ; qtot -3.18
  2059       HAL2     16   POPC   HC11   2059       0.09      1.008   ; qtot -3.09
  2060       HAL2     16   POPC   HC12   2060       0.09      1.008   ; qtot -3
  2061       CTL2     16   POPC    C1B   2061      -0.18     12.011   ; qtot -3.18
  2062       HAL2     16   POPC   HB11   2062       0.09      1.008   ; qtot -3.09
  2063       HAL2     16   POPC   HB12   2063       0.09      1.008   ; qtot -3
  2064       CTL2     16   POPC    C1A   2064      -0.22     12.011   ; qtot -3.22
  2065       HAL2     16   POPC   HA11   2065       0.09      1.008   ; qtot -3.13
  2066       HAL2     16   POPC   HA12   2066       0.09      1.008   ; qtot -3.04
  2067         CL     16   POPC    C81   2067        0.9     12.011   ; qtot -2.14
  2068        OBL     16   POPC    O81   2068      -0.63    15.9994   ; qtot -2.77
  2069        OSL     16   POPC    O71   2069      -0.49    15.9994   ; qtot -3.26
  2070       CTL1     16   POPC     C7   2070       0.17     12.011   ; qtot -3.09
  2071       CTL2     16   POPC     C6   2071      -0.08     12.011   ; qtot -3.17
  2072       OSLP     16   POPC    O4P   2072      -0.57    15.9994   ; qtot -3.74
  2073         PL     16   POPC      P   2073        1.5     30.974   ; qtot -2.24
  2074        O2L     16   POPC    O2P   2074      -0.78    15.9994   ; qtot -3.02
  2075        O2L     16   POPC    O3P   2075      -0.78    15.9994   ; qtot -3.8
  2076       OSLP     16   POPC    O1P   2076      -0.57    15.9994   ; qtot -4.37
  2077       CTL2     16   POPC     C5   2077      -0.08     12.011   ; qtot -4.45
  2078       CTL2     16   POPC     C4   2078       -0.1     12.011   ; qtot -4.55
  2079        NTL     16   POPC      N   2079       -0.6     14.007   ; qtot -5.15
  2080       CTL5     16   POPC     C1   2080      -0.35     12.011   ; qtot -5.5
  2081         HL     16   POPC    H11   2081       0.25      1.008   ; qtot -5.25
  2082         HL     16   POPC    H12   2082       0.25      1.008   ; qtot -5
  2083         HL     16   POPC    H13   2083       0.25      1.008   ; qtot -4.75
  2084       CTL5     16   POPC     C2   2084      -0.35     12.011   ; qtot -5.1
  2085         HL     16   POPC    H21   2085       0.25      1.008   ; qtot -4.85
  2086         HL     16   POPC    H22   2086       0.25      1.008   ; qtot -4.6
  2087         HL     16   POPC    H23   2087       0.25      1.008   ; qtot -4.35
  2088       CTL5     16   POPC     C3   2088      -0.35     12.011   ; qtot -4.7
  2089         HL     16   POPC    H31   2089       0.25      1.008   ; qtot -4.45
  2090         HL     16   POPC    H32   2090       0.25      1.008   ; qtot -4.2
  2091         HL     16   POPC    H33   2091       0.25      1.008   ; qtot -3.95
  2092         HL     16   POPC    H41   2092       0.25      1.008   ; qtot -3.7
  2093         HL     16   POPC    H42   2093       0.25      1.008   ; qtot -3.45
  2094       HAL2     16   POPC    H51   2094       0.09      1.008   ; qtot -3.36
  2095       HAL2     16   POPC    H52   2095       0.09      1.008   ; qtot -3.27
  2096       HAL2     16   POPC    H61   2096       0.09      1.008   ; qtot -3.18
  2097       HAL2     16   POPC    H62   2097       0.09      1.008   ; qtot -3.09
  2098       HAL1     16   POPC     H7   2098       0.09      1.008   ; qtot -3
  2099       CTL2     16   POPC    C72   2099       0.08     12.011   ; qtot -2.92
  2100       HAL2     16   POPC   H721   2100       0.09      1.008   ; qtot -2.83
  2101       HAL2     16   POPC   H722   2101       0.09      1.008   ; qtot -2.74
  2102        OSL     16   POPC    O72   2102      -0.49    15.9994   ; qtot -3.23
  2103         CL     16   POPC    C82   2103        0.9     12.011   ; qtot -2.33
  2104        OBL     16   POPC    O82   2104      -0.63    15.9994   ; qtot -2.96
  2105       CTL2     16   POPC    C2A   2105      -0.22     12.011   ; qtot -3.18
  2106       HAL2     16   POPC   HA21   2106       0.09      1.008   ; qtot -3.09
  2107       HAL2     16   POPC   HA22   2107       0.09      1.008   ; qtot -3
  2108       CTL2     16   POPC    C2B   2108      -0.18     12.011   ; qtot -3.18
  2109       HAL2     16   POPC   HB21   2109       0.09      1.008   ; qtot -3.09
  2110       HAL2     16   POPC   HB22   2110       0.09      1.008   ; qtot -3
  2111       CTL2     16   POPC    C2C   2111      -0.18     12.011   ; qtot -3.18
  2112       HAL2     16   POPC   HC21   2112       0.09      1.008   ; qtot -3.09
  2113       HAL2     16   POPC   HC22   2113       0.09      1.008   ; qtot -3
  2114       CTL2     16   POPC    C2D   2114      -0.18     12.011   ; qtot -3.18
  2115       HAL2     16   POPC   HD21   2115       0.09      1.008   ; qtot -3.09
  2116       HAL2     16   POPC   HD22   2116       0.09      1.008   ; qtot -3
  2117       CTL2     16   POPC    C2E   2117      -0.18     12.011   ; qtot -3.18
  2118       HAL2     16   POPC   HE21   2118       0.09      1.008   ; qtot -3.09
  2119       HAL2     16   POPC   HE22   2119       0.09      1.008   ; qtot -3
  2120       CTL2     16   POPC    C2F   2120      -0.18     12.011   ; qtot -3.18
  2121       HAL2     16   POPC   HF21   2121       0.09      1.008   ; qtot -3.09
  2122       HAL2     16   POPC   HF22   2122       0.09      1.008   ; qtot -3
  2123       CTL2     16   POPC    C2G   2123      -0.18     12.011   ; qtot -3.18
  2124       HAL2     16   POPC   HG21   2124       0.09      1.008   ; qtot -3.09
  2125       HAL2     16   POPC   HG22   2125       0.09      1.008   ; qtot -3
  2126       CTL2     16   POPC    C2H   2126      -0.18     12.011   ; qtot -3.18
  2127       HAL2     16   POPC   HH21   2127       0.09      1.008   ; qtot -3.09
  2128       HAL2     16   POPC   HH22   2128       0.09      1.008   ; qtot -3
  2129       CTL2     16   POPC    C2I   2129      -0.18     12.011   ; qtot -3.18
  2130       HAL2     16   POPC   HI21   2130       0.09      1.008   ; qtot -3.09
  2131       HAL2     16   POPC   HI22   2131       0.09      1.008   ; qtot -3
  2132       CTL2     16   POPC    C2J   2132      -0.18     12.011   ; qtot -3.18
  2133       HAL2     16   POPC   HJ21   2133       0.09      1.008   ; qtot -3.09
  2134       HAL2     16   POPC   HJ22   2134       0.09      1.008   ; qtot -3
  2135       CTL2     16   POPC    C2K   2135      -0.18     12.011   ; qtot -3.18
  2136       HAL2     16   POPC   HK21   2136       0.09      1.008   ; qtot -3.09
  2137       HAL2     16   POPC   HK22   2137       0.09      1.008   ; qtot -3
  2138       CTL2     16   POPC    C2L   2138      -0.18     12.011   ; qtot -3.18
  2139       HAL2     16   POPC   HL21   2139       0.09      1.008   ; qtot -3.09
  2140       HAL2     16   POPC   HL22   2140       0.09      1.008   ; qtot -3
  2141       CTL2     16   POPC    C2M   2141      -0.18     12.011   ; qtot -3.18
  2142       HAL2     16   POPC   HM21   2142       0.09      1.008   ; qtot -3.09
  2143       HAL2     16   POPC   HM22   2143       0.09      1.008   ; qtot -3
  2144       CTL2     16   POPC    C2N   2144      -0.18     12.011   ; qtot -3.18
  2145       HAL2     16   POPC   HN21   2145       0.09      1.008   ; qtot -3.09
  2146       HAL2     16   POPC   HN22   2146       0.09      1.008   ; qtot -3
  2147       CTL3     16   POPC    C2T   2147      -0.27     12.011   ; qtot -3.27
  2148       HAL3     16   POPC   HT21   2148       0.09      1.008   ; qtot -3.18
  2149       HAL3     16   POPC   HT22   2149       0.09      1.008   ; qtot -3.09
  2150       HAL3     16   POPC   HT23   2150       0.09      1.008   ; qtot -3
; residue  17 POPC rtp POPC q  0.0
  2151       CTL3     17   POPC    C1T   2151      -0.27     12.011   ; qtot -3.27
  2152       HAL3     17   POPC   HT11   2152       0.09      1.008   ; qtot -3.18
  2153       HAL3     17   POPC   HT12   2153       0.09      1.008   ; qtot -3.09
  2154       HAL3     17   POPC   HT13   2154       0.09      1.008   ; qtot -3
  2155       CTL2     17   POPC    C1N   2155      -0.18     12.011   ; qtot -3.18
  2156       HAL2     17   POPC   HN11   2156       0.09      1.008   ; qtot -3.09
  2157       HAL2     17   POPC   HN12   2157       0.09      1.008   ; qtot -3
  2158       CTL2     17   POPC    C1M   2158      -0.18     12.011   ; qtot -3.18
  2159       HAL2     17   POPC   HM11   2159       0.09      1.008   ; qtot -3.09
  2160       HAL2     17   POPC   HM12   2160       0.09      1.008   ; qtot -3
  2161       CTL2     17   POPC    C1L   2161      -0.18     12.011   ; qtot -3.18
  2162       HAL2     17   POPC   HL11   2162       0.09      1.008   ; qtot -3.09
  2163       HAL2     17   POPC   HL12   2163       0.09      1.008   ; qtot -3
  2164       CTL2     17   POPC    C1K   2164      -0.18     12.011   ; qtot -3.18
  2165       HAL2     17   POPC   HK11   2165       0.09      1.008   ; qtot -3.09
  2166       HAL2     17   POPC   HK12   2166       0.09      1.008   ; qtot -3
  2167       CTL2     17   POPC    C1J   2167      -0.18     12.011   ; qtot -3.18
  2168       HAL2     17   POPC   HJ11   2168       0.09      1.008   ; qtot -3.09
  2169       HAL2     17   POPC   HJ12   2169       0.09      1.008   ; qtot -3
  2170       CTL2     17   POPC    C1I   2170      -0.18     12.011   ; qtot -3.18
  2171       HAL2     17   POPC   HI11   2171       0.09      1.008   ; qtot -3.09
  2172       HAL2     17   POPC   HI12   2172       0.09      1.008   ; qtot -3
  2173       CTL2     17   POPC    C1H   2173      -0.18     12.011   ; qtot -3.18
  2174       HAL2     17   POPC   HH11   2174       0.09      1.008   ; qtot -3.09
  2175       HAL2     17   POPC   HH12   2175       0.09      1.008   ; qtot -3
  2176       CEL1     17   POPC    CZ2   2176      -0.15     12.011   ; qtot -3.15
  2177       HEL1     17   POPC    HZ2   2177       0.15      1.008   ; qtot -3
  2178       CEL1     17   POPC    CZ1   2178      -0.15     12.011   ; qtot -3.15
  2179       HEL1     17   POPC    HZ1   2179       0.15      1.008   ; qtot -3
  2180       CTL2     17   POPC    C1G   2180      -0.18     12.011   ; qtot -3.18
  2181       HAL2     17   POPC   HG11   2181       0.09      1.008   ; qtot -3.09
  2182       HAL2     17   POPC   HG12   2182       0.09      1.008   ; qtot -3
  2183       CTL2     17   POPC    C1F   2183      -0.18     12.011   ; qtot -3.18
  2184       HAL2     17   POPC   HF11   2184       0.09      1.008   ; qtot -3.09
  2185       HAL2     17   POPC   HF12   2185       0.09      1.008   ; qtot -3
  2186       CTL2     17   POPC    C1E   2186      -0.18     12.011   ; qtot -3.18
  2187       HAL2     17   POPC   HE11   2187       0.09      1.008   ; qtot -3.09
  2188       HAL2     17   POPC   HE12   2188       0.09      1.008   ; qtot -3
  2189       CTL2     17   POPC    C1D   2189      -0.18     12.011   ; qtot -3.18
  2190       HAL2     17   POPC   HD11   2190       0.09      1.008   ; qtot -3.09
  2191       HAL2     17   POPC   HD12   2191       0.09      1.008   ; qtot -3
  2192       CTL2     17   POPC    C1C   2192      -0.18     12.011   ; qtot -3.18
  2193       HAL2     17   POPC   HC11   2193       0.09      1.008   ; qtot -3.09
  2194       HAL2     17   POPC   HC12   2194       0.09      1.008   ; qtot -3
  2195       CTL2     17   POPC    C1B   2195      -0.18     12.011   ; qtot -3.18
  2196       HAL2     17   POPC   HB11   2196       0.09      1.008   ; qtot -3.09
  2197       HAL2     17   POPC   HB12   2197       0.09      1.008   ; qtot -3
  2198       CTL2     17   POPC    C1A   2198      -0.22     12.011   ; qtot -3.22
  2199       HAL2     17   POPC   HA11   2199       0.09      1.008   ; qtot -3.13
  2200       HAL2     17   POPC   HA12   2200       0.09      1.008   ; qtot -3.04
  2201         CL     17   POPC    C81   2201        0.9     12.011   ; qtot -2.14
  2202        OBL     17   POPC    O81   2202      -0.63    15.9994   ; qtot -2.77
  2203        OSL     17   POPC    O71   2203      -0.49    15.9994   ; qtot -3.26
  2204       CTL1     17   POPC     C7   2204       0.17     12.011   ; qtot -3.09
  2205       CTL2     17   POPC     C6   2205      -0.08     12.011   ; qtot -3.17
  2206       OSLP     17   POPC    O4P   2206      -0.57    15.9994   ; qtot -3.74
  2207         PL     17   POPC      P   2207        1.5     30.974   ; qtot -2.24
  2208        O2L     17   POPC    O2P   2208      -0.78    15.9994   ; qtot -3.02
  2209        O2L     17   POPC    O3P   2209      -0.78    15.9994   ; qtot -3.8
  2210       OSLP     17   POPC    O1P   2210      -0.57    15.9994   ; qtot -4.37
  2211       CTL2     17   POPC     C5   2211      -0.08     12.011   ; qtot -4.45
  2212       CTL2     17   POPC     C4   2212       -0.1     12.011   ; qtot -4.55
  2213        NTL     17   POPC      N   2213       -0.6     14.007   ; qtot -5.15
  2214       CTL5     17   POPC     C1   2214      -0.35     12.011   ; qtot -5.5
  2215         HL     17   POPC    H11   2215       0.25      1.008   ; qtot -5.25
  2216         HL     17   POPC    H12   2216       0.25      1.008   ; qtot -5
  2217         HL     17   POPC    H13   2217       0.25      1.008   ; qtot -4.75
  2218       CTL5     17   POPC     C2   2218      -0.35     12.011   ; qtot -5.1
  2219         HL     17   POPC    H21   2219       0.25      1.008   ; qtot -4.85
  2220         HL     17   POPC    H22   2220       0.25      1.008   ; qtot -4.6
  2221         HL     17   POPC    H23   2221       0.25      1.008   ; qtot -4.35
  2222       CTL5     17   POPC     C3   2222      -0.35     12.011   ; qtot -4.7
  2223         HL     17   POPC    H31   2223       0.25      1.008   ; qtot -4.45
  2224         HL     17   POPC    H32   2224       0.25      1.008   ; qtot -4.2
  2225         HL     17   POPC    H33   2225       0.25      1.008   ; qtot -3.95
  2226         HL     17   POPC    H41   2226       0.25      1.008   ; qtot -3.7
  2227         HL     17   POPC    H42   2227       0.25      1.008   ; qtot -3.45
  2228       HAL2     17   POPC    H51   2228       0.09      1.008   ; qtot -3.36
  2229       HAL2     17   POPC    H52   2229       0.09      1.008   ; qtot -3.27
  2230       HAL2     17   POPC    H61   2230       0.09      1.008   ; qtot -3.18
  2231       HAL2     17   POPC    H62   2231       0.09      1.008   ; qtot -3.09
  2232       HAL1     17   POPC     H7   2232       0.09      1.008   ; qtot -3
  2233       CTL2     17   POPC    C72   2233       0.08     12.011   ; qtot -2.92
  2234       HAL2     17   POPC   H721   2234       0.09      1.008   ; qtot -2.83
  2235       HAL2     17   POPC   H722   2235       0.09      1.008   ; qtot -2.74
  2236        OSL     17   POPC    O72   2236      -0.49    15.9994   ; qtot -3.23
  2237         CL     17   POPC    C82   2237        0.9     12.011   ; qtot -2.33
  2238        OBL     17   POPC    O82   2238      -0.63    15.9994   ; qtot -2.96
  2239       CTL2     17   POPC    C2A   2239      -0.22     12.011   ; qtot -3.18
  2240       HAL2     17   POPC   HA21   2240       0.09      1.008   ; qtot -3.09
  2241       HAL2     17   POPC   HA22   2241       0.09      1.008   ; qtot -3
  2242       CTL2     17   POPC    C2B   2242      -0.18     12.011   ; qtot -3.18
  2243       HAL2     17   POPC   HB21   2243       0.09      1.008   ; qtot -3.09
  2244       HAL2     17   POPC   HB22   2244       0.09      1.008   ; qtot -3
  2245       CTL2     17   POPC    C2C   2245      -0.18     12.011   ; qtot -3.18
  2246       HAL2     17   POPC   HC21   2246       0.09      1.008   ; qtot -3.09
  2247       HAL2     17   POPC   HC22   2247       0.09      1.008   ; qtot -3
  2248       CTL2     17   POPC    C2D   2248      -0.18     12.011   ; qtot -3.18
  2249       HAL2     17   POPC   HD21   2249       0.09      1.008   ; qtot -3.09
  2250       HAL2     17   POPC   HD22   2250       0.09      1.008   ; qtot -3
  2251       CTL2     17   POPC    C2E   2251      -0.18     12.011   ; qtot -3.18
  2252       HAL2     17   POPC   HE21   2252       0.09      1.008   ; qtot -3.09
  2253       HAL2     17   POPC   HE22   2253       0.09      1.008   ; qtot -3
  2254       CTL2     17   POPC    C2F   2254      -0.18     12.011   ; qtot -3.18
  2255       HAL2     17   POPC   HF21   2255       0.09      1.008   ; qtot -3.09
  2256       HAL2     17   POPC   HF22   2256       0.09      1.008   ; qtot -3
  2257       CTL2     17   POPC    C2G   2257      -0.18     12.011   ; qtot -3.18
  2258       HAL2     17   POPC   HG21   2258       0.09      1.008   ; qtot -3.09
  2259       HAL2     17   POPC   HG22   2259       0.09      1.008   ; qtot -3
  2260       CTL2     17   POPC    C2H   2260      -0.18     12.011   ; qtot -3.18
  2261       HAL2     17   POPC   HH21   2261       0.09      1.008   ; qtot -3.09
  2262       HAL2     17   POPC   HH22   2262       0.09      1.008   ; qtot -3
  2263       CTL2     17   POPC    C2I   2263      -0.18     12.011   ; qtot -3.18
  2264       HAL2     17   POPC   HI21   2264       0.09      1.008   ; qtot -3.09
  2265       HAL2     17   POPC   HI22   2265       0.09      1.008   ; qtot -3
  2266       CTL2     17   POPC    C2J   2266      -0.18     12.011   ; qtot -3.18
  2267       HAL2     17   POPC   HJ21   2267       0.09      1.008   ; qtot -3.09
  2268       HAL2     17   POPC   HJ22   2268       0.09      1.008   ; qtot -3
  2269       CTL2     17   POPC    C2K   2269      -0.18     12.011   ; qtot -3.18
  2270       HAL2     17   POPC   HK21   2270       0.09      1.008   ; qtot -3.09
  2271       HAL2     17   POPC   HK22   2271       0.09      1.008   ; qtot -3
  2272       CTL2     17   POPC    C2L   2272      -0.18     12.011   ; qtot -3.18
  2273       HAL2     17   POPC   HL21   2273       0.09      1.008   ; qtot -3.09
  2274       HAL2     17   POPC   HL22   2274       0.09      1.008   ; qtot -3
  2275       CTL2     17   POPC    C2M   2275      -0.18     12.011   ; qtot -3.18
  2276       HAL2     17   POPC   HM21   2276       0.09      1.008   ; qtot -3.09
  2277       HAL2     17   POPC   HM22   2277       0.09      1.008   ; qtot -3
  2278       CTL2     17   POPC    C2N   2278      -0.18     12.011   ; qtot -3.18
  2279       HAL2     17   POPC   HN21   2279       0.09      1.008   ; qtot -3.09
  2280       HAL2     17   POPC   HN22   2280       0.09      1.008   ; qtot -3
  2281       CTL3     17   POPC    C2T   2281      -0.27     12.011   ; qtot -3.27
  2282       HAL3     17   POPC   HT21   2282       0.09      1.008   ; qtot -3.18
  2283       HAL3     17   POPC   HT22   2283       0.09      1.008   ; qtot -3.09
  2284       HAL3     17   POPC   HT23   2284       0.09      1.008   ; qtot -3
; residue  18 POPC rtp POPC q  0.0
  2285       CTL3     18   POPC    C1T   2285      -0.27     12.011   ; qtot -3.27
  2286       HAL3     18   POPC   HT11   2286       0.09      1.008   ; qtot -3.18
  2287       HAL3     18   POPC   HT12   2287       0.09      1.008   ; qtot -3.09
  2288       HAL3     18   POPC   HT13   2288       0.09      1.008   ; qtot -3
  2289       CTL2     18   POPC    C1N   2289      -0.18     12.011   ; qtot -3.18
  2290       HAL2     18   POPC   HN11   2290       0.09      1.008   ; qtot -3.09
  2291       HAL2     18   POPC   HN12   2291       0.09      1.008   ; qtot -3
  2292       CTL2     18   POPC    C1M   2292      -0.18     12.011   ; qtot -3.18
  2293       HAL2     18   POPC   HM11   2293       0.09      1.008   ; qtot -3.09
  2294       HAL2     18   POPC   HM12   2294       0.09      1.008   ; qtot -3
  2295       CTL2     18   POPC    C1L   2295      -0.18     12.011   ; qtot -3.18
  2296       HAL2     18   POPC   HL11   2296       0.09      1.008   ; qtot -3.09
  2297       HAL2     18   POPC   HL12   2297       0.09      1.008   ; qtot -3
  2298       CTL2     18   POPC    C1K   2298      -0.18     12.011   ; qtot -3.18
  2299       HAL2     18   POPC   HK11   2299       0.09      1.008   ; qtot -3.09
  2300       HAL2     18   POPC   HK12   2300       0.09      1.008   ; qtot -3
  2301       CTL2     18   POPC    C1J   2301      -0.18     12.011   ; qtot -3.18
  2302       HAL2     18   POPC   HJ11   2302       0.09      1.008   ; qtot -3.09
  2303       HAL2     18   POPC   HJ12   2303       0.09      1.008   ; qtot -3
  2304       CTL2     18   POPC    C1I   2304      -0.18     12.011   ; qtot -3.18
  2305       HAL2     18   POPC   HI11   2305       0.09      1.008   ; qtot -3.09
  2306       HAL2     18   POPC   HI12   2306       0.09      1.008   ; qtot -3
  2307       CTL2     18   POPC    C1H   2307      -0.18     12.011   ; qtot -3.18
  2308       HAL2     18   POPC   HH11   2308       0.09      1.008   ; qtot -3.09
  2309       HAL2     18   POPC   HH12   2309       0.09      1.008   ; qtot -3
  2310       CEL1     18   POPC    CZ2   2310      -0.15     12.011   ; qtot -3.15
  2311       HEL1     18   POPC    HZ2   2311       0.15      1.008   ; qtot -3
  2312       CEL1     18   POPC    CZ1   2312      -0.15     12.011   ; qtot -3.15
  2313       HEL1     18   POPC    HZ1   2313       0.15      1.008   ; qtot -3
  2314       CTL2     18   POPC    C1G   2314      -0.18     12.011   ; qtot -3.18
  2315       HAL2     18   POPC   HG11   2315       0.09      1.008   ; qtot -3.09
  2316       HAL2     18   POPC   HG12   2316       0.09      1.008   ; qtot -3
  2317       CTL2     18   POPC    C1F   2317      -0.18     12.011   ; qtot -3.18
  2318       HAL2     18   POPC   HF11   2318       0.09      1.008   ; qtot -3.09
  2319       HAL2     18   POPC   HF12   2319       0.09      1.008   ; qtot -3
  2320       CTL2     18   POPC    C1E   2320      -0.18     12.011   ; qtot -3.18
  2321       HAL2     18   POPC   HE11   2321       0.09      1.008   ; qtot -3.09
  2322       HAL2     18   POPC   HE12   2322       0.09      1.008   ; qtot -3
  2323       CTL2     18   POPC    C1D   2323      -0.18     12.011   ; qtot -3.18
  2324       HAL2     18   POPC   HD11   2324       0.09      1.008   ; qtot -3.09
  2325       HAL2     18   POPC   HD12   2325       0.09      1.008   ; qtot -3
  2326       CTL2     18   POPC    C1C   2326      -0.18     12.011   ; qtot -3.18
  2327       HAL2     18   POPC   HC11   2327       0.09      1.008   ; qtot -3.09
  2328       HAL2     18   POPC   HC12   2328       0.09      1.008   ; qtot -3
  2329       CTL2     18   POPC    C1B   2329      -0.18     12.011   ; qtot -3.18
  2330       HAL2     18   POPC   HB11   2330       0.09      1.008   ; qtot -3.09
  2331       HAL2     18   POPC   HB12   2331       0.09      1.008   ; qtot -3
  2332       CTL2     18   POPC    C1A   2332      -0.22     12.011   ; qtot -3.22
  2333       HAL2     18   POPC   HA11   2333       0.09      1.008   ; qtot -3.13
  2334       HAL2     18   POPC   HA12   2334       0.09      1.008   ; qtot -3.04
  2335         CL     18   POPC    C81   2335        0.9     12.011   ; qtot -2.14
  2336        OBL     18   POPC    O81   2336      -0.63    15.9994   ; qtot -2.77
  2337        OSL     18   POPC    O71   2337      -0.49    15.9994   ; qtot -3.26
  2338       CTL1     18   POPC     C7   2338       0.17     12.011   ; qtot -3.09
  2339       CTL2     18   POPC     C6   2339      -0.08     12.011   ; qtot -3.17
  2340       OSLP     18   POPC    O4P   2340      -0.57    15.9994   ; qtot -3.74
  2341         PL     18   POPC      P   2341        1.5     30.974   ; qtot -2.24
  2342        O2L     18   POPC    O2P   2342      -0.78    15.9994   ; qtot -3.02
  2343        O2L     18   POPC    O3P   2343      -0.78    15.9994   ; qtot -3.8
  2344       OSLP     18   POPC    O1P   2344      -0.57    15.9994   ; qtot -4.37
  2345       CTL2     18   POPC     C5   2345      -0.08     12.011   ; qtot -4.45
  2346       CTL2     18   POPC     C4   2346       -0.1     12.011   ; qtot -4.55
  2347        NTL     18   POPC      N   2347       -0.6     14.007   ; qtot -5.15
  2348       CTL5     18   POPC     C1   2348      -0.35     12.011   ; qtot -5.5
  2349         HL     18   POPC    H11   2349       0.25      1.008   ; qtot -5.25
  2350         HL     18   POPC    H12   2350       0.25      1.008   ; qtot -5
  2351         HL     18   POPC    H13   2351       0.25      1.008   ; qtot -4.75
  2352       CTL5     18   POPC     C2   2352      -0.35     12.011   ; qtot -5.1
  2353         HL     18   POPC    H21   2353       0.25      1.008   ; qtot -4.85
  2354         HL     18   POPC    H22   2354       0.25      1.008   ; qtot -4.6
  2355         HL     18   POPC    H23   2355       0.25      1.008   ; qtot -4.35
  2356       CTL5     18   POPC     C3   2356      -0.35     12.011   ; qtot -4.7
  2357         HL     18   POPC    H31   2357       0.25      1.008   ; qtot -4.45
  2358         HL     18   POPC    H32   2358       0.25      1.008   ; qtot -4.2
  2359         HL     18   POPC    H33   2359       0.25      1.008   ; qtot -3.95
  2360         HL     18   POPC    H41   2360       0.25      1.008   ; qtot -3.7
  2361         HL     18   POPC    H42   2361       0.25      1.008   ; qtot -3.45
  2362       HAL2     18   POPC    H51   2362       0.09      1.008   ; qtot -3.36
  2363       HAL2     18   POPC    H52   2363       0.09      1.008   ; qtot -3.27
  2364       HAL2     18   POPC    H61   2364       0.09      1.008   ; qtot -3.18
  2365       HAL2     18   POPC    H62   2365       0.09      1.008   ; qtot -3.09
  2366       HAL1     18   POPC     H7   2366       0.09      1.008   ; qtot -3
  2367       CTL2     18   POPC    C72   2367       0.08     12.011   ; qtot -2.92
  2368       HAL2     18   POPC   H721   2368       0.09      1.008   ; qtot -2.83
  2369       HAL2     18   POPC   H722   2369       0.09      1.008   ; qtot -2.74
  2370        OSL     18   POPC    O72   2370      -0.49    15.9994   ; qtot -3.23
  2371         CL     18   POPC    C82   2371        0.9     12.011   ; qtot -2.33
  2372        OBL     18   POPC    O82   2372      -0.63    15.9994   ; qtot -2.96
  2373       CTL2     18   POPC    C2A   2373      -0.22     12.011   ; qtot -3.18
  2374       HAL2     18   POPC   HA21   2374       0.09      1.008   ; qtot -3.09
  2375       HAL2     18   POPC   HA22   2375       0.09      1.008   ; qtot -3
  2376       CTL2     18   POPC    C2B   2376      -0.18     12.011   ; qtot -3.18
  2377       HAL2     18   POPC   HB21   2377       0.09      1.008   ; qtot -3.09
  2378       HAL2     18   POPC   HB22   2378       0.09      1.008   ; qtot -3
  2379       CTL2     18   POPC    C2C   2379      -0.18     12.011   ; qtot -3.18
  2380       HAL2     18   POPC   HC21   2380       0.09      1.008   ; qtot -3.09
  2381       HAL2     18   POPC   HC22   2381       0.09      1.008   ; qtot -3
  2382       CTL2     18   POPC    C2D   2382      -0.18     12.011   ; qtot -3.18
  2383       HAL2     18   POPC   HD21   2383       0.09      1.008   ; qtot -3.09
  2384       HAL2     18   POPC   HD22   2384       0.09      1.008   ; qtot -3
  2385       CTL2     18   POPC    C2E   2385      -0.18     12.011   ; qtot -3.18
  2386       HAL2     18   POPC   HE21   2386       0.09      1.008   ; qtot -3.09
  2387       HAL2     18   POPC   HE22   2387       0.09      1.008   ; qtot -3
  2388       CTL2     18   POPC    C2F   2388      -0.18     12.011   ; qtot -3.18
  2389       HAL2     18   POPC   HF21   2389       0.09      1.008   ; qtot -3.09
  2390       HAL2     18   POPC   HF22   2390       0.09      1.008   ; qtot -3
  2391       CTL2     18   POPC    C2G   2391      -0.18     12.011   ; qtot -3.18
  2392       HAL2     18   POPC   HG21   2392       0.09      1.008   ; qtot -3.09
  2393       HAL2     18   POPC   HG22   2393       0.09      1.008   ; qtot -3
  2394       CTL2     18   POPC    C2H   2394      -0.18     12.011   ; qtot -3.18
  2395       HAL2     18   POPC   HH21   2395       0.09      1.008   ; qtot -3.09
  2396       HAL2     18   POPC   HH22   2396       0.09      1.008   ; qtot -3
  2397       CTL2     18   POPC    C2I   2397      -0.18     12.011   ; qtot -3.18
  2398       HAL2     18   POPC   HI21   2398       0.09      1.008   ; qtot -3.09
  2399       HAL2     18   POPC   HI22   2399       0.09      1.008   ; qtot -3
  2400       CTL2     18   POPC    C2J   2400      -0.18     12.011   ; qtot -3.18
  2401       HAL2     18   POPC   HJ21   2401       0.09      1.008   ; qtot -3.09
  2402       HAL2     18   POPC   HJ22   2402       0.09      1.008   ; qtot -3
  2403       CTL2     18   POPC    C2K   2403      -0.18     12.011   ; qtot -3.18
  2404       HAL2     18   POPC   HK21   2404       0.09      1.008   ; qtot -3.09
  2405       HAL2     18   POPC   HK22   2405       0.09      1.008   ; qtot -3
  2406       CTL2     18   POPC    C2L   2406      -0.18     12.011   ; qtot -3.18
  2407       HAL2     18   POPC   HL21   2407       0.09      1.008   ; qtot -3.09
  2408       HAL2     18   POPC   HL22   2408       0.09      1.008   ; qtot -3
  2409       CTL2     18   POPC    C2M   2409      -0.18     12.011   ; qtot -3.18
  2410       HAL2     18   POPC   HM21   2410       0.09      1.008   ; qtot -3.09
  2411       HAL2     18   POPC   HM22   2411       0.09      1.008   ; qtot -3
  2412       CTL2     18   POPC    C2N   2412      -0.18     12.011   ; qtot -3.18
  2413       HAL2     18   POPC   HN21   2413       0.09      1.008   ; qtot -3.09
  2414       HAL2     18   POPC   HN22   2414       0.09      1.008   ; qtot -3
  2415       CTL3     18   POPC    C2T   2415      -0.27     12.011   ; qtot -3.27
  2416       HAL3     18   POPC   HT21   2416       0.09      1.008   ; qtot -3.18
  2417       HAL3     18   POPC   HT22   2417       0.09      1.008   ; qtot -3.09
  2418       HAL3     18   POPC   HT23   2418       0.09      1.008   ; qtot -3
; residue  19 POPC rtp POPC q  0.0
  2419       CTL3     19   POPC    C1T   2419      -0.27     12.011   ; qtot -3.27
  2420       HAL3     19   POPC   HT11   2420       0.09      1.008   ; qtot -3.18
  2421       HAL3     19   POPC   HT12   2421       0.09      1.008   ; qtot -3.09
  2422       HAL3     19   POPC   HT13   2422       0.09      1.008   ; qtot -3
  2423       CTL2     19   POPC    C1N   2423      -0.18     12.011   ; qtot -3.18
  2424       HAL2     19   POPC   HN11   2424       0.09      1.008   ; qtot -3.09
  2425       HAL2     19   POPC   HN12   2425       0.09      1.008   ; qtot -3
  2426       CTL2     19   POPC    C1M   2426      -0.18     12.011   ; qtot -3.18
  2427       HAL2     19   POPC   HM11   2427       0.09      1.008   ; qtot -3.09
  2428       HAL2     19   POPC   HM12   2428       0.09      1.008   ; qtot -3
  2429       CTL2     19   POPC    C1L   2429      -0.18     12.011   ; qtot -3.18
  2430       HAL2     19   POPC   HL11   2430       0.09      1.008   ; qtot -3.09
  2431       HAL2     19   POPC   HL12   2431       0.09      1.008   ; qtot -3
  2432       CTL2     19   POPC    C1K   2432      -0.18     12.011   ; qtot -3.18
  2433       HAL2     19   POPC   HK11   2433       0.09      1.008   ; qtot -3.09
  2434       HAL2     19   POPC   HK12   2434       0.09      1.008   ; qtot -3
  2435       CTL2     19   POPC    C1J   2435      -0.18     12.011   ; qtot -3.18
  2436       HAL2     19   POPC   HJ11   2436       0.09      1.008   ; qtot -3.09
  2437       HAL2     19   POPC   HJ12   2437       0.09      1.008   ; qtot -3
  2438       CTL2     19   POPC    C1I   2438      -0.18     12.011   ; qtot -3.18
  2439       HAL2     19   POPC   HI11   2439       0.09      1.008   ; qtot -3.09
  2440       HAL2     19   POPC   HI12   2440       0.09      1.008   ; qtot -3
  2441       CTL2     19   POPC    C1H   2441      -0.18     12.011   ; qtot -3.18
  2442       HAL2     19   POPC   HH11   2442       0.09      1.008   ; qtot -3.09
  2443       HAL2     19   POPC   HH12   2443       0.09      1.008   ; qtot -3
  2444       CEL1     19   POPC    CZ2   2444      -0.15     12.011   ; qtot -3.15
  2445       HEL1     19   POPC    HZ2   2445       0.15      1.008   ; qtot -3
  2446       CEL1     19   POPC    CZ1   2446      -0.15     12.011   ; qtot -3.15
  2447       HEL1     19   POPC    HZ1   2447       0.15      1.008   ; qtot -3
  2448       CTL2     19   POPC    C1G   2448      -0.18     12.011   ; qtot -3.18
  2449       HAL2     19   POPC   HG11   2449       0.09      1.008   ; qtot -3.09
  2450       HAL2     19   POPC   HG12   2450       0.09      1.008   ; qtot -3
  2451       CTL2     19   POPC    C1F   2451      -0.18     12.011   ; qtot -3.18
  2452       HAL2     19   POPC   HF11   2452       0.09      1.008   ; qtot -3.09
  2453       HAL2     19   POPC   HF12   2453       0.09      1.008   ; qtot -3
  2454       CTL2     19   POPC    C1E   2454      -0.18     12.011   ; qtot -3.18
  2455       HAL2     19   POPC   HE11   2455       0.09      1.008   ; qtot -3.09
  2456       HAL2     19   POPC   HE12   2456       0.09      1.008   ; qtot -3
  2457       CTL2     19   POPC    C1D   2457      -0.18     12.011   ; qtot -3.18
  2458       HAL2     19   POPC   HD11   2458       0.09      1.008   ; qtot -3.09
  2459       HAL2     19   POPC   HD12   2459       0.09      1.008   ; qtot -3
  2460       CTL2     19   POPC    C1C   2460      -0.18     12.011   ; qtot -3.18
  2461       HAL2     19   POPC   HC11   2461       0.09      1.008   ; qtot -3.09
  2462       HAL2     19   POPC   HC12   2462       0.09      1.008   ; qtot -3
  2463       CTL2     19   POPC    C1B   2463      -0.18     12.011   ; qtot -3.18
  2464       HAL2     19   POPC   HB11   2464       0.09      1.008   ; qtot -3.09
  2465       HAL2     19   POPC   HB12   2465       0.09      1.008   ; qtot -3
  2466       CTL2     19   POPC    C1A   2466      -0.22     12.011   ; qtot -3.22
  2467       HAL2     19   POPC   HA11   2467       0.09      1.008   ; qtot -3.13
  2468       HAL2     19   POPC   HA12   2468       0.09      1.008   ; qtot -3.04
  2469         CL     19   POPC    C81   2469        0.9     12.011   ; qtot -2.14
  2470        OBL     19   POPC    O81   2470      -0.63    15.9994   ; qtot -2.77
  2471        OSL     19   POPC    O71   2471      -0.49    15.9994   ; qtot -3.26
  2472       CTL1     19   POPC     C7   2472       0.17     12.011   ; qtot -3.09
  2473       CTL2     19   POPC     C6   2473      -0.08     12.011   ; qtot -3.17
  2474       OSLP     19   POPC    O4P   2474      -0.57    15.9994   ; qtot -3.74
  2475         PL     19   POPC      P   2475        1.5     30.974   ; qtot -2.24
  2476        O2L     19   POPC    O2P   2476      -0.78    15.9994   ; qtot -3.02
  2477        O2L     19   POPC    O3P   2477      -0.78    15.9994   ; qtot -3.8
  2478       OSLP     19   POPC    O1P   2478      -0.57    15.9994   ; qtot -4.37
  2479       CTL2     19   POPC     C5   2479      -0.08     12.011   ; qtot -4.45
  2480       CTL2     19   POPC     C4   2480       -0.1     12.011   ; qtot -4.55
  2481        NTL     19   POPC      N   2481       -0.6     14.007   ; qtot -5.15
  2482       CTL5     19   POPC     C1   2482      -0.35     12.011   ; qtot -5.5
  2483         HL     19   POPC    H11   2483       0.25      1.008   ; qtot -5.25
  2484         HL     19   POPC    H12   2484       0.25      1.008   ; qtot -5
  2485         HL     19   POPC    H13   2485       0.25      1.008   ; qtot -4.75
  2486       CTL5     19   POPC     C2   2486      -0.35     12.011   ; qtot -5.1
  2487         HL     19   POPC    H21   2487       0.25      1.008   ; qtot -4.85
  2488         HL     19   POPC    H22   2488       0.25      1.008   ; qtot -4.6
  2489         HL     19   POPC    H23   2489       0.25      1.008   ; qtot -4.35
  2490       CTL5     19   POPC     C3   2490      -0.35     12.011   ; qtot -4.7
  2491         HL     19   POPC    H31   2491       0.25      1.008   ; qtot -4.45
  2492         HL     19   POPC    H32   2492       0.25      1.008   ; qtot -4.2
  2493         HL     19   POPC    H33   2493       0.25      1.008   ; qtot -3.95
  2494         HL     19   POPC    H41   2494       0.25      1.008   ; qtot -3.7
  2495         HL     19   POPC    H42   2495       0.25      1.008   ; qtot -3.45
  2496       HAL2     19   POPC    H51   2496       0.09      1.008   ; qtot -3.36
  2497       HAL2     19   POPC    H52   2497       0.09      1.008   ; qtot -3.27
  2498       HAL2     19   POPC    H61   2498       0.09      1.008   ; qtot -3.18
  2499       HAL2     19   POPC    H62   2499       0.09      1.008   ; qtot -3.09
  2500       HAL1     19   POPC     H7   2500       0.09      1.008   ; qtot -3
  2501       CTL2     19   POPC    C72   2501       0.08     12.011   ; qtot -2.92
  2502       HAL2     19   POPC   H721   2502       0.09      1.008   ; qtot -2.83
  2503       HAL2     19   POPC   H722   2503       0.09      1.008   ; qtot -2.74
  2504        OSL     19   POPC    O72   2504      -0.49    15.9994   ; qtot -3.23
  2505         CL     19   POPC    C82   2505        0.9     12.011   ; qtot -2.33
  2506        OBL     19   POPC    O82   2506      -0.63    15.9994   ; qtot -2.96
  2507       CTL2     19   POPC    C2A   2507      -0.22     12.011   ; qtot -3.18
  2508       HAL2     19   POPC   HA21   2508       0.09      1.008   ; qtot -3.09
  2509       HAL2     19   POPC   HA22   2509       0.09      1.008   ; qtot -3
  2510       CTL2     19   POPC    C2B   2510      -0.18     12.011   ; qtot -3.18
  2511       HAL2     19   POPC   HB21   2511       0.09      1.008   ; qtot -3.09
  2512       HAL2     19   POPC   HB22   2512       0.09      1.008   ; qtot -3
  2513       CTL2     19   POPC    C2C   2513      -0.18     12.011   ; qtot -3.18
  2514       HAL2     19   POPC   HC21   2514       0.09      1.008   ; qtot -3.09
  2515       HAL2     19   POPC   HC22   2515       0.09      1.008   ; qtot -3
  2516       CTL2     19   POPC    C2D   2516      -0.18     12.011   ; qtot -3.18
  2517       HAL2     19   POPC   HD21   2517       0.09      1.008   ; qtot -3.09
  2518       HAL2     19   POPC   HD22   2518       0.09      1.008   ; qtot -3
  2519       CTL2     19   POPC    C2E   2519      -0.18     12.011   ; qtot -3.18
  2520       HAL2     19   POPC   HE21   2520       0.09      1.008   ; qtot -3.09
  2521       HAL2     19   POPC   HE22   2521       0.09      1.008   ; qtot -3
  2522       CTL2     19   POPC    C2F   2522      -0.18     12.011   ; qtot -3.18
  2523       HAL2     19   POPC   HF21   2523       0.09      1.008   ; qtot -3.09
  2524       HAL2     19   POPC   HF22   2524       0.09      1.008   ; qtot -3
  2525       CTL2     19   POPC    C2G   2525      -0.18     12.011   ; qtot -3.18
  2526       HAL2     19   POPC   HG21   2526       0.09      1.008   ; qtot -3.09
  2527       HAL2     19   POPC   HG22   2527       0.09      1.008   ; qtot -3
  2528       CTL2     19   POPC    C2H   2528      -0.18     12.011   ; qtot -3.18
  2529       HAL2     19   POPC   HH21   2529       0.09      1.008   ; qtot -3.09
  2530       HAL2     19   POPC   HH22   2530       0.09      1.008   ; qtot -3
  2531       CTL2     19   POPC    C2I   2531      -0.18     12.011   ; qtot -3.18
  2532       HAL2     19   POPC   HI21   2532       0.09      1.008   ; qtot -3.09
  2533       HAL2     19   POPC   HI22   2533       0.09      1.008   ; qtot -3
  2534       CTL2     19   POPC    C2J   2534      -0.18     12.011   ; qtot -3.18
  2535       HAL2     19   POPC   HJ21   2535       0.09      1.008   ; qtot -3.09
  2536       HAL2     19   POPC   HJ22   2536       0.09      1.008   ; qtot -3
  2537       CTL2     19   POPC    C2K   2537      -0.18     12.011   ; qtot -3.18
  2538       HAL2     19   POPC   HK21   2538       0.09      1.008   ; qtot -3.09
  2539       HAL2     19   POPC   HK22   2539       0.09      1.008   ; qtot -3
  2540       CTL2     19   POPC    C2L   2540      -0.18     12.011   ; qtot -3.18
  2541       HAL2     19   POPC   HL21   2541       0.09      1.008   ; qtot -3.09
  2542       HAL2     19   POPC   HL22   2542       0.09      1.008   ; qtot -3
  2543       CTL2     19   POPC    C2M   2543      -0.18     12.011   ; qtot -3.18
  2544       HAL2     19   POPC   HM21   2544       0.09      1.008   ; qtot -3.09
  2545       HAL2     19   POPC   HM22   2545       0.09      1.008   ; qtot -3
  2546       CTL2     19   POPC    C2N   2546      -0.18     12.011   ; qtot -3.18
  2547       HAL2     19   POPC   HN21   2547       0.09      1.008   ; qtot -3.09
  2548       HAL2     19   POPC   HN22   2548       0.09      1.008   ; qtot -3
  2549       CTL3     19   POPC    C2T   2549      -0.27     12.011   ; qtot -3.27
  2550       HAL3     19   POPC   HT21   2550       0.09      1.008   ; qtot -3.18
  2551       HAL3     19   POPC   HT22   2551       0.09      1.008   ; qtot -3.09
  2552       HAL3     19   POPC   HT23   2552       0.09      1.008   ; qtot -3
; residue  20 POPC rtp POPC q  0.0
  2553       CTL3     20   POPC    C1T   2553      -0.27     12.011   ; qtot -3.27
  2554       HAL3     20   POPC   HT11   2554       0.09      1.008   ; qtot -3.18
  2555       HAL3     20   POPC   HT12   2555       0.09      1.008   ; qtot -3.09
  2556       HAL3     20   POPC   HT13   2556       0.09      1.008   ; qtot -3
  2557       CTL2     20   POPC    C1N   2557      -0.18     12.011   ; qtot -3.18
  2558       HAL2     20   POPC   HN11   2558       0.09      1.008   ; qtot -3.09
  2559       HAL2     20   POPC   HN12   2559       0.09      1.008   ; qtot -3
  2560       CTL2     20   POPC    C1M   2560      -0.18     12.011   ; qtot -3.18
  2561       HAL2     20   POPC   HM11   2561       0.09      1.008   ; qtot -3.09
  2562       HAL2     20   POPC   HM12   2562       0.09      1.008   ; qtot -3
  2563       CTL2     20   POPC    C1L   2563      -0.18     12.011   ; qtot -3.18
  2564       HAL2     20   POPC   HL11   2564       0.09      1.008   ; qtot -3.09
  2565       HAL2     20   POPC   HL12   2565       0.09      1.008   ; qtot -3
  2566       CTL2     20   POPC    C1K   2566      -0.18     12.011   ; qtot -3.18
  2567       HAL2     20   POPC   HK11   2567       0.09      1.008   ; qtot -3.09
  2568       HAL2     20   POPC   HK12   2568       0.09      1.008   ; qtot -3
  2569       CTL2     20   POPC    C1J   2569      -0.18     12.011   ; qtot -3.18
  2570       HAL2     20   POPC   HJ11   2570       0.09      1.008   ; qtot -3.09
  2571       HAL2     20   POPC   HJ12   2571       0.09      1.008   ; qtot -3
  2572       CTL2     20   POPC    C1I   2572      -0.18     12.011   ; qtot -3.18
  2573       HAL2     20   POPC   HI11   2573       0.09      1.008   ; qtot -3.09
  2574       HAL2     20   POPC   HI12   2574       0.09      1.008   ; qtot -3
  2575       CTL2     20   POPC    C1H   2575      -0.18     12.011   ; qtot -3.18
  2576       HAL2     20   POPC   HH11   2576       0.09      1.008   ; qtot -3.09
  2577       HAL2     20   POPC   HH12   2577       0.09      1.008   ; qtot -3
  2578       CEL1     20   POPC    CZ2   2578      -0.15     12.011   ; qtot -3.15
  2579       HEL1     20   POPC    HZ2   2579       0.15      1.008   ; qtot -3
  2580       CEL1     20   POPC    CZ1   2580      -0.15     12.011   ; qtot -3.15
  2581       HEL1     20   POPC    HZ1   2581       0.15      1.008   ; qtot -3
  2582       CTL2     20   POPC    C1G   2582      -0.18     12.011   ; qtot -3.18
  2583       HAL2     20   POPC   HG11   2583       0.09      1.008   ; qtot -3.09
  2584       HAL2     20   POPC   HG12   2584       0.09      1.008   ; qtot -3
  2585       CTL2     20   POPC    C1F   2585      -0.18     12.011   ; qtot -3.18
  2586       HAL2     20   POPC   HF11   2586       0.09      1.008   ; qtot -3.09
  2587       HAL2     20   POPC   HF12   2587       0.09      1.008   ; qtot -3
  2588       CTL2     20   POPC    C1E   2588      -0.18     12.011   ; qtot -3.18
  2589       HAL2     20   POPC   HE11   2589       0.09      1.008   ; qtot -3.09
  2590       HAL2     20   POPC   HE12   2590       0.09      1.008   ; qtot -3
  2591       CTL2     20   POPC    C1D   2591      -0.18     12.011   ; qtot -3.18
  2592       HAL2     20   POPC   HD11   2592       0.09      1.008   ; qtot -3.09
  2593       HAL2     20   POPC   HD12   2593       0.09      1.008   ; qtot -3
  2594       CTL2     20   POPC    C1C   2594      -0.18     12.011   ; qtot -3.18
  2595       HAL2     20   POPC   HC11   2595       0.09      1.008   ; qtot -3.09
  2596       HAL2     20   POPC   HC12   2596       0.09      1.008   ; qtot -3
  2597       CTL2     20   POPC    C1B   2597      -0.18     12.011   ; qtot -3.18
  2598       HAL2     20   POPC   HB11   2598       0.09      1.008   ; qtot -3.09
  2599       HAL2     20   POPC   HB12   2599       0.09      1.008   ; qtot -3
  2600       CTL2     20   POPC    C1A   2600      -0.22     12.011   ; qtot -3.22
  2601       HAL2     20   POPC   HA11   2601       0.09      1.008   ; qtot -3.13
  2602       HAL2     20   POPC   HA12   2602       0.09      1.008   ; qtot -3.04
  2603         CL     20   POPC    C81   2603        0.9     12.011   ; qtot -2.14
  2604        OBL     20   POPC    O81   2604      -0.63    15.9994   ; qtot -2.77
  2605        OSL     20   POPC    O71   2605      -0.49    15.9994   ; qtot -3.26
  2606       CTL1     20   POPC     C7   2606       0.17     12.011   ; qtot -3.09
  2607       CTL2     20   POPC     C6   2607      -0.08     12.011   ; qtot -3.17
  2608       OSLP     20   POPC    O4P   2608      -0.57    15.9994   ; qtot -3.74
  2609         PL     20   POPC      P   2609        1.5     30.974   ; qtot -2.24
  2610        O2L     20   POPC    O2P   2610      -0.78    15.9994   ; qtot -3.02
  2611        O2L     20   POPC    O3P   2611      -0.78    15.9994   ; qtot -3.8
  2612       OSLP     20   POPC    O1P   2612      -0.57    15.9994   ; qtot -4.37
  2613       CTL2     20   POPC     C5   2613      -0.08     12.011   ; qtot -4.45
  2614       CTL2     20   POPC     C4   2614       -0.1     12.011   ; qtot -4.55
  2615        NTL     20   POPC      N   2615       -0.6     14.007   ; qtot -5.15
  2616       CTL5     20   POPC     C1   2616      -0.35     12.011   ; qtot -5.5
  2617         HL     20   POPC    H11   2617       0.25      1.008   ; qtot -5.25
  2618         HL     20   POPC    H12   2618       0.25      1.008   ; qtot -5
  2619         HL     20   POPC    H13   2619       0.25      1.008   ; qtot -4.75
  2620       CTL5     20   POPC     C2   2620      -0.35     12.011   ; qtot -5.1
  2621         HL     20   POPC    H21   2621       0.25      1.008   ; qtot -4.85
  2622         HL     20   POPC    H22   2622       0.25      1.008   ; qtot -4.6
  2623         HL     20   POPC    H23   2623       0.25      1.008   ; qtot -4.35
  2624       CTL5     20   POPC     C3   2624      -0.35     12.011   ; qtot -4.7
  2625         HL     20   POPC    H31   2625       0.25      1.008   ; qtot -4.45
  2626         HL     20   POPC    H32   2626       0.25      1.008   ; qtot -4.2
  2627         HL     20   POPC    H33   2627       0.25      1.008   ; qtot -3.95
  2628         HL     20   POPC    H41   2628       0.25      1.008   ; qtot -3.7
  2629         HL     20   POPC    H42   2629       0.25      1.008   ; qtot -3.45
  2630       HAL2     20   POPC    H51   2630       0.09      1.008   ; qtot -3.36
  2631       HAL2     20   POPC    H52   2631       0.09      1.008   ; qtot -3.27
  2632       HAL2     20   POPC    H61   2632       0.09      1.008   ; qtot -3.18
  2633       HAL2     20   POPC    H62   2633       0.09      1.008   ; qtot -3.09
  2634       HAL1     20   POPC     H7   2634       0.09      1.008   ; qtot -3
  2635       CTL2     20   POPC    C72   2635       0.08     12.011   ; qtot -2.92
  2636       HAL2     20   POPC   H721   2636       0.09      1.008   ; qtot -2.83
  2637       HAL2     20   POPC   H722   2637       0.09      1.008   ; qtot -2.74
  2638        OSL     20   POPC    O72   2638      -0.49    15.9994   ; qtot -3.23
  2639         CL     20   POPC    C82   2639        0.9     12.011   ; qtot -2.33
  2640        OBL     20   POPC    O82   2640      -0.63    15.9994   ; qtot -2.96
  2641       CTL2     20   POPC    C2A   2641      -0.22     12.011   ; qtot -3.18
  2642       HAL2     20   POPC   HA21   2642       0.09      1.008   ; qtot -3.09
  2643       HAL2     20   POPC   HA22   2643       0.09      1.008   ; qtot -3
  2644       CTL2     20   POPC    C2B   2644      -0.18     12.011   ; qtot -3.18
  2645       HAL2     20   POPC   HB21   2645       0.09      1.008   ; qtot -3.09
  2646       HAL2     20   POPC   HB22   2646       0.09      1.008   ; qtot -3
  2647       CTL2     20   POPC    C2C   2647      -0.18     12.011   ; qtot -3.18
  2648       HAL2     20   POPC   HC21   2648       0.09      1.008   ; qtot -3.09
  2649       HAL2     20   POPC   HC22   2649       0.09      1.008   ; qtot -3
  2650       CTL2     20   POPC    C2D   2650      -0.18     12.011   ; qtot -3.18
  2651       HAL2     20   POPC   HD21   2651       0.09      1.008   ; qtot -3.09
  2652       HAL2     20   POPC   HD22   2652       0.09      1.008   ; qtot -3
  2653       CTL2     20   POPC    C2E   2653      -0.18     12.011   ; qtot -3.18
  2654       HAL2     20   POPC   HE21   2654       0.09      1.008   ; qtot -3.09
  2655       HAL2     20   POPC   HE22   2655       0.09      1.008   ; qtot -3
  2656       CTL2     20   POPC    C2F   2656      -0.18     12.011   ; qtot -3.18
  2657       HAL2     20   POPC   HF21   2657       0.09      1.008   ; qtot -3.09
  2658       HAL2     20   POPC   HF22   2658       0.09      1.008   ; qtot -3
  2659       CTL2     20   POPC    C2G   2659      -0.18     12.011   ; qtot -3.18
  2660       HAL2     20   POPC   HG21   2660       0.09      1.008   ; qtot -3.09
  2661       HAL2     20   POPC   HG22   2661       0.09      1.008   ; qtot -3
  2662       CTL2     20   POPC    C2H   2662      -0.18     12.011   ; qtot -3.18
  2663       HAL2     20   POPC   HH21   2663       0.09      1.008   ; qtot -3.09
  2664       HAL2     20   POPC   HH22   2664       0.09      1.008   ; qtot -3
  2665       CTL2     20   POPC    C2I   2665      -0.18     12.011   ; qtot -3.18
  2666       HAL2     20   POPC   HI21   2666       0.09      1.008   ; qtot -3.09
  2667       HAL2     20   POPC   HI22   2667       0.09      1.008   ; qtot -3
  2668       CTL2     20   POPC    C2J   2668      -0.18     12.011   ; qtot -3.18
  2669       HAL2     20   POPC   HJ21   2669       0.09      1.008   ; qtot -3.09
  2670       HAL2     20   POPC   HJ22   2670       0.09      1.008   ; qtot -3
  2671       CTL2     20   POPC    C2K   2671      -0.18     12.011   ; qtot -3.18
  2672       HAL2     20   POPC   HK21   2672       0.09      1.008   ; qtot -3.09
  2673       HAL2     20   POPC   HK22   2673       0.09      1.008   ; qtot -3
  2674       CTL2     20   POPC    C2L   2674      -0.18     12.011   ; qtot -3.18
  2675       HAL2     20   POPC   HL21   2675       0.09      1.008   ; qtot -3.09
  2676       HAL2     20   POPC   HL22   2676       0.09      1.008   ; qtot -3
  2677       CTL2     20   POPC    C2M   2677      -0.18     12.011   ; qtot -3.18
  2678       HAL2     20   POPC   HM21   2678       0.09      1.008   ; qtot -3.09
  2679       HAL2     20   POPC   HM22   2679       0.09      1.008   ; qtot -3
  2680       CTL2     20   POPC    C2N   2680      -0.18     12.011   ; qtot -3.18
  2681       HAL2     20   POPC   HN21   2681       0.09      1.008   ; qtot -3.09
  2682       HAL2     20   POPC   HN22   2682       0.09      1.008   ; qtot -3
  2683       CTL3     20   POPC    C2T   2683      -0.27     12.011   ; qtot -3.27
  2684       HAL3     20   POPC   HT21   2684       0.09      1.008   ; qtot -3.18
  2685       HAL3     20   POPC   HT22   2685       0.09      1.008   ; qtot -3.09
  2686       HAL3     20   POPC   HT23   2686       0.09      1.008   ; qtot -3
; residue  21 POPC rtp POPC q  0.0
  2687       CTL3     21   POPC    C1T   2687      -0.27     12.011   ; qtot -3.27
  2688       HAL3     21   POPC   HT11   2688       0.09      1.008   ; qtot -3.18
  2689       HAL3     21   POPC   HT12   2689       0.09      1.008   ; qtot -3.09
  2690       HAL3     21   POPC   HT13   2690       0.09      1.008   ; qtot -3
  2691       CTL2     21   POPC    C1N   2691      -0.18     12.011   ; qtot -3.18
  2692       HAL2     21   POPC   HN11   2692       0.09      1.008   ; qtot -3.09
  2693       HAL2     21   POPC   HN12   2693       0.09      1.008   ; qtot -3
  2694       CTL2     21   POPC    C1M   2694      -0.18     12.011   ; qtot -3.18
  2695       HAL2     21   POPC   HM11   2695       0.09      1.008   ; qtot -3.09
  2696       HAL2     21   POPC   HM12   2696       0.09      1.008   ; qtot -3
  2697       CTL2     21   POPC    C1L   2697      -0.18     12.011   ; qtot -3.18
  2698       HAL2     21   POPC   HL11   2698       0.09      1.008   ; qtot -3.09
  2699       HAL2     21   POPC   HL12   2699       0.09      1.008   ; qtot -3
  2700       CTL2     21   POPC    C1K   2700      -0.18     12.011   ; qtot -3.18
  2701       HAL2     21   POPC   HK11   2701       0.09      1.008   ; qtot -3.09
  2702       HAL2     21   POPC   HK12   2702       0.09      1.008   ; qtot -3
  2703       CTL2     21   POPC    C1J   2703      -0.18     12.011   ; qtot -3.18
  2704       HAL2     21   POPC   HJ11   2704       0.09      1.008   ; qtot -3.09
  2705       HAL2     21   POPC   HJ12   2705       0.09      1.008   ; qtot -3
  2706       CTL2     21   POPC    C1I   2706      -0.18     12.011   ; qtot -3.18
  2707       HAL2     21   POPC   HI11   2707       0.09      1.008   ; qtot -3.09
  2708       HAL2     21   POPC   HI12   2708       0.09      1.008   ; qtot -3
  2709       CTL2     21   POPC    C1H   2709      -0.18     12.011   ; qtot -3.18
  2710       HAL2     21   POPC   HH11   2710       0.09      1.008   ; qtot -3.09
  2711       HAL2     21   POPC   HH12   2711       0.09      1.008   ; qtot -3
  2712       CEL1     21   POPC    CZ2   2712      -0.15     12.011   ; qtot -3.15
  2713       HEL1     21   POPC    HZ2   2713       0.15      1.008   ; qtot -3
  2714       CEL1     21   POPC    CZ1   2714      -0.15     12.011   ; qtot -3.15
  2715       HEL1     21   POPC    HZ1   2715       0.15      1.008   ; qtot -3
  2716       CTL2     21   POPC    C1G   2716      -0.18     12.011   ; qtot -3.18
  2717       HAL2     21   POPC   HG11   2717       0.09      1.008   ; qtot -3.09
  2718       HAL2     21   POPC   HG12   2718       0.09      1.008   ; qtot -3
  2719       CTL2     21   POPC    C1F   2719      -0.18     12.011   ; qtot -3.18
  2720       HAL2     21   POPC   HF11   2720       0.09      1.008   ; qtot -3.09
  2721       HAL2     21   POPC   HF12   2721       0.09      1.008   ; qtot -3
  2722       CTL2     21   POPC    C1E   2722      -0.18     12.011   ; qtot -3.18
  2723       HAL2     21   POPC   HE11   2723       0.09      1.008   ; qtot -3.09
  2724       HAL2     21   POPC   HE12   2724       0.09      1.008   ; qtot -3
  2725       CTL2     21   POPC    C1D   2725      -0.18     12.011   ; qtot -3.18
  2726       HAL2     21   POPC   HD11   2726       0.09      1.008   ; qtot -3.09
  2727       HAL2     21   POPC   HD12   2727       0.09      1.008   ; qtot -3
  2728       CTL2     21   POPC    C1C   2728      -0.18     12.011   ; qtot -3.18
  2729       HAL2     21   POPC   HC11   2729       0.09      1.008   ; qtot -3.09
  2730       HAL2     21   POPC   HC12   2730       0.09      1.008   ; qtot -3
  2731       CTL2     21   POPC    C1B   2731      -0.18     12.011   ; qtot -3.18
  2732       HAL2     21   POPC   HB11   2732       0.09      1.008   ; qtot -3.09
  2733       HAL2     21   POPC   HB12   2733       0.09      1.008   ; qtot -3
  2734       CTL2     21   POPC    C1A   2734      -0.22     12.011   ; qtot -3.22
  2735       HAL2     21   POPC   HA11   2735       0.09      1.008   ; qtot -3.13
  2736       HAL2     21   POPC   HA12   2736       0.09      1.008   ; qtot -3.04
  2737         CL     21   POPC    C81   2737        0.9     12.011   ; qtot -2.14
  2738        OBL     21   POPC    O81   2738      -0.63    15.9994   ; qtot -2.77
  2739        OSL     21   POPC    O71   2739      -0.49    15.9994   ; qtot -3.26
  2740       CTL1     21   POPC     C7   2740       0.17     12.011   ; qtot -3.09
  2741       CTL2     21   POPC     C6   2741      -0.08     12.011   ; qtot -3.17
  2742       OSLP     21   POPC    O4P   2742      -0.57    15.9994   ; qtot -3.74
  2743         PL     21   POPC      P   2743        1.5     30.974   ; qtot -2.24
  2744        O2L     21   POPC    O2P   2744      -0.78    15.9994   ; qtot -3.02
  2745        O2L     21   POPC    O3P   2745      -0.78    15.9994   ; qtot -3.8
  2746       OSLP     21   POPC    O1P   2746      -0.57    15.9994   ; qtot -4.37
  2747       CTL2     21   POPC     C5   2747      -0.08     12.011   ; qtot -4.45
  2748       CTL2     21   POPC     C4   2748       -0.1     12.011   ; qtot -4.55
  2749        NTL     21   POPC      N   2749       -0.6     14.007   ; qtot -5.15
  2750       CTL5     21   POPC     C1   2750      -0.35     12.011   ; qtot -5.5
  2751         HL     21   POPC    H11   2751       0.25      1.008   ; qtot -5.25
  2752         HL     21   POPC    H12   2752       0.25      1.008   ; qtot -5
  2753         HL     21   POPC    H13   2753       0.25      1.008   ; qtot -4.75
  2754       CTL5     21   POPC     C2   2754      -0.35     12.011   ; qtot -5.1
  2755         HL     21   POPC    H21   2755       0.25      1.008   ; qtot -4.85
  2756         HL     21   POPC    H22   2756       0.25      1.008   ; qtot -4.6
  2757         HL     21   POPC    H23   2757       0.25      1.008   ; qtot -4.35
  2758       CTL5     21   POPC     C3   2758      -0.35     12.011   ; qtot -4.7
  2759         HL     21   POPC    H31   2759       0.25      1.008   ; qtot -4.45
  2760         HL     21   POPC    H32   2760       0.25      1.008   ; qtot -4.2
  2761         HL     21   POPC    H33   2761       0.25      1.008   ; qtot -3.95
  2762         HL     21   POPC    H41   2762       0.25      1.008   ; qtot -3.7
  2763         HL     21   POPC    H42   2763       0.25      1.008   ; qtot -3.45
  2764       HAL2     21   POPC    H51   2764       0.09      1.008   ; qtot -3.36
  2765       HAL2     21   POPC    H52   2765       0.09      1.008   ; qtot -3.27
  2766       HAL2     21   POPC    H61   2766       0.09      1.008   ; qtot -3.18
  2767       HAL2     21   POPC    H62   2767       0.09      1.008   ; qtot -3.09
  2768       HAL1     21   POPC     H7   2768       0.09      1.008   ; qtot -3
  2769       CTL2     21   POPC    C72   2769       0.08     12.011   ; qtot -2.92
  2770       HAL2     21   POPC   H721   2770       0.09      1.008   ; qtot -2.83
  2771       HAL2     21   POPC   H722   2771       0.09      1.008   ; qtot -2.74
  2772        OSL     21   POPC    O72   2772      -0.49    15.9994   ; qtot -3.23
  2773         CL     21   POPC    C82   2773        0.9     12.011   ; qtot -2.33
  2774        OBL     21   POPC    O82   2774      -0.63    15.9994   ; qtot -2.96
  2775       CTL2     21   POPC    C2A   2775      -0.22     12.011   ; qtot -3.18
  2776       HAL2     21   POPC   HA21   2776       0.09      1.008   ; qtot -3.09
  2777       HAL2     21   POPC   HA22   2777       0.09      1.008   ; qtot -3
  2778       CTL2     21   POPC    C2B   2778      -0.18     12.011   ; qtot -3.18
  2779       HAL2     21   POPC   HB21   2779       0.09      1.008   ; qtot -3.09
  2780       HAL2     21   POPC   HB22   2780       0.09      1.008   ; qtot -3
  2781       CTL2     21   POPC    C2C   2781      -0.18     12.011   ; qtot -3.18
  2782       HAL2     21   POPC   HC21   2782       0.09      1.008   ; qtot -3.09
  2783       HAL2     21   POPC   HC22   2783       0.09      1.008   ; qtot -3
  2784       CTL2     21   POPC    C2D   2784      -0.18     12.011   ; qtot -3.18
  2785       HAL2     21   POPC   HD21   2785       0.09      1.008   ; qtot -3.09
  2786       HAL2     21   POPC   HD22   2786       0.09      1.008   ; qtot -3
  2787       CTL2     21   POPC    C2E   2787      -0.18     12.011   ; qtot -3.18
  2788       HAL2     21   POPC   HE21   2788       0.09      1.008   ; qtot -3.09
  2789       HAL2     21   POPC   HE22   2789       0.09      1.008   ; qtot -3
  2790       CTL2     21   POPC    C2F   2790      -0.18     12.011   ; qtot -3.18
  2791       HAL2     21   POPC   HF21   2791       0.09      1.008   ; qtot -3.09
  2792       HAL2     21   POPC   HF22   2792       0.09      1.008   ; qtot -3
  2793       CTL2     21   POPC    C2G   2793      -0.18     12.011   ; qtot -3.18
  2794       HAL2     21   POPC   HG21   2794       0.09      1.008   ; qtot -3.09
  2795       HAL2     21   POPC   HG22   2795       0.09      1.008   ; qtot -3
  2796       CTL2     21   POPC    C2H   2796      -0.18     12.011   ; qtot -3.18
  2797       HAL2     21   POPC   HH21   2797       0.09      1.008   ; qtot -3.09
  2798       HAL2     21   POPC   HH22   2798       0.09      1.008   ; qtot -3
  2799       CTL2     21   POPC    C2I   2799      -0.18     12.011   ; qtot -3.18
  2800       HAL2     21   POPC   HI21   2800       0.09      1.008   ; qtot -3.09
  2801       HAL2     21   POPC   HI22   2801       0.09      1.008   ; qtot -3
  2802       CTL2     21   POPC    C2J   2802      -0.18     12.011   ; qtot -3.18
  2803       HAL2     21   POPC   HJ21   2803       0.09      1.008   ; qtot -3.09
  2804       HAL2     21   POPC   HJ22   2804       0.09      1.008   ; qtot -3
  2805       CTL2     21   POPC    C2K   2805      -0.18     12.011   ; qtot -3.18
  2806       HAL2     21   POPC   HK21   2806       0.09      1.008   ; qtot -3.09
  2807       HAL2     21   POPC   HK22   2807       0.09      1.008   ; qtot -3
  2808       CTL2     21   POPC    C2L   2808      -0.18     12.011   ; qtot -3.18
  2809       HAL2     21   POPC   HL21   2809       0.09      1.008   ; qtot -3.09
  2810       HAL2     21   POPC   HL22   2810       0.09      1.008   ; qtot -3
  2811       CTL2     21   POPC    C2M   2811      -0.18     12.011   ; qtot -3.18
  2812       HAL2     21   POPC   HM21   2812       0.09      1.008   ; qtot -3.09
  2813       HAL2     21   POPC   HM22   2813       0.09      1.008   ; qtot -3
  2814       CTL2     21   POPC    C2N   2814      -0.18     12.011   ; qtot -3.18
  2815       HAL2     21   POPC   HN21   2815       0.09      1.008   ; qtot -3.09
  2816       HAL2     21   POPC   HN22   2816       0.09      1.008   ; qtot -3
  2817       CTL3     21   POPC    C2T   2817      -0.27     12.011   ; qtot -3.27
  2818       HAL3     21   POPC   HT21   2818       0.09      1.008   ; qtot -3.18
  2819       HAL3     21   POPC   HT22   2819       0.09      1.008   ; qtot -3.09
  2820       HAL3     21   POPC   HT23   2820       0.09      1.008   ; qtot -3
; residue  22 POPC rtp POPC q  0.0
  2821       CTL3     22   POPC    C1T   2821      -0.27     12.011   ; qtot -3.27
  2822       HAL3     22   POPC   HT11   2822       0.09      1.008   ; qtot -3.18
  2823       HAL3     22   POPC   HT12   2823       0.09      1.008   ; qtot -3.09
  2824       HAL3     22   POPC   HT13   2824       0.09      1.008   ; qtot -3
  2825       CTL2     22   POPC    C1N   2825      -0.18     12.011   ; qtot -3.18
  2826       HAL2     22   POPC   HN11   2826       0.09      1.008   ; qtot -3.09
  2827       HAL2     22   POPC   HN12   2827       0.09      1.008   ; qtot -3
  2828       CTL2     22   POPC    C1M   2828      -0.18     12.011   ; qtot -3.18
  2829       HAL2     22   POPC   HM11   2829       0.09      1.008   ; qtot -3.09
  2830       HAL2     22   POPC   HM12   2830       0.09      1.008   ; qtot -3
  2831       CTL2     22   POPC    C1L   2831      -0.18     12.011   ; qtot -3.18
  2832       HAL2     22   POPC   HL11   2832       0.09      1.008   ; qtot -3.09
  2833       HAL2     22   POPC   HL12   2833       0.09      1.008   ; qtot -3
  2834       CTL2     22   POPC    C1K   2834      -0.18     12.011   ; qtot -3.18
  2835       HAL2     22   POPC   HK11   2835       0.09      1.008   ; qtot -3.09
  2836       HAL2     22   POPC   HK12   2836       0.09      1.008   ; qtot -3
  2837       CTL2     22   POPC    C1J   2837      -0.18     12.011   ; qtot -3.18
  2838       HAL2     22   POPC   HJ11   2838       0.09      1.008   ; qtot -3.09
  2839       HAL2     22   POPC   HJ12   2839       0.09      1.008   ; qtot -3
  2840       CTL2     22   POPC    C1I   2840      -0.18     12.011   ; qtot -3.18
  2841       HAL2     22   POPC   HI11   2841       0.09      1.008   ; qtot -3.09
  2842       HAL2     22   POPC   HI12   2842       0.09      1.008   ; qtot -3
  2843       CTL2     22   POPC    C1H   2843      -0.18     12.011   ; qtot -3.18
  2844       HAL2     22   POPC   HH11   2844       0.09      1.008   ; qtot -3.09
  2845       HAL2     22   POPC   HH12   2845       0.09      1.008   ; qtot -3
  2846       CEL1     22   POPC    CZ2   2846      -0.15     12.011   ; qtot -3.15
  2847       HEL1     22   POPC    HZ2   2847       0.15      1.008   ; qtot -3
  2848       CEL1     22   POPC    CZ1   2848      -0.15     12.011   ; qtot -3.15
  2849       HEL1     22   POPC    HZ1   2849       0.15      1.008   ; qtot -3
  2850       CTL2     22   POPC    C1G   2850      -0.18     12.011   ; qtot -3.18
  2851       HAL2     22   POPC   HG11   2851       0.09      1.008   ; qtot -3.09
  2852       HAL2     22   POPC   HG12   2852       0.09      1.008   ; qtot -3
  2853       CTL2     22   POPC    C1F   2853      -0.18     12.011   ; qtot -3.18
  2854       HAL2     22   POPC   HF11   2854       0.09      1.008   ; qtot -3.09
  2855       HAL2     22   POPC   HF12   2855       0.09      1.008   ; qtot -3
  2856       CTL2     22   POPC    C1E   2856      -0.18     12.011   ; qtot -3.18
  2857       HAL2     22   POPC   HE11   2857       0.09      1.008   ; qtot -3.09
  2858       HAL2     22   POPC   HE12   2858       0.09      1.008   ; qtot -3
  2859       CTL2     22   POPC    C1D   2859      -0.18     12.011   ; qtot -3.18
  2860       HAL2     22   POPC   HD11   2860       0.09      1.008   ; qtot -3.09
  2861       HAL2     22   POPC   HD12   2861       0.09      1.008   ; qtot -3
  2862       CTL2     22   POPC    C1C   2862      -0.18     12.011   ; qtot -3.18
  2863       HAL2     22   POPC   HC11   2863       0.09      1.008   ; qtot -3.09
  2864       HAL2     22   POPC   HC12   2864       0.09      1.008   ; qtot -3
  2865       CTL2     22   POPC    C1B   2865      -0.18     12.011   ; qtot -3.18
  2866       HAL2     22   POPC   HB11   2866       0.09      1.008   ; qtot -3.09
  2867       HAL2     22   POPC   HB12   2867       0.09      1.008   ; qtot -3
  2868       CTL2     22   POPC    C1A   2868      -0.22     12.011   ; qtot -3.22
  2869       HAL2     22   POPC   HA11   2869       0.09      1.008   ; qtot -3.13
  2870       HAL2     22   POPC   HA12   2870       0.09      1.008   ; qtot -3.04
  2871         CL     22   POPC    C81   2871        0.9     12.011   ; qtot -2.14
  2872        OBL     22   POPC    O81   2872      -0.63    15.9994   ; qtot -2.77
  2873        OSL     22   POPC    O71   2873      -0.49    15.9994   ; qtot -3.26
  2874       CTL1     22   POPC     C7   2874       0.17     12.011   ; qtot -3.09
  2875       CTL2     22   POPC     C6   2875      -0.08     12.011   ; qtot -3.17
  2876       OSLP     22   POPC    O4P   2876      -0.57    15.9994   ; qtot -3.74
  2877         PL     22   POPC      P   2877        1.5     30.974   ; qtot -2.24
  2878        O2L     22   POPC    O2P   2878      -0.78    15.9994   ; qtot -3.02
  2879        O2L     22   POPC    O3P   2879      -0.78    15.9994   ; qtot -3.8
  2880       OSLP     22   POPC    O1P   2880      -0.57    15.9994   ; qtot -4.37
  2881       CTL2     22   POPC     C5   2881      -0.08     12.011   ; qtot -4.45
  2882       CTL2     22   POPC     C4   2882       -0.1     12.011   ; qtot -4.55
  2883        NTL     22   POPC      N   2883       -0.6     14.007   ; qtot -5.15
  2884       CTL5     22   POPC     C1   2884      -0.35     12.011   ; qtot -5.5
  2885         HL     22   POPC    H11   2885       0.25      1.008   ; qtot -5.25
  2886         HL     22   POPC    H12   2886       0.25      1.008   ; qtot -5
  2887         HL     22   POPC    H13   2887       0.25      1.008   ; qtot -4.75
  2888       CTL5     22   POPC     C2   2888      -0.35     12.011   ; qtot -5.1
  2889         HL     22   POPC    H21   2889       0.25      1.008   ; qtot -4.85
  2890         HL     22   POPC    H22   2890       0.25      1.008   ; qtot -4.6
  2891         HL     22   POPC    H23   2891       0.25      1.008   ; qtot -4.35
  2892       CTL5     22   POPC     C3   2892      -0.35     12.011   ; qtot -4.7
  2893         HL     22   POPC    H31   2893       0.25      1.008   ; qtot -4.45
  2894         HL     22   POPC    H32   2894       0.25      1.008   ; qtot -4.2
  2895         HL     22   POPC    H33   2895       0.25      1.008   ; qtot -3.95
  2896         HL     22   POPC    H41   2896       0.25      1.008   ; qtot -3.7
  2897         HL     22   POPC    H42   2897       0.25      1.008   ; qtot -3.45
  2898       HAL2     22   POPC    H51   2898       0.09      1.008   ; qtot -3.36
  2899       HAL2     22   POPC    H52   2899       0.09      1.008   ; qtot -3.27
  2900       HAL2     22   POPC    H61   2900       0.09      1.008   ; qtot -3.18
  2901       HAL2     22   POPC    H62   2901       0.09      1.008   ; qtot -3.09
  2902       HAL1     22   POPC     H7   2902       0.09      1.008   ; qtot -3
  2903       CTL2     22   POPC    C72   2903       0.08     12.011   ; qtot -2.92
  2904       HAL2     22   POPC   H721   2904       0.09      1.008   ; qtot -2.83
  2905       HAL2     22   POPC   H722   2905       0.09      1.008   ; qtot -2.74
  2906        OSL     22   POPC    O72   2906      -0.49    15.9994   ; qtot -3.23
  2907         CL     22   POPC    C82   2907        0.9     12.011   ; qtot -2.33
  2908        OBL     22   POPC    O82   2908      -0.63    15.9994   ; qtot -2.96
  2909       CTL2     22   POPC    C2A   2909      -0.22     12.011   ; qtot -3.18
  2910       HAL2     22   POPC   HA21   2910       0.09      1.008   ; qtot -3.09
  2911       HAL2     22   POPC   HA22   2911       0.09      1.008   ; qtot -3
  2912       CTL2     22   POPC    C2B   2912      -0.18     12.011   ; qtot -3.18
  2913       HAL2     22   POPC   HB21   2913       0.09      1.008   ; qtot -3.09
  2914       HAL2     22   POPC   HB22   2914       0.09      1.008   ; qtot -3
  2915       CTL2     22   POPC    C2C   2915      -0.18     12.011   ; qtot -3.18
  2916       HAL2     22   POPC   HC21   2916       0.09      1.008   ; qtot -3.09
  2917       HAL2     22   POPC   HC22   2917       0.09      1.008   ; qtot -3
  2918       CTL2     22   POPC    C2D   2918      -0.18     12.011   ; qtot -3.18
  2919       HAL2     22   POPC   HD21   2919       0.09      1.008   ; qtot -3.09
  2920       HAL2     22   POPC   HD22   2920       0.09      1.008   ; qtot -3
  2921       CTL2     22   POPC    C2E   2921      -0.18     12.011   ; qtot -3.18
  2922       HAL2     22   POPC   HE21   2922       0.09      1.008   ; qtot -3.09
  2923       HAL2     22   POPC   HE22   2923       0.09      1.008   ; qtot -3
  2924       CTL2     22   POPC    C2F   2924      -0.18     12.011   ; qtot -3.18
  2925       HAL2     22   POPC   HF21   2925       0.09      1.008   ; qtot -3.09
  2926       HAL2     22   POPC   HF22   2926       0.09      1.008   ; qtot -3
  2927       CTL2     22   POPC    C2G   2927      -0.18     12.011   ; qtot -3.18
  2928       HAL2     22   POPC   HG21   2928       0.09      1.008   ; qtot -3.09
  2929       HAL2     22   POPC   HG22   2929       0.09      1.008   ; qtot -3
  2930       CTL2     22   POPC    C2H   2930      -0.18     12.011   ; qtot -3.18
  2931       HAL2     22   POPC   HH21   2931       0.09      1.008   ; qtot -3.09
  2932       HAL2     22   POPC   HH22   2932       0.09      1.008   ; qtot -3
  2933       CTL2     22   POPC    C2I   2933      -0.18     12.011   ; qtot -3.18
  2934       HAL2     22   POPC   HI21   2934       0.09      1.008   ; qtot -3.09
  2935       HAL2     22   POPC   HI22   2935       0.09      1.008   ; qtot -3
  2936       CTL2     22   POPC    C2J   2936      -0.18     12.011   ; qtot -3.18
  2937       HAL2     22   POPC   HJ21   2937       0.09      1.008   ; qtot -3.09
  2938       HAL2     22   POPC   HJ22   2938       0.09      1.008   ; qtot -3
  2939       CTL2     22   POPC    C2K   2939      -0.18     12.011   ; qtot -3.18
  2940       HAL2     22   POPC   HK21   2940       0.09      1.008   ; qtot -3.09
  2941       HAL2     22   POPC   HK22   2941       0.09      1.008   ; qtot -3
  2942       CTL2     22   POPC    C2L   2942      -0.18     12.011   ; qtot -3.18
  2943       HAL2     22   POPC   HL21   2943       0.09      1.008   ; qtot -3.09
  2944       HAL2     22   POPC   HL22   2944       0.09      1.008   ; qtot -3
  2945       CTL2     22   POPC    C2M   2945      -0.18     12.011   ; qtot -3.18
  2946       HAL2     22   POPC   HM21   2946       0.09      1.008   ; qtot -3.09
  2947       HAL2     22   POPC   HM22   2947       0.09      1.008   ; qtot -3
  2948       CTL2     22   POPC    C2N   2948      -0.18     12.011   ; qtot -3.18
  2949       HAL2     22   POPC   HN21   2949       0.09      1.008   ; qtot -3.09
  2950       HAL2     22   POPC   HN22   2950       0.09      1.008   ; qtot -3
  2951       CTL3     22   POPC    C2T   2951      -0.27     12.011   ; qtot -3.27
  2952       HAL3     22   POPC   HT21   2952       0.09      1.008   ; qtot -3.18
  2953       HAL3     22   POPC   HT22   2953       0.09      1.008   ; qtot -3.09
  2954       HAL3     22   POPC   HT23   2954       0.09      1.008   ; qtot -3
; residue  23 POPC rtp POPC q  0.0
  2955       CTL3     23   POPC    C1T   2955      -0.27     12.011   ; qtot -3.27
  2956       HAL3     23   POPC   HT11   2956       0.09      1.008   ; qtot -3.18
  2957       HAL3     23   POPC   HT12   2957       0.09      1.008   ; qtot -3.09
  2958       HAL3     23   POPC   HT13   2958       0.09      1.008   ; qtot -3
  2959       CTL2     23   POPC    C1N   2959      -0.18     12.011   ; qtot -3.18
  2960       HAL2     23   POPC   HN11   2960       0.09      1.008   ; qtot -3.09
  2961       HAL2     23   POPC   HN12   2961       0.09      1.008   ; qtot -3
  2962       CTL2     23   POPC    C1M   2962      -0.18     12.011   ; qtot -3.18
  2963       HAL2     23   POPC   HM11   2963       0.09      1.008   ; qtot -3.09
  2964       HAL2     23   POPC   HM12   2964       0.09      1.008   ; qtot -3
  2965       CTL2     23   POPC    C1L   2965      -0.18     12.011   ; qtot -3.18
  2966       HAL2     23   POPC   HL11   2966       0.09      1.008   ; qtot -3.09
  2967       HAL2     23   POPC   HL12   2967       0.09      1.008   ; qtot -3
  2968       CTL2     23   POPC    C1K   2968      -0.18     12.011   ; qtot -3.18
  2969       HAL2     23   POPC   HK11   2969       0.09      1.008   ; qtot -3.09
  2970       HAL2     23   POPC   HK12   2970       0.09      1.008   ; qtot -3
  2971       CTL2     23   POPC    C1J   2971      -0.18     12.011   ; qtot -3.18
  2972       HAL2     23   POPC   HJ11   2972       0.09      1.008   ; qtot -3.09
  2973       HAL2     23   POPC   HJ12   2973       0.09      1.008   ; qtot -3
  2974       CTL2     23   POPC    C1I   2974      -0.18     12.011   ; qtot -3.18
  2975       HAL2     23   POPC   HI11   2975       0.09      1.008   ; qtot -3.09
  2976       HAL2     23   POPC   HI12   2976       0.09      1.008   ; qtot -3
  2977       CTL2     23   POPC    C1H   2977      -0.18     12.011   ; qtot -3.18
  2978       HAL2     23   POPC   HH11   2978       0.09      1.008   ; qtot -3.09
  2979       HAL2     23   POPC   HH12   2979       0.09      1.008   ; qtot -3
  2980       CEL1     23   POPC    CZ2   2980      -0.15     12.011   ; qtot -3.15
  2981       HEL1     23   POPC    HZ2   2981       0.15      1.008   ; qtot -3
  2982       CEL1     23   POPC    CZ1   2982      -0.15     12.011   ; qtot -3.15
  2983       HEL1     23   POPC    HZ1   2983       0.15      1.008   ; qtot -3
  2984       CTL2     23   POPC    C1G   2984      -0.18     12.011   ; qtot -3.18
  2985       HAL2     23   POPC   HG11   2985       0.09      1.008   ; qtot -3.09
  2986       HAL2     23   POPC   HG12   2986       0.09      1.008   ; qtot -3
  2987       CTL2     23   POPC    C1F   2987      -0.18     12.011   ; qtot -3.18
  2988       HAL2     23   POPC   HF11   2988       0.09      1.008   ; qtot -3.09
  2989       HAL2     23   POPC   HF12   2989       0.09      1.008   ; qtot -3
  2990       CTL2     23   POPC    C1E   2990      -0.18     12.011   ; qtot -3.18
  2991       HAL2     23   POPC   HE11   2991       0.09      1.008   ; qtot -3.09
  2992       HAL2     23   POPC   HE12   2992       0.09      1.008   ; qtot -3
  2993       CTL2     23   POPC    C1D   2993      -0.18     12.011   ; qtot -3.18
  2994       HAL2     23   POPC   HD11   2994       0.09      1.008   ; qtot -3.09
  2995       HAL2     23   POPC   HD12   2995       0.09      1.008   ; qtot -3
  2996       CTL2     23   POPC    C1C   2996      -0.18     12.011   ; qtot -3.18
  2997       HAL2     23   POPC   HC11   2997       0.09      1.008   ; qtot -3.09
  2998       HAL2     23   POPC   HC12   2998       0.09      1.008   ; qtot -3
  2999       CTL2     23   POPC    C1B   2999      -0.18     12.011   ; qtot -3.18
  3000       HAL2     23   POPC   HB11   3000       0.09      1.008   ; qtot -3.09
  3001       HAL2     23   POPC   HB12   3001       0.09      1.008   ; qtot -3
  3002       CTL2     23   POPC    C1A   3002      -0.22     12.011   ; qtot -3.22
  3003       HAL2     23   POPC   HA11   3003       0.09      1.008   ; qtot -3.13
  3004       HAL2     23   POPC   HA12   3004       0.09      1.008   ; qtot -3.04
  3005         CL     23   POPC    C81   3005        0.9     12.011   ; qtot -2.14
  3006        OBL     23   POPC    O81   3006      -0.63    15.9994   ; qtot -2.77
  3007        OSL     23   POPC    O71   3007      -0.49    15.9994   ; qtot -3.26
  3008       CTL1     23   POPC     C7   3008       0.17     12.011   ; qtot -3.09
  3009       CTL2     23   POPC     C6   3009      -0.08     12.011   ; qtot -3.17
  3010       OSLP     23   POPC    O4P   3010      -0.57    15.9994   ; qtot -3.74
  3011         PL     23   POPC      P   3011        1.5     30.974   ; qtot -2.24
  3012        O2L     23   POPC    O2P   3012      -0.78    15.9994   ; qtot -3.02
  3013        O2L     23   POPC    O3P   3013      -0.78    15.9994   ; qtot -3.8
  3014       OSLP     23   POPC    O1P   3014      -0.57    15.9994   ; qtot -4.37
  3015       CTL2     23   POPC     C5   3015      -0.08     12.011   ; qtot -4.45
  3016       CTL2     23   POPC     C4   3016       -0.1     12.011   ; qtot -4.55
  3017        NTL     23   POPC      N   3017       -0.6     14.007   ; qtot -5.15
  3018       CTL5     23   POPC     C1   3018      -0.35     12.011   ; qtot -5.5
  3019         HL     23   POPC    H11   3019       0.25      1.008   ; qtot -5.25
  3020         HL     23   POPC    H12   3020       0.25      1.008   ; qtot -5
  3021         HL     23   POPC    H13   3021       0.25      1.008   ; qtot -4.75
  3022       CTL5     23   POPC     C2   3022      -0.35     12.011   ; qtot -5.1
  3023         HL     23   POPC    H21   3023       0.25      1.008   ; qtot -4.85
  3024         HL     23   POPC    H22   3024       0.25      1.008   ; qtot -4.6
  3025         HL     23   POPC    H23   3025       0.25      1.008   ; qtot -4.35
  3026       CTL5     23   POPC     C3   3026      -0.35     12.011   ; qtot -4.7
  3027         HL     23   POPC    H31   3027       0.25      1.008   ; qtot -4.45
  3028         HL     23   POPC    H32   3028       0.25      1.008   ; qtot -4.2
  3029         HL     23   POPC    H33   3029       0.25      1.008   ; qtot -3.95
  3030         HL     23   POPC    H41   3030       0.25      1.008   ; qtot -3.7
  3031         HL     23   POPC    H42   3031       0.25      1.008   ; qtot -3.45
  3032       HAL2     23   POPC    H51   3032       0.09      1.008   ; qtot -3.36
  3033       HAL2     23   POPC    H52   3033       0.09      1.008   ; qtot -3.27
  3034       HAL2     23   POPC    H61   3034       0.09      1.008   ; qtot -3.18
  3035       HAL2     23   POPC    H62   3035       0.09      1.008   ; qtot -3.09
  3036       HAL1     23   POPC     H7   3036       0.09      1.008   ; qtot -3
  3037       CTL2     23   POPC    C72   3037       0.08     12.011   ; qtot -2.92
  3038       HAL2     23   POPC   H721   3038       0.09      1.008   ; qtot -2.83
  3039       HAL2     23   POPC   H722   3039       0.09      1.008   ; qtot -2.74
  3040        OSL     23   POPC    O72   3040      -0.49    15.9994   ; qtot -3.23
  3041         CL     23   POPC    C82   3041        0.9     12.011   ; qtot -2.33
  3042        OBL     23   POPC    O82   3042      -0.63    15.9994   ; qtot -2.96
  3043       CTL2     23   POPC    C2A   3043      -0.22     12.011   ; qtot -3.18
  3044       HAL2     23   POPC   HA21   3044       0.09      1.008   ; qtot -3.09
  3045       HAL2     23   POPC   HA22   3045       0.09      1.008   ; qtot -3
  3046       CTL2     23   POPC    C2B   3046      -0.18     12.011   ; qtot -3.18
  3047       HAL2     23   POPC   HB21   3047       0.09      1.008   ; qtot -3.09
  3048       HAL2     23   POPC   HB22   3048       0.09      1.008   ; qtot -3
  3049       CTL2     23   POPC    C2C   3049      -0.18     12.011   ; qtot -3.18
  3050       HAL2     23   POPC   HC21   3050       0.09      1.008   ; qtot -3.09
  3051       HAL2     23   POPC   HC22   3051       0.09      1.008   ; qtot -3
  3052       CTL2     23   POPC    C2D   3052      -0.18     12.011   ; qtot -3.18
  3053       HAL2     23   POPC   HD21   3053       0.09      1.008   ; qtot -3.09
  3054       HAL2     23   POPC   HD22   3054       0.09      1.008   ; qtot -3
  3055       CTL2     23   POPC    C2E   3055      -0.18     12.011   ; qtot -3.18
  3056       HAL2     23   POPC   HE21   3056       0.09      1.008   ; qtot -3.09
  3057       HAL2     23   POPC   HE22   3057       0.09      1.008   ; qtot -3
  3058       CTL2     23   POPC    C2F   3058      -0.18     12.011   ; qtot -3.18
  3059       HAL2     23   POPC   HF21   3059       0.09      1.008   ; qtot -3.09
  3060       HAL2     23   POPC   HF22   3060       0.09      1.008   ; qtot -3
  3061       CTL2     23   POPC    C2G   3061      -0.18     12.011   ; qtot -3.18
  3062       HAL2     23   POPC   HG21   3062       0.09      1.008   ; qtot -3.09
  3063       HAL2     23   POPC   HG22   3063       0.09      1.008   ; qtot -3
  3064       CTL2     23   POPC    C2H   3064      -0.18     12.011   ; qtot -3.18
  3065       HAL2     23   POPC   HH21   3065       0.09      1.008   ; qtot -3.09
  3066       HAL2     23   POPC   HH22   3066       0.09      1.008   ; qtot -3
  3067       CTL2     23   POPC    C2I   3067      -0.18     12.011   ; qtot -3.18
  3068       HAL2     23   POPC   HI21   3068       0.09      1.008   ; qtot -3.09
  3069       HAL2     23   POPC   HI22   3069       0.09      1.008   ; qtot -3
  3070       CTL2     23   POPC    C2J   3070      -0.18     12.011   ; qtot -3.18
  3071       HAL2     23   POPC   HJ21   3071       0.09      1.008   ; qtot -3.09
  3072       HAL2     23   POPC   HJ22   3072       0.09      1.008   ; qtot -3
  3073       CTL2     23   POPC    C2K   3073      -0.18     12.011   ; qtot -3.18
  3074       HAL2     23   POPC   HK21   3074       0.09      1.008   ; qtot -3.09
  3075       HAL2     23   POPC   HK22   3075       0.09      1.008   ; qtot -3
  3076       CTL2     23   POPC    C2L   3076      -0.18     12.011   ; qtot -3.18
  3077       HAL2     23   POPC   HL21   3077       0.09      1.008   ; qtot -3.09
  3078       HAL2     23   POPC   HL22   3078       0.09      1.008   ; qtot -3
  3079       CTL2     23   POPC    C2M   3079      -0.18     12.011   ; qtot -3.18
  3080       HAL2     23   POPC   HM21   3080       0.09      1.008   ; qtot -3.09
  3081       HAL2     23   POPC   HM22   3081       0.09      1.008   ; qtot -3
  3082       CTL2     23   POPC    C2N   3082      -0.18     12.011   ; qtot -3.18
  3083       HAL2     23   POPC   HN21   3083       0.09      1.008   ; qtot -3.09
  3084       HAL2     23   POPC   HN22   3084       0.09      1.008   ; qtot -3
  3085       CTL3     23   POPC    C2T   3085      -0.27     12.011   ; qtot -3.27
  3086       HAL3     23   POPC   HT21   3086       0.09      1.008   ; qtot -3.18
  3087       HAL3     23   POPC   HT22   3087       0.09      1.008   ; qtot -3.09
  3088       HAL3     23   POPC   HT23   3088       0.09      1.008   ; qtot -3
; residue  24 POPC rtp POPC q  0.0
  3089       CTL3     24   POPC    C1T   3089      -0.27     12.011   ; qtot -3.27
  3090       HAL3     24   POPC   HT11   3090       0.09      1.008   ; qtot -3.18
  3091       HAL3     24   POPC   HT12   3091       0.09      1.008   ; qtot -3.09
  3092       HAL3     24   POPC   HT13   3092       0.09      1.008   ; qtot -3
  3093       CTL2     24   POPC    C1N   3093      -0.18     12.011   ; qtot -3.18
  3094       HAL2     24   POPC   HN11   3094       0.09      1.008   ; qtot -3.09
  3095       HAL2     24   POPC   HN12   3095       0.09      1.008   ; qtot -3
  3096       CTL2     24   POPC    C1M   3096      -0.18     12.011   ; qtot -3.18
  3097       HAL2     24   POPC   HM11   3097       0.09      1.008   ; qtot -3.09
  3098       HAL2     24   POPC   HM12   3098       0.09      1.008   ; qtot -3
  3099       CTL2     24   POPC    C1L   3099      -0.18     12.011   ; qtot -3.18
  3100       HAL2     24   POPC   HL11   3100       0.09      1.008   ; qtot -3.09
  3101       HAL2     24   POPC   HL12   3101       0.09      1.008   ; qtot -3
  3102       CTL2     24   POPC    C1K   3102      -0.18     12.011   ; qtot -3.18
  3103       HAL2     24   POPC   HK11   3103       0.09      1.008   ; qtot -3.09
  3104       HAL2     24   POPC   HK12   3104       0.09      1.008   ; qtot -3
  3105       CTL2     24   POPC    C1J   3105      -0.18     12.011   ; qtot -3.18
  3106       HAL2     24   POPC   HJ11   3106       0.09      1.008   ; qtot -3.09
  3107       HAL2     24   POPC   HJ12   3107       0.09      1.008   ; qtot -3
  3108       CTL2     24   POPC    C1I   3108      -0.18     12.011   ; qtot -3.18
  3109       HAL2     24   POPC   HI11   3109       0.09      1.008   ; qtot -3.09
  3110       HAL2     24   POPC   HI12   3110       0.09      1.008   ; qtot -3
  3111       CTL2     24   POPC    C1H   3111      -0.18     12.011   ; qtot -3.18
  3112       HAL2     24   POPC   HH11   3112       0.09      1.008   ; qtot -3.09
  3113       HAL2     24   POPC   HH12   3113       0.09      1.008   ; qtot -3
  3114       CEL1     24   POPC    CZ2   3114      -0.15     12.011   ; qtot -3.15
  3115       HEL1     24   POPC    HZ2   3115       0.15      1.008   ; qtot -3
  3116       CEL1     24   POPC    CZ1   3116      -0.15     12.011   ; qtot -3.15
  3117       HEL1     24   POPC    HZ1   3117       0.15      1.008   ; qtot -3
  3118       CTL2     24   POPC    C1G   3118      -0.18     12.011   ; qtot -3.18
  3119       HAL2     24   POPC   HG11   3119       0.09      1.008   ; qtot -3.09
  3120       HAL2     24   POPC   HG12   3120       0.09      1.008   ; qtot -3
  3121       CTL2     24   POPC    C1F   3121      -0.18     12.011   ; qtot -3.18
  3122       HAL2     24   POPC   HF11   3122       0.09      1.008   ; qtot -3.09
  3123       HAL2     24   POPC   HF12   3123       0.09      1.008   ; qtot -3
  3124       CTL2     24   POPC    C1E   3124      -0.18     12.011   ; qtot -3.18
  3125       HAL2     24   POPC   HE11   3125       0.09      1.008   ; qtot -3.09
  3126       HAL2     24   POPC   HE12   3126       0.09      1.008   ; qtot -3
  3127       CTL2     24   POPC    C1D   3127      -0.18     12.011   ; qtot -3.18
  3128       HAL2     24   POPC   HD11   3128       0.09      1.008   ; qtot -3.09
  3129       HAL2     24   POPC   HD12   3129       0.09      1.008   ; qtot -3
  3130       CTL2     24   POPC    C1C   3130      -0.18     12.011   ; qtot -3.18
  3131       HAL2     24   POPC   HC11   3131       0.09      1.008   ; qtot -3.09
  3132       HAL2     24   POPC   HC12   3132       0.09      1.008   ; qtot -3
  3133       CTL2     24   POPC    C1B   3133      -0.18     12.011   ; qtot -3.18
  3134       HAL2     24   POPC   HB11   3134       0.09      1.008   ; qtot -3.09
  3135       HAL2     24   POPC   HB12   3135       0.09      1.008   ; qtot -3
  3136       CTL2     24   POPC    C1A   3136      -0.22     12.011   ; qtot -3.22
  3137       HAL2     24   POPC   HA11   3137       0.09      1.008   ; qtot -3.13
  3138       HAL2     24   POPC   HA12   3138       0.09      1.008   ; qtot -3.04
  3139         CL     24   POPC    C81   3139        0.9     12.011   ; qtot -2.14
  3140        OBL     24   POPC    O81   3140      -0.63    15.9994   ; qtot -2.77
  3141        OSL     24   POPC    O71   3141      -0.49    15.9994   ; qtot -3.26
  3142       CTL1     24   POPC     C7   3142       0.17     12.011   ; qtot -3.09
  3143       CTL2     24   POPC     C6   3143      -0.08     12.011   ; qtot -3.17
  3144       OSLP     24   POPC    O4P   3144      -0.57    15.9994   ; qtot -3.74
  3145         PL     24   POPC      P   3145        1.5     30.974   ; qtot -2.24
  3146        O2L     24   POPC    O2P   3146      -0.78    15.9994   ; qtot -3.02
  3147        O2L     24   POPC    O3P   3147      -0.78    15.9994   ; qtot -3.8
  3148       OSLP     24   POPC    O1P   3148      -0.57    15.9994   ; qtot -4.37
  3149       CTL2     24   POPC     C5   3149      -0.08     12.011   ; qtot -4.45
  3150       CTL2     24   POPC     C4   3150       -0.1     12.011   ; qtot -4.55
  3151        NTL     24   POPC      N   3151       -0.6     14.007   ; qtot -5.15
  3152       CTL5     24   POPC     C1   3152      -0.35     12.011   ; qtot -5.5
  3153         HL     24   POPC    H11   3153       0.25      1.008   ; qtot -5.25
  3154         HL     24   POPC    H12   3154       0.25      1.008   ; qtot -5
  3155         HL     24   POPC    H13   3155       0.25      1.008   ; qtot -4.75
  3156       CTL5     24   POPC     C2   3156      -0.35     12.011   ; qtot -5.1
  3157         HL     24   POPC    H21   3157       0.25      1.008   ; qtot -4.85
  3158         HL     24   POPC    H22   3158       0.25      1.008   ; qtot -4.6
  3159         HL     24   POPC    H23   3159       0.25      1.008   ; qtot -4.35
  3160       CTL5     24   POPC     C3   3160      -0.35     12.011   ; qtot -4.7
  3161         HL     24   POPC    H31   3161       0.25      1.008   ; qtot -4.45
  3162         HL     24   POPC    H32   3162       0.25      1.008   ; qtot -4.2
  3163         HL     24   POPC    H33   3163       0.25      1.008   ; qtot -3.95
  3164         HL     24   POPC    H41   3164       0.25      1.008   ; qtot -3.7
  3165         HL     24   POPC    H42   3165       0.25      1.008   ; qtot -3.45
  3166       HAL2     24   POPC    H51   3166       0.09      1.008   ; qtot -3.36
  3167       HAL2     24   POPC    H52   3167       0.09      1.008   ; qtot -3.27
  3168       HAL2     24   POPC    H61   3168       0.09      1.008   ; qtot -3.18
  3169       HAL2     24   POPC    H62   3169       0.09      1.008   ; qtot -3.09
  3170       HAL1     24   POPC     H7   3170       0.09      1.008   ; qtot -3
  3171       CTL2     24   POPC    C72   3171       0.08     12.011   ; qtot -2.92
  3172       HAL2     24   POPC   H721   3172       0.09      1.008   ; qtot -2.83
  3173       HAL2     24   POPC   H722   3173       0.09      1.008   ; qtot -2.74
  3174        OSL     24   POPC    O72   3174      -0.49    15.9994   ; qtot -3.23
  3175         CL     24   POPC    C82   3175        0.9     12.011   ; qtot -2.33
  3176        OBL     24   POPC    O82   3176      -0.63    15.9994   ; qtot -2.96
  3177       CTL2     24   POPC    C2A   3177      -0.22     12.011   ; qtot -3.18
  3178       HAL2     24   POPC   HA21   3178       0.09      1.008   ; qtot -3.09
  3179       HAL2     24   POPC   HA22   3179       0.09      1.008   ; qtot -3
  3180       CTL2     24   POPC    C2B   3180      -0.18     12.011   ; qtot -3.18
  3181       HAL2     24   POPC   HB21   3181       0.09      1.008   ; qtot -3.09
  3182       HAL2     24   POPC   HB22   3182       0.09      1.008   ; qtot -3
  3183       CTL2     24   POPC    C2C   3183      -0.18     12.011   ; qtot -3.18
  3184       HAL2     24   POPC   HC21   3184       0.09      1.008   ; qtot -3.09
  3185       HAL2     24   POPC   HC22   3185       0.09      1.008   ; qtot -3
  3186       CTL2     24   POPC    C2D   3186      -0.18     12.011   ; qtot -3.18
  3187       HAL2     24   POPC   HD21   3187       0.09      1.008   ; qtot -3.09
  3188       HAL2     24   POPC   HD22   3188       0.09      1.008   ; qtot -3
  3189       CTL2     24   POPC    C2E   3189      -0.18     12.011   ; qtot -3.18
  3190       HAL2     24   POPC   HE21   3190       0.09      1.008   ; qtot -3.09
  3191       HAL2     24   POPC   HE22   3191       0.09      1.008   ; qtot -3
  3192       CTL2     24   POPC    C2F   3192      -0.18     12.011   ; qtot -3.18
  3193       HAL2     24   POPC   HF21   3193       0.09      1.008   ; qtot -3.09
  3194       HAL2     24   POPC   HF22   3194       0.09      1.008   ; qtot -3
  3195       CTL2     24   POPC    C2G   3195      -0.18     12.011   ; qtot -3.18
  3196       HAL2     24   POPC   HG21   3196       0.09      1.008   ; qtot -3.09
  3197       HAL2     24   POPC   HG22   3197       0.09      1.008   ; qtot -3
  3198       CTL2     24   POPC    C2H   3198      -0.18     12.011   ; qtot -3.18
  3199       HAL2     24   POPC   HH21   3199       0.09      1.008   ; qtot -3.09
  3200       HAL2     24   POPC   HH22   3200       0.09      1.008   ; qtot -3
  3201       CTL2     24   POPC    C2I   3201      -0.18     12.011   ; qtot -3.18
  3202       HAL2     24   POPC   HI21   3202       0.09      1.008   ; qtot -3.09
  3203       HAL2     24   POPC   HI22   3203       0.09      1.008   ; qtot -3
  3204       CTL2     24   POPC    C2J   3204      -0.18     12.011   ; qtot -3.18
  3205       HAL2     24   POPC   HJ21   3205       0.09      1.008   ; qtot -3.09
  3206       HAL2     24   POPC   HJ22   3206       0.09      1.008   ; qtot -3
  3207       CTL2     24   POPC    C2K   3207      -0.18     12.011   ; qtot -3.18
  3208       HAL2     24   POPC   HK21   3208       0.09      1.008   ; qtot -3.09
  3209       HAL2     24   POPC   HK22   3209       0.09      1.008   ; qtot -3
  3210       CTL2     24   POPC    C2L   3210      -0.18     12.011   ; qtot -3.18
  3211       HAL2     24   POPC   HL21   3211       0.09      1.008   ; qtot -3.09
  3212       HAL2     24   POPC   HL22   3212       0.09      1.008   ; qtot -3
  3213       CTL2     24   POPC    C2M   3213      -0.18     12.011   ; qtot -3.18
  3214       HAL2     24   POPC   HM21   3214       0.09      1.008   ; qtot -3.09
  3215       HAL2     24   POPC   HM22   3215       0.09      1.008   ; qtot -3
  3216       CTL2     24   POPC    C2N   3216      -0.18     12.011   ; qtot -3.18
  3217       HAL2     24   POPC   HN21   3217       0.09      1.008   ; qtot -3.09
  3218       HAL2     24   POPC   HN22   3218       0.09      1.008   ; qtot -3
  3219       CTL3     24   POPC    C2T   3219      -0.27     12.011   ; qtot -3.27
  3220       HAL3     24   POPC   HT21   3220       0.09      1.008   ; qtot -3.18
  3221       HAL3     24   POPC   HT22   3221       0.09      1.008   ; qtot -3.09
  3222       HAL3     24   POPC   HT23   3222       0.09      1.008   ; qtot -3
; residue  25 POPC rtp POPC q  0.0
  3223       CTL3     25   POPC    C1T   3223      -0.27     12.011   ; qtot -3.27
  3224       HAL3     25   POPC   HT11   3224       0.09      1.008   ; qtot -3.18
  3225       HAL3     25   POPC   HT12   3225       0.09      1.008   ; qtot -3.09
  3226       HAL3     25   POPC   HT13   3226       0.09      1.008   ; qtot -3
  3227       CTL2     25   POPC    C1N   3227      -0.18     12.011   ; qtot -3.18
  3228       HAL2     25   POPC   HN11   3228       0.09      1.008   ; qtot -3.09
  3229       HAL2     25   POPC   HN12   3229       0.09      1.008   ; qtot -3
  3230       CTL2     25   POPC    C1M   3230      -0.18     12.011   ; qtot -3.18
  3231       HAL2     25   POPC   HM11   3231       0.09      1.008   ; qtot -3.09
  3232       HAL2     25   POPC   HM12   3232       0.09      1.008   ; qtot -3
  3233       CTL2     25   POPC    C1L   3233      -0.18     12.011   ; qtot -3.18
  3234       HAL2     25   POPC   HL11   3234       0.09      1.008   ; qtot -3.09
  3235       HAL2     25   POPC   HL12   3235       0.09      1.008   ; qtot -3
  3236       CTL2     25   POPC    C1K   3236      -0.18     12.011   ; qtot -3.18
  3237       HAL2     25   POPC   HK11   3237       0.09      1.008   ; qtot -3.09
  3238       HAL2     25   POPC   HK12   3238       0.09      1.008   ; qtot -3
  3239       CTL2     25   POPC    C1J   3239      -0.18     12.011   ; qtot -3.18
  3240       HAL2     25   POPC   HJ11   3240       0.09      1.008   ; qtot -3.09
  3241       HAL2     25   POPC   HJ12   3241       0.09      1.008   ; qtot -3
  3242       CTL2     25   POPC    C1I   3242      -0.18     12.011   ; qtot -3.18
  3243       HAL2     25   POPC   HI11   3243       0.09      1.008   ; qtot -3.09
  3244       HAL2     25   POPC   HI12   3244       0.09      1.008   ; qtot -3
  3245       CTL2     25   POPC    C1H   3245      -0.18     12.011   ; qtot -3.18
  3246       HAL2     25   POPC   HH11   3246       0.09      1.008   ; qtot -3.09
  3247       HAL2     25   POPC   HH12   3247       0.09      1.008   ; qtot -3
  3248       CEL1     25   POPC    CZ2   3248      -0.15     12.011   ; qtot -3.15
  3249       HEL1     25   POPC    HZ2   3249       0.15      1.008   ; qtot -3
  3250       CEL1     25   POPC    CZ1   3250      -0.15     12.011   ; qtot -3.15
  3251       HEL1     25   POPC    HZ1   3251       0.15      1.008   ; qtot -3
  3252       CTL2     25   POPC    C1G   3252      -0.18     12.011   ; qtot -3.18
  3253       HAL2     25   POPC   HG11   3253       0.09      1.008   ; qtot -3.09
  3254       HAL2     25   POPC   HG12   3254       0.09      1.008   ; qtot -3
  3255       CTL2     25   POPC    C1F   3255      -0.18     12.011   ; qtot -3.18
  3256       HAL2     25   POPC   HF11   3256       0.09      1.008   ; qtot -3.09
  3257       HAL2     25   POPC   HF12   3257       0.09      1.008   ; qtot -3
  3258       CTL2     25   POPC    C1E   3258      -0.18     12.011   ; qtot -3.18
  3259       HAL2     25   POPC   HE11   3259       0.09      1.008   ; qtot -3.09
  3260       HAL2     25   POPC   HE12   3260       0.09      1.008   ; qtot -3
  3261       CTL2     25   POPC    C1D   3261      -0.18     12.011   ; qtot -3.18
  3262       HAL2     25   POPC   HD11   3262       0.09      1.008   ; qtot -3.09
  3263       HAL2     25   POPC   HD12   3263       0.09      1.008   ; qtot -3
  3264       CTL2     25   POPC    C1C   3264      -0.18     12.011   ; qtot -3.18
  3265       HAL2     25   POPC   HC11   3265       0.09      1.008   ; qtot -3.09
  3266       HAL2     25   POPC   HC12   3266       0.09      1.008   ; qtot -3
  3267       CTL2     25   POPC    C1B   3267      -0.18     12.011   ; qtot -3.18
  3268       HAL2     25   POPC   HB11   3268       0.09      1.008   ; qtot -3.09
  3269       HAL2     25   POPC   HB12   3269       0.09      1.008   ; qtot -3
  3270       CTL2     25   POPC    C1A   3270      -0.22     12.011   ; qtot -3.22
  3271       HAL2     25   POPC   HA11   3271       0.09      1.008   ; qtot -3.13
  3272       HAL2     25   POPC   HA12   3272       0.09      1.008   ; qtot -3.04
  3273         CL     25   POPC    C81   3273        0.9     12.011   ; qtot -2.14
  3274        OBL     25   POPC    O81   3274      -0.63    15.9994   ; qtot -2.77
  3275        OSL     25   POPC    O71   3275      -0.49    15.9994   ; qtot -3.26
  3276       CTL1     25   POPC     C7   3276       0.17     12.011   ; qtot -3.09
  3277       CTL2     25   POPC     C6   3277      -0.08     12.011   ; qtot -3.17
  3278       OSLP     25   POPC    O4P   3278      -0.57    15.9994   ; qtot -3.74
  3279         PL     25   POPC      P   3279        1.5     30.974   ; qtot -2.24
  3280        O2L     25   POPC    O2P   3280      -0.78    15.9994   ; qtot -3.02
  3281        O2L     25   POPC    O3P   3281      -0.78    15.9994   ; qtot -3.8
  3282       OSLP     25   POPC    O1P   3282      -0.57    15.9994   ; qtot -4.37
  3283       CTL2     25   POPC     C5   3283      -0.08     12.011   ; qtot -4.45
  3284       CTL2     25   POPC     C4   3284       -0.1     12.011   ; qtot -4.55
  3285        NTL     25   POPC      N   3285       -0.6     14.007   ; qtot -5.15
  3286       CTL5     25   POPC     C1   3286      -0.35     12.011   ; qtot -5.5
  3287         HL     25   POPC    H11   3287       0.25      1.008   ; qtot -5.25
  3288         HL     25   POPC    H12   3288       0.25      1.008   ; qtot -5
  3289         HL     25   POPC    H13   3289       0.25      1.008   ; qtot -4.75
  3290       CTL5     25   POPC     C2   3290      -0.35     12.011   ; qtot -5.1
  3291         HL     25   POPC    H21   3291       0.25      1.008   ; qtot -4.85
  3292         HL     25   POPC    H22   3292       0.25      1.008   ; qtot -4.6
  3293         HL     25   POPC    H23   3293       0.25      1.008   ; qtot -4.35
  3294       CTL5     25   POPC     C3   3294      -0.35     12.011   ; qtot -4.7
  3295         HL     25   POPC    H31   3295       0.25      1.008   ; qtot -4.45
  3296         HL     25   POPC    H32   3296       0.25      1.008   ; qtot -4.2
  3297         HL     25   POPC    H33   3297       0.25      1.008   ; qtot -3.95
  3298         HL     25   POPC    H41   3298       0.25      1.008   ; qtot -3.7
  3299         HL     25   POPC    H42   3299       0.25      1.008   ; qtot -3.45
  3300       HAL2     25   POPC    H51   3300       0.09      1.008   ; qtot -3.36
  3301       HAL2     25   POPC    H52   3301       0.09      1.008   ; qtot -3.27
  3302       HAL2     25   POPC    H61   3302       0.09      1.008   ; qtot -3.18
  3303       HAL2     25   POPC    H62   3303       0.09      1.008   ; qtot -3.09
  3304       HAL1     25   POPC     H7   3304       0.09      1.008   ; qtot -3
  3305       CTL2     25   POPC    C72   3305       0.08     12.011   ; qtot -2.92
  3306       HAL2     25   POPC   H721   3306       0.09      1.008   ; qtot -2.83
  3307       HAL2     25   POPC   H722   3307       0.09      1.008   ; qtot -2.74
  3308        OSL     25   POPC    O72   3308      -0.49    15.9994   ; qtot -3.23
  3309         CL     25   POPC    C82   3309        0.9     12.011   ; qtot -2.33
  3310        OBL     25   POPC    O82   3310      -0.63    15.9994   ; qtot -2.96
  3311       CTL2     25   POPC    C2A   3311      -0.22     12.011   ; qtot -3.18
  3312       HAL2     25   POPC   HA21   3312       0.09      1.008   ; qtot -3.09
  3313       HAL2     25   POPC   HA22   3313       0.09      1.008   ; qtot -3
  3314       CTL2     25   POPC    C2B   3314      -0.18     12.011   ; qtot -3.18
  3315       HAL2     25   POPC   HB21   3315       0.09      1.008   ; qtot -3.09
  3316       HAL2     25   POPC   HB22   3316       0.09      1.008   ; qtot -3
  3317       CTL2     25   POPC    C2C   3317      -0.18     12.011   ; qtot -3.18
  3318       HAL2     25   POPC   HC21   3318       0.09      1.008   ; qtot -3.09
  3319       HAL2     25   POPC   HC22   3319       0.09      1.008   ; qtot -3
  3320       CTL2     25   POPC    C2D   3320      -0.18     12.011   ; qtot -3.18
  3321       HAL2     25   POPC   HD21   3321       0.09      1.008   ; qtot -3.09
  3322       HAL2     25   POPC   HD22   3322       0.09      1.008   ; qtot -3
  3323       CTL2     25   POPC    C2E   3323      -0.18     12.011   ; qtot -3.18
  3324       HAL2     25   POPC   HE21   3324       0.09      1.008   ; qtot -3.09
  3325       HAL2     25   POPC   HE22   3325       0.09      1.008   ; qtot -3
  3326       CTL2     25   POPC    C2F   3326      -0.18     12.011   ; qtot -3.18
  3327       HAL2     25   POPC   HF21   3327       0.09      1.008   ; qtot -3.09
  3328       HAL2     25   POPC   HF22   3328       0.09      1.008   ; qtot -3
  3329       CTL2     25   POPC    C2G   3329      -0.18     12.011   ; qtot -3.18
  3330       HAL2     25   POPC   HG21   3330       0.09      1.008   ; qtot -3.09
  3331       HAL2     25   POPC   HG22   3331       0.09      1.008   ; qtot -3
  3332       CTL2     25   POPC    C2H   3332      -0.18     12.011   ; qtot -3.18
  3333       HAL2     25   POPC   HH21   3333       0.09      1.008   ; qtot -3.09
  3334       HAL2     25   POPC   HH22   3334       0.09      1.008   ; qtot -3
  3335       CTL2     25   POPC    C2I   3335      -0.18     12.011   ; qtot -3.18
  3336       HAL2     25   POPC   HI21   3336       0.09      1.008   ; qtot -3.09
  3337       HAL2     25   POPC   HI22   3337       0.09      1.008   ; qtot -3
  3338       CTL2     25   POPC    C2J   3338      -0.18     12.011   ; qtot -3.18
  3339       HAL2     25   POPC   HJ21   3339       0.09      1.008   ; qtot -3.09
  3340       HAL2     25   POPC   HJ22   3340       0.09      1.008   ; qtot -3
  3341       CTL2     25   POPC    C2K   3341      -0.18     12.011   ; qtot -3.18
  3342       HAL2     25   POPC   HK21   3342       0.09      1.008   ; qtot -3.09
  3343       HAL2     25   POPC   HK22   3343       0.09      1.008   ; qtot -3
  3344       CTL2     25   POPC    C2L   3344      -0.18     12.011   ; qtot -3.18
  3345       HAL2     25   POPC   HL21   3345       0.09      1.008   ; qtot -3.09
  3346       HAL2     25   POPC   HL22   3346       0.09      1.008   ; qtot -3
  3347       CTL2     25   POPC    C2M   3347      -0.18     12.011   ; qtot -3.18
  3348       HAL2     25   POPC   HM21   3348       0.09      1.008   ; qtot -3.09
  3349       HAL2     25   POPC   HM22   3349       0.09      1.008   ; qtot -3
  3350       CTL2     25   POPC    C2N   3350      -0.18     12.011   ; qtot -3.18
  3351       HAL2     25   POPC   HN21   3351       0.09      1.008   ; qtot -3.09
  3352       HAL2     25   POPC   HN22   3352       0.09      1.008   ; qtot -3
  3353       CTL3     25   POPC    C2T   3353      -0.27     12.011   ; qtot -3.27
  3354       HAL3     25   POPC   HT21   3354       0.09      1.008   ; qtot -3.18
  3355       HAL3     25   POPC   HT22   3355       0.09      1.008   ; qtot -3.09
  3356       HAL3     25   POPC   HT23   3356       0.09      1.008   ; qtot -3
; residue  26 POPC rtp POPC q  0.0
  3357       CTL3     26   POPC    C1T   3357      -0.27     12.011   ; qtot -3.27
  3358       HAL3     26   POPC   HT11   3358       0.09      1.008   ; qtot -3.18
  3359       HAL3     26   POPC   HT12   3359       0.09      1.008   ; qtot -3.09
  3360       HAL3     26   POPC   HT13   3360       0.09      1.008   ; qtot -3
  3361       CTL2     26   POPC    C1N   3361      -0.18     12.011   ; qtot -3.18
  3362       HAL2     26   POPC   HN11   3362       0.09      1.008   ; qtot -3.09
  3363       HAL2     26   POPC   HN12   3363       0.09      1.008   ; qtot -3
  3364       CTL2     26   POPC    C1M   3364      -0.18     12.011   ; qtot -3.18
  3365       HAL2     26   POPC   HM11   3365       0.09      1.008   ; qtot -3.09
  3366       HAL2     26   POPC   HM12   3366       0.09      1.008   ; qtot -3
  3367       CTL2     26   POPC    C1L   3367      -0.18     12.011   ; qtot -3.18
  3368       HAL2     26   POPC   HL11   3368       0.09      1.008   ; qtot -3.09
  3369       HAL2     26   POPC   HL12   3369       0.09      1.008   ; qtot -3
  3370       CTL2     26   POPC    C1K   3370      -0.18     12.011   ; qtot -3.18
  3371       HAL2     26   POPC   HK11   3371       0.09      1.008   ; qtot -3.09
  3372       HAL2     26   POPC   HK12   3372       0.09      1.008   ; qtot -3
  3373       CTL2     26   POPC    C1J   3373      -0.18     12.011   ; qtot -3.18
  3374       HAL2     26   POPC   HJ11   3374       0.09      1.008   ; qtot -3.09
  3375       HAL2     26   POPC   HJ12   3375       0.09      1.008   ; qtot -3
  3376       CTL2     26   POPC    C1I   3376      -0.18     12.011   ; qtot -3.18
  3377       HAL2     26   POPC   HI11   3377       0.09      1.008   ; qtot -3.09
  3378       HAL2     26   POPC   HI12   3378       0.09      1.008   ; qtot -3
  3379       CTL2     26   POPC    C1H   3379      -0.18     12.011   ; qtot -3.18
  3380       HAL2     26   POPC   HH11   3380       0.09      1.008   ; qtot -3.09
  3381       HAL2     26   POPC   HH12   3381       0.09      1.008   ; qtot -3
  3382       CEL1     26   POPC    CZ2   3382      -0.15     12.011   ; qtot -3.15
  3383       HEL1     26   POPC    HZ2   3383       0.15      1.008   ; qtot -3
  3384       CEL1     26   POPC    CZ1   3384      -0.15     12.011   ; qtot -3.15
  3385       HEL1     26   POPC    HZ1   3385       0.15      1.008   ; qtot -3
  3386       CTL2     26   POPC    C1G   3386      -0.18     12.011   ; qtot -3.18
  3387       HAL2     26   POPC   HG11   3387       0.09      1.008   ; qtot -3.09
  3388       HAL2     26   POPC   HG12   3388       0.09      1.008   ; qtot -3
  3389       CTL2     26   POPC    C1F   3389      -0.18     12.011   ; qtot -3.18
  3390       HAL2     26   POPC   HF11   3390       0.09      1.008   ; qtot -3.09
  3391       HAL2     26   POPC   HF12   3391       0.09      1.008   ; qtot -3
  3392       CTL2     26   POPC    C1E   3392      -0.18     12.011   ; qtot -3.18
  3393       HAL2     26   POPC   HE11   3393       0.09      1.008   ; qtot -3.09
  3394       HAL2     26   POPC   HE12   3394       0.09      1.008   ; qtot -3
  3395       CTL2     26   POPC    C1D   3395      -0.18     12.011   ; qtot -3.18
  3396       HAL2     26   POPC   HD11   3396       0.09      1.008   ; qtot -3.09
  3397       HAL2     26   POPC   HD12   3397       0.09      1.008   ; qtot -3
  3398       CTL2     26   POPC    C1C   3398      -0.18     12.011   ; qtot -3.18
  3399       HAL2     26   POPC   HC11   3399       0.09      1.008   ; qtot -3.09
  3400       HAL2     26   POPC   HC12   3400       0.09      1.008   ; qtot -3
  3401       CTL2     26   POPC    C1B   3401      -0.18     12.011   ; qtot -3.18
  3402       HAL2     26   POPC   HB11   3402       0.09      1.008   ; qtot -3.09
  3403       HAL2     26   POPC   HB12   3403       0.09      1.008   ; qtot -3
  3404       CTL2     26   POPC    C1A   3404      -0.22     12.011   ; qtot -3.22
  3405       HAL2     26   POPC   HA11   3405       0.09      1.008   ; qtot -3.13
  3406       HAL2     26   POPC   HA12   3406       0.09      1.008   ; qtot -3.04
  3407         CL     26   POPC    C81   3407        0.9     12.011   ; qtot -2.14
  3408        OBL     26   POPC    O81   3408      -0.63    15.9994   ; qtot -2.77
  3409        OSL     26   POPC    O71   3409      -0.49    15.9994   ; qtot -3.26
  3410       CTL1     26   POPC     C7   3410       0.17     12.011   ; qtot -3.09
  3411       CTL2     26   POPC     C6   3411      -0.08     12.011   ; qtot -3.17
  3412       OSLP     26   POPC    O4P   3412      -0.57    15.9994   ; qtot -3.74
  3413         PL     26   POPC      P   3413        1.5     30.974   ; qtot -2.24
  3414        O2L     26   POPC    O2P   3414      -0.78    15.9994   ; qtot -3.02
  3415        O2L     26   POPC    O3P   3415      -0.78    15.9994   ; qtot -3.8
  3416       OSLP     26   POPC    O1P   3416      -0.57    15.9994   ; qtot -4.37
  3417       CTL2     26   POPC     C5   3417      -0.08     12.011   ; qtot -4.45
  3418       CTL2     26   POPC     C4   3418       -0.1     12.011   ; qtot -4.55
  3419        NTL     26   POPC      N   3419       -0.6     14.007   ; qtot -5.15
  3420       CTL5     26   POPC     C1   3420      -0.35     12.011   ; qtot -5.5
  3421         HL     26   POPC    H11   3421       0.25      1.008   ; qtot -5.25
  3422         HL     26   POPC    H12   3422       0.25      1.008   ; qtot -5
  3423         HL     26   POPC    H13   3423       0.25      1.008   ; qtot -4.75
  3424       CTL5     26   POPC     C2   3424      -0.35     12.011   ; qtot -5.1
  3425         HL     26   POPC    H21   3425       0.25      1.008   ; qtot -4.85
  3426         HL     26   POPC    H22   3426       0.25      1.008   ; qtot -4.6
  3427         HL     26   POPC    H23   3427       0.25      1.008   ; qtot -4.35
  3428       CTL5     26   POPC     C3   3428      -0.35     12.011   ; qtot -4.7
  3429         HL     26   POPC    H31   3429       0.25      1.008   ; qtot -4.45
  3430         HL     26   POPC    H32   3430       0.25      1.008   ; qtot -4.2
  3431         HL     26   POPC    H33   3431       0.25      1.008   ; qtot -3.95
  3432         HL     26   POPC    H41   3432       0.25      1.008   ; qtot -3.7
  3433         HL     26   POPC    H42   3433       0.25      1.008   ; qtot -3.45
  3434       HAL2     26   POPC    H51   3434       0.09      1.008   ; qtot -3.36
  3435       HAL2     26   POPC    H52   3435       0.09      1.008   ; qtot -3.27
  3436       HAL2     26   POPC    H61   3436       0.09      1.008   ; qtot -3.18
  3437       HAL2     26   POPC    H62   3437       0.09      1.008   ; qtot -3.09
  3438       HAL1     26   POPC     H7   3438       0.09      1.008   ; qtot -3
  3439       CTL2     26   POPC    C72   3439       0.08     12.011   ; qtot -2.92
  3440       HAL2     26   POPC   H721   3440       0.09      1.008   ; qtot -2.83
  3441       HAL2     26   POPC   H722   3441       0.09      1.008   ; qtot -2.74
  3442        OSL     26   POPC    O72   3442      -0.49    15.9994   ; qtot -3.23
  3443         CL     26   POPC    C82   3443        0.9     12.011   ; qtot -2.33
  3444        OBL     26   POPC    O82   3444      -0.63    15.9994   ; qtot -2.96
  3445       CTL2     26   POPC    C2A   3445      -0.22     12.011   ; qtot -3.18
  3446       HAL2     26   POPC   HA21   3446       0.09      1.008   ; qtot -3.09
  3447       HAL2     26   POPC   HA22   3447       0.09      1.008   ; qtot -3
  3448       CTL2     26   POPC    C2B   3448      -0.18     12.011   ; qtot -3.18
  3449       HAL2     26   POPC   HB21   3449       0.09      1.008   ; qtot -3.09
  3450       HAL2     26   POPC   HB22   3450       0.09      1.008   ; qtot -3
  3451       CTL2     26   POPC    C2C   3451      -0.18     12.011   ; qtot -3.18
  3452       HAL2     26   POPC   HC21   3452       0.09      1.008   ; qtot -3.09
  3453       HAL2     26   POPC   HC22   3453       0.09      1.008   ; qtot -3
  3454       CTL2     26   POPC    C2D   3454      -0.18     12.011   ; qtot -3.18
  3455       HAL2     26   POPC   HD21   3455       0.09      1.008   ; qtot -3.09
  3456       HAL2     26   POPC   HD22   3456       0.09      1.008   ; qtot -3
  3457       CTL2     26   POPC    C2E   3457      -0.18     12.011   ; qtot -3.18
  3458       HAL2     26   POPC   HE21   3458       0.09      1.008   ; qtot -3.09
  3459       HAL2     26   POPC   HE22   3459       0.09      1.008   ; qtot -3
  3460       CTL2     26   POPC    C2F   3460      -0.18     12.011   ; qtot -3.18
  3461       HAL2     26   POPC   HF21   3461       0.09      1.008   ; qtot -3.09
  3462       HAL2     26   POPC   HF22   3462       0.09      1.008   ; qtot -3
  3463       CTL2     26   POPC    C2G   3463      -0.18     12.011   ; qtot -3.18
  3464       HAL2     26   POPC   HG21   3464       0.09      1.008   ; qtot -3.09
  3465       HAL2     26   POPC   HG22   3465       0.09      1.008   ; qtot -3
  3466       CTL2     26   POPC    C2H   3466      -0.18     12.011   ; qtot -3.18
  3467       HAL2     26   POPC   HH21   3467       0.09      1.008   ; qtot -3.09
  3468       HAL2     26   POPC   HH22   3468       0.09      1.008   ; qtot -3
  3469       CTL2     26   POPC    C2I   3469      -0.18     12.011   ; qtot -3.18
  3470       HAL2     26   POPC   HI21   3470       0.09      1.008   ; qtot -3.09
  3471       HAL2     26   POPC   HI22   3471       0.09      1.008   ; qtot -3
  3472       CTL2     26   POPC    C2J   3472      -0.18     12.011   ; qtot -3.18
  3473       HAL2     26   POPC   HJ21   3473       0.09      1.008   ; qtot -3.09
  3474       HAL2     26   POPC   HJ22   3474       0.09      1.008   ; qtot -3
  3475       CTL2     26   POPC    C2K   3475      -0.18     12.011   ; qtot -3.18
  3476       HAL2     26   POPC   HK21   3476       0.09      1.008   ; qtot -3.09
  3477       HAL2     26   POPC   HK22   3477       0.09      1.008   ; qtot -3
  3478       CTL2     26   POPC    C2L   3478      -0.18     12.011   ; qtot -3.18
  3479       HAL2     26   POPC   HL21   3479       0.09      1.008   ; qtot -3.09
  3480       HAL2     26   POPC   HL22   3480       0.09      1.008   ; qtot -3
  3481       CTL2     26   POPC    C2M   3481      -0.18     12.011   ; qtot -3.18
  3482       HAL2     26   POPC   HM21   3482       0.09      1.008   ; qtot -3.09
  3483       HAL2     26   POPC   HM22   3483       0.09      1.008   ; qtot -3
  3484       CTL2     26   POPC    C2N   3484      -0.18     12.011   ; qtot -3.18
  3485       HAL2     26   POPC   HN21   3485       0.09      1.008   ; qtot -3.09
  3486       HAL2     26   POPC   HN22   3486       0.09      1.008   ; qtot -3
  3487       CTL3     26   POPC    C2T   3487      -0.27     12.011   ; qtot -3.27
  3488       HAL3     26   POPC   HT21   3488       0.09      1.008   ; qtot -3.18
  3489       HAL3     26   POPC   HT22   3489       0.09      1.008   ; qtot -3.09
  3490       HAL3     26   POPC   HT23   3490       0.09      1.008   ; qtot -3
; residue  27 POPC rtp POPC q  0.0
  3491       CTL3     27   POPC    C1T   3491      -0.27     12.011   ; qtot -3.27
  3492       HAL3     27   POPC   HT11   3492       0.09      1.008   ; qtot -3.18
  3493       HAL3     27   POPC   HT12   3493       0.09      1.008   ; qtot -3.09
  3494       HAL3     27   POPC   HT13   3494       0.09      1.008   ; qtot -3
  3495       CTL2     27   POPC    C1N   3495      -0.18     12.011   ; qtot -3.18
  3496       HAL2     27   POPC   HN11   3496       0.09      1.008   ; qtot -3.09
  3497       HAL2     27   POPC   HN12   3497       0.09      1.008   ; qtot -3
  3498       CTL2     27   POPC    C1M   3498      -0.18     12.011   ; qtot -3.18
  3499       HAL2     27   POPC   HM11   3499       0.09      1.008   ; qtot -3.09
  3500       HAL2     27   POPC   HM12   3500       0.09      1.008   ; qtot -3
  3501       CTL2     27   POPC    C1L   3501      -0.18     12.011   ; qtot -3.18
  3502       HAL2     27   POPC   HL11   3502       0.09      1.008   ; qtot -3.09
  3503       HAL2     27   POPC   HL12   3503       0.09      1.008   ; qtot -3
  3504       CTL2     27   POPC    C1K   3504      -0.18     12.011   ; qtot -3.18
  3505       HAL2     27   POPC   HK11   3505       0.09      1.008   ; qtot -3.09
  3506       HAL2     27   POPC   HK12   3506       0.09      1.008   ; qtot -3
  3507       CTL2     27   POPC    C1J   3507      -0.18     12.011   ; qtot -3.18
  3508       HAL2     27   POPC   HJ11   3508       0.09      1.008   ; qtot -3.09
  3509       HAL2     27   POPC   HJ12   3509       0.09      1.008   ; qtot -3
  3510       CTL2     27   POPC    C1I   3510      -0.18     12.011   ; qtot -3.18
  3511       HAL2     27   POPC   HI11   3511       0.09      1.008   ; qtot -3.09
  3512       HAL2     27   POPC   HI12   3512       0.09      1.008   ; qtot -3
  3513       CTL2     27   POPC    C1H   3513      -0.18     12.011   ; qtot -3.18
  3514       HAL2     27   POPC   HH11   3514       0.09      1.008   ; qtot -3.09
  3515       HAL2     27   POPC   HH12   3515       0.09      1.008   ; qtot -3
  3516       CEL1     27   POPC    CZ2   3516      -0.15     12.011   ; qtot -3.15
  3517       HEL1     27   POPC    HZ2   3517       0.15      1.008   ; qtot -3
  3518       CEL1     27   POPC    CZ1   3518      -0.15     12.011   ; qtot -3.15
  3519       HEL1     27   POPC    HZ1   3519       0.15      1.008   ; qtot -3
  3520       CTL2     27   POPC    C1G   3520      -0.18     12.011   ; qtot -3.18
  3521       HAL2     27   POPC   HG11   3521       0.09      1.008   ; qtot -3.09
  3522       HAL2     27   POPC   HG12   3522       0.09      1.008   ; qtot -3
  3523       CTL2     27   POPC    C1F   3523      -0.18     12.011   ; qtot -3.18
  3524       HAL2     27   POPC   HF11   3524       0.09      1.008   ; qtot -3.09
  3525       HAL2     27   POPC   HF12   3525       0.09      1.008   ; qtot -3
  3526       CTL2     27   POPC    C1E   3526      -0.18     12.011   ; qtot -3.18
  3527       HAL2     27   POPC   HE11   3527       0.09      1.008   ; qtot -3.09
  3528       HAL2     27   POPC   HE12   3528       0.09      1.008   ; qtot -3
  3529       CTL2     27   POPC    C1D   3529      -0.18     12.011   ; qtot -3.18
  3530       HAL2     27   POPC   HD11   3530       0.09      1.008   ; qtot -3.09
  3531       HAL2     27   POPC   HD12   3531       0.09      1.008   ; qtot -3
  3532       CTL2     27   POPC    C1C   3532      -0.18     12.011   ; qtot -3.18
  3533       HAL2     27   POPC   HC11   3533       0.09      1.008   ; qtot -3.09
  3534       HAL2     27   POPC   HC12   3534       0.09      1.008   ; qtot -3
  3535       CTL2     27   POPC    C1B   3535      -0.18     12.011   ; qtot -3.18
  3536       HAL2     27   POPC   HB11   3536       0.09      1.008   ; qtot -3.09
  3537       HAL2     27   POPC   HB12   3537       0.09      1.008   ; qtot -3
  3538       CTL2     27   POPC    C1A   3538      -0.22     12.011   ; qtot -3.22
  3539       HAL2     27   POPC   HA11   3539       0.09      1.008   ; qtot -3.13
  3540       HAL2     27   POPC   HA12   3540       0.09      1.008   ; qtot -3.04
  3541         CL     27   POPC    C81   3541        0.9     12.011   ; qtot -2.14
  3542        OBL     27   POPC    O81   3542      -0.63    15.9994   ; qtot -2.77
  3543        OSL     27   POPC    O71   3543      -0.49    15.9994   ; qtot -3.26
  3544       CTL1     27   POPC     C7   3544       0.17     12.011   ; qtot -3.09
  3545       CTL2     27   POPC     C6   3545      -0.08     12.011   ; qtot -3.17
  3546       OSLP     27   POPC    O4P   3546      -0.57    15.9994   ; qtot -3.74
  3547         PL     27   POPC      P   3547        1.5     30.974   ; qtot -2.24
  3548        O2L     27   POPC    O2P   3548      -0.78    15.9994   ; qtot -3.02
  3549        O2L     27   POPC    O3P   3549      -0.78    15.9994   ; qtot -3.8
  3550       OSLP     27   POPC    O1P   3550      -0.57    15.9994   ; qtot -4.37
  3551       CTL2     27   POPC     C5   3551      -0.08     12.011   ; qtot -4.45
  3552       CTL2     27   POPC     C4   3552       -0.1     12.011   ; qtot -4.55
  3553        NTL     27   POPC      N   3553       -0.6     14.007   ; qtot -5.15
  3554       CTL5     27   POPC     C1   3554      -0.35     12.011   ; qtot -5.5
  3555         HL     27   POPC    H11   3555       0.25      1.008   ; qtot -5.25
  3556         HL     27   POPC    H12   3556       0.25      1.008   ; qtot -5
  3557         HL     27   POPC    H13   3557       0.25      1.008   ; qtot -4.75
  3558       CTL5     27   POPC     C2   3558      -0.35     12.011   ; qtot -5.1
  3559         HL     27   POPC    H21   3559       0.25      1.008   ; qtot -4.85
  3560         HL     27   POPC    H22   3560       0.25      1.008   ; qtot -4.6
  3561         HL     27   POPC    H23   3561       0.25      1.008   ; qtot -4.35
  3562       CTL5     27   POPC     C3   3562      -0.35     12.011   ; qtot -4.7
  3563         HL     27   POPC    H31   3563       0.25      1.008   ; qtot -4.45
  3564         HL     27   POPC    H32   3564       0.25      1.008   ; qtot -4.2
  3565         HL     27   POPC    H33   3565       0.25      1.008   ; qtot -3.95
  3566         HL     27   POPC    H41   3566       0.25      1.008   ; qtot -3.7
  3567         HL     27   POPC    H42   3567       0.25      1.008   ; qtot -3.45
  3568       HAL2     27   POPC    H51   3568       0.09      1.008   ; qtot -3.36
  3569       HAL2     27   POPC    H52   3569       0.09      1.008   ; qtot -3.27
  3570       HAL2     27   POPC    H61   3570       0.09      1.008   ; qtot -3.18
  3571       HAL2     27   POPC    H62   3571       0.09      1.008   ; qtot -3.09
  3572       HAL1     27   POPC     H7   3572       0.09      1.008   ; qtot -3
  3573       CTL2     27   POPC    C72   3573       0.08     12.011   ; qtot -2.92
  3574       HAL2     27   POPC   H721   3574       0.09      1.008   ; qtot -2.83
  3575       HAL2     27   POPC   H722   3575       0.09      1.008   ; qtot -2.74
  3576        OSL     27   POPC    O72   3576      -0.49    15.9994   ; qtot -3.23
  3577         CL     27   POPC    C82   3577        0.9     12.011   ; qtot -2.33
  3578        OBL     27   POPC    O82   3578      -0.63    15.9994   ; qtot -2.96
  3579       CTL2     27   POPC    C2A   3579      -0.22     12.011   ; qtot -3.18
  3580       HAL2     27   POPC   HA21   3580       0.09      1.008   ; qtot -3.09
  3581       HAL2     27   POPC   HA22   3581       0.09      1.008   ; qtot -3
  3582       CTL2     27   POPC    C2B   3582      -0.18     12.011   ; qtot -3.18
  3583       HAL2     27   POPC   HB21   3583       0.09      1.008   ; qtot -3.09
  3584       HAL2     27   POPC   HB22   3584       0.09      1.008   ; qtot -3
  3585       CTL2     27   POPC    C2C   3585      -0.18     12.011   ; qtot -3.18
  3586       HAL2     27   POPC   HC21   3586       0.09      1.008   ; qtot -3.09
  3587       HAL2     27   POPC   HC22   3587       0.09      1.008   ; qtot -3
  3588       CTL2     27   POPC    C2D   3588      -0.18     12.011   ; qtot -3.18
  3589       HAL2     27   POPC   HD21   3589       0.09      1.008   ; qtot -3.09
  3590       HAL2     27   POPC   HD22   3590       0.09      1.008   ; qtot -3
  3591       CTL2     27   POPC    C2E   3591      -0.18     12.011   ; qtot -3.18
  3592       HAL2     27   POPC   HE21   3592       0.09      1.008   ; qtot -3.09
  3593       HAL2     27   POPC   HE22   3593       0.09      1.008   ; qtot -3
  3594       CTL2     27   POPC    C2F   3594      -0.18     12.011   ; qtot -3.18
  3595       HAL2     27   POPC   HF21   3595       0.09      1.008   ; qtot -3.09
  3596       HAL2     27   POPC   HF22   3596       0.09      1.008   ; qtot -3
  3597       CTL2     27   POPC    C2G   3597      -0.18     12.011   ; qtot -3.18
  3598       HAL2     27   POPC   HG21   3598       0.09      1.008   ; qtot -3.09
  3599       HAL2     27   POPC   HG22   3599       0.09      1.008   ; qtot -3
  3600       CTL2     27   POPC    C2H   3600      -0.18     12.011   ; qtot -3.18
  3601       HAL2     27   POPC   HH21   3601       0.09      1.008   ; qtot -3.09
  3602       HAL2     27   POPC   HH22   3602       0.09      1.008   ; qtot -3
  3603       CTL2     27   POPC    C2I   3603      -0.18     12.011   ; qtot -3.18
  3604       HAL2     27   POPC   HI21   3604       0.09      1.008   ; qtot -3.09
  3605       HAL2     27   POPC   HI22   3605       0.09      1.008   ; qtot -3
  3606       CTL2     27   POPC    C2J   3606      -0.18     12.011   ; qtot -3.18
  3607       HAL2     27   POPC   HJ21   3607       0.09      1.008   ; qtot -3.09
  3608       HAL2     27   POPC   HJ22   3608       0.09      1.008   ; qtot -3
  3609       CTL2     27   POPC    C2K   3609      -0.18     12.011   ; qtot -3.18
  3610       HAL2     27   POPC   HK21   3610       0.09      1.008   ; qtot -3.09
  3611       HAL2     27   POPC   HK22   3611       0.09      1.008   ; qtot -3
  3612       CTL2     27   POPC    C2L   3612      -0.18     12.011   ; qtot -3.18
  3613       HAL2     27   POPC   HL21   3613       0.09      1.008   ; qtot -3.09
  3614       HAL2     27   POPC   HL22   3614       0.09      1.008   ; qtot -3
  3615       CTL2     27   POPC    C2M   3615      -0.18     12.011   ; qtot -3.18
  3616       HAL2     27   POPC   HM21   3616       0.09      1.008   ; qtot -3.09
  3617       HAL2     27   POPC   HM22   3617       0.09      1.008   ; qtot -3
  3618       CTL2     27   POPC    C2N   3618      -0.18     12.011   ; qtot -3.18
  3619       HAL2     27   POPC   HN21   3619       0.09      1.008   ; qtot -3.09
  3620       HAL2     27   POPC   HN22   3620       0.09      1.008   ; qtot -3
  3621       CTL3     27   POPC    C2T   3621      -0.27     12.011   ; qtot -3.27
  3622       HAL3     27   POPC   HT21   3622       0.09      1.008   ; qtot -3.18
  3623       HAL3     27   POPC   HT22   3623       0.09      1.008   ; qtot -3.09
  3624       HAL3     27   POPC   HT23   3624       0.09      1.008   ; qtot -3
; residue  28 POPC rtp POPC q  0.0
  3625       CTL3     28   POPC    C1T   3625      -0.27     12.011   ; qtot -3.27
  3626       HAL3     28   POPC   HT11   3626       0.09      1.008   ; qtot -3.18
  3627       HAL3     28   POPC   HT12   3627       0.09      1.008   ; qtot -3.09
  3628       HAL3     28   POPC   HT13   3628       0.09      1.008   ; qtot -3
  3629       CTL2     28   POPC    C1N   3629      -0.18     12.011   ; qtot -3.18
  3630       HAL2     28   POPC   HN11   3630       0.09      1.008   ; qtot -3.09
  3631       HAL2     28   POPC   HN12   3631       0.09      1.008   ; qtot -3
  3632       CTL2     28   POPC    C1M   3632      -0.18     12.011   ; qtot -3.18
  3633       HAL2     28   POPC   HM11   3633       0.09      1.008   ; qtot -3.09
  3634       HAL2     28   POPC   HM12   3634       0.09      1.008   ; qtot -3
  3635       CTL2     28   POPC    C1L   3635      -0.18     12.011   ; qtot -3.18
  3636       HAL2     28   POPC   HL11   3636       0.09      1.008   ; qtot -3.09
  3637       HAL2     28   POPC   HL12   3637       0.09      1.008   ; qtot -3
  3638       CTL2     28   POPC    C1K   3638      -0.18     12.011   ; qtot -3.18
  3639       HAL2     28   POPC   HK11   3639       0.09      1.008   ; qtot -3.09
  3640       HAL2     28   POPC   HK12   3640       0.09      1.008   ; qtot -3
  3641       CTL2     28   POPC    C1J   3641      -0.18     12.011   ; qtot -3.18
  3642       HAL2     28   POPC   HJ11   3642       0.09      1.008   ; qtot -3.09
  3643       HAL2     28   POPC   HJ12   3643       0.09      1.008   ; qtot -3
  3644       CTL2     28   POPC    C1I   3644      -0.18     12.011   ; qtot -3.18
  3645       HAL2     28   POPC   HI11   3645       0.09      1.008   ; qtot -3.09
  3646       HAL2     28   POPC   HI12   3646       0.09      1.008   ; qtot -3
  3647       CTL2     28   POPC    C1H   3647      -0.18     12.011   ; qtot -3.18
  3648       HAL2     28   POPC   HH11   3648       0.09      1.008   ; qtot -3.09
  3649       HAL2     28   POPC   HH12   3649       0.09      1.008   ; qtot -3
  3650       CEL1     28   POPC    CZ2   3650      -0.15     12.011   ; qtot -3.15
  3651       HEL1     28   POPC    HZ2   3651       0.15      1.008   ; qtot -3
  3652       CEL1     28   POPC    CZ1   3652      -0.15     12.011   ; qtot -3.15
  3653       HEL1     28   POPC    HZ1   3653       0.15      1.008   ; qtot -3
  3654       CTL2     28   POPC    C1G   3654      -0.18     12.011   ; qtot -3.18
  3655       HAL2     28   POPC   HG11   3655       0.09      1.008   ; qtot -3.09
  3656       HAL2     28   POPC   HG12   3656       0.09      1.008   ; qtot -3
  3657       CTL2     28   POPC    C1F   3657      -0.18     12.011   ; qtot -3.18
  3658       HAL2     28   POPC   HF11   3658       0.09      1.008   ; qtot -3.09
  3659       HAL2     28   POPC   HF12   3659       0.09      1.008   ; qtot -3
  3660       CTL2     28   POPC    C1E   3660      -0.18     12.011   ; qtot -3.18
  3661       HAL2     28   POPC   HE11   3661       0.09      1.008   ; qtot -3.09
  3662       HAL2     28   POPC   HE12   3662       0.09      1.008   ; qtot -3
  3663       CTL2     28   POPC    C1D   3663      -0.18     12.011   ; qtot -3.18
  3664       HAL2     28   POPC   HD11   3664       0.09      1.008   ; qtot -3.09
  3665       HAL2     28   POPC   HD12   3665       0.09      1.008   ; qtot -3
  3666       CTL2     28   POPC    C1C   3666      -0.18     12.011   ; qtot -3.18
  3667       HAL2     28   POPC   HC11   3667       0.09      1.008   ; qtot -3.09
  3668       HAL2     28   POPC   HC12   3668       0.09      1.008   ; qtot -3
  3669       CTL2     28   POPC    C1B   3669      -0.18     12.011   ; qtot -3.18
  3670       HAL2     28   POPC   HB11   3670       0.09      1.008   ; qtot -3.09
  3671       HAL2     28   POPC   HB12   3671       0.09      1.008   ; qtot -3
  3672       CTL2     28   POPC    C1A   3672      -0.22     12.011   ; qtot -3.22
  3673       HAL2     28   POPC   HA11   3673       0.09      1.008   ; qtot -3.13
  3674       HAL2     28   POPC   HA12   3674       0.09      1.008   ; qtot -3.04
  3675         CL     28   POPC    C81   3675        0.9     12.011   ; qtot -2.14
  3676        OBL     28   POPC    O81   3676      -0.63    15.9994   ; qtot -2.77
  3677        OSL     28   POPC    O71   3677      -0.49    15.9994   ; qtot -3.26
  3678       CTL1     28   POPC     C7   3678       0.17     12.011   ; qtot -3.09
  3679       CTL2     28   POPC     C6   3679      -0.08     12.011   ; qtot -3.17
  3680       OSLP     28   POPC    O4P   3680      -0.57    15.9994   ; qtot -3.74
  3681         PL     28   POPC      P   3681        1.5     30.974   ; qtot -2.24
  3682        O2L     28   POPC    O2P   3682      -0.78    15.9994   ; qtot -3.02
  3683        O2L     28   POPC    O3P   3683      -0.78    15.9994   ; qtot -3.8
  3684       OSLP     28   POPC    O1P   3684      -0.57    15.9994   ; qtot -4.37
  3685       CTL2     28   POPC     C5   3685      -0.08     12.011   ; qtot -4.45
  3686       CTL2     28   POPC     C4   3686       -0.1     12.011   ; qtot -4.55
  3687        NTL     28   POPC      N   3687       -0.6     14.007   ; qtot -5.15
  3688       CTL5     28   POPC     C1   3688      -0.35     12.011   ; qtot -5.5
  3689         HL     28   POPC    H11   3689       0.25      1.008   ; qtot -5.25
  3690         HL     28   POPC    H12   3690       0.25      1.008   ; qtot -5
  3691         HL     28   POPC    H13   3691       0.25      1.008   ; qtot -4.75
  3692       CTL5     28   POPC     C2   3692      -0.35     12.011   ; qtot -5.1
  3693         HL     28   POPC    H21   3693       0.25      1.008   ; qtot -4.85
  3694         HL     28   POPC    H22   3694       0.25      1.008   ; qtot -4.6
  3695         HL     28   POPC    H23   3695       0.25      1.008   ; qtot -4.35
  3696       CTL5     28   POPC     C3   3696      -0.35     12.011   ; qtot -4.7
  3697         HL     28   POPC    H31   3697       0.25      1.008   ; qtot -4.45
  3698         HL     28   POPC    H32   3698       0.25      1.008   ; qtot -4.2
  3699         HL     28   POPC    H33   3699       0.25      1.008   ; qtot -3.95
  3700         HL     28   POPC    H41   3700       0.25      1.008   ; qtot -3.7
  3701         HL     28   POPC    H42   3701       0.25      1.008   ; qtot -3.45
  3702       HAL2     28   POPC    H51   3702       0.09      1.008   ; qtot -3.36
  3703       HAL2     28   POPC    H52   3703       0.09      1.008   ; qtot -3.27
  3704       HAL2     28   POPC    H61   3704       0.09      1.008   ; qtot -3.18
  3705       HAL2     28   POPC    H62   3705       0.09      1.008   ; qtot -3.09
  3706       HAL1     28   POPC     H7   3706       0.09      1.008   ; qtot -3
  3707       CTL2     28   POPC    C72   3707       0.08     12.011   ; qtot -2.92
  3708       HAL2     28   POPC   H721   3708       0.09      1.008   ; qtot -2.83
  3709       HAL2     28   POPC   H722   3709       0.09      1.008   ; qtot -2.74
  3710        OSL     28   POPC    O72   3710      -0.49    15.9994   ; qtot -3.23
  3711         CL     28   POPC    C82   3711        0.9     12.011   ; qtot -2.33
  3712        OBL     28   POPC    O82   3712      -0.63    15.9994   ; qtot -2.96
  3713       CTL2     28   POPC    C2A   3713      -0.22     12.011   ; qtot -3.18
  3714       HAL2     28   POPC   HA21   3714       0.09      1.008   ; qtot -3.09
  3715       HAL2     28   POPC   HA22   3715       0.09      1.008   ; qtot -3
  3716       CTL2     28   POPC    C2B   3716      -0.18     12.011   ; qtot -3.18
  3717       HAL2     28   POPC   HB21   3717       0.09      1.008   ; qtot -3.09
  3718       HAL2     28   POPC   HB22   3718       0.09      1.008   ; qtot -3
  3719       CTL2     28   POPC    C2C   3719      -0.18     12.011   ; qtot -3.18
  3720       HAL2     28   POPC   HC21   3720       0.09      1.008   ; qtot -3.09
  3721       HAL2     28   POPC   HC22   3721       0.09      1.008   ; qtot -3
  3722       CTL2     28   POPC    C2D   3722      -0.18     12.011   ; qtot -3.18
  3723       HAL2     28   POPC   HD21   3723       0.09      1.008   ; qtot -3.09
  3724       HAL2     28   POPC   HD22   3724       0.09      1.008   ; qtot -3
  3725       CTL2     28   POPC    C2E   3725      -0.18     12.011   ; qtot -3.18
  3726       HAL2     28   POPC   HE21   3726       0.09      1.008   ; qtot -3.09
  3727       HAL2     28   POPC   HE22   3727       0.09      1.008   ; qtot -3
  3728       CTL2     28   POPC    C2F   3728      -0.18     12.011   ; qtot -3.18
  3729       HAL2     28   POPC   HF21   3729       0.09      1.008   ; qtot -3.09
  3730       HAL2     28   POPC   HF22   3730       0.09      1.008   ; qtot -3
  3731       CTL2     28   POPC    C2G   3731      -0.18     12.011   ; qtot -3.18
  3732       HAL2     28   POPC   HG21   3732       0.09      1.008   ; qtot -3.09
  3733       HAL2     28   POPC   HG22   3733       0.09      1.008   ; qtot -3
  3734       CTL2     28   POPC    C2H   3734      -0.18     12.011   ; qtot -3.18
  3735       HAL2     28   POPC   HH21   3735       0.09      1.008   ; qtot -3.09
  3736       HAL2     28   POPC   HH22   3736       0.09      1.008   ; qtot -3
  3737       CTL2     28   POPC    C2I   3737      -0.18     12.011   ; qtot -3.18
  3738       HAL2     28   POPC   HI21   3738       0.09      1.008   ; qtot -3.09
  3739       HAL2     28   POPC   HI22   3739       0.09      1.008   ; qtot -3
  3740       CTL2     28   POPC    C2J   3740      -0.18     12.011   ; qtot -3.18
  3741       HAL2     28   POPC   HJ21   3741       0.09      1.008   ; qtot -3.09
  3742       HAL2     28   POPC   HJ22   3742       0.09      1.008   ; qtot -3
  3743       CTL2     28   POPC    C2K   3743      -0.18     12.011   ; qtot -3.18
  3744       HAL2     28   POPC   HK21   3744       0.09      1.008   ; qtot -3.09
  3745       HAL2     28   POPC   HK22   3745       0.09      1.008   ; qtot -3
  3746       CTL2     28   POPC    C2L   3746      -0.18     12.011   ; qtot -3.18
  3747       HAL2     28   POPC   HL21   3747       0.09      1.008   ; qtot -3.09
  3748       HAL2     28   POPC   HL22   3748       0.09      1.008   ; qtot -3
  3749       CTL2     28   POPC    C2M   3749      -0.18     12.011   ; qtot -3.18
  3750       HAL2     28   POPC   HM21   3750       0.09      1.008   ; qtot -3.09
  3751       HAL2     28   POPC   HM22   3751       0.09      1.008   ; qtot -3
  3752       CTL2     28   POPC    C2N   3752      -0.18     12.011   ; qtot -3.18
  3753       HAL2     28   POPC   HN21   3753       0.09      1.008   ; qtot -3.09
  3754       HAL2     28   POPC   HN22   3754       0.09      1.008   ; qtot -3
  3755       CTL3     28   POPC    C2T   3755      -0.27     12.011   ; qtot -3.27
  3756       HAL3     28   POPC   HT21   3756       0.09      1.008   ; qtot -3.18
  3757       HAL3     28   POPC   HT22   3757       0.09      1.008   ; qtot -3.09
  3758       HAL3     28   POPC   HT23   3758       0.09      1.008   ; qtot -3
; residue  29 POPC rtp POPC q  0.0
  3759       CTL3     29   POPC    C1T   3759      -0.27     12.011   ; qtot -3.27
  3760       HAL3     29   POPC   HT11   3760       0.09      1.008   ; qtot -3.18
  3761       HAL3     29   POPC   HT12   3761       0.09      1.008   ; qtot -3.09
  3762       HAL3     29   POPC   HT13   3762       0.09      1.008   ; qtot -3
  3763       CTL2     29   POPC    C1N   3763      -0.18     12.011   ; qtot -3.18
  3764       HAL2     29   POPC   HN11   3764       0.09      1.008   ; qtot -3.09
  3765       HAL2     29   POPC   HN12   3765       0.09      1.008   ; qtot -3
  3766       CTL2     29   POPC    C1M   3766      -0.18     12.011   ; qtot -3.18
  3767       HAL2     29   POPC   HM11   3767       0.09      1.008   ; qtot -3.09
  3768       HAL2     29   POPC   HM12   3768       0.09      1.008   ; qtot -3
  3769       CTL2     29   POPC    C1L   3769      -0.18     12.011   ; qtot -3.18
  3770       HAL2     29   POPC   HL11   3770       0.09      1.008   ; qtot -3.09
  3771       HAL2     29   POPC   HL12   3771       0.09      1.008   ; qtot -3
  3772       CTL2     29   POPC    C1K   3772      -0.18     12.011   ; qtot -3.18
  3773       HAL2     29   POPC   HK11   3773       0.09      1.008   ; qtot -3.09
  3774       HAL2     29   POPC   HK12   3774       0.09      1.008   ; qtot -3
  3775       CTL2     29   POPC    C1J   3775      -0.18     12.011   ; qtot -3.18
  3776       HAL2     29   POPC   HJ11   3776       0.09      1.008   ; qtot -3.09
  3777       HAL2     29   POPC   HJ12   3777       0.09      1.008   ; qtot -3
  3778       CTL2     29   POPC    C1I   3778      -0.18     12.011   ; qtot -3.18
  3779       HAL2     29   POPC   HI11   3779       0.09      1.008   ; qtot -3.09
  3780       HAL2     29   POPC   HI12   3780       0.09      1.008   ; qtot -3
  3781       CTL2     29   POPC    C1H   3781      -0.18     12.011   ; qtot -3.18
  3782       HAL2     29   POPC   HH11   3782       0.09      1.008   ; qtot -3.09
  3783       HAL2     29   POPC   HH12   3783       0.09      1.008   ; qtot -3
  3784       CEL1     29   POPC    CZ2   3784      -0.15     12.011   ; qtot -3.15
  3785       HEL1     29   POPC    HZ2   3785       0.15      1.008   ; qtot -3
  3786       CEL1     29   POPC    CZ1   3786      -0.15     12.011   ; qtot -3.15
  3787       HEL1     29   POPC    HZ1   3787       0.15      1.008   ; qtot -3
  3788       CTL2     29   POPC    C1G   3788      -0.18     12.011   ; qtot -3.18
  3789       HAL2     29   POPC   HG11   3789       0.09      1.008   ; qtot -3.09
  3790       HAL2     29   POPC   HG12   3790       0.09      1.008   ; qtot -3
  3791       CTL2     29   POPC    C1F   3791      -0.18     12.011   ; qtot -3.18
  3792       HAL2     29   POPC   HF11   3792       0.09      1.008   ; qtot -3.09
  3793       HAL2     29   POPC   HF12   3793       0.09      1.008   ; qtot -3
  3794       CTL2     29   POPC    C1E   3794      -0.18     12.011   ; qtot -3.18
  3795       HAL2     29   POPC   HE11   3795       0.09      1.008   ; qtot -3.09
  3796       HAL2     29   POPC   HE12   3796       0.09      1.008   ; qtot -3
  3797       CTL2     29   POPC    C1D   3797      -0.18     12.011   ; qtot -3.18
  3798       HAL2     29   POPC   HD11   3798       0.09      1.008   ; qtot -3.09
  3799       HAL2     29   POPC   HD12   3799       0.09      1.008   ; qtot -3
  3800       CTL2     29   POPC    C1C   3800      -0.18     12.011   ; qtot -3.18
  3801       HAL2     29   POPC   HC11   3801       0.09      1.008   ; qtot -3.09
  3802       HAL2     29   POPC   HC12   3802       0.09      1.008   ; qtot -3
  3803       CTL2     29   POPC    C1B   3803      -0.18     12.011   ; qtot -3.18
  3804       HAL2     29   POPC   HB11   3804       0.09      1.008   ; qtot -3.09
  3805       HAL2     29   POPC   HB12   3805       0.09      1.008   ; qtot -3
  3806       CTL2     29   POPC    C1A   3806      -0.22     12.011   ; qtot -3.22
  3807       HAL2     29   POPC   HA11   3807       0.09      1.008   ; qtot -3.13
  3808       HAL2     29   POPC   HA12   3808       0.09      1.008   ; qtot -3.04
  3809         CL     29   POPC    C81   3809        0.9     12.011   ; qtot -2.14
  3810        OBL     29   POPC    O81   3810      -0.63    15.9994   ; qtot -2.77
  3811        OSL     29   POPC    O71   3811      -0.49    15.9994   ; qtot -3.26
  3812       CTL1     29   POPC     C7   3812       0.17     12.011   ; qtot -3.09
  3813       CTL2     29   POPC     C6   3813      -0.08     12.011   ; qtot -3.17
  3814       OSLP     29   POPC    O4P   3814      -0.57    15.9994   ; qtot -3.74
  3815         PL     29   POPC      P   3815        1.5     30.974   ; qtot -2.24
  3816        O2L     29   POPC    O2P   3816      -0.78    15.9994   ; qtot -3.02
  3817        O2L     29   POPC    O3P   3817      -0.78    15.9994   ; qtot -3.8
  3818       OSLP     29   POPC    O1P   3818      -0.57    15.9994   ; qtot -4.37
  3819       CTL2     29   POPC     C5   3819      -0.08     12.011   ; qtot -4.45
  3820       CTL2     29   POPC     C4   3820       -0.1     12.011   ; qtot -4.55
  3821        NTL     29   POPC      N   3821       -0.6     14.007   ; qtot -5.15
  3822       CTL5     29   POPC     C1   3822      -0.35     12.011   ; qtot -5.5
  3823         HL     29   POPC    H11   3823       0.25      1.008   ; qtot -5.25
  3824         HL     29   POPC    H12   3824       0.25      1.008   ; qtot -5
  3825         HL     29   POPC    H13   3825       0.25      1.008   ; qtot -4.75
  3826       CTL5     29   POPC     C2   3826      -0.35     12.011   ; qtot -5.1
  3827         HL     29   POPC    H21   3827       0.25      1.008   ; qtot -4.85
  3828         HL     29   POPC    H22   3828       0.25      1.008   ; qtot -4.6
  3829         HL     29   POPC    H23   3829       0.25      1.008   ; qtot -4.35
  3830       CTL5     29   POPC     C3   3830      -0.35     12.011   ; qtot -4.7
  3831         HL     29   POPC    H31   3831       0.25      1.008   ; qtot -4.45
  3832         HL     29   POPC    H32   3832       0.25      1.008   ; qtot -4.2
  3833         HL     29   POPC    H33   3833       0.25      1.008   ; qtot -3.95
  3834         HL     29   POPC    H41   3834       0.25      1.008   ; qtot -3.7
  3835         HL     29   POPC    H42   3835       0.25      1.008   ; qtot -3.45
  3836       HAL2     29   POPC    H51   3836       0.09      1.008   ; qtot -3.36
  3837       HAL2     29   POPC    H52   3837       0.09      1.008   ; qtot -3.27
  3838       HAL2     29   POPC    H61   3838       0.09      1.008   ; qtot -3.18
  3839       HAL2     29   POPC    H62   3839       0.09      1.008   ; qtot -3.09
  3840       HAL1     29   POPC     H7   3840       0.09      1.008   ; qtot -3
  3841       CTL2     29   POPC    C72   3841       0.08     12.011   ; qtot -2.92
  3842       HAL2     29   POPC   H721   3842       0.09      1.008   ; qtot -2.83
  3843       HAL2     29   POPC   H722   3843       0.09      1.008   ; qtot -2.74
  3844        OSL     29   POPC    O72   3844      -0.49    15.9994   ; qtot -3.23
  3845         CL     29   POPC    C82   3845        0.9     12.011   ; qtot -2.33
  3846        OBL     29   POPC    O82   3846      -0.63    15.9994   ; qtot -2.96
  3847       CTL2     29   POPC    C2A   3847      -0.22     12.011   ; qtot -3.18
  3848       HAL2     29   POPC   HA21   3848       0.09      1.008   ; qtot -3.09
  3849       HAL2     29   POPC   HA22   3849       0.09      1.008   ; qtot -3
  3850       CTL2     29   POPC    C2B   3850      -0.18     12.011   ; qtot -3.18
  3851       HAL2     29   POPC   HB21   3851       0.09      1.008   ; qtot -3.09
  3852       HAL2     29   POPC   HB22   3852       0.09      1.008   ; qtot -3
  3853       CTL2     29   POPC    C2C   3853      -0.18     12.011   ; qtot -3.18
  3854       HAL2     29   POPC   HC21   3854       0.09      1.008   ; qtot -3.09
  3855       HAL2     29   POPC   HC22   3855       0.09      1.008   ; qtot -3
  3856       CTL2     29   POPC    C2D   3856      -0.18     12.011   ; qtot -3.18
  3857       HAL2     29   POPC   HD21   3857       0.09      1.008   ; qtot -3.09
  3858       HAL2     29   POPC   HD22   3858       0.09      1.008   ; qtot -3
  3859       CTL2     29   POPC    C2E   3859      -0.18     12.011   ; qtot -3.18
  3860       HAL2     29   POPC   HE21   3860       0.09      1.008   ; qtot -3.09
  3861       HAL2     29   POPC   HE22   3861       0.09      1.008   ; qtot -3
  3862       CTL2     29   POPC    C2F   3862      -0.18     12.011   ; qtot -3.18
  3863       HAL2     29   POPC   HF21   3863       0.09      1.008   ; qtot -3.09
  3864       HAL2     29   POPC   HF22   3864       0.09      1.008   ; qtot -3
  3865       CTL2     29   POPC    C2G   3865      -0.18     12.011   ; qtot -3.18
  3866       HAL2     29   POPC   HG21   3866       0.09      1.008   ; qtot -3.09
  3867       HAL2     29   POPC   HG22   3867       0.09      1.008   ; qtot -3
  3868       CTL2     29   POPC    C2H   3868      -0.18     12.011   ; qtot -3.18
  3869       HAL2     29   POPC   HH21   3869       0.09      1.008   ; qtot -3.09
  3870       HAL2     29   POPC   HH22   3870       0.09      1.008   ; qtot -3
  3871       CTL2     29   POPC    C2I   3871      -0.18     12.011   ; qtot -3.18
  3872       HAL2     29   POPC   HI21   3872       0.09      1.008   ; qtot -3.09
  3873       HAL2     29   POPC   HI22   3873       0.09      1.008   ; qtot -3
  3874       CTL2     29   POPC    C2J   3874      -0.18     12.011   ; qtot -3.18
  3875       HAL2     29   POPC   HJ21   3875       0.09      1.008   ; qtot -3.09
  3876       HAL2     29   POPC   HJ22   3876       0.09      1.008   ; qtot -3
  3877       CTL2     29   POPC    C2K   3877      -0.18     12.011   ; qtot -3.18
  3878       HAL2     29   POPC   HK21   3878       0.09      1.008   ; qtot -3.09
  3879       HAL2     29   POPC   HK22   3879       0.09      1.008   ; qtot -3
  3880       CTL2     29   POPC    C2L   3880      -0.18     12.011   ; qtot -3.18
  3881       HAL2     29   POPC   HL21   3881       0.09      1.008   ; qtot -3.09
  3882       HAL2     29   POPC   HL22   3882       0.09      1.008   ; qtot -3
  3883       CTL2     29   POPC    C2M   3883      -0.18     12.011   ; qtot -3.18
  3884       HAL2     29   POPC   HM21   3884       0.09      1.008   ; qtot -3.09
  3885       HAL2     29   POPC   HM22   3885       0.09      1.008   ; qtot -3
  3886       CTL2     29   POPC    C2N   3886      -0.18     12.011   ; qtot -3.18
  3887       HAL2     29   POPC   HN21   3887       0.09      1.008   ; qtot -3.09
  3888       HAL2     29   POPC   HN22   3888       0.09      1.008   ; qtot -3
  3889       CTL3     29   POPC    C2T   3889      -0.27     12.011   ; qtot -3.27
  3890       HAL3     29   POPC   HT21   3890       0.09      1.008   ; qtot -3.18
  3891       HAL3     29   POPC   HT22   3891       0.09      1.008   ; qtot -3.09
  3892       HAL3     29   POPC   HT23   3892       0.09      1.008   ; qtot -3
; residue  30 POPC rtp POPC q  0.0
  3893       CTL3     30   POPC    C1T   3893      -0.27     12.011   ; qtot -3.27
  3894       HAL3     30   POPC   HT11   3894       0.09      1.008   ; qtot -3.18
  3895       HAL3     30   POPC   HT12   3895       0.09      1.008   ; qtot -3.09
  3896       HAL3     30   POPC   HT13   3896       0.09      1.008   ; qtot -3
  3897       CTL2     30   POPC    C1N   3897      -0.18     12.011   ; qtot -3.18
  3898       HAL2     30   POPC   HN11   3898       0.09      1.008   ; qtot -3.09
  3899       HAL2     30   POPC   HN12   3899       0.09      1.008   ; qtot -3
  3900       CTL2     30   POPC    C1M   3900      -0.18     12.011   ; qtot -3.18
  3901       HAL2     30   POPC   HM11   3901       0.09      1.008   ; qtot -3.09
  3902       HAL2     30   POPC   HM12   3902       0.09      1.008   ; qtot -3
  3903       CTL2     30   POPC    C1L   3903      -0.18     12.011   ; qtot -3.18
  3904       HAL2     30   POPC   HL11   3904       0.09      1.008   ; qtot -3.09
  3905       HAL2     30   POPC   HL12   3905       0.09      1.008   ; qtot -3
  3906       CTL2     30   POPC    C1K   3906      -0.18     12.011   ; qtot -3.18
  3907       HAL2     30   POPC   HK11   3907       0.09      1.008   ; qtot -3.09
  3908       HAL2     30   POPC   HK12   3908       0.09      1.008   ; qtot -3
  3909       CTL2     30   POPC    C1J   3909      -0.18     12.011   ; qtot -3.18
  3910       HAL2     30   POPC   HJ11   3910       0.09      1.008   ; qtot -3.09
  3911       HAL2     30   POPC   HJ12   3911       0.09      1.008   ; qtot -3
  3912       CTL2     30   POPC    C1I   3912      -0.18     12.011   ; qtot -3.18
  3913       HAL2     30   POPC   HI11   3913       0.09      1.008   ; qtot -3.09
  3914       HAL2     30   POPC   HI12   3914       0.09      1.008   ; qtot -3
  3915       CTL2     30   POPC    C1H   3915      -0.18     12.011   ; qtot -3.18
  3916       HAL2     30   POPC   HH11   3916       0.09      1.008   ; qtot -3.09
  3917       HAL2     30   POPC   HH12   3917       0.09      1.008   ; qtot -3
  3918       CEL1     30   POPC    CZ2   3918      -0.15     12.011   ; qtot -3.15
  3919       HEL1     30   POPC    HZ2   3919       0.15      1.008   ; qtot -3
  3920       CEL1     30   POPC    CZ1   3920      -0.15     12.011   ; qtot -3.15
  3921       HEL1     30   POPC    HZ1   3921       0.15      1.008   ; qtot -3
  3922       CTL2     30   POPC    C1G   3922      -0.18     12.011   ; qtot -3.18
  3923       HAL2     30   POPC   HG11   3923       0.09      1.008   ; qtot -3.09
  3924       HAL2     30   POPC   HG12   3924       0.09      1.008   ; qtot -3
  3925       CTL2     30   POPC    C1F   3925      -0.18     12.011   ; qtot -3.18
  3926       HAL2     30   POPC   HF11   3926       0.09      1.008   ; qtot -3.09
  3927       HAL2     30   POPC   HF12   3927       0.09      1.008   ; qtot -3
  3928       CTL2     30   POPC    C1E   3928      -0.18     12.011   ; qtot -3.18
  3929       HAL2     30   POPC   HE11   3929       0.09      1.008   ; qtot -3.09
  3930       HAL2     30   POPC   HE12   3930       0.09      1.008   ; qtot -3
  3931       CTL2     30   POPC    C1D   3931      -0.18     12.011   ; qtot -3.18
  3932       HAL2     30   POPC   HD11   3932       0.09      1.008   ; qtot -3.09
  3933       HAL2     30   POPC   HD12   3933       0.09      1.008   ; qtot -3
  3934       CTL2     30   POPC    C1C   3934      -0.18     12.011   ; qtot -3.18
  3935       HAL2     30   POPC   HC11   3935       0.09      1.008   ; qtot -3.09
  3936       HAL2     30   POPC   HC12   3936       0.09      1.008   ; qtot -3
  3937       CTL2     30   POPC    C1B   3937      -0.18     12.011   ; qtot -3.18
  3938       HAL2     30   POPC   HB11   3938       0.09      1.008   ; qtot -3.09
  3939       HAL2     30   POPC   HB12   3939       0.09      1.008   ; qtot -3
  3940       CTL2     30   POPC    C1A   3940      -0.22     12.011   ; qtot -3.22
  3941       HAL2     30   POPC   HA11   3941       0.09      1.008   ; qtot -3.13
  3942       HAL2     30   POPC   HA12   3942       0.09      1.008   ; qtot -3.04
  3943         CL     30   POPC    C81   3943        0.9     12.011   ; qtot -2.14
  3944        OBL     30   POPC    O81   3944      -0.63    15.9994   ; qtot -2.77
  3945        OSL     30   POPC    O71   3945      -0.49    15.9994   ; qtot -3.26
  3946       CTL1     30   POPC     C7   3946       0.17     12.011   ; qtot -3.09
  3947       CTL2     30   POPC     C6   3947      -0.08     12.011   ; qtot -3.17
  3948       OSLP     30   POPC    O4P   3948      -0.57    15.9994   ; qtot -3.74
  3949         PL     30   POPC      P   3949        1.5     30.974   ; qtot -2.24
  3950        O2L     30   POPC    O2P   3950      -0.78    15.9994   ; qtot -3.02
  3951        O2L     30   POPC    O3P   3951      -0.78    15.9994   ; qtot -3.8
  3952       OSLP     30   POPC    O1P   3952      -0.57    15.9994   ; qtot -4.37
  3953       CTL2     30   POPC     C5   3953      -0.08     12.011   ; qtot -4.45
  3954       CTL2     30   POPC     C4   3954       -0.1     12.011   ; qtot -4.55
  3955        NTL     30   POPC      N   3955       -0.6     14.007   ; qtot -5.15
  3956       CTL5     30   POPC     C1   3956      -0.35     12.011   ; qtot -5.5
  3957         HL     30   POPC    H11   3957       0.25      1.008   ; qtot -5.25
  3958         HL     30   POPC    H12   3958       0.25      1.008   ; qtot -5
  3959         HL     30   POPC    H13   3959       0.25      1.008   ; qtot -4.75
  3960       CTL5     30   POPC     C2   3960      -0.35     12.011   ; qtot -5.1
  3961         HL     30   POPC    H21   3961       0.25      1.008   ; qtot -4.85
  3962         HL     30   POPC    H22   3962       0.25      1.008   ; qtot -4.6
  3963         HL     30   POPC    H23   3963       0.25      1.008   ; qtot -4.35
  3964       CTL5     30   POPC     C3   3964      -0.35     12.011   ; qtot -4.7
  3965         HL     30   POPC    H31   3965       0.25      1.008   ; qtot -4.45
  3966         HL     30   POPC    H32   3966       0.25      1.008   ; qtot -4.2
  3967         HL     30   POPC    H33   3967       0.25      1.008   ; qtot -3.95
  3968         HL     30   POPC    H41   3968       0.25      1.008   ; qtot -3.7
  3969         HL     30   POPC    H42   3969       0.25      1.008   ; qtot -3.45
  3970       HAL2     30   POPC    H51   3970       0.09      1.008   ; qtot -3.36
  3971       HAL2     30   POPC    H52   3971       0.09      1.008   ; qtot -3.27
  3972       HAL2     30   POPC    H61   3972       0.09      1.008   ; qtot -3.18
  3973       HAL2     30   POPC    H62   3973       0.09      1.008   ; qtot -3.09
  3974       HAL1     30   POPC     H7   3974       0.09      1.008   ; qtot -3
  3975       CTL2     30   POPC    C72   3975       0.08     12.011   ; qtot -2.92
  3976       HAL2     30   POPC   H721   3976       0.09      1.008   ; qtot -2.83
  3977       HAL2     30   POPC   H722   3977       0.09      1.008   ; qtot -2.74
  3978        OSL     30   POPC    O72   3978      -0.49    15.9994   ; qtot -3.23
  3979         CL     30   POPC    C82   3979        0.9     12.011   ; qtot -2.33
  3980        OBL     30   POPC    O82   3980      -0.63    15.9994   ; qtot -2.96
  3981       CTL2     30   POPC    C2A   3981      -0.22     12.011   ; qtot -3.18
  3982       HAL2     30   POPC   HA21   3982       0.09      1.008   ; qtot -3.09
  3983       HAL2     30   POPC   HA22   3983       0.09      1.008   ; qtot -3
  3984       CTL2     30   POPC    C2B   3984      -0.18     12.011   ; qtot -3.18
  3985       HAL2     30   POPC   HB21   3985       0.09      1.008   ; qtot -3.09
  3986       HAL2     30   POPC   HB22   3986       0.09      1.008   ; qtot -3
  3987       CTL2     30   POPC    C2C   3987      -0.18     12.011   ; qtot -3.18
  3988       HAL2     30   POPC   HC21   3988       0.09      1.008   ; qtot -3.09
  3989       HAL2     30   POPC   HC22   3989       0.09      1.008   ; qtot -3
  3990       CTL2     30   POPC    C2D   3990      -0.18     12.011   ; qtot -3.18
  3991       HAL2     30   POPC   HD21   3991       0.09      1.008   ; qtot -3.09
  3992       HAL2     30   POPC   HD22   3992       0.09      1.008   ; qtot -3
  3993       CTL2     30   POPC    C2E   3993      -0.18     12.011   ; qtot -3.18
  3994       HAL2     30   POPC   HE21   3994       0.09      1.008   ; qtot -3.09
  3995       HAL2     30   POPC   HE22   3995       0.09      1.008   ; qtot -3
  3996       CTL2     30   POPC    C2F   3996      -0.18     12.011   ; qtot -3.18
  3997       HAL2     30   POPC   HF21   3997       0.09      1.008   ; qtot -3.09
  3998       HAL2     30   POPC   HF22   3998       0.09      1.008   ; qtot -3
  3999       CTL2     30   POPC    C2G   3999      -0.18     12.011   ; qtot -3.18
  4000       HAL2     30   POPC   HG21   4000       0.09      1.008   ; qtot -3.09
  4001       HAL2     30   POPC   HG22   4001       0.09      1.008   ; qtot -3
  4002       CTL2     30   POPC    C2H   4002      -0.18     12.011   ; qtot -3.18
  4003       HAL2     30   POPC   HH21   4003       0.09      1.008   ; qtot -3.09
  4004       HAL2     30   POPC   HH22   4004       0.09      1.008   ; qtot -3
  4005       CTL2     30   POPC    C2I   4005      -0.18     12.011   ; qtot -3.18
  4006       HAL2     30   POPC   HI21   4006       0.09      1.008   ; qtot -3.09
  4007       HAL2     30   POPC   HI22   4007       0.09      1.008   ; qtot -3
  4008       CTL2     30   POPC    C2J   4008      -0.18     12.011   ; qtot -3.18
  4009       HAL2     30   POPC   HJ21   4009       0.09      1.008   ; qtot -3.09
  4010       HAL2     30   POPC   HJ22   4010       0.09      1.008   ; qtot -3
  4011       CTL2     30   POPC    C2K   4011      -0.18     12.011   ; qtot -3.18
  4012       HAL2     30   POPC   HK21   4012       0.09      1.008   ; qtot -3.09
  4013       HAL2     30   POPC   HK22   4013       0.09      1.008   ; qtot -3
  4014       CTL2     30   POPC    C2L   4014      -0.18     12.011   ; qtot -3.18
  4015       HAL2     30   POPC   HL21   4015       0.09      1.008   ; qtot -3.09
  4016       HAL2     30   POPC   HL22   4016       0.09      1.008   ; qtot -3
  4017       CTL2     30   POPC    C2M   4017      -0.18     12.011   ; qtot -3.18
  4018       HAL2     30   POPC   HM21   4018       0.09      1.008   ; qtot -3.09
  4019       HAL2     30   POPC   HM22   4019       0.09      1.008   ; qtot -3
  4020       CTL2     30   POPC    C2N   4020      -0.18     12.011   ; qtot -3.18
  4021       HAL2     30   POPC   HN21   4021       0.09      1.008   ; qtot -3.09
  4022       HAL2     30   POPC   HN22   4022       0.09      1.008   ; qtot -3
  4023       CTL3     30   POPC    C2T   4023      -0.27     12.011   ; qtot -3.27
  4024       HAL3     30   POPC   HT21   4024       0.09      1.008   ; qtot -3.18
  4025       HAL3     30   POPC   HT22   4025       0.09      1.008   ; qtot -3.09
  4026       HAL3     30   POPC   HT23   4026       0.09      1.008   ; qtot -3
; residue  31 POPC rtp POPC q  0.0
  4027       CTL3     31   POPC    C1T   4027      -0.27     12.011   ; qtot -3.27
  4028       HAL3     31   POPC   HT11   4028       0.09      1.008   ; qtot -3.18
  4029       HAL3     31   POPC   HT12   4029       0.09      1.008   ; qtot -3.09
  4030       HAL3     31   POPC   HT13   4030       0.09      1.008   ; qtot -3
  4031       CTL2     31   POPC    C1N   4031      -0.18     12.011   ; qtot -3.18
  4032       HAL2     31   POPC   HN11   4032       0.09      1.008   ; qtot -3.09
  4033       HAL2     31   POPC   HN12   4033       0.09      1.008   ; qtot -3
  4034       CTL2     31   POPC    C1M   4034      -0.18     12.011   ; qtot -3.18
  4035       HAL2     31   POPC   HM11   4035       0.09      1.008   ; qtot -3.09
  4036       HAL2     31   POPC   HM12   4036       0.09      1.008   ; qtot -3
  4037       CTL2     31   POPC    C1L   4037      -0.18     12.011   ; qtot -3.18
  4038       HAL2     31   POPC   HL11   4038       0.09      1.008   ; qtot -3.09
  4039       HAL2     31   POPC   HL12   4039       0.09      1.008   ; qtot -3
  4040       CTL2     31   POPC    C1K   4040      -0.18     12.011   ; qtot -3.18
  4041       HAL2     31   POPC   HK11   4041       0.09      1.008   ; qtot -3.09
  4042       HAL2     31   POPC   HK12   4042       0.09      1.008   ; qtot -3
  4043       CTL2     31   POPC    C1J   4043      -0.18     12.011   ; qtot -3.18
  4044       HAL2     31   POPC   HJ11   4044       0.09      1.008   ; qtot -3.09
  4045       HAL2     31   POPC   HJ12   4045       0.09      1.008   ; qtot -3
  4046       CTL2     31   POPC    C1I   4046      -0.18     12.011   ; qtot -3.18
  4047       HAL2     31   POPC   HI11   4047       0.09      1.008   ; qtot -3.09
  4048       HAL2     31   POPC   HI12   4048       0.09      1.008   ; qtot -3
  4049       CTL2     31   POPC    C1H   4049      -0.18     12.011   ; qtot -3.18
  4050       HAL2     31   POPC   HH11   4050       0.09      1.008   ; qtot -3.09
  4051       HAL2     31   POPC   HH12   4051       0.09      1.008   ; qtot -3
  4052       CEL1     31   POPC    CZ2   4052      -0.15     12.011   ; qtot -3.15
  4053       HEL1     31   POPC    HZ2   4053       0.15      1.008   ; qtot -3
  4054       CEL1     31   POPC    CZ1   4054      -0.15     12.011   ; qtot -3.15
  4055       HEL1     31   POPC    HZ1   4055       0.15      1.008   ; qtot -3
  4056       CTL2     31   POPC    C1G   4056      -0.18     12.011   ; qtot -3.18
  4057       HAL2     31   POPC   HG11   4057       0.09      1.008   ; qtot -3.09
  4058       HAL2     31   POPC   HG12   4058       0.09      1.008   ; qtot -3
  4059       CTL2     31   POPC    C1F   4059      -0.18     12.011   ; qtot -3.18
  4060       HAL2     31   POPC   HF11   4060       0.09      1.008   ; qtot -3.09
  4061       HAL2     31   POPC   HF12   4061       0.09      1.008   ; qtot -3
  4062       CTL2     31   POPC    C1E   4062      -0.18     12.011   ; qtot -3.18
  4063       HAL2     31   POPC   HE11   4063       0.09      1.008   ; qtot -3.09
  4064       HAL2     31   POPC   HE12   4064       0.09      1.008   ; qtot -3
  4065       CTL2     31   POPC    C1D   4065      -0.18     12.011   ; qtot -3.18
  4066       HAL2     31   POPC   HD11   4066       0.09      1.008   ; qtot -3.09
  4067       HAL2     31   POPC   HD12   4067       0.09      1.008   ; qtot -3
  4068       CTL2     31   POPC    C1C   4068      -0.18     12.011   ; qtot -3.18
  4069       HAL2     31   POPC   HC11   4069       0.09      1.008   ; qtot -3.09
  4070       HAL2     31   POPC   HC12   4070       0.09      1.008   ; qtot -3
  4071       CTL2     31   POPC    C1B   4071      -0.18     12.011   ; qtot -3.18
  4072       HAL2     31   POPC   HB11   4072       0.09      1.008   ; qtot -3.09
  4073       HAL2     31   POPC   HB12   4073       0.09      1.008   ; qtot -3
  4074       CTL2     31   POPC    C1A   4074      -0.22     12.011   ; qtot -3.22
  4075       HAL2     31   POPC   HA11   4075       0.09      1.008   ; qtot -3.13
  4076       HAL2     31   POPC   HA12   4076       0.09      1.008   ; qtot -3.04
  4077         CL     31   POPC    C81   4077        0.9     12.011   ; qtot -2.14
  4078        OBL     31   POPC    O81   4078      -0.63    15.9994   ; qtot -2.77
  4079        OSL     31   POPC    O71   4079      -0.49    15.9994   ; qtot -3.26
  4080       CTL1     31   POPC     C7   4080       0.17     12.011   ; qtot -3.09
  4081       CTL2     31   POPC     C6   4081      -0.08     12.011   ; qtot -3.17
  4082       OSLP     31   POPC    O4P   4082      -0.57    15.9994   ; qtot -3.74
  4083         PL     31   POPC      P   4083        1.5     30.974   ; qtot -2.24
  4084        O2L     31   POPC    O2P   4084      -0.78    15.9994   ; qtot -3.02
  4085        O2L     31   POPC    O3P   4085      -0.78    15.9994   ; qtot -3.8
  4086       OSLP     31   POPC    O1P   4086      -0.57    15.9994   ; qtot -4.37
  4087       CTL2     31   POPC     C5   4087      -0.08     12.011   ; qtot -4.45
  4088       CTL2     31   POPC     C4   4088       -0.1     12.011   ; qtot -4.55
  4089        NTL     31   POPC      N   4089       -0.6     14.007   ; qtot -5.15
  4090       CTL5     31   POPC     C1   4090      -0.35     12.011   ; qtot -5.5
  4091         HL     31   POPC    H11   4091       0.25      1.008   ; qtot -5.25
  4092         HL     31   POPC    H12   4092       0.25      1.008   ; qtot -5
  4093         HL     31   POPC    H13   4093       0.25      1.008   ; qtot -4.75
  4094       CTL5     31   POPC     C2   4094      -0.35     12.011   ; qtot -5.1
  4095         HL     31   POPC    H21   4095       0.25      1.008   ; qtot -4.85
  4096         HL     31   POPC    H22   4096       0.25      1.008   ; qtot -4.6
  4097         HL     31   POPC    H23   4097       0.25      1.008   ; qtot -4.35
  4098       CTL5     31   POPC     C3   4098      -0.35     12.011   ; qtot -4.7
  4099         HL     31   POPC    H31   4099       0.25      1.008   ; qtot -4.45
  4100         HL     31   POPC    H32   4100       0.25      1.008   ; qtot -4.2
  4101         HL     31   POPC    H33   4101       0.25      1.008   ; qtot -3.95
  4102         HL     31   POPC    H41   4102       0.25      1.008   ; qtot -3.7
  4103         HL     31   POPC    H42   4103       0.25      1.008   ; qtot -3.45
  4104       HAL2     31   POPC    H51   4104       0.09      1.008   ; qtot -3.36
  4105       HAL2     31   POPC    H52   4105       0.09      1.008   ; qtot -3.27
  4106       HAL2     31   POPC    H61   4106       0.09      1.008   ; qtot -3.18
  4107       HAL2     31   POPC    H62   4107       0.09      1.008   ; qtot -3.09
  4108       HAL1     31   POPC     H7   4108       0.09      1.008   ; qtot -3
  4109       CTL2     31   POPC    C72   4109       0.08     12.011   ; qtot -2.92
  4110       HAL2     31   POPC   H721   4110       0.09      1.008   ; qtot -2.83
  4111       HAL2     31   POPC   H722   4111       0.09      1.008   ; qtot -2.74
  4112        OSL     31   POPC    O72   4112      -0.49    15.9994   ; qtot -3.23
  4113         CL     31   POPC    C82   4113        0.9     12.011   ; qtot -2.33
  4114        OBL     31   POPC    O82   4114      -0.63    15.9994   ; qtot -2.96
  4115       CTL2     31   POPC    C2A   4115      -0.22     12.011   ; qtot -3.18
  4116       HAL2     31   POPC   HA21   4116       0.09      1.008   ; qtot -3.09
  4117       HAL2     31   POPC   HA22   4117       0.09      1.008   ; qtot -3
  4118       CTL2     31   POPC    C2B   4118      -0.18     12.011   ; qtot -3.18
  4119       HAL2     31   POPC   HB21   4119       0.09      1.008   ; qtot -3.09
  4120       HAL2     31   POPC   HB22   4120       0.09      1.008   ; qtot -3
  4121       CTL2     31   POPC    C2C   4121      -0.18     12.011   ; qtot -3.18
  4122       HAL2     31   POPC   HC21   4122       0.09      1.008   ; qtot -3.09
  4123       HAL2     31   POPC   HC22   4123       0.09      1.008   ; qtot -3
  4124       CTL2     31   POPC    C2D   4124      -0.18     12.011   ; qtot -3.18
  4125       HAL2     31   POPC   HD21   4125       0.09      1.008   ; qtot -3.09
  4126       HAL2     31   POPC   HD22   4126       0.09      1.008   ; qtot -3
  4127       CTL2     31   POPC    C2E   4127      -0.18     12.011   ; qtot -3.18
  4128       HAL2     31   POPC   HE21   4128       0.09      1.008   ; qtot -3.09
  4129       HAL2     31   POPC   HE22   4129       0.09      1.008   ; qtot -3
  4130       CTL2     31   POPC    C2F   4130      -0.18     12.011   ; qtot -3.18
  4131       HAL2     31   POPC   HF21   4131       0.09      1.008   ; qtot -3.09
  4132       HAL2     31   POPC   HF22   4132       0.09      1.008   ; qtot -3
  4133       CTL2     31   POPC    C2G   4133      -0.18     12.011   ; qtot -3.18
  4134       HAL2     31   POPC   HG21   4134       0.09      1.008   ; qtot -3.09
  4135       HAL2     31   POPC   HG22   4135       0.09      1.008   ; qtot -3
  4136       CTL2     31   POPC    C2H   4136      -0.18     12.011   ; qtot -3.18
  4137       HAL2     31   POPC   HH21   4137       0.09      1.008   ; qtot -3.09
  4138       HAL2     31   POPC   HH22   4138       0.09      1.008   ; qtot -3
  4139       CTL2     31   POPC    C2I   4139      -0.18     12.011   ; qtot -3.18
  4140       HAL2     31   POPC   HI21   4140       0.09      1.008   ; qtot -3.09
  4141       HAL2     31   POPC   HI22   4141       0.09      1.008   ; qtot -3
  4142       CTL2     31   POPC    C2J   4142      -0.18     12.011   ; qtot -3.18
  4143       HAL2     31   POPC   HJ21   4143       0.09      1.008   ; qtot -3.09
  4144       HAL2     31   POPC   HJ22   4144       0.09      1.008   ; qtot -3
  4145       CTL2     31   POPC    C2K   4145      -0.18     12.011   ; qtot -3.18
  4146       HAL2     31   POPC   HK21   4146       0.09      1.008   ; qtot -3.09
  4147       HAL2     31   POPC   HK22   4147       0.09      1.008   ; qtot -3
  4148       CTL2     31   POPC    C2L   4148      -0.18     12.011   ; qtot -3.18
  4149       HAL2     31   POPC   HL21   4149       0.09      1.008   ; qtot -3.09
  4150       HAL2     31   POPC   HL22   4150       0.09      1.008   ; qtot -3
  4151       CTL2     31   POPC    C2M   4151      -0.18     12.011   ; qtot -3.18
  4152       HAL2     31   POPC   HM21   4152       0.09      1.008   ; qtot -3.09
  4153       HAL2     31   POPC   HM22   4153       0.09      1.008   ; qtot -3
  4154       CTL2     31   POPC    C2N   4154      -0.18     12.011   ; qtot -3.18
  4155       HAL2     31   POPC   HN21   4155       0.09      1.008   ; qtot -3.09
  4156       HAL2     31   POPC   HN22   4156       0.09      1.008   ; qtot -3
  4157       CTL3     31   POPC    C2T   4157      -0.27     12.011   ; qtot -3.27
  4158       HAL3     31   POPC   HT21   4158       0.09      1.008   ; qtot -3.18
  4159       HAL3     31   POPC   HT22   4159       0.09      1.008   ; qtot -3.09
  4160       HAL3     31   POPC   HT23   4160       0.09      1.008   ; qtot -3
; residue  32 POPC rtp POPC q  0.0
  4161       CTL3     32   POPC    C1T   4161      -0.27     12.011   ; qtot -3.27
  4162       HAL3     32   POPC   HT11   4162       0.09      1.008   ; qtot -3.18
  4163       HAL3     32   POPC   HT12   4163       0.09      1.008   ; qtot -3.09
  4164       HAL3     32   POPC   HT13   4164       0.09      1.008   ; qtot -3
  4165       CTL2     32   POPC    C1N   4165      -0.18     12.011   ; qtot -3.18
  4166       HAL2     32   POPC   HN11   4166       0.09      1.008   ; qtot -3.09
  4167       HAL2     32   POPC   HN12   4167       0.09      1.008   ; qtot -3
  4168       CTL2     32   POPC    C1M   4168      -0.18     12.011   ; qtot -3.18
  4169       HAL2     32   POPC   HM11   4169       0.09      1.008   ; qtot -3.09
  4170       HAL2     32   POPC   HM12   4170       0.09      1.008   ; qtot -3
  4171       CTL2     32   POPC    C1L   4171      -0.18     12.011   ; qtot -3.18
  4172       HAL2     32   POPC   HL11   4172       0.09      1.008   ; qtot -3.09
  4173       HAL2     32   POPC   HL12   4173       0.09      1.008   ; qtot -3
  4174       CTL2     32   POPC    C1K   4174      -0.18     12.011   ; qtot -3.18
  4175       HAL2     32   POPC   HK11   4175       0.09      1.008   ; qtot -3.09
  4176       HAL2     32   POPC   HK12   4176       0.09      1.008   ; qtot -3
  4177       CTL2     32   POPC    C1J   4177      -0.18     12.011   ; qtot -3.18
  4178       HAL2     32   POPC   HJ11   4178       0.09      1.008   ; qtot -3.09
  4179       HAL2     32   POPC   HJ12   4179       0.09      1.008   ; qtot -3
  4180       CTL2     32   POPC    C1I   4180      -0.18     12.011   ; qtot -3.18
  4181       HAL2     32   POPC   HI11   4181       0.09      1.008   ; qtot -3.09
  4182       HAL2     32   POPC   HI12   4182       0.09      1.008   ; qtot -3
  4183       CTL2     32   POPC    C1H   4183      -0.18     12.011   ; qtot -3.18
  4184       HAL2     32   POPC   HH11   4184       0.09      1.008   ; qtot -3.09
  4185       HAL2     32   POPC   HH12   4185       0.09      1.008   ; qtot -3
  4186       CEL1     32   POPC    CZ2   4186      -0.15     12.011   ; qtot -3.15
  4187       HEL1     32   POPC    HZ2   4187       0.15      1.008   ; qtot -3
  4188       CEL1     32   POPC    CZ1   4188      -0.15     12.011   ; qtot -3.15
  4189       HEL1     32   POPC    HZ1   4189       0.15      1.008   ; qtot -3
  4190       CTL2     32   POPC    C1G   4190      -0.18     12.011   ; qtot -3.18
  4191       HAL2     32   POPC   HG11   4191       0.09      1.008   ; qtot -3.09
  4192       HAL2     32   POPC   HG12   4192       0.09      1.008   ; qtot -3
  4193       CTL2     32   POPC    C1F   4193      -0.18     12.011   ; qtot -3.18
  4194       HAL2     32   POPC   HF11   4194       0.09      1.008   ; qtot -3.09
  4195       HAL2     32   POPC   HF12   4195       0.09      1.008   ; qtot -3
  4196       CTL2     32   POPC    C1E   4196      -0.18     12.011   ; qtot -3.18
  4197       HAL2     32   POPC   HE11   4197       0.09      1.008   ; qtot -3.09
  4198       HAL2     32   POPC   HE12   4198       0.09      1.008   ; qtot -3
  4199       CTL2     32   POPC    C1D   4199      -0.18     12.011   ; qtot -3.18
  4200       HAL2     32   POPC   HD11   4200       0.09      1.008   ; qtot -3.09
  4201       HAL2     32   POPC   HD12   4201       0.09      1.008   ; qtot -3
  4202       CTL2     32   POPC    C1C   4202      -0.18     12.011   ; qtot -3.18
  4203       HAL2     32   POPC   HC11   4203       0.09      1.008   ; qtot -3.09
  4204       HAL2     32   POPC   HC12   4204       0.09      1.008   ; qtot -3
  4205       CTL2     32   POPC    C1B   4205      -0.18     12.011   ; qtot -3.18
  4206       HAL2     32   POPC   HB11   4206       0.09      1.008   ; qtot -3.09
  4207       HAL2     32   POPC   HB12   4207       0.09      1.008   ; qtot -3
  4208       CTL2     32   POPC    C1A   4208      -0.22     12.011   ; qtot -3.22
  4209       HAL2     32   POPC   HA11   4209       0.09      1.008   ; qtot -3.13
  4210       HAL2     32   POPC   HA12   4210       0.09      1.008   ; qtot -3.04
  4211         CL     32   POPC    C81   4211        0.9     12.011   ; qtot -2.14
  4212        OBL     32   POPC    O81   4212      -0.63    15.9994   ; qtot -2.77
  4213        OSL     32   POPC    O71   4213      -0.49    15.9994   ; qtot -3.26
  4214       CTL1     32   POPC     C7   4214       0.17     12.011   ; qtot -3.09
  4215       CTL2     32   POPC     C6   4215      -0.08     12.011   ; qtot -3.17
  4216       OSLP     32   POPC    O4P   4216      -0.57    15.9994   ; qtot -3.74
  4217         PL     32   POPC      P   4217        1.5     30.974   ; qtot -2.24
  4218        O2L     32   POPC    O2P   4218      -0.78    15.9994   ; qtot -3.02
  4219        O2L     32   POPC    O3P   4219      -0.78    15.9994   ; qtot -3.8
  4220       OSLP     32   POPC    O1P   4220      -0.57    15.9994   ; qtot -4.37
  4221       CTL2     32   POPC     C5   4221      -0.08     12.011   ; qtot -4.45
  4222       CTL2     32   POPC     C4   4222       -0.1     12.011   ; qtot -4.55
  4223        NTL     32   POPC      N   4223       -0.6     14.007   ; qtot -5.15
  4224       CTL5     32   POPC     C1   4224      -0.35     12.011   ; qtot -5.5
  4225         HL     32   POPC    H11   4225       0.25      1.008   ; qtot -5.25
  4226         HL     32   POPC    H12   4226       0.25      1.008   ; qtot -5
  4227         HL     32   POPC    H13   4227       0.25      1.008   ; qtot -4.75
  4228       CTL5     32   POPC     C2   4228      -0.35     12.011   ; qtot -5.1
  4229         HL     32   POPC    H21   4229       0.25      1.008   ; qtot -4.85
  4230         HL     32   POPC    H22   4230       0.25      1.008   ; qtot -4.6
  4231         HL     32   POPC    H23   4231       0.25      1.008   ; qtot -4.35
  4232       CTL5     32   POPC     C3   4232      -0.35     12.011   ; qtot -4.7
  4233         HL     32   POPC    H31   4233       0.25      1.008   ; qtot -4.45
  4234         HL     32   POPC    H32   4234       0.25      1.008   ; qtot -4.2
  4235         HL     32   POPC    H33   4235       0.25      1.008   ; qtot -3.95
  4236         HL     32   POPC    H41   4236       0.25      1.008   ; qtot -3.7
  4237         HL     32   POPC    H42   4237       0.25      1.008   ; qtot -3.45
  4238       HAL2     32   POPC    H51   4238       0.09      1.008   ; qtot -3.36
  4239       HAL2     32   POPC    H52   4239       0.09      1.008   ; qtot -3.27
  4240       HAL2     32   POPC    H61   4240       0.09      1.008   ; qtot -3.18
  4241       HAL2     32   POPC    H62   4241       0.09      1.008   ; qtot -3.09
  4242       HAL1     32   POPC     H7   4242       0.09      1.008   ; qtot -3
  4243       CTL2     32   POPC    C72   4243       0.08     12.011   ; qtot -2.92
  4244       HAL2     32   POPC   H721   4244       0.09      1.008   ; qtot -2.83
  4245       HAL2     32   POPC   H722   4245       0.09      1.008   ; qtot -2.74
  4246        OSL     32   POPC    O72   4246      -0.49    15.9994   ; qtot -3.23
  4247         CL     32   POPC    C82   4247        0.9     12.011   ; qtot -2.33
  4248        OBL     32   POPC    O82   4248      -0.63    15.9994   ; qtot -2.96
  4249       CTL2     32   POPC    C2A   4249      -0.22     12.011   ; qtot -3.18
  4250       HAL2     32   POPC   HA21   4250       0.09      1.008   ; qtot -3.09
  4251       HAL2     32   POPC   HA22   4251       0.09      1.008   ; qtot -3
  4252       CTL2     32   POPC    C2B   4252      -0.18     12.011   ; qtot -3.18
  4253       HAL2     32   POPC   HB21   4253       0.09      1.008   ; qtot -3.09
  4254       HAL2     32   POPC   HB22   4254       0.09      1.008   ; qtot -3
  4255       CTL2     32   POPC    C2C   4255      -0.18     12.011   ; qtot -3.18
  4256       HAL2     32   POPC   HC21   4256       0.09      1.008   ; qtot -3.09
  4257       HAL2     32   POPC   HC22   4257       0.09      1.008   ; qtot -3
  4258       CTL2     32   POPC    C2D   4258      -0.18     12.011   ; qtot -3.18
  4259       HAL2     32   POPC   HD21   4259       0.09      1.008   ; qtot -3.09
  4260       HAL2     32   POPC   HD22   4260       0.09      1.008   ; qtot -3
  4261       CTL2     32   POPC    C2E   4261      -0.18     12.011   ; qtot -3.18
  4262       HAL2     32   POPC   HE21   4262       0.09      1.008   ; qtot -3.09
  4263       HAL2     32   POPC   HE22   4263       0.09      1.008   ; qtot -3
  4264       CTL2     32   POPC    C2F   4264      -0.18     12.011   ; qtot -3.18
  4265       HAL2     32   POPC   HF21   4265       0.09      1.008   ; qtot -3.09
  4266       HAL2     32   POPC   HF22   4266       0.09      1.008   ; qtot -3
  4267       CTL2     32   POPC    C2G   4267      -0.18     12.011   ; qtot -3.18
  4268       HAL2     32   POPC   HG21   4268       0.09      1.008   ; qtot -3.09
  4269       HAL2     32   POPC   HG22   4269       0.09      1.008   ; qtot -3
  4270       CTL2     32   POPC    C2H   4270      -0.18     12.011   ; qtot -3.18
  4271       HAL2     32   POPC   HH21   4271       0.09      1.008   ; qtot -3.09
  4272       HAL2     32   POPC   HH22   4272       0.09      1.008   ; qtot -3
  4273       CTL2     32   POPC    C2I   4273      -0.18     12.011   ; qtot -3.18
  4274       HAL2     32   POPC   HI21   4274       0.09      1.008   ; qtot -3.09
  4275       HAL2     32   POPC   HI22   4275       0.09      1.008   ; qtot -3
  4276       CTL2     32   POPC    C2J   4276      -0.18     12.011   ; qtot -3.18
  4277       HAL2     32   POPC   HJ21   4277       0.09      1.008   ; qtot -3.09
  4278       HAL2     32   POPC   HJ22   4278       0.09      1.008   ; qtot -3
  4279       CTL2     32   POPC    C2K   4279      -0.18     12.011   ; qtot -3.18
  4280       HAL2     32   POPC   HK21   4280       0.09      1.008   ; qtot -3.09
  4281       HAL2     32   POPC   HK22   4281       0.09      1.008   ; qtot -3
  4282       CTL2     32   POPC    C2L   4282      -0.18     12.011   ; qtot -3.18
  4283       HAL2     32   POPC   HL21   4283       0.09      1.008   ; qtot -3.09
  4284       HAL2     32   POPC   HL22   4284       0.09      1.008   ; qtot -3
  4285       CTL2     32   POPC    C2M   4285      -0.18     12.011   ; qtot -3.18
  4286       HAL2     32   POPC   HM21   4286       0.09      1.008   ; qtot -3.09
  4287       HAL2     32   POPC   HM22   4287       0.09      1.008   ; qtot -3
  4288       CTL2     32   POPC    C2N   4288      -0.18     12.011   ; qtot -3.18
  4289       HAL2     32   POPC   HN21   4289       0.09      1.008   ; qtot -3.09
  4290       HAL2     32   POPC   HN22   4290       0.09      1.008   ; qtot -3
  4291       CTL3     32   POPC    C2T   4291      -0.27     12.011   ; qtot -3.27
  4292       HAL3     32   POPC   HT21   4292       0.09      1.008   ; qtot -3.18
  4293       HAL3     32   POPC   HT22   4293       0.09      1.008   ; qtot -3.09
  4294       HAL3     32   POPC   HT23   4294       0.09      1.008   ; qtot -3
; residue  33 POPC rtp POPC q  0.0
  4295       CTL3     33   POPC    C1T   4295      -0.27     12.011   ; qtot -3.27
  4296       HAL3     33   POPC   HT11   4296       0.09      1.008   ; qtot -3.18
  4297       HAL3     33   POPC   HT12   4297       0.09      1.008   ; qtot -3.09
  4298       HAL3     33   POPC   HT13   4298       0.09      1.008   ; qtot -3
  4299       CTL2     33   POPC    C1N   4299      -0.18     12.011   ; qtot -3.18
  4300       HAL2     33   POPC   HN11   4300       0.09      1.008   ; qtot -3.09
  4301       HAL2     33   POPC   HN12   4301       0.09      1.008   ; qtot -3
  4302       CTL2     33   POPC    C1M   4302      -0.18     12.011   ; qtot -3.18
  4303       HAL2     33   POPC   HM11   4303       0.09      1.008   ; qtot -3.09
  4304       HAL2     33   POPC   HM12   4304       0.09      1.008   ; qtot -3
  4305       CTL2     33   POPC    C1L   4305      -0.18     12.011   ; qtot -3.18
  4306       HAL2     33   POPC   HL11   4306       0.09      1.008   ; qtot -3.09
  4307       HAL2     33   POPC   HL12   4307       0.09      1.008   ; qtot -3
  4308       CTL2     33   POPC    C1K   4308      -0.18     12.011   ; qtot -3.18
  4309       HAL2     33   POPC   HK11   4309       0.09      1.008   ; qtot -3.09
  4310       HAL2     33   POPC   HK12   4310       0.09      1.008   ; qtot -3
  4311       CTL2     33   POPC    C1J   4311      -0.18     12.011   ; qtot -3.18
  4312       HAL2     33   POPC   HJ11   4312       0.09      1.008   ; qtot -3.09
  4313       HAL2     33   POPC   HJ12   4313       0.09      1.008   ; qtot -3
  4314       CTL2     33   POPC    C1I   4314      -0.18     12.011   ; qtot -3.18
  4315       HAL2     33   POPC   HI11   4315       0.09      1.008   ; qtot -3.09
  4316       HAL2     33   POPC   HI12   4316       0.09      1.008   ; qtot -3
  4317       CTL2     33   POPC    C1H   4317      -0.18     12.011   ; qtot -3.18
  4318       HAL2     33   POPC   HH11   4318       0.09      1.008   ; qtot -3.09
  4319       HAL2     33   POPC   HH12   4319       0.09      1.008   ; qtot -3
  4320       CEL1     33   POPC    CZ2   4320      -0.15     12.011   ; qtot -3.15
  4321       HEL1     33   POPC    HZ2   4321       0.15      1.008   ; qtot -3
  4322       CEL1     33   POPC    CZ1   4322      -0.15     12.011   ; qtot -3.15
  4323       HEL1     33   POPC    HZ1   4323       0.15      1.008   ; qtot -3
  4324       CTL2     33   POPC    C1G   4324      -0.18     12.011   ; qtot -3.18
  4325       HAL2     33   POPC   HG11   4325       0.09      1.008   ; qtot -3.09
  4326       HAL2     33   POPC   HG12   4326       0.09      1.008   ; qtot -3
  4327       CTL2     33   POPC    C1F   4327      -0.18     12.011   ; qtot -3.18
  4328       HAL2     33   POPC   HF11   4328       0.09      1.008   ; qtot -3.09
  4329       HAL2     33   POPC   HF12   4329       0.09      1.008   ; qtot -3
  4330       CTL2     33   POPC    C1E   4330      -0.18     12.011   ; qtot -3.18
  4331       HAL2     33   POPC   HE11   4331       0.09      1.008   ; qtot -3.09
  4332       HAL2     33   POPC   HE12   4332       0.09      1.008   ; qtot -3
  4333       CTL2     33   POPC    C1D   4333      -0.18     12.011   ; qtot -3.18
  4334       HAL2     33   POPC   HD11   4334       0.09      1.008   ; qtot -3.09
  4335       HAL2     33   POPC   HD12   4335       0.09      1.008   ; qtot -3
  4336       CTL2     33   POPC    C1C   4336      -0.18     12.011   ; qtot -3.18
  4337       HAL2     33   POPC   HC11   4337       0.09      1.008   ; qtot -3.09
  4338       HAL2     33   POPC   HC12   4338       0.09      1.008   ; qtot -3
  4339       CTL2     33   POPC    C1B   4339      -0.18     12.011   ; qtot -3.18
  4340       HAL2     33   POPC   HB11   4340       0.09      1.008   ; qtot -3.09
  4341       HAL2     33   POPC   HB12   4341       0.09      1.008   ; qtot -3
  4342       CTL2     33   POPC    C1A   4342      -0.22     12.011   ; qtot -3.22
  4343       HAL2     33   POPC   HA11   4343       0.09      1.008   ; qtot -3.13
  4344       HAL2     33   POPC   HA12   4344       0.09      1.008   ; qtot -3.04
  4345         CL     33   POPC    C81   4345        0.9     12.011   ; qtot -2.14
  4346        OBL     33   POPC    O81   4346      -0.63    15.9994   ; qtot -2.77
  4347        OSL     33   POPC    O71   4347      -0.49    15.9994   ; qtot -3.26
  4348       CTL1     33   POPC     C7   4348       0.17     12.011   ; qtot -3.09
  4349       CTL2     33   POPC     C6   4349      -0.08     12.011   ; qtot -3.17
  4350       OSLP     33   POPC    O4P   4350      -0.57    15.9994   ; qtot -3.74
  4351         PL     33   POPC      P   4351        1.5     30.974   ; qtot -2.24
  4352        O2L     33   POPC    O2P   4352      -0.78    15.9994   ; qtot -3.02
  4353        O2L     33   POPC    O3P   4353      -0.78    15.9994   ; qtot -3.8
  4354       OSLP     33   POPC    O1P   4354      -0.57    15.9994   ; qtot -4.37
  4355       CTL2     33   POPC     C5   4355      -0.08     12.011   ; qtot -4.45
  4356       CTL2     33   POPC     C4   4356       -0.1     12.011   ; qtot -4.55
  4357        NTL     33   POPC      N   4357       -0.6     14.007   ; qtot -5.15
  4358       CTL5     33   POPC     C1   4358      -0.35     12.011   ; qtot -5.5
  4359         HL     33   POPC    H11   4359       0.25      1.008   ; qtot -5.25
  4360         HL     33   POPC    H12   4360       0.25      1.008   ; qtot -5
  4361         HL     33   POPC    H13   4361       0.25      1.008   ; qtot -4.75
  4362       CTL5     33   POPC     C2   4362      -0.35     12.011   ; qtot -5.1
  4363         HL     33   POPC    H21   4363       0.25      1.008   ; qtot -4.85
  4364         HL     33   POPC    H22   4364       0.25      1.008   ; qtot -4.6
  4365         HL     33   POPC    H23   4365       0.25      1.008   ; qtot -4.35
  4366       CTL5     33   POPC     C3   4366      -0.35     12.011   ; qtot -4.7
  4367         HL     33   POPC    H31   4367       0.25      1.008   ; qtot -4.45
  4368         HL     33   POPC    H32   4368       0.25      1.008   ; qtot -4.2
  4369         HL     33   POPC    H33   4369       0.25      1.008   ; qtot -3.95
  4370         HL     33   POPC    H41   4370       0.25      1.008   ; qtot -3.7
  4371         HL     33   POPC    H42   4371       0.25      1.008   ; qtot -3.45
  4372       HAL2     33   POPC    H51   4372       0.09      1.008   ; qtot -3.36
  4373       HAL2     33   POPC    H52   4373       0.09      1.008   ; qtot -3.27
  4374       HAL2     33   POPC    H61   4374       0.09      1.008   ; qtot -3.18
  4375       HAL2     33   POPC    H62   4375       0.09      1.008   ; qtot -3.09
  4376       HAL1     33   POPC     H7   4376       0.09      1.008   ; qtot -3
  4377       CTL2     33   POPC    C72   4377       0.08     12.011   ; qtot -2.92
  4378       HAL2     33   POPC   H721   4378       0.09      1.008   ; qtot -2.83
  4379       HAL2     33   POPC   H722   4379       0.09      1.008   ; qtot -2.74
  4380        OSL     33   POPC    O72   4380      -0.49    15.9994   ; qtot -3.23
  4381         CL     33   POPC    C82   4381        0.9     12.011   ; qtot -2.33
  4382        OBL     33   POPC    O82   4382      -0.63    15.9994   ; qtot -2.96
  4383       CTL2     33   POPC    C2A   4383      -0.22     12.011   ; qtot -3.18
  4384       HAL2     33   POPC   HA21   4384       0.09      1.008   ; qtot -3.09
  4385       HAL2     33   POPC   HA22   4385       0.09      1.008   ; qtot -3
  4386       CTL2     33   POPC    C2B   4386      -0.18     12.011   ; qtot -3.18
  4387       HAL2     33   POPC   HB21   4387       0.09      1.008   ; qtot -3.09
  4388       HAL2     33   POPC   HB22   4388       0.09      1.008   ; qtot -3
  4389       CTL2     33   POPC    C2C   4389      -0.18     12.011   ; qtot -3.18
  4390       HAL2     33   POPC   HC21   4390       0.09      1.008   ; qtot -3.09
  4391       HAL2     33   POPC   HC22   4391       0.09      1.008   ; qtot -3
  4392       CTL2     33   POPC    C2D   4392      -0.18     12.011   ; qtot -3.18
  4393       HAL2     33   POPC   HD21   4393       0.09      1.008   ; qtot -3.09
  4394       HAL2     33   POPC   HD22   4394       0.09      1.008   ; qtot -3
  4395       CTL2     33   POPC    C2E   4395      -0.18     12.011   ; qtot -3.18
  4396       HAL2     33   POPC   HE21   4396       0.09      1.008   ; qtot -3.09
  4397       HAL2     33   POPC   HE22   4397       0.09      1.008   ; qtot -3
  4398       CTL2     33   POPC    C2F   4398      -0.18     12.011   ; qtot -3.18
  4399       HAL2     33   POPC   HF21   4399       0.09      1.008   ; qtot -3.09
  4400       HAL2     33   POPC   HF22   4400       0.09      1.008   ; qtot -3
  4401       CTL2     33   POPC    C2G   4401      -0.18     12.011   ; qtot -3.18
  4402       HAL2     33   POPC   HG21   4402       0.09      1.008   ; qtot -3.09
  4403       HAL2     33   POPC   HG22   4403       0.09      1.008   ; qtot -3
  4404       CTL2     33   POPC    C2H   4404      -0.18     12.011   ; qtot -3.18
  4405       HAL2     33   POPC   HH21   4405       0.09      1.008   ; qtot -3.09
  4406       HAL2     33   POPC   HH22   4406       0.09      1.008   ; qtot -3
  4407       CTL2     33   POPC    C2I   4407      -0.18     12.011   ; qtot -3.18
  4408       HAL2     33   POPC   HI21   4408       0.09      1.008   ; qtot -3.09
  4409       HAL2     33   POPC   HI22   4409       0.09      1.008   ; qtot -3
  4410       CTL2     33   POPC    C2J   4410      -0.18     12.011   ; qtot -3.18
  4411       HAL2     33   POPC   HJ21   4411       0.09      1.008   ; qtot -3.09
  4412       HAL2     33   POPC   HJ22   4412       0.09      1.008   ; qtot -3
  4413       CTL2     33   POPC    C2K   4413      -0.18     12.011   ; qtot -3.18
  4414       HAL2     33   POPC   HK21   4414       0.09      1.008   ; qtot -3.09
  4415       HAL2     33   POPC   HK22   4415       0.09      1.008   ; qtot -3
  4416       CTL2     33   POPC    C2L   4416      -0.18     12.011   ; qtot -3.18
  4417       HAL2     33   POPC   HL21   4417       0.09      1.008   ; qtot -3.09
  4418       HAL2     33   POPC   HL22   4418       0.09      1.008   ; qtot -3
  4419       CTL2     33   POPC    C2M   4419      -0.18     12.011   ; qtot -3.18
  4420       HAL2     33   POPC   HM21   4420       0.09      1.008   ; qtot -3.09
  4421       HAL2     33   POPC   HM22   4421       0.09      1.008   ; qtot -3
  4422       CTL2     33   POPC    C2N   4422      -0.18     12.011   ; qtot -3.18
  4423       HAL2     33   POPC   HN21   4423       0.09      1.008   ; qtot -3.09
  4424       HAL2     33   POPC   HN22   4424       0.09      1.008   ; qtot -3
  4425       CTL3     33   POPC    C2T   4425      -0.27     12.011   ; qtot -3.27
  4426       HAL3     33   POPC   HT21   4426       0.09      1.008   ; qtot -3.18
  4427       HAL3     33   POPC   HT22   4427       0.09      1.008   ; qtot -3.09
  4428       HAL3     33   POPC   HT23   4428       0.09      1.008   ; qtot -3
; residue  34 POPC rtp POPC q  0.0
  4429       CTL3     34   POPC    C1T   4429      -0.27     12.011   ; qtot -3.27
  4430       HAL3     34   POPC   HT11   4430       0.09      1.008   ; qtot -3.18
  4431       HAL3     34   POPC   HT12   4431       0.09      1.008   ; qtot -3.09
  4432       HAL3     34   POPC   HT13   4432       0.09      1.008   ; qtot -3
  4433       CTL2     34   POPC    C1N   4433      -0.18     12.011   ; qtot -3.18
  4434       HAL2     34   POPC   HN11   4434       0.09      1.008   ; qtot -3.09
  4435       HAL2     34   POPC   HN12   4435       0.09      1.008   ; qtot -3
  4436       CTL2     34   POPC    C1M   4436      -0.18     12.011   ; qtot -3.18
  4437       HAL2     34   POPC   HM11   4437       0.09      1.008   ; qtot -3.09
  4438       HAL2     34   POPC   HM12   4438       0.09      1.008   ; qtot -3
  4439       CTL2     34   POPC    C1L   4439      -0.18     12.011   ; qtot -3.18
  4440       HAL2     34   POPC   HL11   4440       0.09      1.008   ; qtot -3.09
  4441       HAL2     34   POPC   HL12   4441       0.09      1.008   ; qtot -3
  4442       CTL2     34   POPC    C1K   4442      -0.18     12.011   ; qtot -3.18
  4443       HAL2     34   POPC   HK11   4443       0.09      1.008   ; qtot -3.09
  4444       HAL2     34   POPC   HK12   4444       0.09      1.008   ; qtot -3
  4445       CTL2     34   POPC    C1J   4445      -0.18     12.011   ; qtot -3.18
  4446       HAL2     34   POPC   HJ11   4446       0.09      1.008   ; qtot -3.09
  4447       HAL2     34   POPC   HJ12   4447       0.09      1.008   ; qtot -3
  4448       CTL2     34   POPC    C1I   4448      -0.18     12.011   ; qtot -3.18
  4449       HAL2     34   POPC   HI11   4449       0.09      1.008   ; qtot -3.09
  4450       HAL2     34   POPC   HI12   4450       0.09      1.008   ; qtot -3
  4451       CTL2     34   POPC    C1H   4451      -0.18     12.011   ; qtot -3.18
  4452       HAL2     34   POPC   HH11   4452       0.09      1.008   ; qtot -3.09
  4453       HAL2     34   POPC   HH12   4453       0.09      1.008   ; qtot -3
  4454       CEL1     34   POPC    CZ2   4454      -0.15     12.011   ; qtot -3.15
  4455       HEL1     34   POPC    HZ2   4455       0.15      1.008   ; qtot -3
  4456       CEL1     34   POPC    CZ1   4456      -0.15     12.011   ; qtot -3.15
  4457       HEL1     34   POPC    HZ1   4457       0.15      1.008   ; qtot -3
  4458       CTL2     34   POPC    C1G   4458      -0.18     12.011   ; qtot -3.18
  4459       HAL2     34   POPC   HG11   4459       0.09      1.008   ; qtot -3.09
  4460       HAL2     34   POPC   HG12   4460       0.09      1.008   ; qtot -3
  4461       CTL2     34   POPC    C1F   4461      -0.18     12.011   ; qtot -3.18
  4462       HAL2     34   POPC   HF11   4462       0.09      1.008   ; qtot -3.09
  4463       HAL2     34   POPC   HF12   4463       0.09      1.008   ; qtot -3
  4464       CTL2     34   POPC    C1E   4464      -0.18     12.011   ; qtot -3.18
  4465       HAL2     34   POPC   HE11   4465       0.09      1.008   ; qtot -3.09
  4466       HAL2     34   POPC   HE12   4466       0.09      1.008   ; qtot -3
  4467       CTL2     34   POPC    C1D   4467      -0.18     12.011   ; qtot -3.18
  4468       HAL2     34   POPC   HD11   4468       0.09      1.008   ; qtot -3.09
  4469       HAL2     34   POPC   HD12   4469       0.09      1.008   ; qtot -3
  4470       CTL2     34   POPC    C1C   4470      -0.18     12.011   ; qtot -3.18
  4471       HAL2     34   POPC   HC11   4471       0.09      1.008   ; qtot -3.09
  4472       HAL2     34   POPC   HC12   4472       0.09      1.008   ; qtot -3
  4473       CTL2     34   POPC    C1B   4473      -0.18     12.011   ; qtot -3.18
  4474       HAL2     34   POPC   HB11   4474       0.09      1.008   ; qtot -3.09
  4475       HAL2     34   POPC   HB12   4475       0.09      1.008   ; qtot -3
  4476       CTL2     34   POPC    C1A   4476      -0.22     12.011   ; qtot -3.22
  4477       HAL2     34   POPC   HA11   4477       0.09      1.008   ; qtot -3.13
  4478       HAL2     34   POPC   HA12   4478       0.09      1.008   ; qtot -3.04
  4479         CL     34   POPC    C81   4479        0.9     12.011   ; qtot -2.14
  4480        OBL     34   POPC    O81   4480      -0.63    15.9994   ; qtot -2.77
  4481        OSL     34   POPC    O71   4481      -0.49    15.9994   ; qtot -3.26
  4482       CTL1     34   POPC     C7   4482       0.17     12.011   ; qtot -3.09
  4483       CTL2     34   POPC     C6   4483      -0.08     12.011   ; qtot -3.17
  4484       OSLP     34   POPC    O4P   4484      -0.57    15.9994   ; qtot -3.74
  4485         PL     34   POPC      P   4485        1.5     30.974   ; qtot -2.24
  4486        O2L     34   POPC    O2P   4486      -0.78    15.9994   ; qtot -3.02
  4487        O2L     34   POPC    O3P   4487      -0.78    15.9994   ; qtot -3.8
  4488       OSLP     34   POPC    O1P   4488      -0.57    15.9994   ; qtot -4.37
  4489       CTL2     34   POPC     C5   4489      -0.08     12.011   ; qtot -4.45
  4490       CTL2     34   POPC     C4   4490       -0.1     12.011   ; qtot -4.55
  4491        NTL     34   POPC      N   4491       -0.6     14.007   ; qtot -5.15
  4492       CTL5     34   POPC     C1   4492      -0.35     12.011   ; qtot -5.5
  4493         HL     34   POPC    H11   4493       0.25      1.008   ; qtot -5.25
  4494         HL     34   POPC    H12   4494       0.25      1.008   ; qtot -5
  4495         HL     34   POPC    H13   4495       0.25      1.008   ; qtot -4.75
  4496       CTL5     34   POPC     C2   4496      -0.35     12.011   ; qtot -5.1
  4497         HL     34   POPC    H21   4497       0.25      1.008   ; qtot -4.85
  4498         HL     34   POPC    H22   4498       0.25      1.008   ; qtot -4.6
  4499         HL     34   POPC    H23   4499       0.25      1.008   ; qtot -4.35
  4500       CTL5     34   POPC     C3   4500      -0.35     12.011   ; qtot -4.7
  4501         HL     34   POPC    H31   4501       0.25      1.008   ; qtot -4.45
  4502         HL     34   POPC    H32   4502       0.25      1.008   ; qtot -4.2
  4503         HL     34   POPC    H33   4503       0.25      1.008   ; qtot -3.95
  4504         HL     34   POPC    H41   4504       0.25      1.008   ; qtot -3.7
  4505         HL     34   POPC    H42   4505       0.25      1.008   ; qtot -3.45
  4506       HAL2     34   POPC    H51   4506       0.09      1.008   ; qtot -3.36
  4507       HAL2     34   POPC    H52   4507       0.09      1.008   ; qtot -3.27
  4508       HAL2     34   POPC    H61   4508       0.09      1.008   ; qtot -3.18
  4509       HAL2     34   POPC    H62   4509       0.09      1.008   ; qtot -3.09
  4510       HAL1     34   POPC     H7   4510       0.09      1.008   ; qtot -3
  4511       CTL2     34   POPC    C72   4511       0.08     12.011   ; qtot -2.92
  4512       HAL2     34   POPC   H721   4512       0.09      1.008   ; qtot -2.83
  4513       HAL2     34   POPC   H722   4513       0.09      1.008   ; qtot -2.74
  4514        OSL     34   POPC    O72   4514      -0.49    15.9994   ; qtot -3.23
  4515         CL     34   POPC    C82   4515        0.9     12.011   ; qtot -2.33
  4516        OBL     34   POPC    O82   4516      -0.63    15.9994   ; qtot -2.96
  4517       CTL2     34   POPC    C2A   4517      -0.22     12.011   ; qtot -3.18
  4518       HAL2     34   POPC   HA21   4518       0.09      1.008   ; qtot -3.09
  4519       HAL2     34   POPC   HA22   4519       0.09      1.008   ; qtot -3
  4520       CTL2     34   POPC    C2B   4520      -0.18     12.011   ; qtot -3.18
  4521       HAL2     34   POPC   HB21   4521       0.09      1.008   ; qtot -3.09
  4522       HAL2     34   POPC   HB22   4522       0.09      1.008   ; qtot -3
  4523       CTL2     34   POPC    C2C   4523      -0.18     12.011   ; qtot -3.18
  4524       HAL2     34   POPC   HC21   4524       0.09      1.008   ; qtot -3.09
  4525       HAL2     34   POPC   HC22   4525       0.09      1.008   ; qtot -3
  4526       CTL2     34   POPC    C2D   4526      -0.18     12.011   ; qtot -3.18
  4527       HAL2     34   POPC   HD21   4527       0.09      1.008   ; qtot -3.09
  4528       HAL2     34   POPC   HD22   4528       0.09      1.008   ; qtot -3
  4529       CTL2     34   POPC    C2E   4529      -0.18     12.011   ; qtot -3.18
  4530       HAL2     34   POPC   HE21   4530       0.09      1.008   ; qtot -3.09
  4531       HAL2     34   POPC   HE22   4531       0.09      1.008   ; qtot -3
  4532       CTL2     34   POPC    C2F   4532      -0.18     12.011   ; qtot -3.18
  4533       HAL2     34   POPC   HF21   4533       0.09      1.008   ; qtot -3.09
  4534       HAL2     34   POPC   HF22   4534       0.09      1.008   ; qtot -3
  4535       CTL2     34   POPC    C2G   4535      -0.18     12.011   ; qtot -3.18
  4536       HAL2     34   POPC   HG21   4536       0.09      1.008   ; qtot -3.09
  4537       HAL2     34   POPC   HG22   4537       0.09      1.008   ; qtot -3
  4538       CTL2     34   POPC    C2H   4538      -0.18     12.011   ; qtot -3.18
  4539       HAL2     34   POPC   HH21   4539       0.09      1.008   ; qtot -3.09
  4540       HAL2     34   POPC   HH22   4540       0.09      1.008   ; qtot -3
  4541       CTL2     34   POPC    C2I   4541      -0.18     12.011   ; qtot -3.18
  4542       HAL2     34   POPC   HI21   4542       0.09      1.008   ; qtot -3.09
  4543       HAL2     34   POPC   HI22   4543       0.09      1.008   ; qtot -3
  4544       CTL2     34   POPC    C2J   4544      -0.18     12.011   ; qtot -3.18
  4545       HAL2     34   POPC   HJ21   4545       0.09      1.008   ; qtot -3.09
  4546       HAL2     34   POPC   HJ22   4546       0.09      1.008   ; qtot -3
  4547       CTL2     34   POPC    C2K   4547      -0.18     12.011   ; qtot -3.18
  4548       HAL2     34   POPC   HK21   4548       0.09      1.008   ; qtot -3.09
  4549       HAL2     34   POPC   HK22   4549       0.09      1.008   ; qtot -3
  4550       CTL2     34   POPC    C2L   4550      -0.18     12.011   ; qtot -3.18
  4551       HAL2     34   POPC   HL21   4551       0.09      1.008   ; qtot -3.09
  4552       HAL2     34   POPC   HL22   4552       0.09      1.008   ; qtot -3
  4553       CTL2     34   POPC    C2M   4553      -0.18     12.011   ; qtot -3.18
  4554       HAL2     34   POPC   HM21   4554       0.09      1.008   ; qtot -3.09
  4555       HAL2     34   POPC   HM22   4555       0.09      1.008   ; qtot -3
  4556       CTL2     34   POPC    C2N   4556      -0.18     12.011   ; qtot -3.18
  4557       HAL2     34   POPC   HN21   4557       0.09      1.008   ; qtot -3.09
  4558       HAL2     34   POPC   HN22   4558       0.09      1.008   ; qtot -3
  4559       CTL3     34   POPC    C2T   4559      -0.27     12.011   ; qtot -3.27
  4560       HAL3     34   POPC   HT21   4560       0.09      1.008   ; qtot -3.18
  4561       HAL3     34   POPC   HT22   4561       0.09      1.008   ; qtot -3.09
  4562       HAL3     34   POPC   HT23   4562       0.09      1.008   ; qtot -3
; residue  35 POPC rtp POPC q  0.0
  4563       CTL3     35   POPC    C1T   4563      -0.27     12.011   ; qtot -3.27
  4564       HAL3     35   POPC   HT11   4564       0.09      1.008   ; qtot -3.18
  4565       HAL3     35   POPC   HT12   4565       0.09      1.008   ; qtot -3.09
  4566       HAL3     35   POPC   HT13   4566       0.09      1.008   ; qtot -3
  4567       CTL2     35   POPC    C1N   4567      -0.18     12.011   ; qtot -3.18
  4568       HAL2     35   POPC   HN11   4568       0.09      1.008   ; qtot -3.09
  4569       HAL2     35   POPC   HN12   4569       0.09      1.008   ; qtot -3
  4570       CTL2     35   POPC    C1M   4570      -0.18     12.011   ; qtot -3.18
  4571       HAL2     35   POPC   HM11   4571       0.09      1.008   ; qtot -3.09
  4572       HAL2     35   POPC   HM12   4572       0.09      1.008   ; qtot -3
  4573       CTL2     35   POPC    C1L   4573      -0.18     12.011   ; qtot -3.18
  4574       HAL2     35   POPC   HL11   4574       0.09      1.008   ; qtot -3.09
  4575       HAL2     35   POPC   HL12   4575       0.09      1.008   ; qtot -3
  4576       CTL2     35   POPC    C1K   4576      -0.18     12.011   ; qtot -3.18
  4577       HAL2     35   POPC   HK11   4577       0.09      1.008   ; qtot -3.09
  4578       HAL2     35   POPC   HK12   4578       0.09      1.008   ; qtot -3
  4579       CTL2     35   POPC    C1J   4579      -0.18     12.011   ; qtot -3.18
  4580       HAL2     35   POPC   HJ11   4580       0.09      1.008   ; qtot -3.09
  4581       HAL2     35   POPC   HJ12   4581       0.09      1.008   ; qtot -3
  4582       CTL2     35   POPC    C1I   4582      -0.18     12.011   ; qtot -3.18
  4583       HAL2     35   POPC   HI11   4583       0.09      1.008   ; qtot -3.09
  4584       HAL2     35   POPC   HI12   4584       0.09      1.008   ; qtot -3
  4585       CTL2     35   POPC    C1H   4585      -0.18     12.011   ; qtot -3.18
  4586       HAL2     35   POPC   HH11   4586       0.09      1.008   ; qtot -3.09
  4587       HAL2     35   POPC   HH12   4587       0.09      1.008   ; qtot -3
  4588       CEL1     35   POPC    CZ2   4588      -0.15     12.011   ; qtot -3.15
  4589       HEL1     35   POPC    HZ2   4589       0.15      1.008   ; qtot -3
  4590       CEL1     35   POPC    CZ1   4590      -0.15     12.011   ; qtot -3.15
  4591       HEL1     35   POPC    HZ1   4591       0.15      1.008   ; qtot -3
  4592       CTL2     35   POPC    C1G   4592      -0.18     12.011   ; qtot -3.18
  4593       HAL2     35   POPC   HG11   4593       0.09      1.008   ; qtot -3.09
  4594       HAL2     35   POPC   HG12   4594       0.09      1.008   ; qtot -3
  4595       CTL2     35   POPC    C1F   4595      -0.18     12.011   ; qtot -3.18
  4596       HAL2     35   POPC   HF11   4596       0.09      1.008   ; qtot -3.09
  4597       HAL2     35   POPC   HF12   4597       0.09      1.008   ; qtot -3
  4598       CTL2     35   POPC    C1E   4598      -0.18     12.011   ; qtot -3.18
  4599       HAL2     35   POPC   HE11   4599       0.09      1.008   ; qtot -3.09
  4600       HAL2     35   POPC   HE12   4600       0.09      1.008   ; qtot -3
  4601       CTL2     35   POPC    C1D   4601      -0.18     12.011   ; qtot -3.18
  4602       HAL2     35   POPC   HD11   4602       0.09      1.008   ; qtot -3.09
  4603       HAL2     35   POPC   HD12   4603       0.09      1.008   ; qtot -3
  4604       CTL2     35   POPC    C1C   4604      -0.18     12.011   ; qtot -3.18
  4605       HAL2     35   POPC   HC11   4605       0.09      1.008   ; qtot -3.09
  4606       HAL2     35   POPC   HC12   4606       0.09      1.008   ; qtot -3
  4607       CTL2     35   POPC    C1B   4607      -0.18     12.011   ; qtot -3.18
  4608       HAL2     35   POPC   HB11   4608       0.09      1.008   ; qtot -3.09
  4609       HAL2     35   POPC   HB12   4609       0.09      1.008   ; qtot -3
  4610       CTL2     35   POPC    C1A   4610      -0.22     12.011   ; qtot -3.22
  4611       HAL2     35   POPC   HA11   4611       0.09      1.008   ; qtot -3.13
  4612       HAL2     35   POPC   HA12   4612       0.09      1.008   ; qtot -3.04
  4613         CL     35   POPC    C81   4613        0.9     12.011   ; qtot -2.14
  4614        OBL     35   POPC    O81   4614      -0.63    15.9994   ; qtot -2.77
  4615        OSL     35   POPC    O71   4615      -0.49    15.9994   ; qtot -3.26
  4616       CTL1     35   POPC     C7   4616       0.17     12.011   ; qtot -3.09
  4617       CTL2     35   POPC     C6   4617      -0.08     12.011   ; qtot -3.17
  4618       OSLP     35   POPC    O4P   4618      -0.57    15.9994   ; qtot -3.74
  4619         PL     35   POPC      P   4619        1.5     30.974   ; qtot -2.24
  4620        O2L     35   POPC    O2P   4620      -0.78    15.9994   ; qtot -3.02
  4621        O2L     35   POPC    O3P   4621      -0.78    15.9994   ; qtot -3.8
  4622       OSLP     35   POPC    O1P   4622      -0.57    15.9994   ; qtot -4.37
  4623       CTL2     35   POPC     C5   4623      -0.08     12.011   ; qtot -4.45
  4624       CTL2     35   POPC     C4   4624       -0.1     12.011   ; qtot -4.55
  4625        NTL     35   POPC      N   4625       -0.6     14.007   ; qtot -5.15
  4626       CTL5     35   POPC     C1   4626      -0.35     12.011   ; qtot -5.5
  4627         HL     35   POPC    H11   4627       0.25      1.008   ; qtot -5.25
  4628         HL     35   POPC    H12   4628       0.25      1.008   ; qtot -5
  4629         HL     35   POPC    H13   4629       0.25      1.008   ; qtot -4.75
  4630       CTL5     35   POPC     C2   4630      -0.35     12.011   ; qtot -5.1
  4631         HL     35   POPC    H21   4631       0.25      1.008   ; qtot -4.85
  4632         HL     35   POPC    H22   4632       0.25      1.008   ; qtot -4.6
  4633         HL     35   POPC    H23   4633       0.25      1.008   ; qtot -4.35
  4634       CTL5     35   POPC     C3   4634      -0.35     12.011   ; qtot -4.7
  4635         HL     35   POPC    H31   4635       0.25      1.008   ; qtot -4.45
  4636         HL     35   POPC    H32   4636       0.25      1.008   ; qtot -4.2
  4637         HL     35   POPC    H33   4637       0.25      1.008   ; qtot -3.95
  4638         HL     35   POPC    H41   4638       0.25      1.008   ; qtot -3.7
  4639         HL     35   POPC    H42   4639       0.25      1.008   ; qtot -3.45
  4640       HAL2     35   POPC    H51   4640       0.09      1.008   ; qtot -3.36
  4641       HAL2     35   POPC    H52   4641       0.09      1.008   ; qtot -3.27
  4642       HAL2     35   POPC    H61   4642       0.09      1.008   ; qtot -3.18
  4643       HAL2     35   POPC    H62   4643       0.09      1.008   ; qtot -3.09
  4644       HAL1     35   POPC     H7   4644       0.09      1.008   ; qtot -3
  4645       CTL2     35   POPC    C72   4645       0.08     12.011   ; qtot -2.92
  4646       HAL2     35   POPC   H721   4646       0.09      1.008   ; qtot -2.83
  4647       HAL2     35   POPC   H722   4647       0.09      1.008   ; qtot -2.74
  4648        OSL     35   POPC    O72   4648      -0.49    15.9994   ; qtot -3.23
  4649         CL     35   POPC    C82   4649        0.9     12.011   ; qtot -2.33
  4650        OBL     35   POPC    O82   4650      -0.63    15.9994   ; qtot -2.96
  4651       CTL2     35   POPC    C2A   4651      -0.22     12.011   ; qtot -3.18
  4652       HAL2     35   POPC   HA21   4652       0.09      1.008   ; qtot -3.09
  4653       HAL2     35   POPC   HA22   4653       0.09      1.008   ; qtot -3
  4654       CTL2     35   POPC    C2B   4654      -0.18     12.011   ; qtot -3.18
  4655       HAL2     35   POPC   HB21   4655       0.09      1.008   ; qtot -3.09
  4656       HAL2     35   POPC   HB22   4656       0.09      1.008   ; qtot -3
  4657       CTL2     35   POPC    C2C   4657      -0.18     12.011   ; qtot -3.18
  4658       HAL2     35   POPC   HC21   4658       0.09      1.008   ; qtot -3.09
  4659       HAL2     35   POPC   HC22   4659       0.09      1.008   ; qtot -3
  4660       CTL2     35   POPC    C2D   4660      -0.18     12.011   ; qtot -3.18
  4661       HAL2     35   POPC   HD21   4661       0.09      1.008   ; qtot -3.09
  4662       HAL2     35   POPC   HD22   4662       0.09      1.008   ; qtot -3
  4663       CTL2     35   POPC    C2E   4663      -0.18     12.011   ; qtot -3.18
  4664       HAL2     35   POPC   HE21   4664       0.09      1.008   ; qtot -3.09
  4665       HAL2     35   POPC   HE22   4665       0.09      1.008   ; qtot -3
  4666       CTL2     35   POPC    C2F   4666      -0.18     12.011   ; qtot -3.18
  4667       HAL2     35   POPC   HF21   4667       0.09      1.008   ; qtot -3.09
  4668       HAL2     35   POPC   HF22   4668       0.09      1.008   ; qtot -3
  4669       CTL2     35   POPC    C2G   4669      -0.18     12.011   ; qtot -3.18
  4670       HAL2     35   POPC   HG21   4670       0.09      1.008   ; qtot -3.09
  4671       HAL2     35   POPC   HG22   4671       0.09      1.008   ; qtot -3
  4672       CTL2     35   POPC    C2H   4672      -0.18     12.011   ; qtot -3.18
  4673       HAL2     35   POPC   HH21   4673       0.09      1.008   ; qtot -3.09
  4674       HAL2     35   POPC   HH22   4674       0.09      1.008   ; qtot -3
  4675       CTL2     35   POPC    C2I   4675      -0.18     12.011   ; qtot -3.18
  4676       HAL2     35   POPC   HI21   4676       0.09      1.008   ; qtot -3.09
  4677       HAL2     35   POPC   HI22   4677       0.09      1.008   ; qtot -3
  4678       CTL2     35   POPC    C2J   4678      -0.18     12.011   ; qtot -3.18
  4679       HAL2     35   POPC   HJ21   4679       0.09      1.008   ; qtot -3.09
  4680       HAL2     35   POPC   HJ22   4680       0.09      1.008   ; qtot -3
  4681       CTL2     35   POPC    C2K   4681      -0.18     12.011   ; qtot -3.18
  4682       HAL2     35   POPC   HK21   4682       0.09      1.008   ; qtot -3.09
  4683       HAL2     35   POPC   HK22   4683       0.09      1.008   ; qtot -3
  4684       CTL2     35   POPC    C2L   4684      -0.18     12.011   ; qtot -3.18
  4685       HAL2     35   POPC   HL21   4685       0.09      1.008   ; qtot -3.09
  4686       HAL2     35   POPC   HL22   4686       0.09      1.008   ; qtot -3
  4687       CTL2     35   POPC    C2M   4687      -0.18     12.011   ; qtot -3.18
  4688       HAL2     35   POPC   HM21   4688       0.09      1.008   ; qtot -3.09
  4689       HAL2     35   POPC   HM22   4689       0.09      1.008   ; qtot -3
  4690       CTL2     35   POPC    C2N   4690      -0.18     12.011   ; qtot -3.18
  4691       HAL2     35   POPC   HN21   4691       0.09      1.008   ; qtot -3.09
  4692       HAL2     35   POPC   HN22   4692       0.09      1.008   ; qtot -3
  4693       CTL3     35   POPC    C2T   4693      -0.27     12.011   ; qtot -3.27
  4694       HAL3     35   POPC   HT21   4694       0.09      1.008   ; qtot -3.18
  4695       HAL3     35   POPC   HT22   4695       0.09      1.008   ; qtot -3.09
  4696       HAL3     35   POPC   HT23   4696       0.09      1.008   ; qtot -3
; residue  36 POPC rtp POPC q  0.0
  4697       CTL3     36   POPC    C1T   4697      -0.27     12.011   ; qtot -3.27
  4698       HAL3     36   POPC   HT11   4698       0.09      1.008   ; qtot -3.18
  4699       HAL3     36   POPC   HT12   4699       0.09      1.008   ; qtot -3.09
  4700       HAL3     36   POPC   HT13   4700       0.09      1.008   ; qtot -3
  4701       CTL2     36   POPC    C1N   4701      -0.18     12.011   ; qtot -3.18
  4702       HAL2     36   POPC   HN11   4702       0.09      1.008   ; qtot -3.09
  4703       HAL2     36   POPC   HN12   4703       0.09      1.008   ; qtot -3
  4704       CTL2     36   POPC    C1M   4704      -0.18     12.011   ; qtot -3.18
  4705       HAL2     36   POPC   HM11   4705       0.09      1.008   ; qtot -3.09
  4706       HAL2     36   POPC   HM12   4706       0.09      1.008   ; qtot -3
  4707       CTL2     36   POPC    C1L   4707      -0.18     12.011   ; qtot -3.18
  4708       HAL2     36   POPC   HL11   4708       0.09      1.008   ; qtot -3.09
  4709       HAL2     36   POPC   HL12   4709       0.09      1.008   ; qtot -3
  4710       CTL2     36   POPC    C1K   4710      -0.18     12.011   ; qtot -3.18
  4711       HAL2     36   POPC   HK11   4711       0.09      1.008   ; qtot -3.09
  4712       HAL2     36   POPC   HK12   4712       0.09      1.008   ; qtot -3
  4713       CTL2     36   POPC    C1J   4713      -0.18     12.011   ; qtot -3.18
  4714       HAL2     36   POPC   HJ11   4714       0.09      1.008   ; qtot -3.09
  4715       HAL2     36   POPC   HJ12   4715       0.09      1.008   ; qtot -3
  4716       CTL2     36   POPC    C1I   4716      -0.18     12.011   ; qtot -3.18
  4717       HAL2     36   POPC   HI11   4717       0.09      1.008   ; qtot -3.09
  4718       HAL2     36   POPC   HI12   4718       0.09      1.008   ; qtot -3
  4719       CTL2     36   POPC    C1H   4719      -0.18     12.011   ; qtot -3.18
  4720       HAL2     36   POPC   HH11   4720       0.09      1.008   ; qtot -3.09
  4721       HAL2     36   POPC   HH12   4721       0.09      1.008   ; qtot -3
  4722       CEL1     36   POPC    CZ2   4722      -0.15     12.011   ; qtot -3.15
  4723       HEL1     36   POPC    HZ2   4723       0.15      1.008   ; qtot -3
  4724       CEL1     36   POPC    CZ1   4724      -0.15     12.011   ; qtot -3.15
  4725       HEL1     36   POPC    HZ1   4725       0.15      1.008   ; qtot -3
  4726       CTL2     36   POPC    C1G   4726      -0.18     12.011   ; qtot -3.18
  4727       HAL2     36   POPC   HG11   4727       0.09      1.008   ; qtot -3.09
  4728       HAL2     36   POPC   HG12   4728       0.09      1.008   ; qtot -3
  4729       CTL2     36   POPC    C1F   4729      -0.18     12.011   ; qtot -3.18
  4730       HAL2     36   POPC   HF11   4730       0.09      1.008   ; qtot -3.09
  4731       HAL2     36   POPC   HF12   4731       0.09      1.008   ; qtot -3
  4732       CTL2     36   POPC    C1E   4732      -0.18     12.011   ; qtot -3.18
  4733       HAL2     36   POPC   HE11   4733       0.09      1.008   ; qtot -3.09
  4734       HAL2     36   POPC   HE12   4734       0.09      1.008   ; qtot -3
  4735       CTL2     36   POPC    C1D   4735      -0.18     12.011   ; qtot -3.18
  4736       HAL2     36   POPC   HD11   4736       0.09      1.008   ; qtot -3.09
  4737       HAL2     36   POPC   HD12   4737       0.09      1.008   ; qtot -3
  4738       CTL2     36   POPC    C1C   4738      -0.18     12.011   ; qtot -3.18
  4739       HAL2     36   POPC   HC11   4739       0.09      1.008   ; qtot -3.09
  4740       HAL2     36   POPC   HC12   4740       0.09      1.008   ; qtot -3
  4741       CTL2     36   POPC    C1B   4741      -0.18     12.011   ; qtot -3.18
  4742       HAL2     36   POPC   HB11   4742       0.09      1.008   ; qtot -3.09
  4743       HAL2     36   POPC   HB12   4743       0.09      1.008   ; qtot -3
  4744       CTL2     36   POPC    C1A   4744      -0.22     12.011   ; qtot -3.22
  4745       HAL2     36   POPC   HA11   4745       0.09      1.008   ; qtot -3.13
  4746       HAL2     36   POPC   HA12   4746       0.09      1.008   ; qtot -3.04
  4747         CL     36   POPC    C81   4747        0.9     12.011   ; qtot -2.14
  4748        OBL     36   POPC    O81   4748      -0.63    15.9994   ; qtot -2.77
  4749        OSL     36   POPC    O71   4749      -0.49    15.9994   ; qtot -3.26
  4750       CTL1     36   POPC     C7   4750       0.17     12.011   ; qtot -3.09
  4751       CTL2     36   POPC     C6   4751      -0.08     12.011   ; qtot -3.17
  4752       OSLP     36   POPC    O4P   4752      -0.57    15.9994   ; qtot -3.74
  4753         PL     36   POPC      P   4753        1.5     30.974   ; qtot -2.24
  4754        O2L     36   POPC    O2P   4754      -0.78    15.9994   ; qtot -3.02
  4755        O2L     36   POPC    O3P   4755      -0.78    15.9994   ; qtot -3.8
  4756       OSLP     36   POPC    O1P   4756      -0.57    15.9994   ; qtot -4.37
  4757       CTL2     36   POPC     C5   4757      -0.08     12.011   ; qtot -4.45
  4758       CTL2     36   POPC     C4   4758       -0.1     12.011   ; qtot -4.55
  4759        NTL     36   POPC      N   4759       -0.6     14.007   ; qtot -5.15
  4760       CTL5     36   POPC     C1   4760      -0.35     12.011   ; qtot -5.5
  4761         HL     36   POPC    H11   4761       0.25      1.008   ; qtot -5.25
  4762         HL     36   POPC    H12   4762       0.25      1.008   ; qtot -5
  4763         HL     36   POPC    H13   4763       0.25      1.008   ; qtot -4.75
  4764       CTL5     36   POPC     C2   4764      -0.35     12.011   ; qtot -5.1
  4765         HL     36   POPC    H21   4765       0.25      1.008   ; qtot -4.85
  4766         HL     36   POPC    H22   4766       0.25      1.008   ; qtot -4.6
  4767         HL     36   POPC    H23   4767       0.25      1.008   ; qtot -4.35
  4768       CTL5     36   POPC     C3   4768      -0.35     12.011   ; qtot -4.7
  4769         HL     36   POPC    H31   4769       0.25      1.008   ; qtot -4.45
  4770         HL     36   POPC    H32   4770       0.25      1.008   ; qtot -4.2
  4771         HL     36   POPC    H33   4771       0.25      1.008   ; qtot -3.95
  4772         HL     36   POPC    H41   4772       0.25      1.008   ; qtot -3.7
  4773         HL     36   POPC    H42   4773       0.25      1.008   ; qtot -3.45
  4774       HAL2     36   POPC    H51   4774       0.09      1.008   ; qtot -3.36
  4775       HAL2     36   POPC    H52   4775       0.09      1.008   ; qtot -3.27
  4776       HAL2     36   POPC    H61   4776       0.09      1.008   ; qtot -3.18
  4777       HAL2     36   POPC    H62   4777       0.09      1.008   ; qtot -3.09
  4778       HAL1     36   POPC     H7   4778       0.09      1.008   ; qtot -3
  4779       CTL2     36   POPC    C72   4779       0.08     12.011   ; qtot -2.92
  4780       HAL2     36   POPC   H721   4780       0.09      1.008   ; qtot -2.83
  4781       HAL2     36   POPC   H722   4781       0.09      1.008   ; qtot -2.74
  4782        OSL     36   POPC    O72   4782      -0.49    15.9994   ; qtot -3.23
  4783         CL     36   POPC    C82   4783        0.9     12.011   ; qtot -2.33
  4784        OBL     36   POPC    O82   4784      -0.63    15.9994   ; qtot -2.96
  4785       CTL2     36   POPC    C2A   4785      -0.22     12.011   ; qtot -3.18
  4786       HAL2     36   POPC   HA21   4786       0.09      1.008   ; qtot -3.09
  4787       HAL2     36   POPC   HA22   4787       0.09      1.008   ; qtot -3
  4788       CTL2     36   POPC    C2B   4788      -0.18     12.011   ; qtot -3.18
  4789       HAL2     36   POPC   HB21   4789       0.09      1.008   ; qtot -3.09
  4790       HAL2     36   POPC   HB22   4790       0.09      1.008   ; qtot -3
  4791       CTL2     36   POPC    C2C   4791      -0.18     12.011   ; qtot -3.18
  4792       HAL2     36   POPC   HC21   4792       0.09      1.008   ; qtot -3.09
  4793       HAL2     36   POPC   HC22   4793       0.09      1.008   ; qtot -3
  4794       CTL2     36   POPC    C2D   4794      -0.18     12.011   ; qtot -3.18
  4795       HAL2     36   POPC   HD21   4795       0.09      1.008   ; qtot -3.09
  4796       HAL2     36   POPC   HD22   4796       0.09      1.008   ; qtot -3
  4797       CTL2     36   POPC    C2E   4797      -0.18     12.011   ; qtot -3.18
  4798       HAL2     36   POPC   HE21   4798       0.09      1.008   ; qtot -3.09
  4799       HAL2     36   POPC   HE22   4799       0.09      1.008   ; qtot -3
  4800       CTL2     36   POPC    C2F   4800      -0.18     12.011   ; qtot -3.18
  4801       HAL2     36   POPC   HF21   4801       0.09      1.008   ; qtot -3.09
  4802       HAL2     36   POPC   HF22   4802       0.09      1.008   ; qtot -3
  4803       CTL2     36   POPC    C2G   4803      -0.18     12.011   ; qtot -3.18
  4804       HAL2     36   POPC   HG21   4804       0.09      1.008   ; qtot -3.09
  4805       HAL2     36   POPC   HG22   4805       0.09      1.008   ; qtot -3
  4806       CTL2     36   POPC    C2H   4806      -0.18     12.011   ; qtot -3.18
  4807       HAL2     36   POPC   HH21   4807       0.09      1.008   ; qtot -3.09
  4808       HAL2     36   POPC   HH22   4808       0.09      1.008   ; qtot -3
  4809       CTL2     36   POPC    C2I   4809      -0.18     12.011   ; qtot -3.18
  4810       HAL2     36   POPC   HI21   4810       0.09      1.008   ; qtot -3.09
  4811       HAL2     36   POPC   HI22   4811       0.09      1.008   ; qtot -3
  4812       CTL2     36   POPC    C2J   4812      -0.18     12.011   ; qtot -3.18
  4813       HAL2     36   POPC   HJ21   4813       0.09      1.008   ; qtot -3.09
  4814       HAL2     36   POPC   HJ22   4814       0.09      1.008   ; qtot -3
  4815       CTL2     36   POPC    C2K   4815      -0.18     12.011   ; qtot -3.18
  4816       HAL2     36   POPC   HK21   4816       0.09      1.008   ; qtot -3.09
  4817       HAL2     36   POPC   HK22   4817       0.09      1.008   ; qtot -3
  4818       CTL2     36   POPC    C2L   4818      -0.18     12.011   ; qtot -3.18
  4819       HAL2     36   POPC   HL21   4819       0.09      1.008   ; qtot -3.09
  4820       HAL2     36   POPC   HL22   4820       0.09      1.008   ; qtot -3
  4821       CTL2     36   POPC    C2M   4821      -0.18     12.011   ; qtot -3.18
  4822       HAL2     36   POPC   HM21   4822       0.09      1.008   ; qtot -3.09
  4823       HAL2     36   POPC   HM22   4823       0.09      1.008   ; qtot -3
  4824       CTL2     36   POPC    C2N   4824      -0.18     12.011   ; qtot -3.18
  4825       HAL2     36   POPC   HN21   4825       0.09      1.008   ; qtot -3.09
  4826       HAL2     36   POPC   HN22   4826       0.09      1.008   ; qtot -3
  4827       CTL3     36   POPC    C2T   4827      -0.27     12.011   ; qtot -3.27
  4828       HAL3     36   POPC   HT21   4828       0.09      1.008   ; qtot -3.18
  4829       HAL3     36   POPC   HT22   4829       0.09      1.008   ; qtot -3.09
  4830       HAL3     36   POPC   HT23   4830       0.09      1.008   ; qtot -3
; residue  37 POPC rtp POPC q  0.0
  4831       CTL3     37   POPC    C1T   4831      -0.27     12.011   ; qtot -3.27
  4832       HAL3     37   POPC   HT11   4832       0.09      1.008   ; qtot -3.18
  4833       HAL3     37   POPC   HT12   4833       0.09      1.008   ; qtot -3.09
  4834       HAL3     37   POPC   HT13   4834       0.09      1.008   ; qtot -3
  4835       CTL2     37   POPC    C1N   4835      -0.18     12.011   ; qtot -3.18
  4836       HAL2     37   POPC   HN11   4836       0.09      1.008   ; qtot -3.09
  4837       HAL2     37   POPC   HN12   4837       0.09      1.008   ; qtot -3
  4838       CTL2     37   POPC    C1M   4838      -0.18     12.011   ; qtot -3.18
  4839       HAL2     37   POPC   HM11   4839       0.09      1.008   ; qtot -3.09
  4840       HAL2     37   POPC   HM12   4840       0.09      1.008   ; qtot -3
  4841       CTL2     37   POPC    C1L   4841      -0.18     12.011   ; qtot -3.18
[truncated: 22,610,637 more chars]
