# Supplementary material for: On Calculation of the Electrostatic Potential of a Phosphatidylinositol Phosphate-Containing Phosphatidylcholine Lipid Membrane Accounting for Membrane Dynamics
Source: PLoS One. 2014 Aug 20;9(8):e104778. doi: 10.1371/journal.pone.0104778 (PMC4139306; doi:10.1371/journal.pone.0104778)
Supplement: File S4 — Bilayer average electrostatic grids for CHARMM and GAFF force fields in UHBD binary format. (ZIP) [file pone.0104778.s004.zip]

Archive with 2 entries (2 files):
- gaff_average.grd
- charmm_average.grd
