# Supplementary material for: On Calculation of the Electrostatic Potential of a Phosphatidylinositol Phosphate-Containing Phosphatidylcholine Lipid Membrane Accounting for Membrane Dynamics
Source: PLoS One. 2014 Aug 20;9(8):e104778. doi: 10.1371/journal.pone.0104778 (PMC4139306; doi:10.1371/journal.pone.0104778)
Supplement: File S6 — GAFF and CHARMM bilayer snapshot electrostatic grids in UHBD binary format, including UHBD input files for membrane electrostatic calculations. (ZIP) [file pone.0104778.s006.zip]

Archive with 18 entries (16 files):
- gaff 83.5 ns snapshot/sites.pdb
- gaff 83.5 ns snapshot/npgt_3x3.pdb
- gaff 83.5 ns snapshot/uhbd535.out
- gaff 83.5 ns snapshot/qtable_withLIP_SIT_CG.dat
- gaff 83.5 ns snapshot/535.pdb
- gaff 83.5 ns snapshot/qtable_popc_gaff.dat
- gaff 83.5 ns snapshot/membrane1_focus.grd
- gaff 83.5 ns snapshot/uhbd_focus_test_excl_repCG.in
- charmm 83.5 ns snapshot/sites.pdb
- charmm 83.5 ns snapshot/535.pdb
- charmm 83.5 ns snapshot/uhbd535.out
- charmm 83.5 ns snapshot/qtable_popc_charmm.dat
- charmm 83.5 ns snapshot/membrane1_focus.grd
- charmm 83.5 ns snapshot/npgt_3x3.pdb
- charmm 83.5 ns snapshot/uhbd_focus_test_excl_repCG_charmm.in
- charmm 83.5 ns snapshot/qtable_withLIP_SIT_CG.dat
- gaff 83.5 ns snapshot/
- charmm 83.5 ns snapshot/
