# Supplementary material for: On Calculation of the Electrostatic Potential of a Phosphatidylinositol Phosphate-Containing Phosphatidylcholine Lipid Membrane Accounting for Membrane Dynamics
Source: PLoS One. 2014 Aug 20;9(8):e104778. doi: 10.1371/journal.pone.0104778 (PMC4139306; doi:10.1371/journal.pone.0104778)
Supplement: File S6 — GAFF and CHARMM bilayer snapshot electrostatic grids in UHBD binary format, including UHBD input files for membrane electrostatic calculations. (ZIP) [file pone.0104778.s006.zip › gaff 83.5 ns snapshot/sites.pdb]

REMARK P1 phosphate x, y, z:    0.000,    0.000,    0.000
ATOM      0   CA SIT     1     -12.000 -12.000   2.000     
ATOM      1   CA SIT     1     -12.000 -12.000   2.050     
ATOM      2   CA SIT     1     -12.000 -12.000   2.100     
ATOM      3   CA SIT     1     -12.000 -12.000   2.150     
ATOM      4   CA SIT     1     -12.000 -12.000   2.200     
ATOM      5   CA SIT     1     -12.000 -12.000   2.250     
ATOM      6   CA SIT     1     -12.000 -12.000   2.300     
ATOM      7   CA SIT     1     -12.000 -12.000   2.350     
ATOM      8   CA SIT     1     -12.000 -12.000   2.400     
ATOM      9   CA SIT     1     -12.000 -12.000   2.450     
ATOM     10   CA SIT     1     -12.000 -12.000   2.500     
ATOM     11   CA SIT     1     -12.000 -12.000   2.550     
ATOM     12   CA SIT     1     -12.000 -12.000   2.600     
ATOM     13   CA SIT     1     -12.000 -12.000   2.650     
ATOM     14   CA SIT     1     -12.000 -12.000   2.700     
ATOM     15   CA SIT     1     -12.000 -12.000   2.750     
ATOM     16   CA SIT     1     -12.000 -12.000   2.800     
ATOM     17   CA SIT     1     -12.000 -12.000   2.850     
ATOM     18   CA SIT     1     -12.000 -12.000   2.900     
ATOM     19   CA SIT     1     -12.000 -12.000   2.950     
ATOM     20   CA SIT     1     -12.000 -12.000   3.000     
ATOM     21   CA SIT     1     -12.000 -12.000   3.050     
ATOM     22   CA SIT     1     -12.000 -12.000   3.100     
ATOM     23   CA SIT     1     -12.000 -12.000   3.150     
ATOM     24   CA SIT     1     -12.000 -12.000   3.200     
ATOM     25   CA SIT     1     -12.000 -12.000   3.250     
ATOM     26   CA SIT     1     -12.000 -12.000   3.300     
ATOM     27   CA SIT     1     -12.000 -12.000   3.350     
ATOM     28   CA SIT     1     -12.000 -12.000   3.400     
ATOM     29   CA SIT     1     -12.000 -12.000   3.450     
ATOM     30   CA SIT     1     -12.000 -12.000   3.500     
ATOM     31   CA SIT     1     -12.000 -12.000   3.550     
ATOM     32   CA SIT     1     -12.000 -12.000   3.600     
ATOM     33   CA SIT     1     -12.000 -12.000   3.650     
ATOM     34   CA SIT     1     -12.000 -12.000   3.700     
ATOM     35   CA SIT     1     -12.000 -12.000   3.750     
ATOM     36   CA SIT     1     -12.000 -12.000   3.800     
ATOM     37   CA SIT     1     -12.000 -12.000   3.850     
ATOM     38   CA SIT     1     -12.000 -12.000   3.900     
ATOM     39   CA SIT     1     -12.000 -12.000   3.950     
ATOM     40   CA SIT     1     -12.000 -12.000   4.000     
ATOM     41   CA SIT     1     -12.000 -12.000   4.050     
ATOM     42   CA SIT     1     -12.000 -12.000   4.100     
ATOM     43   CA SIT     1     -12.000 -12.000   4.150     
ATOM     44   CA SIT     1     -12.000 -12.000   4.200     
ATOM     45   CA SIT     1     -12.000 -12.000   4.250     
ATOM     46   CA SIT     1     -12.000 -12.000   4.300     
ATOM     47   CA SIT     1     -12.000 -12.000   4.350     
ATOM     48   CA SIT     1     -12.000 -12.000   4.400     
ATOM     49   CA SIT     1     -12.000 -12.000   4.450     
ATOM     50   CA SIT     1     -12.000 -12.000   4.500     
ATOM     51   CA SIT     1     -12.000 -12.000   4.550     
ATOM     52   CA SIT     1     -12.000 -12.000   4.600     
ATOM     53   CA SIT     1     -12.000 -12.000   4.650     
ATOM     54   CA SIT     1     -12.000 -12.000   4.700     
ATOM     55   CA SIT     1     -12.000 -12.000   4.750     
ATOM     56   CA SIT     1     -12.000 -12.000   4.800     
ATOM     57   CA SIT     1     -12.000 -12.000   4.850     
ATOM     58   CA SIT     1     -12.000 -12.000   4.900     
ATOM     59   CA SIT     1     -12.000 -12.000   4.950     
ATOM     60   CA SIT     1     -12.000 -12.000   5.000     
ATOM     61   CA SIT     1     -12.000 -12.000   5.050     
ATOM     62   CA SIT     1     -12.000 -12.000   5.100     
ATOM     63   CA SIT     1     -12.000 -12.000   5.150     
ATOM     64   CA SIT     1     -12.000 -12.000   5.200     
ATOM     65   CA SIT     1     -12.000 -12.000   5.250     
ATOM     66   CA SIT     1     -12.000 -12.000   5.300     
ATOM     67   CA SIT     1     -12.000 -12.000   5.350     
ATOM     68   CA SIT     1     -12.000 -12.000   5.400     
ATOM     69   CA SIT     1     -12.000 -12.000   5.450     
ATOM     70   CA SIT     1     -12.000 -12.000   5.500     
ATOM     71   CA SIT     1     -12.000 -12.000   5.550     
ATOM     72   CA SIT     1     -12.000 -12.000   5.600     
ATOM     73   CA SIT     1     -12.000 -12.000   5.650     
ATOM     74   CA SIT     1     -12.000 -12.000   5.700     
ATOM     75   CA SIT     1     -12.000 -12.000   5.750     
ATOM     76   CA SIT     1     -12.000 -12.000   5.800     
ATOM     77   CA SIT     1     -12.000 -12.000   5.850     
ATOM     78   CA SIT     1     -12.000 -12.000   5.900     
ATOM     79   CA SIT     1     -12.000 -12.000   5.950     
ATOM     80   CA SIT     1     -12.000 -12.000   6.000     
ATOM     81   CA SIT     1     -12.000 -12.000   6.050     
ATOM     82   CA SIT     1     -12.000 -12.000   6.100     
ATOM     83   CA SIT     1     -12.000 -12.000   6.150     
ATOM     84   CA SIT     1     -12.000 -12.000   6.200     
ATOM     85   CA SIT     1     -12.000 -12.000   6.250     
ATOM     86   CA SIT     1     -12.000 -12.000   6.300     
ATOM     87   CA SIT     1     -12.000 -12.000   6.350     
ATOM     88   CA SIT     1     -12.000 -12.000   6.400     
ATOM     89   CA SIT     1     -12.000 -12.000   6.450     
ATOM     90   CA SIT     1     -12.000 -12.000   6.500     
ATOM     91   CA SIT     1     -12.000 -12.000   6.550     
ATOM     92   CA SIT     1     -12.000 -12.000   6.600     
ATOM     93   CA SIT     1     -12.000 -12.000   6.650     
ATOM     94   CA SIT     1     -12.000 -12.000   6.700     
ATOM     95   CA SIT     1     -12.000 -12.000   6.750     
ATOM     96   CA SIT     1     -12.000 -12.000   6.800     
ATOM     97   CA SIT     1     -12.000 -12.000   6.850     
ATOM     98   CA SIT     1     -12.000 -12.000   6.900     
ATOM     99   CA SIT     1     -12.000 -12.000   6.950     
ATOM    100   CA SIT     1     -12.000 -12.000   7.000     
ATOM    101   CA SIT     1     -12.000 -12.000   7.050     
ATOM    102   CA SIT     1     -12.000 -12.000   7.100     
ATOM    103   CA SIT     1     -12.000 -12.000   7.150     
ATOM    104   CA SIT     1     -12.000 -12.000   7.200     
ATOM    105   CA SIT     1     -12.000 -12.000   7.250     
ATOM    106   CA SIT     1     -12.000 -12.000   7.300     
ATOM    107   CA SIT     1     -12.000 -12.000   7.350     
ATOM    108   CA SIT     1     -12.000 -12.000   7.400     
ATOM    109   CA SIT     1     -12.000 -12.000   7.450     
ATOM    110   CA SIT     1     -12.000 -12.000   7.500     
ATOM    111   CA SIT     1     -12.000 -12.000   7.550     
ATOM    112   CA SIT     1     -12.000 -12.000   7.600     
ATOM    113   CA SIT     1     -12.000 -12.000   7.650     
ATOM    114   CA SIT     1     -12.000 -12.000   7.700     
ATOM    115   CA SIT     1     -12.000 -12.000   7.750     
ATOM    116   CA SIT     1     -12.000 -12.000   7.800     
ATOM    117   CA SIT     1     -12.000 -12.000   7.850     
ATOM    118   CA SIT     1     -12.000 -12.000   7.900     
ATOM    119   CA SIT     1     -12.000 -12.000   7.950     
ATOM    120   CA SIT     1     -12.000 -12.000   8.000     
ATOM    121   CA SIT     1     -12.000 -12.000   8.050     
ATOM    122   CA SIT     1     -12.000 -12.000   8.100     
ATOM    123   CA SIT     1     -12.000 -12.000   8.150     
ATOM    124   CA SIT     1     -12.000 -12.000   8.200     
ATOM    125   CA SIT     1     -12.000 -12.000   8.250     
ATOM    126   CA SIT     1     -12.000 -12.000   8.300     
ATOM    127   CA SIT     1     -12.000 -12.000   8.350     
ATOM    128   CA SIT     1     -12.000 -12.000   8.400     
ATOM    129   CA SIT     1     -12.000 -12.000   8.450     
ATOM    130   CA SIT     1     -12.000 -12.000   8.500     
ATOM    131   CA SIT     1     -12.000 -12.000   8.550     
ATOM    132   CA SIT     1     -12.000 -12.000   8.600     
ATOM    133   CA SIT     1     -12.000 -12.000   8.650     
ATOM    134   CA SIT     1     -12.000 -12.000   8.700     
ATOM    135   CA SIT     1     -12.000 -12.000   8.750     
ATOM    136   CA SIT     1     -12.000 -12.000   8.800     
ATOM    137   CA SIT     1     -12.000 -12.000   8.850     
ATOM    138   CA SIT     1     -12.000 -12.000   8.900     
ATOM    139   CA SIT     1     -12.000 -12.000   8.950     
ATOM    140   CA SIT     1     -12.000 -12.000   9.000     
ATOM    141   CA SIT     1     -12.000 -12.000   9.050     
ATOM    142   CA SIT     1     -12.000 -12.000   9.100     
ATOM    143   CA SIT     1     -12.000 -12.000   9.150     
ATOM    144   CA SIT     1     -12.000 -12.000   9.200     
ATOM    145   CA SIT     1     -12.000 -12.000   9.250     
ATOM    146   CA SIT     1     -12.000 -12.000   9.300     
ATOM    147   CA SIT     1     -12.000 -12.000   9.350     
ATOM    148   CA SIT     1     -12.000 -12.000   9.400     
ATOM    149   CA SIT     1     -12.000 -12.000   9.450     
ATOM    150   CA SIT     1     -12.000 -12.000   9.500     
ATOM    151   CA SIT     1     -12.000 -12.000   9.550     
ATOM    152   CA SIT     1     -12.000 -12.000   9.600     
ATOM    153   CA SIT     1     -12.000 -12.000   9.650     
ATOM    154   CA SIT     1     -12.000 -12.000   9.700     
ATOM    155   CA SIT     1     -12.000 -12.000   9.750     
ATOM    156   CA SIT     1     -12.000 -12.000   9.800     
ATOM    157   CA SIT     1     -12.000 -12.000   9.850     
ATOM    158   CA SIT     1     -12.000 -12.000   9.900     
ATOM    159   CA SIT     1     -12.000 -12.000   9.950     
ATOM    160   CA SIT     1     -12.000 -12.000  10.000     
ATOM    161   CA SIT     1     -12.000 -12.000  10.050     
ATOM    162   CA SIT     1     -12.000 -12.000  10.100     
ATOM    163   CA SIT     1     -12.000 -12.000  10.150     
ATOM    164   CA SIT     1     -12.000 -12.000  10.200     
ATOM    165   CA SIT     1     -12.000 -12.000  10.250     
ATOM    166   CA SIT     1     -12.000 -12.000  10.300     
ATOM    167   CA SIT     1     -12.000 -12.000  10.350     
ATOM    168   CA SIT     1     -12.000 -12.000  10.400     
ATOM    169   CA SIT     1     -12.000 -12.000  10.450     
ATOM    170   CA SIT     1     -12.000 -12.000  10.500     
ATOM    171   CA SIT     1     -12.000 -12.000  10.550     
ATOM    172   CA SIT     1     -12.000 -12.000  10.600     
ATOM    173   CA SIT     1     -12.000 -12.000  10.650     
ATOM    174   CA SIT     1     -12.000 -12.000  10.700     
ATOM    175   CA SIT     1     -12.000 -12.000  10.750     
ATOM    176   CA SIT     1     -12.000 -12.000  10.800     
ATOM    177   CA SIT     1     -12.000 -12.000  10.850     
ATOM    178   CA SIT     1     -12.000 -12.000  10.900     
ATOM    179   CA SIT     1     -12.000 -12.000  10.950     
ATOM    180   CA SIT     1     -12.000 -12.000  11.000     
ATOM    181   CA SIT     1     -12.000 -12.000  11.050     
ATOM    182   CA SIT     1     -12.000 -12.000  11.100     
ATOM    183   CA SIT     1     -12.000 -12.000  11.150     
ATOM    184   CA SIT     1     -12.000 -12.000  11.200     
ATOM    185   CA SIT     1     -12.000 -12.000  11.250     
ATOM    186   CA SIT     1     -12.000 -12.000  11.300     
ATOM    187   CA SIT     1     -12.000 -12.000  11.350     
ATOM    188   CA SIT     1     -12.000 -12.000  11.400     
ATOM    189   CA SIT     1     -12.000 -12.000  11.450     
ATOM    190   CA SIT     1     -12.000 -12.000  11.500     
ATOM    191   CA SIT     1     -12.000 -12.000  11.550     
ATOM    192   CA SIT     1     -12.000 -12.000  11.600     
ATOM    193   CA SIT     1     -12.000 -12.000  11.650     
ATOM    194   CA SIT     1     -12.000 -12.000  11.700     
ATOM    195   CA SIT     1     -12.000 -12.000  11.750     
ATOM    196   CA SIT     1     -12.000 -12.000  11.800     
ATOM    197   CA SIT     1     -12.000 -12.000  11.850     
ATOM    198   CA SIT     1     -12.000 -12.000  11.900     
ATOM    199   CA SIT     1     -12.000 -12.000  11.950     
ATOM    200   CA SIT     1     -12.000 -12.000  12.000     
ATOM    201   CA SIT     1     -12.000 -12.000  12.050     
ATOM    202   CA SIT     1     -12.000 -12.000  12.100     
ATOM    203   CA SIT     1     -12.000 -12.000  12.150     
ATOM    204   CA SIT     1     -12.000 -12.000  12.200     
ATOM    205   CA SIT     1     -12.000 -12.000  12.250     
ATOM    206   CA SIT     1     -12.000 -12.000  12.300     
ATOM    207   CA SIT     1     -12.000 -12.000  12.350     
ATOM    208   CA SIT     1     -12.000 -12.000  12.400     
ATOM    209   CA SIT     1     -12.000 -12.000  12.450     
ATOM    210   CA SIT     1     -12.000 -12.000  12.500     
ATOM    211   CA SIT     1     -12.000 -12.000  12.550     
ATOM    212   CA SIT     1     -12.000 -12.000  12.600     
ATOM    213   CA SIT     1     -12.000 -12.000  12.650     
ATOM    214   CA SIT     1     -12.000 -12.000  12.700     
ATOM    215   CA SIT     1     -12.000 -12.000  12.750     
ATOM    216   CA SIT     1     -12.000 -12.000  12.800     
ATOM    217   CA SIT     1     -12.000 -12.000  12.850     
ATOM    218   CA SIT     1     -12.000 -12.000  12.900     
ATOM    219   CA SIT     1     -12.000 -12.000  12.950     
ATOM    220   CA SIT     1     -12.000 -12.000  13.000     
ATOM    221   CA SIT     1     -12.000 -12.000  13.050     
ATOM    222   CA SIT     1     -12.000 -12.000  13.100     
ATOM    223   CA SIT     1     -12.000 -12.000  13.150     
ATOM    224   CA SIT     1     -12.000 -12.000  13.200     
ATOM    225   CA SIT     1     -12.000 -12.000  13.250     
ATOM    226   CA SIT     1     -12.000 -12.000  13.300     
ATOM    227   CA SIT     1     -12.000 -12.000  13.350     
ATOM    228   CA SIT     1     -12.000 -12.000  13.400     
ATOM    229   CA SIT     1     -12.000 -12.000  13.450     
ATOM    230   CA SIT     1     -12.000 -12.000  13.500     
ATOM    231   CA SIT     1     -12.000 -12.000  13.550     
ATOM    232   CA SIT     1     -12.000 -12.000  13.600     
ATOM    233   CA SIT     1     -12.000 -12.000  13.650     
ATOM    234   CA SIT     1     -12.000 -12.000  13.700     
ATOM    235   CA SIT     1     -12.000 -12.000  13.750     
ATOM    236   CA SIT     1     -12.000 -12.000  13.800     
ATOM    237   CA SIT     1     -12.000 -12.000  13.850     
ATOM    238   CA SIT     1     -12.000 -12.000  13.900     
ATOM    239   CA SIT     1     -12.000 -12.000  13.950     
ATOM    240   CA SIT     1     -12.000 -12.000  14.000     
ATOM    241   CA SIT     1     -12.000 -12.000  14.050     
ATOM    242   CA SIT     1     -12.000 -12.000  14.100     
ATOM    243   CA SIT     1     -12.000 -12.000  14.150     
ATOM    244   CA SIT     1     -12.000 -12.000  14.200     
ATOM    245   CA SIT     1     -12.000 -12.000  14.250     
ATOM    246   CA SIT     1     -12.000 -12.000  14.300     
ATOM    247   CA SIT     1     -12.000 -12.000  14.350     
ATOM    248   CA SIT     1     -12.000 -12.000  14.400     
ATOM    249   CA SIT     1     -12.000 -12.000  14.450     
ATOM    250   CA SIT     1     -12.000 -12.000  14.500     
ATOM    251   CA SIT     1     -12.000 -12.000  14.550     
ATOM    252   CA SIT     1     -12.000 -12.000  14.600     
ATOM    253   CA SIT     1     -12.000 -12.000  14.650     
ATOM    254   CA SIT     1     -12.000 -12.000  14.700     
ATOM    255   CA SIT     1     -12.000 -12.000  14.750     
ATOM    256   CA SIT     1     -12.000 -12.000  14.800     
ATOM    257   CA SIT     1     -12.000 -12.000  14.850     
ATOM    258   CA SIT     1     -12.000 -12.000  14.900     
ATOM    259   CA SIT     1     -12.000 -12.000  14.950     
ATOM    260   CA SIT     1     -12.000 -12.000  15.000     
ATOM    261   CA SIT     1     -12.000 -12.000  15.050     
ATOM    262   CA SIT     1     -12.000 -12.000  15.100     
ATOM    263   CA SIT     1     -12.000 -12.000  15.150     
ATOM    264   CA SIT     1     -12.000 -12.000  15.200     
ATOM    265   CA SIT     1     -12.000 -12.000  15.250     
ATOM    266   CA SIT     1     -12.000 -12.000  15.300     
ATOM    267   CA SIT     1     -12.000 -12.000  15.350     
ATOM    268   CA SIT     1     -12.000 -12.000  15.400     
ATOM    269   CA SIT     1     -12.000 -12.000  15.450     
ATOM    270   CA SIT     1     -12.000 -12.000  15.500     
ATOM    271   CA SIT     1     -12.000 -12.000  15.550     
ATOM    272   CA SIT     1     -12.000 -12.000  15.600     
ATOM    273   CA SIT     1     -12.000 -12.000  15.650     
ATOM    274   CA SIT     1     -12.000 -12.000  15.700     
ATOM    275   CA SIT     1     -12.000 -12.000  15.750     
ATOM    276   CA SIT     1     -12.000 -12.000  15.800     
ATOM    277   CA SIT     1     -12.000 -12.000  15.850     
ATOM    278   CA SIT     1     -12.000 -12.000  15.900     
ATOM    279   CA SIT     1     -12.000 -12.000  15.950     
ATOM    280   CA SIT     1     -12.000 -12.000  16.000     
ATOM    281   CA SIT     1     -12.000 -12.000  16.050     
ATOM    282   CA SIT     1     -12.000 -12.000  16.100     
ATOM    283   CA SIT     1     -12.000 -12.000  16.150     
ATOM    284   CA SIT     1     -12.000 -12.000  16.200     
ATOM    285   CA SIT     1     -12.000 -12.000  16.250     
ATOM    286   CA SIT     1     -12.000 -12.000  16.300     
ATOM    287   CA SIT     1     -12.000 -12.000  16.350     
ATOM    288   CA SIT     1     -12.000 -12.000  16.400     
ATOM    289   CA SIT     1     -12.000 -12.000  16.450     
ATOM    290   CA SIT     1     -12.000 -12.000  16.500     
ATOM    291   CA SIT     1     -12.000 -12.000  16.550     
ATOM    292   CA SIT     1     -12.000 -12.000  16.600     
ATOM    293   CA SIT     1     -12.000 -12.000  16.650     
ATOM    294   CA SIT     1     -12.000 -12.000  16.700     
ATOM    295   CA SIT     1     -12.000 -12.000  16.750     
ATOM    296   CA SIT     1     -12.000 -12.000  16.800     
ATOM    297   CA SIT     1     -12.000 -12.000  16.850     
ATOM    298   CA SIT     1     -12.000 -12.000  16.900     
ATOM    299   CA SIT     1     -12.000 -12.000  16.950     
ATOM    300   CA SIT     1     -12.000 -12.000  17.000     
ATOM    301   CA SIT     1     -12.000 -12.000  17.050     
ATOM    302   CA SIT     1     -12.000 -12.000  17.100     
ATOM    303   CA SIT     1     -12.000 -12.000  17.150     
ATOM    304   CA SIT     1     -12.000 -12.000  17.200     
ATOM    305   CA SIT     1     -12.000 -12.000  17.250     
ATOM    306   CA SIT     1     -12.000 -12.000  17.300     
ATOM    307   CA SIT     1     -12.000 -12.000  17.350     
ATOM    308   CA SIT     1     -12.000 -12.000  17.400     
ATOM    309   CA SIT     1     -12.000 -12.000  17.450     
ATOM    310   CA SIT     1     -12.000 -12.000  17.500     
ATOM    311   CA SIT     1     -12.000 -12.000  17.550     
ATOM    312   CA SIT     1     -12.000 -12.000  17.600     
ATOM    313   CA SIT     1     -12.000 -12.000  17.650     
ATOM    314   CA SIT     1     -12.000 -12.000  17.700     
ATOM    315   CA SIT     1     -12.000 -12.000  17.750     
ATOM    316   CA SIT     1     -12.000 -12.000  17.800     
ATOM    317   CA SIT     1     -12.000 -12.000  17.850     
ATOM    318   CA SIT     1     -12.000 -12.000  17.900     
ATOM    319   CA SIT     1     -12.000 -12.000  17.950     
ATOM    320   CA SIT     1     -12.000 -12.000  18.000     
ATOM    321   CA SIT     1     -12.000 -12.000  18.050     
ATOM    322   CA SIT     1     -12.000 -12.000  18.100     
ATOM    323   CA SIT     1     -12.000 -12.000  18.150     
ATOM    324   CA SIT     1     -12.000 -12.000  18.200     
ATOM    325   CA SIT     1     -12.000 -12.000  18.250     
ATOM    326   CA SIT     1     -12.000 -12.000  18.300     
ATOM    327   CA SIT     1     -12.000 -12.000  18.350     
ATOM    328   CA SIT     1     -12.000 -12.000  18.400     
ATOM    329   CA SIT     1     -12.000 -12.000  18.450     
ATOM    330   CA SIT     1     -12.000 -12.000  18.500     
ATOM    331   CA SIT     1     -12.000 -12.000  18.550     
ATOM    332   CA SIT     1     -12.000 -12.000  18.600     
ATOM    333   CA SIT     1     -12.000 -12.000  18.650     
ATOM    334   CA SIT     1     -12.000 -12.000  18.700     
ATOM    335   CA SIT     1     -12.000 -12.000  18.750     
ATOM    336   CA SIT     1     -12.000 -12.000  18.800     
ATOM    337   CA SIT     1     -12.000 -12.000  18.850     
ATOM    338   CA SIT     1     -12.000 -12.000  18.900     
ATOM    339   CA SIT     1     -12.000 -12.000  18.950     
ATOM    340   CA SIT     1     -12.000 -12.000  19.000     
ATOM    341   CA SIT     1     -12.000 -12.000  19.050     
ATOM    342   CA SIT     1     -12.000 -12.000  19.100     
ATOM    343   CA SIT     1     -12.000 -12.000  19.150     
ATOM    344   CA SIT     1     -12.000 -12.000  19.200     
ATOM    345   CA SIT     1     -12.000 -12.000  19.250     
ATOM    346   CA SIT     1     -12.000 -12.000  19.300     
ATOM    347   CA SIT     1     -12.000 -12.000  19.350     
ATOM    348   CA SIT     1     -12.000 -12.000  19.400     
ATOM    349   CA SIT     1     -12.000 -12.000  19.450     
ATOM    350   CA SIT     1     -12.000 -10.000   2.000     
ATOM    351   CA SIT     1     -12.000 -10.000   2.050     
ATOM    352   CA SIT     1     -12.000 -10.000   2.100     
ATOM    353   CA SIT     1     -12.000 -10.000   2.150     
ATOM    354   CA SIT     1     -12.000 -10.000   2.200     
ATOM    355   CA SIT     1     -12.000 -10.000   2.250     
ATOM    356   CA SIT     1     -12.000 -10.000   2.300     
ATOM    357   CA SIT     1     -12.000 -10.000   2.350     
ATOM    358   CA SIT     1     -12.000 -10.000   2.400     
ATOM    359   CA SIT     1     -12.000 -10.000   2.450     
ATOM    360   CA SIT     1     -12.000 -10.000   2.500     
ATOM    361   CA SIT     1     -12.000 -10.000   2.550     
ATOM    362   CA SIT     1     -12.000 -10.000   2.600     
ATOM    363   CA SIT     1     -12.000 -10.000   2.650     
ATOM    364   CA SIT     1     -12.000 -10.000   2.700     
ATOM    365   CA SIT     1     -12.000 -10.000   2.750     
ATOM    366   CA SIT     1     -12.000 -10.000   2.800     
ATOM    367   CA SIT     1     -12.000 -10.000   2.850     
ATOM    368   CA SIT     1     -12.000 -10.000   2.900     
ATOM    369   CA SIT     1     -12.000 -10.000   2.950     
ATOM    370   CA SIT     1     -12.000 -10.000   3.000     
ATOM    371   CA SIT     1     -12.000 -10.000   3.050     
ATOM    372   CA SIT     1     -12.000 -10.000   3.100     
ATOM    373   CA SIT     1     -12.000 -10.000   3.150     
ATOM    374   CA SIT     1     -12.000 -10.000   3.200     
ATOM    375   CA SIT     1     -12.000 -10.000   3.250     
ATOM    376   CA SIT     1     -12.000 -10.000   3.300     
ATOM    377   CA SIT     1     -12.000 -10.000   3.350     
ATOM    378   CA SIT     1     -12.000 -10.000   3.400     
ATOM    379   CA SIT     1     -12.000 -10.000   3.450     
ATOM    380   CA SIT     1     -12.000 -10.000   3.500     
ATOM    381   CA SIT     1     -12.000 -10.000   3.550     
ATOM    382   CA SIT     1     -12.000 -10.000   3.600     
ATOM    383   CA SIT     1     -12.000 -10.000   3.650     
ATOM    384   CA SIT     1     -12.000 -10.000   3.700     
ATOM    385   CA SIT     1     -12.000 -10.000   3.750     
ATOM    386   CA SIT     1     -12.000 -10.000   3.800     
ATOM    387   CA SIT     1     -12.000 -10.000   3.850     
ATOM    388   CA SIT     1     -12.000 -10.000   3.900     
ATOM    389   CA SIT     1     -12.000 -10.000   3.950     
ATOM    390   CA SIT     1     -12.000 -10.000   4.000     
ATOM    391   CA SIT     1     -12.000 -10.000   4.050     
ATOM    392   CA SIT     1     -12.000 -10.000   4.100     
ATOM    393   CA SIT     1     -12.000 -10.000   4.150     
ATOM    394   CA SIT     1     -12.000 -10.000   4.200     
ATOM    395   CA SIT     1     -12.000 -10.000   4.250     
ATOM    396   CA SIT     1     -12.000 -10.000   4.300     
ATOM    397   CA SIT     1     -12.000 -10.000   4.350     
ATOM    398   CA SIT     1     -12.000 -10.000   4.400     
ATOM    399   CA SIT     1     -12.000 -10.000   4.450     
ATOM    400   CA SIT     1     -12.000 -10.000   4.500     
ATOM    401   CA SIT     1     -12.000 -10.000   4.550     
ATOM    402   CA SIT     1     -12.000 -10.000   4.600     
ATOM    403   CA SIT     1     -12.000 -10.000   4.650     
ATOM    404   CA SIT     1     -12.000 -10.000   4.700     
ATOM    405   CA SIT     1     -12.000 -10.000   4.750     
ATOM    406   CA SIT     1     -12.000 -10.000   4.800     
ATOM    407   CA SIT     1     -12.000 -10.000   4.850     
ATOM    408   CA SIT     1     -12.000 -10.000   4.900     
ATOM    409   CA SIT     1     -12.000 -10.000   4.950     
ATOM    410   CA SIT     1     -12.000 -10.000   5.000     
ATOM    411   CA SIT     1     -12.000 -10.000   5.050     
ATOM    412   CA SIT     1     -12.000 -10.000   5.100     
ATOM    413   CA SIT     1     -12.000 -10.000   5.150     
ATOM    414   CA SIT     1     -12.000 -10.000   5.200     
ATOM    415   CA SIT     1     -12.000 -10.000   5.250     
ATOM    416   CA SIT     1     -12.000 -10.000   5.300     
ATOM    417   CA SIT     1     -12.000 -10.000   5.350     
ATOM    418   CA SIT     1     -12.000 -10.000   5.400     
ATOM    419   CA SIT     1     -12.000 -10.000   5.450     
ATOM    420   CA SIT     1     -12.000 -10.000   5.500     
ATOM    421   CA SIT     1     -12.000 -10.000   5.550     
ATOM    422   CA SIT     1     -12.000 -10.000   5.600     
ATOM    423   CA SIT     1     -12.000 -10.000   5.650     
ATOM    424   CA SIT     1     -12.000 -10.000   5.700     
ATOM    425   CA SIT     1     -12.000 -10.000   5.750     
ATOM    426   CA SIT     1     -12.000 -10.000   5.800     
ATOM    427   CA SIT     1     -12.000 -10.000   5.850     
ATOM    428   CA SIT     1     -12.000 -10.000   5.900     
ATOM    429   CA SIT     1     -12.000 -10.000   5.950     
ATOM    430   CA SIT     1     -12.000 -10.000   6.000     
ATOM    431   CA SIT     1     -12.000 -10.000   6.050     
ATOM    432   CA SIT     1     -12.000 -10.000   6.100     
ATOM    433   CA SIT     1     -12.000 -10.000   6.150     
ATOM    434   CA SIT     1     -12.000 -10.000   6.200     
ATOM    435   CA SIT     1     -12.000 -10.000   6.250     
ATOM    436   CA SIT     1     -12.000 -10.000   6.300     
ATOM    437   CA SIT     1     -12.000 -10.000   6.350     
ATOM    438   CA SIT     1     -12.000 -10.000   6.400     
ATOM    439   CA SIT     1     -12.000 -10.000   6.450     
ATOM    440   CA SIT     1     -12.000 -10.000   6.500     
ATOM    441   CA SIT     1     -12.000 -10.000   6.550     
ATOM    442   CA SIT     1     -12.000 -10.000   6.600     
ATOM    443   CA SIT     1     -12.000 -10.000   6.650     
ATOM    444   CA SIT     1     -12.000 -10.000   6.700     
ATOM    445   CA SIT     1     -12.000 -10.000   6.750     
ATOM    446   CA SIT     1     -12.000 -10.000   6.800     
ATOM    447   CA SIT     1     -12.000 -10.000   6.850     
ATOM    448   CA SIT     1     -12.000 -10.000   6.900     
ATOM    449   CA SIT     1     -12.000 -10.000   6.950     
ATOM    450   CA SIT     1     -12.000 -10.000   7.000     
ATOM    451   CA SIT     1     -12.000 -10.000   7.050     
ATOM    452   CA SIT     1     -12.000 -10.000   7.100     
ATOM    453   CA SIT     1     -12.000 -10.000   7.150     
ATOM    454   CA SIT     1     -12.000 -10.000   7.200     
ATOM    455   CA SIT     1     -12.000 -10.000   7.250     
ATOM    456   CA SIT     1     -12.000 -10.000   7.300     
ATOM    457   CA SIT     1     -12.000 -10.000   7.350     
ATOM    458   CA SIT     1     -12.000 -10.000   7.400     
ATOM    459   CA SIT     1     -12.000 -10.000   7.450     
ATOM    460   CA SIT     1     -12.000 -10.000   7.500     
ATOM    461   CA SIT     1     -12.000 -10.000   7.550     
ATOM    462   CA SIT     1     -12.000 -10.000   7.600     
ATOM    463   CA SIT     1     -12.000 -10.000   7.650     
ATOM    464   CA SIT     1     -12.000 -10.000   7.700     
ATOM    465   CA SIT     1     -12.000 -10.000   7.750     
ATOM    466   CA SIT     1     -12.000 -10.000   7.800     
ATOM    467   CA SIT     1     -12.000 -10.000   7.850     
ATOM    468   CA SIT     1     -12.000 -10.000   7.900     
ATOM    469   CA SIT     1     -12.000 -10.000   7.950     
ATOM    470   CA SIT     1     -12.000 -10.000   8.000     
ATOM    471   CA SIT     1     -12.000 -10.000   8.050     
ATOM    472   CA SIT     1     -12.000 -10.000   8.100     
ATOM    473   CA SIT     1     -12.000 -10.000   8.150     
ATOM    474   CA SIT     1     -12.000 -10.000   8.200     
ATOM    475   CA SIT     1     -12.000 -10.000   8.250     
ATOM    476   CA SIT     1     -12.000 -10.000   8.300     
ATOM    477   CA SIT     1     -12.000 -10.000   8.350     
ATOM    478   CA SIT     1     -12.000 -10.000   8.400     
ATOM    479   CA SIT     1     -12.000 -10.000   8.450     
ATOM    480   CA SIT     1     -12.000 -10.000   8.500     
ATOM    481   CA SIT     1     -12.000 -10.000   8.550     
ATOM    482   CA SIT     1     -12.000 -10.000   8.600     
ATOM    483   CA SIT     1     -12.000 -10.000   8.650     
ATOM    484   CA SIT     1     -12.000 -10.000   8.700     
ATOM    485   CA SIT     1     -12.000 -10.000   8.750     
ATOM    486   CA SIT     1     -12.000 -10.000   8.800     
ATOM    487   CA SIT     1     -12.000 -10.000   8.850     
ATOM    488   CA SIT     1     -12.000 -10.000   8.900     
ATOM    489   CA SIT     1     -12.000 -10.000   8.950     
ATOM    490   CA SIT     1     -12.000 -10.000   9.000     
ATOM    491   CA SIT     1     -12.000 -10.000   9.050     
ATOM    492   CA SIT     1     -12.000 -10.000   9.100     
ATOM    493   CA SIT     1     -12.000 -10.000   9.150     
ATOM    494   CA SIT     1     -12.000 -10.000   9.200     
ATOM    495   CA SIT     1     -12.000 -10.000   9.250     
ATOM    496   CA SIT     1     -12.000 -10.000   9.300     
ATOM    497   CA SIT     1     -12.000 -10.000   9.350     
ATOM    498   CA SIT     1     -12.000 -10.000   9.400     
ATOM    499   CA SIT     1     -12.000 -10.000   9.450     
ATOM    500   CA SIT     1     -12.000 -10.000   9.500     
ATOM    501   CA SIT     1     -12.000 -10.000   9.550     
ATOM    502   CA SIT     1     -12.000 -10.000   9.600     
ATOM    503   CA SIT     1     -12.000 -10.000   9.650     
ATOM    504   CA SIT     1     -12.000 -10.000   9.700     
ATOM    505   CA SIT     1     -12.000 -10.000   9.750     
ATOM    506   CA SIT     1     -12.000 -10.000   9.800     
ATOM    507   CA SIT     1     -12.000 -10.000   9.850     
ATOM    508   CA SIT     1     -12.000 -10.000   9.900     
ATOM    509   CA SIT     1     -12.000 -10.000   9.950     
ATOM    510   CA SIT     1     -12.000 -10.000  10.000     
ATOM    511   CA SIT     1     -12.000 -10.000  10.050     
ATOM    512   CA SIT     1     -12.000 -10.000  10.100     
ATOM    513   CA SIT     1     -12.000 -10.000  10.150     
ATOM    514   CA SIT     1     -12.000 -10.000  10.200     
ATOM    515   CA SIT     1     -12.000 -10.000  10.250     
ATOM    516   CA SIT     1     -12.000 -10.000  10.300     
ATOM    517   CA SIT     1     -12.000 -10.000  10.350     
ATOM    518   CA SIT     1     -12.000 -10.000  10.400     
ATOM    519   CA SIT     1     -12.000 -10.000  10.450     
ATOM    520   CA SIT     1     -12.000 -10.000  10.500     
ATOM    521   CA SIT     1     -12.000 -10.000  10.550     
ATOM    522   CA SIT     1     -12.000 -10.000  10.600     
ATOM    523   CA SIT     1     -12.000 -10.000  10.650     
ATOM    524   CA SIT     1     -12.000 -10.000  10.700     
ATOM    525   CA SIT     1     -12.000 -10.000  10.750     
ATOM    526   CA SIT     1     -12.000 -10.000  10.800     
ATOM    527   CA SIT     1     -12.000 -10.000  10.850     
ATOM    528   CA SIT     1     -12.000 -10.000  10.900     
ATOM    529   CA SIT     1     -12.000 -10.000  10.950     
ATOM    530   CA SIT     1     -12.000 -10.000  11.000     
ATOM    531   CA SIT     1     -12.000 -10.000  11.050     
ATOM    532   CA SIT     1     -12.000 -10.000  11.100     
ATOM    533   CA SIT     1     -12.000 -10.000  11.150     
ATOM    534   CA SIT     1     -12.000 -10.000  11.200     
ATOM    535   CA SIT     1     -12.000 -10.000  11.250     
ATOM    536   CA SIT     1     -12.000 -10.000  11.300     
ATOM    537   CA SIT     1     -12.000 -10.000  11.350     
ATOM    538   CA SIT     1     -12.000 -10.000  11.400     
ATOM    539   CA SIT     1     -12.000 -10.000  11.450     
ATOM    540   CA SIT     1     -12.000 -10.000  11.500     
ATOM    541   CA SIT     1     -12.000 -10.000  11.550     
ATOM    542   CA SIT     1     -12.000 -10.000  11.600     
ATOM    543   CA SIT     1     -12.000 -10.000  11.650     
ATOM    544   CA SIT     1     -12.000 -10.000  11.700     
ATOM    545   CA SIT     1     -12.000 -10.000  11.750     
ATOM    546   CA SIT     1     -12.000 -10.000  11.800     
ATOM    547   CA SIT     1     -12.000 -10.000  11.850     
ATOM    548   CA SIT     1     -12.000 -10.000  11.900     
ATOM    549   CA SIT     1     -12.000 -10.000  11.950     
ATOM    550   CA SIT     1     -12.000 -10.000  12.000     
ATOM    551   CA SIT     1     -12.000 -10.000  12.050     
ATOM    552   CA SIT     1     -12.000 -10.000  12.100     
ATOM    553   CA SIT     1     -12.000 -10.000  12.150     
ATOM    554   CA SIT     1     -12.000 -10.000  12.200     
ATOM    555   CA SIT     1     -12.000 -10.000  12.250     
ATOM    556   CA SIT     1     -12.000 -10.000  12.300     
ATOM    557   CA SIT     1     -12.000 -10.000  12.350     
ATOM    558   CA SIT     1     -12.000 -10.000  12.400     
ATOM    559   CA SIT     1     -12.000 -10.000  12.450     
ATOM    560   CA SIT     1     -12.000 -10.000  12.500     
ATOM    561   CA SIT     1     -12.000 -10.000  12.550     
ATOM    562   CA SIT     1     -12.000 -10.000  12.600     
ATOM    563   CA SIT     1     -12.000 -10.000  12.650     
ATOM    564   CA SIT     1     -12.000 -10.000  12.700     
ATOM    565   CA SIT     1     -12.000 -10.000  12.750     
ATOM    566   CA SIT     1     -12.000 -10.000  12.800     
ATOM    567   CA SIT     1     -12.000 -10.000  12.850     
ATOM    568   CA SIT     1     -12.000 -10.000  12.900     
ATOM    569   CA SIT     1     -12.000 -10.000  12.950     
ATOM    570   CA SIT     1     -12.000 -10.000  13.000     
ATOM    571   CA SIT     1     -12.000 -10.000  13.050     
ATOM    572   CA SIT     1     -12.000 -10.000  13.100     
ATOM    573   CA SIT     1     -12.000 -10.000  13.150     
ATOM    574   CA SIT     1     -12.000 -10.000  13.200     
ATOM    575   CA SIT     1     -12.000 -10.000  13.250     
ATOM    576   CA SIT     1     -12.000 -10.000  13.300     
ATOM    577   CA SIT     1     -12.000 -10.000  13.350     
ATOM    578   CA SIT     1     -12.000 -10.000  13.400     
ATOM    579   CA SIT     1     -12.000 -10.000  13.450     
ATOM    580   CA SIT     1     -12.000 -10.000  13.500     
ATOM    581   CA SIT     1     -12.000 -10.000  13.550     
ATOM    582   CA SIT     1     -12.000 -10.000  13.600     
ATOM    583   CA SIT     1     -12.000 -10.000  13.650     
ATOM    584   CA SIT     1     -12.000 -10.000  13.700     
ATOM    585   CA SIT     1     -12.000 -10.000  13.750     
ATOM    586   CA SIT     1     -12.000 -10.000  13.800     
ATOM    587   CA SIT     1     -12.000 -10.000  13.850     
ATOM    588   CA SIT     1     -12.000 -10.000  13.900     
ATOM    589   CA SIT     1     -12.000 -10.000  13.950     
ATOM    590   CA SIT     1     -12.000 -10.000  14.000     
ATOM    591   CA SIT     1     -12.000 -10.000  14.050     
ATOM    592   CA SIT     1     -12.000 -10.000  14.100     
ATOM    593   CA SIT     1     -12.000 -10.000  14.150     
ATOM    594   CA SIT     1     -12.000 -10.000  14.200     
ATOM    595   CA SIT     1     -12.000 -10.000  14.250     
ATOM    596   CA SIT     1     -12.000 -10.000  14.300     
ATOM    597   CA SIT     1     -12.000 -10.000  14.350     
ATOM    598   CA SIT     1     -12.000 -10.000  14.400     
ATOM    599   CA SIT     1     -12.000 -10.000  14.450     
ATOM    600   CA SIT     1     -12.000 -10.000  14.500     
ATOM    601   CA SIT     1     -12.000 -10.000  14.550     
ATOM    602   CA SIT     1     -12.000 -10.000  14.600     
ATOM    603   CA SIT     1     -12.000 -10.000  14.650     
ATOM    604   CA SIT     1     -12.000 -10.000  14.700     
ATOM    605   CA SIT     1     -12.000 -10.000  14.750     
ATOM    606   CA SIT     1     -12.000 -10.000  14.800     
ATOM    607   CA SIT     1     -12.000 -10.000  14.850     
ATOM    608   CA SIT     1     -12.000 -10.000  14.900     
ATOM    609   CA SIT     1     -12.000 -10.000  14.950     
ATOM    610   CA SIT     1     -12.000 -10.000  15.000     
ATOM    611   CA SIT     1     -12.000 -10.000  15.050     
ATOM    612   CA SIT     1     -12.000 -10.000  15.100     
ATOM    613   CA SIT     1     -12.000 -10.000  15.150     
ATOM    614   CA SIT     1     -12.000 -10.000  15.200     
ATOM    615   CA SIT     1     -12.000 -10.000  15.250     
ATOM    616   CA SIT     1     -12.000 -10.000  15.300     
ATOM    617   CA SIT     1     -12.000 -10.000  15.350     
ATOM    618   CA SIT     1     -12.000 -10.000  15.400     
ATOM    619   CA SIT     1     -12.000 -10.000  15.450     
ATOM    620   CA SIT     1     -12.000 -10.000  15.500     
ATOM    621   CA SIT     1     -12.000 -10.000  15.550     
ATOM    622   CA SIT     1     -12.000 -10.000  15.600     
ATOM    623   CA SIT     1     -12.000 -10.000  15.650     
ATOM    624   CA SIT     1     -12.000 -10.000  15.700     
ATOM    625   CA SIT     1     -12.000 -10.000  15.750     
ATOM    626   CA SIT     1     -12.000 -10.000  15.800     
ATOM    627   CA SIT     1     -12.000 -10.000  15.850     
ATOM    628   CA SIT     1     -12.000 -10.000  15.900     
ATOM    629   CA SIT     1     -12.000 -10.000  15.950     
ATOM    630   CA SIT     1     -12.000 -10.000  16.000     
ATOM    631   CA SIT     1     -12.000 -10.000  16.050     
ATOM    632   CA SIT     1     -12.000 -10.000  16.100     
ATOM    633   CA SIT     1     -12.000 -10.000  16.150     
ATOM    634   CA SIT     1     -12.000 -10.000  16.200     
ATOM    635   CA SIT     1     -12.000 -10.000  16.250     
ATOM    636   CA SIT     1     -12.000 -10.000  16.300     
ATOM    637   CA SIT     1     -12.000 -10.000  16.350     
ATOM    638   CA SIT     1     -12.000 -10.000  16.400     
ATOM    639   CA SIT     1     -12.000 -10.000  16.450     
ATOM    640   CA SIT     1     -12.000 -10.000  16.500     
ATOM    641   CA SIT     1     -12.000 -10.000  16.550     
ATOM    642   CA SIT     1     -12.000 -10.000  16.600     
ATOM    643   CA SIT     1     -12.000 -10.000  16.650     
ATOM    644   CA SIT     1     -12.000 -10.000  16.700     
ATOM    645   CA SIT     1     -12.000 -10.000  16.750     
ATOM    646   CA SIT     1     -12.000 -10.000  16.800     
ATOM    647   CA SIT     1     -12.000 -10.000  16.850     
ATOM    648   CA SIT     1     -12.000 -10.000  16.900     
ATOM    649   CA SIT     1     -12.000 -10.000  16.950     
ATOM    650   CA SIT     1     -12.000 -10.000  17.000     
ATOM    651   CA SIT     1     -12.000 -10.000  17.050     
ATOM    652   CA SIT     1     -12.000 -10.000  17.100     
ATOM    653   CA SIT     1     -12.000 -10.000  17.150     
ATOM    654   CA SIT     1     -12.000 -10.000  17.200     
ATOM    655   CA SIT     1     -12.000 -10.000  17.250     
ATOM    656   CA SIT     1     -12.000 -10.000  17.300     
ATOM    657   CA SIT     1     -12.000 -10.000  17.350     
ATOM    658   CA SIT     1     -12.000 -10.000  17.400     
ATOM    659   CA SIT     1     -12.000 -10.000  17.450     
ATOM    660   CA SIT     1     -12.000 -10.000  17.500     
ATOM    661   CA SIT     1     -12.000 -10.000  17.550     
ATOM    662   CA SIT     1     -12.000 -10.000  17.600     
ATOM    663   CA SIT     1     -12.000 -10.000  17.650     
ATOM    664   CA SIT     1     -12.000 -10.000  17.700     
ATOM    665   CA SIT     1     -12.000 -10.000  17.750     
ATOM    666   CA SIT     1     -12.000 -10.000  17.800     
ATOM    667   CA SIT     1     -12.000 -10.000  17.850     
ATOM    668   CA SIT     1     -12.000 -10.000  17.900     
ATOM    669   CA SIT     1     -12.000 -10.000  17.950     
ATOM    670   CA SIT     1     -12.000 -10.000  18.000     
ATOM    671   CA SIT     1     -12.000 -10.000  18.050     
ATOM    672   CA SIT     1     -12.000 -10.000  18.100     
ATOM    673   CA SIT     1     -12.000 -10.000  18.150     
ATOM    674   CA SIT     1     -12.000 -10.000  18.200     
ATOM    675   CA SIT     1     -12.000 -10.000  18.250     
ATOM    676   CA SIT     1     -12.000 -10.000  18.300     
ATOM    677   CA SIT     1     -12.000 -10.000  18.350     
ATOM    678   CA SIT     1     -12.000 -10.000  18.400     
ATOM    679   CA SIT     1     -12.000 -10.000  18.450     
ATOM    680   CA SIT     1     -12.000 -10.000  18.500     
ATOM    681   CA SIT     1     -12.000 -10.000  18.550     
ATOM    682   CA SIT     1     -12.000 -10.000  18.600     
ATOM    683   CA SIT     1     -12.000 -10.000  18.650     
ATOM    684   CA SIT     1     -12.000 -10.000  18.700     
ATOM    685   CA SIT     1     -12.000 -10.000  18.750     
ATOM    686   CA SIT     1     -12.000 -10.000  18.800     
ATOM    687   CA SIT     1     -12.000 -10.000  18.850     
ATOM    688   CA SIT     1     -12.000 -10.000  18.900     
ATOM    689   CA SIT     1     -12.000 -10.000  18.950     
ATOM    690   CA SIT     1     -12.000 -10.000  19.000     
ATOM    691   CA SIT     1     -12.000 -10.000  19.050     
ATOM    692   CA SIT     1     -12.000 -10.000  19.100     
ATOM    693   CA SIT     1     -12.000 -10.000  19.150     
ATOM    694   CA SIT     1     -12.000 -10.000  19.200     
ATOM    695   CA SIT     1     -12.000 -10.000  19.250     
ATOM    696   CA SIT     1     -12.000 -10.000  19.300     
ATOM    697   CA SIT     1     -12.000 -10.000  19.350     
ATOM    698   CA SIT     1     -12.000 -10.000  19.400     
ATOM    699   CA SIT     1     -12.000 -10.000  19.450     
ATOM    700   CA SIT     1     -12.000  -8.000   2.000     
ATOM    701   CA SIT     1     -12.000  -8.000   2.050     
ATOM    702   CA SIT     1     -12.000  -8.000   2.100     
ATOM    703   CA SIT     1     -12.000  -8.000   2.150     
ATOM    704   CA SIT     1     -12.000  -8.000   2.200     
ATOM    705   CA SIT     1     -12.000  -8.000   2.250     
ATOM    706   CA SIT     1     -12.000  -8.000   2.300     
ATOM    707   CA SIT     1     -12.000  -8.000   2.350     
ATOM    708   CA SIT     1     -12.000  -8.000   2.400     
ATOM    709   CA SIT     1     -12.000  -8.000   2.450     
ATOM    710   CA SIT     1     -12.000  -8.000   2.500     
ATOM    711   CA SIT     1     -12.000  -8.000   2.550     
ATOM    712   CA SIT     1     -12.000  -8.000   2.600     
ATOM    713   CA SIT     1     -12.000  -8.000   2.650     
ATOM    714   CA SIT     1     -12.000  -8.000   2.700     
ATOM    715   CA SIT     1     -12.000  -8.000   2.750     
ATOM    716   CA SIT     1     -12.000  -8.000   2.800     
ATOM    717   CA SIT     1     -12.000  -8.000   2.850     
ATOM    718   CA SIT     1     -12.000  -8.000   2.900     
ATOM    719   CA SIT     1     -12.000  -8.000   2.950     
ATOM    720   CA SIT     1     -12.000  -8.000   3.000     
ATOM    721   CA SIT     1     -12.000  -8.000   3.050     
ATOM    722   CA SIT     1     -12.000  -8.000   3.100     
ATOM    723   CA SIT     1     -12.000  -8.000   3.150     
ATOM    724   CA SIT     1     -12.000  -8.000   3.200     
ATOM    725   CA SIT     1     -12.000  -8.000   3.250     
ATOM    726   CA SIT     1     -12.000  -8.000   3.300     
ATOM    727   CA SIT     1     -12.000  -8.000   3.350     
ATOM    728   CA SIT     1     -12.000  -8.000   3.400     
ATOM    729   CA SIT     1     -12.000  -8.000   3.450     
ATOM    730   CA SIT     1     -12.000  -8.000   3.500     
ATOM    731   CA SIT     1     -12.000  -8.000   3.550     
ATOM    732   CA SIT     1     -12.000  -8.000   3.600     
ATOM    733   CA SIT     1     -12.000  -8.000   3.650     
ATOM    734   CA SIT     1     -12.000  -8.000   3.700     
ATOM    735   CA SIT     1     -12.000  -8.000   3.750     
ATOM    736   CA SIT     1     -12.000  -8.000   3.800     
ATOM    737   CA SIT     1     -12.000  -8.000   3.850     
ATOM    738   CA SIT     1     -12.000  -8.000   3.900     
ATOM    739   CA SIT     1     -12.000  -8.000   3.950     
ATOM    740   CA SIT     1     -12.000  -8.000   4.000     
ATOM    741   CA SIT     1     -12.000  -8.000   4.050     
ATOM    742   CA SIT     1     -12.000  -8.000   4.100     
ATOM    743   CA SIT     1     -12.000  -8.000   4.150     
ATOM    744   CA SIT     1     -12.000  -8.000   4.200     
ATOM    745   CA SIT     1     -12.000  -8.000   4.250     
ATOM    746   CA SIT     1     -12.000  -8.000   4.300     
ATOM    747   CA SIT     1     -12.000  -8.000   4.350     
ATOM    748   CA SIT     1     -12.000  -8.000   4.400     
ATOM    749   CA SIT     1     -12.000  -8.000   4.450     
ATOM    750   CA SIT     1     -12.000  -8.000   4.500     
ATOM    751   CA SIT     1     -12.000  -8.000   4.550     
ATOM    752   CA SIT     1     -12.000  -8.000   4.600     
ATOM    753   CA SIT     1     -12.000  -8.000   4.650     
ATOM    754   CA SIT     1     -12.000  -8.000   4.700     
ATOM    755   CA SIT     1     -12.000  -8.000   4.750     
ATOM    756   CA SIT     1     -12.000  -8.000   4.800     
ATOM    757   CA SIT     1     -12.000  -8.000   4.850     
ATOM    758   CA SIT     1     -12.000  -8.000   4.900     
ATOM    759   CA SIT     1     -12.000  -8.000   4.950     
ATOM    760   CA SIT     1     -12.000  -8.000   5.000     
ATOM    761   CA SIT     1     -12.000  -8.000   5.050     
ATOM    762   CA SIT     1     -12.000  -8.000   5.100     
ATOM    763   CA SIT     1     -12.000  -8.000   5.150     
ATOM    764   CA SIT     1     -12.000  -8.000   5.200     
ATOM    765   CA SIT     1     -12.000  -8.000   5.250     
ATOM    766   CA SIT     1     -12.000  -8.000   5.300     
ATOM    767   CA SIT     1     -12.000  -8.000   5.350     
ATOM    768   CA SIT     1     -12.000  -8.000   5.400     
ATOM    769   CA SIT     1     -12.000  -8.000   5.450     
ATOM    770   CA SIT     1     -12.000  -8.000   5.500     
ATOM    771   CA SIT     1     -12.000  -8.000   5.550     
ATOM    772   CA SIT     1     -12.000  -8.000   5.600     
ATOM    773   CA SIT     1     -12.000  -8.000   5.650     
ATOM    774   CA SIT     1     -12.000  -8.000   5.700     
ATOM    775   CA SIT     1     -12.000  -8.000   5.750     
ATOM    776   CA SIT     1     -12.000  -8.000   5.800     
ATOM    777   CA SIT     1     -12.000  -8.000   5.850     
ATOM    778   CA SIT     1     -12.000  -8.000   5.900     
ATOM    779   CA SIT     1     -12.000  -8.000   5.950     
ATOM    780   CA SIT     1     -12.000  -8.000   6.000     
ATOM    781   CA SIT     1     -12.000  -8.000   6.050     
ATOM    782   CA SIT     1     -12.000  -8.000   6.100     
ATOM    783   CA SIT     1     -12.000  -8.000   6.150     
ATOM    784   CA SIT     1     -12.000  -8.000   6.200     
ATOM    785   CA SIT     1     -12.000  -8.000   6.250     
ATOM    786   CA SIT     1     -12.000  -8.000   6.300     
ATOM    787   CA SIT     1     -12.000  -8.000   6.350     
ATOM    788   CA SIT     1     -12.000  -8.000   6.400     
ATOM    789   CA SIT     1     -12.000  -8.000   6.450     
ATOM    790   CA SIT     1     -12.000  -8.000   6.500     
ATOM    791   CA SIT     1     -12.000  -8.000   6.550     
ATOM    792   CA SIT     1     -12.000  -8.000   6.600     
ATOM    793   CA SIT     1     -12.000  -8.000   6.650     
ATOM    794   CA SIT     1     -12.000  -8.000   6.700     
ATOM    795   CA SIT     1     -12.000  -8.000   6.750     
ATOM    796   CA SIT     1     -12.000  -8.000   6.800     
ATOM    797   CA SIT     1     -12.000  -8.000   6.850     
ATOM    798   CA SIT     1     -12.000  -8.000   6.900     
ATOM    799   CA SIT     1     -12.000  -8.000   6.950     
ATOM    800   CA SIT     1     -12.000  -8.000   7.000     
ATOM    801   CA SIT     1     -12.000  -8.000   7.050     
ATOM    802   CA SIT     1     -12.000  -8.000   7.100     
ATOM    803   CA SIT     1     -12.000  -8.000   7.150     
ATOM    804   CA SIT     1     -12.000  -8.000   7.200     
ATOM    805   CA SIT     1     -12.000  -8.000   7.250     
ATOM    806   CA SIT     1     -12.000  -8.000   7.300     
ATOM    807   CA SIT     1     -12.000  -8.000   7.350     
ATOM    808   CA SIT     1     -12.000  -8.000   7.400     
ATOM    809   CA SIT     1     -12.000  -8.000   7.450     
ATOM    810   CA SIT     1     -12.000  -8.000   7.500     
ATOM    811   CA SIT     1     -12.000  -8.000   7.550     
ATOM    812   CA SIT     1     -12.000  -8.000   7.600     
ATOM    813   CA SIT     1     -12.000  -8.000   7.650     
ATOM    814   CA SIT     1     -12.000  -8.000   7.700     
ATOM    815   CA SIT     1     -12.000  -8.000   7.750     
ATOM    816   CA SIT     1     -12.000  -8.000   7.800     
ATOM    817   CA SIT     1     -12.000  -8.000   7.850     
ATOM    818   CA SIT     1     -12.000  -8.000   7.900     
ATOM    819   CA SIT     1     -12.000  -8.000   7.950     
ATOM    820   CA SIT     1     -12.000  -8.000   8.000     
ATOM    821   CA SIT     1     -12.000  -8.000   8.050     
ATOM    822   CA SIT     1     -12.000  -8.000   8.100     
ATOM    823   CA SIT     1     -12.000  -8.000   8.150     
ATOM    824   CA SIT     1     -12.000  -8.000   8.200     
ATOM    825   CA SIT     1     -12.000  -8.000   8.250     
ATOM    826   CA SIT     1     -12.000  -8.000   8.300     
ATOM    827   CA SIT     1     -12.000  -8.000   8.350     
ATOM    828   CA SIT     1     -12.000  -8.000   8.400     
ATOM    829   CA SIT     1     -12.000  -8.000   8.450     
ATOM    830   CA SIT     1     -12.000  -8.000   8.500     
ATOM    831   CA SIT     1     -12.000  -8.000   8.550     
ATOM    832   CA SIT     1     -12.000  -8.000   8.600     
ATOM    833   CA SIT     1     -12.000  -8.000   8.650     
ATOM    834   CA SIT     1     -12.000  -8.000   8.700     
ATOM    835   CA SIT     1     -12.000  -8.000   8.750     
ATOM    836   CA SIT     1     -12.000  -8.000   8.800     
ATOM    837   CA SIT     1     -12.000  -8.000   8.850     
ATOM    838   CA SIT     1     -12.000  -8.000   8.900     
ATOM    839   CA SIT     1     -12.000  -8.000   8.950     
ATOM    840   CA SIT     1     -12.000  -8.000   9.000     
ATOM    841   CA SIT     1     -12.000  -8.000   9.050     
ATOM    842   CA SIT     1     -12.000  -8.000   9.100     
ATOM    843   CA SIT     1     -12.000  -8.000   9.150     
ATOM    844   CA SIT     1     -12.000  -8.000   9.200     
ATOM    845   CA SIT     1     -12.000  -8.000   9.250     
ATOM    846   CA SIT     1     -12.000  -8.000   9.300     
ATOM    847   CA SIT     1     -12.000  -8.000   9.350     
ATOM    848   CA SIT     1     -12.000  -8.000   9.400     
ATOM    849   CA SIT     1     -12.000  -8.000   9.450     
ATOM    850   CA SIT     1     -12.000  -8.000   9.500     
ATOM    851   CA SIT     1     -12.000  -8.000   9.550     
ATOM    852   CA SIT     1     -12.000  -8.000   9.600     
ATOM    853   CA SIT     1     -12.000  -8.000   9.650     
ATOM    854   CA SIT     1     -12.000  -8.000   9.700     
ATOM    855   CA SIT     1     -12.000  -8.000   9.750     
ATOM    856   CA SIT     1     -12.000  -8.000   9.800     
ATOM    857   CA SIT     1     -12.000  -8.000   9.850     
ATOM    858   CA SIT     1     -12.000  -8.000   9.900     
ATOM    859   CA SIT     1     -12.000  -8.000   9.950     
ATOM    860   CA SIT     1     -12.000  -8.000  10.000     
ATOM    861   CA SIT     1     -12.000  -8.000  10.050     
ATOM    862   CA SIT     1     -12.000  -8.000  10.100     
ATOM    863   CA SIT     1     -12.000  -8.000  10.150     
ATOM    864   CA SIT     1     -12.000  -8.000  10.200     
ATOM    865   CA SIT     1     -12.000  -8.000  10.250     
ATOM    866   CA SIT     1     -12.000  -8.000  10.300     
ATOM    867   CA SIT     1     -12.000  -8.000  10.350     
ATOM    868   CA SIT     1     -12.000  -8.000  10.400     
ATOM    869   CA SIT     1     -12.000  -8.000  10.450     
ATOM    870   CA SIT     1     -12.000  -8.000  10.500     
ATOM    871   CA SIT     1     -12.000  -8.000  10.550     
ATOM    872   CA SIT     1     -12.000  -8.000  10.600     
ATOM    873   CA SIT     1     -12.000  -8.000  10.650     
ATOM    874   CA SIT     1     -12.000  -8.000  10.700     
ATOM    875   CA SIT     1     -12.000  -8.000  10.750     
ATOM    876   CA SIT     1     -12.000  -8.000  10.800     
ATOM    877   CA SIT     1     -12.000  -8.000  10.850     
ATOM    878   CA SIT     1     -12.000  -8.000  10.900     
ATOM    879   CA SIT     1     -12.000  -8.000  10.950     
ATOM    880   CA SIT     1     -12.000  -8.000  11.000     
ATOM    881   CA SIT     1     -12.000  -8.000  11.050     
ATOM    882   CA SIT     1     -12.000  -8.000  11.100     
ATOM    883   CA SIT     1     -12.000  -8.000  11.150     
ATOM    884   CA SIT     1     -12.000  -8.000  11.200     
ATOM    885   CA SIT     1     -12.000  -8.000  11.250     
ATOM    886   CA SIT     1     -12.000  -8.000  11.300     
ATOM    887   CA SIT     1     -12.000  -8.000  11.350     
ATOM    888   CA SIT     1     -12.000  -8.000  11.400     
ATOM    889   CA SIT     1     -12.000  -8.000  11.450     
ATOM    890   CA SIT     1     -12.000  -8.000  11.500     
ATOM    891   CA SIT     1     -12.000  -8.000  11.550     
ATOM    892   CA SIT     1     -12.000  -8.000  11.600     
ATOM    893   CA SIT     1     -12.000  -8.000  11.650     
ATOM    894   CA SIT     1     -12.000  -8.000  11.700     
ATOM    895   CA SIT     1     -12.000  -8.000  11.750     
ATOM    896   CA SIT     1     -12.000  -8.000  11.800     
ATOM    897   CA SIT     1     -12.000  -8.000  11.850     
ATOM    898   CA SIT     1     -12.000  -8.000  11.900     
ATOM    899   CA SIT     1     -12.000  -8.000  11.950     
ATOM    900   CA SIT     1     -12.000  -8.000  12.000     
ATOM    901   CA SIT     1     -12.000  -8.000  12.050     
ATOM    902   CA SIT     1     -12.000  -8.000  12.100     
ATOM    903   CA SIT     1     -12.000  -8.000  12.150     
ATOM    904   CA SIT     1     -12.000  -8.000  12.200     
ATOM    905   CA SIT     1     -12.000  -8.000  12.250     
ATOM    906   CA SIT     1     -12.000  -8.000  12.300     
ATOM    907   CA SIT     1     -12.000  -8.000  12.350     
ATOM    908   CA SIT     1     -12.000  -8.000  12.400     
ATOM    909   CA SIT     1     -12.000  -8.000  12.450     
ATOM    910   CA SIT     1     -12.000  -8.000  12.500     
ATOM    911   CA SIT     1     -12.000  -8.000  12.550     
ATOM    912   CA SIT     1     -12.000  -8.000  12.600     
ATOM    913   CA SIT     1     -12.000  -8.000  12.650     
ATOM    914   CA SIT     1     -12.000  -8.000  12.700     
ATOM    915   CA SIT     1     -12.000  -8.000  12.750     
ATOM    916   CA SIT     1     -12.000  -8.000  12.800     
ATOM    917   CA SIT     1     -12.000  -8.000  12.850     
ATOM    918   CA SIT     1     -12.000  -8.000  12.900     
ATOM    919   CA SIT     1     -12.000  -8.000  12.950     
ATOM    920   CA SIT     1     -12.000  -8.000  13.000     
ATOM    921   CA SIT     1     -12.000  -8.000  13.050     
ATOM    922   CA SIT     1     -12.000  -8.000  13.100     
ATOM    923   CA SIT     1     -12.000  -8.000  13.150     
ATOM    924   CA SIT     1     -12.000  -8.000  13.200     
ATOM    925   CA SIT     1     -12.000  -8.000  13.250     
ATOM    926   CA SIT     1     -12.000  -8.000  13.300     
ATOM    927   CA SIT     1     -12.000  -8.000  13.350     
ATOM    928   CA SIT     1     -12.000  -8.000  13.400     
ATOM    929   CA SIT     1     -12.000  -8.000  13.450     
ATOM    930   CA SIT     1     -12.000  -8.000  13.500     
ATOM    931   CA SIT     1     -12.000  -8.000  13.550     
ATOM    932   CA SIT     1     -12.000  -8.000  13.600     
ATOM    933   CA SIT     1     -12.000  -8.000  13.650     
ATOM    934   CA SIT     1     -12.000  -8.000  13.700     
ATOM    935   CA SIT     1     -12.000  -8.000  13.750     
ATOM    936   CA SIT     1     -12.000  -8.000  13.800     
ATOM    937   CA SIT     1     -12.000  -8.000  13.850     
ATOM    938   CA SIT     1     -12.000  -8.000  13.900     
ATOM    939   CA SIT     1     -12.000  -8.000  13.950     
ATOM    940   CA SIT     1     -12.000  -8.000  14.000     
ATOM    941   CA SIT     1     -12.000  -8.000  14.050     
ATOM    942   CA SIT     1     -12.000  -8.000  14.100     
ATOM    943   CA SIT     1     -12.000  -8.000  14.150     
ATOM    944   CA SIT     1     -12.000  -8.000  14.200     
ATOM    945   CA SIT     1     -12.000  -8.000  14.250     
ATOM    946   CA SIT     1     -12.000  -8.000  14.300     
ATOM    947   CA SIT     1     -12.000  -8.000  14.350     
ATOM    948   CA SIT     1     -12.000  -8.000  14.400     
ATOM    949   CA SIT     1     -12.000  -8.000  14.450     
ATOM    950   CA SIT     1     -12.000  -8.000  14.500     
ATOM    951   CA SIT     1     -12.000  -8.000  14.550     
ATOM    952   CA SIT     1     -12.000  -8.000  14.600     
ATOM    953   CA SIT     1     -12.000  -8.000  14.650     
ATOM    954   CA SIT     1     -12.000  -8.000  14.700     
ATOM    955   CA SIT     1     -12.000  -8.000  14.750     
ATOM    956   CA SIT     1     -12.000  -8.000  14.800     
ATOM    957   CA SIT     1     -12.000  -8.000  14.850     
ATOM    958   CA SIT     1     -12.000  -8.000  14.900     
ATOM    959   CA SIT     1     -12.000  -8.000  14.950     
ATOM    960   CA SIT     1     -12.000  -8.000  15.000     
ATOM    961   CA SIT     1     -12.000  -8.000  15.050     
ATOM    962   CA SIT     1     -12.000  -8.000  15.100     
ATOM    963   CA SIT     1     -12.000  -8.000  15.150     
ATOM    964   CA SIT     1     -12.000  -8.000  15.200     
ATOM    965   CA SIT     1     -12.000  -8.000  15.250     
ATOM    966   CA SIT     1     -12.000  -8.000  15.300     
ATOM    967   CA SIT     1     -12.000  -8.000  15.350     
ATOM    968   CA SIT     1     -12.000  -8.000  15.400     
ATOM    969   CA SIT     1     -12.000  -8.000  15.450     
ATOM    970   CA SIT     1     -12.000  -8.000  15.500     
ATOM    971   CA SIT     1     -12.000  -8.000  15.550     
ATOM    972   CA SIT     1     -12.000  -8.000  15.600     
ATOM    973   CA SIT     1     -12.000  -8.000  15.650     
ATOM    974   CA SIT     1     -12.000  -8.000  15.700     
ATOM    975   CA SIT     1     -12.000  -8.000  15.750     
ATOM    976   CA SIT     1     -12.000  -8.000  15.800     
ATOM    977   CA SIT     1     -12.000  -8.000  15.850     
ATOM    978   CA SIT     1     -12.000  -8.000  15.900     
ATOM    979   CA SIT     1     -12.000  -8.000  15.950     
ATOM    980   CA SIT     1     -12.000  -8.000  16.000     
ATOM    981   CA SIT     1     -12.000  -8.000  16.050     
ATOM    982   CA SIT     1     -12.000  -8.000  16.100     
ATOM    983   CA SIT     1     -12.000  -8.000  16.150     
ATOM    984   CA SIT     1     -12.000  -8.000  16.200     
ATOM    985   CA SIT     1     -12.000  -8.000  16.250     
ATOM    986   CA SIT     1     -12.000  -8.000  16.300     
ATOM    987   CA SIT     1     -12.000  -8.000  16.350     
ATOM    988   CA SIT     1     -12.000  -8.000  16.400     
ATOM    989   CA SIT     1     -12.000  -8.000  16.450     
ATOM    990   CA SIT     1     -12.000  -8.000  16.500     
ATOM    991   CA SIT     1     -12.000  -8.000  16.550     
ATOM    992   CA SIT     1     -12.000  -8.000  16.600     
ATOM    993   CA SIT     1     -12.000  -8.000  16.650     
ATOM    994   CA SIT     1     -12.000  -8.000  16.700     
ATOM    995   CA SIT     1     -12.000  -8.000  16.750     
ATOM    996   CA SIT     1     -12.000  -8.000  16.800     
ATOM    997   CA SIT     1     -12.000  -8.000  16.850     
ATOM    998   CA SIT     1     -12.000  -8.000  16.900     
ATOM    999   CA SIT     1     -12.000  -8.000  16.950     
ATOM   1000   CA SIT     1     -12.000  -8.000  17.000     
ATOM   1001   CA SIT     1     -12.000  -8.000  17.050     
ATOM   1002   CA SIT     1     -12.000  -8.000  17.100     
ATOM   1003   CA SIT     1     -12.000  -8.000  17.150     
ATOM   1004   CA SIT     1     -12.000  -8.000  17.200     
ATOM   1005   CA SIT     1     -12.000  -8.000  17.250     
ATOM   1006   CA SIT     1     -12.000  -8.000  17.300     
ATOM   1007   CA SIT     1     -12.000  -8.000  17.350     
ATOM   1008   CA SIT     1     -12.000  -8.000  17.400     
ATOM   1009   CA SIT     1     -12.000  -8.000  17.450     
ATOM   1010   CA SIT     1     -12.000  -8.000  17.500     
ATOM   1011   CA SIT     1     -12.000  -8.000  17.550     
ATOM   1012   CA SIT     1     -12.000  -8.000  17.600     
ATOM   1013   CA SIT     1     -12.000  -8.000  17.650     
ATOM   1014   CA SIT     1     -12.000  -8.000  17.700     
ATOM   1015   CA SIT     1     -12.000  -8.000  17.750     
ATOM   1016   CA SIT     1     -12.000  -8.000  17.800     
ATOM   1017   CA SIT     1     -12.000  -8.000  17.850     
ATOM   1018   CA SIT     1     -12.000  -8.000  17.900     
ATOM   1019   CA SIT     1     -12.000  -8.000  17.950     
ATOM   1020   CA SIT     1     -12.000  -8.000  18.000     
ATOM   1021   CA SIT     1     -12.000  -8.000  18.050     
ATOM   1022   CA SIT     1     -12.000  -8.000  18.100     
ATOM   1023   CA SIT     1     -12.000  -8.000  18.150     
ATOM   1024   CA SIT     1     -12.000  -8.000  18.200     
ATOM   1025   CA SIT     1     -12.000  -8.000  18.250     
ATOM   1026   CA SIT     1     -12.000  -8.000  18.300     
ATOM   1027   CA SIT     1     -12.000  -8.000  18.350     
ATOM   1028   CA SIT     1     -12.000  -8.000  18.400     
ATOM   1029   CA SIT     1     -12.000  -8.000  18.450     
ATOM   1030   CA SIT     1     -12.000  -8.000  18.500     
ATOM   1031   CA SIT     1     -12.000  -8.000  18.550     
ATOM   1032   CA SIT     1     -12.000  -8.000  18.600     
ATOM   1033   CA SIT     1     -12.000  -8.000  18.650     
ATOM   1034   CA SIT     1     -12.000  -8.000  18.700     
ATOM   1035   CA SIT     1     -12.000  -8.000  18.750     
ATOM   1036   CA SIT     1     -12.000  -8.000  18.800     
ATOM   1037   CA SIT     1     -12.000  -8.000  18.850     
ATOM   1038   CA SIT     1     -12.000  -8.000  18.900     
ATOM   1039   CA SIT     1     -12.000  -8.000  18.950     
ATOM   1040   CA SIT     1     -12.000  -8.000  19.000     
ATOM   1041   CA SIT     1     -12.000  -8.000  19.050     
ATOM   1042   CA SIT     1     -12.000  -8.000  19.100     
ATOM   1043   CA SIT     1     -12.000  -8.000  19.150     
ATOM   1044   CA SIT     1     -12.000  -8.000  19.200     
ATOM   1045   CA SIT     1     -12.000  -8.000  19.250     
ATOM   1046   CA SIT     1     -12.000  -8.000  19.300     
ATOM   1047   CA SIT     1     -12.000  -8.000  19.350     
ATOM   1048   CA SIT     1     -12.000  -8.000  19.400     
ATOM   1049   CA SIT     1     -12.000  -8.000  19.450     
ATOM   1050   CA SIT     1     -12.000  -6.000   2.000     
ATOM   1051   CA SIT     1     -12.000  -6.000   2.050     
ATOM   1052   CA SIT     1     -12.000  -6.000   2.100     
ATOM   1053   CA SIT     1     -12.000  -6.000   2.150     
ATOM   1054   CA SIT     1     -12.000  -6.000   2.200     
ATOM   1055   CA SIT     1     -12.000  -6.000   2.250     
ATOM   1056   CA SIT     1     -12.000  -6.000   2.300     
ATOM   1057   CA SIT     1     -12.000  -6.000   2.350     
ATOM   1058   CA SIT     1     -12.000  -6.000   2.400     
ATOM   1059   CA SIT     1     -12.000  -6.000   2.450     
ATOM   1060   CA SIT     1     -12.000  -6.000   2.500     
ATOM   1061   CA SIT     1     -12.000  -6.000   2.550     
ATOM   1062   CA SIT     1     -12.000  -6.000   2.600     
ATOM   1063   CA SIT     1     -12.000  -6.000   2.650     
ATOM   1064   CA SIT     1     -12.000  -6.000   2.700     
ATOM   1065   CA SIT     1     -12.000  -6.000   2.750     
ATOM   1066   CA SIT     1     -12.000  -6.000   2.800     
ATOM   1067   CA SIT     1     -12.000  -6.000   2.850     
ATOM   1068   CA SIT     1     -12.000  -6.000   2.900     
ATOM   1069   CA SIT     1     -12.000  -6.000   2.950     
ATOM   1070   CA SIT     1     -12.000  -6.000   3.000     
ATOM   1071   CA SIT     1     -12.000  -6.000   3.050     
ATOM   1072   CA SIT     1     -12.000  -6.000   3.100     
ATOM   1073   CA SIT     1     -12.000  -6.000   3.150     
ATOM   1074   CA SIT     1     -12.000  -6.000   3.200     
ATOM   1075   CA SIT     1     -12.000  -6.000   3.250     
ATOM   1076   CA SIT     1     -12.000  -6.000   3.300     
ATOM   1077   CA SIT     1     -12.000  -6.000   3.350     
ATOM   1078   CA SIT     1     -12.000  -6.000   3.400     
ATOM   1079   CA SIT     1     -12.000  -6.000   3.450     
ATOM   1080   CA SIT     1     -12.000  -6.000   3.500     
ATOM   1081   CA SIT     1     -12.000  -6.000   3.550     
ATOM   1082   CA SIT     1     -12.000  -6.000   3.600     
ATOM   1083   CA SIT     1     -12.000  -6.000   3.650     
ATOM   1084   CA SIT     1     -12.000  -6.000   3.700     
ATOM   1085   CA SIT     1     -12.000  -6.000   3.750     
ATOM   1086   CA SIT     1     -12.000  -6.000   3.800     
ATOM   1087   CA SIT     1     -12.000  -6.000   3.850     
ATOM   1088   CA SIT     1     -12.000  -6.000   3.900     
ATOM   1089   CA SIT     1     -12.000  -6.000   3.950     
ATOM   1090   CA SIT     1     -12.000  -6.000   4.000     
ATOM   1091   CA SIT     1     -12.000  -6.000   4.050     
ATOM   1092   CA SIT     1     -12.000  -6.000   4.100     
ATOM   1093   CA SIT     1     -12.000  -6.000   4.150     
ATOM   1094   CA SIT     1     -12.000  -6.000   4.200     
ATOM   1095   CA SIT     1     -12.000  -6.000   4.250     
ATOM   1096   CA SIT     1     -12.000  -6.000   4.300     
ATOM   1097   CA SIT     1     -12.000  -6.000   4.350     
ATOM   1098   CA SIT     1     -12.000  -6.000   4.400     
ATOM   1099   CA SIT     1     -12.000  -6.000   4.450     
ATOM   1100   CA SIT     1     -12.000  -6.000   4.500     
ATOM   1101   CA SIT     1     -12.000  -6.000   4.550     
ATOM   1102   CA SIT     1     -12.000  -6.000   4.600     
ATOM   1103   CA SIT     1     -12.000  -6.000   4.650     
ATOM   1104   CA SIT     1     -12.000  -6.000   4.700     
ATOM   1105   CA SIT     1     -12.000  -6.000   4.750     
ATOM   1106   CA SIT     1     -12.000  -6.000   4.800     
ATOM   1107   CA SIT     1     -12.000  -6.000   4.850     
ATOM   1108   CA SIT     1     -12.000  -6.000   4.900     
ATOM   1109   CA SIT     1     -12.000  -6.000   4.950     
ATOM   1110   CA SIT     1     -12.000  -6.000   5.000     
ATOM   1111   CA SIT     1     -12.000  -6.000   5.050     
ATOM   1112   CA SIT     1     -12.000  -6.000   5.100     
ATOM   1113   CA SIT     1     -12.000  -6.000   5.150     
ATOM   1114   CA SIT     1     -12.000  -6.000   5.200     
ATOM   1115   CA SIT     1     -12.000  -6.000   5.250     
ATOM   1116   CA SIT     1     -12.000  -6.000   5.300     
ATOM   1117   CA SIT     1     -12.000  -6.000   5.350     
ATOM   1118   CA SIT     1     -12.000  -6.000   5.400     
ATOM   1119   CA SIT     1     -12.000  -6.000   5.450     
ATOM   1120   CA SIT     1     -12.000  -6.000   5.500     
ATOM   1121   CA SIT     1     -12.000  -6.000   5.550     
ATOM   1122   CA SIT     1     -12.000  -6.000   5.600     
ATOM   1123   CA SIT     1     -12.000  -6.000   5.650     
ATOM   1124   CA SIT     1     -12.000  -6.000   5.700     
ATOM   1125   CA SIT     1     -12.000  -6.000   5.750     
ATOM   1126   CA SIT     1     -12.000  -6.000   5.800     
ATOM   1127   CA SIT     1     -12.000  -6.000   5.850     
ATOM   1128   CA SIT     1     -12.000  -6.000   5.900     
ATOM   1129   CA SIT     1     -12.000  -6.000   5.950     
ATOM   1130   CA SIT     1     -12.000  -6.000   6.000     
ATOM   1131   CA SIT     1     -12.000  -6.000   6.050     
ATOM   1132   CA SIT     1     -12.000  -6.000   6.100     
ATOM   1133   CA SIT     1     -12.000  -6.000   6.150     
ATOM   1134   CA SIT     1     -12.000  -6.000   6.200     
ATOM   1135   CA SIT     1     -12.000  -6.000   6.250     
ATOM   1136   CA SIT     1     -12.000  -6.000   6.300     
ATOM   1137   CA SIT     1     -12.000  -6.000   6.350     
ATOM   1138   CA SIT     1     -12.000  -6.000   6.400     
ATOM   1139   CA SIT     1     -12.000  -6.000   6.450     
ATOM   1140   CA SIT     1     -12.000  -6.000   6.500     
ATOM   1141   CA SIT     1     -12.000  -6.000   6.550     
ATOM   1142   CA SIT     1     -12.000  -6.000   6.600     
ATOM   1143   CA SIT     1     -12.000  -6.000   6.650     
ATOM   1144   CA SIT     1     -12.000  -6.000   6.700     
ATOM   1145   CA SIT     1     -12.000  -6.000   6.750     
ATOM   1146   CA SIT     1     -12.000  -6.000   6.800     
ATOM   1147   CA SIT     1     -12.000  -6.000   6.850     
ATOM   1148   CA SIT     1     -12.000  -6.000   6.900     
ATOM   1149   CA SIT     1     -12.000  -6.000   6.950     
ATOM   1150   CA SIT     1     -12.000  -6.000   7.000     
ATOM   1151   CA SIT     1     -12.000  -6.000   7.050     
ATOM   1152   CA SIT     1     -12.000  -6.000   7.100     
ATOM   1153   CA SIT     1     -12.000  -6.000   7.150     
ATOM   1154   CA SIT     1     -12.000  -6.000   7.200     
ATOM   1155   CA SIT     1     -12.000  -6.000   7.250     
ATOM   1156   CA SIT     1     -12.000  -6.000   7.300     
ATOM   1157   CA SIT     1     -12.000  -6.000   7.350     
ATOM   1158   CA SIT     1     -12.000  -6.000   7.400     
ATOM   1159   CA SIT     1     -12.000  -6.000   7.450     
ATOM   1160   CA SIT     1     -12.000  -6.000   7.500     
ATOM   1161   CA SIT     1     -12.000  -6.000   7.550     
ATOM   1162   CA SIT     1     -12.000  -6.000   7.600     
ATOM   1163   CA SIT     1     -12.000  -6.000   7.650     
ATOM   1164   CA SIT     1     -12.000  -6.000   7.700     
ATOM   1165   CA SIT     1     -12.000  -6.000   7.750     
ATOM   1166   CA SIT     1     -12.000  -6.000   7.800     
ATOM   1167   CA SIT     1     -12.000  -6.000   7.850     
ATOM   1168   CA SIT     1     -12.000  -6.000   7.900     
ATOM   1169   CA SIT     1     -12.000  -6.000   7.950     
ATOM   1170   CA SIT     1     -12.000  -6.000   8.000     
ATOM   1171   CA SIT     1     -12.000  -6.000   8.050     
ATOM   1172   CA SIT     1     -12.000  -6.000   8.100     
ATOM   1173   CA SIT     1     -12.000  -6.000   8.150     
ATOM   1174   CA SIT     1     -12.000  -6.000   8.200     
ATOM   1175   CA SIT     1     -12.000  -6.000   8.250     
ATOM   1176   CA SIT     1     -12.000  -6.000   8.300     
ATOM   1177   CA SIT     1     -12.000  -6.000   8.350     
ATOM   1178   CA SIT     1     -12.000  -6.000   8.400     
ATOM   1179   CA SIT     1     -12.000  -6.000   8.450     
ATOM   1180   CA SIT     1     -12.000  -6.000   8.500     
ATOM   1181   CA SIT     1     -12.000  -6.000   8.550     
ATOM   1182   CA SIT     1     -12.000  -6.000   8.600     
ATOM   1183   CA SIT     1     -12.000  -6.000   8.650     
ATOM   1184   CA SIT     1     -12.000  -6.000   8.700     
ATOM   1185   CA SIT     1     -12.000  -6.000   8.750     
ATOM   1186   CA SIT     1     -12.000  -6.000   8.800     
ATOM   1187   CA SIT     1     -12.000  -6.000   8.850     
ATOM   1188   CA SIT     1     -12.000  -6.000   8.900     
ATOM   1189   CA SIT     1     -12.000  -6.000   8.950     
ATOM   1190   CA SIT     1     -12.000  -6.000   9.000     
ATOM   1191   CA SIT     1     -12.000  -6.000   9.050     
ATOM   1192   CA SIT     1     -12.000  -6.000   9.100     
ATOM   1193   CA SIT     1     -12.000  -6.000   9.150     
ATOM   1194   CA SIT     1     -12.000  -6.000   9.200     
ATOM   1195   CA SIT     1     -12.000  -6.000   9.250     
ATOM   1196   CA SIT     1     -12.000  -6.000   9.300     
ATOM   1197   CA SIT     1     -12.000  -6.000   9.350     
ATOM   1198   CA SIT     1     -12.000  -6.000   9.400     
ATOM   1199   CA SIT     1     -12.000  -6.000   9.450     
ATOM   1200   CA SIT     1     -12.000  -6.000   9.500     
ATOM   1201   CA SIT     1     -12.000  -6.000   9.550     
ATOM   1202   CA SIT     1     -12.000  -6.000   9.600     
ATOM   1203   CA SIT     1     -12.000  -6.000   9.650     
ATOM   1204   CA SIT     1     -12.000  -6.000   9.700     
ATOM   1205   CA SIT     1     -12.000  -6.000   9.750     
ATOM   1206   CA SIT     1     -12.000  -6.000   9.800     
ATOM   1207   CA SIT     1     -12.000  -6.000   9.850     
ATOM   1208   CA SIT     1     -12.000  -6.000   9.900     
ATOM   1209   CA SIT     1     -12.000  -6.000   9.950     
ATOM   1210   CA SIT     1     -12.000  -6.000  10.000     
ATOM   1211   CA SIT     1     -12.000  -6.000  10.050     
ATOM   1212   CA SIT     1     -12.000  -6.000  10.100     
ATOM   1213   CA SIT     1     -12.000  -6.000  10.150     
ATOM   1214   CA SIT     1     -12.000  -6.000  10.200     
ATOM   1215   CA SIT     1     -12.000  -6.000  10.250     
ATOM   1216   CA SIT     1     -12.000  -6.000  10.300     
ATOM   1217   CA SIT     1     -12.000  -6.000  10.350     
ATOM   1218   CA SIT     1     -12.000  -6.000  10.400     
ATOM   1219   CA SIT     1     -12.000  -6.000  10.450     
ATOM   1220   CA SIT     1     -12.000  -6.000  10.500     
ATOM   1221   CA SIT     1     -12.000  -6.000  10.550     
ATOM   1222   CA SIT     1     -12.000  -6.000  10.600     
ATOM   1223   CA SIT     1     -12.000  -6.000  10.650     
ATOM   1224   CA SIT     1     -12.000  -6.000  10.700     
ATOM   1225   CA SIT     1     -12.000  -6.000  10.750     
ATOM   1226   CA SIT     1     -12.000  -6.000  10.800     
ATOM   1227   CA SIT     1     -12.000  -6.000  10.850     
ATOM   1228   CA SIT     1     -12.000  -6.000  10.900     
ATOM   1229   CA SIT     1     -12.000  -6.000  10.950     
ATOM   1230   CA SIT     1     -12.000  -6.000  11.000     
ATOM   1231   CA SIT     1     -12.000  -6.000  11.050     
ATOM   1232   CA SIT     1     -12.000  -6.000  11.100     
ATOM   1233   CA SIT     1     -12.000  -6.000  11.150     
ATOM   1234   CA SIT     1     -12.000  -6.000  11.200     
ATOM   1235   CA SIT     1     -12.000  -6.000  11.250     
ATOM   1236   CA SIT     1     -12.000  -6.000  11.300     
ATOM   1237   CA SIT     1     -12.000  -6.000  11.350     
ATOM   1238   CA SIT     1     -12.000  -6.000  11.400     
ATOM   1239   CA SIT     1     -12.000  -6.000  11.450     
ATOM   1240   CA SIT     1     -12.000  -6.000  11.500     
ATOM   1241   CA SIT     1     -12.000  -6.000  11.550     
ATOM   1242   CA SIT     1     -12.000  -6.000  11.600     
ATOM   1243   CA SIT     1     -12.000  -6.000  11.650     
ATOM   1244   CA SIT     1     -12.000  -6.000  11.700     
ATOM   1245   CA SIT     1     -12.000  -6.000  11.750     
ATOM   1246   CA SIT     1     -12.000  -6.000  11.800     
ATOM   1247   CA SIT     1     -12.000  -6.000  11.850     
ATOM   1248   CA SIT     1     -12.000  -6.000  11.900     
ATOM   1249   CA SIT     1     -12.000  -6.000  11.950     
ATOM   1250   CA SIT     1     -12.000  -6.000  12.000     
ATOM   1251   CA SIT     1     -12.000  -6.000  12.050     
ATOM   1252   CA SIT     1     -12.000  -6.000  12.100     
ATOM   1253   CA SIT     1     -12.000  -6.000  12.150     
ATOM   1254   CA SIT     1     -12.000  -6.000  12.200     
ATOM   1255   CA SIT     1     -12.000  -6.000  12.250     
ATOM   1256   CA SIT     1     -12.000  -6.000  12.300     
ATOM   1257   CA SIT     1     -12.000  -6.000  12.350     
ATOM   1258   CA SIT     1     -12.000  -6.000  12.400     
ATOM   1259   CA SIT     1     -12.000  -6.000  12.450     
ATOM   1260   CA SIT     1     -12.000  -6.000  12.500     
ATOM   1261   CA SIT     1     -12.000  -6.000  12.550     
ATOM   1262   CA SIT     1     -12.000  -6.000  12.600     
ATOM   1263   CA SIT     1     -12.000  -6.000  12.650     
ATOM   1264   CA SIT     1     -12.000  -6.000  12.700     
ATOM   1265   CA SIT     1     -12.000  -6.000  12.750     
ATOM   1266   CA SIT     1     -12.000  -6.000  12.800     
ATOM   1267   CA SIT     1     -12.000  -6.000  12.850     
ATOM   1268   CA SIT     1     -12.000  -6.000  12.900     
ATOM   1269   CA SIT     1     -12.000  -6.000  12.950     
ATOM   1270   CA SIT     1     -12.000  -6.000  13.000     
ATOM   1271   CA SIT     1     -12.000  -6.000  13.050     
ATOM   1272   CA SIT     1     -12.000  -6.000  13.100     
ATOM   1273   CA SIT     1     -12.000  -6.000  13.150     
ATOM   1274   CA SIT     1     -12.000  -6.000  13.200     
ATOM   1275   CA SIT     1     -12.000  -6.000  13.250     
ATOM   1276   CA SIT     1     -12.000  -6.000  13.300     
ATOM   1277   CA SIT     1     -12.000  -6.000  13.350     
ATOM   1278   CA SIT     1     -12.000  -6.000  13.400     
ATOM   1279   CA SIT     1     -12.000  -6.000  13.450     
ATOM   1280   CA SIT     1     -12.000  -6.000  13.500     
ATOM   1281   CA SIT     1     -12.000  -6.000  13.550     
ATOM   1282   CA SIT     1     -12.000  -6.000  13.600     
ATOM   1283   CA SIT     1     -12.000  -6.000  13.650     
ATOM   1284   CA SIT     1     -12.000  -6.000  13.700     
ATOM   1285   CA SIT     1     -12.000  -6.000  13.750     
ATOM   1286   CA SIT     1     -12.000  -6.000  13.800     
ATOM   1287   CA SIT     1     -12.000  -6.000  13.850     
ATOM   1288   CA SIT     1     -12.000  -6.000  13.900     
ATOM   1289   CA SIT     1     -12.000  -6.000  13.950     
ATOM   1290   CA SIT     1     -12.000  -6.000  14.000     
ATOM   1291   CA SIT     1     -12.000  -6.000  14.050     
ATOM   1292   CA SIT     1     -12.000  -6.000  14.100     
ATOM   1293   CA SIT     1     -12.000  -6.000  14.150     
ATOM   1294   CA SIT     1     -12.000  -6.000  14.200     
ATOM   1295   CA SIT     1     -12.000  -6.000  14.250     
ATOM   1296   CA SIT     1     -12.000  -6.000  14.300     
ATOM   1297   CA SIT     1     -12.000  -6.000  14.350     
ATOM   1298   CA SIT     1     -12.000  -6.000  14.400     
ATOM   1299   CA SIT     1     -12.000  -6.000  14.450     
ATOM   1300   CA SIT     1     -12.000  -6.000  14.500     
ATOM   1301   CA SIT     1     -12.000  -6.000  14.550     
ATOM   1302   CA SIT     1     -12.000  -6.000  14.600     
ATOM   1303   CA SIT     1     -12.000  -6.000  14.650     
ATOM   1304   CA SIT     1     -12.000  -6.000  14.700     
ATOM   1305   CA SIT     1     -12.000  -6.000  14.750     
ATOM   1306   CA SIT     1     -12.000  -6.000  14.800     
ATOM   1307   CA SIT     1     -12.000  -6.000  14.850     
ATOM   1308   CA SIT     1     -12.000  -6.000  14.900     
ATOM   1309   CA SIT     1     -12.000  -6.000  14.950     
ATOM   1310   CA SIT     1     -12.000  -6.000  15.000     
ATOM   1311   CA SIT     1     -12.000  -6.000  15.050     
ATOM   1312   CA SIT     1     -12.000  -6.000  15.100     
ATOM   1313   CA SIT     1     -12.000  -6.000  15.150     
ATOM   1314   CA SIT     1     -12.000  -6.000  15.200     
ATOM   1315   CA SIT     1     -12.000  -6.000  15.250     
ATOM   1316   CA SIT     1     -12.000  -6.000  15.300     
ATOM   1317   CA SIT     1     -12.000  -6.000  15.350     
ATOM   1318   CA SIT     1     -12.000  -6.000  15.400     
ATOM   1319   CA SIT     1     -12.000  -6.000  15.450     
ATOM   1320   CA SIT     1     -12.000  -6.000  15.500     
ATOM   1321   CA SIT     1     -12.000  -6.000  15.550     
ATOM   1322   CA SIT     1     -12.000  -6.000  15.600     
ATOM   1323   CA SIT     1     -12.000  -6.000  15.650     
ATOM   1324   CA SIT     1     -12.000  -6.000  15.700     
ATOM   1325   CA SIT     1     -12.000  -6.000  15.750     
ATOM   1326   CA SIT     1     -12.000  -6.000  15.800     
ATOM   1327   CA SIT     1     -12.000  -6.000  15.850     
ATOM   1328   CA SIT     1     -12.000  -6.000  15.900     
ATOM   1329   CA SIT     1     -12.000  -6.000  15.950     
ATOM   1330   CA SIT     1     -12.000  -6.000  16.000     
ATOM   1331   CA SIT     1     -12.000  -6.000  16.050     
ATOM   1332   CA SIT     1     -12.000  -6.000  16.100     
ATOM   1333   CA SIT     1     -12.000  -6.000  16.150     
ATOM   1334   CA SIT     1     -12.000  -6.000  16.200     
ATOM   1335   CA SIT     1     -12.000  -6.000  16.250     
ATOM   1336   CA SIT     1     -12.000  -6.000  16.300     
ATOM   1337   CA SIT     1     -12.000  -6.000  16.350     
ATOM   1338   CA SIT     1     -12.000  -6.000  16.400     
ATOM   1339   CA SIT     1     -12.000  -6.000  16.450     
ATOM   1340   CA SIT     1     -12.000  -6.000  16.500     
ATOM   1341   CA SIT     1     -12.000  -6.000  16.550     
ATOM   1342   CA SIT     1     -12.000  -6.000  16.600     
ATOM   1343   CA SIT     1     -12.000  -6.000  16.650     
ATOM   1344   CA SIT     1     -12.000  -6.000  16.700     
ATOM   1345   CA SIT     1     -12.000  -6.000  16.750     
ATOM   1346   CA SIT     1     -12.000  -6.000  16.800     
ATOM   1347   CA SIT     1     -12.000  -6.000  16.850     
ATOM   1348   CA SIT     1     -12.000  -6.000  16.900     
ATOM   1349   CA SIT     1     -12.000  -6.000  16.950     
ATOM   1350   CA SIT     1     -12.000  -6.000  17.000     
ATOM   1351   CA SIT     1     -12.000  -6.000  17.050     
ATOM   1352   CA SIT     1     -12.000  -6.000  17.100     
ATOM   1353   CA SIT     1     -12.000  -6.000  17.150     
ATOM   1354   CA SIT     1     -12.000  -6.000  17.200     
ATOM   1355   CA SIT     1     -12.000  -6.000  17.250     
ATOM   1356   CA SIT     1     -12.000  -6.000  17.300     
ATOM   1357   CA SIT     1     -12.000  -6.000  17.350     
ATOM   1358   CA SIT     1     -12.000  -6.000  17.400     
ATOM   1359   CA SIT     1     -12.000  -6.000  17.450     
ATOM   1360   CA SIT     1     -12.000  -6.000  17.500     
ATOM   1361   CA SIT     1     -12.000  -6.000  17.550     
ATOM   1362   CA SIT     1     -12.000  -6.000  17.600     
ATOM   1363   CA SIT     1     -12.000  -6.000  17.650     
ATOM   1364   CA SIT     1     -12.000  -6.000  17.700     
ATOM   1365   CA SIT     1     -12.000  -6.000  17.750     
ATOM   1366   CA SIT     1     -12.000  -6.000  17.800     
ATOM   1367   CA SIT     1     -12.000  -6.000  17.850     
ATOM   1368   CA SIT     1     -12.000  -6.000  17.900     
ATOM   1369   CA SIT     1     -12.000  -6.000  17.950     
ATOM   1370   CA SIT     1     -12.000  -6.000  18.000     
ATOM   1371   CA SIT     1     -12.000  -6.000  18.050     
ATOM   1372   CA SIT     1     -12.000  -6.000  18.100     
ATOM   1373   CA SIT     1     -12.000  -6.000  18.150     
ATOM   1374   CA SIT     1     -12.000  -6.000  18.200     
ATOM   1375   CA SIT     1     -12.000  -6.000  18.250     
ATOM   1376   CA SIT     1     -12.000  -6.000  18.300     
ATOM   1377   CA SIT     1     -12.000  -6.000  18.350     
ATOM   1378   CA SIT     1     -12.000  -6.000  18.400     
ATOM   1379   CA SIT     1     -12.000  -6.000  18.450     
ATOM   1380   CA SIT     1     -12.000  -6.000  18.500     
ATOM   1381   CA SIT     1     -12.000  -6.000  18.550     
ATOM   1382   CA SIT     1     -12.000  -6.000  18.600     
ATOM   1383   CA SIT     1     -12.000  -6.000  18.650     
ATOM   1384   CA SIT     1     -12.000  -6.000  18.700     
ATOM   1385   CA SIT     1     -12.000  -6.000  18.750     
ATOM   1386   CA SIT     1     -12.000  -6.000  18.800     
ATOM   1387   CA SIT     1     -12.000  -6.000  18.850     
ATOM   1388   CA SIT     1     -12.000  -6.000  18.900     
ATOM   1389   CA SIT     1     -12.000  -6.000  18.950     
ATOM   1390   CA SIT     1     -12.000  -6.000  19.000     
ATOM   1391   CA SIT     1     -12.000  -6.000  19.050     
ATOM   1392   CA SIT     1     -12.000  -6.000  19.100     
ATOM   1393   CA SIT     1     -12.000  -6.000  19.150     
ATOM   1394   CA SIT     1     -12.000  -6.000  19.200     
ATOM   1395   CA SIT     1     -12.000  -6.000  19.250     
ATOM   1396   CA SIT     1     -12.000  -6.000  19.300     
ATOM   1397   CA SIT     1     -12.000  -6.000  19.350     
ATOM   1398   CA SIT     1     -12.000  -6.000  19.400     
ATOM   1399   CA SIT     1     -12.000  -6.000  19.450     
ATOM   1400   CA SIT     1     -12.000  -4.000   2.000     
ATOM   1401   CA SIT     1     -12.000  -4.000   2.050     
ATOM   1402   CA SIT     1     -12.000  -4.000   2.100     
ATOM   1403   CA SIT     1     -12.000  -4.000   2.150     
ATOM   1404   CA SIT     1     -12.000  -4.000   2.200     
ATOM   1405   CA SIT     1     -12.000  -4.000   2.250     
ATOM   1406   CA SIT     1     -12.000  -4.000   2.300     
ATOM   1407   CA SIT     1     -12.000  -4.000   2.350     
ATOM   1408   CA SIT     1     -12.000  -4.000   2.400     
ATOM   1409   CA SIT     1     -12.000  -4.000   2.450     
ATOM   1410   CA SIT     1     -12.000  -4.000   2.500     
ATOM   1411   CA SIT     1     -12.000  -4.000   2.550     
ATOM   1412   CA SIT     1     -12.000  -4.000   2.600     
ATOM   1413   CA SIT     1     -12.000  -4.000   2.650     
ATOM   1414   CA SIT     1     -12.000  -4.000   2.700     
ATOM   1415   CA SIT     1     -12.000  -4.000   2.750     
ATOM   1416   CA SIT     1     -12.000  -4.000   2.800     
ATOM   1417   CA SIT     1     -12.000  -4.000   2.850     
ATOM   1418   CA SIT     1     -12.000  -4.000   2.900     
ATOM   1419   CA SIT     1     -12.000  -4.000   2.950     
ATOM   1420   CA SIT     1     -12.000  -4.000   3.000     
ATOM   1421   CA SIT     1     -12.000  -4.000   3.050     
ATOM   1422   CA SIT     1     -12.000  -4.000   3.100     
ATOM   1423   CA SIT     1     -12.000  -4.000   3.150     
ATOM   1424   CA SIT     1     -12.000  -4.000   3.200     
ATOM   1425   CA SIT     1     -12.000  -4.000   3.250     
ATOM   1426   CA SIT     1     -12.000  -4.000   3.300     
ATOM   1427   CA SIT     1     -12.000  -4.000   3.350     
ATOM   1428   CA SIT     1     -12.000  -4.000   3.400     
ATOM   1429   CA SIT     1     -12.000  -4.000   3.450     
ATOM   1430   CA SIT     1     -12.000  -4.000   3.500     
ATOM   1431   CA SIT     1     -12.000  -4.000   3.550     
ATOM   1432   CA SIT     1     -12.000  -4.000   3.600     
ATOM   1433   CA SIT     1     -12.000  -4.000   3.650     
ATOM   1434   CA SIT     1     -12.000  -4.000   3.700     
ATOM   1435   CA SIT     1     -12.000  -4.000   3.750     
ATOM   1436   CA SIT     1     -12.000  -4.000   3.800     
ATOM   1437   CA SIT     1     -12.000  -4.000   3.850     
ATOM   1438   CA SIT     1     -12.000  -4.000   3.900     
ATOM   1439   CA SIT     1     -12.000  -4.000   3.950     
ATOM   1440   CA SIT     1     -12.000  -4.000   4.000     
ATOM   1441   CA SIT     1     -12.000  -4.000   4.050     
ATOM   1442   CA SIT     1     -12.000  -4.000   4.100     
ATOM   1443   CA SIT     1     -12.000  -4.000   4.150     
ATOM   1444   CA SIT     1     -12.000  -4.000   4.200     
ATOM   1445   CA SIT     1     -12.000  -4.000   4.250     
ATOM   1446   CA SIT     1     -12.000  -4.000   4.300     
ATOM   1447   CA SIT     1     -12.000  -4.000   4.350     
ATOM   1448   CA SIT     1     -12.000  -4.000   4.400     
ATOM   1449   CA SIT     1     -12.000  -4.000   4.450     
ATOM   1450   CA SIT     1     -12.000  -4.000   4.500     
ATOM   1451   CA SIT     1     -12.000  -4.000   4.550     
ATOM   1452   CA SIT     1     -12.000  -4.000   4.600     
ATOM   1453   CA SIT     1     -12.000  -4.000   4.650     
ATOM   1454   CA SIT     1     -12.000  -4.000   4.700     
ATOM   1455   CA SIT     1     -12.000  -4.000   4.750     
ATOM   1456   CA SIT     1     -12.000  -4.000   4.800     
ATOM   1457   CA SIT     1     -12.000  -4.000   4.850     
ATOM   1458   CA SIT     1     -12.000  -4.000   4.900     
ATOM   1459   CA SIT     1     -12.000  -4.000   4.950     
ATOM   1460   CA SIT     1     -12.000  -4.000   5.000     
ATOM   1461   CA SIT     1     -12.000  -4.000   5.050     
ATOM   1462   CA SIT     1     -12.000  -4.000   5.100     
ATOM   1463   CA SIT     1     -12.000  -4.000   5.150     
ATOM   1464   CA SIT     1     -12.000  -4.000   5.200     
ATOM   1465   CA SIT     1     -12.000  -4.000   5.250     
ATOM   1466   CA SIT     1     -12.000  -4.000   5.300     
ATOM   1467   CA SIT     1     -12.000  -4.000   5.350     
ATOM   1468   CA SIT     1     -12.000  -4.000   5.400     
ATOM   1469   CA SIT     1     -12.000  -4.000   5.450     
ATOM   1470   CA SIT     1     -12.000  -4.000   5.500     
ATOM   1471   CA SIT     1     -12.000  -4.000   5.550     
ATOM   1472   CA SIT     1     -12.000  -4.000   5.600     
ATOM   1473   CA SIT     1     -12.000  -4.000   5.650     
ATOM   1474   CA SIT     1     -12.000  -4.000   5.700     
ATOM   1475   CA SIT     1     -12.000  -4.000   5.750     
ATOM   1476   CA SIT     1     -12.000  -4.000   5.800     
ATOM   1477   CA SIT     1     -12.000  -4.000   5.850     
ATOM   1478   CA SIT     1     -12.000  -4.000   5.900     
ATOM   1479   CA SIT     1     -12.000  -4.000   5.950     
ATOM   1480   CA SIT     1     -12.000  -4.000   6.000     
ATOM   1481   CA SIT     1     -12.000  -4.000   6.050     
ATOM   1482   CA SIT     1     -12.000  -4.000   6.100     
ATOM   1483   CA SIT     1     -12.000  -4.000   6.150     
ATOM   1484   CA SIT     1     -12.000  -4.000   6.200     
ATOM   1485   CA SIT     1     -12.000  -4.000   6.250     
ATOM   1486   CA SIT     1     -12.000  -4.000   6.300     
ATOM   1487   CA SIT     1     -12.000  -4.000   6.350     
ATOM   1488   CA SIT     1     -12.000  -4.000   6.400     
ATOM   1489   CA SIT     1     -12.000  -4.000   6.450     
ATOM   1490   CA SIT     1     -12.000  -4.000   6.500     
ATOM   1491   CA SIT     1     -12.000  -4.000   6.550     
ATOM   1492   CA SIT     1     -12.000  -4.000   6.600     
ATOM   1493   CA SIT     1     -12.000  -4.000   6.650     
ATOM   1494   CA SIT     1     -12.000  -4.000   6.700     
ATOM   1495   CA SIT     1     -12.000  -4.000   6.750     
ATOM   1496   CA SIT     1     -12.000  -4.000   6.800     
ATOM   1497   CA SIT     1     -12.000  -4.000   6.850     
ATOM   1498   CA SIT     1     -12.000  -4.000   6.900     
ATOM   1499   CA SIT     1     -12.000  -4.000   6.950     
ATOM   1500   CA SIT     1     -12.000  -4.000   7.000     
ATOM   1501   CA SIT     1     -12.000  -4.000   7.050     
ATOM   1502   CA SIT     1     -12.000  -4.000   7.100     
ATOM   1503   CA SIT     1     -12.000  -4.000   7.150     
ATOM   1504   CA SIT     1     -12.000  -4.000   7.200     
ATOM   1505   CA SIT     1     -12.000  -4.000   7.250     
ATOM   1506   CA SIT     1     -12.000  -4.000   7.300     
ATOM   1507   CA SIT     1     -12.000  -4.000   7.350     
ATOM   1508   CA SIT     1     -12.000  -4.000   7.400     
ATOM   1509   CA SIT     1     -12.000  -4.000   7.450     
ATOM   1510   CA SIT     1     -12.000  -4.000   7.500     
ATOM   1511   CA SIT     1     -12.000  -4.000   7.550     
ATOM   1512   CA SIT     1     -12.000  -4.000   7.600     
ATOM   1513   CA SIT     1     -12.000  -4.000   7.650     
ATOM   1514   CA SIT     1     -12.000  -4.000   7.700     
ATOM   1515   CA SIT     1     -12.000  -4.000   7.750     
ATOM   1516   CA SIT     1     -12.000  -4.000   7.800     
ATOM   1517   CA SIT     1     -12.000  -4.000   7.850     
ATOM   1518   CA SIT     1     -12.000  -4.000   7.900     
ATOM   1519   CA SIT     1     -12.000  -4.000   7.950     
ATOM   1520   CA SIT     1     -12.000  -4.000   8.000     
ATOM   1521   CA SIT     1     -12.000  -4.000   8.050     
ATOM   1522   CA SIT     1     -12.000  -4.000   8.100     
ATOM   1523   CA SIT     1     -12.000  -4.000   8.150     
ATOM   1524   CA SIT     1     -12.000  -4.000   8.200     
ATOM   1525   CA SIT     1     -12.000  -4.000   8.250     
ATOM   1526   CA SIT     1     -12.000  -4.000   8.300     
ATOM   1527   CA SIT     1     -12.000  -4.000   8.350     
ATOM   1528   CA SIT     1     -12.000  -4.000   8.400     
ATOM   1529   CA SIT     1     -12.000  -4.000   8.450     
ATOM   1530   CA SIT     1     -12.000  -4.000   8.500     
ATOM   1531   CA SIT     1     -12.000  -4.000   8.550     
ATOM   1532   CA SIT     1     -12.000  -4.000   8.600     
ATOM   1533   CA SIT     1     -12.000  -4.000   8.650     
ATOM   1534   CA SIT     1     -12.000  -4.000   8.700     
ATOM   1535   CA SIT     1     -12.000  -4.000   8.750     
ATOM   1536   CA SIT     1     -12.000  -4.000   8.800     
ATOM   1537   CA SIT     1     -12.000  -4.000   8.850     
ATOM   1538   CA SIT     1     -12.000  -4.000   8.900     
ATOM   1539   CA SIT     1     -12.000  -4.000   8.950     
ATOM   1540   CA SIT     1     -12.000  -4.000   9.000     
ATOM   1541   CA SIT     1     -12.000  -4.000   9.050     
ATOM   1542   CA SIT     1     -12.000  -4.000   9.100     
ATOM   1543   CA SIT     1     -12.000  -4.000   9.150     
ATOM   1544   CA SIT     1     -12.000  -4.000   9.200     
ATOM   1545   CA SIT     1     -12.000  -4.000   9.250     
ATOM   1546   CA SIT     1     -12.000  -4.000   9.300     
ATOM   1547   CA SIT     1     -12.000  -4.000   9.350     
ATOM   1548   CA SIT     1     -12.000  -4.000   9.400     
ATOM   1549   CA SIT     1     -12.000  -4.000   9.450     
ATOM   1550   CA SIT     1     -12.000  -4.000   9.500     
ATOM   1551   CA SIT     1     -12.000  -4.000   9.550     
ATOM   1552   CA SIT     1     -12.000  -4.000   9.600     
ATOM   1553   CA SIT     1     -12.000  -4.000   9.650     
ATOM   1554   CA SIT     1     -12.000  -4.000   9.700     
ATOM   1555   CA SIT     1     -12.000  -4.000   9.750     
ATOM   1556   CA SIT     1     -12.000  -4.000   9.800     
ATOM   1557   CA SIT     1     -12.000  -4.000   9.850     
ATOM   1558   CA SIT     1     -12.000  -4.000   9.900     
ATOM   1559   CA SIT     1     -12.000  -4.000   9.950     
ATOM   1560   CA SIT     1     -12.000  -4.000  10.000     
ATOM   1561   CA SIT     1     -12.000  -4.000  10.050     
ATOM   1562   CA SIT     1     -12.000  -4.000  10.100     
ATOM   1563   CA SIT     1     -12.000  -4.000  10.150     
ATOM   1564   CA SIT     1     -12.000  -4.000  10.200     
ATOM   1565   CA SIT     1     -12.000  -4.000  10.250     
ATOM   1566   CA SIT     1     -12.000  -4.000  10.300     
ATOM   1567   CA SIT     1     -12.000  -4.000  10.350     
ATOM   1568   CA SIT     1     -12.000  -4.000  10.400     
ATOM   1569   CA SIT     1     -12.000  -4.000  10.450     
ATOM   1570   CA SIT     1     -12.000  -4.000  10.500     
ATOM   1571   CA SIT     1     -12.000  -4.000  10.550     
ATOM   1572   CA SIT     1     -12.000  -4.000  10.600     
ATOM   1573   CA SIT     1     -12.000  -4.000  10.650     
ATOM   1574   CA SIT     1     -12.000  -4.000  10.700     
ATOM   1575   CA SIT     1     -12.000  -4.000  10.750     
ATOM   1576   CA SIT     1     -12.000  -4.000  10.800     
ATOM   1577   CA SIT     1     -12.000  -4.000  10.850     
ATOM   1578   CA SIT     1     -12.000  -4.000  10.900     
ATOM   1579   CA SIT     1     -12.000  -4.000  10.950     
ATOM   1580   CA SIT     1     -12.000  -4.000  11.000     
ATOM   1581   CA SIT     1     -12.000  -4.000  11.050     
ATOM   1582   CA SIT     1     -12.000  -4.000  11.100     
ATOM   1583   CA SIT     1     -12.000  -4.000  11.150     
ATOM   1584   CA SIT     1     -12.000  -4.000  11.200     
ATOM   1585   CA SIT     1     -12.000  -4.000  11.250     
ATOM   1586   CA SIT     1     -12.000  -4.000  11.300     
ATOM   1587   CA SIT     1     -12.000  -4.000  11.350     
ATOM   1588   CA SIT     1     -12.000  -4.000  11.400     
ATOM   1589   CA SIT     1     -12.000  -4.000  11.450     
ATOM   1590   CA SIT     1     -12.000  -4.000  11.500     
ATOM   1591   CA SIT     1     -12.000  -4.000  11.550     
ATOM   1592   CA SIT     1     -12.000  -4.000  11.600     
ATOM   1593   CA SIT     1     -12.000  -4.000  11.650     
ATOM   1594   CA SIT     1     -12.000  -4.000  11.700     
ATOM   1595   CA SIT     1     -12.000  -4.000  11.750     
ATOM   1596   CA SIT     1     -12.000  -4.000  11.800     
ATOM   1597   CA SIT     1     -12.000  -4.000  11.850     
ATOM   1598   CA SIT     1     -12.000  -4.000  11.900     
ATOM   1599   CA SIT     1     -12.000  -4.000  11.950     
ATOM   1600   CA SIT     1     -12.000  -4.000  12.000     
ATOM   1601   CA SIT     1     -12.000  -4.000  12.050     
ATOM   1602   CA SIT     1     -12.000  -4.000  12.100     
ATOM   1603   CA SIT     1     -12.000  -4.000  12.150     
ATOM   1604   CA SIT     1     -12.000  -4.000  12.200     
ATOM   1605   CA SIT     1     -12.000  -4.000  12.250     
ATOM   1606   CA SIT     1     -12.000  -4.000  12.300     
ATOM   1607   CA SIT     1     -12.000  -4.000  12.350     
ATOM   1608   CA SIT     1     -12.000  -4.000  12.400     
ATOM   1609   CA SIT     1     -12.000  -4.000  12.450     
ATOM   1610   CA SIT     1     -12.000  -4.000  12.500     
ATOM   1611   CA SIT     1     -12.000  -4.000  12.550     
ATOM   1612   CA SIT     1     -12.000  -4.000  12.600     
ATOM   1613   CA SIT     1     -12.000  -4.000  12.650     
ATOM   1614   CA SIT     1     -12.000  -4.000  12.700     
ATOM   1615   CA SIT     1     -12.000  -4.000  12.750     
ATOM   1616   CA SIT     1     -12.000  -4.000  12.800     
ATOM   1617   CA SIT     1     -12.000  -4.000  12.850     
ATOM   1618   CA SIT     1     -12.000  -4.000  12.900     
ATOM   1619   CA SIT     1     -12.000  -4.000  12.950     
ATOM   1620   CA SIT     1     -12.000  -4.000  13.000     
ATOM   1621   CA SIT     1     -12.000  -4.000  13.050     
ATOM   1622   CA SIT     1     -12.000  -4.000  13.100     
ATOM   1623   CA SIT     1     -12.000  -4.000  13.150     
ATOM   1624   CA SIT     1     -12.000  -4.000  13.200     
ATOM   1625   CA SIT     1     -12.000  -4.000  13.250     
ATOM   1626   CA SIT     1     -12.000  -4.000  13.300     
ATOM   1627   CA SIT     1     -12.000  -4.000  13.350     
ATOM   1628   CA SIT     1     -12.000  -4.000  13.400     
ATOM   1629   CA SIT     1     -12.000  -4.000  13.450     
ATOM   1630   CA SIT     1     -12.000  -4.000  13.500     
ATOM   1631   CA SIT     1     -12.000  -4.000  13.550     
ATOM   1632   CA SIT     1     -12.000  -4.000  13.600     
ATOM   1633   CA SIT     1     -12.000  -4.000  13.650     
ATOM   1634   CA SIT     1     -12.000  -4.000  13.700     
ATOM   1635   CA SIT     1     -12.000  -4.000  13.750     
ATOM   1636   CA SIT     1     -12.000  -4.000  13.800     
ATOM   1637   CA SIT     1     -12.000  -4.000  13.850     
ATOM   1638   CA SIT     1     -12.000  -4.000  13.900     
ATOM   1639   CA SIT     1     -12.000  -4.000  13.950     
ATOM   1640   CA SIT     1     -12.000  -4.000  14.000     
ATOM   1641   CA SIT     1     -12.000  -4.000  14.050     
ATOM   1642   CA SIT     1     -12.000  -4.000  14.100     
ATOM   1643   CA SIT     1     -12.000  -4.000  14.150     
ATOM   1644   CA SIT     1     -12.000  -4.000  14.200     
ATOM   1645   CA SIT     1     -12.000  -4.000  14.250     
ATOM   1646   CA SIT     1     -12.000  -4.000  14.300     
ATOM   1647   CA SIT     1     -12.000  -4.000  14.350     
ATOM   1648   CA SIT     1     -12.000  -4.000  14.400     
ATOM   1649   CA SIT     1     -12.000  -4.000  14.450     
ATOM   1650   CA SIT     1     -12.000  -4.000  14.500     
ATOM   1651   CA SIT     1     -12.000  -4.000  14.550     
ATOM   1652   CA SIT     1     -12.000  -4.000  14.600     
ATOM   1653   CA SIT     1     -12.000  -4.000  14.650     
ATOM   1654   CA SIT     1     -12.000  -4.000  14.700     
ATOM   1655   CA SIT     1     -12.000  -4.000  14.750     
ATOM   1656   CA SIT     1     -12.000  -4.000  14.800     
ATOM   1657   CA SIT     1     -12.000  -4.000  14.850     
ATOM   1658   CA SIT     1     -12.000  -4.000  14.900     
ATOM   1659   CA SIT     1     -12.000  -4.000  14.950     
ATOM   1660   CA SIT     1     -12.000  -4.000  15.000     
ATOM   1661   CA SIT     1     -12.000  -4.000  15.050     
ATOM   1662   CA SIT     1     -12.000  -4.000  15.100     
ATOM   1663   CA SIT     1     -12.000  -4.000  15.150     
ATOM   1664   CA SIT     1     -12.000  -4.000  15.200     
ATOM   1665   CA SIT     1     -12.000  -4.000  15.250     
ATOM   1666   CA SIT     1     -12.000  -4.000  15.300     
ATOM   1667   CA SIT     1     -12.000  -4.000  15.350     
ATOM   1668   CA SIT     1     -12.000  -4.000  15.400     
ATOM   1669   CA SIT     1     -12.000  -4.000  15.450     
ATOM   1670   CA SIT     1     -12.000  -4.000  15.500     
ATOM   1671   CA SIT     1     -12.000  -4.000  15.550     
ATOM   1672   CA SIT     1     -12.000  -4.000  15.600     
ATOM   1673   CA SIT     1     -12.000  -4.000  15.650     
ATOM   1674   CA SIT     1     -12.000  -4.000  15.700     
ATOM   1675   CA SIT     1     -12.000  -4.000  15.750     
ATOM   1676   CA SIT     1     -12.000  -4.000  15.800     
ATOM   1677   CA SIT     1     -12.000  -4.000  15.850     
ATOM   1678   CA SIT     1     -12.000  -4.000  15.900     
ATOM   1679   CA SIT     1     -12.000  -4.000  15.950     
ATOM   1680   CA SIT     1     -12.000  -4.000  16.000     
ATOM   1681   CA SIT     1     -12.000  -4.000  16.050     
ATOM   1682   CA SIT     1     -12.000  -4.000  16.100     
ATOM   1683   CA SIT     1     -12.000  -4.000  16.150     
ATOM   1684   CA SIT     1     -12.000  -4.000  16.200     
ATOM   1685   CA SIT     1     -12.000  -4.000  16.250     
ATOM   1686   CA SIT     1     -12.000  -4.000  16.300     
ATOM   1687   CA SIT     1     -12.000  -4.000  16.350     
ATOM   1688   CA SIT     1     -12.000  -4.000  16.400     
ATOM   1689   CA SIT     1     -12.000  -4.000  16.450     
ATOM   1690   CA SIT     1     -12.000  -4.000  16.500     
ATOM   1691   CA SIT     1     -12.000  -4.000  16.550     
ATOM   1692   CA SIT     1     -12.000  -4.000  16.600     
ATOM   1693   CA SIT     1     -12.000  -4.000  16.650     
ATOM   1694   CA SIT     1     -12.000  -4.000  16.700     
ATOM   1695   CA SIT     1     -12.000  -4.000  16.750     
ATOM   1696   CA SIT     1     -12.000  -4.000  16.800     
ATOM   1697   CA SIT     1     -12.000  -4.000  16.850     
ATOM   1698   CA SIT     1     -12.000  -4.000  16.900     
ATOM   1699   CA SIT     1     -12.000  -4.000  16.950     
ATOM   1700   CA SIT     1     -12.000  -4.000  17.000     
ATOM   1701   CA SIT     1     -12.000  -4.000  17.050     
ATOM   1702   CA SIT     1     -12.000  -4.000  17.100     
ATOM   1703   CA SIT     1     -12.000  -4.000  17.150     
ATOM   1704   CA SIT     1     -12.000  -4.000  17.200     
ATOM   1705   CA SIT     1     -12.000  -4.000  17.250     
ATOM   1706   CA SIT     1     -12.000  -4.000  17.300     
ATOM   1707   CA SIT     1     -12.000  -4.000  17.350     
ATOM   1708   CA SIT     1     -12.000  -4.000  17.400     
ATOM   1709   CA SIT     1     -12.000  -4.000  17.450     
ATOM   1710   CA SIT     1     -12.000  -4.000  17.500     
ATOM   1711   CA SIT     1     -12.000  -4.000  17.550     
ATOM   1712   CA SIT     1     -12.000  -4.000  17.600     
ATOM   1713   CA SIT     1     -12.000  -4.000  17.650     
ATOM   1714   CA SIT     1     -12.000  -4.000  17.700     
ATOM   1715   CA SIT     1     -12.000  -4.000  17.750     
ATOM   1716   CA SIT     1     -12.000  -4.000  17.800     
ATOM   1717   CA SIT     1     -12.000  -4.000  17.850     
ATOM   1718   CA SIT     1     -12.000  -4.000  17.900     
ATOM   1719   CA SIT     1     -12.000  -4.000  17.950     
ATOM   1720   CA SIT     1     -12.000  -4.000  18.000     
ATOM   1721   CA SIT     1     -12.000  -4.000  18.050     
ATOM   1722   CA SIT     1     -12.000  -4.000  18.100     
ATOM   1723   CA SIT     1     -12.000  -4.000  18.150     
ATOM   1724   CA SIT     1     -12.000  -4.000  18.200     
ATOM   1725   CA SIT     1     -12.000  -4.000  18.250     
ATOM   1726   CA SIT     1     -12.000  -4.000  18.300     
ATOM   1727   CA SIT     1     -12.000  -4.000  18.350     
ATOM   1728   CA SIT     1     -12.000  -4.000  18.400     
ATOM   1729   CA SIT     1     -12.000  -4.000  18.450     
ATOM   1730   CA SIT     1     -12.000  -4.000  18.500     
ATOM   1731   CA SIT     1     -12.000  -4.000  18.550     
ATOM   1732   CA SIT     1     -12.000  -4.000  18.600     
ATOM   1733   CA SIT     1     -12.000  -4.000  18.650     
ATOM   1734   CA SIT     1     -12.000  -4.000  18.700     
ATOM   1735   CA SIT     1     -12.000  -4.000  18.750     
ATOM   1736   CA SIT     1     -12.000  -4.000  18.800     
ATOM   1737   CA SIT     1     -12.000  -4.000  18.850     
ATOM   1738   CA SIT     1     -12.000  -4.000  18.900     
ATOM   1739   CA SIT     1     -12.000  -4.000  18.950     
ATOM   1740   CA SIT     1     -12.000  -4.000  19.000     
ATOM   1741   CA SIT     1     -12.000  -4.000  19.050     
ATOM   1742   CA SIT     1     -12.000  -4.000  19.100     
ATOM   1743   CA SIT     1     -12.000  -4.000  19.150     
ATOM   1744   CA SIT     1     -12.000  -4.000  19.200     
ATOM   1745   CA SIT     1     -12.000  -4.000  19.250     
ATOM   1746   CA SIT     1     -12.000  -4.000  19.300     
ATOM   1747   CA SIT     1     -12.000  -4.000  19.350     
ATOM   1748   CA SIT     1     -12.000  -4.000  19.400     
ATOM   1749   CA SIT     1     -12.000  -4.000  19.450     
ATOM   1750   CA SIT     1     -12.000  -2.000   2.000     
ATOM   1751   CA SIT     1     -12.000  -2.000   2.050     
ATOM   1752   CA SIT     1     -12.000  -2.000   2.100     
ATOM   1753   CA SIT     1     -12.000  -2.000   2.150     
ATOM   1754   CA SIT     1     -12.000  -2.000   2.200     
ATOM   1755   CA SIT     1     -12.000  -2.000   2.250     
ATOM   1756   CA SIT     1     -12.000  -2.000   2.300     
ATOM   1757   CA SIT     1     -12.000  -2.000   2.350     
ATOM   1758   CA SIT     1     -12.000  -2.000   2.400     
ATOM   1759   CA SIT     1     -12.000  -2.000   2.450     
ATOM   1760   CA SIT     1     -12.000  -2.000   2.500     
ATOM   1761   CA SIT     1     -12.000  -2.000   2.550     
ATOM   1762   CA SIT     1     -12.000  -2.000   2.600     
ATOM   1763   CA SIT     1     -12.000  -2.000   2.650     
ATOM   1764   CA SIT     1     -12.000  -2.000   2.700     
ATOM   1765   CA SIT     1     -12.000  -2.000   2.750     
ATOM   1766   CA SIT     1     -12.000  -2.000   2.800     
ATOM   1767   CA SIT     1     -12.000  -2.000   2.850     
ATOM   1768   CA SIT     1     -12.000  -2.000   2.900     
ATOM   1769   CA SIT     1     -12.000  -2.000   2.950     
ATOM   1770   CA SIT     1     -12.000  -2.000   3.000     
ATOM   1771   CA SIT     1     -12.000  -2.000   3.050     
ATOM   1772   CA SIT     1     -12.000  -2.000   3.100     
ATOM   1773   CA SIT     1     -12.000  -2.000   3.150     
ATOM   1774   CA SIT     1     -12.000  -2.000   3.200     
ATOM   1775   CA SIT     1     -12.000  -2.000   3.250     
ATOM   1776   CA SIT     1     -12.000  -2.000   3.300     
ATOM   1777   CA SIT     1     -12.000  -2.000   3.350     
ATOM   1778   CA SIT     1     -12.000  -2.000   3.400     
ATOM   1779   CA SIT     1     -12.000  -2.000   3.450     
ATOM   1780   CA SIT     1     -12.000  -2.000   3.500     
ATOM   1781   CA SIT     1     -12.000  -2.000   3.550     
ATOM   1782   CA SIT     1     -12.000  -2.000   3.600     
ATOM   1783   CA SIT     1     -12.000  -2.000   3.650     
ATOM   1784   CA SIT     1     -12.000  -2.000   3.700     
ATOM   1785   CA SIT     1     -12.000  -2.000   3.750     
ATOM   1786   CA SIT     1     -12.000  -2.000   3.800     
ATOM   1787   CA SIT     1     -12.000  -2.000   3.850     
ATOM   1788   CA SIT     1     -12.000  -2.000   3.900     
ATOM   1789   CA SIT     1     -12.000  -2.000   3.950     
ATOM   1790   CA SIT     1     -12.000  -2.000   4.000     
ATOM   1791   CA SIT     1     -12.000  -2.000   4.050     
ATOM   1792   CA SIT     1     -12.000  -2.000   4.100     
ATOM   1793   CA SIT     1     -12.000  -2.000   4.150     
ATOM   1794   CA SIT     1     -12.000  -2.000   4.200     
ATOM   1795   CA SIT     1     -12.000  -2.000   4.250     
ATOM   1796   CA SIT     1     -12.000  -2.000   4.300     
ATOM   1797   CA SIT     1     -12.000  -2.000   4.350     
ATOM   1798   CA SIT     1     -12.000  -2.000   4.400     
ATOM   1799   CA SIT     1     -12.000  -2.000   4.450     
ATOM   1800   CA SIT     1     -12.000  -2.000   4.500     
ATOM   1801   CA SIT     1     -12.000  -2.000   4.550     
ATOM   1802   CA SIT     1     -12.000  -2.000   4.600     
ATOM   1803   CA SIT     1     -12.000  -2.000   4.650     
ATOM   1804   CA SIT     1     -12.000  -2.000   4.700     
ATOM   1805   CA SIT     1     -12.000  -2.000   4.750     
ATOM   1806   CA SIT     1     -12.000  -2.000   4.800     
ATOM   1807   CA SIT     1     -12.000  -2.000   4.850     
ATOM   1808   CA SIT     1     -12.000  -2.000   4.900     
ATOM   1809   CA SIT     1     -12.000  -2.000   4.950     
ATOM   1810   CA SIT     1     -12.000  -2.000   5.000     
ATOM   1811   CA SIT     1     -12.000  -2.000   5.050     
ATOM   1812   CA SIT     1     -12.000  -2.000   5.100     
ATOM   1813   CA SIT     1     -12.000  -2.000   5.150     
ATOM   1814   CA SIT     1     -12.000  -2.000   5.200     
ATOM   1815   CA SIT     1     -12.000  -2.000   5.250     
ATOM   1816   CA SIT     1     -12.000  -2.000   5.300     
ATOM   1817   CA SIT     1     -12.000  -2.000   5.350     
ATOM   1818   CA SIT     1     -12.000  -2.000   5.400     
ATOM   1819   CA SIT     1     -12.000  -2.000   5.450     
ATOM   1820   CA SIT     1     -12.000  -2.000   5.500     
ATOM   1821   CA SIT     1     -12.000  -2.000   5.550     
ATOM   1822   CA SIT     1     -12.000  -2.000   5.600     
ATOM   1823   CA SIT     1     -12.000  -2.000   5.650     
ATOM   1824   CA SIT     1     -12.000  -2.000   5.700     
ATOM   1825   CA SIT     1     -12.000  -2.000   5.750     
ATOM   1826   CA SIT     1     -12.000  -2.000   5.800     
ATOM   1827   CA SIT     1     -12.000  -2.000   5.850     
ATOM   1828   CA SIT     1     -12.000  -2.000   5.900     
ATOM   1829   CA SIT     1     -12.000  -2.000   5.950     
ATOM   1830   CA SIT     1     -12.000  -2.000   6.000     
ATOM   1831   CA SIT     1     -12.000  -2.000   6.050     
ATOM   1832   CA SIT     1     -12.000  -2.000   6.100     
ATOM   1833   CA SIT     1     -12.000  -2.000   6.150     
ATOM   1834   CA SIT     1     -12.000  -2.000   6.200     
ATOM   1835   CA SIT     1     -12.000  -2.000   6.250     
ATOM   1836   CA SIT     1     -12.000  -2.000   6.300     
ATOM   1837   CA SIT     1     -12.000  -2.000   6.350     
ATOM   1838   CA SIT     1     -12.000  -2.000   6.400     
ATOM   1839   CA SIT     1     -12.000  -2.000   6.450     
ATOM   1840   CA SIT     1     -12.000  -2.000   6.500     
ATOM   1841   CA SIT     1     -12.000  -2.000   6.550     
ATOM   1842   CA SIT     1     -12.000  -2.000   6.600     
ATOM   1843   CA SIT     1     -12.000  -2.000   6.650     
ATOM   1844   CA SIT     1     -12.000  -2.000   6.700     
ATOM   1845   CA SIT     1     -12.000  -2.000   6.750     
ATOM   1846   CA SIT     1     -12.000  -2.000   6.800     
ATOM   1847   CA SIT     1     -12.000  -2.000   6.850     
ATOM   1848   CA SIT     1     -12.000  -2.000   6.900     
ATOM   1849   CA SIT     1     -12.000  -2.000   6.950     
ATOM   1850   CA SIT     1     -12.000  -2.000   7.000     
ATOM   1851   CA SIT     1     -12.000  -2.000   7.050     
ATOM   1852   CA SIT     1     -12.000  -2.000   7.100     
ATOM   1853   CA SIT     1     -12.000  -2.000   7.150     
ATOM   1854   CA SIT     1     -12.000  -2.000   7.200     
ATOM   1855   CA SIT     1     -12.000  -2.000   7.250     
ATOM   1856   CA SIT     1     -12.000  -2.000   7.300     
ATOM   1857   CA SIT     1     -12.000  -2.000   7.350     
ATOM   1858   CA SIT     1     -12.000  -2.000   7.400     
ATOM   1859   CA SIT     1     -12.000  -2.000   7.450     
ATOM   1860   CA SIT     1     -12.000  -2.000   7.500     
ATOM   1861   CA SIT     1     -12.000  -2.000   7.550     
ATOM   1862   CA SIT     1     -12.000  -2.000   7.600     
ATOM   1863   CA SIT     1     -12.000  -2.000   7.650     
ATOM   1864   CA SIT     1     -12.000  -2.000   7.700     
ATOM   1865   CA SIT     1     -12.000  -2.000   7.750     
ATOM   1866   CA SIT     1     -12.000  -2.000   7.800     
ATOM   1867   CA SIT     1     -12.000  -2.000   7.850     
ATOM   1868   CA SIT     1     -12.000  -2.000   7.900     
ATOM   1869   CA SIT     1     -12.000  -2.000   7.950     
ATOM   1870   CA SIT     1     -12.000  -2.000   8.000     
ATOM   1871   CA SIT     1     -12.000  -2.000   8.050     
ATOM   1872   CA SIT     1     -12.000  -2.000   8.100     
ATOM   1873   CA SIT     1     -12.000  -2.000   8.150     
ATOM   1874   CA SIT     1     -12.000  -2.000   8.200     
ATOM   1875   CA SIT     1     -12.000  -2.000   8.250     
ATOM   1876   CA SIT     1     -12.000  -2.000   8.300     
ATOM   1877   CA SIT     1     -12.000  -2.000   8.350     
ATOM   1878   CA SIT     1     -12.000  -2.000   8.400     
ATOM   1879   CA SIT     1     -12.000  -2.000   8.450     
ATOM   1880   CA SIT     1     -12.000  -2.000   8.500     
ATOM   1881   CA SIT     1     -12.000  -2.000   8.550     
ATOM   1882   CA SIT     1     -12.000  -2.000   8.600     
ATOM   1883   CA SIT     1     -12.000  -2.000   8.650     
ATOM   1884   CA SIT     1     -12.000  -2.000   8.700     
ATOM   1885   CA SIT     1     -12.000  -2.000   8.750     
ATOM   1886   CA SIT     1     -12.000  -2.000   8.800     
ATOM   1887   CA SIT     1     -12.000  -2.000   8.850     
ATOM   1888   CA SIT     1     -12.000  -2.000   8.900     
ATOM   1889   CA SIT     1     -12.000  -2.000   8.950     
ATOM   1890   CA SIT     1     -12.000  -2.000   9.000     
ATOM   1891   CA SIT     1     -12.000  -2.000   9.050     
ATOM   1892   CA SIT     1     -12.000  -2.000   9.100     
ATOM   1893   CA SIT     1     -12.000  -2.000   9.150     
ATOM   1894   CA SIT     1     -12.000  -2.000   9.200     
ATOM   1895   CA SIT     1     -12.000  -2.000   9.250     
ATOM   1896   CA SIT     1     -12.000  -2.000   9.300     
ATOM   1897   CA SIT     1     -12.000  -2.000   9.350     
ATOM   1898   CA SIT     1     -12.000  -2.000   9.400     
ATOM   1899   CA SIT     1     -12.000  -2.000   9.450     
ATOM   1900   CA SIT     1     -12.000  -2.000   9.500     
ATOM   1901   CA SIT     1     -12.000  -2.000   9.550     
ATOM   1902   CA SIT     1     -12.000  -2.000   9.600     
ATOM   1903   CA SIT     1     -12.000  -2.000   9.650     
ATOM   1904   CA SIT     1     -12.000  -2.000   9.700     
ATOM   1905   CA SIT     1     -12.000  -2.000   9.750     
ATOM   1906   CA SIT     1     -12.000  -2.000   9.800     
ATOM   1907   CA SIT     1     -12.000  -2.000   9.850     
ATOM   1908   CA SIT     1     -12.000  -2.000   9.900     
ATOM   1909   CA SIT     1     -12.000  -2.000   9.950     
ATOM   1910   CA SIT     1     -12.000  -2.000  10.000     
ATOM   1911   CA SIT     1     -12.000  -2.000  10.050     
ATOM   1912   CA SIT     1     -12.000  -2.000  10.100     
ATOM   1913   CA SIT     1     -12.000  -2.000  10.150     
ATOM   1914   CA SIT     1     -12.000  -2.000  10.200     
ATOM   1915   CA SIT     1     -12.000  -2.000  10.250     
ATOM   1916   CA SIT     1     -12.000  -2.000  10.300     
ATOM   1917   CA SIT     1     -12.000  -2.000  10.350     
ATOM   1918   CA SIT     1     -12.000  -2.000  10.400     
ATOM   1919   CA SIT     1     -12.000  -2.000  10.450     
ATOM   1920   CA SIT     1     -12.000  -2.000  10.500     
ATOM   1921   CA SIT     1     -12.000  -2.000  10.550     
ATOM   1922   CA SIT     1     -12.000  -2.000  10.600     
ATOM   1923   CA SIT     1     -12.000  -2.000  10.650     
ATOM   1924   CA SIT     1     -12.000  -2.000  10.700     
ATOM   1925   CA SIT     1     -12.000  -2.000  10.750     
ATOM   1926   CA SIT     1     -12.000  -2.000  10.800     
ATOM   1927   CA SIT     1     -12.000  -2.000  10.850     
ATOM   1928   CA SIT     1     -12.000  -2.000  10.900     
ATOM   1929   CA SIT     1     -12.000  -2.000  10.950     
ATOM   1930   CA SIT     1     -12.000  -2.000  11.000     
ATOM   1931   CA SIT     1     -12.000  -2.000  11.050     
ATOM   1932   CA SIT     1     -12.000  -2.000  11.100     
ATOM   1933   CA SIT     1     -12.000  -2.000  11.150     
ATOM   1934   CA SIT     1     -12.000  -2.000  11.200     
ATOM   1935   CA SIT     1     -12.000  -2.000  11.250     
ATOM   1936   CA SIT     1     -12.000  -2.000  11.300     
ATOM   1937   CA SIT     1     -12.000  -2.000  11.350     
ATOM   1938   CA SIT     1     -12.000  -2.000  11.400     
ATOM   1939   CA SIT     1     -12.000  -2.000  11.450     
ATOM   1940   CA SIT     1     -12.000  -2.000  11.500     
ATOM   1941   CA SIT     1     -12.000  -2.000  11.550     
ATOM   1942   CA SIT     1     -12.000  -2.000  11.600     
ATOM   1943   CA SIT     1     -12.000  -2.000  11.650     
ATOM   1944   CA SIT     1     -12.000  -2.000  11.700     
ATOM   1945   CA SIT     1     -12.000  -2.000  11.750     
ATOM   1946   CA SIT     1     -12.000  -2.000  11.800     
ATOM   1947   CA SIT     1     -12.000  -2.000  11.850     
ATOM   1948   CA SIT     1     -12.000  -2.000  11.900     
ATOM   1949   CA SIT     1     -12.000  -2.000  11.950     
ATOM   1950   CA SIT     1     -12.000  -2.000  12.000     
ATOM   1951   CA SIT     1     -12.000  -2.000  12.050     
ATOM   1952   CA SIT     1     -12.000  -2.000  12.100     
ATOM   1953   CA SIT     1     -12.000  -2.000  12.150     
ATOM   1954   CA SIT     1     -12.000  -2.000  12.200     
ATOM   1955   CA SIT     1     -12.000  -2.000  12.250     
ATOM   1956   CA SIT     1     -12.000  -2.000  12.300     
ATOM   1957   CA SIT     1     -12.000  -2.000  12.350     
ATOM   1958   CA SIT     1     -12.000  -2.000  12.400     
ATOM   1959   CA SIT     1     -12.000  -2.000  12.450     
ATOM   1960   CA SIT     1     -12.000  -2.000  12.500     
ATOM   1961   CA SIT     1     -12.000  -2.000  12.550     
ATOM   1962   CA SIT     1     -12.000  -2.000  12.600     
ATOM   1963   CA SIT     1     -12.000  -2.000  12.650     
ATOM   1964   CA SIT     1     -12.000  -2.000  12.700     
ATOM   1965   CA SIT     1     -12.000  -2.000  12.750     
ATOM   1966   CA SIT     1     -12.000  -2.000  12.800     
ATOM   1967   CA SIT     1     -12.000  -2.000  12.850     
ATOM   1968   CA SIT     1     -12.000  -2.000  12.900     
ATOM   1969   CA SIT     1     -12.000  -2.000  12.950     
ATOM   1970   CA SIT     1     -12.000  -2.000  13.000     
ATOM   1971   CA SIT     1     -12.000  -2.000  13.050     
ATOM   1972   CA SIT     1     -12.000  -2.000  13.100     
ATOM   1973   CA SIT     1     -12.000  -2.000  13.150     
ATOM   1974   CA SIT     1     -12.000  -2.000  13.200     
ATOM   1975   CA SIT     1     -12.000  -2.000  13.250     
ATOM   1976   CA SIT     1     -12.000  -2.000  13.300     
ATOM   1977   CA SIT     1     -12.000  -2.000  13.350     
ATOM   1978   CA SIT     1     -12.000  -2.000  13.400     
ATOM   1979   CA SIT     1     -12.000  -2.000  13.450     
ATOM   1980   CA SIT     1     -12.000  -2.000  13.500     
ATOM   1981   CA SIT     1     -12.000  -2.000  13.550     
ATOM   1982   CA SIT     1     -12.000  -2.000  13.600     
ATOM   1983   CA SIT     1     -12.000  -2.000  13.650     
ATOM   1984   CA SIT     1     -12.000  -2.000  13.700     
ATOM   1985   CA SIT     1     -12.000  -2.000  13.750     
ATOM   1986   CA SIT     1     -12.000  -2.000  13.800     
ATOM   1987   CA SIT     1     -12.000  -2.000  13.850     
ATOM   1988   CA SIT     1     -12.000  -2.000  13.900     
ATOM   1989   CA SIT     1     -12.000  -2.000  13.950     
ATOM   1990   CA SIT     1     -12.000  -2.000  14.000     
ATOM   1991   CA SIT     1     -12.000  -2.000  14.050     
ATOM   1992   CA SIT     1     -12.000  -2.000  14.100     
ATOM   1993   CA SIT     1     -12.000  -2.000  14.150     
ATOM   1994   CA SIT     1     -12.000  -2.000  14.200     
ATOM   1995   CA SIT     1     -12.000  -2.000  14.250     
ATOM   1996   CA SIT     1     -12.000  -2.000  14.300     
ATOM   1997   CA SIT     1     -12.000  -2.000  14.350     
ATOM   1998   CA SIT     1     -12.000  -2.000  14.400     
ATOM   1999   CA SIT     1     -12.000  -2.000  14.450     
ATOM   2000   CA SIT     1     -12.000  -2.000  14.500     
ATOM   2001   CA SIT     1     -12.000  -2.000  14.550     
ATOM   2002   CA SIT     1     -12.000  -2.000  14.600     
ATOM   2003   CA SIT     1     -12.000  -2.000  14.650     
ATOM   2004   CA SIT     1     -12.000  -2.000  14.700     
ATOM   2005   CA SIT     1     -12.000  -2.000  14.750     
ATOM   2006   CA SIT     1     -12.000  -2.000  14.800     
ATOM   2007   CA SIT     1     -12.000  -2.000  14.850     
ATOM   2008   CA SIT     1     -12.000  -2.000  14.900     
ATOM   2009   CA SIT     1     -12.000  -2.000  14.950     
ATOM   2010   CA SIT     1     -12.000  -2.000  15.000     
ATOM   2011   CA SIT     1     -12.000  -2.000  15.050     
ATOM   2012   CA SIT     1     -12.000  -2.000  15.100     
ATOM   2013   CA SIT     1     -12.000  -2.000  15.150     
ATOM   2014   CA SIT     1     -12.000  -2.000  15.200     
ATOM   2015   CA SIT     1     -12.000  -2.000  15.250     
ATOM   2016   CA SIT     1     -12.000  -2.000  15.300     
ATOM   2017   CA SIT     1     -12.000  -2.000  15.350     
ATOM   2018   CA SIT     1     -12.000  -2.000  15.400     
ATOM   2019   CA SIT     1     -12.000  -2.000  15.450     
ATOM   2020   CA SIT     1     -12.000  -2.000  15.500     
ATOM   2021   CA SIT     1     -12.000  -2.000  15.550     
ATOM   2022   CA SIT     1     -12.000  -2.000  15.600     
ATOM   2023   CA SIT     1     -12.000  -2.000  15.650     
ATOM   2024   CA SIT     1     -12.000  -2.000  15.700     
ATOM   2025   CA SIT     1     -12.000  -2.000  15.750     
ATOM   2026   CA SIT     1     -12.000  -2.000  15.800     
ATOM   2027   CA SIT     1     -12.000  -2.000  15.850     
ATOM   2028   CA SIT     1     -12.000  -2.000  15.900     
ATOM   2029   CA SIT     1     -12.000  -2.000  15.950     
ATOM   2030   CA SIT     1     -12.000  -2.000  16.000     
ATOM   2031   CA SIT     1     -12.000  -2.000  16.050     
ATOM   2032   CA SIT     1     -12.000  -2.000  16.100     
ATOM   2033   CA SIT     1     -12.000  -2.000  16.150     
ATOM   2034   CA SIT     1     -12.000  -2.000  16.200     
ATOM   2035   CA SIT     1     -12.000  -2.000  16.250     
ATOM   2036   CA SIT     1     -12.000  -2.000  16.300     
ATOM   2037   CA SIT     1     -12.000  -2.000  16.350     
ATOM   2038   CA SIT     1     -12.000  -2.000  16.400     
ATOM   2039   CA SIT     1     -12.000  -2.000  16.450     
ATOM   2040   CA SIT     1     -12.000  -2.000  16.500     
ATOM   2041   CA SIT     1     -12.000  -2.000  16.550     
ATOM   2042   CA SIT     1     -12.000  -2.000  16.600     
ATOM   2043   CA SIT     1     -12.000  -2.000  16.650     
ATOM   2044   CA SIT     1     -12.000  -2.000  16.700     
ATOM   2045   CA SIT     1     -12.000  -2.000  16.750     
ATOM   2046   CA SIT     1     -12.000  -2.000  16.800     
ATOM   2047   CA SIT     1     -12.000  -2.000  16.850     
ATOM   2048   CA SIT     1     -12.000  -2.000  16.900     
ATOM   2049   CA SIT     1     -12.000  -2.000  16.950     
ATOM   2050   CA SIT     1     -12.000  -2.000  17.000     
ATOM   2051   CA SIT     1     -12.000  -2.000  17.050     
ATOM   2052   CA SIT     1     -12.000  -2.000  17.100     
ATOM   2053   CA SIT     1     -12.000  -2.000  17.150     
ATOM   2054   CA SIT     1     -12.000  -2.000  17.200     
ATOM   2055   CA SIT     1     -12.000  -2.000  17.250     
ATOM   2056   CA SIT     1     -12.000  -2.000  17.300     
ATOM   2057   CA SIT     1     -12.000  -2.000  17.350     
ATOM   2058   CA SIT     1     -12.000  -2.000  17.400     
ATOM   2059   CA SIT     1     -12.000  -2.000  17.450     
ATOM   2060   CA SIT     1     -12.000  -2.000  17.500     
ATOM   2061   CA SIT     1     -12.000  -2.000  17.550     
ATOM   2062   CA SIT     1     -12.000  -2.000  17.600     
ATOM   2063   CA SIT     1     -12.000  -2.000  17.650     
ATOM   2064   CA SIT     1     -12.000  -2.000  17.700     
ATOM   2065   CA SIT     1     -12.000  -2.000  17.750     
ATOM   2066   CA SIT     1     -12.000  -2.000  17.800     
ATOM   2067   CA SIT     1     -12.000  -2.000  17.850     
ATOM   2068   CA SIT     1     -12.000  -2.000  17.900     
ATOM   2069   CA SIT     1     -12.000  -2.000  17.950     
ATOM   2070   CA SIT     1     -12.000  -2.000  18.000     
ATOM   2071   CA SIT     1     -12.000  -2.000  18.050     
ATOM   2072   CA SIT     1     -12.000  -2.000  18.100     
ATOM   2073   CA SIT     1     -12.000  -2.000  18.150     
ATOM   2074   CA SIT     1     -12.000  -2.000  18.200     
ATOM   2075   CA SIT     1     -12.000  -2.000  18.250     
ATOM   2076   CA SIT     1     -12.000  -2.000  18.300     
ATOM   2077   CA SIT     1     -12.000  -2.000  18.350     
ATOM   2078   CA SIT     1     -12.000  -2.000  18.400     
ATOM   2079   CA SIT     1     -12.000  -2.000  18.450     
ATOM   2080   CA SIT     1     -12.000  -2.000  18.500     
ATOM   2081   CA SIT     1     -12.000  -2.000  18.550     
ATOM   2082   CA SIT     1     -12.000  -2.000  18.600     
ATOM   2083   CA SIT     1     -12.000  -2.000  18.650     
ATOM   2084   CA SIT     1     -12.000  -2.000  18.700     
ATOM   2085   CA SIT     1     -12.000  -2.000  18.750     
ATOM   2086   CA SIT     1     -12.000  -2.000  18.800     
ATOM   2087   CA SIT     1     -12.000  -2.000  18.850     
ATOM   2088   CA SIT     1     -12.000  -2.000  18.900     
ATOM   2089   CA SIT     1     -12.000  -2.000  18.950     
ATOM   2090   CA SIT     1     -12.000  -2.000  19.000     
ATOM   2091   CA SIT     1     -12.000  -2.000  19.050     
ATOM   2092   CA SIT     1     -12.000  -2.000  19.100     
ATOM   2093   CA SIT     1     -12.000  -2.000  19.150     
ATOM   2094   CA SIT     1     -12.000  -2.000  19.200     
ATOM   2095   CA SIT     1     -12.000  -2.000  19.250     
ATOM   2096   CA SIT     1     -12.000  -2.000  19.300     
ATOM   2097   CA SIT     1     -12.000  -2.000  19.350     
ATOM   2098   CA SIT     1     -12.000  -2.000  19.400     
ATOM   2099   CA SIT     1     -12.000  -2.000  19.450     
ATOM   2100   CA SIT     1     -12.000   0.000   2.000     
ATOM   2101   CA SIT     1     -12.000   0.000   2.050     
ATOM   2102   CA SIT     1     -12.000   0.000   2.100     
ATOM   2103   CA SIT     1     -12.000   0.000   2.150     
ATOM   2104   CA SIT     1     -12.000   0.000   2.200     
ATOM   2105   CA SIT     1     -12.000   0.000   2.250     
ATOM   2106   CA SIT     1     -12.000   0.000   2.300     
ATOM   2107   CA SIT     1     -12.000   0.000   2.350     
ATOM   2108   CA SIT     1     -12.000   0.000   2.400     
ATOM   2109   CA SIT     1     -12.000   0.000   2.450     
ATOM   2110   CA SIT     1     -12.000   0.000   2.500     
ATOM   2111   CA SIT     1     -12.000   0.000   2.550     
ATOM   2112   CA SIT     1     -12.000   0.000   2.600     
ATOM   2113   CA SIT     1     -12.000   0.000   2.650     
ATOM   2114   CA SIT     1     -12.000   0.000   2.700     
ATOM   2115   CA SIT     1     -12.000   0.000   2.750     
ATOM   2116   CA SIT     1     -12.000   0.000   2.800     
ATOM   2117   CA SIT     1     -12.000   0.000   2.850     
ATOM   2118   CA SIT     1     -12.000   0.000   2.900     
ATOM   2119   CA SIT     1     -12.000   0.000   2.950     
ATOM   2120   CA SIT     1     -12.000   0.000   3.000     
ATOM   2121   CA SIT     1     -12.000   0.000   3.050     
ATOM   2122   CA SIT     1     -12.000   0.000   3.100     
ATOM   2123   CA SIT     1     -12.000   0.000   3.150     
ATOM   2124   CA SIT     1     -12.000   0.000   3.200     
ATOM   2125   CA SIT     1     -12.000   0.000   3.250     
ATOM   2126   CA SIT     1     -12.000   0.000   3.300     
ATOM   2127   CA SIT     1     -12.000   0.000   3.350     
ATOM   2128   CA SIT     1     -12.000   0.000   3.400     
ATOM   2129   CA SIT     1     -12.000   0.000   3.450     
ATOM   2130   CA SIT     1     -12.000   0.000   3.500     
ATOM   2131   CA SIT     1     -12.000   0.000   3.550     
ATOM   2132   CA SIT     1     -12.000   0.000   3.600     
ATOM   2133   CA SIT     1     -12.000   0.000   3.650     
ATOM   2134   CA SIT     1     -12.000   0.000   3.700     
ATOM   2135   CA SIT     1     -12.000   0.000   3.750     
ATOM   2136   CA SIT     1     -12.000   0.000   3.800     
ATOM   2137   CA SIT     1     -12.000   0.000   3.850     
ATOM   2138   CA SIT     1     -12.000   0.000   3.900     
ATOM   2139   CA SIT     1     -12.000   0.000   3.950     
ATOM   2140   CA SIT     1     -12.000   0.000   4.000     
ATOM   2141   CA SIT     1     -12.000   0.000   4.050     
ATOM   2142   CA SIT     1     -12.000   0.000   4.100     
ATOM   2143   CA SIT     1     -12.000   0.000   4.150     
ATOM   2144   CA SIT     1     -12.000   0.000   4.200     
ATOM   2145   CA SIT     1     -12.000   0.000   4.250     
ATOM   2146   CA SIT     1     -12.000   0.000   4.300     
ATOM   2147   CA SIT     1     -12.000   0.000   4.350     
ATOM   2148   CA SIT     1     -12.000   0.000   4.400     
ATOM   2149   CA SIT     1     -12.000   0.000   4.450     
ATOM   2150   CA SIT     1     -12.000   0.000   4.500     
ATOM   2151   CA SIT     1     -12.000   0.000   4.550     
ATOM   2152   CA SIT     1     -12.000   0.000   4.600     
ATOM   2153   CA SIT     1     -12.000   0.000   4.650     
ATOM   2154   CA SIT     1     -12.000   0.000   4.700     
ATOM   2155   CA SIT     1     -12.000   0.000   4.750     
ATOM   2156   CA SIT     1     -12.000   0.000   4.800     
ATOM   2157   CA SIT     1     -12.000   0.000   4.850     
ATOM   2158   CA SIT     1     -12.000   0.000   4.900     
ATOM   2159   CA SIT     1     -12.000   0.000   4.950     
ATOM   2160   CA SIT     1     -12.000   0.000   5.000     
ATOM   2161   CA SIT     1     -12.000   0.000   5.050     
ATOM   2162   CA SIT     1     -12.000   0.000   5.100     
ATOM   2163   CA SIT     1     -12.000   0.000   5.150     
ATOM   2164   CA SIT     1     -12.000   0.000   5.200     
ATOM   2165   CA SIT     1     -12.000   0.000   5.250     
ATOM   2166   CA SIT     1     -12.000   0.000   5.300     
ATOM   2167   CA SIT     1     -12.000   0.000   5.350     
ATOM   2168   CA SIT     1     -12.000   0.000   5.400     
ATOM   2169   CA SIT     1     -12.000   0.000   5.450     
ATOM   2170   CA SIT     1     -12.000   0.000   5.500     
ATOM   2171   CA SIT     1     -12.000   0.000   5.550     
ATOM   2172   CA SIT     1     -12.000   0.000   5.600     
ATOM   2173   CA SIT     1     -12.000   0.000   5.650     
ATOM   2174   CA SIT     1     -12.000   0.000   5.700     
ATOM   2175   CA SIT     1     -12.000   0.000   5.750     
ATOM   2176   CA SIT     1     -12.000   0.000   5.800     
ATOM   2177   CA SIT     1     -12.000   0.000   5.850     
ATOM   2178   CA SIT     1     -12.000   0.000   5.900     
ATOM   2179   CA SIT     1     -12.000   0.000   5.950     
ATOM   2180   CA SIT     1     -12.000   0.000   6.000     
ATOM   2181   CA SIT     1     -12.000   0.000   6.050     
ATOM   2182   CA SIT     1     -12.000   0.000   6.100     
ATOM   2183   CA SIT     1     -12.000   0.000   6.150     
ATOM   2184   CA SIT     1     -12.000   0.000   6.200     
ATOM   2185   CA SIT     1     -12.000   0.000   6.250     
ATOM   2186   CA SIT     1     -12.000   0.000   6.300     
ATOM   2187   CA SIT     1     -12.000   0.000   6.350     
ATOM   2188   CA SIT     1     -12.000   0.000   6.400     
ATOM   2189   CA SIT     1     -12.000   0.000   6.450     
ATOM   2190   CA SIT     1     -12.000   0.000   6.500     
ATOM   2191   CA SIT     1     -12.000   0.000   6.550     
ATOM   2192   CA SIT     1     -12.000   0.000   6.600     
ATOM   2193   CA SIT     1     -12.000   0.000   6.650     
ATOM   2194   CA SIT     1     -12.000   0.000   6.700     
ATOM   2195   CA SIT     1     -12.000   0.000   6.750     
ATOM   2196   CA SIT     1     -12.000   0.000   6.800     
ATOM   2197   CA SIT     1     -12.000   0.000   6.850     
ATOM   2198   CA SIT     1     -12.000   0.000   6.900     
ATOM   2199   CA SIT     1     -12.000   0.000   6.950     
ATOM   2200   CA SIT     1     -12.000   0.000   7.000     
ATOM   2201   CA SIT     1     -12.000   0.000   7.050     
ATOM   2202   CA SIT     1     -12.000   0.000   7.100     
ATOM   2203   CA SIT     1     -12.000   0.000   7.150     
ATOM   2204   CA SIT     1     -12.000   0.000   7.200     
ATOM   2205   CA SIT     1     -12.000   0.000   7.250     
ATOM   2206   CA SIT     1     -12.000   0.000   7.300     
ATOM   2207   CA SIT     1     -12.000   0.000   7.350     
ATOM   2208   CA SIT     1     -12.000   0.000   7.400     
ATOM   2209   CA SIT     1     -12.000   0.000   7.450     
ATOM   2210   CA SIT     1     -12.000   0.000   7.500     
ATOM   2211   CA SIT     1     -12.000   0.000   7.550     
ATOM   2212   CA SIT     1     -12.000   0.000   7.600     
ATOM   2213   CA SIT     1     -12.000   0.000   7.650     
ATOM   2214   CA SIT     1     -12.000   0.000   7.700     
ATOM   2215   CA SIT     1     -12.000   0.000   7.750     
ATOM   2216   CA SIT     1     -12.000   0.000   7.800     
ATOM   2217   CA SIT     1     -12.000   0.000   7.850     
ATOM   2218   CA SIT     1     -12.000   0.000   7.900     
ATOM   2219   CA SIT     1     -12.000   0.000   7.950     
ATOM   2220   CA SIT     1     -12.000   0.000   8.000     
ATOM   2221   CA SIT     1     -12.000   0.000   8.050     
ATOM   2222   CA SIT     1     -12.000   0.000   8.100     
ATOM   2223   CA SIT     1     -12.000   0.000   8.150     
ATOM   2224   CA SIT     1     -12.000   0.000   8.200     
ATOM   2225   CA SIT     1     -12.000   0.000   8.250     
ATOM   2226   CA SIT     1     -12.000   0.000   8.300     
ATOM   2227   CA SIT     1     -12.000   0.000   8.350     
ATOM   2228   CA SIT     1     -12.000   0.000   8.400     
ATOM   2229   CA SIT     1     -12.000   0.000   8.450     
ATOM   2230   CA SIT     1     -12.000   0.000   8.500     
ATOM   2231   CA SIT     1     -12.000   0.000   8.550     
ATOM   2232   CA SIT     1     -12.000   0.000   8.600     
ATOM   2233   CA SIT     1     -12.000   0.000   8.650     
ATOM   2234   CA SIT     1     -12.000   0.000   8.700     
ATOM   2235   CA SIT     1     -12.000   0.000   8.750     
ATOM   2236   CA SIT     1     -12.000   0.000   8.800     
ATOM   2237   CA SIT     1     -12.000   0.000   8.850     
ATOM   2238   CA SIT     1     -12.000   0.000   8.900     
ATOM   2239   CA SIT     1     -12.000   0.000   8.950     
ATOM   2240   CA SIT     1     -12.000   0.000   9.000     
ATOM   2241   CA SIT     1     -12.000   0.000   9.050     
ATOM   2242   CA SIT     1     -12.000   0.000   9.100     
ATOM   2243   CA SIT     1     -12.000   0.000   9.150     
ATOM   2244   CA SIT     1     -12.000   0.000   9.200     
ATOM   2245   CA SIT     1     -12.000   0.000   9.250     
ATOM   2246   CA SIT     1     -12.000   0.000   9.300     
ATOM   2247   CA SIT     1     -12.000   0.000   9.350     
ATOM   2248   CA SIT     1     -12.000   0.000   9.400     
ATOM   2249   CA SIT     1     -12.000   0.000   9.450     
ATOM   2250   CA SIT     1     -12.000   0.000   9.500     
ATOM   2251   CA SIT     1     -12.000   0.000   9.550     
ATOM   2252   CA SIT     1     -12.000   0.000   9.600     
ATOM   2253   CA SIT     1     -12.000   0.000   9.650     
ATOM   2254   CA SIT     1     -12.000   0.000   9.700     
ATOM   2255   CA SIT     1     -12.000   0.000   9.750     
ATOM   2256   CA SIT     1     -12.000   0.000   9.800     
ATOM   2257   CA SIT     1     -12.000   0.000   9.850     
ATOM   2258   CA SIT     1     -12.000   0.000   9.900     
ATOM   2259   CA SIT     1     -12.000   0.000   9.950     
ATOM   2260   CA SIT     1     -12.000   0.000  10.000     
ATOM   2261   CA SIT     1     -12.000   0.000  10.050     
ATOM   2262   CA SIT     1     -12.000   0.000  10.100     
ATOM   2263   CA SIT     1     -12.000   0.000  10.150     
ATOM   2264   CA SIT     1     -12.000   0.000  10.200     
ATOM   2265   CA SIT     1     -12.000   0.000  10.250     
ATOM   2266   CA SIT     1     -12.000   0.000  10.300     
ATOM   2267   CA SIT     1     -12.000   0.000  10.350     
ATOM   2268   CA SIT     1     -12.000   0.000  10.400     
ATOM   2269   CA SIT     1     -12.000   0.000  10.450     
ATOM   2270   CA SIT     1     -12.000   0.000  10.500     
ATOM   2271   CA SIT     1     -12.000   0.000  10.550     
ATOM   2272   CA SIT     1     -12.000   0.000  10.600     
ATOM   2273   CA SIT     1     -12.000   0.000  10.650     
ATOM   2274   CA SIT     1     -12.000   0.000  10.700     
ATOM   2275   CA SIT     1     -12.000   0.000  10.750     
ATOM   2276   CA SIT     1     -12.000   0.000  10.800     
ATOM   2277   CA SIT     1     -12.000   0.000  10.850     
ATOM   2278   CA SIT     1     -12.000   0.000  10.900     
ATOM   2279   CA SIT     1     -12.000   0.000  10.950     
ATOM   2280   CA SIT     1     -12.000   0.000  11.000     
ATOM   2281   CA SIT     1     -12.000   0.000  11.050     
ATOM   2282   CA SIT     1     -12.000   0.000  11.100     
ATOM   2283   CA SIT     1     -12.000   0.000  11.150     
ATOM   2284   CA SIT     1     -12.000   0.000  11.200     
ATOM   2285   CA SIT     1     -12.000   0.000  11.250     
ATOM   2286   CA SIT     1     -12.000   0.000  11.300     
ATOM   2287   CA SIT     1     -12.000   0.000  11.350     
ATOM   2288   CA SIT     1     -12.000   0.000  11.400     
ATOM   2289   CA SIT     1     -12.000   0.000  11.450     
ATOM   2290   CA SIT     1     -12.000   0.000  11.500     
ATOM   2291   CA SIT     1     -12.000   0.000  11.550     
ATOM   2292   CA SIT     1     -12.000   0.000  11.600     
ATOM   2293   CA SIT     1     -12.000   0.000  11.650     
ATOM   2294   CA SIT     1     -12.000   0.000  11.700     
ATOM   2295   CA SIT     1     -12.000   0.000  11.750     
ATOM   2296   CA SIT     1     -12.000   0.000  11.800     
ATOM   2297   CA SIT     1     -12.000   0.000  11.850     
ATOM   2298   CA SIT     1     -12.000   0.000  11.900     
ATOM   2299   CA SIT     1     -12.000   0.000  11.950     
ATOM   2300   CA SIT     1     -12.000   0.000  12.000     
ATOM   2301   CA SIT     1     -12.000   0.000  12.050     
ATOM   2302   CA SIT     1     -12.000   0.000  12.100     
ATOM   2303   CA SIT     1     -12.000   0.000  12.150     
ATOM   2304   CA SIT     1     -12.000   0.000  12.200     
ATOM   2305   CA SIT     1     -12.000   0.000  12.250     
ATOM   2306   CA SIT     1     -12.000   0.000  12.300     
ATOM   2307   CA SIT     1     -12.000   0.000  12.350     
ATOM   2308   CA SIT     1     -12.000   0.000  12.400     
ATOM   2309   CA SIT     1     -12.000   0.000  12.450     
ATOM   2310   CA SIT     1     -12.000   0.000  12.500     
ATOM   2311   CA SIT     1     -12.000   0.000  12.550     
ATOM   2312   CA SIT     1     -12.000   0.000  12.600     
ATOM   2313   CA SIT     1     -12.000   0.000  12.650     
ATOM   2314   CA SIT     1     -12.000   0.000  12.700     
ATOM   2315   CA SIT     1     -12.000   0.000  12.750     
ATOM   2316   CA SIT     1     -12.000   0.000  12.800     
ATOM   2317   CA SIT     1     -12.000   0.000  12.850     
ATOM   2318   CA SIT     1     -12.000   0.000  12.900     
ATOM   2319   CA SIT     1     -12.000   0.000  12.950     
ATOM   2320   CA SIT     1     -12.000   0.000  13.000     
ATOM   2321   CA SIT     1     -12.000   0.000  13.050     
ATOM   2322   CA SIT     1     -12.000   0.000  13.100     
ATOM   2323   CA SIT     1     -12.000   0.000  13.150     
ATOM   2324   CA SIT     1     -12.000   0.000  13.200     
ATOM   2325   CA SIT     1     -12.000   0.000  13.250     
ATOM   2326   CA SIT     1     -12.000   0.000  13.300     
ATOM   2327   CA SIT     1     -12.000   0.000  13.350     
ATOM   2328   CA SIT     1     -12.000   0.000  13.400     
ATOM   2329   CA SIT     1     -12.000   0.000  13.450     
ATOM   2330   CA SIT     1     -12.000   0.000  13.500     
ATOM   2331   CA SIT     1     -12.000   0.000  13.550     
ATOM   2332   CA SIT     1     -12.000   0.000  13.600     
ATOM   2333   CA SIT     1     -12.000   0.000  13.650     
ATOM   2334   CA SIT     1     -12.000   0.000  13.700     
ATOM   2335   CA SIT     1     -12.000   0.000  13.750     
ATOM   2336   CA SIT     1     -12.000   0.000  13.800     
ATOM   2337   CA SIT     1     -12.000   0.000  13.850     
ATOM   2338   CA SIT     1     -12.000   0.000  13.900     
ATOM   2339   CA SIT     1     -12.000   0.000  13.950     
ATOM   2340   CA SIT     1     -12.000   0.000  14.000     
ATOM   2341   CA SIT     1     -12.000   0.000  14.050     
ATOM   2342   CA SIT     1     -12.000   0.000  14.100     
ATOM   2343   CA SIT     1     -12.000   0.000  14.150     
ATOM   2344   CA SIT     1     -12.000   0.000  14.200     
ATOM   2345   CA SIT     1     -12.000   0.000  14.250     
ATOM   2346   CA SIT     1     -12.000   0.000  14.300     
ATOM   2347   CA SIT     1     -12.000   0.000  14.350     
ATOM   2348   CA SIT     1     -12.000   0.000  14.400     
ATOM   2349   CA SIT     1     -12.000   0.000  14.450     
ATOM   2350   CA SIT     1     -12.000   0.000  14.500     
ATOM   2351   CA SIT     1     -12.000   0.000  14.550     
ATOM   2352   CA SIT     1     -12.000   0.000  14.600     
ATOM   2353   CA SIT     1     -12.000   0.000  14.650     
ATOM   2354   CA SIT     1     -12.000   0.000  14.700     
ATOM   2355   CA SIT     1     -12.000   0.000  14.750     
ATOM   2356   CA SIT     1     -12.000   0.000  14.800     
ATOM   2357   CA SIT     1     -12.000   0.000  14.850     
ATOM   2358   CA SIT     1     -12.000   0.000  14.900     
ATOM   2359   CA SIT     1     -12.000   0.000  14.950     
ATOM   2360   CA SIT     1     -12.000   0.000  15.000     
ATOM   2361   CA SIT     1     -12.000   0.000  15.050     
ATOM   2362   CA SIT     1     -12.000   0.000  15.100     
ATOM   2363   CA SIT     1     -12.000   0.000  15.150     
ATOM   2364   CA SIT     1     -12.000   0.000  15.200     
ATOM   2365   CA SIT     1     -12.000   0.000  15.250     
ATOM   2366   CA SIT     1     -12.000   0.000  15.300     
ATOM   2367   CA SIT     1     -12.000   0.000  15.350     
ATOM   2368   CA SIT     1     -12.000   0.000  15.400     
ATOM   2369   CA SIT     1     -12.000   0.000  15.450     
ATOM   2370   CA SIT     1     -12.000   0.000  15.500     
ATOM   2371   CA SIT     1     -12.000   0.000  15.550     
ATOM   2372   CA SIT     1     -12.000   0.000  15.600     
ATOM   2373   CA SIT     1     -12.000   0.000  15.650     
ATOM   2374   CA SIT     1     -12.000   0.000  15.700     
ATOM   2375   CA SIT     1     -12.000   0.000  15.750     
ATOM   2376   CA SIT     1     -12.000   0.000  15.800     
ATOM   2377   CA SIT     1     -12.000   0.000  15.850     
ATOM   2378   CA SIT     1     -12.000   0.000  15.900     
ATOM   2379   CA SIT     1     -12.000   0.000  15.950     
ATOM   2380   CA SIT     1     -12.000   0.000  16.000     
ATOM   2381   CA SIT     1     -12.000   0.000  16.050     
ATOM   2382   CA SIT     1     -12.000   0.000  16.100     
ATOM   2383   CA SIT     1     -12.000   0.000  16.150     
ATOM   2384   CA SIT     1     -12.000   0.000  16.200     
ATOM   2385   CA SIT     1     -12.000   0.000  16.250     
ATOM   2386   CA SIT     1     -12.000   0.000  16.300     
ATOM   2387   CA SIT     1     -12.000   0.000  16.350     
ATOM   2388   CA SIT     1     -12.000   0.000  16.400     
ATOM   2389   CA SIT     1     -12.000   0.000  16.450     
ATOM   2390   CA SIT     1     -12.000   0.000  16.500     
ATOM   2391   CA SIT     1     -12.000   0.000  16.550     
ATOM   2392   CA SIT     1     -12.000   0.000  16.600     
ATOM   2393   CA SIT     1     -12.000   0.000  16.650     
ATOM   2394   CA SIT     1     -12.000   0.000  16.700     
ATOM   2395   CA SIT     1     -12.000   0.000  16.750     
ATOM   2396   CA SIT     1     -12.000   0.000  16.800     
ATOM   2397   CA SIT     1     -12.000   0.000  16.850     
ATOM   2398   CA SIT     1     -12.000   0.000  16.900     
ATOM   2399   CA SIT     1     -12.000   0.000  16.950     
ATOM   2400   CA SIT     1     -12.000   0.000  17.000     
ATOM   2401   CA SIT     1     -12.000   0.000  17.050     
ATOM   2402   CA SIT     1     -12.000   0.000  17.100     
ATOM   2403   CA SIT     1     -12.000   0.000  17.150     
ATOM   2404   CA SIT     1     -12.000   0.000  17.200     
ATOM   2405   CA SIT     1     -12.000   0.000  17.250     
ATOM   2406   CA SIT     1     -12.000   0.000  17.300     
ATOM   2407   CA SIT     1     -12.000   0.000  17.350     
ATOM   2408   CA SIT     1     -12.000   0.000  17.400     
ATOM   2409   CA SIT     1     -12.000   0.000  17.450     
ATOM   2410   CA SIT     1     -12.000   0.000  17.500     
ATOM   2411   CA SIT     1     -12.000   0.000  17.550     
ATOM   2412   CA SIT     1     -12.000   0.000  17.600     
ATOM   2413   CA SIT     1     -12.000   0.000  17.650     
ATOM   2414   CA SIT     1     -12.000   0.000  17.700     
ATOM   2415   CA SIT     1     -12.000   0.000  17.750     
ATOM   2416   CA SIT     1     -12.000   0.000  17.800     
ATOM   2417   CA SIT     1     -12.000   0.000  17.850     
ATOM   2418   CA SIT     1     -12.000   0.000  17.900     
ATOM   2419   CA SIT     1     -12.000   0.000  17.950     
ATOM   2420   CA SIT     1     -12.000   0.000  18.000     
ATOM   2421   CA SIT     1     -12.000   0.000  18.050     
ATOM   2422   CA SIT     1     -12.000   0.000  18.100     
ATOM   2423   CA SIT     1     -12.000   0.000  18.150     
ATOM   2424   CA SIT     1     -12.000   0.000  18.200     
ATOM   2425   CA SIT     1     -12.000   0.000  18.250     
ATOM   2426   CA SIT     1     -12.000   0.000  18.300     
ATOM   2427   CA SIT     1     -12.000   0.000  18.350     
ATOM   2428   CA SIT     1     -12.000   0.000  18.400     
ATOM   2429   CA SIT     1     -12.000   0.000  18.450     
ATOM   2430   CA SIT     1     -12.000   0.000  18.500     
ATOM   2431   CA SIT     1     -12.000   0.000  18.550     
ATOM   2432   CA SIT     1     -12.000   0.000  18.600     
ATOM   2433   CA SIT     1     -12.000   0.000  18.650     
ATOM   2434   CA SIT     1     -12.000   0.000  18.700     
ATOM   2435   CA SIT     1     -12.000   0.000  18.750     
ATOM   2436   CA SIT     1     -12.000   0.000  18.800     
ATOM   2437   CA SIT     1     -12.000   0.000  18.850     
ATOM   2438   CA SIT     1     -12.000   0.000  18.900     
ATOM   2439   CA SIT     1     -12.000   0.000  18.950     
ATOM   2440   CA SIT     1     -12.000   0.000  19.000     
ATOM   2441   CA SIT     1     -12.000   0.000  19.050     
ATOM   2442   CA SIT     1     -12.000   0.000  19.100     
ATOM   2443   CA SIT     1     -12.000   0.000  19.150     
ATOM   2444   CA SIT     1     -12.000   0.000  19.200     
ATOM   2445   CA SIT     1     -12.000   0.000  19.250     
ATOM   2446   CA SIT     1     -12.000   0.000  19.300     
ATOM   2447   CA SIT     1     -12.000   0.000  19.350     
ATOM   2448   CA SIT     1     -12.000   0.000  19.400     
ATOM   2449   CA SIT     1     -12.000   0.000  19.450     
ATOM   2450   CA SIT     1     -12.000   2.000   2.000     
ATOM   2451   CA SIT     1     -12.000   2.000   2.050     
ATOM   2452   CA SIT     1     -12.000   2.000   2.100     
ATOM   2453   CA SIT     1     -12.000   2.000   2.150     
ATOM   2454   CA SIT     1     -12.000   2.000   2.200     
ATOM   2455   CA SIT     1     -12.000   2.000   2.250     
ATOM   2456   CA SIT     1     -12.000   2.000   2.300     
ATOM   2457   CA SIT     1     -12.000   2.000   2.350     
ATOM   2458   CA SIT     1     -12.000   2.000   2.400     
ATOM   2459   CA SIT     1     -12.000   2.000   2.450     
ATOM   2460   CA SIT     1     -12.000   2.000   2.500     
ATOM   2461   CA SIT     1     -12.000   2.000   2.550     
ATOM   2462   CA SIT     1     -12.000   2.000   2.600     
ATOM   2463   CA SIT     1     -12.000   2.000   2.650     
ATOM   2464   CA SIT     1     -12.000   2.000   2.700     
ATOM   2465   CA SIT     1     -12.000   2.000   2.750     
ATOM   2466   CA SIT     1     -12.000   2.000   2.800     
ATOM   2467   CA SIT     1     -12.000   2.000   2.850     
ATOM   2468   CA SIT     1     -12.000   2.000   2.900     
ATOM   2469   CA SIT     1     -12.000   2.000   2.950     
ATOM   2470   CA SIT     1     -12.000   2.000   3.000     
ATOM   2471   CA SIT     1     -12.000   2.000   3.050     
ATOM   2472   CA SIT     1     -12.000   2.000   3.100     
ATOM   2473   CA SIT     1     -12.000   2.000   3.150     
ATOM   2474   CA SIT     1     -12.000   2.000   3.200     
ATOM   2475   CA SIT     1     -12.000   2.000   3.250     
ATOM   2476   CA SIT     1     -12.000   2.000   3.300     
ATOM   2477   CA SIT     1     -12.000   2.000   3.350     
ATOM   2478   CA SIT     1     -12.000   2.000   3.400     
ATOM   2479   CA SIT     1     -12.000   2.000   3.450     
ATOM   2480   CA SIT     1     -12.000   2.000   3.500     
ATOM   2481   CA SIT     1     -12.000   2.000   3.550     
ATOM   2482   CA SIT     1     -12.000   2.000   3.600     
ATOM   2483   CA SIT     1     -12.000   2.000   3.650     
ATOM   2484   CA SIT     1     -12.000   2.000   3.700     
ATOM   2485   CA SIT     1     -12.000   2.000   3.750     
ATOM   2486   CA SIT     1     -12.000   2.000   3.800     
ATOM   2487   CA SIT     1     -12.000   2.000   3.850     
ATOM   2488   CA SIT     1     -12.000   2.000   3.900     
ATOM   2489   CA SIT     1     -12.000   2.000   3.950     
ATOM   2490   CA SIT     1     -12.000   2.000   4.000     
ATOM   2491   CA SIT     1     -12.000   2.000   4.050     
ATOM   2492   CA SIT     1     -12.000   2.000   4.100     
ATOM   2493   CA SIT     1     -12.000   2.000   4.150     
ATOM   2494   CA SIT     1     -12.000   2.000   4.200     
ATOM   2495   CA SIT     1     -12.000   2.000   4.250     
ATOM   2496   CA SIT     1     -12.000   2.000   4.300     
ATOM   2497   CA SIT     1     -12.000   2.000   4.350     
ATOM   2498   CA SIT     1     -12.000   2.000   4.400     
ATOM   2499   CA SIT     1     -12.000   2.000   4.450     
ATOM   2500   CA SIT     1     -12.000   2.000   4.500     
ATOM   2501   CA SIT     1     -12.000   2.000   4.550     
ATOM   2502   CA SIT     1     -12.000   2.000   4.600     
ATOM   2503   CA SIT     1     -12.000   2.000   4.650     
ATOM   2504   CA SIT     1     -12.000   2.000   4.700     
ATOM   2505   CA SIT     1     -12.000   2.000   4.750     
ATOM   2506   CA SIT     1     -12.000   2.000   4.800     
ATOM   2507   CA SIT     1     -12.000   2.000   4.850     
ATOM   2508   CA SIT     1     -12.000   2.000   4.900     
ATOM   2509   CA SIT     1     -12.000   2.000   4.950     
ATOM   2510   CA SIT     1     -12.000   2.000   5.000     
ATOM   2511   CA SIT     1     -12.000   2.000   5.050     
ATOM   2512   CA SIT     1     -12.000   2.000   5.100     
ATOM   2513   CA SIT     1     -12.000   2.000   5.150     
ATOM   2514   CA SIT     1     -12.000   2.000   5.200     
ATOM   2515   CA SIT     1     -12.000   2.000   5.250     
ATOM   2516   CA SIT     1     -12.000   2.000   5.300     
ATOM   2517   CA SIT     1     -12.000   2.000   5.350     
ATOM   2518   CA SIT     1     -12.000   2.000   5.400     
ATOM   2519   CA SIT     1     -12.000   2.000   5.450     
ATOM   2520   CA SIT     1     -12.000   2.000   5.500     
ATOM   2521   CA SIT     1     -12.000   2.000   5.550     
ATOM   2522   CA SIT     1     -12.000   2.000   5.600     
ATOM   2523   CA SIT     1     -12.000   2.000   5.650     
ATOM   2524   CA SIT     1     -12.000   2.000   5.700     
ATOM   2525   CA SIT     1     -12.000   2.000   5.750     
ATOM   2526   CA SIT     1     -12.000   2.000   5.800     
ATOM   2527   CA SIT     1     -12.000   2.000   5.850     
ATOM   2528   CA SIT     1     -12.000   2.000   5.900     
ATOM   2529   CA SIT     1     -12.000   2.000   5.950     
ATOM   2530   CA SIT     1     -12.000   2.000   6.000     
ATOM   2531   CA SIT     1     -12.000   2.000   6.050     
ATOM   2532   CA SIT     1     -12.000   2.000   6.100     
ATOM   2533   CA SIT     1     -12.000   2.000   6.150     
ATOM   2534   CA SIT     1     -12.000   2.000   6.200     
ATOM   2535   CA SIT     1     -12.000   2.000   6.250     
ATOM   2536   CA SIT     1     -12.000   2.000   6.300     
ATOM   2537   CA SIT     1     -12.000   2.000   6.350     
ATOM   2538   CA SIT     1     -12.000   2.000   6.400     
ATOM   2539   CA SIT     1     -12.000   2.000   6.450     
ATOM   2540   CA SIT     1     -12.000   2.000   6.500     
ATOM   2541   CA SIT     1     -12.000   2.000   6.550     
ATOM   2542   CA SIT     1     -12.000   2.000   6.600     
ATOM   2543   CA SIT     1     -12.000   2.000   6.650     
ATOM   2544   CA SIT     1     -12.000   2.000   6.700     
ATOM   2545   CA SIT     1     -12.000   2.000   6.750     
ATOM   2546   CA SIT     1     -12.000   2.000   6.800     
ATOM   2547   CA SIT     1     -12.000   2.000   6.850     
ATOM   2548   CA SIT     1     -12.000   2.000   6.900     
ATOM   2549   CA SIT     1     -12.000   2.000   6.950     
ATOM   2550   CA SIT     1     -12.000   2.000   7.000     
ATOM   2551   CA SIT     1     -12.000   2.000   7.050     
ATOM   2552   CA SIT     1     -12.000   2.000   7.100     
ATOM   2553   CA SIT     1     -12.000   2.000   7.150     
ATOM   2554   CA SIT     1     -12.000   2.000   7.200     
ATOM   2555   CA SIT     1     -12.000   2.000   7.250     
ATOM   2556   CA SIT     1     -12.000   2.000   7.300     
ATOM   2557   CA SIT     1     -12.000   2.000   7.350     
ATOM   2558   CA SIT     1     -12.000   2.000   7.400     
ATOM   2559   CA SIT     1     -12.000   2.000   7.450     
ATOM   2560   CA SIT     1     -12.000   2.000   7.500     
ATOM   2561   CA SIT     1     -12.000   2.000   7.550     
ATOM   2562   CA SIT     1     -12.000   2.000   7.600     
ATOM   2563   CA SIT     1     -12.000   2.000   7.650     
ATOM   2564   CA SIT     1     -12.000   2.000   7.700     
ATOM   2565   CA SIT     1     -12.000   2.000   7.750     
ATOM   2566   CA SIT     1     -12.000   2.000   7.800     
ATOM   2567   CA SIT     1     -12.000   2.000   7.850     
ATOM   2568   CA SIT     1     -12.000   2.000   7.900     
ATOM   2569   CA SIT     1     -12.000   2.000   7.950     
ATOM   2570   CA SIT     1     -12.000   2.000   8.000     
ATOM   2571   CA SIT     1     -12.000   2.000   8.050     
ATOM   2572   CA SIT     1     -12.000   2.000   8.100     
ATOM   2573   CA SIT     1     -12.000   2.000   8.150     
ATOM   2574   CA SIT     1     -12.000   2.000   8.200     
ATOM   2575   CA SIT     1     -12.000   2.000   8.250     
ATOM   2576   CA SIT     1     -12.000   2.000   8.300     
ATOM   2577   CA SIT     1     -12.000   2.000   8.350     
ATOM   2578   CA SIT     1     -12.000   2.000   8.400     
ATOM   2579   CA SIT     1     -12.000   2.000   8.450     
ATOM   2580   CA SIT     1     -12.000   2.000   8.500     
ATOM   2581   CA SIT     1     -12.000   2.000   8.550     
ATOM   2582   CA SIT     1     -12.000   2.000   8.600     
ATOM   2583   CA SIT     1     -12.000   2.000   8.650     
ATOM   2584   CA SIT     1     -12.000   2.000   8.700     
ATOM   2585   CA SIT     1     -12.000   2.000   8.750     
ATOM   2586   CA SIT     1     -12.000   2.000   8.800     
ATOM   2587   CA SIT     1     -12.000   2.000   8.850     
ATOM   2588   CA SIT     1     -12.000   2.000   8.900     
ATOM   2589   CA SIT     1     -12.000   2.000   8.950     
ATOM   2590   CA SIT     1     -12.000   2.000   9.000     
ATOM   2591   CA SIT     1     -12.000   2.000   9.050     
ATOM   2592   CA SIT     1     -12.000   2.000   9.100     
ATOM   2593   CA SIT     1     -12.000   2.000   9.150     
ATOM   2594   CA SIT     1     -12.000   2.000   9.200     
ATOM   2595   CA SIT     1     -12.000   2.000   9.250     
ATOM   2596   CA SIT     1     -12.000   2.000   9.300     
ATOM   2597   CA SIT     1     -12.000   2.000   9.350     
ATOM   2598   CA SIT     1     -12.000   2.000   9.400     
ATOM   2599   CA SIT     1     -12.000   2.000   9.450     
ATOM   2600   CA SIT     1     -12.000   2.000   9.500     
ATOM   2601   CA SIT     1     -12.000   2.000   9.550     
ATOM   2602   CA SIT     1     -12.000   2.000   9.600     
ATOM   2603   CA SIT     1     -12.000   2.000   9.650     
ATOM   2604   CA SIT     1     -12.000   2.000   9.700     
ATOM   2605   CA SIT     1     -12.000   2.000   9.750     
ATOM   2606   CA SIT     1     -12.000   2.000   9.800     
ATOM   2607   CA SIT     1     -12.000   2.000   9.850     
ATOM   2608   CA SIT     1     -12.000   2.000   9.900     
ATOM   2609   CA SIT     1     -12.000   2.000   9.950     
ATOM   2610   CA SIT     1     -12.000   2.000  10.000     
ATOM   2611   CA SIT     1     -12.000   2.000  10.050     
ATOM   2612   CA SIT     1     -12.000   2.000  10.100     
ATOM   2613   CA SIT     1     -12.000   2.000  10.150     
ATOM   2614   CA SIT     1     -12.000   2.000  10.200     
ATOM   2615   CA SIT     1     -12.000   2.000  10.250     
ATOM   2616   CA SIT     1     -12.000   2.000  10.300     
ATOM   2617   CA SIT     1     -12.000   2.000  10.350     
ATOM   2618   CA SIT     1     -12.000   2.000  10.400     
ATOM   2619   CA SIT     1     -12.000   2.000  10.450     
ATOM   2620   CA SIT     1     -12.000   2.000  10.500     
ATOM   2621   CA SIT     1     -12.000   2.000  10.550     
ATOM   2622   CA SIT     1     -12.000   2.000  10.600     
ATOM   2623   CA SIT     1     -12.000   2.000  10.650     
ATOM   2624   CA SIT     1     -12.000   2.000  10.700     
ATOM   2625   CA SIT     1     -12.000   2.000  10.750     
ATOM   2626   CA SIT     1     -12.000   2.000  10.800     
ATOM   2627   CA SIT     1     -12.000   2.000  10.850     
ATOM   2628   CA SIT     1     -12.000   2.000  10.900     
ATOM   2629   CA SIT     1     -12.000   2.000  10.950     
ATOM   2630   CA SIT     1     -12.000   2.000  11.000     
ATOM   2631   CA SIT     1     -12.000   2.000  11.050     
ATOM   2632   CA SIT     1     -12.000   2.000  11.100     
ATOM   2633   CA SIT     1     -12.000   2.000  11.150     
ATOM   2634   CA SIT     1     -12.000   2.000  11.200     
ATOM   2635   CA SIT     1     -12.000   2.000  11.250     
ATOM   2636   CA SIT     1     -12.000   2.000  11.300     
ATOM   2637   CA SIT     1     -12.000   2.000  11.350     
ATOM   2638   CA SIT     1     -12.000   2.000  11.400     
ATOM   2639   CA SIT     1     -12.000   2.000  11.450     
ATOM   2640   CA SIT     1     -12.000   2.000  11.500     
ATOM   2641   CA SIT     1     -12.000   2.000  11.550     
ATOM   2642   CA SIT     1     -12.000   2.000  11.600     
ATOM   2643   CA SIT     1     -12.000   2.000  11.650     
ATOM   2644   CA SIT     1     -12.000   2.000  11.700     
ATOM   2645   CA SIT     1     -12.000   2.000  11.750     
ATOM   2646   CA SIT     1     -12.000   2.000  11.800     
ATOM   2647   CA SIT     1     -12.000   2.000  11.850     
ATOM   2648   CA SIT     1     -12.000   2.000  11.900     
ATOM   2649   CA SIT     1     -12.000   2.000  11.950     
ATOM   2650   CA SIT     1     -12.000   2.000  12.000     
ATOM   2651   CA SIT     1     -12.000   2.000  12.050     
ATOM   2652   CA SIT     1     -12.000   2.000  12.100     
ATOM   2653   CA SIT     1     -12.000   2.000  12.150     
ATOM   2654   CA SIT     1     -12.000   2.000  12.200     
ATOM   2655   CA SIT     1     -12.000   2.000  12.250     
ATOM   2656   CA SIT     1     -12.000   2.000  12.300     
ATOM   2657   CA SIT     1     -12.000   2.000  12.350     
ATOM   2658   CA SIT     1     -12.000   2.000  12.400     
ATOM   2659   CA SIT     1     -12.000   2.000  12.450     
ATOM   2660   CA SIT     1     -12.000   2.000  12.500     
ATOM   2661   CA SIT     1     -12.000   2.000  12.550     
ATOM   2662   CA SIT     1     -12.000   2.000  12.600     
ATOM   2663   CA SIT     1     -12.000   2.000  12.650     
ATOM   2664   CA SIT     1     -12.000   2.000  12.700     
ATOM   2665   CA SIT     1     -12.000   2.000  12.750     
ATOM   2666   CA SIT     1     -12.000   2.000  12.800     
ATOM   2667   CA SIT     1     -12.000   2.000  12.850     
ATOM   2668   CA SIT     1     -12.000   2.000  12.900     
ATOM   2669   CA SIT     1     -12.000   2.000  12.950     
ATOM   2670   CA SIT     1     -12.000   2.000  13.000     
ATOM   2671   CA SIT     1     -12.000   2.000  13.050     
ATOM   2672   CA SIT     1     -12.000   2.000  13.100     
ATOM   2673   CA SIT     1     -12.000   2.000  13.150     
ATOM   2674   CA SIT     1     -12.000   2.000  13.200     
ATOM   2675   CA SIT     1     -12.000   2.000  13.250     
ATOM   2676   CA SIT     1     -12.000   2.000  13.300     
ATOM   2677   CA SIT     1     -12.000   2.000  13.350     
ATOM   2678   CA SIT     1     -12.000   2.000  13.400     
ATOM   2679   CA SIT     1     -12.000   2.000  13.450     
ATOM   2680   CA SIT     1     -12.000   2.000  13.500     
ATOM   2681   CA SIT     1     -12.000   2.000  13.550     
ATOM   2682   CA SIT     1     -12.000   2.000  13.600     
ATOM   2683   CA SIT     1     -12.000   2.000  13.650     
ATOM   2684   CA SIT     1     -12.000   2.000  13.700     
ATOM   2685   CA SIT     1     -12.000   2.000  13.750     
ATOM   2686   CA SIT     1     -12.000   2.000  13.800     
ATOM   2687   CA SIT     1     -12.000   2.000  13.850     
ATOM   2688   CA SIT     1     -12.000   2.000  13.900     
ATOM   2689   CA SIT     1     -12.000   2.000  13.950     
ATOM   2690   CA SIT     1     -12.000   2.000  14.000     
ATOM   2691   CA SIT     1     -12.000   2.000  14.050     
ATOM   2692   CA SIT     1     -12.000   2.000  14.100     
ATOM   2693   CA SIT     1     -12.000   2.000  14.150     
ATOM   2694   CA SIT     1     -12.000   2.000  14.200     
ATOM   2695   CA SIT     1     -12.000   2.000  14.250     
ATOM   2696   CA SIT     1     -12.000   2.000  14.300     
ATOM   2697   CA SIT     1     -12.000   2.000  14.350     
ATOM   2698   CA SIT     1     -12.000   2.000  14.400     
ATOM   2699   CA SIT     1     -12.000   2.000  14.450     
ATOM   2700   CA SIT     1     -12.000   2.000  14.500     
ATOM   2701   CA SIT     1     -12.000   2.000  14.550     
ATOM   2702   CA SIT     1     -12.000   2.000  14.600     
ATOM   2703   CA SIT     1     -12.000   2.000  14.650     
ATOM   2704   CA SIT     1     -12.000   2.000  14.700     
ATOM   2705   CA SIT     1     -12.000   2.000  14.750     
ATOM   2706   CA SIT     1     -12.000   2.000  14.800     
ATOM   2707   CA SIT     1     -12.000   2.000  14.850     
ATOM   2708   CA SIT     1     -12.000   2.000  14.900     
ATOM   2709   CA SIT     1     -12.000   2.000  14.950     
ATOM   2710   CA SIT     1     -12.000   2.000  15.000     
ATOM   2711   CA SIT     1     -12.000   2.000  15.050     
ATOM   2712   CA SIT     1     -12.000   2.000  15.100     
ATOM   2713   CA SIT     1     -12.000   2.000  15.150     
ATOM   2714   CA SIT     1     -12.000   2.000  15.200     
ATOM   2715   CA SIT     1     -12.000   2.000  15.250     
ATOM   2716   CA SIT     1     -12.000   2.000  15.300     
ATOM   2717   CA SIT     1     -12.000   2.000  15.350     
ATOM   2718   CA SIT     1     -12.000   2.000  15.400     
ATOM   2719   CA SIT     1     -12.000   2.000  15.450     
ATOM   2720   CA SIT     1     -12.000   2.000  15.500     
ATOM   2721   CA SIT     1     -12.000   2.000  15.550     
ATOM   2722   CA SIT     1     -12.000   2.000  15.600     
ATOM   2723   CA SIT     1     -12.000   2.000  15.650     
ATOM   2724   CA SIT     1     -12.000   2.000  15.700     
ATOM   2725   CA SIT     1     -12.000   2.000  15.750     
ATOM   2726   CA SIT     1     -12.000   2.000  15.800     
ATOM   2727   CA SIT     1     -12.000   2.000  15.850     
ATOM   2728   CA SIT     1     -12.000   2.000  15.900     
ATOM   2729   CA SIT     1     -12.000   2.000  15.950     
ATOM   2730   CA SIT     1     -12.000   2.000  16.000     
ATOM   2731   CA SIT     1     -12.000   2.000  16.050     
ATOM   2732   CA SIT     1     -12.000   2.000  16.100     
ATOM   2733   CA SIT     1     -12.000   2.000  16.150     
ATOM   2734   CA SIT     1     -12.000   2.000  16.200     
ATOM   2735   CA SIT     1     -12.000   2.000  16.250     
ATOM   2736   CA SIT     1     -12.000   2.000  16.300     
ATOM   2737   CA SIT     1     -12.000   2.000  16.350     
ATOM   2738   CA SIT     1     -12.000   2.000  16.400     
ATOM   2739   CA SIT     1     -12.000   2.000  16.450     
ATOM   2740   CA SIT     1     -12.000   2.000  16.500     
ATOM   2741   CA SIT     1     -12.000   2.000  16.550     
ATOM   2742   CA SIT     1     -12.000   2.000  16.600     
ATOM   2743   CA SIT     1     -12.000   2.000  16.650     
ATOM   2744   CA SIT     1     -12.000   2.000  16.700     
ATOM   2745   CA SIT     1     -12.000   2.000  16.750     
ATOM   2746   CA SIT     1     -12.000   2.000  16.800     
ATOM   2747   CA SIT     1     -12.000   2.000  16.850     
ATOM   2748   CA SIT     1     -12.000   2.000  16.900     
ATOM   2749   CA SIT     1     -12.000   2.000  16.950     
ATOM   2750   CA SIT     1     -12.000   2.000  17.000     
ATOM   2751   CA SIT     1     -12.000   2.000  17.050     
ATOM   2752   CA SIT     1     -12.000   2.000  17.100     
ATOM   2753   CA SIT     1     -12.000   2.000  17.150     
ATOM   2754   CA SIT     1     -12.000   2.000  17.200     
ATOM   2755   CA SIT     1     -12.000   2.000  17.250     
ATOM   2756   CA SIT     1     -12.000   2.000  17.300     
ATOM   2757   CA SIT     1     -12.000   2.000  17.350     
ATOM   2758   CA SIT     1     -12.000   2.000  17.400     
ATOM   2759   CA SIT     1     -12.000   2.000  17.450     
ATOM   2760   CA SIT     1     -12.000   2.000  17.500     
ATOM   2761   CA SIT     1     -12.000   2.000  17.550     
ATOM   2762   CA SIT     1     -12.000   2.000  17.600     
ATOM   2763   CA SIT     1     -12.000   2.000  17.650     
ATOM   2764   CA SIT     1     -12.000   2.000  17.700     
ATOM   2765   CA SIT     1     -12.000   2.000  17.750     
ATOM   2766   CA SIT     1     -12.000   2.000  17.800     
ATOM   2767   CA SIT     1     -12.000   2.000  17.850     
ATOM   2768   CA SIT     1     -12.000   2.000  17.900     
ATOM   2769   CA SIT     1     -12.000   2.000  17.950     
ATOM   2770   CA SIT     1     -12.000   2.000  18.000     
ATOM   2771   CA SIT     1     -12.000   2.000  18.050     
ATOM   2772   CA SIT     1     -12.000   2.000  18.100     
ATOM   2773   CA SIT     1     -12.000   2.000  18.150     
ATOM   2774   CA SIT     1     -12.000   2.000  18.200     
ATOM   2775   CA SIT     1     -12.000   2.000  18.250     
ATOM   2776   CA SIT     1     -12.000   2.000  18.300     
ATOM   2777   CA SIT     1     -12.000   2.000  18.350     
ATOM   2778   CA SIT     1     -12.000   2.000  18.400     
ATOM   2779   CA SIT     1     -12.000   2.000  18.450     
ATOM   2780   CA SIT     1     -12.000   2.000  18.500     
ATOM   2781   CA SIT     1     -12.000   2.000  18.550     
ATOM   2782   CA SIT     1     -12.000   2.000  18.600     
ATOM   2783   CA SIT     1     -12.000   2.000  18.650     
ATOM   2784   CA SIT     1     -12.000   2.000  18.700     
ATOM   2785   CA SIT     1     -12.000   2.000  18.750     
ATOM   2786   CA SIT     1     -12.000   2.000  18.800     
ATOM   2787   CA SIT     1     -12.000   2.000  18.850     
ATOM   2788   CA SIT     1     -12.000   2.000  18.900     
ATOM   2789   CA SIT     1     -12.000   2.000  18.950     
ATOM   2790   CA SIT     1     -12.000   2.000  19.000     
ATOM   2791   CA SIT     1     -12.000   2.000  19.050     
ATOM   2792   CA SIT     1     -12.000   2.000  19.100     
ATOM   2793   CA SIT     1     -12.000   2.000  19.150     
ATOM   2794   CA SIT     1     -12.000   2.000  19.200     
ATOM   2795   CA SIT     1     -12.000   2.000  19.250     
ATOM   2796   CA SIT     1     -12.000   2.000  19.300     
ATOM   2797   CA SIT     1     -12.000   2.000  19.350     
ATOM   2798   CA SIT     1     -12.000   2.000  19.400     
ATOM   2799   CA SIT     1     -12.000   2.000  19.450     
ATOM   2800   CA SIT     1     -12.000   4.000   2.000     
ATOM   2801   CA SIT     1     -12.000   4.000   2.050     
ATOM   2802   CA SIT     1     -12.000   4.000   2.100     
ATOM   2803   CA SIT     1     -12.000   4.000   2.150     
ATOM   2804   CA SIT     1     -12.000   4.000   2.200     
ATOM   2805   CA SIT     1     -12.000   4.000   2.250     
ATOM   2806   CA SIT     1     -12.000   4.000   2.300     
ATOM   2807   CA SIT     1     -12.000   4.000   2.350     
ATOM   2808   CA SIT     1     -12.000   4.000   2.400     
ATOM   2809   CA SIT     1     -12.000   4.000   2.450     
ATOM   2810   CA SIT     1     -12.000   4.000   2.500     
ATOM   2811   CA SIT     1     -12.000   4.000   2.550     
ATOM   2812   CA SIT     1     -12.000   4.000   2.600     
ATOM   2813   CA SIT     1     -12.000   4.000   2.650     
ATOM   2814   CA SIT     1     -12.000   4.000   2.700     
ATOM   2815   CA SIT     1     -12.000   4.000   2.750     
ATOM   2816   CA SIT     1     -12.000   4.000   2.800     
ATOM   2817   CA SIT     1     -12.000   4.000   2.850     
ATOM   2818   CA SIT     1     -12.000   4.000   2.900     
ATOM   2819   CA SIT     1     -12.000   4.000   2.950     
ATOM   2820   CA SIT     1     -12.000   4.000   3.000     
ATOM   2821   CA SIT     1     -12.000   4.000   3.050     
ATOM   2822   CA SIT     1     -12.000   4.000   3.100     
ATOM   2823   CA SIT     1     -12.000   4.000   3.150     
ATOM   2824   CA SIT     1     -12.000   4.000   3.200     
ATOM   2825   CA SIT     1     -12.000   4.000   3.250     
ATOM   2826   CA SIT     1     -12.000   4.000   3.300     
ATOM   2827   CA SIT     1     -12.000   4.000   3.350     
ATOM   2828   CA SIT     1     -12.000   4.000   3.400     
ATOM   2829   CA SIT     1     -12.000   4.000   3.450     
ATOM   2830   CA SIT     1     -12.000   4.000   3.500     
ATOM   2831   CA SIT     1     -12.000   4.000   3.550     
ATOM   2832   CA SIT     1     -12.000   4.000   3.600     
ATOM   2833   CA SIT     1     -12.000   4.000   3.650     
ATOM   2834   CA SIT     1     -12.000   4.000   3.700     
ATOM   2835   CA SIT     1     -12.000   4.000   3.750     
ATOM   2836   CA SIT     1     -12.000   4.000   3.800     
ATOM   2837   CA SIT     1     -12.000   4.000   3.850     
ATOM   2838   CA SIT     1     -12.000   4.000   3.900     
ATOM   2839   CA SIT     1     -12.000   4.000   3.950     
ATOM   2840   CA SIT     1     -12.000   4.000   4.000     
ATOM   2841   CA SIT     1     -12.000   4.000   4.050     
ATOM   2842   CA SIT     1     -12.000   4.000   4.100     
ATOM   2843   CA SIT     1     -12.000   4.000   4.150     
ATOM   2844   CA SIT     1     -12.000   4.000   4.200     
ATOM   2845   CA SIT     1     -12.000   4.000   4.250     
ATOM   2846   CA SIT     1     -12.000   4.000   4.300     
ATOM   2847   CA SIT     1     -12.000   4.000   4.350     
ATOM   2848   CA SIT     1     -12.000   4.000   4.400     
ATOM   2849   CA SIT     1     -12.000   4.000   4.450     
ATOM   2850   CA SIT     1     -12.000   4.000   4.500     
ATOM   2851   CA SIT     1     -12.000   4.000   4.550     
ATOM   2852   CA SIT     1     -12.000   4.000   4.600     
ATOM   2853   CA SIT     1     -12.000   4.000   4.650     
ATOM   2854   CA SIT     1     -12.000   4.000   4.700     
ATOM   2855   CA SIT     1     -12.000   4.000   4.750     
ATOM   2856   CA SIT     1     -12.000   4.000   4.800     
ATOM   2857   CA SIT     1     -12.000   4.000   4.850     
ATOM   2858   CA SIT     1     -12.000   4.000   4.900     
ATOM   2859   CA SIT     1     -12.000   4.000   4.950     
ATOM   2860   CA SIT     1     -12.000   4.000   5.000     
ATOM   2861   CA SIT     1     -12.000   4.000   5.050     
ATOM   2862   CA SIT     1     -12.000   4.000   5.100     
ATOM   2863   CA SIT     1     -12.000   4.000   5.150     
ATOM   2864   CA SIT     1     -12.000   4.000   5.200     
ATOM   2865   CA SIT     1     -12.000   4.000   5.250     
ATOM   2866   CA SIT     1     -12.000   4.000   5.300     
ATOM   2867   CA SIT     1     -12.000   4.000   5.350     
ATOM   2868   CA SIT     1     -12.000   4.000   5.400     
ATOM   2869   CA SIT     1     -12.000   4.000   5.450     
ATOM   2870   CA SIT     1     -12.000   4.000   5.500     
ATOM   2871   CA SIT     1     -12.000   4.000   5.550     
ATOM   2872   CA SIT     1     -12.000   4.000   5.600     
ATOM   2873   CA SIT     1     -12.000   4.000   5.650     
ATOM   2874   CA SIT     1     -12.000   4.000   5.700     
ATOM   2875   CA SIT     1     -12.000   4.000   5.750     
ATOM   2876   CA SIT     1     -12.000   4.000   5.800     
ATOM   2877   CA SIT     1     -12.000   4.000   5.850     
ATOM   2878   CA SIT     1     -12.000   4.000   5.900     
ATOM   2879   CA SIT     1     -12.000   4.000   5.950     
ATOM   2880   CA SIT     1     -12.000   4.000   6.000     
ATOM   2881   CA SIT     1     -12.000   4.000   6.050     
ATOM   2882   CA SIT     1     -12.000   4.000   6.100     
ATOM   2883   CA SIT     1     -12.000   4.000   6.150     
ATOM   2884   CA SIT     1     -12.000   4.000   6.200     
ATOM   2885   CA SIT     1     -12.000   4.000   6.250     
ATOM   2886   CA SIT     1     -12.000   4.000   6.300     
ATOM   2887   CA SIT     1     -12.000   4.000   6.350     
ATOM   2888   CA SIT     1     -12.000   4.000   6.400     
ATOM   2889   CA SIT     1     -12.000   4.000   6.450     
ATOM   2890   CA SIT     1     -12.000   4.000   6.500     
ATOM   2891   CA SIT     1     -12.000   4.000   6.550     
ATOM   2892   CA SIT     1     -12.000   4.000   6.600     
ATOM   2893   CA SIT     1     -12.000   4.000   6.650     
ATOM   2894   CA SIT     1     -12.000   4.000   6.700     
ATOM   2895   CA SIT     1     -12.000   4.000   6.750     
ATOM   2896   CA SIT     1     -12.000   4.000   6.800     
ATOM   2897   CA SIT     1     -12.000   4.000   6.850     
ATOM   2898   CA SIT     1     -12.000   4.000   6.900     
ATOM   2899   CA SIT     1     -12.000   4.000   6.950     
ATOM   2900   CA SIT     1     -12.000   4.000   7.000     
ATOM   2901   CA SIT     1     -12.000   4.000   7.050     
ATOM   2902   CA SIT     1     -12.000   4.000   7.100     
ATOM   2903   CA SIT     1     -12.000   4.000   7.150     
ATOM   2904   CA SIT     1     -12.000   4.000   7.200     
ATOM   2905   CA SIT     1     -12.000   4.000   7.250     
ATOM   2906   CA SIT     1     -12.000   4.000   7.300     
ATOM   2907   CA SIT     1     -12.000   4.000   7.350     
ATOM   2908   CA SIT     1     -12.000   4.000   7.400     
ATOM   2909   CA SIT     1     -12.000   4.000   7.450     
ATOM   2910   CA SIT     1     -12.000   4.000   7.500     
ATOM   2911   CA SIT     1     -12.000   4.000   7.550     
ATOM   2912   CA SIT     1     -12.000   4.000   7.600     
ATOM   2913   CA SIT     1     -12.000   4.000   7.650     
ATOM   2914   CA SIT     1     -12.000   4.000   7.700     
ATOM   2915   CA SIT     1     -12.000   4.000   7.750     
ATOM   2916   CA SIT     1     -12.000   4.000   7.800     
ATOM   2917   CA SIT     1     -12.000   4.000   7.850     
ATOM   2918   CA SIT     1     -12.000   4.000   7.900     
ATOM   2919   CA SIT     1     -12.000   4.000   7.950     
ATOM   2920   CA SIT     1     -12.000   4.000   8.000     
ATOM   2921   CA SIT     1     -12.000   4.000   8.050     
ATOM   2922   CA SIT     1     -12.000   4.000   8.100     
ATOM   2923   CA SIT     1     -12.000   4.000   8.150     
ATOM   2924   CA SIT     1     -12.000   4.000   8.200     
ATOM   2925   CA SIT     1     -12.000   4.000   8.250     
ATOM   2926   CA SIT     1     -12.000   4.000   8.300     
ATOM   2927   CA SIT     1     -12.000   4.000   8.350     
ATOM   2928   CA SIT     1     -12.000   4.000   8.400     
ATOM   2929   CA SIT     1     -12.000   4.000   8.450     
ATOM   2930   CA SIT     1     -12.000   4.000   8.500     
ATOM   2931   CA SIT     1     -12.000   4.000   8.550     
ATOM   2932   CA SIT     1     -12.000   4.000   8.600     
ATOM   2933   CA SIT     1     -12.000   4.000   8.650     
ATOM   2934   CA SIT     1     -12.000   4.000   8.700     
ATOM   2935   CA SIT     1     -12.000   4.000   8.750     
ATOM   2936   CA SIT     1     -12.000   4.000   8.800     
ATOM   2937   CA SIT     1     -12.000   4.000   8.850     
ATOM   2938   CA SIT     1     -12.000   4.000   8.900     
ATOM   2939   CA SIT     1     -12.000   4.000   8.950     
ATOM   2940   CA SIT     1     -12.000   4.000   9.000     
ATOM   2941   CA SIT     1     -12.000   4.000   9.050     
ATOM   2942   CA SIT     1     -12.000   4.000   9.100     
ATOM   2943   CA SIT     1     -12.000   4.000   9.150     
ATOM   2944   CA SIT     1     -12.000   4.000   9.200     
ATOM   2945   CA SIT     1     -12.000   4.000   9.250     
ATOM   2946   CA SIT     1     -12.000   4.000   9.300     
ATOM   2947   CA SIT     1     -12.000   4.000   9.350     
ATOM   2948   CA SIT     1     -12.000   4.000   9.400     
ATOM   2949   CA SIT     1     -12.000   4.000   9.450     
ATOM   2950   CA SIT     1     -12.000   4.000   9.500     
ATOM   2951   CA SIT     1     -12.000   4.000   9.550     
ATOM   2952   CA SIT     1     -12.000   4.000   9.600     
ATOM   2953   CA SIT     1     -12.000   4.000   9.650     
ATOM   2954   CA SIT     1     -12.000   4.000   9.700     
ATOM   2955   CA SIT     1     -12.000   4.000   9.750     
ATOM   2956   CA SIT     1     -12.000   4.000   9.800     
ATOM   2957   CA SIT     1     -12.000   4.000   9.850     
ATOM   2958   CA SIT     1     -12.000   4.000   9.900     
ATOM   2959   CA SIT     1     -12.000   4.000   9.950     
ATOM   2960   CA SIT     1     -12.000   4.000  10.000     
ATOM   2961   CA SIT     1     -12.000   4.000  10.050     
ATOM   2962   CA SIT     1     -12.000   4.000  10.100     
ATOM   2963   CA SIT     1     -12.000   4.000  10.150     
ATOM   2964   CA SIT     1     -12.000   4.000  10.200     
ATOM   2965   CA SIT     1     -12.000   4.000  10.250     
ATOM   2966   CA SIT     1     -12.000   4.000  10.300     
ATOM   2967   CA SIT     1     -12.000   4.000  10.350     
ATOM   2968   CA SIT     1     -12.000   4.000  10.400     
ATOM   2969   CA SIT     1     -12.000   4.000  10.450     
ATOM   2970   CA SIT     1     -12.000   4.000  10.500     
ATOM   2971   CA SIT     1     -12.000   4.000  10.550     
ATOM   2972   CA SIT     1     -12.000   4.000  10.600     
ATOM   2973   CA SIT     1     -12.000   4.000  10.650     
ATOM   2974   CA SIT     1     -12.000   4.000  10.700     
ATOM   2975   CA SIT     1     -12.000   4.000  10.750     
ATOM   2976   CA SIT     1     -12.000   4.000  10.800     
ATOM   2977   CA SIT     1     -12.000   4.000  10.850     
ATOM   2978   CA SIT     1     -12.000   4.000  10.900     
ATOM   2979   CA SIT     1     -12.000   4.000  10.950     
ATOM   2980   CA SIT     1     -12.000   4.000  11.000     
ATOM   2981   CA SIT     1     -12.000   4.000  11.050     
ATOM   2982   CA SIT     1     -12.000   4.000  11.100     
ATOM   2983   CA SIT     1     -12.000   4.000  11.150     
ATOM   2984   CA SIT     1     -12.000   4.000  11.200     
ATOM   2985   CA SIT     1     -12.000   4.000  11.250     
ATOM   2986   CA SIT     1     -12.000   4.000  11.300     
ATOM   2987   CA SIT     1     -12.000   4.000  11.350     
ATOM   2988   CA SIT     1     -12.000   4.000  11.400     
ATOM   2989   CA SIT     1     -12.000   4.000  11.450     
ATOM   2990   CA SIT     1     -12.000   4.000  11.500     
ATOM   2991   CA SIT     1     -12.000   4.000  11.550     
ATOM   2992   CA SIT     1     -12.000   4.000  11.600     
ATOM   2993   CA SIT     1     -12.000   4.000  11.650     
ATOM   2994   CA SIT     1     -12.000   4.000  11.700     
ATOM   2995   CA SIT     1     -12.000   4.000  11.750     
ATOM   2996   CA SIT     1     -12.000   4.000  11.800     
ATOM   2997   CA SIT     1     -12.000   4.000  11.850     
ATOM   2998   CA SIT     1     -12.000   4.000  11.900     
ATOM   2999   CA SIT     1     -12.000   4.000  11.950     
ATOM   3000   CA SIT     1     -12.000   4.000  12.000     
ATOM   3001   CA SIT     1     -12.000   4.000  12.050     
ATOM   3002   CA SIT     1     -12.000   4.000  12.100     
ATOM   3003   CA SIT     1     -12.000   4.000  12.150     
ATOM   3004   CA SIT     1     -12.000   4.000  12.200     
ATOM   3005   CA SIT     1     -12.000   4.000  12.250     
ATOM   3006   CA SIT     1     -12.000   4.000  12.300     
ATOM   3007   CA SIT     1     -12.000   4.000  12.350     
ATOM   3008   CA SIT     1     -12.000   4.000  12.400     
ATOM   3009   CA SIT     1     -12.000   4.000  12.450     
ATOM   3010   CA SIT     1     -12.000   4.000  12.500     
ATOM   3011   CA SIT     1     -12.000   4.000  12.550     
ATOM   3012   CA SIT     1     -12.000   4.000  12.600     
ATOM   3013   CA SIT     1     -12.000   4.000  12.650     
ATOM   3014   CA SIT     1     -12.000   4.000  12.700     
ATOM   3015   CA SIT     1     -12.000   4.000  12.750     
ATOM   3016   CA SIT     1     -12.000   4.000  12.800     
ATOM   3017   CA SIT     1     -12.000   4.000  12.850     
ATOM   3018   CA SIT     1     -12.000   4.000  12.900     
ATOM   3019   CA SIT     1     -12.000   4.000  12.950     
ATOM   3020   CA SIT     1     -12.000   4.000  13.000     
ATOM   3021   CA SIT     1     -12.000   4.000  13.050     
ATOM   3022   CA SIT     1     -12.000   4.000  13.100     
ATOM   3023   CA SIT     1     -12.000   4.000  13.150     
ATOM   3024   CA SIT     1     -12.000   4.000  13.200     
ATOM   3025   CA SIT     1     -12.000   4.000  13.250     
ATOM   3026   CA SIT     1     -12.000   4.000  13.300     
ATOM   3027   CA SIT     1     -12.000   4.000  13.350     
ATOM   3028   CA SIT     1     -12.000   4.000  13.400     
ATOM   3029   CA SIT     1     -12.000   4.000  13.450     
ATOM   3030   CA SIT     1     -12.000   4.000  13.500     
ATOM   3031   CA SIT     1     -12.000   4.000  13.550     
ATOM   3032   CA SIT     1     -12.000   4.000  13.600     
ATOM   3033   CA SIT     1     -12.000   4.000  13.650     
ATOM   3034   CA SIT     1     -12.000   4.000  13.700     
ATOM   3035   CA SIT     1     -12.000   4.000  13.750     
ATOM   3036   CA SIT     1     -12.000   4.000  13.800     
ATOM   3037   CA SIT     1     -12.000   4.000  13.850     
ATOM   3038   CA SIT     1     -12.000   4.000  13.900     
ATOM   3039   CA SIT     1     -12.000   4.000  13.950     
ATOM   3040   CA SIT     1     -12.000   4.000  14.000     
ATOM   3041   CA SIT     1     -12.000   4.000  14.050     
ATOM   3042   CA SIT     1     -12.000   4.000  14.100     
ATOM   3043   CA SIT     1     -12.000   4.000  14.150     
ATOM   3044   CA SIT     1     -12.000   4.000  14.200     
ATOM   3045   CA SIT     1     -12.000   4.000  14.250     
ATOM   3046   CA SIT     1     -12.000   4.000  14.300     
ATOM   3047   CA SIT     1     -12.000   4.000  14.350     
ATOM   3048   CA SIT     1     -12.000   4.000  14.400     
ATOM   3049   CA SIT     1     -12.000   4.000  14.450     
ATOM   3050   CA SIT     1     -12.000   4.000  14.500     
ATOM   3051   CA SIT     1     -12.000   4.000  14.550     
ATOM   3052   CA SIT     1     -12.000   4.000  14.600     
ATOM   3053   CA SIT     1     -12.000   4.000  14.650     
ATOM   3054   CA SIT     1     -12.000   4.000  14.700     
ATOM   3055   CA SIT     1     -12.000   4.000  14.750     
ATOM   3056   CA SIT     1     -12.000   4.000  14.800     
ATOM   3057   CA SIT     1     -12.000   4.000  14.850     
ATOM   3058   CA SIT     1     -12.000   4.000  14.900     
ATOM   3059   CA SIT     1     -12.000   4.000  14.950     
ATOM   3060   CA SIT     1     -12.000   4.000  15.000     
ATOM   3061   CA SIT     1     -12.000   4.000  15.050     
ATOM   3062   CA SIT     1     -12.000   4.000  15.100     
ATOM   3063   CA SIT     1     -12.000   4.000  15.150     
ATOM   3064   CA SIT     1     -12.000   4.000  15.200     
ATOM   3065   CA SIT     1     -12.000   4.000  15.250     
ATOM   3066   CA SIT     1     -12.000   4.000  15.300     
ATOM   3067   CA SIT     1     -12.000   4.000  15.350     
ATOM   3068   CA SIT     1     -12.000   4.000  15.400     
ATOM   3069   CA SIT     1     -12.000   4.000  15.450     
ATOM   3070   CA SIT     1     -12.000   4.000  15.500     
ATOM   3071   CA SIT     1     -12.000   4.000  15.550     
ATOM   3072   CA SIT     1     -12.000   4.000  15.600     
ATOM   3073   CA SIT     1     -12.000   4.000  15.650     
ATOM   3074   CA SIT     1     -12.000   4.000  15.700     
ATOM   3075   CA SIT     1     -12.000   4.000  15.750     
ATOM   3076   CA SIT     1     -12.000   4.000  15.800     
ATOM   3077   CA SIT     1     -12.000   4.000  15.850     
ATOM   3078   CA SIT     1     -12.000   4.000  15.900     
ATOM   3079   CA SIT     1     -12.000   4.000  15.950     
ATOM   3080   CA SIT     1     -12.000   4.000  16.000     
ATOM   3081   CA SIT     1     -12.000   4.000  16.050     
ATOM   3082   CA SIT     1     -12.000   4.000  16.100     
ATOM   3083   CA SIT     1     -12.000   4.000  16.150     
ATOM   3084   CA SIT     1     -12.000   4.000  16.200     
ATOM   3085   CA SIT     1     -12.000   4.000  16.250     
ATOM   3086   CA SIT     1     -12.000   4.000  16.300     
ATOM   3087   CA SIT     1     -12.000   4.000  16.350     
ATOM   3088   CA SIT     1     -12.000   4.000  16.400     
ATOM   3089   CA SIT     1     -12.000   4.000  16.450     
ATOM   3090   CA SIT     1     -12.000   4.000  16.500     
ATOM   3091   CA SIT     1     -12.000   4.000  16.550     
ATOM   3092   CA SIT     1     -12.000   4.000  16.600     
ATOM   3093   CA SIT     1     -12.000   4.000  16.650     
ATOM   3094   CA SIT     1     -12.000   4.000  16.700     
ATOM   3095   CA SIT     1     -12.000   4.000  16.750     
ATOM   3096   CA SIT     1     -12.000   4.000  16.800     
ATOM   3097   CA SIT     1     -12.000   4.000  16.850     
ATOM   3098   CA SIT     1     -12.000   4.000  16.900     
ATOM   3099   CA SIT     1     -12.000   4.000  16.950     
ATOM   3100   CA SIT     1     -12.000   4.000  17.000     
ATOM   3101   CA SIT     1     -12.000   4.000  17.050     
ATOM   3102   CA SIT     1     -12.000   4.000  17.100     
ATOM   3103   CA SIT     1     -12.000   4.000  17.150     
ATOM   3104   CA SIT     1     -12.000   4.000  17.200     
ATOM   3105   CA SIT     1     -12.000   4.000  17.250     
ATOM   3106   CA SIT     1     -12.000   4.000  17.300     
ATOM   3107   CA SIT     1     -12.000   4.000  17.350     
ATOM   3108   CA SIT     1     -12.000   4.000  17.400     
ATOM   3109   CA SIT     1     -12.000   4.000  17.450     
ATOM   3110   CA SIT     1     -12.000   4.000  17.500     
ATOM   3111   CA SIT     1     -12.000   4.000  17.550     
ATOM   3112   CA SIT     1     -12.000   4.000  17.600     
ATOM   3113   CA SIT     1     -12.000   4.000  17.650     
ATOM   3114   CA SIT     1     -12.000   4.000  17.700     
ATOM   3115   CA SIT     1     -12.000   4.000  17.750     
ATOM   3116   CA SIT     1     -12.000   4.000  17.800     
ATOM   3117   CA SIT     1     -12.000   4.000  17.850     
ATOM   3118   CA SIT     1     -12.000   4.000  17.900     
ATOM   3119   CA SIT     1     -12.000   4.000  17.950     
ATOM   3120   CA SIT     1     -12.000   4.000  18.000     
ATOM   3121   CA SIT     1     -12.000   4.000  18.050     
ATOM   3122   CA SIT     1     -12.000   4.000  18.100     
ATOM   3123   CA SIT     1     -12.000   4.000  18.150     
ATOM   3124   CA SIT     1     -12.000   4.000  18.200     
ATOM   3125   CA SIT     1     -12.000   4.000  18.250     
ATOM   3126   CA SIT     1     -12.000   4.000  18.300     
ATOM   3127   CA SIT     1     -12.000   4.000  18.350     
ATOM   3128   CA SIT     1     -12.000   4.000  18.400     
ATOM   3129   CA SIT     1     -12.000   4.000  18.450     
ATOM   3130   CA SIT     1     -12.000   4.000  18.500     
ATOM   3131   CA SIT     1     -12.000   4.000  18.550     
ATOM   3132   CA SIT     1     -12.000   4.000  18.600     
ATOM   3133   CA SIT     1     -12.000   4.000  18.650     
ATOM   3134   CA SIT     1     -12.000   4.000  18.700     
ATOM   3135   CA SIT     1     -12.000   4.000  18.750     
ATOM   3136   CA SIT     1     -12.000   4.000  18.800     
ATOM   3137   CA SIT     1     -12.000   4.000  18.850     
ATOM   3138   CA SIT     1     -12.000   4.000  18.900     
ATOM   3139   CA SIT     1     -12.000   4.000  18.950     
ATOM   3140   CA SIT     1     -12.000   4.000  19.000     
ATOM   3141   CA SIT     1     -12.000   4.000  19.050     
ATOM   3142   CA SIT     1     -12.000   4.000  19.100     
ATOM   3143   CA SIT     1     -12.000   4.000  19.150     
ATOM   3144   CA SIT     1     -12.000   4.000  19.200     
ATOM   3145   CA SIT     1     -12.000   4.000  19.250     
ATOM   3146   CA SIT     1     -12.000   4.000  19.300     
ATOM   3147   CA SIT     1     -12.000   4.000  19.350     
ATOM   3148   CA SIT     1     -12.000   4.000  19.400     
ATOM   3149   CA SIT     1     -12.000   4.000  19.450     
ATOM   3150   CA SIT     1     -12.000   6.000   2.000     
ATOM   3151   CA SIT     1     -12.000   6.000   2.050     
ATOM   3152   CA SIT     1     -12.000   6.000   2.100     
ATOM   3153   CA SIT     1     -12.000   6.000   2.150     
ATOM   3154   CA SIT     1     -12.000   6.000   2.200     
ATOM   3155   CA SIT     1     -12.000   6.000   2.250     
ATOM   3156   CA SIT     1     -12.000   6.000   2.300     
ATOM   3157   CA SIT     1     -12.000   6.000   2.350     
ATOM   3158   CA SIT     1     -12.000   6.000   2.400     
ATOM   3159   CA SIT     1     -12.000   6.000   2.450     
ATOM   3160   CA SIT     1     -12.000   6.000   2.500     
ATOM   3161   CA SIT     1     -12.000   6.000   2.550     
ATOM   3162   CA SIT     1     -12.000   6.000   2.600     
ATOM   3163   CA SIT     1     -12.000   6.000   2.650     
ATOM   3164   CA SIT     1     -12.000   6.000   2.700     
ATOM   3165   CA SIT     1     -12.000   6.000   2.750     
ATOM   3166   CA SIT     1     -12.000   6.000   2.800     
ATOM   3167   CA SIT     1     -12.000   6.000   2.850     
ATOM   3168   CA SIT     1     -12.000   6.000   2.900     
ATOM   3169   CA SIT     1     -12.000   6.000   2.950     
ATOM   3170   CA SIT     1     -12.000   6.000   3.000     
ATOM   3171   CA SIT     1     -12.000   6.000   3.050     
ATOM   3172   CA SIT     1     -12.000   6.000   3.100     
ATOM   3173   CA SIT     1     -12.000   6.000   3.150     
ATOM   3174   CA SIT     1     -12.000   6.000   3.200     
ATOM   3175   CA SIT     1     -12.000   6.000   3.250     
ATOM   3176   CA SIT     1     -12.000   6.000   3.300     
ATOM   3177   CA SIT     1     -12.000   6.000   3.350     
ATOM   3178   CA SIT     1     -12.000   6.000   3.400     
ATOM   3179   CA SIT     1     -12.000   6.000   3.450     
ATOM   3180   CA SIT     1     -12.000   6.000   3.500     
ATOM   3181   CA SIT     1     -12.000   6.000   3.550     
ATOM   3182   CA SIT     1     -12.000   6.000   3.600     
ATOM   3183   CA SIT     1     -12.000   6.000   3.650     
ATOM   3184   CA SIT     1     -12.000   6.000   3.700     
ATOM   3185   CA SIT     1     -12.000   6.000   3.750     
ATOM   3186   CA SIT     1     -12.000   6.000   3.800     
ATOM   3187   CA SIT     1     -12.000   6.000   3.850     
ATOM   3188   CA SIT     1     -12.000   6.000   3.900     
ATOM   3189   CA SIT     1     -12.000   6.000   3.950     
ATOM   3190   CA SIT     1     -12.000   6.000   4.000     
ATOM   3191   CA SIT     1     -12.000   6.000   4.050     
ATOM   3192   CA SIT     1     -12.000   6.000   4.100     
ATOM   3193   CA SIT     1     -12.000   6.000   4.150     
ATOM   3194   CA SIT     1     -12.000   6.000   4.200     
ATOM   3195   CA SIT     1     -12.000   6.000   4.250     
ATOM   3196   CA SIT     1     -12.000   6.000   4.300     
ATOM   3197   CA SIT     1     -12.000   6.000   4.350     
ATOM   3198   CA SIT     1     -12.000   6.000   4.400     
ATOM   3199   CA SIT     1     -12.000   6.000   4.450     
ATOM   3200   CA SIT     1     -12.000   6.000   4.500     
ATOM   3201   CA SIT     1     -12.000   6.000   4.550     
ATOM   3202   CA SIT     1     -12.000   6.000   4.600     
ATOM   3203   CA SIT     1     -12.000   6.000   4.650     
ATOM   3204   CA SIT     1     -12.000   6.000   4.700     
ATOM   3205   CA SIT     1     -12.000   6.000   4.750     
ATOM   3206   CA SIT     1     -12.000   6.000   4.800     
ATOM   3207   CA SIT     1     -12.000   6.000   4.850     
ATOM   3208   CA SIT     1     -12.000   6.000   4.900     
ATOM   3209   CA SIT     1     -12.000   6.000   4.950     
ATOM   3210   CA SIT     1     -12.000   6.000   5.000     
ATOM   3211   CA SIT     1     -12.000   6.000   5.050     
ATOM   3212   CA SIT     1     -12.000   6.000   5.100     
ATOM   3213   CA SIT     1     -12.000   6.000   5.150     
ATOM   3214   CA SIT     1     -12.000   6.000   5.200     
ATOM   3215   CA SIT     1     -12.000   6.000   5.250     
ATOM   3216   CA SIT     1     -12.000   6.000   5.300     
ATOM   3217   CA SIT     1     -12.000   6.000   5.350     
ATOM   3218   CA SIT     1     -12.000   6.000   5.400     
ATOM   3219   CA SIT     1     -12.000   6.000   5.450     
ATOM   3220   CA SIT     1     -12.000   6.000   5.500     
ATOM   3221   CA SIT     1     -12.000   6.000   5.550     
ATOM   3222   CA SIT     1     -12.000   6.000   5.600     
ATOM   3223   CA SIT     1     -12.000   6.000   5.650     
ATOM   3224   CA SIT     1     -12.000   6.000   5.700     
ATOM   3225   CA SIT     1     -12.000   6.000   5.750     
ATOM   3226   CA SIT     1     -12.000   6.000   5.800     
ATOM   3227   CA SIT     1     -12.000   6.000   5.850     
ATOM   3228   CA SIT     1     -12.000   6.000   5.900     
ATOM   3229   CA SIT     1     -12.000   6.000   5.950     
ATOM   3230   CA SIT     1     -12.000   6.000   6.000     
ATOM   3231   CA SIT     1     -12.000   6.000   6.050     
ATOM   3232   CA SIT     1     -12.000   6.000   6.100     
ATOM   3233   CA SIT     1     -12.000   6.000   6.150     
ATOM   3234   CA SIT     1     -12.000   6.000   6.200     
ATOM   3235   CA SIT     1     -12.000   6.000   6.250     
ATOM   3236   CA SIT     1     -12.000   6.000   6.300     
ATOM   3237   CA SIT     1     -12.000   6.000   6.350     
ATOM   3238   CA SIT     1     -12.000   6.000   6.400     
ATOM   3239   CA SIT     1     -12.000   6.000   6.450     
ATOM   3240   CA SIT     1     -12.000   6.000   6.500     
ATOM   3241   CA SIT     1     -12.000   6.000   6.550     
ATOM   3242   CA SIT     1     -12.000   6.000   6.600     
ATOM   3243   CA SIT     1     -12.000   6.000   6.650     
ATOM   3244   CA SIT     1     -12.000   6.000   6.700     
ATOM   3245   CA SIT     1     -12.000   6.000   6.750     
ATOM   3246   CA SIT     1     -12.000   6.000   6.800     
ATOM   3247   CA SIT     1     -12.000   6.000   6.850     
ATOM   3248   CA SIT     1     -12.000   6.000   6.900     
ATOM   3249   CA SIT     1     -12.000   6.000   6.950     
ATOM   3250   CA SIT     1     -12.000   6.000   7.000     
ATOM   3251   CA SIT     1     -12.000   6.000   7.050     
ATOM   3252   CA SIT     1     -12.000   6.000   7.100     
ATOM   3253   CA SIT     1     -12.000   6.000   7.150     
ATOM   3254   CA SIT     1     -12.000   6.000   7.200     
ATOM   3255   CA SIT     1     -12.000   6.000   7.250     
ATOM   3256   CA SIT     1     -12.000   6.000   7.300     
ATOM   3257   CA SIT     1     -12.000   6.000   7.350     
ATOM   3258   CA SIT     1     -12.000   6.000   7.400     
ATOM   3259   CA SIT     1     -12.000   6.000   7.450     
ATOM   3260   CA SIT     1     -12.000   6.000   7.500     
ATOM   3261   CA SIT     1     -12.000   6.000   7.550     
ATOM   3262   CA SIT     1     -12.000   6.000   7.600     
ATOM   3263   CA SIT     1     -12.000   6.000   7.650     
ATOM   3264   CA SIT     1     -12.000   6.000   7.700     
ATOM   3265   CA SIT     1     -12.000   6.000   7.750     
ATOM   3266   CA SIT     1     -12.000   6.000   7.800     
ATOM   3267   CA SIT     1     -12.000   6.000   7.850     
ATOM   3268   CA SIT     1     -12.000   6.000   7.900     
ATOM   3269   CA SIT     1     -12.000   6.000   7.950     
ATOM   3270   CA SIT     1     -12.000   6.000   8.000     
ATOM   3271   CA SIT     1     -12.000   6.000   8.050     
ATOM   3272   CA SIT     1     -12.000   6.000   8.100     
ATOM   3273   CA SIT     1     -12.000   6.000   8.150     
ATOM   3274   CA SIT     1     -12.000   6.000   8.200     
ATOM   3275   CA SIT     1     -12.000   6.000   8.250     
ATOM   3276   CA SIT     1     -12.000   6.000   8.300     
ATOM   3277   CA SIT     1     -12.000   6.000   8.350     
ATOM   3278   CA SIT     1     -12.000   6.000   8.400     
ATOM   3279   CA SIT     1     -12.000   6.000   8.450     
ATOM   3280   CA SIT     1     -12.000   6.000   8.500     
ATOM   3281   CA SIT     1     -12.000   6.000   8.550     
ATOM   3282   CA SIT     1     -12.000   6.000   8.600     
ATOM   3283   CA SIT     1     -12.000   6.000   8.650     
ATOM   3284   CA SIT     1     -12.000   6.000   8.700     
ATOM   3285   CA SIT     1     -12.000   6.000   8.750     
ATOM   3286   CA SIT     1     -12.000   6.000   8.800     
ATOM   3287   CA SIT     1     -12.000   6.000   8.850     
ATOM   3288   CA SIT     1     -12.000   6.000   8.900     
ATOM   3289   CA SIT     1     -12.000   6.000   8.950     
ATOM   3290   CA SIT     1     -12.000   6.000   9.000     
ATOM   3291   CA SIT     1     -12.000   6.000   9.050     
ATOM   3292   CA SIT     1     -12.000   6.000   9.100     
ATOM   3293   CA SIT     1     -12.000   6.000   9.150     
ATOM   3294   CA SIT     1     -12.000   6.000   9.200     
ATOM   3295   CA SIT     1     -12.000   6.000   9.250     
ATOM   3296   CA SIT     1     -12.000   6.000   9.300     
ATOM   3297   CA SIT     1     -12.000   6.000   9.350     
ATOM   3298   CA SIT     1     -12.000   6.000   9.400     
ATOM   3299   CA SIT     1     -12.000   6.000   9.450     
ATOM   3300   CA SIT     1     -12.000   6.000   9.500     
ATOM   3301   CA SIT     1     -12.000   6.000   9.550     
ATOM   3302   CA SIT     1     -12.000   6.000   9.600     
ATOM   3303   CA SIT     1     -12.000   6.000   9.650     
ATOM   3304   CA SIT     1     -12.000   6.000   9.700     
ATOM   3305   CA SIT     1     -12.000   6.000   9.750     
ATOM   3306   CA SIT     1     -12.000   6.000   9.800     
ATOM   3307   CA SIT     1     -12.000   6.000   9.850     
ATOM   3308   CA SIT     1     -12.000   6.000   9.900     
ATOM   3309   CA SIT     1     -12.000   6.000   9.950     
ATOM   3310   CA SIT     1     -12.000   6.000  10.000     
ATOM   3311   CA SIT     1     -12.000   6.000  10.050     
ATOM   3312   CA SIT     1     -12.000   6.000  10.100     
ATOM   3313   CA SIT     1     -12.000   6.000  10.150     
ATOM   3314   CA SIT     1     -12.000   6.000  10.200     
ATOM   3315   CA SIT     1     -12.000   6.000  10.250     
ATOM   3316   CA SIT     1     -12.000   6.000  10.300     
ATOM   3317   CA SIT     1     -12.000   6.000  10.350     
ATOM   3318   CA SIT     1     -12.000   6.000  10.400     
ATOM   3319   CA SIT     1     -12.000   6.000  10.450     
ATOM   3320   CA SIT     1     -12.000   6.000  10.500     
ATOM   3321   CA SIT     1     -12.000   6.000  10.550     
ATOM   3322   CA SIT     1     -12.000   6.000  10.600     
ATOM   3323   CA SIT     1     -12.000   6.000  10.650     
ATOM   3324   CA SIT     1     -12.000   6.000  10.700     
ATOM   3325   CA SIT     1     -12.000   6.000  10.750     
ATOM   3326   CA SIT     1     -12.000   6.000  10.800     
ATOM   3327   CA SIT     1     -12.000   6.000  10.850     
ATOM   3328   CA SIT     1     -12.000   6.000  10.900     
ATOM   3329   CA SIT     1     -12.000   6.000  10.950     
ATOM   3330   CA SIT     1     -12.000   6.000  11.000     
ATOM   3331   CA SIT     1     -12.000   6.000  11.050     
ATOM   3332   CA SIT     1     -12.000   6.000  11.100     
ATOM   3333   CA SIT     1     -12.000   6.000  11.150     
ATOM   3334   CA SIT     1     -12.000   6.000  11.200     
ATOM   3335   CA SIT     1     -12.000   6.000  11.250     
ATOM   3336   CA SIT     1     -12.000   6.000  11.300     
ATOM   3337   CA SIT     1     -12.000   6.000  11.350     
ATOM   3338   CA SIT     1     -12.000   6.000  11.400     
ATOM   3339   CA SIT     1     -12.000   6.000  11.450     
ATOM   3340   CA SIT     1     -12.000   6.000  11.500     
ATOM   3341   CA SIT     1     -12.000   6.000  11.550     
ATOM   3342   CA SIT     1     -12.000   6.000  11.600     
ATOM   3343   CA SIT     1     -12.000   6.000  11.650     
ATOM   3344   CA SIT     1     -12.000   6.000  11.700     
ATOM   3345   CA SIT     1     -12.000   6.000  11.750     
ATOM   3346   CA SIT     1     -12.000   6.000  11.800     
ATOM   3347   CA SIT     1     -12.000   6.000  11.850     
ATOM   3348   CA SIT     1     -12.000   6.000  11.900     
ATOM   3349   CA SIT     1     -12.000   6.000  11.950     
ATOM   3350   CA SIT     1     -12.000   6.000  12.000     
ATOM   3351   CA SIT     1     -12.000   6.000  12.050     
ATOM   3352   CA SIT     1     -12.000   6.000  12.100     
ATOM   3353   CA SIT     1     -12.000   6.000  12.150     
ATOM   3354   CA SIT     1     -12.000   6.000  12.200     
ATOM   3355   CA SIT     1     -12.000   6.000  12.250     
ATOM   3356   CA SIT     1     -12.000   6.000  12.300     
ATOM   3357   CA SIT     1     -12.000   6.000  12.350     
ATOM   3358   CA SIT     1     -12.000   6.000  12.400     
ATOM   3359   CA SIT     1     -12.000   6.000  12.450     
ATOM   3360   CA SIT     1     -12.000   6.000  12.500     
ATOM   3361   CA SIT     1     -12.000   6.000  12.550     
ATOM   3362   CA SIT     1     -12.000   6.000  12.600     
ATOM   3363   CA SIT     1     -12.000   6.000  12.650     
ATOM   3364   CA SIT     1     -12.000   6.000  12.700     
ATOM   3365   CA SIT     1     -12.000   6.000  12.750     
ATOM   3366   CA SIT     1     -12.000   6.000  12.800     
ATOM   3367   CA SIT     1     -12.000   6.000  12.850     
ATOM   3368   CA SIT     1     -12.000   6.000  12.900     
ATOM   3369   CA SIT     1     -12.000   6.000  12.950     
ATOM   3370   CA SIT     1     -12.000   6.000  13.000     
ATOM   3371   CA SIT     1     -12.000   6.000  13.050     
ATOM   3372   CA SIT     1     -12.000   6.000  13.100     
ATOM   3373   CA SIT     1     -12.000   6.000  13.150     
ATOM   3374   CA SIT     1     -12.000   6.000  13.200     
ATOM   3375   CA SIT     1     -12.000   6.000  13.250     
ATOM   3376   CA SIT     1     -12.000   6.000  13.300     
ATOM   3377   CA SIT     1     -12.000   6.000  13.350     
ATOM   3378   CA SIT     1     -12.000   6.000  13.400     
ATOM   3379   CA SIT     1     -12.000   6.000  13.450     
ATOM   3380   CA SIT     1     -12.000   6.000  13.500     
ATOM   3381   CA SIT     1     -12.000   6.000  13.550     
ATOM   3382   CA SIT     1     -12.000   6.000  13.600     
ATOM   3383   CA SIT     1     -12.000   6.000  13.650     
ATOM   3384   CA SIT     1     -12.000   6.000  13.700     
ATOM   3385   CA SIT     1     -12.000   6.000  13.750     
ATOM   3386   CA SIT     1     -12.000   6.000  13.800     
ATOM   3387   CA SIT     1     -12.000   6.000  13.850     
ATOM   3388   CA SIT     1     -12.000   6.000  13.900     
ATOM   3389   CA SIT     1     -12.000   6.000  13.950     
ATOM   3390   CA SIT     1     -12.000   6.000  14.000     
ATOM   3391   CA SIT     1     -12.000   6.000  14.050     
ATOM   3392   CA SIT     1     -12.000   6.000  14.100     
ATOM   3393   CA SIT     1     -12.000   6.000  14.150     
ATOM   3394   CA SIT     1     -12.000   6.000  14.200     
ATOM   3395   CA SIT     1     -12.000   6.000  14.250     
ATOM   3396   CA SIT     1     -12.000   6.000  14.300     
ATOM   3397   CA SIT     1     -12.000   6.000  14.350     
ATOM   3398   CA SIT     1     -12.000   6.000  14.400     
ATOM   3399   CA SIT     1     -12.000   6.000  14.450     
ATOM   3400   CA SIT     1     -12.000   6.000  14.500     
ATOM   3401   CA SIT     1     -12.000   6.000  14.550     
ATOM   3402   CA SIT     1     -12.000   6.000  14.600     
ATOM   3403   CA SIT     1     -12.000   6.000  14.650     
ATOM   3404   CA SIT     1     -12.000   6.000  14.700     
ATOM   3405   CA SIT     1     -12.000   6.000  14.750     
ATOM   3406   CA SIT     1     -12.000   6.000  14.800     
ATOM   3407   CA SIT     1     -12.000   6.000  14.850     
ATOM   3408   CA SIT     1     -12.000   6.000  14.900     
ATOM   3409   CA SIT     1     -12.000   6.000  14.950     
ATOM   3410   CA SIT     1     -12.000   6.000  15.000     
ATOM   3411   CA SIT     1     -12.000   6.000  15.050     
ATOM   3412   CA SIT     1     -12.000   6.000  15.100     
ATOM   3413   CA SIT     1     -12.000   6.000  15.150     
ATOM   3414   CA SIT     1     -12.000   6.000  15.200     
ATOM   3415   CA SIT     1     -12.000   6.000  15.250     
ATOM   3416   CA SIT     1     -12.000   6.000  15.300     
ATOM   3417   CA SIT     1     -12.000   6.000  15.350     
ATOM   3418   CA SIT     1     -12.000   6.000  15.400     
ATOM   3419   CA SIT     1     -12.000   6.000  15.450     
ATOM   3420   CA SIT     1     -12.000   6.000  15.500     
ATOM   3421   CA SIT     1     -12.000   6.000  15.550     
ATOM   3422   CA SIT     1     -12.000   6.000  15.600     
ATOM   3423   CA SIT     1     -12.000   6.000  15.650     
ATOM   3424   CA SIT     1     -12.000   6.000  15.700     
ATOM   3425   CA SIT     1     -12.000   6.000  15.750     
ATOM   3426   CA SIT     1     -12.000   6.000  15.800     
ATOM   3427   CA SIT     1     -12.000   6.000  15.850     
ATOM   3428   CA SIT     1     -12.000   6.000  15.900     
ATOM   3429   CA SIT     1     -12.000   6.000  15.950     
ATOM   3430   CA SIT     1     -12.000   6.000  16.000     
ATOM   3431   CA SIT     1     -12.000   6.000  16.050     
ATOM   3432   CA SIT     1     -12.000   6.000  16.100     
ATOM   3433   CA SIT     1     -12.000   6.000  16.150     
ATOM   3434   CA SIT     1     -12.000   6.000  16.200     
ATOM   3435   CA SIT     1     -12.000   6.000  16.250     
ATOM   3436   CA SIT     1     -12.000   6.000  16.300     
ATOM   3437   CA SIT     1     -12.000   6.000  16.350     
ATOM   3438   CA SIT     1     -12.000   6.000  16.400     
ATOM   3439   CA SIT     1     -12.000   6.000  16.450     
ATOM   3440   CA SIT     1     -12.000   6.000  16.500     
ATOM   3441   CA SIT     1     -12.000   6.000  16.550     
ATOM   3442   CA SIT     1     -12.000   6.000  16.600     
ATOM   3443   CA SIT     1     -12.000   6.000  16.650     
ATOM   3444   CA SIT     1     -12.000   6.000  16.700     
ATOM   3445   CA SIT     1     -12.000   6.000  16.750     
ATOM   3446   CA SIT     1     -12.000   6.000  16.800     
ATOM   3447   CA SIT     1     -12.000   6.000  16.850     
ATOM   3448   CA SIT     1     -12.000   6.000  16.900     
ATOM   3449   CA SIT     1     -12.000   6.000  16.950     
ATOM   3450   CA SIT     1     -12.000   6.000  17.000     
ATOM   3451   CA SIT     1     -12.000   6.000  17.050     
ATOM   3452   CA SIT     1     -12.000   6.000  17.100     
ATOM   3453   CA SIT     1     -12.000   6.000  17.150     
ATOM   3454   CA SIT     1     -12.000   6.000  17.200     
ATOM   3455   CA SIT     1     -12.000   6.000  17.250     
ATOM   3456   CA SIT     1     -12.000   6.000  17.300     
ATOM   3457   CA SIT     1     -12.000   6.000  17.350     
ATOM   3458   CA SIT     1     -12.000   6.000  17.400     
ATOM   3459   CA SIT     1     -12.000   6.000  17.450     
ATOM   3460   CA SIT     1     -12.000   6.000  17.500     
ATOM   3461   CA SIT     1     -12.000   6.000  17.550     
ATOM   3462   CA SIT     1     -12.000   6.000  17.600     
ATOM   3463   CA SIT     1     -12.000   6.000  17.650     
ATOM   3464   CA SIT     1     -12.000   6.000  17.700     
ATOM   3465   CA SIT     1     -12.000   6.000  17.750     
ATOM   3466   CA SIT     1     -12.000   6.000  17.800     
ATOM   3467   CA SIT     1     -12.000   6.000  17.850     
ATOM   3468   CA SIT     1     -12.000   6.000  17.900     
ATOM   3469   CA SIT     1     -12.000   6.000  17.950     
ATOM   3470   CA SIT     1     -12.000   6.000  18.000     
ATOM   3471   CA SIT     1     -12.000   6.000  18.050     
ATOM   3472   CA SIT     1     -12.000   6.000  18.100     
ATOM   3473   CA SIT     1     -12.000   6.000  18.150     
ATOM   3474   CA SIT     1     -12.000   6.000  18.200     
ATOM   3475   CA SIT     1     -12.000   6.000  18.250     
ATOM   3476   CA SIT     1     -12.000   6.000  18.300     
ATOM   3477   CA SIT     1     -12.000   6.000  18.350     
ATOM   3478   CA SIT     1     -12.000   6.000  18.400     
ATOM   3479   CA SIT     1     -12.000   6.000  18.450     
ATOM   3480   CA SIT     1     -12.000   6.000  18.500     
ATOM   3481   CA SIT     1     -12.000   6.000  18.550     
ATOM   3482   CA SIT     1     -12.000   6.000  18.600     
ATOM   3483   CA SIT     1     -12.000   6.000  18.650     
ATOM   3484   CA SIT     1     -12.000   6.000  18.700     
ATOM   3485   CA SIT     1     -12.000   6.000  18.750     
ATOM   3486   CA SIT     1     -12.000   6.000  18.800     
ATOM   3487   CA SIT     1     -12.000   6.000  18.850     
ATOM   3488   CA SIT     1     -12.000   6.000  18.900     
ATOM   3489   CA SIT     1     -12.000   6.000  18.950     
ATOM   3490   CA SIT     1     -12.000   6.000  19.000     
ATOM   3491   CA SIT     1     -12.000   6.000  19.050     
ATOM   3492   CA SIT     1     -12.000   6.000  19.100     
ATOM   3493   CA SIT     1     -12.000   6.000  19.150     
ATOM   3494   CA SIT     1     -12.000   6.000  19.200     
ATOM   3495   CA SIT     1     -12.000   6.000  19.250     
ATOM   3496   CA SIT     1     -12.000   6.000  19.300     
ATOM   3497   CA SIT     1     -12.000   6.000  19.350     
ATOM   3498   CA SIT     1     -12.000   6.000  19.400     
ATOM   3499   CA SIT     1     -12.000   6.000  19.450     
ATOM   3500   CA SIT     1     -12.000   8.000   2.000     
ATOM   3501   CA SIT     1     -12.000   8.000   2.050     
ATOM   3502   CA SIT     1     -12.000   8.000   2.100     
ATOM   3503   CA SIT     1     -12.000   8.000   2.150     
ATOM   3504   CA SIT     1     -12.000   8.000   2.200     
ATOM   3505   CA SIT     1     -12.000   8.000   2.250     
ATOM   3506   CA SIT     1     -12.000   8.000   2.300     
ATOM   3507   CA SIT     1     -12.000   8.000   2.350     
ATOM   3508   CA SIT     1     -12.000   8.000   2.400     
ATOM   3509   CA SIT     1     -12.000   8.000   2.450     
ATOM   3510   CA SIT     1     -12.000   8.000   2.500     
ATOM   3511   CA SIT     1     -12.000   8.000   2.550     
ATOM   3512   CA SIT     1     -12.000   8.000   2.600     
ATOM   3513   CA SIT     1     -12.000   8.000   2.650     
ATOM   3514   CA SIT     1     -12.000   8.000   2.700     
ATOM   3515   CA SIT     1     -12.000   8.000   2.750     
ATOM   3516   CA SIT     1     -12.000   8.000   2.800     
ATOM   3517   CA SIT     1     -12.000   8.000   2.850     
ATOM   3518   CA SIT     1     -12.000   8.000   2.900     
ATOM   3519   CA SIT     1     -12.000   8.000   2.950     
ATOM   3520   CA SIT     1     -12.000   8.000   3.000     
ATOM   3521   CA SIT     1     -12.000   8.000   3.050     
ATOM   3522   CA SIT     1     -12.000   8.000   3.100     
ATOM   3523   CA SIT     1     -12.000   8.000   3.150     
ATOM   3524   CA SIT     1     -12.000   8.000   3.200     
ATOM   3525   CA SIT     1     -12.000   8.000   3.250     
ATOM   3526   CA SIT     1     -12.000   8.000   3.300     
ATOM   3527   CA SIT     1     -12.000   8.000   3.350     
ATOM   3528   CA SIT     1     -12.000   8.000   3.400     
ATOM   3529   CA SIT     1     -12.000   8.000   3.450     
ATOM   3530   CA SIT     1     -12.000   8.000   3.500     
ATOM   3531   CA SIT     1     -12.000   8.000   3.550     
ATOM   3532   CA SIT     1     -12.000   8.000   3.600     
ATOM   3533   CA SIT     1     -12.000   8.000   3.650     
ATOM   3534   CA SIT     1     -12.000   8.000   3.700     
ATOM   3535   CA SIT     1     -12.000   8.000   3.750     
ATOM   3536   CA SIT     1     -12.000   8.000   3.800     
ATOM   3537   CA SIT     1     -12.000   8.000   3.850     
ATOM   3538   CA SIT     1     -12.000   8.000   3.900     
ATOM   3539   CA SIT     1     -12.000   8.000   3.950     
ATOM   3540   CA SIT     1     -12.000   8.000   4.000     
ATOM   3541   CA SIT     1     -12.000   8.000   4.050     
ATOM   3542   CA SIT     1     -12.000   8.000   4.100     
ATOM   3543   CA SIT     1     -12.000   8.000   4.150     
ATOM   3544   CA SIT     1     -12.000   8.000   4.200     
ATOM   3545   CA SIT     1     -12.000   8.000   4.250     
ATOM   3546   CA SIT     1     -12.000   8.000   4.300     
ATOM   3547   CA SIT     1     -12.000   8.000   4.350     
ATOM   3548   CA SIT     1     -12.000   8.000   4.400     
ATOM   3549   CA SIT     1     -12.000   8.000   4.450     
ATOM   3550   CA SIT     1     -12.000   8.000   4.500     
ATOM   3551   CA SIT     1     -12.000   8.000   4.550     
ATOM   3552   CA SIT     1     -12.000   8.000   4.600     
ATOM   3553   CA SIT     1     -12.000   8.000   4.650     
ATOM   3554   CA SIT     1     -12.000   8.000   4.700     
ATOM   3555   CA SIT     1     -12.000   8.000   4.750     
ATOM   3556   CA SIT     1     -12.000   8.000   4.800     
ATOM   3557   CA SIT     1     -12.000   8.000   4.850     
ATOM   3558   CA SIT     1     -12.000   8.000   4.900     
ATOM   3559   CA SIT     1     -12.000   8.000   4.950     
ATOM   3560   CA SIT     1     -12.000   8.000   5.000     
ATOM   3561   CA SIT     1     -12.000   8.000   5.050     
ATOM   3562   CA SIT     1     -12.000   8.000   5.100     
ATOM   3563   CA SIT     1     -12.000   8.000   5.150     
ATOM   3564   CA SIT     1     -12.000   8.000   5.200     
ATOM   3565   CA SIT     1     -12.000   8.000   5.250     
ATOM   3566   CA SIT     1     -12.000   8.000   5.300     
ATOM   3567   CA SIT     1     -12.000   8.000   5.350     
ATOM   3568   CA SIT     1     -12.000   8.000   5.400     
ATOM   3569   CA SIT     1     -12.000   8.000   5.450     
ATOM   3570   CA SIT     1     -12.000   8.000   5.500     
ATOM   3571   CA SIT     1     -12.000   8.000   5.550     
ATOM   3572   CA SIT     1     -12.000   8.000   5.600     
ATOM   3573   CA SIT     1     -12.000   8.000   5.650     
ATOM   3574   CA SIT     1     -12.000   8.000   5.700     
ATOM   3575   CA SIT     1     -12.000   8.000   5.750     
ATOM   3576   CA SIT     1     -12.000   8.000   5.800     
ATOM   3577   CA SIT     1     -12.000   8.000   5.850     
ATOM   3578   CA SIT     1     -12.000   8.000   5.900     
ATOM   3579   CA SIT     1     -12.000   8.000   5.950     
ATOM   3580   CA SIT     1     -12.000   8.000   6.000     
ATOM   3581   CA SIT     1     -12.000   8.000   6.050     
ATOM   3582   CA SIT     1     -12.000   8.000   6.100     
ATOM   3583   CA SIT     1     -12.000   8.000   6.150     
ATOM   3584   CA SIT     1     -12.000   8.000   6.200     
ATOM   3585   CA SIT     1     -12.000   8.000   6.250     
ATOM   3586   CA SIT     1     -12.000   8.000   6.300     
ATOM   3587   CA SIT     1     -12.000   8.000   6.350     
ATOM   3588   CA SIT     1     -12.000   8.000   6.400     
ATOM   3589   CA SIT     1     -12.000   8.000   6.450     
ATOM   3590   CA SIT     1     -12.000   8.000   6.500     
ATOM   3591   CA SIT     1     -12.000   8.000   6.550     
ATOM   3592   CA SIT     1     -12.000   8.000   6.600     
ATOM   3593   CA SIT     1     -12.000   8.000   6.650     
ATOM   3594   CA SIT     1     -12.000   8.000   6.700     
ATOM   3595   CA SIT     1     -12.000   8.000   6.750     
ATOM   3596   CA SIT     1     -12.000   8.000   6.800     
ATOM   3597   CA SIT     1     -12.000   8.000   6.850     
ATOM   3598   CA SIT     1     -12.000   8.000   6.900     
ATOM   3599   CA SIT     1     -12.000   8.000   6.950     
ATOM   3600   CA SIT     1     -12.000   8.000   7.000     
ATOM   3601   CA SIT     1     -12.000   8.000   7.050     
ATOM   3602   CA SIT     1     -12.000   8.000   7.100     
ATOM   3603   CA SIT     1     -12.000   8.000   7.150     
ATOM   3604   CA SIT     1     -12.000   8.000   7.200     
ATOM   3605   CA SIT     1     -12.000   8.000   7.250     
ATOM   3606   CA SIT     1     -12.000   8.000   7.300     
ATOM   3607   CA SIT     1     -12.000   8.000   7.350     
ATOM   3608   CA SIT     1     -12.000   8.000   7.400     
ATOM   3609   CA SIT     1     -12.000   8.000   7.450     
ATOM   3610   CA SIT     1     -12.000   8.000   7.500     
ATOM   3611   CA SIT     1     -12.000   8.000   7.550     
ATOM   3612   CA SIT     1     -12.000   8.000   7.600     
ATOM   3613   CA SIT     1     -12.000   8.000   7.650     
ATOM   3614   CA SIT     1     -12.000   8.000   7.700     
ATOM   3615   CA SIT     1     -12.000   8.000   7.750     
ATOM   3616   CA SIT     1     -12.000   8.000   7.800     
ATOM   3617   CA SIT     1     -12.000   8.000   7.850     
ATOM   3618   CA SIT     1     -12.000   8.000   7.900     
ATOM   3619   CA SIT     1     -12.000   8.000   7.950     
ATOM   3620   CA SIT     1     -12.000   8.000   8.000     
ATOM   3621   CA SIT     1     -12.000   8.000   8.050     
ATOM   3622   CA SIT     1     -12.000   8.000   8.100     
ATOM   3623   CA SIT     1     -12.000   8.000   8.150     
ATOM   3624   CA SIT     1     -12.000   8.000   8.200     
ATOM   3625   CA SIT     1     -12.000   8.000   8.250     
ATOM   3626   CA SIT     1     -12.000   8.000   8.300     
ATOM   3627   CA SIT     1     -12.000   8.000   8.350     
ATOM   3628   CA SIT     1     -12.000   8.000   8.400     
ATOM   3629   CA SIT     1     -12.000   8.000   8.450     
ATOM   3630   CA SIT     1     -12.000   8.000   8.500     
ATOM   3631   CA SIT     1     -12.000   8.000   8.550     
ATOM   3632   CA SIT     1     -12.000   8.000   8.600     
ATOM   3633   CA SIT     1     -12.000   8.000   8.650     
ATOM   3634   CA SIT     1     -12.000   8.000   8.700     
ATOM   3635   CA SIT     1     -12.000   8.000   8.750     
ATOM   3636   CA SIT     1     -12.000   8.000   8.800     
ATOM   3637   CA SIT     1     -12.000   8.000   8.850     
ATOM   3638   CA SIT     1     -12.000   8.000   8.900     
ATOM   3639   CA SIT     1     -12.000   8.000   8.950     
ATOM   3640   CA SIT     1     -12.000   8.000   9.000     
ATOM   3641   CA SIT     1     -12.000   8.000   9.050     
ATOM   3642   CA SIT     1     -12.000   8.000   9.100     
ATOM   3643   CA SIT     1     -12.000   8.000   9.150     
ATOM   3644   CA SIT     1     -12.000   8.000   9.200     
ATOM   3645   CA SIT     1     -12.000   8.000   9.250     
ATOM   3646   CA SIT     1     -12.000   8.000   9.300     
ATOM   3647   CA SIT     1     -12.000   8.000   9.350     
ATOM   3648   CA SIT     1     -12.000   8.000   9.400     
ATOM   3649   CA SIT     1     -12.000   8.000   9.450     
ATOM   3650   CA SIT     1     -12.000   8.000   9.500     
ATOM   3651   CA SIT     1     -12.000   8.000   9.550     
ATOM   3652   CA SIT     1     -12.000   8.000   9.600     
ATOM   3653   CA SIT     1     -12.000   8.000   9.650     
ATOM   3654   CA SIT     1     -12.000   8.000   9.700     
ATOM   3655   CA SIT     1     -12.000   8.000   9.750     
ATOM   3656   CA SIT     1     -12.000   8.000   9.800     
ATOM   3657   CA SIT     1     -12.000   8.000   9.850     
ATOM   3658   CA SIT     1     -12.000   8.000   9.900     
ATOM   3659   CA SIT     1     -12.000   8.000   9.950     
ATOM   3660   CA SIT     1     -12.000   8.000  10.000     
ATOM   3661   CA SIT     1     -12.000   8.000  10.050     
ATOM   3662   CA SIT     1     -12.000   8.000  10.100     
ATOM   3663   CA SIT     1     -12.000   8.000  10.150     
ATOM   3664   CA SIT     1     -12.000   8.000  10.200     
ATOM   3665   CA SIT     1     -12.000   8.000  10.250     
ATOM   3666   CA SIT     1     -12.000   8.000  10.300     
ATOM   3667   CA SIT     1     -12.000   8.000  10.350     
ATOM   3668   CA SIT     1     -12.000   8.000  10.400     
ATOM   3669   CA SIT     1     -12.000   8.000  10.450     
ATOM   3670   CA SIT     1     -12.000   8.000  10.500     
ATOM   3671   CA SIT     1     -12.000   8.000  10.550     
ATOM   3672   CA SIT     1     -12.000   8.000  10.600     
ATOM   3673   CA SIT     1     -12.000   8.000  10.650     
ATOM   3674   CA SIT     1     -12.000   8.000  10.700     
ATOM   3675   CA SIT     1     -12.000   8.000  10.750     
ATOM   3676   CA SIT     1     -12.000   8.000  10.800     
ATOM   3677   CA SIT     1     -12.000   8.000  10.850     
ATOM   3678   CA SIT     1     -12.000   8.000  10.900     
ATOM   3679   CA SIT     1     -12.000   8.000  10.950     
ATOM   3680   CA SIT     1     -12.000   8.000  11.000     
ATOM   3681   CA SIT     1     -12.000   8.000  11.050     
ATOM   3682   CA SIT     1     -12.000   8.000  11.100     
ATOM   3683   CA SIT     1     -12.000   8.000  11.150     
ATOM   3684   CA SIT     1     -12.000   8.000  11.200     
ATOM   3685   CA SIT     1     -12.000   8.000  11.250     
ATOM   3686   CA SIT     1     -12.000   8.000  11.300     
ATOM   3687   CA SIT     1     -12.000   8.000  11.350     
ATOM   3688   CA SIT     1     -12.000   8.000  11.400     
ATOM   3689   CA SIT     1     -12.000   8.000  11.450     
ATOM   3690   CA SIT     1     -12.000   8.000  11.500     
ATOM   3691   CA SIT     1     -12.000   8.000  11.550     
ATOM   3692   CA SIT     1     -12.000   8.000  11.600     
ATOM   3693   CA SIT     1     -12.000   8.000  11.650     
ATOM   3694   CA SIT     1     -12.000   8.000  11.700     
ATOM   3695   CA SIT     1     -12.000   8.000  11.750     
ATOM   3696   CA SIT     1     -12.000   8.000  11.800     
ATOM   3697   CA SIT     1     -12.000   8.000  11.850     
ATOM   3698   CA SIT     1     -12.000   8.000  11.900     
ATOM   3699   CA SIT     1     -12.000   8.000  11.950     
ATOM   3700   CA SIT     1     -12.000   8.000  12.000     
ATOM   3701   CA SIT     1     -12.000   8.000  12.050     
ATOM   3702   CA SIT     1     -12.000   8.000  12.100     
ATOM   3703   CA SIT     1     -12.000   8.000  12.150     
ATOM   3704   CA SIT     1     -12.000   8.000  12.200     
ATOM   3705   CA SIT     1     -12.000   8.000  12.250     
ATOM   3706   CA SIT     1     -12.000   8.000  12.300     
ATOM   3707   CA SIT     1     -12.000   8.000  12.350     
ATOM   3708   CA SIT     1     -12.000   8.000  12.400     
ATOM   3709   CA SIT     1     -12.000   8.000  12.450     
ATOM   3710   CA SIT     1     -12.000   8.000  12.500     
ATOM   3711   CA SIT     1     -12.000   8.000  12.550     
ATOM   3712   CA SIT     1     -12.000   8.000  12.600     
ATOM   3713   CA SIT     1     -12.000   8.000  12.650     
ATOM   3714   CA SIT     1     -12.000   8.000  12.700     
ATOM   3715   CA SIT     1     -12.000   8.000  12.750     
ATOM   3716   CA SIT     1     -12.000   8.000  12.800     
ATOM   3717   CA SIT     1     -12.000   8.000  12.850     
ATOM   3718   CA SIT     1     -12.000   8.000  12.900     
ATOM   3719   CA SIT     1     -12.000   8.000  12.950     
ATOM   3720   CA SIT     1     -12.000   8.000  13.000     
ATOM   3721   CA SIT     1     -12.000   8.000  13.050     
ATOM   3722   CA SIT     1     -12.000   8.000  13.100     
ATOM   3723   CA SIT     1     -12.000   8.000  13.150     
ATOM   3724   CA SIT     1     -12.000   8.000  13.200     
ATOM   3725   CA SIT     1     -12.000   8.000  13.250     
ATOM   3726   CA SIT     1     -12.000   8.000  13.300     
ATOM   3727   CA SIT     1     -12.000   8.000  13.350     
ATOM   3728   CA SIT     1     -12.000   8.000  13.400     
ATOM   3729   CA SIT     1     -12.000   8.000  13.450     
ATOM   3730   CA SIT     1     -12.000   8.000  13.500     
ATOM   3731   CA SIT     1     -12.000   8.000  13.550     
ATOM   3732   CA SIT     1     -12.000   8.000  13.600     
ATOM   3733   CA SIT     1     -12.000   8.000  13.650     
ATOM   3734   CA SIT     1     -12.000   8.000  13.700     
ATOM   3735   CA SIT     1     -12.000   8.000  13.750     
ATOM   3736   CA SIT     1     -12.000   8.000  13.800     
ATOM   3737   CA SIT     1     -12.000   8.000  13.850     
ATOM   3738   CA SIT     1     -12.000   8.000  13.900     
ATOM   3739   CA SIT     1     -12.000   8.000  13.950     
ATOM   3740   CA SIT     1     -12.000   8.000  14.000     
ATOM   3741   CA SIT     1     -12.000   8.000  14.050     
ATOM   3742   CA SIT     1     -12.000   8.000  14.100     
ATOM   3743   CA SIT     1     -12.000   8.000  14.150     
ATOM   3744   CA SIT     1     -12.000   8.000  14.200     
ATOM   3745   CA SIT     1     -12.000   8.000  14.250     
ATOM   3746   CA SIT     1     -12.000   8.000  14.300     
ATOM   3747   CA SIT     1     -12.000   8.000  14.350     
ATOM   3748   CA SIT     1     -12.000   8.000  14.400     
ATOM   3749   CA SIT     1     -12.000   8.000  14.450     
ATOM   3750   CA SIT     1     -12.000   8.000  14.500     
ATOM   3751   CA SIT     1     -12.000   8.000  14.550     
ATOM   3752   CA SIT     1     -12.000   8.000  14.600     
ATOM   3753   CA SIT     1     -12.000   8.000  14.650     
ATOM   3754   CA SIT     1     -12.000   8.000  14.700     
ATOM   3755   CA SIT     1     -12.000   8.000  14.750     
ATOM   3756   CA SIT     1     -12.000   8.000  14.800     
ATOM   3757   CA SIT     1     -12.000   8.000  14.850     
ATOM   3758   CA SIT     1     -12.000   8.000  14.900     
ATOM   3759   CA SIT     1     -12.000   8.000  14.950     
ATOM   3760   CA SIT     1     -12.000   8.000  15.000     
ATOM   3761   CA SIT     1     -12.000   8.000  15.050     
ATOM   3762   CA SIT     1     -12.000   8.000  15.100     
ATOM   3763   CA SIT     1     -12.000   8.000  15.150     
ATOM   3764   CA SIT     1     -12.000   8.000  15.200     
ATOM   3765   CA SIT     1     -12.000   8.000  15.250     
ATOM   3766   CA SIT     1     -12.000   8.000  15.300     
ATOM   3767   CA SIT     1     -12.000   8.000  15.350     
ATOM   3768   CA SIT     1     -12.000   8.000  15.400     
ATOM   3769   CA SIT     1     -12.000   8.000  15.450     
ATOM   3770   CA SIT     1     -12.000   8.000  15.500     
ATOM   3771   CA SIT     1     -12.000   8.000  15.550     
ATOM   3772   CA SIT     1     -12.000   8.000  15.600     
ATOM   3773   CA SIT     1     -12.000   8.000  15.650     
ATOM   3774   CA SIT     1     -12.000   8.000  15.700     
ATOM   3775   CA SIT     1     -12.000   8.000  15.750     
ATOM   3776   CA SIT     1     -12.000   8.000  15.800     
ATOM   3777   CA SIT     1     -12.000   8.000  15.850     
ATOM   3778   CA SIT     1     -12.000   8.000  15.900     
ATOM   3779   CA SIT     1     -12.000   8.000  15.950     
ATOM   3780   CA SIT     1     -12.000   8.000  16.000     
ATOM   3781   CA SIT     1     -12.000   8.000  16.050     
ATOM   3782   CA SIT     1     -12.000   8.000  16.100     
ATOM   3783   CA SIT     1     -12.000   8.000  16.150     
ATOM   3784   CA SIT     1     -12.000   8.000  16.200     
ATOM   3785   CA SIT     1     -12.000   8.000  16.250     
ATOM   3786   CA SIT     1     -12.000   8.000  16.300     
ATOM   3787   CA SIT     1     -12.000   8.000  16.350     
ATOM   3788   CA SIT     1     -12.000   8.000  16.400     
ATOM   3789   CA SIT     1     -12.000   8.000  16.450     
ATOM   3790   CA SIT     1     -12.000   8.000  16.500     
ATOM   3791   CA SIT     1     -12.000   8.000  16.550     
ATOM   3792   CA SIT     1     -12.000   8.000  16.600     
ATOM   3793   CA SIT     1     -12.000   8.000  16.650     
ATOM   3794   CA SIT     1     -12.000   8.000  16.700     
ATOM   3795   CA SIT     1     -12.000   8.000  16.750     
ATOM   3796   CA SIT     1     -12.000   8.000  16.800     
ATOM   3797   CA SIT     1     -12.000   8.000  16.850     
ATOM   3798   CA SIT     1     -12.000   8.000  16.900     
ATOM   3799   CA SIT     1     -12.000   8.000  16.950     
ATOM   3800   CA SIT     1     -12.000   8.000  17.000     
ATOM   3801   CA SIT     1     -12.000   8.000  17.050     
ATOM   3802   CA SIT     1     -12.000   8.000  17.100     
ATOM   3803   CA SIT     1     -12.000   8.000  17.150     
ATOM   3804   CA SIT     1     -12.000   8.000  17.200     
ATOM   3805   CA SIT     1     -12.000   8.000  17.250     
ATOM   3806   CA SIT     1     -12.000   8.000  17.300     
ATOM   3807   CA SIT     1     -12.000   8.000  17.350     
ATOM   3808   CA SIT     1     -12.000   8.000  17.400     
ATOM   3809   CA SIT     1     -12.000   8.000  17.450     
ATOM   3810   CA SIT     1     -12.000   8.000  17.500     
ATOM   3811   CA SIT     1     -12.000   8.000  17.550     
ATOM   3812   CA SIT     1     -12.000   8.000  17.600     
ATOM   3813   CA SIT     1     -12.000   8.000  17.650     
ATOM   3814   CA SIT     1     -12.000   8.000  17.700     
ATOM   3815   CA SIT     1     -12.000   8.000  17.750     
ATOM   3816   CA SIT     1     -12.000   8.000  17.800     
ATOM   3817   CA SIT     1     -12.000   8.000  17.850     
ATOM   3818   CA SIT     1     -12.000   8.000  17.900     
ATOM   3819   CA SIT     1     -12.000   8.000  17.950     
ATOM   3820   CA SIT     1     -12.000   8.000  18.000     
ATOM   3821   CA SIT     1     -12.000   8.000  18.050     
ATOM   3822   CA SIT     1     -12.000   8.000  18.100     
ATOM   3823   CA SIT     1     -12.000   8.000  18.150     
ATOM   3824   CA SIT     1     -12.000   8.000  18.200     
ATOM   3825   CA SIT     1     -12.000   8.000  18.250     
ATOM   3826   CA SIT     1     -12.000   8.000  18.300     
ATOM   3827   CA SIT     1     -12.000   8.000  18.350     
ATOM   3828   CA SIT     1     -12.000   8.000  18.400     
ATOM   3829   CA SIT     1     -12.000   8.000  18.450     
ATOM   3830   CA SIT     1     -12.000   8.000  18.500     
ATOM   3831   CA SIT     1     -12.000   8.000  18.550     
ATOM   3832   CA SIT     1     -12.000   8.000  18.600     
ATOM   3833   CA SIT     1     -12.000   8.000  18.650     
ATOM   3834   CA SIT     1     -12.000   8.000  18.700     
ATOM   3835   CA SIT     1     -12.000   8.000  18.750     
ATOM   3836   CA SIT     1     -12.000   8.000  18.800     
ATOM   3837   CA SIT     1     -12.000   8.000  18.850     
ATOM   3838   CA SIT     1     -12.000   8.000  18.900     
ATOM   3839   CA SIT     1     -12.000   8.000  18.950     
ATOM   3840   CA SIT     1     -12.000   8.000  19.000     
ATOM   3841   CA SIT     1     -12.000   8.000  19.050     
ATOM   3842   CA SIT     1     -12.000   8.000  19.100     
ATOM   3843   CA SIT     1     -12.000   8.000  19.150     
ATOM   3844   CA SIT     1     -12.000   8.000  19.200     
ATOM   3845   CA SIT     1     -12.000   8.000  19.250     
ATOM   3846   CA SIT     1     -12.000   8.000  19.300     
ATOM   3847   CA SIT     1     -12.000   8.000  19.350     
ATOM   3848   CA SIT     1     -12.000   8.000  19.400     
ATOM   3849   CA SIT     1     -12.000   8.000  19.450     
ATOM   3850   CA SIT     1     -12.000  10.000   2.000     
ATOM   3851   CA SIT     1     -12.000  10.000   2.050     
ATOM   3852   CA SIT     1     -12.000  10.000   2.100     
ATOM   3853   CA SIT     1     -12.000  10.000   2.150     
ATOM   3854   CA SIT     1     -12.000  10.000   2.200     
ATOM   3855   CA SIT     1     -12.000  10.000   2.250     
ATOM   3856   CA SIT     1     -12.000  10.000   2.300     
ATOM   3857   CA SIT     1     -12.000  10.000   2.350     
ATOM   3858   CA SIT     1     -12.000  10.000   2.400     
ATOM   3859   CA SIT     1     -12.000  10.000   2.450     
ATOM   3860   CA SIT     1     -12.000  10.000   2.500     
ATOM   3861   CA SIT     1     -12.000  10.000   2.550     
ATOM   3862   CA SIT     1     -12.000  10.000   2.600     
ATOM   3863   CA SIT     1     -12.000  10.000   2.650     
ATOM   3864   CA SIT     1     -12.000  10.000   2.700     
ATOM   3865   CA SIT     1     -12.000  10.000   2.750     
ATOM   3866   CA SIT     1     -12.000  10.000   2.800     
ATOM   3867   CA SIT     1     -12.000  10.000   2.850     
ATOM   3868   CA SIT     1     -12.000  10.000   2.900     
ATOM   3869   CA SIT     1     -12.000  10.000   2.950     
ATOM   3870   CA SIT     1     -12.000  10.000   3.000     
ATOM   3871   CA SIT     1     -12.000  10.000   3.050     
ATOM   3872   CA SIT     1     -12.000  10.000   3.100     
ATOM   3873   CA SIT     1     -12.000  10.000   3.150     
ATOM   3874   CA SIT     1     -12.000  10.000   3.200     
ATOM   3875   CA SIT     1     -12.000  10.000   3.250     
ATOM   3876   CA SIT     1     -12.000  10.000   3.300     
ATOM   3877   CA SIT     1     -12.000  10.000   3.350     
ATOM   3878   CA SIT     1     -12.000  10.000   3.400     
ATOM   3879   CA SIT     1     -12.000  10.000   3.450     
ATOM   3880   CA SIT     1     -12.000  10.000   3.500     
ATOM   3881   CA SIT     1     -12.000  10.000   3.550     
ATOM   3882   CA SIT     1     -12.000  10.000   3.600     
ATOM   3883   CA SIT     1     -12.000  10.000   3.650     
ATOM   3884   CA SIT     1     -12.000  10.000   3.700     
ATOM   3885   CA SIT     1     -12.000  10.000   3.750     
ATOM   3886   CA SIT     1     -12.000  10.000   3.800     
ATOM   3887   CA SIT     1     -12.000  10.000   3.850     
ATOM   3888   CA SIT     1     -12.000  10.000   3.900     
ATOM   3889   CA SIT     1     -12.000  10.000   3.950     
ATOM   3890   CA SIT     1     -12.000  10.000   4.000     
ATOM   3891   CA SIT     1     -12.000  10.000   4.050     
ATOM   3892   CA SIT     1     -12.000  10.000   4.100     
ATOM   3893   CA SIT     1     -12.000  10.000   4.150     
ATOM   3894   CA SIT     1     -12.000  10.000   4.200     
ATOM   3895   CA SIT     1     -12.000  10.000   4.250     
ATOM   3896   CA SIT     1     -12.000  10.000   4.300     
ATOM   3897   CA SIT     1     -12.000  10.000   4.350     
ATOM   3898   CA SIT     1     -12.000  10.000   4.400     
ATOM   3899   CA SIT     1     -12.000  10.000   4.450     
ATOM   3900   CA SIT     1     -12.000  10.000   4.500     
ATOM   3901   CA SIT     1     -12.000  10.000   4.550     
ATOM   3902   CA SIT     1     -12.000  10.000   4.600     
ATOM   3903   CA SIT     1     -12.000  10.000   4.650     
ATOM   3904   CA SIT     1     -12.000  10.000   4.700     
ATOM   3905   CA SIT     1     -12.000  10.000   4.750     
ATOM   3906   CA SIT     1     -12.000  10.000   4.800     
ATOM   3907   CA SIT     1     -12.000  10.000   4.850     
ATOM   3908   CA SIT     1     -12.000  10.000   4.900     
ATOM   3909   CA SIT     1     -12.000  10.000   4.950     
ATOM   3910   CA SIT     1     -12.000  10.000   5.000     
ATOM   3911   CA SIT     1     -12.000  10.000   5.050     
ATOM   3912   CA SIT     1     -12.000  10.000   5.100     
ATOM   3913   CA SIT     1     -12.000  10.000   5.150     
ATOM   3914   CA SIT     1     -12.000  10.000   5.200     
ATOM   3915   CA SIT     1     -12.000  10.000   5.250     
ATOM   3916   CA SIT     1     -12.000  10.000   5.300     
ATOM   3917   CA SIT     1     -12.000  10.000   5.350     
ATOM   3918   CA SIT     1     -12.000  10.000   5.400     
ATOM   3919   CA SIT     1     -12.000  10.000   5.450     
ATOM   3920   CA SIT     1     -12.000  10.000   5.500     
ATOM   3921   CA SIT     1     -12.000  10.000   5.550     
ATOM   3922   CA SIT     1     -12.000  10.000   5.600     
ATOM   3923   CA SIT     1     -12.000  10.000   5.650     
ATOM   3924   CA SIT     1     -12.000  10.000   5.700     
ATOM   3925   CA SIT     1     -12.000  10.000   5.750     
ATOM   3926   CA SIT     1     -12.000  10.000   5.800     
ATOM   3927   CA SIT     1     -12.000  10.000   5.850     
ATOM   3928   CA SIT     1     -12.000  10.000   5.900     
ATOM   3929   CA SIT     1     -12.000  10.000   5.950     
ATOM   3930   CA SIT     1     -12.000  10.000   6.000     
ATOM   3931   CA SIT     1     -12.000  10.000   6.050     
ATOM   3932   CA SIT     1     -12.000  10.000   6.100     
ATOM   3933   CA SIT     1     -12.000  10.000   6.150     
ATOM   3934   CA SIT     1     -12.000  10.000   6.200     
ATOM   3935   CA SIT     1     -12.000  10.000   6.250     
ATOM   3936   CA SIT     1     -12.000  10.000   6.300     
ATOM   3937   CA SIT     1     -12.000  10.000   6.350     
ATOM   3938   CA SIT     1     -12.000  10.000   6.400     
ATOM   3939   CA SIT     1     -12.000  10.000   6.450     
ATOM   3940   CA SIT     1     -12.000  10.000   6.500     
ATOM   3941   CA SIT     1     -12.000  10.000   6.550     
ATOM   3942   CA SIT     1     -12.000  10.000   6.600     
ATOM   3943   CA SIT     1     -12.000  10.000   6.650     
ATOM   3944   CA SIT     1     -12.000  10.000   6.700     
ATOM   3945   CA SIT     1     -12.000  10.000   6.750     
ATOM   3946   CA SIT     1     -12.000  10.000   6.800     
ATOM   3947   CA SIT     1     -12.000  10.000   6.850     
ATOM   3948   CA SIT     1     -12.000  10.000   6.900     
ATOM   3949   CA SIT     1     -12.000  10.000   6.950     
ATOM   3950   CA SIT     1     -12.000  10.000   7.000     
ATOM   3951   CA SIT     1     -12.000  10.000   7.050     
ATOM   3952   CA SIT     1     -12.000  10.000   7.100     
ATOM   3953   CA SIT     1     -12.000  10.000   7.150     
ATOM   3954   CA SIT     1     -12.000  10.000   7.200     
ATOM   3955   CA SIT     1     -12.000  10.000   7.250     
ATOM   3956   CA SIT     1     -12.000  10.000   7.300     
ATOM   3957   CA SIT     1     -12.000  10.000   7.350     
ATOM   3958   CA SIT     1     -12.000  10.000   7.400     
ATOM   3959   CA SIT     1     -12.000  10.000   7.450     
ATOM   3960   CA SIT     1     -12.000  10.000   7.500     
ATOM   3961   CA SIT     1     -12.000  10.000   7.550     
ATOM   3962   CA SIT     1     -12.000  10.000   7.600     
ATOM   3963   CA SIT     1     -12.000  10.000   7.650     
ATOM   3964   CA SIT     1     -12.000  10.000   7.700     
ATOM   3965   CA SIT     1     -12.000  10.000   7.750     
ATOM   3966   CA SIT     1     -12.000  10.000   7.800     
ATOM   3967   CA SIT     1     -12.000  10.000   7.850     
ATOM   3968   CA SIT     1     -12.000  10.000   7.900     
ATOM   3969   CA SIT     1     -12.000  10.000   7.950     
ATOM   3970   CA SIT     1     -12.000  10.000   8.000     
ATOM   3971   CA SIT     1     -12.000  10.000   8.050     
ATOM   3972   CA SIT     1     -12.000  10.000   8.100     
ATOM   3973   CA SIT     1     -12.000  10.000   8.150     
ATOM   3974   CA SIT     1     -12.000  10.000   8.200     
ATOM   3975   CA SIT     1     -12.000  10.000   8.250     
ATOM   3976   CA SIT     1     -12.000  10.000   8.300     
ATOM   3977   CA SIT     1     -12.000  10.000   8.350     
ATOM   3978   CA SIT     1     -12.000  10.000   8.400     
ATOM   3979   CA SIT     1     -12.000  10.000   8.450     
ATOM   3980   CA SIT     1     -12.000  10.000   8.500     
ATOM   3981   CA SIT     1     -12.000  10.000   8.550     
ATOM   3982   CA SIT     1     -12.000  10.000   8.600     
ATOM   3983   CA SIT     1     -12.000  10.000   8.650     
ATOM   3984   CA SIT     1     -12.000  10.000   8.700     
ATOM   3985   CA SIT     1     -12.000  10.000   8.750     
ATOM   3986   CA SIT     1     -12.000  10.000   8.800     
ATOM   3987   CA SIT     1     -12.000  10.000   8.850     
ATOM   3988   CA SIT     1     -12.000  10.000   8.900     
ATOM   3989   CA SIT     1     -12.000  10.000   8.950     
ATOM   3990   CA SIT     1     -12.000  10.000   9.000     
ATOM   3991   CA SIT     1     -12.000  10.000   9.050     
ATOM   3992   CA SIT     1     -12.000  10.000   9.100     
ATOM   3993   CA SIT     1     -12.000  10.000   9.150     
ATOM   3994   CA SIT     1     -12.000  10.000   9.200     
ATOM   3995   CA SIT     1     -12.000  10.000   9.250     
ATOM   3996   CA SIT     1     -12.000  10.000   9.300     
ATOM   3997   CA SIT     1     -12.000  10.000   9.350     
ATOM   3998   CA SIT     1     -12.000  10.000   9.400     
ATOM   3999   CA SIT     1     -12.000  10.000   9.450     
ATOM   4000   CA SIT     1     -12.000  10.000   9.500     
ATOM   4001   CA SIT     1     -12.000  10.000   9.550     
ATOM   4002   CA SIT     1     -12.000  10.000   9.600     
ATOM   4003   CA SIT     1     -12.000  10.000   9.650     
ATOM   4004   CA SIT     1     -12.000  10.000   9.700     
ATOM   4005   CA SIT     1     -12.000  10.000   9.750     
ATOM   4006   CA SIT     1     -12.000  10.000   9.800     
ATOM   4007   CA SIT     1     -12.000  10.000   9.850     
ATOM   4008   CA SIT     1     -12.000  10.000   9.900     
ATOM   4009   CA SIT     1     -12.000  10.000   9.950     
ATOM   4010   CA SIT     1     -12.000  10.000  10.000     
ATOM   4011   CA SIT     1     -12.000  10.000  10.050     
ATOM   4012   CA SIT     1     -12.000  10.000  10.100     
ATOM   4013   CA SIT     1     -12.000  10.000  10.150     
ATOM   4014   CA SIT     1     -12.000  10.000  10.200     
ATOM   4015   CA SIT     1     -12.000  10.000  10.250     
ATOM   4016   CA SIT     1     -12.000  10.000  10.300     
ATOM   4017   CA SIT     1     -12.000  10.000  10.350     
ATOM   4018   CA SIT     1     -12.000  10.000  10.400     
ATOM   4019   CA SIT     1     -12.000  10.000  10.450     
ATOM   4020   CA SIT     1     -12.000  10.000  10.500     
ATOM   4021   CA SIT     1     -12.000  10.000  10.550     
ATOM   4022   CA SIT     1     -12.000  10.000  10.600     
ATOM   4023   CA SIT     1     -12.000  10.000  10.650     
ATOM   4024   CA SIT     1     -12.000  10.000  10.700     
ATOM   4025   CA SIT     1     -12.000  10.000  10.750     
ATOM   4026   CA SIT     1     -12.000  10.000  10.800     
ATOM   4027   CA SIT     1     -12.000  10.000  10.850     
ATOM   4028   CA SIT     1     -12.000  10.000  10.900     
ATOM   4029   CA SIT     1     -12.000  10.000  10.950     
ATOM   4030   CA SIT     1     -12.000  10.000  11.000     
ATOM   4031   CA SIT     1     -12.000  10.000  11.050     
ATOM   4032   CA SIT     1     -12.000  10.000  11.100     
ATOM   4033   CA SIT     1     -12.000  10.000  11.150     
ATOM   4034   CA SIT     1     -12.000  10.000  11.200     
ATOM   4035   CA SIT     1     -12.000  10.000  11.250     
ATOM   4036   CA SIT     1     -12.000  10.000  11.300     
ATOM   4037   CA SIT     1     -12.000  10.000  11.350     
ATOM   4038   CA SIT     1     -12.000  10.000  11.400     
ATOM   4039   CA SIT     1     -12.000  10.000  11.450     
ATOM   4040   CA SIT     1     -12.000  10.000  11.500     
ATOM   4041   CA SIT     1     -12.000  10.000  11.550     
ATOM   4042   CA SIT     1     -12.000  10.000  11.600     
ATOM   4043   CA SIT     1     -12.000  10.000  11.650     
ATOM   4044   CA SIT     1     -12.000  10.000  11.700     
ATOM   4045   CA SIT     1     -12.000  10.000  11.750     
ATOM   4046   CA SIT     1     -12.000  10.000  11.800     
ATOM   4047   CA SIT     1     -12.000  10.000  11.850     
ATOM   4048   CA SIT     1     -12.000  10.000  11.900     
ATOM   4049   CA SIT     1     -12.000  10.000  11.950     
ATOM   4050   CA SIT     1     -12.000  10.000  12.000     
ATOM   4051   CA SIT     1     -12.000  10.000  12.050     
ATOM   4052   CA SIT     1     -12.000  10.000  12.100     
ATOM   4053   CA SIT     1     -12.000  10.000  12.150     
ATOM   4054   CA SIT     1     -12.000  10.000  12.200     
ATOM   4055   CA SIT     1     -12.000  10.000  12.250     
ATOM   4056   CA SIT     1     -12.000  10.000  12.300     
ATOM   4057   CA SIT     1     -12.000  10.000  12.350     
ATOM   4058   CA SIT     1     -12.000  10.000  12.400     
ATOM   4059   CA SIT     1     -12.000  10.000  12.450     
ATOM   4060   CA SIT     1     -12.000  10.000  12.500     
ATOM   4061   CA SIT     1     -12.000  10.000  12.550     
ATOM   4062   CA SIT     1     -12.000  10.000  12.600     
ATOM   4063   CA SIT     1     -12.000  10.000  12.650     
ATOM   4064   CA SIT     1     -12.000  10.000  12.700     
ATOM   4065   CA SIT     1     -12.000  10.000  12.750     
ATOM   4066   CA SIT     1     -12.000  10.000  12.800     
ATOM   4067   CA SIT     1     -12.000  10.000  12.850     
ATOM   4068   CA SIT     1     -12.000  10.000  12.900     
ATOM   4069   CA SIT     1     -12.000  10.000  12.950     
ATOM   4070   CA SIT     1     -12.000  10.000  13.000     
ATOM   4071   CA SIT     1     -12.000  10.000  13.050     
ATOM   4072   CA SIT     1     -12.000  10.000  13.100     
ATOM   4073   CA SIT     1     -12.000  10.000  13.150     
ATOM   4074   CA SIT     1     -12.000  10.000  13.200     
ATOM   4075   CA SIT     1     -12.000  10.000  13.250     
ATOM   4076   CA SIT     1     -12.000  10.000  13.300     
ATOM   4077   CA SIT     1     -12.000  10.000  13.350     
ATOM   4078   CA SIT     1     -12.000  10.000  13.400     
ATOM   4079   CA SIT     1     -12.000  10.000  13.450     
ATOM   4080   CA SIT     1     -12.000  10.000  13.500     
ATOM   4081   CA SIT     1     -12.000  10.000  13.550     
ATOM   4082   CA SIT     1     -12.000  10.000  13.600     
ATOM   4083   CA SIT     1     -12.000  10.000  13.650     
ATOM   4084   CA SIT     1     -12.000  10.000  13.700     
ATOM   4085   CA SIT     1     -12.000  10.000  13.750     
ATOM   4086   CA SIT     1     -12.000  10.000  13.800     
ATOM   4087   CA SIT     1     -12.000  10.000  13.850     
ATOM   4088   CA SIT     1     -12.000  10.000  13.900     
ATOM   4089   CA SIT     1     -12.000  10.000  13.950     
ATOM   4090   CA SIT     1     -12.000  10.000  14.000     
ATOM   4091   CA SIT     1     -12.000  10.000  14.050     
ATOM   4092   CA SIT     1     -12.000  10.000  14.100     
ATOM   4093   CA SIT     1     -12.000  10.000  14.150     
ATOM   4094   CA SIT     1     -12.000  10.000  14.200     
ATOM   4095   CA SIT     1     -12.000  10.000  14.250     
ATOM   4096   CA SIT     1     -12.000  10.000  14.300     
ATOM   4097   CA SIT     1     -12.000  10.000  14.350     
ATOM   4098   CA SIT     1     -12.000  10.000  14.400     
ATOM   4099   CA SIT     1     -12.000  10.000  14.450     
ATOM   4100   CA SIT     1     -12.000  10.000  14.500     
ATOM   4101   CA SIT     1     -12.000  10.000  14.550     
ATOM   4102   CA SIT     1     -12.000  10.000  14.600     
ATOM   4103   CA SIT     1     -12.000  10.000  14.650     
ATOM   4104   CA SIT     1     -12.000  10.000  14.700     
ATOM   4105   CA SIT     1     -12.000  10.000  14.750     
ATOM   4106   CA SIT     1     -12.000  10.000  14.800     
ATOM   4107   CA SIT     1     -12.000  10.000  14.850     
ATOM   4108   CA SIT     1     -12.000  10.000  14.900     
ATOM   4109   CA SIT     1     -12.000  10.000  14.950     
ATOM   4110   CA SIT     1     -12.000  10.000  15.000     
ATOM   4111   CA SIT     1     -12.000  10.000  15.050     
ATOM   4112   CA SIT     1     -12.000  10.000  15.100     
ATOM   4113   CA SIT     1     -12.000  10.000  15.150     
ATOM   4114   CA SIT     1     -12.000  10.000  15.200     
ATOM   4115   CA SIT     1     -12.000  10.000  15.250     
ATOM   4116   CA SIT     1     -12.000  10.000  15.300     
ATOM   4117   CA SIT     1     -12.000  10.000  15.350     
ATOM   4118   CA SIT     1     -12.000  10.000  15.400     
ATOM   4119   CA SIT     1     -12.000  10.000  15.450     
ATOM   4120   CA SIT     1     -12.000  10.000  15.500     
ATOM   4121   CA SIT     1     -12.000  10.000  15.550     
ATOM   4122   CA SIT     1     -12.000  10.000  15.600     
ATOM   4123   CA SIT     1     -12.000  10.000  15.650     
ATOM   4124   CA SIT     1     -12.000  10.000  15.700     
ATOM   4125   CA SIT     1     -12.000  10.000  15.750     
ATOM   4126   CA SIT     1     -12.000  10.000  15.800     
ATOM   4127   CA SIT     1     -12.000  10.000  15.850     
ATOM   4128   CA SIT     1     -12.000  10.000  15.900     
ATOM   4129   CA SIT     1     -12.000  10.000  15.950     
ATOM   4130   CA SIT     1     -12.000  10.000  16.000     
ATOM   4131   CA SIT     1     -12.000  10.000  16.050     
ATOM   4132   CA SIT     1     -12.000  10.000  16.100     
ATOM   4133   CA SIT     1     -12.000  10.000  16.150     
ATOM   4134   CA SIT     1     -12.000  10.000  16.200     
ATOM   4135   CA SIT     1     -12.000  10.000  16.250     
ATOM   4136   CA SIT     1     -12.000  10.000  16.300     
ATOM   4137   CA SIT     1     -12.000  10.000  16.350     
ATOM   4138   CA SIT     1     -12.000  10.000  16.400     
ATOM   4139   CA SIT     1     -12.000  10.000  16.450     
ATOM   4140   CA SIT     1     -12.000  10.000  16.500     
ATOM   4141   CA SIT     1     -12.000  10.000  16.550     
ATOM   4142   CA SIT     1     -12.000  10.000  16.600     
ATOM   4143   CA SIT     1     -12.000  10.000  16.650     
ATOM   4144   CA SIT     1     -12.000  10.000  16.700     
ATOM   4145   CA SIT     1     -12.000  10.000  16.750     
ATOM   4146   CA SIT     1     -12.000  10.000  16.800     
ATOM   4147   CA SIT     1     -12.000  10.000  16.850     
ATOM   4148   CA SIT     1     -12.000  10.000  16.900     
ATOM   4149   CA SIT     1     -12.000  10.000  16.950     
ATOM   4150   CA SIT     1     -12.000  10.000  17.000     
ATOM   4151   CA SIT     1     -12.000  10.000  17.050     
ATOM   4152   CA SIT     1     -12.000  10.000  17.100     
ATOM   4153   CA SIT     1     -12.000  10.000  17.150     
ATOM   4154   CA SIT     1     -12.000  10.000  17.200     
ATOM   4155   CA SIT     1     -12.000  10.000  17.250     
ATOM   4156   CA SIT     1     -12.000  10.000  17.300     
ATOM   4157   CA SIT     1     -12.000  10.000  17.350     
ATOM   4158   CA SIT     1     -12.000  10.000  17.400     
ATOM   4159   CA SIT     1     -12.000  10.000  17.450     
ATOM   4160   CA SIT     1     -12.000  10.000  17.500     
ATOM   4161   CA SIT     1     -12.000  10.000  17.550     
ATOM   4162   CA SIT     1     -12.000  10.000  17.600     
ATOM   4163   CA SIT     1     -12.000  10.000  17.650     
ATOM   4164   CA SIT     1     -12.000  10.000  17.700     
ATOM   4165   CA SIT     1     -12.000  10.000  17.750     
ATOM   4166   CA SIT     1     -12.000  10.000  17.800     
ATOM   4167   CA SIT     1     -12.000  10.000  17.850     
ATOM   4168   CA SIT     1     -12.000  10.000  17.900     
ATOM   4169   CA SIT     1     -12.000  10.000  17.950     
ATOM   4170   CA SIT     1     -12.000  10.000  18.000     
ATOM   4171   CA SIT     1     -12.000  10.000  18.050     
ATOM   4172   CA SIT     1     -12.000  10.000  18.100     
ATOM   4173   CA SIT     1     -12.000  10.000  18.150     
ATOM   4174   CA SIT     1     -12.000  10.000  18.200     
ATOM   4175   CA SIT     1     -12.000  10.000  18.250     
ATOM   4176   CA SIT     1     -12.000  10.000  18.300     
ATOM   4177   CA SIT     1     -12.000  10.000  18.350     
ATOM   4178   CA SIT     1     -12.000  10.000  18.400     
ATOM   4179   CA SIT     1     -12.000  10.000  18.450     
ATOM   4180   CA SIT     1     -12.000  10.000  18.500     
ATOM   4181   CA SIT     1     -12.000  10.000  18.550     
ATOM   4182   CA SIT     1     -12.000  10.000  18.600     
ATOM   4183   CA SIT     1     -12.000  10.000  18.650     
ATOM   4184   CA SIT     1     -12.000  10.000  18.700     
ATOM   4185   CA SIT     1     -12.000  10.000  18.750     
ATOM   4186   CA SIT     1     -12.000  10.000  18.800     
ATOM   4187   CA SIT     1     -12.000  10.000  18.850     
ATOM   4188   CA SIT     1     -12.000  10.000  18.900     
ATOM   4189   CA SIT     1     -12.000  10.000  18.950     
ATOM   4190   CA SIT     1     -12.000  10.000  19.000     
ATOM   4191   CA SIT     1     -12.000  10.000  19.050     
ATOM   4192   CA SIT     1     -12.000  10.000  19.100     
ATOM   4193   CA SIT     1     -12.000  10.000  19.150     
ATOM   4194   CA SIT     1     -12.000  10.000  19.200     
ATOM   4195   CA SIT     1     -12.000  10.000  19.250     
ATOM   4196   CA SIT     1     -12.000  10.000  19.300     
ATOM   4197   CA SIT     1     -12.000  10.000  19.350     
ATOM   4198   CA SIT     1     -12.000  10.000  19.400     
ATOM   4199   CA SIT     1     -12.000  10.000  19.450     
ATOM   4200   CA SIT     1     -10.000 -12.000   2.000     
ATOM   4201   CA SIT     1     -10.000 -12.000   2.050     
ATOM   4202   CA SIT     1     -10.000 -12.000   2.100     
ATOM   4203   CA SIT     1     -10.000 -12.000   2.150     
ATOM   4204   CA SIT     1     -10.000 -12.000   2.200     
ATOM   4205   CA SIT     1     -10.000 -12.000   2.250     
ATOM   4206   CA SIT     1     -10.000 -12.000   2.300     
ATOM   4207   CA SIT     1     -10.000 -12.000   2.350     
ATOM   4208   CA SIT     1     -10.000 -12.000   2.400     
ATOM   4209   CA SIT     1     -10.000 -12.000   2.450     
ATOM   4210   CA SIT     1     -10.000 -12.000   2.500     
ATOM   4211   CA SIT     1     -10.000 -12.000   2.550     
ATOM   4212   CA SIT     1     -10.000 -12.000   2.600     
ATOM   4213   CA SIT     1     -10.000 -12.000   2.650     
ATOM   4214   CA SIT     1     -10.000 -12.000   2.700     
ATOM   4215   CA SIT     1     -10.000 -12.000   2.750     
ATOM   4216   CA SIT     1     -10.000 -12.000   2.800     
ATOM   4217   CA SIT     1     -10.000 -12.000   2.850     
ATOM   4218   CA SIT     1     -10.000 -12.000   2.900     
ATOM   4219   CA SIT     1     -10.000 -12.000   2.950     
ATOM   4220   CA SIT     1     -10.000 -12.000   3.000     
ATOM   4221   CA SIT     1     -10.000 -12.000   3.050     
ATOM   4222   CA SIT     1     -10.000 -12.000   3.100     
ATOM   4223   CA SIT     1     -10.000 -12.000   3.150     
ATOM   4224   CA SIT     1     -10.000 -12.000   3.200     
ATOM   4225   CA SIT     1     -10.000 -12.000   3.250     
ATOM   4226   CA SIT     1     -10.000 -12.000   3.300     
ATOM   4227   CA SIT     1     -10.000 -12.000   3.350     
ATOM   4228   CA SIT     1     -10.000 -12.000   3.400     
ATOM   4229   CA SIT     1     -10.000 -12.000   3.450     
ATOM   4230   CA SIT     1     -10.000 -12.000   3.500     
ATOM   4231   CA SIT     1     -10.000 -12.000   3.550     
ATOM   4232   CA SIT     1     -10.000 -12.000   3.600     
ATOM   4233   CA SIT     1     -10.000 -12.000   3.650     
ATOM   4234   CA SIT     1     -10.000 -12.000   3.700     
ATOM   4235   CA SIT     1     -10.000 -12.000   3.750     
ATOM   4236   CA SIT     1     -10.000 -12.000   3.800     
ATOM   4237   CA SIT     1     -10.000 -12.000   3.850     
ATOM   4238   CA SIT     1     -10.000 -12.000   3.900     
ATOM   4239   CA SIT     1     -10.000 -12.000   3.950     
ATOM   4240   CA SIT     1     -10.000 -12.000   4.000     
ATOM   4241   CA SIT     1     -10.000 -12.000   4.050     
ATOM   4242   CA SIT     1     -10.000 -12.000   4.100     
ATOM   4243   CA SIT     1     -10.000 -12.000   4.150     
ATOM   4244   CA SIT     1     -10.000 -12.000   4.200     
ATOM   4245   CA SIT     1     -10.000 -12.000   4.250     
ATOM   4246   CA SIT     1     -10.000 -12.000   4.300     
ATOM   4247   CA SIT     1     -10.000 -12.000   4.350     
ATOM   4248   CA SIT     1     -10.000 -12.000   4.400     
ATOM   4249   CA SIT     1     -10.000 -12.000   4.450     
ATOM   4250   CA SIT     1     -10.000 -12.000   4.500     
ATOM   4251   CA SIT     1     -10.000 -12.000   4.550     
ATOM   4252   CA SIT     1     -10.000 -12.000   4.600     
ATOM   4253   CA SIT     1     -10.000 -12.000   4.650     
ATOM   4254   CA SIT     1     -10.000 -12.000   4.700     
ATOM   4255   CA SIT     1     -10.000 -12.000   4.750     
ATOM   4256   CA SIT     1     -10.000 -12.000   4.800     
ATOM   4257   CA SIT     1     -10.000 -12.000   4.850     
ATOM   4258   CA SIT     1     -10.000 -12.000   4.900     
ATOM   4259   CA SIT     1     -10.000 -12.000   4.950     
ATOM   4260   CA SIT     1     -10.000 -12.000   5.000     
ATOM   4261   CA SIT     1     -10.000 -12.000   5.050     
ATOM   4262   CA SIT     1     -10.000 -12.000   5.100     
ATOM   4263   CA SIT     1     -10.000 -12.000   5.150     
ATOM   4264   CA SIT     1     -10.000 -12.000   5.200     
ATOM   4265   CA SIT     1     -10.000 -12.000   5.250     
ATOM   4266   CA SIT     1     -10.000 -12.000   5.300     
ATOM   4267   CA SIT     1     -10.000 -12.000   5.350     
ATOM   4268   CA SIT     1     -10.000 -12.000   5.400     
ATOM   4269   CA SIT     1     -10.000 -12.000   5.450     
ATOM   4270   CA SIT     1     -10.000 -12.000   5.500     
ATOM   4271   CA SIT     1     -10.000 -12.000   5.550     
ATOM   4272   CA SIT     1     -10.000 -12.000   5.600     
ATOM   4273   CA SIT     1     -10.000 -12.000   5.650     
ATOM   4274   CA SIT     1     -10.000 -12.000   5.700     
ATOM   4275   CA SIT     1     -10.000 -12.000   5.750     
ATOM   4276   CA SIT     1     -10.000 -12.000   5.800     
ATOM   4277   CA SIT     1     -10.000 -12.000   5.850     
ATOM   4278   CA SIT     1     -10.000 -12.000   5.900     
ATOM   4279   CA SIT     1     -10.000 -12.000   5.950     
ATOM   4280   CA SIT     1     -10.000 -12.000   6.000     
ATOM   4281   CA SIT     1     -10.000 -12.000   6.050     
ATOM   4282   CA SIT     1     -10.000 -12.000   6.100     
ATOM   4283   CA SIT     1     -10.000 -12.000   6.150     
ATOM   4284   CA SIT     1     -10.000 -12.000   6.200     
ATOM   4285   CA SIT     1     -10.000 -12.000   6.250     
ATOM   4286   CA SIT     1     -10.000 -12.000   6.300     
ATOM   4287   CA SIT     1     -10.000 -12.000   6.350     
ATOM   4288   CA SIT     1     -10.000 -12.000   6.400     
ATOM   4289   CA SIT     1     -10.000 -12.000   6.450     
ATOM   4290   CA SIT     1     -10.000 -12.000   6.500     
ATOM   4291   CA SIT     1     -10.000 -12.000   6.550     
ATOM   4292   CA SIT     1     -10.000 -12.000   6.600     
ATOM   4293   CA SIT     1     -10.000 -12.000   6.650     
ATOM   4294   CA SIT     1     -10.000 -12.000   6.700     
ATOM   4295   CA SIT     1     -10.000 -12.000   6.750     
ATOM   4296   CA SIT     1     -10.000 -12.000   6.800     
ATOM   4297   CA SIT     1     -10.000 -12.000   6.850     
ATOM   4298   CA SIT     1     -10.000 -12.000   6.900     
ATOM   4299   CA SIT     1     -10.000 -12.000   6.950     
ATOM   4300   CA SIT     1     -10.000 -12.000   7.000     
ATOM   4301   CA SIT     1     -10.000 -12.000   7.050     
ATOM   4302   CA SIT     1     -10.000 -12.000   7.100     
ATOM   4303   CA SIT     1     -10.000 -12.000   7.150     
ATOM   4304   CA SIT     1     -10.000 -12.000   7.200     
ATOM   4305   CA SIT     1     -10.000 -12.000   7.250     
ATOM   4306   CA SIT     1     -10.000 -12.000   7.300     
ATOM   4307   CA SIT     1     -10.000 -12.000   7.350     
ATOM   4308   CA SIT     1     -10.000 -12.000   7.400     
ATOM   4309   CA SIT     1     -10.000 -12.000   7.450     
ATOM   4310   CA SIT     1     -10.000 -12.000   7.500     
ATOM   4311   CA SIT     1     -10.000 -12.000   7.550     
ATOM   4312   CA SIT     1     -10.000 -12.000   7.600     
ATOM   4313   CA SIT     1     -10.000 -12.000   7.650     
ATOM   4314   CA SIT     1     -10.000 -12.000   7.700     
ATOM   4315   CA SIT     1     -10.000 -12.000   7.750     
ATOM   4316   CA SIT     1     -10.000 -12.000   7.800     
ATOM   4317   CA SIT     1     -10.000 -12.000   7.850     
ATOM   4318   CA SIT     1     -10.000 -12.000   7.900     
ATOM   4319   CA SIT     1     -10.000 -12.000   7.950     
ATOM   4320   CA SIT     1     -10.000 -12.000   8.000     
ATOM   4321   CA SIT     1     -10.000 -12.000   8.050     
ATOM   4322   CA SIT     1     -10.000 -12.000   8.100     
ATOM   4323   CA SIT     1     -10.000 -12.000   8.150     
ATOM   4324   CA SIT     1     -10.000 -12.000   8.200     
ATOM   4325   CA SIT     1     -10.000 -12.000   8.250     
ATOM   4326   CA SIT     1     -10.000 -12.000   8.300     
ATOM   4327   CA SIT     1     -10.000 -12.000   8.350     
ATOM   4328   CA SIT     1     -10.000 -12.000   8.400     
ATOM   4329   CA SIT     1     -10.000 -12.000   8.450     
ATOM   4330   CA SIT     1     -10.000 -12.000   8.500     
ATOM   4331   CA SIT     1     -10.000 -12.000   8.550     
ATOM   4332   CA SIT     1     -10.000 -12.000   8.600     
ATOM   4333   CA SIT     1     -10.000 -12.000   8.650     
ATOM   4334   CA SIT     1     -10.000 -12.000   8.700     
ATOM   4335   CA SIT     1     -10.000 -12.000   8.750     
ATOM   4336   CA SIT     1     -10.000 -12.000   8.800     
ATOM   4337   CA SIT     1     -10.000 -12.000   8.850     
ATOM   4338   CA SIT     1     -10.000 -12.000   8.900     
ATOM   4339   CA SIT     1     -10.000 -12.000   8.950     
ATOM   4340   CA SIT     1     -10.000 -12.000   9.000     
ATOM   4341   CA SIT     1     -10.000 -12.000   9.050     
ATOM   4342   CA SIT     1     -10.000 -12.000   9.100     
ATOM   4343   CA SIT     1     -10.000 -12.000   9.150     
ATOM   4344   CA SIT     1     -10.000 -12.000   9.200     
ATOM   4345   CA SIT     1     -10.000 -12.000   9.250     
ATOM   4346   CA SIT     1     -10.000 -12.000   9.300     
ATOM   4347   CA SIT     1     -10.000 -12.000   9.350     
ATOM   4348   CA SIT     1     -10.000 -12.000   9.400     
ATOM   4349   CA SIT     1     -10.000 -12.000   9.450     
ATOM   4350   CA SIT     1     -10.000 -12.000   9.500     
ATOM   4351   CA SIT     1     -10.000 -12.000   9.550     
ATOM   4352   CA SIT     1     -10.000 -12.000   9.600     
ATOM   4353   CA SIT     1     -10.000 -12.000   9.650     
ATOM   4354   CA SIT     1     -10.000 -12.000   9.700     
ATOM   4355   CA SIT     1     -10.000 -12.000   9.750     
ATOM   4356   CA SIT     1     -10.000 -12.000   9.800     
ATOM   4357   CA SIT     1     -10.000 -12.000   9.850     
ATOM   4358   CA SIT     1     -10.000 -12.000   9.900     
ATOM   4359   CA SIT     1     -10.000 -12.000   9.950     
ATOM   4360   CA SIT     1     -10.000 -12.000  10.000     
ATOM   4361   CA SIT     1     -10.000 -12.000  10.050     
ATOM   4362   CA SIT     1     -10.000 -12.000  10.100     
ATOM   4363   CA SIT     1     -10.000 -12.000  10.150     
ATOM   4364   CA SIT     1     -10.000 -12.000  10.200     
ATOM   4365   CA SIT     1     -10.000 -12.000  10.250     
ATOM   4366   CA SIT     1     -10.000 -12.000  10.300     
ATOM   4367   CA SIT     1     -10.000 -12.000  10.350     
ATOM   4368   CA SIT     1     -10.000 -12.000  10.400     
ATOM   4369   CA SIT     1     -10.000 -12.000  10.450     
ATOM   4370   CA SIT     1     -10.000 -12.000  10.500     
ATOM   4371   CA SIT     1     -10.000 -12.000  10.550     
ATOM   4372   CA SIT     1     -10.000 -12.000  10.600     
ATOM   4373   CA SIT     1     -10.000 -12.000  10.650     
ATOM   4374   CA SIT     1     -10.000 -12.000  10.700     
ATOM   4375   CA SIT     1     -10.000 -12.000  10.750     
ATOM   4376   CA SIT     1     -10.000 -12.000  10.800     
ATOM   4377   CA SIT     1     -10.000 -12.000  10.850     
ATOM   4378   CA SIT     1     -10.000 -12.000  10.900     
ATOM   4379   CA SIT     1     -10.000 -12.000  10.950     
ATOM   4380   CA SIT     1     -10.000 -12.000  11.000     
ATOM   4381   CA SIT     1     -10.000 -12.000  11.050     
ATOM   4382   CA SIT     1     -10.000 -12.000  11.100     
ATOM   4383   CA SIT     1     -10.000 -12.000  11.150     
ATOM   4384   CA SIT     1     -10.000 -12.000  11.200     
ATOM   4385   CA SIT     1     -10.000 -12.000  11.250     
ATOM   4386   CA SIT     1     -10.000 -12.000  11.300     
ATOM   4387   CA SIT     1     -10.000 -12.000  11.350     
ATOM   4388   CA SIT     1     -10.000 -12.000  11.400     
ATOM   4389   CA SIT     1     -10.000 -12.000  11.450     
ATOM   4390   CA SIT     1     -10.000 -12.000  11.500     
ATOM   4391   CA SIT     1     -10.000 -12.000  11.550     
ATOM   4392   CA SIT     1     -10.000 -12.000  11.600     
ATOM   4393   CA SIT     1     -10.000 -12.000  11.650     
ATOM   4394   CA SIT     1     -10.000 -12.000  11.700     
ATOM   4395   CA SIT     1     -10.000 -12.000  11.750     
ATOM   4396   CA SIT     1     -10.000 -12.000  11.800     
ATOM   4397   CA SIT     1     -10.000 -12.000  11.850     
ATOM   4398   CA SIT     1     -10.000 -12.000  11.900     
ATOM   4399   CA SIT     1     -10.000 -12.000  11.950     
ATOM   4400   CA SIT     1     -10.000 -12.000  12.000     
ATOM   4401   CA SIT     1     -10.000 -12.000  12.050     
ATOM   4402   CA SIT     1     -10.000 -12.000  12.100     
ATOM   4403   CA SIT     1     -10.000 -12.000  12.150     
ATOM   4404   CA SIT     1     -10.000 -12.000  12.200     
ATOM   4405   CA SIT     1     -10.000 -12.000  12.250     
ATOM   4406   CA SIT     1     -10.000 -12.000  12.300     
ATOM   4407   CA SIT     1     -10.000 -12.000  12.350     
ATOM   4408   CA SIT     1     -10.000 -12.000  12.400     
ATOM   4409   CA SIT     1     -10.000 -12.000  12.450     
ATOM   4410   CA SIT     1     -10.000 -12.000  12.500     
ATOM   4411   CA SIT     1     -10.000 -12.000  12.550     
ATOM   4412   CA SIT     1     -10.000 -12.000  12.600     
ATOM   4413   CA SIT     1     -10.000 -12.000  12.650     
ATOM   4414   CA SIT     1     -10.000 -12.000  12.700     
ATOM   4415   CA SIT     1     -10.000 -12.000  12.750     
ATOM   4416   CA SIT     1     -10.000 -12.000  12.800     
ATOM   4417   CA SIT     1     -10.000 -12.000  12.850     
ATOM   4418   CA SIT     1     -10.000 -12.000  12.900     
ATOM   4419   CA SIT     1     -10.000 -12.000  12.950     
ATOM   4420   CA SIT     1     -10.000 -12.000  13.000     
ATOM   4421   CA SIT     1     -10.000 -12.000  13.050     
ATOM   4422   CA SIT     1     -10.000 -12.000  13.100     
ATOM   4423   CA SIT     1     -10.000 -12.000  13.150     
ATOM   4424   CA SIT     1     -10.000 -12.000  13.200     
ATOM   4425   CA SIT     1     -10.000 -12.000  13.250     
ATOM   4426   CA SIT     1     -10.000 -12.000  13.300     
ATOM   4427   CA SIT     1     -10.000 -12.000  13.350     
ATOM   4428   CA SIT     1     -10.000 -12.000  13.400     
ATOM   4429   CA SIT     1     -10.000 -12.000  13.450     
ATOM   4430   CA SIT     1     -10.000 -12.000  13.500     
ATOM   4431   CA SIT     1     -10.000 -12.000  13.550     
ATOM   4432   CA SIT     1     -10.000 -12.000  13.600     
ATOM   4433   CA SIT     1     -10.000 -12.000  13.650     
ATOM   4434   CA SIT     1     -10.000 -12.000  13.700     
ATOM   4435   CA SIT     1     -10.000 -12.000  13.750     
ATOM   4436   CA SIT     1     -10.000 -12.000  13.800     
ATOM   4437   CA SIT     1     -10.000 -12.000  13.850     
ATOM   4438   CA SIT     1     -10.000 -12.000  13.900     
ATOM   4439   CA SIT     1     -10.000 -12.000  13.950     
ATOM   4440   CA SIT     1     -10.000 -12.000  14.000     
ATOM   4441   CA SIT     1     -10.000 -12.000  14.050     
ATOM   4442   CA SIT     1     -10.000 -12.000  14.100     
ATOM   4443   CA SIT     1     -10.000 -12.000  14.150     
ATOM   4444   CA SIT     1     -10.000 -12.000  14.200     
ATOM   4445   CA SIT     1     -10.000 -12.000  14.250     
ATOM   4446   CA SIT     1     -10.000 -12.000  14.300     
ATOM   4447   CA SIT     1     -10.000 -12.000  14.350     
ATOM   4448   CA SIT     1     -10.000 -12.000  14.400     
ATOM   4449   CA SIT     1     -10.000 -12.000  14.450     
ATOM   4450   CA SIT     1     -10.000 -12.000  14.500     
ATOM   4451   CA SIT     1     -10.000 -12.000  14.550     
ATOM   4452   CA SIT     1     -10.000 -12.000  14.600     
ATOM   4453   CA SIT     1     -10.000 -12.000  14.650     
ATOM   4454   CA SIT     1     -10.000 -12.000  14.700     
ATOM   4455   CA SIT     1     -10.000 -12.000  14.750     
ATOM   4456   CA SIT     1     -10.000 -12.000  14.800     
ATOM   4457   CA SIT     1     -10.000 -12.000  14.850     
ATOM   4458   CA SIT     1     -10.000 -12.000  14.900     
ATOM   4459   CA SIT     1     -10.000 -12.000  14.950     
ATOM   4460   CA SIT     1     -10.000 -12.000  15.000     
ATOM   4461   CA SIT     1     -10.000 -12.000  15.050     
ATOM   4462   CA SIT     1     -10.000 -12.000  15.100     
ATOM   4463   CA SIT     1     -10.000 -12.000  15.150     
ATOM   4464   CA SIT     1     -10.000 -12.000  15.200     
ATOM   4465   CA SIT     1     -10.000 -12.000  15.250     
ATOM   4466   CA SIT     1     -10.000 -12.000  15.300     
ATOM   4467   CA SIT     1     -10.000 -12.000  15.350     
ATOM   4468   CA SIT     1     -10.000 -12.000  15.400     
ATOM   4469   CA SIT     1     -10.000 -12.000  15.450     
ATOM   4470   CA SIT     1     -10.000 -12.000  15.500     
ATOM   4471   CA SIT     1     -10.000 -12.000  15.550     
ATOM   4472   CA SIT     1     -10.000 -12.000  15.600     
ATOM   4473   CA SIT     1     -10.000 -12.000  15.650     
ATOM   4474   CA SIT     1     -10.000 -12.000  15.700     
ATOM   4475   CA SIT     1     -10.000 -12.000  15.750     
ATOM   4476   CA SIT     1     -10.000 -12.000  15.800     
ATOM   4477   CA SIT     1     -10.000 -12.000  15.850     
ATOM   4478   CA SIT     1     -10.000 -12.000  15.900     
ATOM   4479   CA SIT     1     -10.000 -12.000  15.950     
ATOM   4480   CA SIT     1     -10.000 -12.000  16.000     
ATOM   4481   CA SIT     1     -10.000 -12.000  16.050     
ATOM   4482   CA SIT     1     -10.000 -12.000  16.100     
ATOM   4483   CA SIT     1     -10.000 -12.000  16.150     
ATOM   4484   CA SIT     1     -10.000 -12.000  16.200     
ATOM   4485   CA SIT     1     -10.000 -12.000  16.250     
ATOM   4486   CA SIT     1     -10.000 -12.000  16.300     
ATOM   4487   CA SIT     1     -10.000 -12.000  16.350     
ATOM   4488   CA SIT     1     -10.000 -12.000  16.400     
ATOM   4489   CA SIT     1     -10.000 -12.000  16.450     
ATOM   4490   CA SIT     1     -10.000 -12.000  16.500     
ATOM   4491   CA SIT     1     -10.000 -12.000  16.550     
ATOM   4492   CA SIT     1     -10.000 -12.000  16.600     
ATOM   4493   CA SIT     1     -10.000 -12.000  16.650     
ATOM   4494   CA SIT     1     -10.000 -12.000  16.700     
ATOM   4495   CA SIT     1     -10.000 -12.000  16.750     
ATOM   4496   CA SIT     1     -10.000 -12.000  16.800     
ATOM   4497   CA SIT     1     -10.000 -12.000  16.850     
ATOM   4498   CA SIT     1     -10.000 -12.000  16.900     
ATOM   4499   CA SIT     1     -10.000 -12.000  16.950     
ATOM   4500   CA SIT     1     -10.000 -12.000  17.000     
ATOM   4501   CA SIT     1     -10.000 -12.000  17.050     
ATOM   4502   CA SIT     1     -10.000 -12.000  17.100     
ATOM   4503   CA SIT     1     -10.000 -12.000  17.150     
ATOM   4504   CA SIT     1     -10.000 -12.000  17.200     
ATOM   4505   CA SIT     1     -10.000 -12.000  17.250     
ATOM   4506   CA SIT     1     -10.000 -12.000  17.300     
ATOM   4507   CA SIT     1     -10.000 -12.000  17.350     
ATOM   4508   CA SIT     1     -10.000 -12.000  17.400     
ATOM   4509   CA SIT     1     -10.000 -12.000  17.450     
ATOM   4510   CA SIT     1     -10.000 -12.000  17.500     
ATOM   4511   CA SIT     1     -10.000 -12.000  17.550     
ATOM   4512   CA SIT     1     -10.000 -12.000  17.600     
ATOM   4513   CA SIT     1     -10.000 -12.000  17.650     
ATOM   4514   CA SIT     1     -10.000 -12.000  17.700     
ATOM   4515   CA SIT     1     -10.000 -12.000  17.750     
ATOM   4516   CA SIT     1     -10.000 -12.000  17.800     
ATOM   4517   CA SIT     1     -10.000 -12.000  17.850     
ATOM   4518   CA SIT     1     -10.000 -12.000  17.900     
ATOM   4519   CA SIT     1     -10.000 -12.000  17.950     
ATOM   4520   CA SIT     1     -10.000 -12.000  18.000     
ATOM   4521   CA SIT     1     -10.000 -12.000  18.050     
ATOM   4522   CA SIT     1     -10.000 -12.000  18.100     
ATOM   4523   CA SIT     1     -10.000 -12.000  18.150     
ATOM   4524   CA SIT     1     -10.000 -12.000  18.200     
ATOM   4525   CA SIT     1     -10.000 -12.000  18.250     
ATOM   4526   CA SIT     1     -10.000 -12.000  18.300     
ATOM   4527   CA SIT     1     -10.000 -12.000  18.350     
ATOM   4528   CA SIT     1     -10.000 -12.000  18.400     
ATOM   4529   CA SIT     1     -10.000 -12.000  18.450     
ATOM   4530   CA SIT     1     -10.000 -12.000  18.500     
ATOM   4531   CA SIT     1     -10.000 -12.000  18.550     
ATOM   4532   CA SIT     1     -10.000 -12.000  18.600     
ATOM   4533   CA SIT     1     -10.000 -12.000  18.650     
ATOM   4534   CA SIT     1     -10.000 -12.000  18.700     
ATOM   4535   CA SIT     1     -10.000 -12.000  18.750     
ATOM   4536   CA SIT     1     -10.000 -12.000  18.800     
ATOM   4537   CA SIT     1     -10.000 -12.000  18.850     
ATOM   4538   CA SIT     1     -10.000 -12.000  18.900     
ATOM   4539   CA SIT     1     -10.000 -12.000  18.950     
ATOM   4540   CA SIT     1     -10.000 -12.000  19.000     
ATOM   4541   CA SIT     1     -10.000 -12.000  19.050     
ATOM   4542   CA SIT     1     -10.000 -12.000  19.100     
ATOM   4543   CA SIT     1     -10.000 -12.000  19.150     
ATOM   4544   CA SIT     1     -10.000 -12.000  19.200     
ATOM   4545   CA SIT     1     -10.000 -12.000  19.250     
ATOM   4546   CA SIT     1     -10.000 -12.000  19.300     
ATOM   4547   CA SIT     1     -10.000 -12.000  19.350     
ATOM   4548   CA SIT     1     -10.000 -12.000  19.400     
ATOM   4549   CA SIT     1     -10.000 -12.000  19.450     
ATOM   4550   CA SIT     1     -10.000 -10.000   2.000     
ATOM   4551   CA SIT     1     -10.000 -10.000   2.050     
ATOM   4552   CA SIT     1     -10.000 -10.000   2.100     
ATOM   4553   CA SIT     1     -10.000 -10.000   2.150     
ATOM   4554   CA SIT     1     -10.000 -10.000   2.200     
ATOM   4555   CA SIT     1     -10.000 -10.000   2.250     
ATOM   4556   CA SIT     1     -10.000 -10.000   2.300     
ATOM   4557   CA SIT     1     -10.000 -10.000   2.350     
ATOM   4558   CA SIT     1     -10.000 -10.000   2.400     
ATOM   4559   CA SIT     1     -10.000 -10.000   2.450     
ATOM   4560   CA SIT     1     -10.000 -10.000   2.500     
ATOM   4561   CA SIT     1     -10.000 -10.000   2.550     
ATOM   4562   CA SIT     1     -10.000 -10.000   2.600     
ATOM   4563   CA SIT     1     -10.000 -10.000   2.650     
ATOM   4564   CA SIT     1     -10.000 -10.000   2.700     
ATOM   4565   CA SIT     1     -10.000 -10.000   2.750     
ATOM   4566   CA SIT     1     -10.000 -10.000   2.800     
ATOM   4567   CA SIT     1     -10.000 -10.000   2.850     
ATOM   4568   CA SIT     1     -10.000 -10.000   2.900     
ATOM   4569   CA SIT     1     -10.000 -10.000   2.950     
ATOM   4570   CA SIT     1     -10.000 -10.000   3.000     
ATOM   4571   CA SIT     1     -10.000 -10.000   3.050     
ATOM   4572   CA SIT     1     -10.000 -10.000   3.100     
ATOM   4573   CA SIT     1     -10.000 -10.000   3.150     
ATOM   4574   CA SIT     1     -10.000 -10.000   3.200     
ATOM   4575   CA SIT     1     -10.000 -10.000   3.250     
ATOM   4576   CA SIT     1     -10.000 -10.000   3.300     
ATOM   4577   CA SIT     1     -10.000 -10.000   3.350     
ATOM   4578   CA SIT     1     -10.000 -10.000   3.400     
ATOM   4579   CA SIT     1     -10.000 -10.000   3.450     
ATOM   4580   CA SIT     1     -10.000 -10.000   3.500     
ATOM   4581   CA SIT     1     -10.000 -10.000   3.550     
ATOM   4582   CA SIT     1     -10.000 -10.000   3.600     
ATOM   4583   CA SIT     1     -10.000 -10.000   3.650     
ATOM   4584   CA SIT     1     -10.000 -10.000   3.700     
ATOM   4585   CA SIT     1     -10.000 -10.000   3.750     
ATOM   4586   CA SIT     1     -10.000 -10.000   3.800     
ATOM   4587   CA SIT     1     -10.000 -10.000   3.850     
ATOM   4588   CA SIT     1     -10.000 -10.000   3.900     
ATOM   4589   CA SIT     1     -10.000 -10.000   3.950     
ATOM   4590   CA SIT     1     -10.000 -10.000   4.000     
ATOM   4591   CA SIT     1     -10.000 -10.000   4.050     
ATOM   4592   CA SIT     1     -10.000 -10.000   4.100     
ATOM   4593   CA SIT     1     -10.000 -10.000   4.150     
ATOM   4594   CA SIT     1     -10.000 -10.000   4.200     
ATOM   4595   CA SIT     1     -10.000 -10.000   4.250     
ATOM   4596   CA SIT     1     -10.000 -10.000   4.300     
ATOM   4597   CA SIT     1     -10.000 -10.000   4.350     
ATOM   4598   CA SIT     1     -10.000 -10.000   4.400     
ATOM   4599   CA SIT     1     -10.000 -10.000   4.450     
ATOM   4600   CA SIT     1     -10.000 -10.000   4.500     
ATOM   4601   CA SIT     1     -10.000 -10.000   4.550     
ATOM   4602   CA SIT     1     -10.000 -10.000   4.600     
ATOM   4603   CA SIT     1     -10.000 -10.000   4.650     
ATOM   4604   CA SIT     1     -10.000 -10.000   4.700     
ATOM   4605   CA SIT     1     -10.000 -10.000   4.750     
ATOM   4606   CA SIT     1     -10.000 -10.000   4.800     
ATOM   4607   CA SIT     1     -10.000 -10.000   4.850     
ATOM   4608   CA SIT     1     -10.000 -10.000   4.900     
ATOM   4609   CA SIT     1     -10.000 -10.000   4.950     
ATOM   4610   CA SIT     1     -10.000 -10.000   5.000     
ATOM   4611   CA SIT     1     -10.000 -10.000   5.050     
ATOM   4612   CA SIT     1     -10.000 -10.000   5.100     
ATOM   4613   CA SIT     1     -10.000 -10.000   5.150     
ATOM   4614   CA SIT     1     -10.000 -10.000   5.200     
ATOM   4615   CA SIT     1     -10.000 -10.000   5.250     
ATOM   4616   CA SIT     1     -10.000 -10.000   5.300     
ATOM   4617   CA SIT     1     -10.000 -10.000   5.350     
ATOM   4618   CA SIT     1     -10.000 -10.000   5.400     
ATOM   4619   CA SIT     1     -10.000 -10.000   5.450     
ATOM   4620   CA SIT     1     -10.000 -10.000   5.500     
ATOM   4621   CA SIT     1     -10.000 -10.000   5.550     
ATOM   4622   CA SIT     1     -10.000 -10.000   5.600     
ATOM   4623   CA SIT     1     -10.000 -10.000   5.650     
ATOM   4624   CA SIT     1     -10.000 -10.000   5.700     
ATOM   4625   CA SIT     1     -10.000 -10.000   5.750     
ATOM   4626   CA SIT     1     -10.000 -10.000   5.800     
ATOM   4627   CA SIT     1     -10.000 -10.000   5.850     
ATOM   4628   CA SIT     1     -10.000 -10.000   5.900     
ATOM   4629   CA SIT     1     -10.000 -10.000   5.950     
ATOM   4630   CA SIT     1     -10.000 -10.000   6.000     
ATOM   4631   CA SIT     1     -10.000 -10.000   6.050     
ATOM   4632   CA SIT     1     -10.000 -10.000   6.100     
ATOM   4633   CA SIT     1     -10.000 -10.000   6.150     
ATOM   4634   CA SIT     1     -10.000 -10.000   6.200     
ATOM   4635   CA SIT     1     -10.000 -10.000   6.250     
ATOM   4636   CA SIT     1     -10.000 -10.000   6.300     
ATOM   4637   CA SIT     1     -10.000 -10.000   6.350     
ATOM   4638   CA SIT     1     -10.000 -10.000   6.400     
ATOM   4639   CA SIT     1     -10.000 -10.000   6.450     
ATOM   4640   CA SIT     1     -10.000 -10.000   6.500     
ATOM   4641   CA SIT     1     -10.000 -10.000   6.550     
ATOM   4642   CA SIT     1     -10.000 -10.000   6.600     
ATOM   4643   CA SIT     1     -10.000 -10.000   6.650     
ATOM   4644   CA SIT     1     -10.000 -10.000   6.700     
ATOM   4645   CA SIT     1     -10.000 -10.000   6.750     
ATOM   4646   CA SIT     1     -10.000 -10.000   6.800     
ATOM   4647   CA SIT     1     -10.000 -10.000   6.850     
ATOM   4648   CA SIT     1     -10.000 -10.000   6.900     
ATOM   4649   CA SIT     1     -10.000 -10.000   6.950     
ATOM   4650   CA SIT     1     -10.000 -10.000   7.000     
ATOM   4651   CA SIT     1     -10.000 -10.000   7.050     
ATOM   4652   CA SIT     1     -10.000 -10.000   7.100     
ATOM   4653   CA SIT     1     -10.000 -10.000   7.150     
ATOM   4654   CA SIT     1     -10.000 -10.000   7.200     
ATOM   4655   CA SIT     1     -10.000 -10.000   7.250     
ATOM   4656   CA SIT     1     -10.000 -10.000   7.300     
ATOM   4657   CA SIT     1     -10.000 -10.000   7.350     
ATOM   4658   CA SIT     1     -10.000 -10.000   7.400     
ATOM   4659   CA SIT     1     -10.000 -10.000   7.450     
ATOM   4660   CA SIT     1     -10.000 -10.000   7.500     
ATOM   4661   CA SIT     1     -10.000 -10.000   7.550     
ATOM   4662   CA SIT     1     -10.000 -10.000   7.600     
ATOM   4663   CA SIT     1     -10.000 -10.000   7.650     
ATOM   4664   CA SIT     1     -10.000 -10.000   7.700     
ATOM   4665   CA SIT     1     -10.000 -10.000   7.750     
ATOM   4666   CA SIT     1     -10.000 -10.000   7.800     
ATOM   4667   CA SIT     1     -10.000 -10.000   7.850     
ATOM   4668   CA SIT     1     -10.000 -10.000   7.900     
ATOM   4669   CA SIT     1     -10.000 -10.000   7.950     
ATOM   4670   CA SIT     1     -10.000 -10.000   8.000     
ATOM   4671   CA SIT     1     -10.000 -10.000   8.050     
ATOM   4672   CA SIT     1     -10.000 -10.000   8.100     
ATOM   4673   CA SIT     1     -10.000 -10.000   8.150     
ATOM   4674   CA SIT     1     -10.000 -10.000   8.200     
ATOM   4675   CA SIT     1     -10.000 -10.000   8.250     
ATOM   4676   CA SIT     1     -10.000 -10.000   8.300     
ATOM   4677   CA SIT     1     -10.000 -10.000   8.350     
ATOM   4678   CA SIT     1     -10.000 -10.000   8.400     
ATOM   4679   CA SIT     1     -10.000 -10.000   8.450     
ATOM   4680   CA SIT     1     -10.000 -10.000   8.500     
ATOM   4681   CA SIT     1     -10.000 -10.000   8.550     
ATOM   4682   CA SIT     1     -10.000 -10.000   8.600     
ATOM   4683   CA SIT     1     -10.000 -10.000   8.650     
ATOM   4684   CA SIT     1     -10.000 -10.000   8.700     
ATOM   4685   CA SIT     1     -10.000 -10.000   8.750     
ATOM   4686   CA SIT     1     -10.000 -10.000   8.800     
ATOM   4687   CA SIT     1     -10.000 -10.000   8.850     
ATOM   4688   CA SIT     1     -10.000 -10.000   8.900     
ATOM   4689   CA SIT     1     -10.000 -10.000   8.950     
ATOM   4690   CA SIT     1     -10.000 -10.000   9.000     
ATOM   4691   CA SIT     1     -10.000 -10.000   9.050     
ATOM   4692   CA SIT     1     -10.000 -10.000   9.100     
ATOM   4693   CA SIT     1     -10.000 -10.000   9.150     
ATOM   4694   CA SIT     1     -10.000 -10.000   9.200     
ATOM   4695   CA SIT     1     -10.000 -10.000   9.250     
ATOM   4696   CA SIT     1     -10.000 -10.000   9.300     
ATOM   4697   CA SIT     1     -10.000 -10.000   9.350     
ATOM   4698   CA SIT     1     -10.000 -10.000   9.400     
ATOM   4699   CA SIT     1     -10.000 -10.000   9.450     
ATOM   4700   CA SIT     1     -10.000 -10.000   9.500     
ATOM   4701   CA SIT     1     -10.000 -10.000   9.550     
ATOM   4702   CA SIT     1     -10.000 -10.000   9.600     
ATOM   4703   CA SIT     1     -10.000 -10.000   9.650     
ATOM   4704   CA SIT     1     -10.000 -10.000   9.700     
ATOM   4705   CA SIT     1     -10.000 -10.000   9.750     
ATOM   4706   CA SIT     1     -10.000 -10.000   9.800     
ATOM   4707   CA SIT     1     -10.000 -10.000   9.850     
ATOM   4708   CA SIT     1     -10.000 -10.000   9.900     
ATOM   4709   CA SIT     1     -10.000 -10.000   9.950     
ATOM   4710   CA SIT     1     -10.000 -10.000  10.000     
ATOM   4711   CA SIT     1     -10.000 -10.000  10.050     
ATOM   4712   CA SIT     1     -10.000 -10.000  10.100     
ATOM   4713   CA SIT     1     -10.000 -10.000  10.150     
ATOM   4714   CA SIT     1     -10.000 -10.000  10.200     
ATOM   4715   CA SIT     1     -10.000 -10.000  10.250     
ATOM   4716   CA SIT     1     -10.000 -10.000  10.300     
ATOM   4717   CA SIT     1     -10.000 -10.000  10.350     
ATOM   4718   CA SIT     1     -10.000 -10.000  10.400     
ATOM   4719   CA SIT     1     -10.000 -10.000  10.450     
ATOM   4720   CA SIT     1     -10.000 -10.000  10.500     
ATOM   4721   CA SIT     1     -10.000 -10.000  10.550     
ATOM   4722   CA SIT     1     -10.000 -10.000  10.600     
ATOM   4723   CA SIT     1     -10.000 -10.000  10.650     
ATOM   4724   CA SIT     1     -10.000 -10.000  10.700     
ATOM   4725   CA SIT     1     -10.000 -10.000  10.750     
ATOM   4726   CA SIT     1     -10.000 -10.000  10.800     
ATOM   4727   CA SIT     1     -10.000 -10.000  10.850     
ATOM   4728   CA SIT     1     -10.000 -10.000  10.900     
ATOM   4729   CA SIT     1     -10.000 -10.000  10.950     
ATOM   4730   CA SIT     1     -10.000 -10.000  11.000     
ATOM   4731   CA SIT     1     -10.000 -10.000  11.050     
ATOM   4732   CA SIT     1     -10.000 -10.000  11.100     
ATOM   4733   CA SIT     1     -10.000 -10.000  11.150     
ATOM   4734   CA SIT     1     -10.000 -10.000  11.200     
ATOM   4735   CA SIT     1     -10.000 -10.000  11.250     
ATOM   4736   CA SIT     1     -10.000 -10.000  11.300     
ATOM   4737   CA SIT     1     -10.000 -10.000  11.350     
ATOM   4738   CA SIT     1     -10.000 -10.000  11.400     
ATOM   4739   CA SIT     1     -10.000 -10.000  11.450     
ATOM   4740   CA SIT     1     -10.000 -10.000  11.500     
ATOM   4741   CA SIT     1     -10.000 -10.000  11.550     
ATOM   4742   CA SIT     1     -10.000 -10.000  11.600     
ATOM   4743   CA SIT     1     -10.000 -10.000  11.650     
ATOM   4744   CA SIT     1     -10.000 -10.000  11.700     
ATOM   4745   CA SIT     1     -10.000 -10.000  11.750     
ATOM   4746   CA SIT     1     -10.000 -10.000  11.800     
ATOM   4747   CA SIT     1     -10.000 -10.000  11.850     
ATOM   4748   CA SIT     1     -10.000 -10.000  11.900     
ATOM   4749   CA SIT     1     -10.000 -10.000  11.950     
ATOM   4750   CA SIT     1     -10.000 -10.000  12.000     
ATOM   4751   CA SIT     1     -10.000 -10.000  12.050     
ATOM   4752   CA SIT     1     -10.000 -10.000  12.100     
ATOM   4753   CA SIT     1     -10.000 -10.000  12.150     
ATOM   4754   CA SIT     1     -10.000 -10.000  12.200     
ATOM   4755   CA SIT     1     -10.000 -10.000  12.250     
ATOM   4756   CA SIT     1     -10.000 -10.000  12.300     
ATOM   4757   CA SIT     1     -10.000 -10.000  12.350     
ATOM   4758   CA SIT     1     -10.000 -10.000  12.400     
ATOM   4759   CA SIT     1     -10.000 -10.000  12.450     
ATOM   4760   CA SIT     1     -10.000 -10.000  12.500     
ATOM   4761   CA SIT     1     -10.000 -10.000  12.550     
ATOM   4762   CA SIT     1     -10.000 -10.000  12.600     
ATOM   4763   CA SIT     1     -10.000 -10.000  12.650     
ATOM   4764   CA SIT     1     -10.000 -10.000  12.700     
ATOM   4765   CA SIT     1     -10.000 -10.000  12.750     
ATOM   4766   CA SIT     1     -10.000 -10.000  12.800     
ATOM   4767   CA SIT     1     -10.000 -10.000  12.850     
ATOM   4768   CA SIT     1     -10.000 -10.000  12.900     
ATOM   4769   CA SIT     1     -10.000 -10.000  12.950     
ATOM   4770   CA SIT     1     -10.000 -10.000  13.000     
ATOM   4771   CA SIT     1     -10.000 -10.000  13.050     
ATOM   4772   CA SIT     1     -10.000 -10.000  13.100     
ATOM   4773   CA SIT     1     -10.000 -10.000  13.150     
ATOM   4774   CA SIT     1     -10.000 -10.000  13.200     
ATOM   4775   CA SIT     1     -10.000 -10.000  13.250     
ATOM   4776   CA SIT     1     -10.000 -10.000  13.300     
ATOM   4777   CA SIT     1     -10.000 -10.000  13.350     
ATOM   4778   CA SIT     1     -10.000 -10.000  13.400     
ATOM   4779   CA SIT     1     -10.000 -10.000  13.450     
ATOM   4780   CA SIT     1     -10.000 -10.000  13.500     
ATOM   4781   CA SIT     1     -10.000 -10.000  13.550     
ATOM   4782   CA SIT     1     -10.000 -10.000  13.600     
ATOM   4783   CA SIT     1     -10.000 -10.000  13.650     
ATOM   4784   CA SIT     1     -10.000 -10.000  13.700     
ATOM   4785   CA SIT     1     -10.000 -10.000  13.750     
ATOM   4786   CA SIT     1     -10.000 -10.000  13.800     
ATOM   4787   CA SIT     1     -10.000 -10.000  13.850     
ATOM   4788   CA SIT     1     -10.000 -10.000  13.900     
ATOM   4789   CA SIT     1     -10.000 -10.000  13.950     
ATOM   4790   CA SIT     1     -10.000 -10.000  14.000     
ATOM   4791   CA SIT     1     -10.000 -10.000  14.050     
ATOM   4792   CA SIT     1     -10.000 -10.000  14.100     
ATOM   4793   CA SIT     1     -10.000 -10.000  14.150     
ATOM   4794   CA SIT     1     -10.000 -10.000  14.200     
ATOM   4795   CA SIT     1     -10.000 -10.000  14.250     
ATOM   4796   CA SIT     1     -10.000 -10.000  14.300     
ATOM   4797   CA SIT     1     -10.000 -10.000  14.350     
ATOM   4798   CA SIT     1     -10.000 -10.000  14.400     
ATOM   4799   CA SIT     1     -10.000 -10.000  14.450     
ATOM   4800   CA SIT     1     -10.000 -10.000  14.500     
ATOM   4801   CA SIT     1     -10.000 -10.000  14.550     
ATOM   4802   CA SIT     1     -10.000 -10.000  14.600     
ATOM   4803   CA SIT     1     -10.000 -10.000  14.650     
ATOM   4804   CA SIT     1     -10.000 -10.000  14.700     
ATOM   4805   CA SIT     1     -10.000 -10.000  14.750     
ATOM   4806   CA SIT     1     -10.000 -10.000  14.800     
ATOM   4807   CA SIT     1     -10.000 -10.000  14.850     
ATOM   4808   CA SIT     1     -10.000 -10.000  14.900     
ATOM   4809   CA SIT     1     -10.000 -10.000  14.950     
ATOM   4810   CA SIT     1     -10.000 -10.000  15.000     
ATOM   4811   CA SIT     1     -10.000 -10.000  15.050     
ATOM   4812   CA SIT     1     -10.000 -10.000  15.100     
ATOM   4813   CA SIT     1     -10.000 -10.000  15.150     
ATOM   4814   CA SIT     1     -10.000 -10.000  15.200     
ATOM   4815   CA SIT     1     -10.000 -10.000  15.250     
ATOM   4816   CA SIT     1     -10.000 -10.000  15.300     
ATOM   4817   CA SIT     1     -10.000 -10.000  15.350     
ATOM   4818   CA SIT     1     -10.000 -10.000  15.400     
ATOM   4819   CA SIT     1     -10.000 -10.000  15.450     
ATOM   4820   CA SIT     1     -10.000 -10.000  15.500     
ATOM   4821   CA SIT     1     -10.000 -10.000  15.550     
ATOM   4822   CA SIT     1     -10.000 -10.000  15.600     
ATOM   4823   CA SIT     1     -10.000 -10.000  15.650     
ATOM   4824   CA SIT     1     -10.000 -10.000  15.700     
ATOM   4825   CA SIT     1     -10.000 -10.000  15.750     
ATOM   4826   CA SIT     1     -10.000 -10.000  15.800     
ATOM   4827   CA SIT     1     -10.000 -10.000  15.850     
ATOM   4828   CA SIT     1     -10.000 -10.000  15.900     
ATOM   4829   CA SIT     1     -10.000 -10.000  15.950     
ATOM   4830   CA SIT     1     -10.000 -10.000  16.000     
ATOM   4831   CA SIT     1     -10.000 -10.000  16.050     
ATOM   4832   CA SIT     1     -10.000 -10.000  16.100     
ATOM   4833   CA SIT     1     -10.000 -10.000  16.150     
ATOM   4834   CA SIT     1     -10.000 -10.000  16.200     
ATOM   4835   CA SIT     1     -10.000 -10.000  16.250     
ATOM   4836   CA SIT     1     -10.000 -10.000  16.300     
ATOM   4837   CA SIT     1     -10.000 -10.000  16.350     
ATOM   4838   CA SIT     1     -10.000 -10.000  16.400     
ATOM   4839   CA SIT     1     -10.000 -10.000  16.450     
ATOM   4840   CA SIT     1     -10.000 -10.000  16.500     
ATOM   4841   CA SIT     1     -10.000 -10.000  16.550     
ATOM   4842   CA SIT     1     -10.000 -10.000  16.600     
ATOM   4843   CA SIT     1     -10.000 -10.000  16.650     
ATOM   4844   CA SIT     1     -10.000 -10.000  16.700     
ATOM   4845   CA SIT     1     -10.000 -10.000  16.750     
ATOM   4846   CA SIT     1     -10.000 -10.000  16.800     
ATOM   4847   CA SIT     1     -10.000 -10.000  16.850     
ATOM   4848   CA SIT     1     -10.000 -10.000  16.900     
ATOM   4849   CA SIT     1     -10.000 -10.000  16.950     
ATOM   4850   CA SIT     1     -10.000 -10.000  17.000     
ATOM   4851   CA SIT     1     -10.000 -10.000  17.050     
ATOM   4852   CA SIT     1     -10.000 -10.000  17.100     
ATOM   4853   CA SIT     1     -10.000 -10.000  17.150     
ATOM   4854   CA SIT     1     -10.000 -10.000  17.200     
ATOM   4855   CA SIT     1     -10.000 -10.000  17.250     
ATOM   4856   CA SIT     1     -10.000 -10.000  17.300     
ATOM   4857   CA SIT     1     -10.000 -10.000  17.350     
ATOM   4858   CA SIT     1     -10.000 -10.000  17.400     
ATOM   4859   CA SIT     1     -10.000 -10.000  17.450     
ATOM   4860   CA SIT     1     -10.000 -10.000  17.500     
ATOM   4861   CA SIT     1     -10.000 -10.000  17.550     
ATOM   4862   CA SIT     1     -10.000 -10.000  17.600     
ATOM   4863   CA SIT     1     -10.000 -10.000  17.650     
ATOM   4864   CA SIT     1     -10.000 -10.000  17.700     
ATOM   4865   CA SIT     1     -10.000 -10.000  17.750     
ATOM   4866   CA SIT     1     -10.000 -10.000  17.800     
ATOM   4867   CA SIT     1     -10.000 -10.000  17.850     
ATOM   4868   CA SIT     1     -10.000 -10.000  17.900     
ATOM   4869   CA SIT     1     -10.000 -10.000  17.950     
ATOM   4870   CA SIT     1     -10.000 -10.000  18.000     
ATOM   4871   CA SIT     1     -10.000 -10.000  18.050     
ATOM   4872   CA SIT     1     -10.000 -10.000  18.100     
ATOM   4873   CA SIT     1     -10.000 -10.000  18.150     
ATOM   4874   CA SIT     1     -10.000 -10.000  18.200     
ATOM   4875   CA SIT     1     -10.000 -10.000  18.250     
ATOM   4876   CA SIT     1     -10.000 -10.000  18.300     
ATOM   4877   CA SIT     1     -10.000 -10.000  18.350     
ATOM   4878   CA SIT     1     -10.000 -10.000  18.400     
ATOM   4879   CA SIT     1     -10.000 -10.000  18.450     
ATOM   4880   CA SIT     1     -10.000 -10.000  18.500     
ATOM   4881   CA SIT     1     -10.000 -10.000  18.550     
ATOM   4882   CA SIT     1     -10.000 -10.000  18.600     
ATOM   4883   CA SIT     1     -10.000 -10.000  18.650     
ATOM   4884   CA SIT     1     -10.000 -10.000  18.700     
ATOM   4885   CA SIT     1     -10.000 -10.000  18.750     
ATOM   4886   CA SIT     1     -10.000 -10.000  18.800     
ATOM   4887   CA SIT     1     -10.000 -10.000  18.850     
ATOM   4888   CA SIT     1     -10.000 -10.000  18.900     
ATOM   4889   CA SIT     1     -10.000 -10.000  18.950     
ATOM   4890   CA SIT     1     -10.000 -10.000  19.000     
ATOM   4891   CA SIT     1     -10.000 -10.000  19.050     
ATOM   4892   CA SIT     1     -10.000 -10.000  19.100     
ATOM   4893   CA SIT     1     -10.000 -10.000  19.150     
ATOM   4894   CA SIT     1     -10.000 -10.000  19.200     
ATOM   4895   CA SIT     1     -10.000 -10.000  19.250     
ATOM   4896   CA SIT     1     -10.000 -10.000  19.300     
ATOM   4897   CA SIT     1     -10.000 -10.000  19.350     
ATOM   4898   CA SIT     1     -10.000 -10.000  19.400     
ATOM   4899   CA SIT     1     -10.000 -10.000  19.450     
ATOM   4900   CA SIT     1     -10.000  -8.000   2.000     
ATOM   4901   CA SIT     1     -10.000  -8.000   2.050     
ATOM   4902   CA SIT     1     -10.000  -8.000   2.100     
ATOM   4903   CA SIT     1     -10.000  -8.000   2.150     
ATOM   4904   CA SIT     1     -10.000  -8.000   2.200     
ATOM   4905   CA SIT     1     -10.000  -8.000   2.250     
ATOM   4906   CA SIT     1     -10.000  -8.000   2.300     
ATOM   4907   CA SIT     1     -10.000  -8.000   2.350     
ATOM   4908   CA SIT     1     -10.000  -8.000   2.400     
ATOM   4909   CA SIT     1     -10.000  -8.000   2.450     
ATOM   4910   CA SIT     1     -10.000  -8.000   2.500     
ATOM   4911   CA SIT     1     -10.000  -8.000   2.550     
ATOM   4912   CA SIT     1     -10.000  -8.000   2.600     
ATOM   4913   CA SIT     1     -10.000  -8.000   2.650     
ATOM   4914   CA SIT     1     -10.000  -8.000   2.700     
ATOM   4915   CA SIT     1     -10.000  -8.000   2.750     
ATOM   4916   CA SIT     1     -10.000  -8.000   2.800     
ATOM   4917   CA SIT     1     -10.000  -8.000   2.850     
ATOM   4918   CA SIT     1     -10.000  -8.000   2.900     
ATOM   4919   CA SIT     1     -10.000  -8.000   2.950     
ATOM   4920   CA SIT     1     -10.000  -8.000   3.000     
ATOM   4921   CA SIT     1     -10.000  -8.000   3.050     
ATOM   4922   CA SIT     1     -10.000  -8.000   3.100     
ATOM   4923   CA SIT     1     -10.000  -8.000   3.150     
ATOM   4924   CA SIT     1     -10.000  -8.000   3.200     
ATOM   4925   CA SIT     1     -10.000  -8.000   3.250     
ATOM   4926   CA SIT     1     -10.000  -8.000   3.300     
ATOM   4927   CA SIT     1     -10.000  -8.000   3.350     
ATOM   4928   CA SIT     1     -10.000  -8.000   3.400     
ATOM   4929   CA SIT     1     -10.000  -8.000   3.450     
ATOM   4930   CA SIT     1     -10.000  -8.000   3.500     
ATOM   4931   CA SIT     1     -10.000  -8.000   3.550     
ATOM   4932   CA SIT     1     -10.000  -8.000   3.600     
ATOM   4933   CA SIT     1     -10.000  -8.000   3.650     
ATOM   4934   CA SIT     1     -10.000  -8.000   3.700     
ATOM   4935   CA SIT     1     -10.000  -8.000   3.750     
ATOM   4936   CA SIT     1     -10.000  -8.000   3.800     
ATOM   4937   CA SIT     1     -10.000  -8.000   3.850     
ATOM   4938   CA SIT     1     -10.000  -8.000   3.900     
ATOM   4939   CA SIT     1     -10.000  -8.000   3.950     
ATOM   4940   CA SIT     1     -10.000  -8.000   4.000     
ATOM   4941   CA SIT     1     -10.000  -8.000   4.050     
ATOM   4942   CA SIT     1     -10.000  -8.000   4.100     
ATOM   4943   CA SIT     1     -10.000  -8.000   4.150     
ATOM   4944   CA SIT     1     -10.000  -8.000   4.200     
ATOM   4945   CA SIT     1     -10.000  -8.000   4.250     
ATOM   4946   CA SIT     1     -10.000  -8.000   4.300     
ATOM   4947   CA SIT     1     -10.000  -8.000   4.350     
ATOM   4948   CA SIT     1     -10.000  -8.000   4.400     
ATOM   4949   CA SIT     1     -10.000  -8.000   4.450     
ATOM   4950   CA SIT     1     -10.000  -8.000   4.500     
ATOM   4951   CA SIT     1     -10.000  -8.000   4.550     
ATOM   4952   CA SIT     1     -10.000  -8.000   4.600     
ATOM   4953   CA SIT     1     -10.000  -8.000   4.650     
ATOM   4954   CA SIT     1     -10.000  -8.000   4.700     
ATOM   4955   CA SIT     1     -10.000  -8.000   4.750     
ATOM   4956   CA SIT     1     -10.000  -8.000   4.800     
ATOM   4957   CA SIT     1     -10.000  -8.000   4.850     
ATOM   4958   CA SIT     1     -10.000  -8.000   4.900     
ATOM   4959   CA SIT     1     -10.000  -8.000   4.950     
ATOM   4960   CA SIT     1     -10.000  -8.000   5.000     
ATOM   4961   CA SIT     1     -10.000  -8.000   5.050     
ATOM   4962   CA SIT     1     -10.000  -8.000   5.100     
ATOM   4963   CA SIT     1     -10.000  -8.000   5.150     
ATOM   4964   CA SIT     1     -10.000  -8.000   5.200     
ATOM   4965   CA SIT     1     -10.000  -8.000   5.250     
ATOM   4966   CA SIT     1     -10.000  -8.000   5.300     
ATOM   4967   CA SIT     1     -10.000  -8.000   5.350     
ATOM   4968   CA SIT     1     -10.000  -8.000   5.400     
ATOM   4969   CA SIT     1     -10.000  -8.000   5.450     
ATOM   4970   CA SIT     1     -10.000  -8.000   5.500     
ATOM   4971   CA SIT     1     -10.000  -8.000   5.550     
ATOM   4972   CA SIT     1     -10.000  -8.000   5.600     
ATOM   4973   CA SIT     1     -10.000  -8.000   5.650     
ATOM   4974   CA SIT     1     -10.000  -8.000   5.700     
ATOM   4975   CA SIT     1     -10.000  -8.000   5.750     
ATOM   4976   CA SIT     1     -10.000  -8.000   5.800     
ATOM   4977   CA SIT     1     -10.000  -8.000   5.850     
ATOM   4978   CA SIT     1     -10.000  -8.000   5.900     
ATOM   4979   CA SIT     1     -10.000  -8.000   5.950     
ATOM   4980   CA SIT     1     -10.000  -8.000   6.000     
ATOM   4981   CA SIT     1     -10.000  -8.000   6.050     
ATOM   4982   CA SIT     1     -10.000  -8.000   6.100     
ATOM   4983   CA SIT     1     -10.000  -8.000   6.150     
ATOM   4984   CA SIT     1     -10.000  -8.000   6.200     
ATOM   4985   CA SIT     1     -10.000  -8.000   6.250     
ATOM   4986   CA SIT     1     -10.000  -8.000   6.300     
ATOM   4987   CA SIT     1     -10.000  -8.000   6.350     
ATOM   4988   CA SIT     1     -10.000  -8.000   6.400     
ATOM   4989   CA SIT     1     -10.000  -8.000   6.450     
ATOM   4990   CA SIT     1     -10.000  -8.000   6.500     
ATOM   4991   CA SIT     1     -10.000  -8.000   6.550     
ATOM   4992   CA SIT     1     -10.000  -8.000   6.600     
ATOM   4993   CA SIT     1     -10.000  -8.000   6.650     
ATOM   4994   CA SIT     1     -10.000  -8.000   6.700     
ATOM   4995   CA SIT     1     -10.000  -8.000   6.750     
ATOM   4996   CA SIT     1     -10.000  -8.000   6.800     
ATOM   4997   CA SIT     1     -10.000  -8.000   6.850     
ATOM   4998   CA SIT     1     -10.000  -8.000   6.900     
ATOM   4999   CA SIT     1     -10.000  -8.000   6.950     
ATOM   5000   CA SIT     1     -10.000  -8.000   7.000     
ATOM   5001   CA SIT     1     -10.000  -8.000   7.050     
ATOM   5002   CA SIT     1     -10.000  -8.000   7.100     
ATOM   5003   CA SIT     1     -10.000  -8.000   7.150     
ATOM   5004   CA SIT     1     -10.000  -8.000   7.200     
ATOM   5005   CA SIT     1     -10.000  -8.000   7.250     
ATOM   5006   CA SIT     1     -10.000  -8.000   7.300     
ATOM   5007   CA SIT     1     -10.000  -8.000   7.350     
ATOM   5008   CA SIT     1     -10.000  -8.000   7.400     
ATOM   5009   CA SIT     1     -10.000  -8.000   7.450     
ATOM   5010   CA SIT     1     -10.000  -8.000   7.500     
ATOM   5011   CA SIT     1     -10.000  -8.000   7.550     
ATOM   5012   CA SIT     1     -10.000  -8.000   7.600     
ATOM   5013   CA SIT     1     -10.000  -8.000   7.650     
ATOM   5014   CA SIT     1     -10.000  -8.000   7.700     
ATOM   5015   CA SIT     1     -10.000  -8.000   7.750     
ATOM   5016   CA SIT     1     -10.000  -8.000   7.800     
ATOM   5017   CA SIT     1     -10.000  -8.000   7.850     
ATOM   5018   CA SIT     1     -10.000  -8.000   7.900     
ATOM   5019   CA SIT     1     -10.000  -8.000   7.950     
ATOM   5020   CA SIT     1     -10.000  -8.000   8.000     
ATOM   5021   CA SIT     1     -10.000  -8.000   8.050     
ATOM   5022   CA SIT     1     -10.000  -8.000   8.100     
ATOM   5023   CA SIT     1     -10.000  -8.000   8.150     
ATOM   5024   CA SIT     1     -10.000  -8.000   8.200     
ATOM   5025   CA SIT     1     -10.000  -8.000   8.250     
ATOM   5026   CA SIT     1     -10.000  -8.000   8.300     
ATOM   5027   CA SIT     1     -10.000  -8.000   8.350     
ATOM   5028   CA SIT     1     -10.000  -8.000   8.400     
ATOM   5029   CA SIT     1     -10.000  -8.000   8.450     
ATOM   5030   CA SIT     1     -10.000  -8.000   8.500     
ATOM   5031   CA SIT     1     -10.000  -8.000   8.550     
ATOM   5032   CA SIT     1     -10.000  -8.000   8.600     
ATOM   5033   CA SIT     1     -10.000  -8.000   8.650     
ATOM   5034   CA SIT     1     -10.000  -8.000   8.700     
ATOM   5035   CA SIT     1     -10.000  -8.000   8.750     
ATOM   5036   CA SIT     1     -10.000  -8.000   8.800     
ATOM   5037   CA SIT     1     -10.000  -8.000   8.850     
ATOM   5038   CA SIT     1     -10.000  -8.000   8.900     
ATOM   5039   CA SIT     1     -10.000  -8.000   8.950     
ATOM   5040   CA SIT     1     -10.000  -8.000   9.000     
ATOM   5041   CA SIT     1     -10.000  -8.000   9.050     
ATOM   5042   CA SIT     1     -10.000  -8.000   9.100     
ATOM   5043   CA SIT     1     -10.000  -8.000   9.150     
ATOM   5044   CA SIT     1     -10.000  -8.000   9.200     
ATOM   5045   CA SIT     1     -10.000  -8.000   9.250     
ATOM   5046   CA SIT     1     -10.000  -8.000   9.300     
ATOM   5047   CA SIT     1     -10.000  -8.000   9.350     
ATOM   5048   CA SIT     1     -10.000  -8.000   9.400     
ATOM   5049   CA SIT     1     -10.000  -8.000   9.450     
ATOM   5050   CA SIT     1     -10.000  -8.000   9.500     
ATOM   5051   CA SIT     1     -10.000  -8.000   9.550     
ATOM   5052   CA SIT     1     -10.000  -8.000   9.600     
ATOM   5053   CA SIT     1     -10.000  -8.000   9.650     
ATOM   5054   CA SIT     1     -10.000  -8.000   9.700     
ATOM   5055   CA SIT     1     -10.000  -8.000   9.750     
ATOM   5056   CA SIT     1     -10.000  -8.000   9.800     
ATOM   5057   CA SIT     1     -10.000  -8.000   9.850     
ATOM   5058   CA SIT     1     -10.000  -8.000   9.900     
ATOM   5059   CA SIT     1     -10.000  -8.000   9.950     
ATOM   5060   CA SIT     1     -10.000  -8.000  10.000     
ATOM   5061   CA SIT     1     -10.000  -8.000  10.050     
ATOM   5062   CA SIT     1     -10.000  -8.000  10.100     
ATOM   5063   CA SIT     1     -10.000  -8.000  10.150     
ATOM   5064   CA SIT     1     -10.000  -8.000  10.200     
ATOM   5065   CA SIT     1     -10.000  -8.000  10.250     
ATOM   5066   CA SIT     1     -10.000  -8.000  10.300     
ATOM   5067   CA SIT     1     -10.000  -8.000  10.350     
ATOM   5068   CA SIT     1     -10.000  -8.000  10.400     
ATOM   5069   CA SIT     1     -10.000  -8.000  10.450     
ATOM   5070   CA SIT     1     -10.000  -8.000  10.500     
ATOM   5071   CA SIT     1     -10.000  -8.000  10.550     
ATOM   5072   CA SIT     1     -10.000  -8.000  10.600     
ATOM   5073   CA SIT     1     -10.000  -8.000  10.650     
ATOM   5074   CA SIT     1     -10.000  -8.000  10.700     
ATOM   5075   CA SIT     1     -10.000  -8.000  10.750     
ATOM   5076   CA SIT     1     -10.000  -8.000  10.800     
ATOM   5077   CA SIT     1     -10.000  -8.000  10.850     
ATOM   5078   CA SIT     1     -10.000  -8.000  10.900     
ATOM   5079   CA SIT     1     -10.000  -8.000  10.950     
ATOM   5080   CA SIT     1     -10.000  -8.000  11.000     
ATOM   5081   CA SIT     1     -10.000  -8.000  11.050     
ATOM   5082   CA SIT     1     -10.000  -8.000  11.100     
ATOM   5083   CA SIT     1     -10.000  -8.000  11.150     
ATOM   5084   CA SIT     1     -10.000  -8.000  11.200     
ATOM   5085   CA SIT     1     -10.000  -8.000  11.250     
ATOM   5086   CA SIT     1     -10.000  -8.000  11.300     
ATOM   5087   CA SIT     1     -10.000  -8.000  11.350     
ATOM   5088   CA SIT     1     -10.000  -8.000  11.400     
ATOM   5089   CA SIT     1     -10.000  -8.000  11.450     
ATOM   5090   CA SIT     1     -10.000  -8.000  11.500     
ATOM   5091   CA SIT     1     -10.000  -8.000  11.550     
ATOM   5092   CA SIT     1     -10.000  -8.000  11.600     
ATOM   5093   CA SIT     1     -10.000  -8.000  11.650     
ATOM   5094   CA SIT     1     -10.000  -8.000  11.700     
ATOM   5095   CA SIT     1     -10.000  -8.000  11.750     
ATOM   5096   CA SIT     1     -10.000  -8.000  11.800     
ATOM   5097   CA SIT     1     -10.000  -8.000  11.850     
ATOM   5098   CA SIT     1     -10.000  -8.000  11.900     
ATOM   5099   CA SIT     1     -10.000  -8.000  11.950     
ATOM   5100   CA SIT     1     -10.000  -8.000  12.000     
ATOM   5101   CA SIT     1     -10.000  -8.000  12.050     
ATOM   5102   CA SIT     1     -10.000  -8.000  12.100     
ATOM   5103   CA SIT     1     -10.000  -8.000  12.150     
ATOM   5104   CA SIT     1     -10.000  -8.000  12.200     
ATOM   5105   CA SIT     1     -10.000  -8.000  12.250     
ATOM   5106   CA SIT     1     -10.000  -8.000  12.300     
ATOM   5107   CA SIT     1     -10.000  -8.000  12.350     
ATOM   5108   CA SIT     1     -10.000  -8.000  12.400     
ATOM   5109   CA SIT     1     -10.000  -8.000  12.450     
ATOM   5110   CA SIT     1     -10.000  -8.000  12.500     
ATOM   5111   CA SIT     1     -10.000  -8.000  12.550     
ATOM   5112   CA SIT     1     -10.000  -8.000  12.600     
ATOM   5113   CA SIT     1     -10.000  -8.000  12.650     
ATOM   5114   CA SIT     1     -10.000  -8.000  12.700     
ATOM   5115   CA SIT     1     -10.000  -8.000  12.750     
ATOM   5116   CA SIT     1     -10.000  -8.000  12.800     
ATOM   5117   CA SIT     1     -10.000  -8.000  12.850     
ATOM   5118   CA SIT     1     -10.000  -8.000  12.900     
ATOM   5119   CA SIT     1     -10.000  -8.000  12.950     
ATOM   5120   CA SIT     1     -10.000  -8.000  13.000     
ATOM   5121   CA SIT     1     -10.000  -8.000  13.050     
ATOM   5122   CA SIT     1     -10.000  -8.000  13.100     
ATOM   5123   CA SIT     1     -10.000  -8.000  13.150     
ATOM   5124   CA SIT     1     -10.000  -8.000  13.200     
ATOM   5125   CA SIT     1     -10.000  -8.000  13.250     
ATOM   5126   CA SIT     1     -10.000  -8.000  13.300     
ATOM   5127   CA SIT     1     -10.000  -8.000  13.350     
ATOM   5128   CA SIT     1     -10.000  -8.000  13.400     
ATOM   5129   CA SIT     1     -10.000  -8.000  13.450     
ATOM   5130   CA SIT     1     -10.000  -8.000  13.500     
ATOM   5131   CA SIT     1     -10.000  -8.000  13.550     
ATOM   5132   CA SIT     1     -10.000  -8.000  13.600     
ATOM   5133   CA SIT     1     -10.000  -8.000  13.650     
ATOM   5134   CA SIT     1     -10.000  -8.000  13.700     
ATOM   5135   CA SIT     1     -10.000  -8.000  13.750     
ATOM   5136   CA SIT     1     -10.000  -8.000  13.800     
ATOM   5137   CA SIT     1     -10.000  -8.000  13.850     
ATOM   5138   CA SIT     1     -10.000  -8.000  13.900     
ATOM   5139   CA SIT     1     -10.000  -8.000  13.950     
ATOM   5140   CA SIT     1     -10.000  -8.000  14.000     
ATOM   5141   CA SIT     1     -10.000  -8.000  14.050     
ATOM   5142   CA SIT     1     -10.000  -8.000  14.100     
ATOM   5143   CA SIT     1     -10.000  -8.000  14.150     
ATOM   5144   CA SIT     1     -10.000  -8.000  14.200     
ATOM   5145   CA SIT     1     -10.000  -8.000  14.250     
ATOM   5146   CA SIT     1     -10.000  -8.000  14.300     
ATOM   5147   CA SIT     1     -10.000  -8.000  14.350     
ATOM   5148   CA SIT     1     -10.000  -8.000  14.400     
ATOM   5149   CA SIT     1     -10.000  -8.000  14.450     
ATOM   5150   CA SIT     1     -10.000  -8.000  14.500     
ATOM   5151   CA SIT     1     -10.000  -8.000  14.550     
ATOM   5152   CA SIT     1     -10.000  -8.000  14.600     
ATOM   5153   CA SIT     1     -10.000  -8.000  14.650     
ATOM   5154   CA SIT     1     -10.000  -8.000  14.700     
ATOM   5155   CA SIT     1     -10.000  -8.000  14.750     
ATOM   5156   CA SIT     1     -10.000  -8.000  14.800     
ATOM   5157   CA SIT     1     -10.000  -8.000  14.850     
ATOM   5158   CA SIT     1     -10.000  -8.000  14.900     
ATOM   5159   CA SIT     1     -10.000  -8.000  14.950     
ATOM   5160   CA SIT     1     -10.000  -8.000  15.000     
ATOM   5161   CA SIT     1     -10.000  -8.000  15.050     
ATOM   5162   CA SIT     1     -10.000  -8.000  15.100     
ATOM   5163   CA SIT     1     -10.000  -8.000  15.150     
ATOM   5164   CA SIT     1     -10.000  -8.000  15.200     
ATOM   5165   CA SIT     1     -10.000  -8.000  15.250     
ATOM   5166   CA SIT     1     -10.000  -8.000  15.300     
ATOM   5167   CA SIT     1     -10.000  -8.000  15.350     
ATOM   5168   CA SIT     1     -10.000  -8.000  15.400     
ATOM   5169   CA SIT     1     -10.000  -8.000  15.450     
ATOM   5170   CA SIT     1     -10.000  -8.000  15.500     
ATOM   5171   CA SIT     1     -10.000  -8.000  15.550     
ATOM   5172   CA SIT     1     -10.000  -8.000  15.600     
ATOM   5173   CA SIT     1     -10.000  -8.000  15.650     
ATOM   5174   CA SIT     1     -10.000  -8.000  15.700     
ATOM   5175   CA SIT     1     -10.000  -8.000  15.750     
ATOM   5176   CA SIT     1     -10.000  -8.000  15.800     
ATOM   5177   CA SIT     1     -10.000  -8.000  15.850     
ATOM   5178   CA SIT     1     -10.000  -8.000  15.900     
ATOM   5179   CA SIT     1     -10.000  -8.000  15.950     
ATOM   5180   CA SIT     1     -10.000  -8.000  16.000     
ATOM   5181   CA SIT     1     -10.000  -8.000  16.050     
ATOM   5182   CA SIT     1     -10.000  -8.000  16.100     
ATOM   5183   CA SIT     1     -10.000  -8.000  16.150     
ATOM   5184   CA SIT     1     -10.000  -8.000  16.200     
ATOM   5185   CA SIT     1     -10.000  -8.000  16.250     
ATOM   5186   CA SIT     1     -10.000  -8.000  16.300     
ATOM   5187   CA SIT     1     -10.000  -8.000  16.350     
ATOM   5188   CA SIT     1     -10.000  -8.000  16.400     
ATOM   5189   CA SIT     1     -10.000  -8.000  16.450     
ATOM   5190   CA SIT     1     -10.000  -8.000  16.500     
ATOM   5191   CA SIT     1     -10.000  -8.000  16.550     
ATOM   5192   CA SIT     1     -10.000  -8.000  16.600     
ATOM   5193   CA SIT     1     -10.000  -8.000  16.650     
ATOM   5194   CA SIT     1     -10.000  -8.000  16.700     
ATOM   5195   CA SIT     1     -10.000  -8.000  16.750     
ATOM   5196   CA SIT     1     -10.000  -8.000  16.800     
ATOM   5197   CA SIT     1     -10.000  -8.000  16.850     
ATOM   5198   CA SIT     1     -10.000  -8.000  16.900     
ATOM   5199   CA SIT     1     -10.000  -8.000  16.950     
ATOM   5200   CA SIT     1     -10.000  -8.000  17.000     
ATOM   5201   CA SIT     1     -10.000  -8.000  17.050     
ATOM   5202   CA SIT     1     -10.000  -8.000  17.100     
ATOM   5203   CA SIT     1     -10.000  -8.000  17.150     
ATOM   5204   CA SIT     1     -10.000  -8.000  17.200     
ATOM   5205   CA SIT     1     -10.000  -8.000  17.250     
ATOM   5206   CA SIT     1     -10.000  -8.000  17.300     
ATOM   5207   CA SIT     1     -10.000  -8.000  17.350     
ATOM   5208   CA SIT     1     -10.000  -8.000  17.400     
ATOM   5209   CA SIT     1     -10.000  -8.000  17.450     
ATOM   5210   CA SIT     1     -10.000  -8.000  17.500     
ATOM   5211   CA SIT     1     -10.000  -8.000  17.550     
ATOM   5212   CA SIT     1     -10.000  -8.000  17.600     
ATOM   5213   CA SIT     1     -10.000  -8.000  17.650     
ATOM   5214   CA SIT     1     -10.000  -8.000  17.700     
ATOM   5215   CA SIT     1     -10.000  -8.000  17.750     
ATOM   5216   CA SIT     1     -10.000  -8.000  17.800     
ATOM   5217   CA SIT     1     -10.000  -8.000  17.850     
ATOM   5218   CA SIT     1     -10.000  -8.000  17.900     
ATOM   5219   CA SIT     1     -10.000  -8.000  17.950     
ATOM   5220   CA SIT     1     -10.000  -8.000  18.000     
ATOM   5221   CA SIT     1     -10.000  -8.000  18.050     
ATOM   5222   CA SIT     1     -10.000  -8.000  18.100     
ATOM   5223   CA SIT     1     -10.000  -8.000  18.150     
ATOM   5224   CA SIT     1     -10.000  -8.000  18.200     
ATOM   5225   CA SIT     1     -10.000  -8.000  18.250     
ATOM   5226   CA SIT     1     -10.000  -8.000  18.300     
ATOM   5227   CA SIT     1     -10.000  -8.000  18.350     
ATOM   5228   CA SIT     1     -10.000  -8.000  18.400     
ATOM   5229   CA SIT     1     -10.000  -8.000  18.450     
ATOM   5230   CA SIT     1     -10.000  -8.000  18.500     
ATOM   5231   CA SIT     1     -10.000  -8.000  18.550     
ATOM   5232   CA SIT     1     -10.000  -8.000  18.600     
ATOM   5233   CA SIT     1     -10.000  -8.000  18.650     
ATOM   5234   CA SIT     1     -10.000  -8.000  18.700     
ATOM   5235   CA SIT     1     -10.000  -8.000  18.750     
ATOM   5236   CA SIT     1     -10.000  -8.000  18.800     
ATOM   5237   CA SIT     1     -10.000  -8.000  18.850     
ATOM   5238   CA SIT     1     -10.000  -8.000  18.900     
ATOM   5239   CA SIT     1     -10.000  -8.000  18.950     
ATOM   5240   CA SIT     1     -10.000  -8.000  19.000     
ATOM   5241   CA SIT     1     -10.000  -8.000  19.050     
ATOM   5242   CA SIT     1     -10.000  -8.000  19.100     
ATOM   5243   CA SIT     1     -10.000  -8.000  19.150     
ATOM   5244   CA SIT     1     -10.000  -8.000  19.200     
ATOM   5245   CA SIT     1     -10.000  -8.000  19.250     
ATOM   5246   CA SIT     1     -10.000  -8.000  19.300     
ATOM   5247   CA SIT     1     -10.000  -8.000  19.350     
ATOM   5248   CA SIT     1     -10.000  -8.000  19.400     
ATOM   5249   CA SIT     1     -10.000  -8.000  19.450     
ATOM   5250   CA SIT     1     -10.000  -6.000   2.000     
ATOM   5251   CA SIT     1     -10.000  -6.000   2.050     
ATOM   5252   CA SIT     1     -10.000  -6.000   2.100     
ATOM   5253   CA SIT     1     -10.000  -6.000   2.150     
ATOM   5254   CA SIT     1     -10.000  -6.000   2.200     
ATOM   5255   CA SIT     1     -10.000  -6.000   2.250     
ATOM   5256   CA SIT     1     -10.000  -6.000   2.300     
ATOM   5257   CA SIT     1     -10.000  -6.000   2.350     
ATOM   5258   CA SIT     1     -10.000  -6.000   2.400     
ATOM   5259   CA SIT     1     -10.000  -6.000   2.450     
ATOM   5260   CA SIT     1     -10.000  -6.000   2.500     
ATOM   5261   CA SIT     1     -10.000  -6.000   2.550     
ATOM   5262   CA SIT     1     -10.000  -6.000   2.600     
ATOM   5263   CA SIT     1     -10.000  -6.000   2.650     
ATOM   5264   CA SIT     1     -10.000  -6.000   2.700     
ATOM   5265   CA SIT     1     -10.000  -6.000   2.750     
ATOM   5266   CA SIT     1     -10.000  -6.000   2.800     
ATOM   5267   CA SIT     1     -10.000  -6.000   2.850     
ATOM   5268   CA SIT     1     -10.000  -6.000   2.900     
ATOM   5269   CA SIT     1     -10.000  -6.000   2.950     
ATOM   5270   CA SIT     1     -10.000  -6.000   3.000     
ATOM   5271   CA SIT     1     -10.000  -6.000   3.050     
ATOM   5272   CA SIT     1     -10.000  -6.000   3.100     
ATOM   5273   CA SIT     1     -10.000  -6.000   3.150     
ATOM   5274   CA SIT     1     -10.000  -6.000   3.200     
ATOM   5275   CA SIT     1     -10.000  -6.000   3.250     
ATOM   5276   CA SIT     1     -10.000  -6.000   3.300     
ATOM   5277   CA SIT     1     -10.000  -6.000   3.350     
ATOM   5278   CA SIT     1     -10.000  -6.000   3.400     
ATOM   5279   CA SIT     1     -10.000  -6.000   3.450     
ATOM   5280   CA SIT     1     -10.000  -6.000   3.500     
ATOM   5281   CA SIT     1     -10.000  -6.000   3.550     
ATOM   5282   CA SIT     1     -10.000  -6.000   3.600     
ATOM   5283   CA SIT     1     -10.000  -6.000   3.650     
ATOM   5284   CA SIT     1     -10.000  -6.000   3.700     
ATOM   5285   CA SIT     1     -10.000  -6.000   3.750     
ATOM   5286   CA SIT     1     -10.000  -6.000   3.800     
ATOM   5287   CA SIT     1     -10.000  -6.000   3.850     
ATOM   5288   CA SIT     1     -10.000  -6.000   3.900     
ATOM   5289   CA SIT     1     -10.000  -6.000   3.950     
ATOM   5290   CA SIT     1     -10.000  -6.000   4.000     
ATOM   5291   CA SIT     1     -10.000  -6.000   4.050     
ATOM   5292   CA SIT     1     -10.000  -6.000   4.100     
ATOM   5293   CA SIT     1     -10.000  -6.000   4.150     
ATOM   5294   CA SIT     1     -10.000  -6.000   4.200     
ATOM   5295   CA SIT     1     -10.000  -6.000   4.250     
ATOM   5296   CA SIT     1     -10.000  -6.000   4.300     
ATOM   5297   CA SIT     1     -10.000  -6.000   4.350     
ATOM   5298   CA SIT     1     -10.000  -6.000   4.400     
ATOM   5299   CA SIT     1     -10.000  -6.000   4.450     
ATOM   5300   CA SIT     1     -10.000  -6.000   4.500     
ATOM   5301   CA SIT     1     -10.000  -6.000   4.550     
ATOM   5302   CA SIT     1     -10.000  -6.000   4.600     
ATOM   5303   CA SIT     1     -10.000  -6.000   4.650     
ATOM   5304   CA SIT     1     -10.000  -6.000   4.700     
ATOM   5305   CA SIT     1     -10.000  -6.000   4.750     
ATOM   5306   CA SIT     1     -10.000  -6.000   4.800     
ATOM   5307   CA SIT     1     -10.000  -6.000   4.850     
ATOM   5308   CA SIT     1     -10.000  -6.000   4.900     
ATOM   5309   CA SIT     1     -10.000  -6.000   4.950     
ATOM   5310   CA SIT     1     -10.000  -6.000   5.000     
ATOM   5311   CA SIT     1     -10.000  -6.000   5.050     
ATOM   5312   CA SIT     1     -10.000  -6.000   5.100     
ATOM   5313   CA SIT     1     -10.000  -6.000   5.150     
ATOM   5314   CA SIT     1     -10.000  -6.000   5.200     
ATOM   5315   CA SIT     1     -10.000  -6.000   5.250     
ATOM   5316   CA SIT     1     -10.000  -6.000   5.300     
ATOM   5317   CA SIT     1     -10.000  -6.000   5.350     
ATOM   5318   CA SIT     1     -10.000  -6.000   5.400     
ATOM   5319   CA SIT     1     -10.000  -6.000   5.450     
ATOM   5320   CA SIT     1     -10.000  -6.000   5.500     
ATOM   5321   CA SIT     1     -10.000  -6.000   5.550     
ATOM   5322   CA SIT     1     -10.000  -6.000   5.600     
ATOM   5323   CA SIT     1     -10.000  -6.000   5.650     
ATOM   5324   CA SIT     1     -10.000  -6.000   5.700     
ATOM   5325   CA SIT     1     -10.000  -6.000   5.750     
ATOM   5326   CA SIT     1     -10.000  -6.000   5.800     
ATOM   5327   CA SIT     1     -10.000  -6.000   5.850     
ATOM   5328   CA SIT     1     -10.000  -6.000   5.900     
ATOM   5329   CA SIT     1     -10.000  -6.000   5.950     
ATOM   5330   CA SIT     1     -10.000  -6.000   6.000     
ATOM   5331   CA SIT     1     -10.000  -6.000   6.050     
ATOM   5332   CA SIT     1     -10.000  -6.000   6.100     
ATOM   5333   CA SIT     1     -10.000  -6.000   6.150     
ATOM   5334   CA SIT     1     -10.000  -6.000   6.200     
ATOM   5335   CA SIT     1     -10.000  -6.000   6.250     
ATOM   5336   CA SIT     1     -10.000  -6.000   6.300     
ATOM   5337   CA SIT     1     -10.000  -6.000   6.350     
ATOM   5338   CA SIT     1     -10.000  -6.000   6.400     
ATOM   5339   CA SIT     1     -10.000  -6.000   6.450     
ATOM   5340   CA SIT     1     -10.000  -6.000   6.500     
ATOM   5341   CA SIT     1     -10.000  -6.000   6.550     
ATOM   5342   CA SIT     1     -10.000  -6.000   6.600     
ATOM   5343   CA SIT     1     -10.000  -6.000   6.650     
ATOM   5344   CA SIT     1     -10.000  -6.000   6.700     
ATOM   5345   CA SIT     1     -10.000  -6.000   6.750     
ATOM   5346   CA SIT     1     -10.000  -6.000   6.800     
ATOM   5347   CA SIT     1     -10.000  -6.000   6.850     
ATOM   5348   CA SIT     1     -10.000  -6.000   6.900     
ATOM   5349   CA SIT     1     -10.000  -6.000   6.950     
ATOM   5350   CA SIT     1     -10.000  -6.000   7.000     
ATOM   5351   CA SIT     1     -10.000  -6.000   7.050     
ATOM   5352   CA SIT     1     -10.000  -6.000   7.100     
ATOM   5353   CA SIT     1     -10.000  -6.000   7.150     
ATOM   5354   CA SIT     1     -10.000  -6.000   7.200     
ATOM   5355   CA SIT     1     -10.000  -6.000   7.250     
ATOM   5356   CA SIT     1     -10.000  -6.000   7.300     
ATOM   5357   CA SIT     1     -10.000  -6.000   7.350     
ATOM   5358   CA SIT     1     -10.000  -6.000   7.400     
ATOM   5359   CA SIT     1     -10.000  -6.000   7.450     
ATOM   5360   CA SIT     1     -10.000  -6.000   7.500     
ATOM   5361   CA SIT     1     -10.000  -6.000   7.550     
ATOM   5362   CA SIT     1     -10.000  -6.000   7.600     
ATOM   5363   CA SIT     1     -10.000  -6.000   7.650     
ATOM   5364   CA SIT     1     -10.000  -6.000   7.700     
ATOM   5365   CA SIT     1     -10.000  -6.000   7.750     
ATOM   5366   CA SIT     1     -10.000  -6.000   7.800     
ATOM   5367   CA SIT     1     -10.000  -6.000   7.850     
ATOM   5368   CA SIT     1     -10.000  -6.000   7.900     
ATOM   5369   CA SIT     1     -10.000  -6.000   7.950     
ATOM   5370   CA SIT     1     -10.000  -6.000   8.000     
ATOM   5371   CA SIT     1     -10.000  -6.000   8.050     
ATOM   5372   CA SIT     1     -10.000  -6.000   8.100     
ATOM   5373   CA SIT     1     -10.000  -6.000   8.150     
ATOM   5374   CA SIT     1     -10.000  -6.000   8.200     
ATOM   5375   CA SIT     1     -10.000  -6.000   8.250     
ATOM   5376   CA SIT     1     -10.000  -6.000   8.300     
ATOM   5377   CA SIT     1     -10.000  -6.000   8.350     
ATOM   5378   CA SIT     1     -10.000  -6.000   8.400     
ATOM   5379   CA SIT     1     -10.000  -6.000   8.450     
ATOM   5380   CA SIT     1     -10.000  -6.000   8.500     
ATOM   5381   CA SIT     1     -10.000  -6.000   8.550     
ATOM   5382   CA SIT     1     -10.000  -6.000   8.600     
ATOM   5383   CA SIT     1     -10.000  -6.000   8.650     
ATOM   5384   CA SIT     1     -10.000  -6.000   8.700     
ATOM   5385   CA SIT     1     -10.000  -6.000   8.750     
ATOM   5386   CA SIT     1     -10.000  -6.000   8.800     
ATOM   5387   CA SIT     1     -10.000  -6.000   8.850     
ATOM   5388   CA SIT     1     -10.000  -6.000   8.900     
ATOM   5389   CA SIT     1     -10.000  -6.000   8.950     
ATOM   5390   CA SIT     1     -10.000  -6.000   9.000     
ATOM   5391   CA SIT     1     -10.000  -6.000   9.050     
ATOM   5392   CA SIT     1     -10.000  -6.000   9.100     
ATOM   5393   CA SIT     1     -10.000  -6.000   9.150     
ATOM   5394   CA SIT     1     -10.000  -6.000   9.200     
ATOM   5395   CA SIT     1     -10.000  -6.000   9.250     
ATOM   5396   CA SIT     1     -10.000  -6.000   9.300     
ATOM   5397   CA SIT     1     -10.000  -6.000   9.350     
ATOM   5398   CA SIT     1     -10.000  -6.000   9.400     
ATOM   5399   CA SIT     1     -10.000  -6.000   9.450     
ATOM   5400   CA SIT     1     -10.000  -6.000   9.500     
ATOM   5401   CA SIT     1     -10.000  -6.000   9.550     
ATOM   5402   CA SIT     1     -10.000  -6.000   9.600     
ATOM   5403   CA SIT     1     -10.000  -6.000   9.650     
ATOM   5404   CA SIT     1     -10.000  -6.000   9.700     
ATOM   5405   CA SIT     1     -10.000  -6.000   9.750     
ATOM   5406   CA SIT     1     -10.000  -6.000   9.800     
ATOM   5407   CA SIT     1     -10.000  -6.000   9.850     
ATOM   5408   CA SIT     1     -10.000  -6.000   9.900     
ATOM   5409   CA SIT     1     -10.000  -6.000   9.950     
ATOM   5410   CA SIT     1     -10.000  -6.000  10.000     
ATOM   5411   CA SIT     1     -10.000  -6.000  10.050     
ATOM   5412   CA SIT     1     -10.000  -6.000  10.100     
ATOM   5413   CA SIT     1     -10.000  -6.000  10.150     
ATOM   5414   CA SIT     1     -10.000  -6.000  10.200     
ATOM   5415   CA SIT     1     -10.000  -6.000  10.250     
ATOM   5416   CA SIT     1     -10.000  -6.000  10.300     
ATOM   5417   CA SIT     1     -10.000  -6.000  10.350     
ATOM   5418   CA SIT     1     -10.000  -6.000  10.400     
ATOM   5419   CA SIT     1     -10.000  -6.000  10.450     
ATOM   5420   CA SIT     1     -10.000  -6.000  10.500     
ATOM   5421   CA SIT     1     -10.000  -6.000  10.550     
ATOM   5422   CA SIT     1     -10.000  -6.000  10.600     
ATOM   5423   CA SIT     1     -10.000  -6.000  10.650     
ATOM   5424   CA SIT     1     -10.000  -6.000  10.700     
ATOM   5425   CA SIT     1     -10.000  -6.000  10.750     
ATOM   5426   CA SIT     1     -10.000  -6.000  10.800     
ATOM   5427   CA SIT     1     -10.000  -6.000  10.850     
ATOM   5428   CA SIT     1     -10.000  -6.000  10.900     
ATOM   5429   CA SIT     1     -10.000  -6.000  10.950     
ATOM   5430   CA SIT     1     -10.000  -6.000  11.000     
ATOM   5431   CA SIT     1     -10.000  -6.000  11.050     
ATOM   5432   CA SIT     1     -10.000  -6.000  11.100     
ATOM   5433   CA SIT     1     -10.000  -6.000  11.150     
ATOM   5434   CA SIT     1     -10.000  -6.000  11.200     
ATOM   5435   CA SIT     1     -10.000  -6.000  11.250     
ATOM   5436   CA SIT     1     -10.000  -6.000  11.300     
ATOM   5437   CA SIT     1     -10.000  -6.000  11.350     
ATOM   5438   CA SIT     1     -10.000  -6.000  11.400     
ATOM   5439   CA SIT     1     -10.000  -6.000  11.450     
ATOM   5440   CA SIT     1     -10.000  -6.000  11.500     
ATOM   5441   CA SIT     1     -10.000  -6.000  11.550     
ATOM   5442   CA SIT     1     -10.000  -6.000  11.600     
ATOM   5443   CA SIT     1     -10.000  -6.000  11.650     
ATOM   5444   CA SIT     1     -10.000  -6.000  11.700     
ATOM   5445   CA SIT     1     -10.000  -6.000  11.750     
ATOM   5446   CA SIT     1     -10.000  -6.000  11.800     
ATOM   5447   CA SIT     1     -10.000  -6.000  11.850     
ATOM   5448   CA SIT     1     -10.000  -6.000  11.900     
ATOM   5449   CA SIT     1     -10.000  -6.000  11.950     
ATOM   5450   CA SIT     1     -10.000  -6.000  12.000     
ATOM   5451   CA SIT     1     -10.000  -6.000  12.050     
ATOM   5452   CA SIT     1     -10.000  -6.000  12.100     
ATOM   5453   CA SIT     1     -10.000  -6.000  12.150     
ATOM   5454   CA SIT     1     -10.000  -6.000  12.200     
ATOM   5455   CA SIT     1     -10.000  -6.000  12.250     
ATOM   5456   CA SIT     1     -10.000  -6.000  12.300     
ATOM   5457   CA SIT     1     -10.000  -6.000  12.350     
ATOM   5458   CA SIT     1     -10.000  -6.000  12.400     
ATOM   5459   CA SIT     1     -10.000  -6.000  12.450     
ATOM   5460   CA SIT     1     -10.000  -6.000  12.500     
ATOM   5461   CA SIT     1     -10.000  -6.000  12.550     
ATOM   5462   CA SIT     1     -10.000  -6.000  12.600     
ATOM   5463   CA SIT     1     -10.000  -6.000  12.650     
ATOM   5464   CA SIT     1     -10.000  -6.000  12.700     
ATOM   5465   CA SIT     1     -10.000  -6.000  12.750     
ATOM   5466   CA SIT     1     -10.000  -6.000  12.800     
ATOM   5467   CA SIT     1     -10.000  -6.000  12.850     
ATOM   5468   CA SIT     1     -10.000  -6.000  12.900     
ATOM   5469   CA SIT     1     -10.000  -6.000  12.950     
ATOM   5470   CA SIT     1     -10.000  -6.000  13.000     
ATOM   5471   CA SIT     1     -10.000  -6.000  13.050     
ATOM   5472   CA SIT     1     -10.000  -6.000  13.100     
ATOM   5473   CA SIT     1     -10.000  -6.000  13.150     
ATOM   5474   CA SIT     1     -10.000  -6.000  13.200     
ATOM   5475   CA SIT     1     -10.000  -6.000  13.250     
ATOM   5476   CA SIT     1     -10.000  -6.000  13.300     
ATOM   5477   CA SIT     1     -10.000  -6.000  13.350     
ATOM   5478   CA SIT     1     -10.000  -6.000  13.400     
ATOM   5479   CA SIT     1     -10.000  -6.000  13.450     
ATOM   5480   CA SIT     1     -10.000  -6.000  13.500     
ATOM   5481   CA SIT     1     -10.000  -6.000  13.550     
ATOM   5482   CA SIT     1     -10.000  -6.000  13.600     
ATOM   5483   CA SIT     1     -10.000  -6.000  13.650     
ATOM   5484   CA SIT     1     -10.000  -6.000  13.700     
ATOM   5485   CA SIT     1     -10.000  -6.000  13.750     
ATOM   5486   CA SIT     1     -10.000  -6.000  13.800     
ATOM   5487   CA SIT     1     -10.000  -6.000  13.850     
ATOM   5488   CA SIT     1     -10.000  -6.000  13.900     
ATOM   5489   CA SIT     1     -10.000  -6.000  13.950     
ATOM   5490   CA SIT     1     -10.000  -6.000  14.000     
ATOM   5491   CA SIT     1     -10.000  -6.000  14.050     
ATOM   5492   CA SIT     1     -10.000  -6.000  14.100     
ATOM   5493   CA SIT     1     -10.000  -6.000  14.150     
ATOM   5494   CA SIT     1     -10.000  -6.000  14.200     
ATOM   5495   CA SIT     1     -10.000  -6.000  14.250     
ATOM   5496   CA SIT     1     -10.000  -6.000  14.300     
ATOM   5497   CA SIT     1     -10.000  -6.000  14.350     
ATOM   5498   CA SIT     1     -10.000  -6.000  14.400     
ATOM   5499   CA SIT     1     -10.000  -6.000  14.450     
ATOM   5500   CA SIT     1     -10.000  -6.000  14.500     
ATOM   5501   CA SIT     1     -10.000  -6.000  14.550     
ATOM   5502   CA SIT     1     -10.000  -6.000  14.600     
ATOM   5503   CA SIT     1     -10.000  -6.000  14.650     
ATOM   5504   CA SIT     1     -10.000  -6.000  14.700     
ATOM   5505   CA SIT     1     -10.000  -6.000  14.750     
ATOM   5506   CA SIT     1     -10.000  -6.000  14.800     
ATOM   5507   CA SIT     1     -10.000  -6.000  14.850     
ATOM   5508   CA SIT     1     -10.000  -6.000  14.900     
ATOM   5509   CA SIT     1     -10.000  -6.000  14.950     
ATOM   5510   CA SIT     1     -10.000  -6.000  15.000     
ATOM   5511   CA SIT     1     -10.000  -6.000  15.050     
ATOM   5512   CA SIT     1     -10.000  -6.000  15.100     
ATOM   5513   CA SIT     1     -10.000  -6.000  15.150     
ATOM   5514   CA SIT     1     -10.000  -6.000  15.200     
ATOM   5515   CA SIT     1     -10.000  -6.000  15.250     
ATOM   5516   CA SIT     1     -10.000  -6.000  15.300     
ATOM   5517   CA SIT     1     -10.000  -6.000  15.350     
ATOM   5518   CA SIT     1     -10.000  -6.000  15.400     
ATOM   5519   CA SIT     1     -10.000  -6.000  15.450     
ATOM   5520   CA SIT     1     -10.000  -6.000  15.500     
ATOM   5521   CA SIT     1     -10.000  -6.000  15.550     
ATOM   5522   CA SIT     1     -10.000  -6.000  15.600     
ATOM   5523   CA SIT     1     -10.000  -6.000  15.650     
ATOM   5524   CA SIT     1     -10.000  -6.000  15.700     
ATOM   5525   CA SIT     1     -10.000  -6.000  15.750     
ATOM   5526   CA SIT     1     -10.000  -6.000  15.800     
ATOM   5527   CA SIT     1     -10.000  -6.000  15.850     
ATOM   5528   CA SIT     1     -10.000  -6.000  15.900     
ATOM   5529   CA SIT     1     -10.000  -6.000  15.950     
ATOM   5530   CA SIT     1     -10.000  -6.000  16.000     
ATOM   5531   CA SIT     1     -10.000  -6.000  16.050     
ATOM   5532   CA SIT     1     -10.000  -6.000  16.100     
ATOM   5533   CA SIT     1     -10.000  -6.000  16.150     
ATOM   5534   CA SIT     1     -10.000  -6.000  16.200     
ATOM   5535   CA SIT     1     -10.000  -6.000  16.250     
ATOM   5536   CA SIT     1     -10.000  -6.000  16.300     
ATOM   5537   CA SIT     1     -10.000  -6.000  16.350     
ATOM   5538   CA SIT     1     -10.000  -6.000  16.400     
ATOM   5539   CA SIT     1     -10.000  -6.000  16.450     
ATOM   5540   CA SIT     1     -10.000  -6.000  16.500     
ATOM   5541   CA SIT     1     -10.000  -6.000  16.550     
ATOM   5542   CA SIT     1     -10.000  -6.000  16.600     
ATOM   5543   CA SIT     1     -10.000  -6.000  16.650     
ATOM   5544   CA SIT     1     -10.000  -6.000  16.700     
ATOM   5545   CA SIT     1     -10.000  -6.000  16.750     
ATOM   5546   CA SIT     1     -10.000  -6.000  16.800     
ATOM   5547   CA SIT     1     -10.000  -6.000  16.850     
ATOM   5548   CA SIT     1     -10.000  -6.000  16.900     
ATOM   5549   CA SIT     1     -10.000  -6.000  16.950     
ATOM   5550   CA SIT     1     -10.000  -6.000  17.000     
ATOM   5551   CA SIT     1     -10.000  -6.000  17.050     
ATOM   5552   CA SIT     1     -10.000  -6.000  17.100     
ATOM   5553   CA SIT     1     -10.000  -6.000  17.150     
ATOM   5554   CA SIT     1     -10.000  -6.000  17.200     
ATOM   5555   CA SIT     1     -10.000  -6.000  17.250     
ATOM   5556   CA SIT     1     -10.000  -6.000  17.300     
ATOM   5557   CA SIT     1     -10.000  -6.000  17.350     
ATOM   5558   CA SIT     1     -10.000  -6.000  17.400     
ATOM   5559   CA SIT     1     -10.000  -6.000  17.450     
ATOM   5560   CA SIT     1     -10.000  -6.000  17.500     
ATOM   5561   CA SIT     1     -10.000  -6.000  17.550     
ATOM   5562   CA SIT     1     -10.000  -6.000  17.600     
ATOM   5563   CA SIT     1     -10.000  -6.000  17.650     
ATOM   5564   CA SIT     1     -10.000  -6.000  17.700     
ATOM   5565   CA SIT     1     -10.000  -6.000  17.750     
ATOM   5566   CA SIT     1     -10.000  -6.000  17.800     
ATOM   5567   CA SIT     1     -10.000  -6.000  17.850     
ATOM   5568   CA SIT     1     -10.000  -6.000  17.900     
ATOM   5569   CA SIT     1     -10.000  -6.000  17.950     
ATOM   5570   CA SIT     1     -10.000  -6.000  18.000     
ATOM   5571   CA SIT     1     -10.000  -6.000  18.050     
ATOM   5572   CA SIT     1     -10.000  -6.000  18.100     
ATOM   5573   CA SIT     1     -10.000  -6.000  18.150     
ATOM   5574   CA SIT     1     -10.000  -6.000  18.200     
ATOM   5575   CA SIT     1     -10.000  -6.000  18.250     
ATOM   5576   CA SIT     1     -10.000  -6.000  18.300     
ATOM   5577   CA SIT     1     -10.000  -6.000  18.350     
ATOM   5578   CA SIT     1     -10.000  -6.000  18.400     
ATOM   5579   CA SIT     1     -10.000  -6.000  18.450     
ATOM   5580   CA SIT     1     -10.000  -6.000  18.500     
ATOM   5581   CA SIT     1     -10.000  -6.000  18.550     
ATOM   5582   CA SIT     1     -10.000  -6.000  18.600     
ATOM   5583   CA SIT     1     -10.000  -6.000  18.650     
ATOM   5584   CA SIT     1     -10.000  -6.000  18.700     
ATOM   5585   CA SIT     1     -10.000  -6.000  18.750     
ATOM   5586   CA SIT     1     -10.000  -6.000  18.800     
ATOM   5587   CA SIT     1     -10.000  -6.000  18.850     
ATOM   5588   CA SIT     1     -10.000  -6.000  18.900     
ATOM   5589   CA SIT     1     -10.000  -6.000  18.950     
ATOM   5590   CA SIT     1     -10.000  -6.000  19.000     
ATOM   5591   CA SIT     1     -10.000  -6.000  19.050     
ATOM   5592   CA SIT     1     -10.000  -6.000  19.100     
ATOM   5593   CA SIT     1     -10.000  -6.000  19.150     
ATOM   5594   CA SIT     1     -10.000  -6.000  19.200     
ATOM   5595   CA SIT     1     -10.000  -6.000  19.250     
ATOM   5596   CA SIT     1     -10.000  -6.000  19.300     
ATOM   5597   CA SIT     1     -10.000  -6.000  19.350     
ATOM   5598   CA SIT     1     -10.000  -6.000  19.400     
ATOM   5599   CA SIT     1     -10.000  -6.000  19.450     
ATOM   5600   CA SIT     1     -10.000  -4.000   2.000     
ATOM   5601   CA SIT     1     -10.000  -4.000   2.050     
ATOM   5602   CA SIT     1     -10.000  -4.000   2.100     
ATOM   5603   CA SIT     1     -10.000  -4.000   2.150     
ATOM   5604   CA SIT     1     -10.000  -4.000   2.200     
ATOM   5605   CA SIT     1     -10.000  -4.000   2.250     
ATOM   5606   CA SIT     1     -10.000  -4.000   2.300     
ATOM   5607   CA SIT     1     -10.000  -4.000   2.350     
ATOM   5608   CA SIT     1     -10.000  -4.000   2.400     
ATOM   5609   CA SIT     1     -10.000  -4.000   2.450     
ATOM   5610   CA SIT     1     -10.000  -4.000   2.500     
ATOM   5611   CA SIT     1     -10.000  -4.000   2.550     
ATOM   5612   CA SIT     1     -10.000  -4.000   2.600     
ATOM   5613   CA SIT     1     -10.000  -4.000   2.650     
ATOM   5614   CA SIT     1     -10.000  -4.000   2.700     
ATOM   5615   CA SIT     1     -10.000  -4.000   2.750     
ATOM   5616   CA SIT     1     -10.000  -4.000   2.800     
ATOM   5617   CA SIT     1     -10.000  -4.000   2.850     
ATOM   5618   CA SIT     1     -10.000  -4.000   2.900     
ATOM   5619   CA SIT     1     -10.000  -4.000   2.950     
ATOM   5620   CA SIT     1     -10.000  -4.000   3.000     
ATOM   5621   CA SIT     1     -10.000  -4.000   3.050     
ATOM   5622   CA SIT     1     -10.000  -4.000   3.100     
ATOM   5623   CA SIT     1     -10.000  -4.000   3.150     
ATOM   5624   CA SIT     1     -10.000  -4.000   3.200     
ATOM   5625   CA SIT     1     -10.000  -4.000   3.250     
ATOM   5626   CA SIT     1     -10.000  -4.000   3.300     
ATOM   5627   CA SIT     1     -10.000  -4.000   3.350     
ATOM   5628   CA SIT     1     -10.000  -4.000   3.400     
ATOM   5629   CA SIT     1     -10.000  -4.000   3.450     
ATOM   5630   CA SIT     1     -10.000  -4.000   3.500     
ATOM   5631   CA SIT     1     -10.000  -4.000   3.550     
ATOM   5632   CA SIT     1     -10.000  -4.000   3.600     
ATOM   5633   CA SIT     1     -10.000  -4.000   3.650     
ATOM   5634   CA SIT     1     -10.000  -4.000   3.700     
ATOM   5635   CA SIT     1     -10.000  -4.000   3.750     
ATOM   5636   CA SIT     1     -10.000  -4.000   3.800     
ATOM   5637   CA SIT     1     -10.000  -4.000   3.850     
ATOM   5638   CA SIT     1     -10.000  -4.000   3.900     
ATOM   5639   CA SIT     1     -10.000  -4.000   3.950     
ATOM   5640   CA SIT     1     -10.000  -4.000   4.000     
ATOM   5641   CA SIT     1     -10.000  -4.000   4.050     
ATOM   5642   CA SIT     1     -10.000  -4.000   4.100     
ATOM   5643   CA SIT     1     -10.000  -4.000   4.150     
ATOM   5644   CA SIT     1     -10.000  -4.000   4.200     
ATOM   5645   CA SIT     1     -10.000  -4.000   4.250     
ATOM   5646   CA SIT     1     -10.000  -4.000   4.300     
ATOM   5647   CA SIT     1     -10.000  -4.000   4.350     
ATOM   5648   CA SIT     1     -10.000  -4.000   4.400     
ATOM   5649   CA SIT     1     -10.000  -4.000   4.450     
ATOM   5650   CA SIT     1     -10.000  -4.000   4.500     
ATOM   5651   CA SIT     1     -10.000  -4.000   4.550     
ATOM   5652   CA SIT     1     -10.000  -4.000   4.600     
ATOM   5653   CA SIT     1     -10.000  -4.000   4.650     
ATOM   5654   CA SIT     1     -10.000  -4.000   4.700     
ATOM   5655   CA SIT     1     -10.000  -4.000   4.750     
ATOM   5656   CA SIT     1     -10.000  -4.000   4.800     
ATOM   5657   CA SIT     1     -10.000  -4.000   4.850     
ATOM   5658   CA SIT     1     -10.000  -4.000   4.900     
ATOM   5659   CA SIT     1     -10.000  -4.000   4.950     
ATOM   5660   CA SIT     1     -10.000  -4.000   5.000     
ATOM   5661   CA SIT     1     -10.000  -4.000   5.050     
ATOM   5662   CA SIT     1     -10.000  -4.000   5.100     
ATOM   5663   CA SIT     1     -10.000  -4.000   5.150     
ATOM   5664   CA SIT     1     -10.000  -4.000   5.200     
ATOM   5665   CA SIT     1     -10.000  -4.000   5.250     
ATOM   5666   CA SIT     1     -10.000  -4.000   5.300     
ATOM   5667   CA SIT     1     -10.000  -4.000   5.350     
ATOM   5668   CA SIT     1     -10.000  -4.000   5.400     
ATOM   5669   CA SIT     1     -10.000  -4.000   5.450     
ATOM   5670   CA SIT     1     -10.000  -4.000   5.500     
ATOM   5671   CA SIT     1     -10.000  -4.000   5.550     
ATOM   5672   CA SIT     1     -10.000  -4.000   5.600     
ATOM   5673   CA SIT     1     -10.000  -4.000   5.650     
ATOM   5674   CA SIT     1     -10.000  -4.000   5.700     
ATOM   5675   CA SIT     1     -10.000  -4.000   5.750     
ATOM   5676   CA SIT     1     -10.000  -4.000   5.800     
ATOM   5677   CA SIT     1     -10.000  -4.000   5.850     
ATOM   5678   CA SIT     1     -10.000  -4.000   5.900     
ATOM   5679   CA SIT     1     -10.000  -4.000   5.950     
ATOM   5680   CA SIT     1     -10.000  -4.000   6.000     
ATOM   5681   CA SIT     1     -10.000  -4.000   6.050     
ATOM   5682   CA SIT     1     -10.000  -4.000   6.100     
ATOM   5683   CA SIT     1     -10.000  -4.000   6.150     
ATOM   5684   CA SIT     1     -10.000  -4.000   6.200     
ATOM   5685   CA SIT     1     -10.000  -4.000   6.250     
ATOM   5686   CA SIT     1     -10.000  -4.000   6.300     
ATOM   5687   CA SIT     1     -10.000  -4.000   6.350     
ATOM   5688   CA SIT     1     -10.000  -4.000   6.400     
ATOM   5689   CA SIT     1     -10.000  -4.000   6.450     
ATOM   5690   CA SIT     1     -10.000  -4.000   6.500     
ATOM   5691   CA SIT     1     -10.000  -4.000   6.550     
ATOM   5692   CA SIT     1     -10.000  -4.000   6.600     
ATOM   5693   CA SIT     1     -10.000  -4.000   6.650     
ATOM   5694   CA SIT     1     -10.000  -4.000   6.700     
ATOM   5695   CA SIT     1     -10.000  -4.000   6.750     
ATOM   5696   CA SIT     1     -10.000  -4.000   6.800     
ATOM   5697   CA SIT     1     -10.000  -4.000   6.850     
ATOM   5698   CA SIT     1     -10.000  -4.000   6.900     
ATOM   5699   CA SIT     1     -10.000  -4.000   6.950     
ATOM   5700   CA SIT     1     -10.000  -4.000   7.000     
ATOM   5701   CA SIT     1     -10.000  -4.000   7.050     
ATOM   5702   CA SIT     1     -10.000  -4.000   7.100     
ATOM   5703   CA SIT     1     -10.000  -4.000   7.150     
ATOM   5704   CA SIT     1     -10.000  -4.000   7.200     
ATOM   5705   CA SIT     1     -10.000  -4.000   7.250     
ATOM   5706   CA SIT     1     -10.000  -4.000   7.300     
ATOM   5707   CA SIT     1     -10.000  -4.000   7.350     
ATOM   5708   CA SIT     1     -10.000  -4.000   7.400     
ATOM   5709   CA SIT     1     -10.000  -4.000   7.450     
ATOM   5710   CA SIT     1     -10.000  -4.000   7.500     
ATOM   5711   CA SIT     1     -10.000  -4.000   7.550     
ATOM   5712   CA SIT     1     -10.000  -4.000   7.600     
ATOM   5713   CA SIT     1     -10.000  -4.000   7.650     
ATOM   5714   CA SIT     1     -10.000  -4.000   7.700     
ATOM   5715   CA SIT     1     -10.000  -4.000   7.750     
ATOM   5716   CA SIT     1     -10.000  -4.000   7.800     
ATOM   5717   CA SIT     1     -10.000  -4.000   7.850     
ATOM   5718   CA SIT     1     -10.000  -4.000   7.900     
ATOM   5719   CA SIT     1     -10.000  -4.000   7.950     
ATOM   5720   CA SIT     1     -10.000  -4.000   8.000     
ATOM   5721   CA SIT     1     -10.000  -4.000   8.050     
ATOM   5722   CA SIT     1     -10.000  -4.000   8.100     
ATOM   5723   CA SIT     1     -10.000  -4.000   8.150     
ATOM   5724   CA SIT     1     -10.000  -4.000   8.200     
ATOM   5725   CA SIT     1     -10.000  -4.000   8.250     
ATOM   5726   CA SIT     1     -10.000  -4.000   8.300     
ATOM   5727   CA SIT     1     -10.000  -4.000   8.350     
ATOM   5728   CA SIT     1     -10.000  -4.000   8.400     
ATOM   5729   CA SIT     1     -10.000  -4.000   8.450     
ATOM   5730   CA SIT     1     -10.000  -4.000   8.500     
ATOM   5731   CA SIT     1     -10.000  -4.000   8.550     
ATOM   5732   CA SIT     1     -10.000  -4.000   8.600     
ATOM   5733   CA SIT     1     -10.000  -4.000   8.650     
ATOM   5734   CA SIT     1     -10.000  -4.000   8.700     
ATOM   5735   CA SIT     1     -10.000  -4.000   8.750     
ATOM   5736   CA SIT     1     -10.000  -4.000   8.800     
ATOM   5737   CA SIT     1     -10.000  -4.000   8.850     
ATOM   5738   CA SIT     1     -10.000  -4.000   8.900     
ATOM   5739   CA SIT     1     -10.000  -4.000   8.950     
ATOM   5740   CA SIT     1     -10.000  -4.000   9.000     
ATOM   5741   CA SIT     1     -10.000  -4.000   9.050     
ATOM   5742   CA SIT     1     -10.000  -4.000   9.100     
ATOM   5743   CA SIT     1     -10.000  -4.000   9.150     
ATOM   5744   CA SIT     1     -10.000  -4.000   9.200     
ATOM   5745   CA SIT     1     -10.000  -4.000   9.250     
ATOM   5746   CA SIT     1     -10.000  -4.000   9.300     
ATOM   5747   CA SIT     1     -10.000  -4.000   9.350     
ATOM   5748   CA SIT     1     -10.000  -4.000   9.400     
ATOM   5749   CA SIT     1     -10.000  -4.000   9.450     
ATOM   5750   CA SIT     1     -10.000  -4.000   9.500     
ATOM   5751   CA SIT     1     -10.000  -4.000   9.550     
ATOM   5752   CA SIT     1     -10.000  -4.000   9.600     
ATOM   5753   CA SIT     1     -10.000  -4.000   9.650     
ATOM   5754   CA SIT     1     -10.000  -4.000   9.700     
ATOM   5755   CA SIT     1     -10.000  -4.000   9.750     
ATOM   5756   CA SIT     1     -10.000  -4.000   9.800     
ATOM   5757   CA SIT     1     -10.000  -4.000   9.850     
ATOM   5758   CA SIT     1     -10.000  -4.000   9.900     
ATOM   5759   CA SIT     1     -10.000  -4.000   9.950     
ATOM   5760   CA SIT     1     -10.000  -4.000  10.000     
ATOM   5761   CA SIT     1     -10.000  -4.000  10.050     
ATOM   5762   CA SIT     1     -10.000  -4.000  10.100     
ATOM   5763   CA SIT     1     -10.000  -4.000  10.150     
ATOM   5764   CA SIT     1     -10.000  -4.000  10.200     
ATOM   5765   CA SIT     1     -10.000  -4.000  10.250     
ATOM   5766   CA SIT     1     -10.000  -4.000  10.300     
ATOM   5767   CA SIT     1     -10.000  -4.000  10.350     
ATOM   5768   CA SIT     1     -10.000  -4.000  10.400     
ATOM   5769   CA SIT     1     -10.000  -4.000  10.450     
ATOM   5770   CA SIT     1     -10.000  -4.000  10.500     
ATOM   5771   CA SIT     1     -10.000  -4.000  10.550     
ATOM   5772   CA SIT     1     -10.000  -4.000  10.600     
ATOM   5773   CA SIT     1     -10.000  -4.000  10.650     
ATOM   5774   CA SIT     1     -10.000  -4.000  10.700     
ATOM   5775   CA SIT     1     -10.000  -4.000  10.750     
ATOM   5776   CA SIT     1     -10.000  -4.000  10.800     
ATOM   5777   CA SIT     1     -10.000  -4.000  10.850     
ATOM   5778   CA SIT     1     -10.000  -4.000  10.900     
ATOM   5779   CA SIT     1     -10.000  -4.000  10.950     
ATOM   5780   CA SIT     1     -10.000  -4.000  11.000     
ATOM   5781   CA SIT     1     -10.000  -4.000  11.050     
ATOM   5782   CA SIT     1     -10.000  -4.000  11.100     
ATOM   5783   CA SIT     1     -10.000  -4.000  11.150     
ATOM   5784   CA SIT     1     -10.000  -4.000  11.200     
ATOM   5785   CA SIT     1     -10.000  -4.000  11.250     
ATOM   5786   CA SIT     1     -10.000  -4.000  11.300     
ATOM   5787   CA SIT     1     -10.000  -4.000  11.350     
ATOM   5788   CA SIT     1     -10.000  -4.000  11.400     
ATOM   5789   CA SIT     1     -10.000  -4.000  11.450     
ATOM   5790   CA SIT     1     -10.000  -4.000  11.500     
ATOM   5791   CA SIT     1     -10.000  -4.000  11.550     
ATOM   5792   CA SIT     1     -10.000  -4.000  11.600     
ATOM   5793   CA SIT     1     -10.000  -4.000  11.650     
ATOM   5794   CA SIT     1     -10.000  -4.000  11.700     
ATOM   5795   CA SIT     1     -10.000  -4.000  11.750     
ATOM   5796   CA SIT     1     -10.000  -4.000  11.800     
ATOM   5797   CA SIT     1     -10.000  -4.000  11.850     
ATOM   5798   CA SIT     1     -10.000  -4.000  11.900     
ATOM   5799   CA SIT     1     -10.000  -4.000  11.950     
ATOM   5800   CA SIT     1     -10.000  -4.000  12.000     
ATOM   5801   CA SIT     1     -10.000  -4.000  12.050     
ATOM   5802   CA SIT     1     -10.000  -4.000  12.100     
ATOM   5803   CA SIT     1     -10.000  -4.000  12.150     
ATOM   5804   CA SIT     1     -10.000  -4.000  12.200     
ATOM   5805   CA SIT     1     -10.000  -4.000  12.250     
ATOM   5806   CA SIT     1     -10.000  -4.000  12.300     
ATOM   5807   CA SIT     1     -10.000  -4.000  12.350     
ATOM   5808   CA SIT     1     -10.000  -4.000  12.400     
ATOM   5809   CA SIT     1     -10.000  -4.000  12.450     
ATOM   5810   CA SIT     1     -10.000  -4.000  12.500     
ATOM   5811   CA SIT     1     -10.000  -4.000  12.550     
ATOM   5812   CA SIT     1     -10.000  -4.000  12.600     
ATOM   5813   CA SIT     1     -10.000  -4.000  12.650     
ATOM   5814   CA SIT     1     -10.000  -4.000  12.700     
ATOM   5815   CA SIT     1     -10.000  -4.000  12.750     
ATOM   5816   CA SIT     1     -10.000  -4.000  12.800     
ATOM   5817   CA SIT     1     -10.000  -4.000  12.850     
ATOM   5818   CA SIT     1     -10.000  -4.000  12.900     
ATOM   5819   CA SIT     1     -10.000  -4.000  12.950     
ATOM   5820   CA SIT     1     -10.000  -4.000  13.000     
ATOM   5821   CA SIT     1     -10.000  -4.000  13.050     
ATOM   5822   CA SIT     1     -10.000  -4.000  13.100     
ATOM   5823   CA SIT     1     -10.000  -4.000  13.150     
ATOM   5824   CA SIT     1     -10.000  -4.000  13.200     
ATOM   5825   CA SIT     1     -10.000  -4.000  13.250     
ATOM   5826   CA SIT     1     -10.000  -4.000  13.300     
ATOM   5827   CA SIT     1     -10.000  -4.000  13.350     
ATOM   5828   CA SIT     1     -10.000  -4.000  13.400     
ATOM   5829   CA SIT     1     -10.000  -4.000  13.450     
ATOM   5830   CA SIT     1     -10.000  -4.000  13.500     
ATOM   5831   CA SIT     1     -10.000  -4.000  13.550     
ATOM   5832   CA SIT     1     -10.000  -4.000  13.600     
ATOM   5833   CA SIT     1     -10.000  -4.000  13.650     
ATOM   5834   CA SIT     1     -10.000  -4.000  13.700     
ATOM   5835   CA SIT     1     -10.000  -4.000  13.750     
ATOM   5836   CA SIT     1     -10.000  -4.000  13.800     
ATOM   5837   CA SIT     1     -10.000  -4.000  13.850     
ATOM   5838   CA SIT     1     -10.000  -4.000  13.900     
ATOM   5839   CA SIT     1     -10.000  -4.000  13.950     
ATOM   5840   CA SIT     1     -10.000  -4.000  14.000     
ATOM   5841   CA SIT     1     -10.000  -4.000  14.050     
ATOM   5842   CA SIT     1     -10.000  -4.000  14.100     
ATOM   5843   CA SIT     1     -10.000  -4.000  14.150     
ATOM   5844   CA SIT     1     -10.000  -4.000  14.200     
ATOM   5845   CA SIT     1     -10.000  -4.000  14.250     
ATOM   5846   CA SIT     1     -10.000  -4.000  14.300     
ATOM   5847   CA SIT     1     -10.000  -4.000  14.350     
ATOM   5848   CA SIT     1     -10.000  -4.000  14.400     
ATOM   5849   CA SIT     1     -10.000  -4.000  14.450     
ATOM   5850   CA SIT     1     -10.000  -4.000  14.500     
ATOM   5851   CA SIT     1     -10.000  -4.000  14.550     
ATOM   5852   CA SIT     1     -10.000  -4.000  14.600     
ATOM   5853   CA SIT     1     -10.000  -4.000  14.650     
ATOM   5854   CA SIT     1     -10.000  -4.000  14.700     
ATOM   5855   CA SIT     1     -10.000  -4.000  14.750     
ATOM   5856   CA SIT     1     -10.000  -4.000  14.800     
ATOM   5857   CA SIT     1     -10.000  -4.000  14.850     
ATOM   5858   CA SIT     1     -10.000  -4.000  14.900     
ATOM   5859   CA SIT     1     -10.000  -4.000  14.950     
ATOM   5860   CA SIT     1     -10.000  -4.000  15.000     
ATOM   5861   CA SIT     1     -10.000  -4.000  15.050     
ATOM   5862   CA SIT     1     -10.000  -4.000  15.100     
ATOM   5863   CA SIT     1     -10.000  -4.000  15.150     
ATOM   5864   CA SIT     1     -10.000  -4.000  15.200     
ATOM   5865   CA SIT     1     -10.000  -4.000  15.250     
ATOM   5866   CA SIT     1     -10.000  -4.000  15.300     
ATOM   5867   CA SIT     1     -10.000  -4.000  15.350     
ATOM   5868   CA SIT     1     -10.000  -4.000  15.400     
ATOM   5869   CA SIT     1     -10.000  -4.000  15.450     
ATOM   5870   CA SIT     1     -10.000  -4.000  15.500     
ATOM   5871   CA SIT     1     -10.000  -4.000  15.550     
ATOM   5872   CA SIT     1     -10.000  -4.000  15.600     
ATOM   5873   CA SIT     1     -10.000  -4.000  15.650     
ATOM   5874   CA SIT     1     -10.000  -4.000  15.700     
ATOM   5875   CA SIT     1     -10.000  -4.000  15.750     
ATOM   5876   CA SIT     1     -10.000  -4.000  15.800     
ATOM   5877   CA SIT     1     -10.000  -4.000  15.850     
ATOM   5878   CA SIT     1     -10.000  -4.000  15.900     
ATOM   5879   CA SIT     1     -10.000  -4.000  15.950     
ATOM   5880   CA SIT     1     -10.000  -4.000  16.000     
ATOM   5881   CA SIT     1     -10.000  -4.000  16.050     
ATOM   5882   CA SIT     1     -10.000  -4.000  16.100     
ATOM   5883   CA SIT     1     -10.000  -4.000  16.150     
ATOM   5884   CA SIT     1     -10.000  -4.000  16.200     
ATOM   5885   CA SIT     1     -10.000  -4.000  16.250     
ATOM   5886   CA SIT     1     -10.000  -4.000  16.300     
ATOM   5887   CA SIT     1     -10.000  -4.000  16.350     
ATOM   5888   CA SIT     1     -10.000  -4.000  16.400     
ATOM   5889   CA SIT     1     -10.000  -4.000  16.450     
ATOM   5890   CA SIT     1     -10.000  -4.000  16.500     
ATOM   5891   CA SIT     1     -10.000  -4.000  16.550     
ATOM   5892   CA SIT     1     -10.000  -4.000  16.600     
ATOM   5893   CA SIT     1     -10.000  -4.000  16.650     
ATOM   5894   CA SIT     1     -10.000  -4.000  16.700     
ATOM   5895   CA SIT     1     -10.000  -4.000  16.750     
ATOM   5896   CA SIT     1     -10.000  -4.000  16.800     
ATOM   5897   CA SIT     1     -10.000  -4.000  16.850     
ATOM   5898   CA SIT     1     -10.000  -4.000  16.900     
ATOM   5899   CA SIT     1     -10.000  -4.000  16.950     
ATOM   5900   CA SIT     1     -10.000  -4.000  17.000     
ATOM   5901   CA SIT     1     -10.000  -4.000  17.050     
ATOM   5902   CA SIT     1     -10.000  -4.000  17.100     
ATOM   5903   CA SIT     1     -10.000  -4.000  17.150     
ATOM   5904   CA SIT     1     -10.000  -4.000  17.200     
ATOM   5905   CA SIT     1     -10.000  -4.000  17.250     
ATOM   5906   CA SIT     1     -10.000  -4.000  17.300     
ATOM   5907   CA SIT     1     -10.000  -4.000  17.350     
ATOM   5908   CA SIT     1     -10.000  -4.000  17.400     
ATOM   5909   CA SIT     1     -10.000  -4.000  17.450     
ATOM   5910   CA SIT     1     -10.000  -4.000  17.500     
ATOM   5911   CA SIT     1     -10.000  -4.000  17.550     
ATOM   5912   CA SIT     1     -10.000  -4.000  17.600     
ATOM   5913   CA SIT     1     -10.000  -4.000  17.650     
ATOM   5914   CA SIT     1     -10.000  -4.000  17.700     
ATOM   5915   CA SIT     1     -10.000  -4.000  17.750     
ATOM   5916   CA SIT     1     -10.000  -4.000  17.800     
ATOM   5917   CA SIT     1     -10.000  -4.000  17.850     
ATOM   5918   CA SIT     1     -10.000  -4.000  17.900     
ATOM   5919   CA SIT     1     -10.000  -4.000  17.950     
ATOM   5920   CA SIT     1     -10.000  -4.000  18.000     
ATOM   5921   CA SIT     1     -10.000  -4.000  18.050     
ATOM   5922   CA SIT     1     -10.000  -4.000  18.100     
ATOM   5923   CA SIT     1     -10.000  -4.000  18.150     
ATOM   5924   CA SIT     1     -10.000  -4.000  18.200     
ATOM   5925   CA SIT     1     -10.000  -4.000  18.250     
ATOM   5926   CA SIT     1     -10.000  -4.000  18.300     
ATOM   5927   CA SIT     1     -10.000  -4.000  18.350     
ATOM   5928   CA SIT     1     -10.000  -4.000  18.400     
ATOM   5929   CA SIT     1     -10.000  -4.000  18.450     
ATOM   5930   CA SIT     1     -10.000  -4.000  18.500     
ATOM   5931   CA SIT     1     -10.000  -4.000  18.550     
ATOM   5932   CA SIT     1     -10.000  -4.000  18.600     
ATOM   5933   CA SIT     1     -10.000  -4.000  18.650     
ATOM   5934   CA SIT     1     -10.000  -4.000  18.700     
ATOM   5935   CA SIT     1     -10.000  -4.000  18.750     
ATOM   5936   CA SIT     1     -10.000  -4.000  18.800     
ATOM   5937   CA SIT     1     -10.000  -4.000  18.850     
ATOM   5938   CA SIT     1     -10.000  -4.000  18.900     
ATOM   5939   CA SIT     1     -10.000  -4.000  18.950     
ATOM   5940   CA SIT     1     -10.000  -4.000  19.000     
ATOM   5941   CA SIT     1     -10.000  -4.000  19.050     
ATOM   5942   CA SIT     1     -10.000  -4.000  19.100     
ATOM   5943   CA SIT     1     -10.000  -4.000  19.150     
ATOM   5944   CA SIT     1     -10.000  -4.000  19.200     
ATOM   5945   CA SIT     1     -10.000  -4.000  19.250     
ATOM   5946   CA SIT     1     -10.000  -4.000  19.300     
ATOM   5947   CA SIT     1     -10.000  -4.000  19.350     
ATOM   5948   CA SIT     1     -10.000  -4.000  19.400     
ATOM   5949   CA SIT     1     -10.000  -4.000  19.450     
ATOM   5950   CA SIT     1     -10.000  -2.000   2.000     
ATOM   5951   CA SIT     1     -10.000  -2.000   2.050     
ATOM   5952   CA SIT     1     -10.000  -2.000   2.100     
ATOM   5953   CA SIT     1     -10.000  -2.000   2.150     
ATOM   5954   CA SIT     1     -10.000  -2.000   2.200     
ATOM   5955   CA SIT     1     -10.000  -2.000   2.250     
ATOM   5956   CA SIT     1     -10.000  -2.000   2.300     
ATOM   5957   CA SIT     1     -10.000  -2.000   2.350     
ATOM   5958   CA SIT     1     -10.000  -2.000   2.400     
ATOM   5959   CA SIT     1     -10.000  -2.000   2.450     
ATOM   5960   CA SIT     1     -10.000  -2.000   2.500     
ATOM   5961   CA SIT     1     -10.000  -2.000   2.550     
ATOM   5962   CA SIT     1     -10.000  -2.000   2.600     
ATOM   5963   CA SIT     1     -10.000  -2.000   2.650     
ATOM   5964   CA SIT     1     -10.000  -2.000   2.700     
ATOM   5965   CA SIT     1     -10.000  -2.000   2.750     
ATOM   5966   CA SIT     1     -10.000  -2.000   2.800     
ATOM   5967   CA SIT     1     -10.000  -2.000   2.850     
ATOM   5968   CA SIT     1     -10.000  -2.000   2.900     
ATOM   5969   CA SIT     1     -10.000  -2.000   2.950     
ATOM   5970   CA SIT     1     -10.000  -2.000   3.000     
ATOM   5971   CA SIT     1     -10.000  -2.000   3.050     
ATOM   5972   CA SIT     1     -10.000  -2.000   3.100     
ATOM   5973   CA SIT     1     -10.000  -2.000   3.150     
ATOM   5974   CA SIT     1     -10.000  -2.000   3.200     
ATOM   5975   CA SIT     1     -10.000  -2.000   3.250     
ATOM   5976   CA SIT     1     -10.000  -2.000   3.300     
ATOM   5977   CA SIT     1     -10.000  -2.000   3.350     
ATOM   5978   CA SIT     1     -10.000  -2.000   3.400     
ATOM   5979   CA SIT     1     -10.000  -2.000   3.450     
ATOM   5980   CA SIT     1     -10.000  -2.000   3.500     
ATOM   5981   CA SIT     1     -10.000  -2.000   3.550     
ATOM   5982   CA SIT     1     -10.000  -2.000   3.600     
ATOM   5983   CA SIT     1     -10.000  -2.000   3.650     
ATOM   5984   CA SIT     1     -10.000  -2.000   3.700     
ATOM   5985   CA SIT     1     -10.000  -2.000   3.750     
ATOM   5986   CA SIT     1     -10.000  -2.000   3.800     
ATOM   5987   CA SIT     1     -10.000  -2.000   3.850     
ATOM   5988   CA SIT     1     -10.000  -2.000   3.900     
ATOM   5989   CA SIT     1     -10.000  -2.000   3.950     
ATOM   5990   CA SIT     1     -10.000  -2.000   4.000     
ATOM   5991   CA SIT     1     -10.000  -2.000   4.050     
ATOM   5992   CA SIT     1     -10.000  -2.000   4.100     
ATOM   5993   CA SIT     1     -10.000  -2.000   4.150     
ATOM   5994   CA SIT     1     -10.000  -2.000   4.200     
ATOM   5995   CA SIT     1     -10.000  -2.000   4.250     
ATOM   5996   CA SIT     1     -10.000  -2.000   4.300     
ATOM   5997   CA SIT     1     -10.000  -2.000   4.350     
ATOM   5998   CA SIT     1     -10.000  -2.000   4.400     
ATOM   5999   CA SIT     1     -10.000  -2.000   4.450     
ATOM   6000   CA SIT     1     -10.000  -2.000   4.500     
ATOM   6001   CA SIT     1     -10.000  -2.000   4.550     
ATOM   6002   CA SIT     1     -10.000  -2.000   4.600     
ATOM   6003   CA SIT     1     -10.000  -2.000   4.650     
ATOM   6004   CA SIT     1     -10.000  -2.000   4.700     
ATOM   6005   CA SIT     1     -10.000  -2.000   4.750     
ATOM   6006   CA SIT     1     -10.000  -2.000   4.800     
ATOM   6007   CA SIT     1     -10.000  -2.000   4.850     
ATOM   6008   CA SIT     1     -10.000  -2.000   4.900     
ATOM   6009   CA SIT     1     -10.000  -2.000   4.950     
ATOM   6010   CA SIT     1     -10.000  -2.000   5.000     
ATOM   6011   CA SIT     1     -10.000  -2.000   5.050     
ATOM   6012   CA SIT     1     -10.000  -2.000   5.100     
ATOM   6013   CA SIT     1     -10.000  -2.000   5.150     
ATOM   6014   CA SIT     1     -10.000  -2.000   5.200     
ATOM   6015   CA SIT     1     -10.000  -2.000   5.250     
ATOM   6016   CA SIT     1     -10.000  -2.000   5.300     
ATOM   6017   CA SIT     1     -10.000  -2.000   5.350     
ATOM   6018   CA SIT     1     -10.000  -2.000   5.400     
ATOM   6019   CA SIT     1     -10.000  -2.000   5.450     
ATOM   6020   CA SIT     1     -10.000  -2.000   5.500     
ATOM   6021   CA SIT     1     -10.000  -2.000   5.550     
ATOM   6022   CA SIT     1     -10.000  -2.000   5.600     
ATOM   6023   CA SIT     1     -10.000  -2.000   5.650     
ATOM   6024   CA SIT     1     -10.000  -2.000   5.700     
ATOM   6025   CA SIT     1     -10.000  -2.000   5.750     
ATOM   6026   CA SIT     1     -10.000  -2.000   5.800     
ATOM   6027   CA SIT     1     -10.000  -2.000   5.850     
ATOM   6028   CA SIT     1     -10.000  -2.000   5.900     
ATOM   6029   CA SIT     1     -10.000  -2.000   5.950     
ATOM   6030   CA SIT     1     -10.000  -2.000   6.000     
ATOM   6031   CA SIT     1     -10.000  -2.000   6.050     
ATOM   6032   CA SIT     1     -10.000  -2.000   6.100     
ATOM   6033   CA SIT     1     -10.000  -2.000   6.150     
ATOM   6034   CA SIT     1     -10.000  -2.000   6.200     
ATOM   6035   CA SIT     1     -10.000  -2.000   6.250     
ATOM   6036   CA SIT     1     -10.000  -2.000   6.300     
ATOM   6037   CA SIT     1     -10.000  -2.000   6.350     
ATOM   6038   CA SIT     1     -10.000  -2.000   6.400     
ATOM   6039   CA SIT     1     -10.000  -2.000   6.450     
ATOM   6040   CA SIT     1     -10.000  -2.000   6.500     
ATOM   6041   CA SIT     1     -10.000  -2.000   6.550     
ATOM   6042   CA SIT     1     -10.000  -2.000   6.600     
ATOM   6043   CA SIT     1     -10.000  -2.000   6.650     
ATOM   6044   CA SIT     1     -10.000  -2.000   6.700     
ATOM   6045   CA SIT     1     -10.000  -2.000   6.750     
ATOM   6046   CA SIT     1     -10.000  -2.000   6.800     
ATOM   6047   CA SIT     1     -10.000  -2.000   6.850     
ATOM   6048   CA SIT     1     -10.000  -2.000   6.900     
ATOM   6049   CA SIT     1     -10.000  -2.000   6.950     
ATOM   6050   CA SIT     1     -10.000  -2.000   7.000     
ATOM   6051   CA SIT     1     -10.000  -2.000   7.050     
ATOM   6052   CA SIT     1     -10.000  -2.000   7.100     
ATOM   6053   CA SIT     1     -10.000  -2.000   7.150     
ATOM   6054   CA SIT     1     -10.000  -2.000   7.200     
ATOM   6055   CA SIT     1     -10.000  -2.000   7.250     
ATOM   6056   CA SIT     1     -10.000  -2.000   7.300     
ATOM   6057   CA SIT     1     -10.000  -2.000   7.350     
ATOM   6058   CA SIT     1     -10.000  -2.000   7.400     
ATOM   6059   CA SIT     1     -10.000  -2.000   7.450     
ATOM   6060   CA SIT     1     -10.000  -2.000   7.500     
ATOM   6061   CA SIT     1     -10.000  -2.000   7.550     
ATOM   6062   CA SIT     1     -10.000  -2.000   7.600     
ATOM   6063   CA SIT     1     -10.000  -2.000   7.650     
ATOM   6064   CA SIT     1     -10.000  -2.000   7.700     
ATOM   6065   CA SIT     1     -10.000  -2.000   7.750     
ATOM   6066   CA SIT     1     -10.000  -2.000   7.800     
ATOM   6067   CA SIT     1     -10.000  -2.000   7.850     
ATOM   6068   CA SIT     1     -10.000  -2.000   7.900     
ATOM   6069   CA SIT     1     -10.000  -2.000   7.950     
ATOM   6070   CA SIT     1     -10.000  -2.000   8.000     
ATOM   6071   CA SIT     1     -10.000  -2.000   8.050     
ATOM   6072   CA SIT     1     -10.000  -2.000   8.100     
ATOM   6073   CA SIT     1     -10.000  -2.000   8.150     
ATOM   6074   CA SIT     1     -10.000  -2.000   8.200     
ATOM   6075   CA SIT     1     -10.000  -2.000   8.250     
ATOM   6076   CA SIT     1     -10.000  -2.000   8.300     
ATOM   6077   CA SIT     1     -10.000  -2.000   8.350     
ATOM   6078   CA SIT     1     -10.000  -2.000   8.400     
ATOM   6079   CA SIT     1     -10.000  -2.000   8.450     
ATOM   6080   CA SIT     1     -10.000  -2.000   8.500     
ATOM   6081   CA SIT     1     -10.000  -2.000   8.550     
ATOM   6082   CA SIT     1     -10.000  -2.000   8.600     
ATOM   6083   CA SIT     1     -10.000  -2.000   8.650     
ATOM   6084   CA SIT     1     -10.000  -2.000   8.700     
ATOM   6085   CA SIT     1     -10.000  -2.000   8.750     
ATOM   6086   CA SIT     1     -10.000  -2.000   8.800     
ATOM   6087   CA SIT     1     -10.000  -2.000   8.850     
ATOM   6088   CA SIT     1     -10.000  -2.000   8.900     
ATOM   6089   CA SIT     1     -10.000  -2.000   8.950     
ATOM   6090   CA SIT     1     -10.000  -2.000   9.000     
ATOM   6091   CA SIT     1     -10.000  -2.000   9.050     
ATOM   6092   CA SIT     1     -10.000  -2.000   9.100     
ATOM   6093   CA SIT     1     -10.000  -2.000   9.150     
ATOM   6094   CA SIT     1     -10.000  -2.000   9.200     
ATOM   6095   CA SIT     1     -10.000  -2.000   9.250     
ATOM   6096   CA SIT     1     -10.000  -2.000   9.300     
ATOM   6097   CA SIT     1     -10.000  -2.000   9.350     
ATOM   6098   CA SIT     1     -10.000  -2.000   9.400     
ATOM   6099   CA SIT     1     -10.000  -2.000   9.450     
ATOM   6100   CA SIT     1     -10.000  -2.000   9.500     
ATOM   6101   CA SIT     1     -10.000  -2.000   9.550     
ATOM   6102   CA SIT     1     -10.000  -2.000   9.600     
ATOM   6103   CA SIT     1     -10.000  -2.000   9.650     
ATOM   6104   CA SIT     1     -10.000  -2.000   9.700     
ATOM   6105   CA SIT     1     -10.000  -2.000   9.750     
ATOM   6106   CA SIT     1     -10.000  -2.000   9.800     
ATOM   6107   CA SIT     1     -10.000  -2.000   9.850     
ATOM   6108   CA SIT     1     -10.000  -2.000   9.900     
ATOM   6109   CA SIT     1     -10.000  -2.000   9.950     
ATOM   6110   CA SIT     1     -10.000  -2.000  10.000     
ATOM   6111   CA SIT     1     -10.000  -2.000  10.050     
ATOM   6112   CA SIT     1     -10.000  -2.000  10.100     
ATOM   6113   CA SIT     1     -10.000  -2.000  10.150     
ATOM   6114   CA SIT     1     -10.000  -2.000  10.200     
ATOM   6115   CA SIT     1     -10.000  -2.000  10.250     
ATOM   6116   CA SIT     1     -10.000  -2.000  10.300     
ATOM   6117   CA SIT     1     -10.000  -2.000  10.350     
ATOM   6118   CA SIT     1     -10.000  -2.000  10.400     
ATOM   6119   CA SIT     1     -10.000  -2.000  10.450     
ATOM   6120   CA SIT     1     -10.000  -2.000  10.500     
ATOM   6121   CA SIT     1     -10.000  -2.000  10.550     
ATOM   6122   CA SIT     1     -10.000  -2.000  10.600     
ATOM   6123   CA SIT     1     -10.000  -2.000  10.650     
ATOM   6124   CA SIT     1     -10.000  -2.000  10.700     
ATOM   6125   CA SIT     1     -10.000  -2.000  10.750     
ATOM   6126   CA SIT     1     -10.000  -2.000  10.800     
ATOM   6127   CA SIT     1     -10.000  -2.000  10.850     
ATOM   6128   CA SIT     1     -10.000  -2.000  10.900     
ATOM   6129   CA SIT     1     -10.000  -2.000  10.950     
ATOM   6130   CA SIT     1     -10.000  -2.000  11.000     
ATOM   6131   CA SIT     1     -10.000  -2.000  11.050     
ATOM   6132   CA SIT     1     -10.000  -2.000  11.100     
ATOM   6133   CA SIT     1     -10.000  -2.000  11.150     
ATOM   6134   CA SIT     1     -10.000  -2.000  11.200     
ATOM   6135   CA SIT     1     -10.000  -2.000  11.250     
ATOM   6136   CA SIT     1     -10.000  -2.000  11.300     
ATOM   6137   CA SIT     1     -10.000  -2.000  11.350     
ATOM   6138   CA SIT     1     -10.000  -2.000  11.400     
ATOM   6139   CA SIT     1     -10.000  -2.000  11.450     
ATOM   6140   CA SIT     1     -10.000  -2.000  11.500     
ATOM   6141   CA SIT     1     -10.000  -2.000  11.550     
ATOM   6142   CA SIT     1     -10.000  -2.000  11.600     
ATOM   6143   CA SIT     1     -10.000  -2.000  11.650     
ATOM   6144   CA SIT     1     -10.000  -2.000  11.700     
ATOM   6145   CA SIT     1     -10.000  -2.000  11.750     
ATOM   6146   CA SIT     1     -10.000  -2.000  11.800     
ATOM   6147   CA SIT     1     -10.000  -2.000  11.850     
ATOM   6148   CA SIT     1     -10.000  -2.000  11.900     
ATOM   6149   CA SIT     1     -10.000  -2.000  11.950     
ATOM   6150   CA SIT     1     -10.000  -2.000  12.000     
ATOM   6151   CA SIT     1     -10.000  -2.000  12.050     
ATOM   6152   CA SIT     1     -10.000  -2.000  12.100     
ATOM   6153   CA SIT     1     -10.000  -2.000  12.150     
ATOM   6154   CA SIT     1     -10.000  -2.000  12.200     
ATOM   6155   CA SIT     1     -10.000  -2.000  12.250     
ATOM   6156   CA SIT     1     -10.000  -2.000  12.300     
ATOM   6157   CA SIT     1     -10.000  -2.000  12.350     
ATOM   6158   CA SIT     1     -10.000  -2.000  12.400     
ATOM   6159   CA SIT     1     -10.000  -2.000  12.450     
ATOM   6160   CA SIT     1     -10.000  -2.000  12.500     
ATOM   6161   CA SIT     1     -10.000  -2.000  12.550     
ATOM   6162   CA SIT     1     -10.000  -2.000  12.600     
ATOM   6163   CA SIT     1     -10.000  -2.000  12.650     
ATOM   6164   CA SIT     1     -10.000  -2.000  12.700     
ATOM   6165   CA SIT     1     -10.000  -2.000  12.750     
ATOM   6166   CA SIT     1     -10.000  -2.000  12.800     
ATOM   6167   CA SIT     1     -10.000  -2.000  12.850     
ATOM   6168   CA SIT     1     -10.000  -2.000  12.900     
ATOM   6169   CA SIT     1     -10.000  -2.000  12.950     
ATOM   6170   CA SIT     1     -10.000  -2.000  13.000     
ATOM   6171   CA SIT     1     -10.000  -2.000  13.050     
ATOM   6172   CA SIT     1     -10.000  -2.000  13.100     
ATOM   6173   CA SIT     1     -10.000  -2.000  13.150     
ATOM   6174   CA SIT     1     -10.000  -2.000  13.200     
ATOM   6175   CA SIT     1     -10.000  -2.000  13.250     
ATOM   6176   CA SIT     1     -10.000  -2.000  13.300     
ATOM   6177   CA SIT     1     -10.000  -2.000  13.350     
ATOM   6178   CA SIT     1     -10.000  -2.000  13.400     
ATOM   6179   CA SIT     1     -10.000  -2.000  13.450     
ATOM   6180   CA SIT     1     -10.000  -2.000  13.500     
ATOM   6181   CA SIT     1     -10.000  -2.000  13.550     
ATOM   6182   CA SIT     1     -10.000  -2.000  13.600     
ATOM   6183   CA SIT     1     -10.000  -2.000  13.650     
ATOM   6184   CA SIT     1     -10.000  -2.000  13.700     
ATOM   6185   CA SIT     1     -10.000  -2.000  13.750     
ATOM   6186   CA SIT     1     -10.000  -2.000  13.800     
ATOM   6187   CA SIT     1     -10.000  -2.000  13.850     
ATOM   6188   CA SIT     1     -10.000  -2.000  13.900     
ATOM   6189   CA SIT     1     -10.000  -2.000  13.950     
ATOM   6190   CA SIT     1     -10.000  -2.000  14.000     
ATOM   6191   CA SIT     1     -10.000  -2.000  14.050     
ATOM   6192   CA SIT     1     -10.000  -2.000  14.100     
ATOM   6193   CA SIT     1     -10.000  -2.000  14.150     
ATOM   6194   CA SIT     1     -10.000  -2.000  14.200     
ATOM   6195   CA SIT     1     -10.000  -2.000  14.250     
ATOM   6196   CA SIT     1     -10.000  -2.000  14.300     
ATOM   6197   CA SIT     1     -10.000  -2.000  14.350     
ATOM   6198   CA SIT     1     -10.000  -2.000  14.400     
ATOM   6199   CA SIT     1     -10.000  -2.000  14.450     
ATOM   6200   CA SIT     1     -10.000  -2.000  14.500     
ATOM   6201   CA SIT     1     -10.000  -2.000  14.550     
ATOM   6202   CA SIT     1     -10.000  -2.000  14.600     
ATOM   6203   CA SIT     1     -10.000  -2.000  14.650     
ATOM   6204   CA SIT     1     -10.000  -2.000  14.700     
ATOM   6205   CA SIT     1     -10.000  -2.000  14.750     
ATOM   6206   CA SIT     1     -10.000  -2.000  14.800     
ATOM   6207   CA SIT     1     -10.000  -2.000  14.850     
ATOM   6208   CA SIT     1     -10.000  -2.000  14.900     
ATOM   6209   CA SIT     1     -10.000  -2.000  14.950     
ATOM   6210   CA SIT     1     -10.000  -2.000  15.000     
ATOM   6211   CA SIT     1     -10.000  -2.000  15.050     
ATOM   6212   CA SIT     1     -10.000  -2.000  15.100     
ATOM   6213   CA SIT     1     -10.000  -2.000  15.150     
ATOM   6214   CA SIT     1     -10.000  -2.000  15.200     
ATOM   6215   CA SIT     1     -10.000  -2.000  15.250     
ATOM   6216   CA SIT     1     -10.000  -2.000  15.300     
ATOM   6217   CA SIT     1     -10.000  -2.000  15.350     
ATOM   6218   CA SIT     1     -10.000  -2.000  15.400     
ATOM   6219   CA SIT     1     -10.000  -2.000  15.450     
ATOM   6220   CA SIT     1     -10.000  -2.000  15.500     
ATOM   6221   CA SIT     1     -10.000  -2.000  15.550     
ATOM   6222   CA SIT     1     -10.000  -2.000  15.600     
ATOM   6223   CA SIT     1     -10.000  -2.000  15.650     
ATOM   6224   CA SIT     1     -10.000  -2.000  15.700     
ATOM   6225   CA SIT     1     -10.000  -2.000  15.750     
ATOM   6226   CA SIT     1     -10.000  -2.000  15.800     
ATOM   6227   CA SIT     1     -10.000  -2.000  15.850     
ATOM   6228   CA SIT     1     -10.000  -2.000  15.900     
ATOM   6229   CA SIT     1     -10.000  -2.000  15.950     
ATOM   6230   CA SIT     1     -10.000  -2.000  16.000     
ATOM   6231   CA SIT     1     -10.000  -2.000  16.050     
ATOM   6232   CA SIT     1     -10.000  -2.000  16.100     
ATOM   6233   CA SIT     1     -10.000  -2.000  16.150     
ATOM   6234   CA SIT     1     -10.000  -2.000  16.200     
ATOM   6235   CA SIT     1     -10.000  -2.000  16.250     
ATOM   6236   CA SIT     1     -10.000  -2.000  16.300     
ATOM   6237   CA SIT     1     -10.000  -2.000  16.350     
ATOM   6238   CA SIT     1     -10.000  -2.000  16.400     
ATOM   6239   CA SIT     1     -10.000  -2.000  16.450     
ATOM   6240   CA SIT     1     -10.000  -2.000  16.500     
ATOM   6241   CA SIT     1     -10.000  -2.000  16.550     
ATOM   6242   CA SIT     1     -10.000  -2.000  16.600     
ATOM   6243   CA SIT     1     -10.000  -2.000  16.650     
ATOM   6244   CA SIT     1     -10.000  -2.000  16.700     
ATOM   6245   CA SIT     1     -10.000  -2.000  16.750     
ATOM   6246   CA SIT     1     -10.000  -2.000  16.800     
ATOM   6247   CA SIT     1     -10.000  -2.000  16.850     
ATOM   6248   CA SIT     1     -10.000  -2.000  16.900     
ATOM   6249   CA SIT     1     -10.000  -2.000  16.950     
ATOM   6250   CA SIT     1     -10.000  -2.000  17.000     
ATOM   6251   CA SIT     1     -10.000  -2.000  17.050     
ATOM   6252   CA SIT     1     -10.000  -2.000  17.100     
ATOM   6253   CA SIT     1     -10.000  -2.000  17.150     
ATOM   6254   CA SIT     1     -10.000  -2.000  17.200     
ATOM   6255   CA SIT     1     -10.000  -2.000  17.250     
ATOM   6256   CA SIT     1     -10.000  -2.000  17.300     
ATOM   6257   CA SIT     1     -10.000  -2.000  17.350     
ATOM   6258   CA SIT     1     -10.000  -2.000  17.400     
ATOM   6259   CA SIT     1     -10.000  -2.000  17.450     
ATOM   6260   CA SIT     1     -10.000  -2.000  17.500     
ATOM   6261   CA SIT     1     -10.000  -2.000  17.550     
ATOM   6262   CA SIT     1     -10.000  -2.000  17.600     
ATOM   6263   CA SIT     1     -10.000  -2.000  17.650     
ATOM   6264   CA SIT     1     -10.000  -2.000  17.700     
ATOM   6265   CA SIT     1     -10.000  -2.000  17.750     
ATOM   6266   CA SIT     1     -10.000  -2.000  17.800     
ATOM   6267   CA SIT     1     -10.000  -2.000  17.850     
ATOM   6268   CA SIT     1     -10.000  -2.000  17.900     
ATOM   6269   CA SIT     1     -10.000  -2.000  17.950     
ATOM   6270   CA SIT     1     -10.000  -2.000  18.000     
ATOM   6271   CA SIT     1     -10.000  -2.000  18.050     
ATOM   6272   CA SIT     1     -10.000  -2.000  18.100     
ATOM   6273   CA SIT     1     -10.000  -2.000  18.150     
ATOM   6274   CA SIT     1     -10.000  -2.000  18.200     
ATOM   6275   CA SIT     1     -10.000  -2.000  18.250     
ATOM   6276   CA SIT     1     -10.000  -2.000  18.300     
ATOM   6277   CA SIT     1     -10.000  -2.000  18.350     
ATOM   6278   CA SIT     1     -10.000  -2.000  18.400     
ATOM   6279   CA SIT     1     -10.000  -2.000  18.450     
ATOM   6280   CA SIT     1     -10.000  -2.000  18.500     
ATOM   6281   CA SIT     1     -10.000  -2.000  18.550     
ATOM   6282   CA SIT     1     -10.000  -2.000  18.600     
ATOM   6283   CA SIT     1     -10.000  -2.000  18.650     
ATOM   6284   CA SIT     1     -10.000  -2.000  18.700     
ATOM   6285   CA SIT     1     -10.000  -2.000  18.750     
ATOM   6286   CA SIT     1     -10.000  -2.000  18.800     
ATOM   6287   CA SIT     1     -10.000  -2.000  18.850     
ATOM   6288   CA SIT     1     -10.000  -2.000  18.900     
ATOM   6289   CA SIT     1     -10.000  -2.000  18.950     
ATOM   6290   CA SIT     1     -10.000  -2.000  19.000     
ATOM   6291   CA SIT     1     -10.000  -2.000  19.050     
ATOM   6292   CA SIT     1     -10.000  -2.000  19.100     
ATOM   6293   CA SIT     1     -10.000  -2.000  19.150     
ATOM   6294   CA SIT     1     -10.000  -2.000  19.200     
ATOM   6295   CA SIT     1     -10.000  -2.000  19.250     
ATOM   6296   CA SIT     1     -10.000  -2.000  19.300     
ATOM   6297   CA SIT     1     -10.000  -2.000  19.350     
ATOM   6298   CA SIT     1     -10.000  -2.000  19.400     
ATOM   6299   CA SIT     1     -10.000  -2.000  19.450     
ATOM   6300   CA SIT     1     -10.000   0.000   2.000     
ATOM   6301   CA SIT     1     -10.000   0.000   2.050     
ATOM   6302   CA SIT     1     -10.000   0.000   2.100     
ATOM   6303   CA SIT     1     -10.000   0.000   2.150     
ATOM   6304   CA SIT     1     -10.000   0.000   2.200     
ATOM   6305   CA SIT     1     -10.000   0.000   2.250     
ATOM   6306   CA SIT     1     -10.000   0.000   2.300     
ATOM   6307   CA SIT     1     -10.000   0.000   2.350     
ATOM   6308   CA SIT     1     -10.000   0.000   2.400     
ATOM   6309   CA SIT     1     -10.000   0.000   2.450     
ATOM   6310   CA SIT     1     -10.000   0.000   2.500     
ATOM   6311   CA SIT     1     -10.000   0.000   2.550     
ATOM   6312   CA SIT     1     -10.000   0.000   2.600     
ATOM   6313   CA SIT     1     -10.000   0.000   2.650     
ATOM   6314   CA SIT     1     -10.000   0.000   2.700     
ATOM   6315   CA SIT     1     -10.000   0.000   2.750     
ATOM   6316   CA SIT     1     -10.000   0.000   2.800     
ATOM   6317   CA SIT     1     -10.000   0.000   2.850     
ATOM   6318   CA SIT     1     -10.000   0.000   2.900     
ATOM   6319   CA SIT     1     -10.000   0.000   2.950     
ATOM   6320   CA SIT     1     -10.000   0.000   3.000     
ATOM   6321   CA SIT     1     -10.000   0.000   3.050     
ATOM   6322   CA SIT     1     -10.000   0.000   3.100     
ATOM   6323   CA SIT     1     -10.000   0.000   3.150     
ATOM   6324   CA SIT     1     -10.000   0.000   3.200     
ATOM   6325   CA SIT     1     -10.000   0.000   3.250     
ATOM   6326   CA SIT     1     -10.000   0.000   3.300     
ATOM   6327   CA SIT     1     -10.000   0.000   3.350     
ATOM   6328   CA SIT     1     -10.000   0.000   3.400     
ATOM   6329   CA SIT     1     -10.000   0.000   3.450     
ATOM   6330   CA SIT     1     -10.000   0.000   3.500     
ATOM   6331   CA SIT     1     -10.000   0.000   3.550     
ATOM   6332   CA SIT     1     -10.000   0.000   3.600     
ATOM   6333   CA SIT     1     -10.000   0.000   3.650     
ATOM   6334   CA SIT     1     -10.000   0.000   3.700     
ATOM   6335   CA SIT     1     -10.000   0.000   3.750     
ATOM   6336   CA SIT     1     -10.000   0.000   3.800     
ATOM   6337   CA SIT     1     -10.000   0.000   3.850     
ATOM   6338   CA SIT     1     -10.000   0.000   3.900     
ATOM   6339   CA SIT     1     -10.000   0.000   3.950     
ATOM   6340   CA SIT     1     -10.000   0.000   4.000     
ATOM   6341   CA SIT     1     -10.000   0.000   4.050     
ATOM   6342   CA SIT     1     -10.000   0.000   4.100     
ATOM   6343   CA SIT     1     -10.000   0.000   4.150     
ATOM   6344   CA SIT     1     -10.000   0.000   4.200     
ATOM   6345   CA SIT     1     -10.000   0.000   4.250     
ATOM   6346   CA SIT     1     -10.000   0.000   4.300     
ATOM   6347   CA SIT     1     -10.000   0.000   4.350     
ATOM   6348   CA SIT     1     -10.000   0.000   4.400     
ATOM   6349   CA SIT     1     -10.000   0.000   4.450     
ATOM   6350   CA SIT     1     -10.000   0.000   4.500     
ATOM   6351   CA SIT     1     -10.000   0.000   4.550     
ATOM   6352   CA SIT     1     -10.000   0.000   4.600     
ATOM   6353   CA SIT     1     -10.000   0.000   4.650     
ATOM   6354   CA SIT     1     -10.000   0.000   4.700     
ATOM   6355   CA SIT     1     -10.000   0.000   4.750     
ATOM   6356   CA SIT     1     -10.000   0.000   4.800     
ATOM   6357   CA SIT     1     -10.000   0.000   4.850     
ATOM   6358   CA SIT     1     -10.000   0.000   4.900     
ATOM   6359   CA SIT     1     -10.000   0.000   4.950     
ATOM   6360   CA SIT     1     -10.000   0.000   5.000     
ATOM   6361   CA SIT     1     -10.000   0.000   5.050     
ATOM   6362   CA SIT     1     -10.000   0.000   5.100     
ATOM   6363   CA SIT     1     -10.000   0.000   5.150     
ATOM   6364   CA SIT     1     -10.000   0.000   5.200     
ATOM   6365   CA SIT     1     -10.000   0.000   5.250     
ATOM   6366   CA SIT     1     -10.000   0.000   5.300     
ATOM   6367   CA SIT     1     -10.000   0.000   5.350     
ATOM   6368   CA SIT     1     -10.000   0.000   5.400     
ATOM   6369   CA SIT     1     -10.000   0.000   5.450     
ATOM   6370   CA SIT     1     -10.000   0.000   5.500     
ATOM   6371   CA SIT     1     -10.000   0.000   5.550     
ATOM   6372   CA SIT     1     -10.000   0.000   5.600     
ATOM   6373   CA SIT     1     -10.000   0.000   5.650     
ATOM   6374   CA SIT     1     -10.000   0.000   5.700     
ATOM   6375   CA SIT     1     -10.000   0.000   5.750     
ATOM   6376   CA SIT     1     -10.000   0.000   5.800     
ATOM   6377   CA SIT     1     -10.000   0.000   5.850     
ATOM   6378   CA SIT     1     -10.000   0.000   5.900     
ATOM   6379   CA SIT     1     -10.000   0.000   5.950     
ATOM   6380   CA SIT     1     -10.000   0.000   6.000     
ATOM   6381   CA SIT     1     -10.000   0.000   6.050     
ATOM   6382   CA SIT     1     -10.000   0.000   6.100     
ATOM   6383   CA SIT     1     -10.000   0.000   6.150     
ATOM   6384   CA SIT     1     -10.000   0.000   6.200     
ATOM   6385   CA SIT     1     -10.000   0.000   6.250     
ATOM   6386   CA SIT     1     -10.000   0.000   6.300     
ATOM   6387   CA SIT     1     -10.000   0.000   6.350     
ATOM   6388   CA SIT     1     -10.000   0.000   6.400     
ATOM   6389   CA SIT     1     -10.000   0.000   6.450     
ATOM   6390   CA SIT     1     -10.000   0.000   6.500     
ATOM   6391   CA SIT     1     -10.000   0.000   6.550     
ATOM   6392   CA SIT     1     -10.000   0.000   6.600     
ATOM   6393   CA SIT     1     -10.000   0.000   6.650     
ATOM   6394   CA SIT     1     -10.000   0.000   6.700     
ATOM   6395   CA SIT     1     -10.000   0.000   6.750     
ATOM   6396   CA SIT     1     -10.000   0.000   6.800     
ATOM   6397   CA SIT     1     -10.000   0.000   6.850     
ATOM   6398   CA SIT     1     -10.000   0.000   6.900     
ATOM   6399   CA SIT     1     -10.000   0.000   6.950     
ATOM   6400   CA SIT     1     -10.000   0.000   7.000     
ATOM   6401   CA SIT     1     -10.000   0.000   7.050     
ATOM   6402   CA SIT     1     -10.000   0.000   7.100     
ATOM   6403   CA SIT     1     -10.000   0.000   7.150     
ATOM   6404   CA SIT     1     -10.000   0.000   7.200     
ATOM   6405   CA SIT     1     -10.000   0.000   7.250     
ATOM   6406   CA SIT     1     -10.000   0.000   7.300     
ATOM   6407   CA SIT     1     -10.000   0.000   7.350     
ATOM   6408   CA SIT     1     -10.000   0.000   7.400     
ATOM   6409   CA SIT     1     -10.000   0.000   7.450     
ATOM   6410   CA SIT     1     -10.000   0.000   7.500     
ATOM   6411   CA SIT     1     -10.000   0.000   7.550     
ATOM   6412   CA SIT     1     -10.000   0.000   7.600     
ATOM   6413   CA SIT     1     -10.000   0.000   7.650     
ATOM   6414   CA SIT     1     -10.000   0.000   7.700     
ATOM   6415   CA SIT     1     -10.000   0.000   7.750     
ATOM   6416   CA SIT     1     -10.000   0.000   7.800     
ATOM   6417   CA SIT     1     -10.000   0.000   7.850     
ATOM   6418   CA SIT     1     -10.000   0.000   7.900     
ATOM   6419   CA SIT     1     -10.000   0.000   7.950     
ATOM   6420   CA SIT     1     -10.000   0.000   8.000     
ATOM   6421   CA SIT     1     -10.000   0.000   8.050     
ATOM   6422   CA SIT     1     -10.000   0.000   8.100     
ATOM   6423   CA SIT     1     -10.000   0.000   8.150     
ATOM   6424   CA SIT     1     -10.000   0.000   8.200     
ATOM   6425   CA SIT     1     -10.000   0.000   8.250     
ATOM   6426   CA SIT     1     -10.000   0.000   8.300     
ATOM   6427   CA SIT     1     -10.000   0.000   8.350     
ATOM   6428   CA SIT     1     -10.000   0.000   8.400     
ATOM   6429   CA SIT     1     -10.000   0.000   8.450     
ATOM   6430   CA SIT     1     -10.000   0.000   8.500     
ATOM   6431   CA SIT     1     -10.000   0.000   8.550     
ATOM   6432   CA SIT     1     -10.000   0.000   8.600     
ATOM   6433   CA SIT     1     -10.000   0.000   8.650     
ATOM   6434   CA SIT     1     -10.000   0.000   8.700     
ATOM   6435   CA SIT     1     -10.000   0.000   8.750     
ATOM   6436   CA SIT     1     -10.000   0.000   8.800     
ATOM   6437   CA SIT     1     -10.000   0.000   8.850     
ATOM   6438   CA SIT     1     -10.000   0.000   8.900     
ATOM   6439   CA SIT     1     -10.000   0.000   8.950     
ATOM   6440   CA SIT     1     -10.000   0.000   9.000     
ATOM   6441   CA SIT     1     -10.000   0.000   9.050     
ATOM   6442   CA SIT     1     -10.000   0.000   9.100     
ATOM   6443   CA SIT     1     -10.000   0.000   9.150     
ATOM   6444   CA SIT     1     -10.000   0.000   9.200     
ATOM   6445   CA SIT     1     -10.000   0.000   9.250     
ATOM   6446   CA SIT     1     -10.000   0.000   9.300     
ATOM   6447   CA SIT     1     -10.000   0.000   9.350     
ATOM   6448   CA SIT     1     -10.000   0.000   9.400     
ATOM   6449   CA SIT     1     -10.000   0.000   9.450     
ATOM   6450   CA SIT     1     -10.000   0.000   9.500     
ATOM   6451   CA SIT     1     -10.000   0.000   9.550     
ATOM   6452   CA SIT     1     -10.000   0.000   9.600     
ATOM   6453   CA SIT     1     -10.000   0.000   9.650     
ATOM   6454   CA SIT     1     -10.000   0.000   9.700     
ATOM   6455   CA SIT     1     -10.000   0.000   9.750     
ATOM   6456   CA SIT     1     -10.000   0.000   9.800     
ATOM   6457   CA SIT     1     -10.000   0.000   9.850     
ATOM   6458   CA SIT     1     -10.000   0.000   9.900     
ATOM   6459   CA SIT     1     -10.000   0.000   9.950     
ATOM   6460   CA SIT     1     -10.000   0.000  10.000     
ATOM   6461   CA SIT     1     -10.000   0.000  10.050     
ATOM   6462   CA SIT     1     -10.000   0.000  10.100     
ATOM   6463   CA SIT     1     -10.000   0.000  10.150     
ATOM   6464   CA SIT     1     -10.000   0.000  10.200     
ATOM   6465   CA SIT     1     -10.000   0.000  10.250     
ATOM   6466   CA SIT     1     -10.000   0.000  10.300     
ATOM   6467   CA SIT     1     -10.000   0.000  10.350     
ATOM   6468   CA SIT     1     -10.000   0.000  10.400     
ATOM   6469   CA SIT     1     -10.000   0.000  10.450     
ATOM   6470   CA SIT     1     -10.000   0.000  10.500     
ATOM   6471   CA SIT     1     -10.000   0.000  10.550     
ATOM   6472   CA SIT     1     -10.000   0.000  10.600     
ATOM   6473   CA SIT     1     -10.000   0.000  10.650     
ATOM   6474   CA SIT     1     -10.000   0.000  10.700     
ATOM   6475   CA SIT     1     -10.000   0.000  10.750     
ATOM   6476   CA SIT     1     -10.000   0.000  10.800     
ATOM   6477   CA SIT     1     -10.000   0.000  10.850     
ATOM   6478   CA SIT     1     -10.000   0.000  10.900     
ATOM   6479   CA SIT     1     -10.000   0.000  10.950     
ATOM   6480   CA SIT     1     -10.000   0.000  11.000     
ATOM   6481   CA SIT     1     -10.000   0.000  11.050     
ATOM   6482   CA SIT     1     -10.000   0.000  11.100     
ATOM   6483   CA SIT     1     -10.000   0.000  11.150     
ATOM   6484   CA SIT     1     -10.000   0.000  11.200     
ATOM   6485   CA SIT     1     -10.000   0.000  11.250     
ATOM   6486   CA SIT     1     -10.000   0.000  11.300     
ATOM   6487   CA SIT     1     -10.000   0.000  11.350     
ATOM   6488   CA SIT     1     -10.000   0.000  11.400     
ATOM   6489   CA SIT     1     -10.000   0.000  11.450     
ATOM   6490   CA SIT     1     -10.000   0.000  11.500     
ATOM   6491   CA SIT     1     -10.000   0.000  11.550     
ATOM   6492   CA SIT     1     -10.000   0.000  11.600     
ATOM   6493   CA SIT     1     -10.000   0.000  11.650     
ATOM   6494   CA SIT     1     -10.000   0.000  11.700     
ATOM   6495   CA SIT     1     -10.000   0.000  11.750     
ATOM   6496   CA SIT     1     -10.000   0.000  11.800     
ATOM   6497   CA SIT     1     -10.000   0.000  11.850     
ATOM   6498   CA SIT     1     -10.000   0.000  11.900     
ATOM   6499   CA SIT     1     -10.000   0.000  11.950     
ATOM   6500   CA SIT     1     -10.000   0.000  12.000     
ATOM   6501   CA SIT     1     -10.000   0.000  12.050     
ATOM   6502   CA SIT     1     -10.000   0.000  12.100     
ATOM   6503   CA SIT     1     -10.000   0.000  12.150     
ATOM   6504   CA SIT     1     -10.000   0.000  12.200     
ATOM   6505   CA SIT     1     -10.000   0.000  12.250     
ATOM   6506   CA SIT     1     -10.000   0.000  12.300     
ATOM   6507   CA SIT     1     -10.000   0.000  12.350     
ATOM   6508   CA SIT     1     -10.000   0.000  12.400     
ATOM   6509   CA SIT     1     -10.000   0.000  12.450     
ATOM   6510   CA SIT     1     -10.000   0.000  12.500     
ATOM   6511   CA SIT     1     -10.000   0.000  12.550     
ATOM   6512   CA SIT     1     -10.000   0.000  12.600     
ATOM   6513   CA SIT     1     -10.000   0.000  12.650     
ATOM   6514   CA SIT     1     -10.000   0.000  12.700     
ATOM   6515   CA SIT     1     -10.000   0.000  12.750     
ATOM   6516   CA SIT     1     -10.000   0.000  12.800     
ATOM   6517   CA SIT     1     -10.000   0.000  12.850     
ATOM   6518   CA SIT     1     -10.000   0.000  12.900     
ATOM   6519   CA SIT     1     -10.000   0.000  12.950     
ATOM   6520   CA SIT     1     -10.000   0.000  13.000     
ATOM   6521   CA SIT     1     -10.000   0.000  13.050     
ATOM   6522   CA SIT     1     -10.000   0.000  13.100     
ATOM   6523   CA SIT     1     -10.000   0.000  13.150     
ATOM   6524   CA SIT     1     -10.000   0.000  13.200     
ATOM   6525   CA SIT     1     -10.000   0.000  13.250     
ATOM   6526   CA SIT     1     -10.000   0.000  13.300     
ATOM   6527   CA SIT     1     -10.000   0.000  13.350     
ATOM   6528   CA SIT     1     -10.000   0.000  13.400     
ATOM   6529   CA SIT     1     -10.000   0.000  13.450     
ATOM   6530   CA SIT     1     -10.000   0.000  13.500     
ATOM   6531   CA SIT     1     -10.000   0.000  13.550     
ATOM   6532   CA SIT     1     -10.000   0.000  13.600     
ATOM   6533   CA SIT     1     -10.000   0.000  13.650     
ATOM   6534   CA SIT     1     -10.000   0.000  13.700     
ATOM   6535   CA SIT     1     -10.000   0.000  13.750     
ATOM   6536   CA SIT     1     -10.000   0.000  13.800     
ATOM   6537   CA SIT     1     -10.000   0.000  13.850     
ATOM   6538   CA SIT     1     -10.000   0.000  13.900     
ATOM   6539   CA SIT     1     -10.000   0.000  13.950     
ATOM   6540   CA SIT     1     -10.000   0.000  14.000     
ATOM   6541   CA SIT     1     -10.000   0.000  14.050     
ATOM   6542   CA SIT     1     -10.000   0.000  14.100     
ATOM   6543   CA SIT     1     -10.000   0.000  14.150     
ATOM   6544   CA SIT     1     -10.000   0.000  14.200     
ATOM   6545   CA SIT     1     -10.000   0.000  14.250     
ATOM   6546   CA SIT     1     -10.000   0.000  14.300     
ATOM   6547   CA SIT     1     -10.000   0.000  14.350     
ATOM   6548   CA SIT     1     -10.000   0.000  14.400     
ATOM   6549   CA SIT     1     -10.000   0.000  14.450     
ATOM   6550   CA SIT     1     -10.000   0.000  14.500     
ATOM   6551   CA SIT     1     -10.000   0.000  14.550     
ATOM   6552   CA SIT     1     -10.000   0.000  14.600     
ATOM   6553   CA SIT     1     -10.000   0.000  14.650     
ATOM   6554   CA SIT     1     -10.000   0.000  14.700     
ATOM   6555   CA SIT     1     -10.000   0.000  14.750     
ATOM   6556   CA SIT     1     -10.000   0.000  14.800     
ATOM   6557   CA SIT     1     -10.000   0.000  14.850     
ATOM   6558   CA SIT     1     -10.000   0.000  14.900     
ATOM   6559   CA SIT     1     -10.000   0.000  14.950     
ATOM   6560   CA SIT     1     -10.000   0.000  15.000     
ATOM   6561   CA SIT     1     -10.000   0.000  15.050     
ATOM   6562   CA SIT     1     -10.000   0.000  15.100     
ATOM   6563   CA SIT     1     -10.000   0.000  15.150     
ATOM   6564   CA SIT     1     -10.000   0.000  15.200     
ATOM   6565   CA SIT     1     -10.000   0.000  15.250     
ATOM   6566   CA SIT     1     -10.000   0.000  15.300     
ATOM   6567   CA SIT     1     -10.000   0.000  15.350     
ATOM   6568   CA SIT     1     -10.000   0.000  15.400     
ATOM   6569   CA SIT     1     -10.000   0.000  15.450     
ATOM   6570   CA SIT     1     -10.000   0.000  15.500     
ATOM   6571   CA SIT     1     -10.000   0.000  15.550     
ATOM   6572   CA SIT     1     -10.000   0.000  15.600     
ATOM   6573   CA SIT     1     -10.000   0.000  15.650     
ATOM   6574   CA SIT     1     -10.000   0.000  15.700     
ATOM   6575   CA SIT     1     -10.000   0.000  15.750     
ATOM   6576   CA SIT     1     -10.000   0.000  15.800     
ATOM   6577   CA SIT     1     -10.000   0.000  15.850     
ATOM   6578   CA SIT     1     -10.000   0.000  15.900     
ATOM   6579   CA SIT     1     -10.000   0.000  15.950     
ATOM   6580   CA SIT     1     -10.000   0.000  16.000     
ATOM   6581   CA SIT     1     -10.000   0.000  16.050     
ATOM   6582   CA SIT     1     -10.000   0.000  16.100     
ATOM   6583   CA SIT     1     -10.000   0.000  16.150     
ATOM   6584   CA SIT     1     -10.000   0.000  16.200     
ATOM   6585   CA SIT     1     -10.000   0.000  16.250     
ATOM   6586   CA SIT     1     -10.000   0.000  16.300     
ATOM   6587   CA SIT     1     -10.000   0.000  16.350     
ATOM   6588   CA SIT     1     -10.000   0.000  16.400     
ATOM   6589   CA SIT     1     -10.000   0.000  16.450     
ATOM   6590   CA SIT     1     -10.000   0.000  16.500     
ATOM   6591   CA SIT     1     -10.000   0.000  16.550     
ATOM   6592   CA SIT     1     -10.000   0.000  16.600     
ATOM   6593   CA SIT     1     -10.000   0.000  16.650     
ATOM   6594   CA SIT     1     -10.000   0.000  16.700     
ATOM   6595   CA SIT     1     -10.000   0.000  16.750     
ATOM   6596   CA SIT     1     -10.000   0.000  16.800     
ATOM   6597   CA SIT     1     -10.000   0.000  16.850     
ATOM   6598   CA SIT     1     -10.000   0.000  16.900     
ATOM   6599   CA SIT     1     -10.000   0.000  16.950     
ATOM   6600   CA SIT     1     -10.000   0.000  17.000     
ATOM   6601   CA SIT     1     -10.000   0.000  17.050     
ATOM   6602   CA SIT     1     -10.000   0.000  17.100     
ATOM   6603   CA SIT     1     -10.000   0.000  17.150     
ATOM   6604   CA SIT     1     -10.000   0.000  17.200     
ATOM   6605   CA SIT     1     -10.000   0.000  17.250     
ATOM   6606   CA SIT     1     -10.000   0.000  17.300     
ATOM   6607   CA SIT     1     -10.000   0.000  17.350     
ATOM   6608   CA SIT     1     -10.000   0.000  17.400     
ATOM   6609   CA SIT     1     -10.000   0.000  17.450     
ATOM   6610   CA SIT     1     -10.000   0.000  17.500     
ATOM   6611   CA SIT     1     -10.000   0.000  17.550     
ATOM   6612   CA SIT     1     -10.000   0.000  17.600     
ATOM   6613   CA SIT     1     -10.000   0.000  17.650     
ATOM   6614   CA SIT     1     -10.000   0.000  17.700     
ATOM   6615   CA SIT     1     -10.000   0.000  17.750     
ATOM   6616   CA SIT     1     -10.000   0.000  17.800     
ATOM   6617   CA SIT     1     -10.000   0.000  17.850     
ATOM   6618   CA SIT     1     -10.000   0.000  17.900     
ATOM   6619   CA SIT     1     -10.000   0.000  17.950     
ATOM   6620   CA SIT     1     -10.000   0.000  18.000     
ATOM   6621   CA SIT     1     -10.000   0.000  18.050     
ATOM   6622   CA SIT     1     -10.000   0.000  18.100     
ATOM   6623   CA SIT     1     -10.000   0.000  18.150     
ATOM   6624   CA SIT     1     -10.000   0.000  18.200     
ATOM   6625   CA SIT     1     -10.000   0.000  18.250     
ATOM   6626   CA SIT     1     -10.000   0.000  18.300     
ATOM   6627   CA SIT     1     -10.000   0.000  18.350     
ATOM   6628   CA SIT     1     -10.000   0.000  18.400     
ATOM   6629   CA SIT     1     -10.000   0.000  18.450     
ATOM   6630   CA SIT     1     -10.000   0.000  18.500     
ATOM   6631   CA SIT     1     -10.000   0.000  18.550     
ATOM   6632   CA SIT     1     -10.000   0.000  18.600     
ATOM   6633   CA SIT     1     -10.000   0.000  18.650     
ATOM   6634   CA SIT     1     -10.000   0.000  18.700     
ATOM   6635   CA SIT     1     -10.000   0.000  18.750     
ATOM   6636   CA SIT     1     -10.000   0.000  18.800     
ATOM   6637   CA SIT     1     -10.000   0.000  18.850     
ATOM   6638   CA SIT     1     -10.000   0.000  18.900     
ATOM   6639   CA SIT     1     -10.000   0.000  18.950     
ATOM   6640   CA SIT     1     -10.000   0.000  19.000     
ATOM   6641   CA SIT     1     -10.000   0.000  19.050     
ATOM   6642   CA SIT     1     -10.000   0.000  19.100     
ATOM   6643   CA SIT     1     -10.000   0.000  19.150     
ATOM   6644   CA SIT     1     -10.000   0.000  19.200     
ATOM   6645   CA SIT     1     -10.000   0.000  19.250     
ATOM   6646   CA SIT     1     -10.000   0.000  19.300     
ATOM   6647   CA SIT     1     -10.000   0.000  19.350     
ATOM   6648   CA SIT     1     -10.000   0.000  19.400     
ATOM   6649   CA SIT     1     -10.000   0.000  19.450     
ATOM   6650   CA SIT     1     -10.000   2.000   2.000     
ATOM   6651   CA SIT     1     -10.000   2.000   2.050     
ATOM   6652   CA SIT     1     -10.000   2.000   2.100     
ATOM   6653   CA SIT     1     -10.000   2.000   2.150     
ATOM   6654   CA SIT     1     -10.000   2.000   2.200     
ATOM   6655   CA SIT     1     -10.000   2.000   2.250     
ATOM   6656   CA SIT     1     -10.000   2.000   2.300     
ATOM   6657   CA SIT     1     -10.000   2.000   2.350     
ATOM   6658   CA SIT     1     -10.000   2.000   2.400     
ATOM   6659   CA SIT     1     -10.000   2.000   2.450     
ATOM   6660   CA SIT     1     -10.000   2.000   2.500     
ATOM   6661   CA SIT     1     -10.000   2.000   2.550     
ATOM   6662   CA SIT     1     -10.000   2.000   2.600     
ATOM   6663   CA SIT     1     -10.000   2.000   2.650     
ATOM   6664   CA SIT     1     -10.000   2.000   2.700
[truncated: 2,624,101 more chars]
