# Supplementary material for: On Calculation of the Electrostatic Potential of a Phosphatidylinositol Phosphate-Containing Phosphatidylcholine Lipid Membrane Accounting for Membrane Dynamics
Source: PLoS One. 2014 Aug 20;9(8):e104778. doi: 10.1371/journal.pone.0104778 (PMC4139306; doi:10.1371/journal.pone.0104778)
Supplement: File S6 — GAFF and CHARMM bilayer snapshot electrostatic grids in UHBD binary format, including UHBD input files for membrane electrostatic calculations. (ZIP) [file pone.0104778.s006.zip › gaff 83.5 ns snapshot/npgt_3x3.pdb]

REMARK    GENERATED BY TRJCONV
TITLE     Single PtdIns(3)P embedded in a POPC bilayer in TIP3P water t= 83500.00000
REMARK    THIS IS A SIMULATION BOX
CRYST1  144.507  139.110  114.006  90.00  90.00  90.00 P 1           1
MODEL      535
ATOM      1  C1T PTD Y   1    -143.777 133.740 -21.890  1.00  0.00
ATOM      2  C1N PTD Y   1    -142.877 133.430 -20.700  1.00  0.00
ATOM      3  C1M PTD Y   1    -143.747 132.850 -19.550  1.00  0.00
ATOM      4  C1L PTD Y   1    -142.827 132.780 -18.260  1.00  0.00
ATOM      5  C1K PTD Y   1    -143.647 132.110 -17.120  1.00  0.00
ATOM      6  C1J PTD Y   1    -142.907 132.080 -15.840  1.00  0.00
ATOM      7  C1I PTD Y   1    -143.777 131.500 -14.720  1.00  0.00
ATOM      8  C1H PTD Y   1    -144.727 132.540 -14.060  1.00  0.00
ATOM      9  CZ2 PTD Y   1    -145.347 132.110 -12.840  1.00  0.00
ATOM     10  CZ1 PTD Y   1    -144.867 132.050 -11.600  1.00  0.00
ATOM     11  C1G PTD Y   1    -143.417 132.310 -11.170  1.00  0.00
ATOM     12  C1F PTD Y   1    -143.147 133.700 -10.530  1.00  0.00
ATOM     13  C1E PTD Y   1    -143.697 133.790  -9.060  1.00  0.00
ATOM     14  C1D PTD Y   1    -143.697 135.180  -8.550  1.00  0.00
ATOM     15  C1C PTD Y   1    -144.487 135.450  -7.230  1.00  0.00
ATOM     16  C1B PTD Y   1    -144.517 136.950  -6.740  1.00  0.00
ATOM     17  C1A PTD Y   1    -145.367 137.010  -5.430  1.00  0.00
ATOM     18  C81 PTD Y   1    -145.447 138.330  -4.740  1.00  0.00
ATOM     19  O81 PTD Y   1    -144.657 139.290  -4.910  1.00  0.00
ATOM     20  O71 PTD Y   1    -146.497 138.350  -3.890  1.00  0.00
ATOM     21  C7  PTD Y   1    -146.997 139.470  -3.190  1.00  0.00
ATOM     22  C6  PTD Y   1    -145.907 140.010  -2.160  1.00  0.00
ATOM     23  O4P PTD Y   1    -145.747 139.030  -1.000  1.00  0.00
ATOM     24  C72 PTD Y   1    -147.467 140.590  -4.120  1.00  0.00
ATOM     25  O72 PTD Y   1    -148.197 140.030  -5.330  1.00  0.00
ATOM     26  C82 PTD Y   1    -149.507 139.780  -5.100  1.00  0.00
ATOM     27  O82 PTD Y   1    -149.957 139.980  -4.000  1.00  0.00
ATOM     28  C2A PTD Y   1    -150.107 139.110  -6.370  1.00  0.00
ATOM     29  C2B PTD Y   1    -151.617 139.220  -6.310  1.00  0.00
ATOM     30  C2C PTD Y   1    -152.357 138.320  -7.360  1.00  0.00
ATOM     31  C2D PTD Y   1    -152.087 138.750  -8.760  1.00  0.00
ATOM     32  C2E PTD Y   1    -152.597 137.660  -9.660  1.00  0.00
ATOM     33  C2F PTD Y   1    -152.267 137.920 -11.150  1.00  0.00
ATOM     34  C2G PTD Y   1    -152.247 136.650 -12.110  1.00  0.00
ATOM     35  C2H PTD Y   1    -152.337 137.010 -13.620  1.00  0.00
ATOM     36  C2I PTD Y   1    -152.497 135.770 -14.480  1.00  0.00
ATOM     37  C2J PTD Y   1    -152.367 136.090 -16.010  1.00  0.00
ATOM     38  C2K PTD Y   1    -152.357 134.820 -16.870  1.00  0.00
ATOM     39  C2L PTD Y   1    -152.007 135.150 -18.370  1.00  0.00
ATOM     40  C2M PTD Y   1    -151.977 133.870 -19.140  1.00  0.00
ATOM     41  C2N PTD Y   1    -151.587 134.280 -20.620  1.00  0.00
ATOM     42  C2T PTD Y   1    -151.447 133.070 -21.540  1.00  0.00
ATOM     43 HT11 PTD Y   1    -144.617 134.400 -21.690  1.00  0.00
ATOM     44 HT12 PTD Y   1    -143.187 134.260 -22.650  1.00  0.00
ATOM     45 HT13 PTD Y   1    -144.167 132.790 -22.270  1.00  0.00
ATOM     46 HN11 PTD Y   1    -142.567 134.430 -20.380  1.00  0.00
ATOM     47 HN12 PTD Y   1    -142.007 132.830 -20.970  1.00  0.00
ATOM     48 HM11 PTD Y   1    -144.127 131.880 -19.860  1.00  0.00
ATOM     49 HM12 PTD Y   1    -144.597 133.530 -19.390  1.00  0.00
ATOM     50 HL11 PTD Y   1    -142.607 133.820 -18.020  1.00  0.00
ATOM     51 HL12 PTD Y   1    -141.967 132.140 -18.490  1.00  0.00
ATOM     52 HK11 PTD Y   1    -143.937 131.120 -17.480  1.00  0.00
ATOM     53 HK12 PTD Y   1    -144.537 132.730 -17.020  1.00  0.00
ATOM     54 HJ11 PTD Y   1    -142.497 133.050 -15.550  1.00  0.00
ATOM     55 HJ12 PTD Y   1    -142.097 131.370 -16.020  1.00  0.00
ATOM     56 HI11 PTD Y   1    -143.077 131.140 -13.950  1.00  0.00
ATOM     57 HI12 PTD Y   1    -144.267 130.600 -15.070  1.00  0.00
ATOM     58 HH11 PTD Y   1    -145.567 132.870 -14.680  1.00  0.00
ATOM     59 HH12 PTD Y   1    -144.227 133.500 -13.900  1.00  0.00
ATOM     60  HZ2 PTD Y   1    -146.347 131.730 -13.040  1.00  0.00
ATOM     61  HZ1 PTD Y   1    -145.537 131.550 -10.910  1.00  0.00
ATOM     62 HG11 PTD Y   1    -142.717 132.220 -12.000  1.00  0.00
ATOM     63 HG12 PTD Y   1    -143.047 131.570 -10.450  1.00  0.00
ATOM     64 HF11 PTD Y   1    -143.657 134.460 -11.140  1.00  0.00
ATOM     65 HF12 PTD Y   1    -142.067 133.850 -10.510  1.00  0.00
ATOM     66 HE11 PTD Y   1    -143.167 133.170  -8.330  1.00  0.00
ATOM     67 HE12 PTD Y   1    -144.697 133.360  -9.120  1.00  0.00
ATOM     68 HD11 PTD Y   1    -144.237 135.770  -9.300  1.00  0.00
ATOM     69 HD12 PTD Y   1    -142.707 135.630  -8.460  1.00  0.00
ATOM     70 HC11 PTD Y   1    -144.007 134.880  -6.430  1.00  0.00
ATOM     71 HC12 PTD Y   1    -145.487 135.030  -7.320  1.00  0.00
ATOM     72 HB11 PTD Y   1    -144.927 137.640  -7.490  1.00  0.00
ATOM     73 HB12 PTD Y   1    -143.537 137.340  -6.450  1.00  0.00
ATOM     74 HA11 PTD Y   1    -144.987 136.300  -4.690  1.00  0.00
ATOM     75 HA12 PTD Y   1    -146.407 136.690  -5.530  1.00  0.00
ATOM     76  H61 PTD Y   1    -146.327 141.000  -1.940  1.00  0.00
ATOM     77  H62 PTD Y   1    -144.957 140.120  -2.690  1.00  0.00
ATOM     78  H7  PTD Y   1    -147.867 139.130  -2.630  1.00  0.00
ATOM     79 H271 PTD Y   1    -147.997 141.340  -3.520  1.00  0.00
ATOM     80 H272 PTD Y   1    -146.557 141.080  -4.490  1.00  0.00
ATOM     81 HA21 PTD Y   1    -149.657 139.590  -7.240  1.00  0.00
ATOM     82 HA22 PTD Y   1    -149.977 138.030  -6.290  1.00  0.00
ATOM     83 HB21 PTD Y   1    -151.917 138.890  -5.310  1.00  0.00
ATOM     84 HB22 PTD Y   1    -151.937 140.260  -6.320  1.00  0.00
ATOM     85 HC21 PTD Y   1    -152.037 137.280  -7.260  1.00  0.00
ATOM     86 HC22 PTD Y   1    -153.447 138.420  -7.340  1.00  0.00
ATOM     87 HD21 PTD Y   1    -152.597 139.700  -8.930  1.00  0.00
ATOM     88 HD22 PTD Y   1    -151.027 138.960  -8.940  1.00  0.00
ATOM     89 HE21 PTD Y   1    -152.167 136.680  -9.420  1.00  0.00
ATOM     90 HE22 PTD Y   1    -153.677 137.590  -9.550  1.00  0.00
ATOM     91 HF21 PTD Y   1    -153.047 138.580 -11.530  1.00  0.00
ATOM     92 HF22 PTD Y   1    -151.327 138.460 -11.250  1.00  0.00
ATOM     93 HG21 PTD Y   1    -151.327 136.100 -11.880  1.00  0.00
ATOM     94 HG22 PTD Y   1    -153.007 135.940 -11.780  1.00  0.00
ATOM     95 HH21 PTD Y   1    -153.167 137.700 -13.820  1.00  0.00
ATOM     96 HH22 PTD Y   1    -151.477 137.630 -13.850  1.00  0.00
ATOM     97 HI21 PTD Y   1    -151.707 135.060 -14.210  1.00  0.00
ATOM     98 HI22 PTD Y   1    -153.447 135.230 -14.350  1.00  0.00
ATOM     99 HJ21 PTD Y   1    -153.237 136.690 -16.260  1.00  0.00
ATOM    100 HJ22 PTD Y   1    -151.437 136.610 -16.240  1.00  0.00
ATOM    101 HK21 PTD Y   1    -151.727 134.110 -16.320  1.00  0.00
ATOM    102 HK22 PTD Y   1    -153.397 134.500 -16.930  1.00  0.00
ATOM    103 HL21 PTD Y   1    -152.737 135.830 -18.810  1.00  0.00
ATOM    104 HL22 PTD Y   1    -151.047 135.660 -18.400  1.00  0.00
ATOM    105 HM21 PTD Y   1    -151.267 133.150 -18.740  1.00  0.00
ATOM    106 HM22 PTD Y   1    -152.967 133.420 -19.170  1.00  0.00
ATOM    107 HN21 PTD Y   1    -152.437 134.890 -20.930  1.00  0.00
ATOM    108 HN22 PTD Y   1    -150.597 134.720 -20.550  1.00  0.00
ATOM    109 HT21 PTD Y   1    -150.967 132.190 -21.110  1.00  0.00
ATOM    110 HT22 PTD Y   1    -152.447 132.690 -21.780  1.00  0.00
ATOM    111 HT23 PTD Y   1    -150.977 133.250 -22.510  1.00  0.00
ATOM    112  C9  PTD Y   1    -144.337 139.230   2.690  1.00  0.00
ATOM    113  O1  PTD Y   1    -145.137 139.170   1.460  1.00  0.00
ATOM    114  C10 PTD Y   1    -145.197 138.640   3.820  1.00  0.00
ATOM    115  O2  PTD Y   1    -146.457 139.460   3.850  1.00  0.00
ATOM    116  C3I PTD Y   1    -144.397 138.640   5.160  1.00  0.00
ATOM    117  O3  PTD Y   1    -145.307 138.120   6.200  1.00  0.00
ATOM    118  C4I PTD Y   1    -143.907 139.980   5.520  1.00  0.00
ATOM    119  O4  PTD Y   1    -143.117 140.090   6.690  1.00  0.00
ATOM    120  C5I PTD Y   1    -143.197 140.740   4.360  1.00  0.00
ATOM    121  O5  PTD Y   1    -142.897 142.110   4.730  1.00  0.00
ATOM    122  C6I PTD Y   1    -143.937 140.660   3.030  1.00  0.00
ATOM    123  O6  PTD Y   1    -143.127 141.280   2.030  1.00  0.00
ATOM    124  P1  PTD Y   1    -144.507 139.110  -0.000  1.00  0.00
ATOM    125  OP1 PTD Y   1    -143.647 140.280  -0.220  1.00  0.00
ATOM    126  P3  PTD Y   1    -144.827 137.610   7.620  1.00  0.00
ATOM    127  O10 PTD Y   1    -143.777 136.630   7.460  1.00  0.00
ATOM    128  OP2 PTD Y   1    -143.617 137.960  -0.060  1.00  0.00
ATOM    129  O11 PTD Y   1    -144.427 138.740   8.430  1.00  0.00
ATOM    130  O12 PTD Y   1    -145.837 136.860   8.410  1.00  0.00
ATOM    131  HO6 PTD Y   1    -143.427 140.920   1.180  1.00  0.00
ATOM    132  HO2 PTD Y   1    -146.717 139.520   2.910  1.00  0.00
ATOM    133  HO4 PTD Y   1    -143.507 139.530   7.390  1.00  0.00
ATOM    134  HO5 PTD Y   1    -142.277 142.040   5.480  1.00  0.00
ATOM    135  H1  PTD Y   1    -143.557 138.500   2.460  1.00  0.00
ATOM    136  H4  PTD Y   1    -144.817 140.570   5.660  1.00  0.00
ATOM    137  H5  PTD Y   1    -142.307 140.110   4.280  1.00  0.00
ATOM    138  H6  PTD Y   1    -144.777 141.330   3.250  1.00  0.00
ATOM    139  H2  PTD Y   1    -145.527 137.650   3.490  1.00  0.00
ATOM    140  H3  PTD Y   1    -143.597 137.910   5.010  1.00  0.00
ATOM    141  C1T POP Y   2    -147.457 197.300 -32.570  1.00  0.00
ATOM    142 HT11 POP Y   2    -148.207 197.740 -33.220  1.00  0.00
ATOM    143 HT12 POP Y   2    -146.777 198.130 -32.340  1.00  0.00
ATOM    144 HT13 POP Y   2    -146.717 196.640 -33.030  1.00  0.00
ATOM    145  C1N POP Y   2    -148.037 196.820 -31.290  1.00  0.00
ATOM    146 HN11 POP Y   2    -148.547 197.640 -30.770  1.00  0.00
ATOM    147 HN12 POP Y   2    -147.157 196.560 -30.690  1.00  0.00
ATOM    148  C1M POP Y   2    -148.987 195.600 -31.480  1.00  0.00
ATOM    149 HM11 POP Y   2    -148.487 194.810 -32.040  1.00  0.00
ATOM    150 HM12 POP Y   2    -149.847 195.980 -32.040  1.00  0.00
ATOM    151  C1L POP Y   2    -149.317 194.840 -30.140  1.00  0.00
ATOM    152 HL11 POP Y   2    -148.377 194.510 -29.690  1.00  0.00
ATOM    153 HL12 POP Y   2    -149.857 193.940 -30.450  1.00  0.00
ATOM    154  C1K POP Y   2    -150.077 195.730 -29.160  1.00  0.00
ATOM    155 HK11 POP Y   2    -150.907 196.200 -29.690  1.00  0.00
ATOM    156 HK12 POP Y   2    -149.467 196.560 -28.800  1.00  0.00
ATOM    157  C1J POP Y   2    -150.637 194.940 -27.940  1.00  0.00
ATOM    158 HJ11 POP Y   2    -149.847 194.520 -27.310  1.00  0.00
ATOM    159 HJ12 POP Y   2    -151.177 194.030 -28.230  1.00  0.00
ATOM    160  C1I POP Y   2    -151.577 195.840 -27.030  1.00  0.00
ATOM    161 HI11 POP Y   2    -152.507 195.980 -27.590  1.00  0.00
ATOM    162 HI12 POP Y   2    -151.137 196.830 -26.890  1.00  0.00
ATOM    163  C1H POP Y   2    -151.817 195.130 -25.680  1.00  0.00
ATOM    164 HH11 POP Y   2    -151.037 195.460 -24.980  1.00  0.00
ATOM    165 HH12 POP Y   2    -151.747 194.050 -25.830  1.00  0.00
ATOM    166  CZ2 POP Y   2    -153.137 195.480 -24.990  1.00  0.00
ATOM    167  HZ2 POP Y   2    -153.217 196.540 -24.770  1.00  0.00
ATOM    168  CZ1 POP Y   2    -154.167 194.630 -24.830  1.00  0.00
ATOM    169  HZ1 POP Y   2    -155.087 195.100 -24.490  1.00  0.00
ATOM    170  C1G POP Y   2    -154.317 193.160 -25.070  1.00  0.00
ATOM    171 HG11 POP Y   2    -154.917 192.830 -24.230  1.00  0.00
ATOM    172 HG12 POP Y   2    -153.377 192.620 -25.190  1.00  0.00
ATOM    173  C1F POP Y   2    -155.107 192.870 -26.350  1.00  0.00
ATOM    174 HF11 POP Y   2    -156.047 193.420 -26.380  1.00  0.00
ATOM    175 HF12 POP Y   2    -155.327 191.810 -26.230  1.00  0.00
ATOM    176  C1E POP Y   2    -154.307 193.330 -27.580  1.00  0.00
ATOM    177 HE11 POP Y   2    -153.237 193.160 -27.470  1.00  0.00
ATOM    178 HE12 POP Y   2    -154.527 194.400 -27.630  1.00  0.00
ATOM    179  C1D POP Y   2    -154.947 192.650 -28.790  1.00  0.00
ATOM    180 HD11 POP Y   2    -155.997 192.910 -28.920  1.00  0.00
ATOM    181 HD12 POP Y   2    -154.917 191.560 -28.800  1.00  0.00
ATOM    182  C1C POP Y   2    -154.247 193.310 -30.020  1.00  0.00
ATOM    183 HC11 POP Y   2    -153.217 192.970 -30.120  1.00  0.00
ATOM    184 HC12 POP Y   2    -154.187 194.390 -29.890  1.00  0.00
ATOM    185  C1B POP Y   2    -155.117 193.120 -31.230  1.00  0.00
ATOM    186 HB11 POP Y   2    -156.167 193.290 -31.020  1.00  0.00
ATOM    187 HB12 POP Y   2    -155.107 192.080 -31.550  1.00  0.00
ATOM    188  C1A POP Y   2    -154.557 193.840 -32.520  1.00  0.00
ATOM    189 HA11 POP Y   2    -153.467 193.700 -32.540  1.00  0.00
ATOM    190 HA12 POP Y   2    -154.767 194.910 -32.410  1.00  0.00
ATOM    191  C81 POP Y   2    -155.117 193.390 -33.800  1.00  0.00
ATOM    192  O81 POP Y   2    -156.377 193.690 -33.940  1.00  0.00
ATOM    193  O71 POP Y   2    -154.647 192.230 -34.320  1.00  0.00
ATOM    194  C7  POP Y   2    -155.217 191.810 -35.630  1.00  0.00
ATOM    195  C6  POP Y   2    -154.547 192.690 -36.660  1.00  0.00
ATOM    196  O4P POP Y   2    -155.147 194.050 -36.630  1.00  0.00
ATOM    197  P   POP Y   2    -155.087 194.950 -37.960  1.00  0.00
ATOM    198  O2P POP Y   2    -156.147 195.950 -38.200  1.00  0.00
ATOM    199  O3P POP Y   2    -155.277 194.060 -39.100  1.00  0.00
ATOM    200  O1P POP Y   2    -153.597 195.300 -37.860  1.00  0.00
ATOM    201  C5  POP Y   2    -152.817 196.190 -38.680  1.00  0.00
ATOM    202  C4  POP Y   2    -151.397 196.390 -38.100  1.00  0.00
ATOM    203  N   POP Y   2    -150.527 197.280 -39.070  1.00  0.00
ATOM    204  C1  POP Y   2    -149.137 197.450 -38.550  1.00  0.00
ATOM    205  H11 POP Y   2    -148.537 198.120 -39.170  1.00  0.00
ATOM    206  H12 POP Y   2    -149.227 197.790 -37.520  1.00  0.00
ATOM    207  H13 POP Y   2    -148.677 196.470 -38.450  1.00  0.00
ATOM    208  C2  POP Y   2    -151.087 198.640 -39.370  1.00  0.00
ATOM    209  H21 POP Y   2    -151.297 199.180 -38.440  1.00  0.00
ATOM    210  H22 POP Y   2    -150.347 199.220 -39.930  1.00  0.00
ATOM    211  H23 POP Y   2    -151.977 198.460 -39.970  1.00  0.00
ATOM    212  C3  POP Y   2    -150.377 196.560 -40.490  1.00  0.00
ATOM    213  H31 POP Y   2    -150.127 195.510 -40.330  1.00  0.00
ATOM    214  H32 POP Y   2    -151.267 196.480 -41.120  1.00  0.00
ATOM    215  H33 POP Y   2    -149.527 196.980 -41.020  1.00  0.00
ATOM    216  H41 POP Y   2    -151.567 196.960 -37.190  1.00  0.00
ATOM    217  H42 POP Y   2    -150.817 195.500 -37.870  1.00  0.00
ATOM    218  H51 POP Y   2    -153.277 197.190 -38.650  1.00  0.00
ATOM    219  H52 POP Y   2    -152.867 195.770 -39.690  1.00  0.00
ATOM    220  H61 POP Y   2    -154.567 192.270 -37.670  1.00  0.00
ATOM    221  H62 POP Y   2    -153.527 192.830 -36.300  1.00  0.00
ATOM    222  H7  POP Y   2    -156.297 191.970 -35.710  1.00  0.00
ATOM    223  C72 POP Y   2    -154.777 190.330 -35.950  1.00  0.00
ATOM    224 H271 POP Y   2    -154.917 190.100 -37.000  1.00  0.00
ATOM    225 H272 POP Y   2    -153.697 190.190 -35.780  1.00  0.00
ATOM    226  O72 POP Y   2    -155.597 189.550 -35.030  1.00  0.00
ATOM    227  C82 POP Y   2    -155.487 188.250 -35.160  1.00  0.00
ATOM    228  O82 POP Y   2    -154.657 187.770 -36.000  1.00  0.00
ATOM    229  C2A POP Y   2    -155.657 187.470 -33.910  1.00  0.00
ATOM    230 HA21 POP Y   2    -156.737 187.510 -33.750  1.00  0.00
ATOM    231 HA22 POP Y   2    -155.377 186.430 -34.120  1.00  0.00
ATOM    232  C2B POP Y   2    -154.967 187.980 -32.620  1.00  0.00
ATOM    233 HB21 POP Y   2    -153.887 187.880 -32.730  1.00  0.00
ATOM    234 HB22 POP Y   2    -155.277 189.020 -32.460  1.00  0.00
ATOM    235  C2C POP Y   2    -155.277 187.120 -31.450  1.00  0.00
ATOM    236 HC21 POP Y   2    -156.307 187.250 -31.120  1.00  0.00
ATOM    237 HC22 POP Y   2    -155.137 186.080 -31.740  1.00  0.00
ATOM    238  C2D POP Y   2    -154.427 187.570 -30.250  1.00  0.00
ATOM    239 HD21 POP Y   2    -153.367 187.370 -30.450  1.00  0.00
ATOM    240 HD22 POP Y   2    -154.567 188.630 -30.040  1.00  0.00
ATOM    241  C2E POP Y   2    -154.817 186.910 -28.910  1.00  0.00
ATOM    242 HE21 POP Y   2    -155.867 187.180 -28.790  1.00  0.00
ATOM    243 HE22 POP Y   2    -154.797 185.820 -29.040  1.00  0.00
ATOM    244  C2F POP Y   2    -153.937 187.370 -27.690  1.00  0.00
ATOM    245 HF21 POP Y   2    -152.887 187.270 -27.980  1.00  0.00
ATOM    246 HF22 POP Y   2    -154.227 188.400 -27.450  1.00  0.00
ATOM    247  C2G POP Y   2    -154.167 186.430 -26.530  1.00  0.00
ATOM    248 HG21 POP Y   2    -155.207 186.510 -26.210  1.00  0.00
ATOM    249 HG22 POP Y   2    -154.077 185.340 -26.660  1.00  0.00
ATOM    250  C2H POP Y   2    -153.317 186.880 -25.270  1.00  0.00
ATOM    251 HH21 POP Y   2    -152.277 186.570 -25.400  1.00  0.00
ATOM    252 HH22 POP Y   2    -153.397 187.960 -25.130  1.00  0.00
ATOM    253  C2I POP Y   2    -153.907 186.260 -23.980  1.00  0.00
ATOM    254 HI21 POP Y   2    -154.987 186.450 -23.910  1.00  0.00
ATOM    255 HI22 POP Y   2    -153.737 185.180 -23.970  1.00  0.00
ATOM    256  C2J POP Y   2    -153.397 187.060 -22.730  1.00  0.00
ATOM    257 HJ21 POP Y   2    -152.317 187.130 -22.900  1.00  0.00
ATOM    258 HJ22 POP Y   2    -153.907 188.010 -22.600  1.00  0.00
ATOM    259  C2K POP Y   2    -153.547 186.290 -21.470  1.00  0.00
ATOM    260 HK21 POP Y   2    -154.607 186.230 -21.250  1.00  0.00
ATOM    261 HK22 POP Y   2    -153.297 185.220 -21.500  1.00  0.00
ATOM    262  C2L POP Y   2    -152.797 187.040 -20.320  1.00  0.00
ATOM    263 HL21 POP Y   2    -151.747 186.920 -20.600  1.00  0.00
ATOM    264 HL22 POP Y   2    -153.177 188.060 -20.320  1.00  0.00
ATOM    265  C2M POP Y   2    -153.157 186.370 -18.970  1.00  0.00
ATOM    266 HM21 POP Y   2    -154.237 186.400 -18.860  1.00  0.00
ATOM    267 HM22 POP Y   2    -152.757 185.360 -18.900  1.00  0.00
ATOM    268  C2N POP Y   2    -152.567 187.150 -17.720  1.00  0.00
ATOM    269 HN21 POP Y   2    -151.517 187.410 -17.790  1.00  0.00
ATOM    270 HN22 POP Y   2    -153.167 188.060 -17.640  1.00  0.00
ATOM    271  C2T POP Y   2    -152.777 186.380 -16.420  1.00  0.00
ATOM    272 HT21 POP Y   2    -152.147 186.700 -15.590  1.00  0.00
ATOM    273 HT22 POP Y   2    -153.737 186.670 -16.000  1.00  0.00
ATOM    274 HT23 POP Y   2    -152.527 185.350 -16.670  1.00  0.00
ATOM    275  C1T POP Y   3    -115.047 152.490 -18.550  1.00  0.00
ATOM    276 HT11 POP Y   3    -114.797 153.460 -18.110  1.00  0.00
ATOM    277 HT12 POP Y   3    -115.317 151.820 -17.730  1.00  0.00
ATOM    278 HT13 POP Y   3    -114.167 152.020 -19.000  1.00  0.00
ATOM    279  C1N POP Y   3    -116.217 152.800 -19.570  1.00  0.00
ATOM    280 HN11 POP Y   3    -116.417 151.840 -20.060  1.00  0.00
ATOM    281 HN12 POP Y   3    -115.877 153.510 -20.330  1.00  0.00
ATOM    282  C1M POP Y   3    -117.557 153.330 -18.930  1.00  0.00
ATOM    283 HM11 POP Y   3    -117.527 154.410 -18.730  1.00  0.00
ATOM    284 HM12 POP Y   3    -117.707 152.900 -17.940  1.00  0.00
ATOM    285  C1L POP Y   3    -118.767 153.020 -19.870  1.00  0.00
ATOM    286 HL11 POP Y   3    -118.757 151.950 -20.090  1.00  0.00
ATOM    287 HL12 POP Y   3    -118.747 153.700 -20.720  1.00  0.00
ATOM    288  C1K POP Y   3    -120.077 153.240 -19.080  1.00  0.00
ATOM    289 HK11 POP Y   3    -120.047 154.120 -18.430  1.00  0.00
ATOM    290 HK12 POP Y   3    -120.297 152.370 -18.460  1.00  0.00
ATOM    291  C1J POP Y   3    -121.257 153.600 -20.010  1.00  0.00
ATOM    292 HJ11 POP Y   3    -121.107 154.570 -20.490  1.00  0.00
ATOM    293 HJ12 POP Y   3    -122.127 153.570 -19.350  1.00  0.00
ATOM    294  C1I POP Y   3    -121.557 152.500 -21.110  1.00  0.00
ATOM    295 HI11 POP Y   3    -121.577 151.480 -20.720  1.00  0.00
ATOM    296 HI12 POP Y   3    -120.667 152.570 -21.730  1.00  0.00
ATOM    297  C1H POP Y   3    -122.757 152.670 -22.030  1.00  0.00
ATOM    298 HH11 POP Y   3    -122.967 153.660 -22.430  1.00  0.00
ATOM    299 HH12 POP Y   3    -123.677 152.460 -21.480  1.00  0.00
ATOM    300  CZ2 POP Y   3    -122.837 151.570 -23.080  1.00  0.00
ATOM    301  HZ2 POP Y   3    -123.347 150.690 -22.720  1.00  0.00
ATOM    302  CZ1 POP Y   3    -122.387 151.590 -24.330  1.00  0.00
ATOM    303  HZ1 POP Y   3    -122.557 150.700 -24.940  1.00  0.00
ATOM    304  C1G POP Y   3    -121.377 152.560 -24.910  1.00  0.00
ATOM    305 HG11 POP Y   3    -120.537 151.970 -25.290  1.00  0.00
ATOM    306 HG12 POP Y   3    -120.957 153.080 -24.050  1.00  0.00
ATOM    307  C1F POP Y   3    -122.077 153.580 -25.870  1.00  0.00
ATOM    308 HF11 POP Y   3    -121.377 154.410 -25.960  1.00  0.00
ATOM    309 HF12 POP Y   3    -123.047 153.950 -25.520  1.00  0.00
ATOM    310  C1E POP Y   3    -122.297 153.050 -27.260  1.00  0.00
ATOM    311 HE11 POP Y   3    -123.057 152.260 -27.270  1.00  0.00
ATOM    312 HE12 POP Y   3    -121.347 152.660 -27.650  1.00  0.00
ATOM    313  C1D POP Y   3    -122.807 154.140 -28.180  1.00  0.00
ATOM    314 HD11 POP Y   3    -121.947 154.710 -28.550  1.00  0.00
ATOM    315 HD12 POP Y   3    -123.427 154.830 -27.590  1.00  0.00
ATOM    316  C1C POP Y   3    -123.487 153.610 -29.430  1.00  0.00
ATOM    317 HC11 POP Y   3    -123.957 154.440 -29.960  1.00  0.00
ATOM    318 HC12 POP Y   3    -124.237 152.850 -29.180  1.00  0.00
ATOM    319  C1B POP Y   3    -122.547 152.920 -30.460  1.00  0.00
ATOM    320 HB11 POP Y   3    -122.257 151.940 -30.060  1.00  0.00
ATOM    321 HB12 POP Y   3    -121.637 153.530 -30.470  1.00  0.00
ATOM    322  C1A POP Y   3    -123.287 152.730 -31.860  1.00  0.00
ATOM    323 HA11 POP Y   3    -123.567 153.720 -32.230  1.00  0.00
ATOM    324 HA12 POP Y   3    -124.217 152.160 -31.790  1.00  0.00
ATOM    325  C81 POP Y   3    -122.447 152.130 -32.920  1.00  0.00
ATOM    326  O81 POP Y   3    -121.987 150.960 -32.650  1.00  0.00
ATOM    327  O71 POP Y   3    -122.987 152.210 -34.180  1.00  0.00
ATOM    328  C7  POP Y   3    -122.117 152.050 -35.300  1.00  0.00
ATOM    329  C6  POP Y   3    -123.047 151.750 -36.440  1.00  0.00
ATOM    330  O4P POP Y   3    -123.857 150.610 -36.050  1.00  0.00
ATOM    331  P   POP Y   3    -125.027 150.270 -37.110  1.00  0.00
ATOM    332  O2P POP Y   3    -124.787 150.820 -38.500  1.00  0.00
ATOM    333  O3P POP Y   3    -126.397 150.640 -36.650  1.00  0.00
ATOM    334  O1P POP Y   3    -124.937 148.670 -36.970  1.00  0.00
ATOM    335  C5  POP Y   3    -123.917 147.900 -37.620  1.00  0.00
ATOM    336  C4  POP Y   3    -122.617 147.830 -36.760  1.00  0.00
ATOM    337  N   POP Y   3    -121.657 146.790 -37.420  1.00  0.00
ATOM    338  C1  POP Y   3    -120.497 146.550 -36.450  1.00  0.00
ATOM    339  H11 POP Y   3    -119.877 145.790 -36.930  1.00  0.00
ATOM    340  H12 POP Y   3    -119.797 147.390 -36.380  1.00  0.00
ATOM    341  H13 POP Y   3    -120.907 146.380 -35.450  1.00  0.00
ATOM    342  C2  POP Y   3    -121.037 147.320 -38.700  1.00  0.00
ATOM    343  H21 POP Y   3    -121.797 147.780 -39.340  1.00  0.00
ATOM    344  H22 POP Y   3    -120.377 148.140 -38.420  1.00  0.00
ATOM    345  H23 POP Y   3    -120.467 146.530 -39.200  1.00  0.00
ATOM    346  C3  POP Y   3    -122.307 145.450 -37.600  1.00  0.00
ATOM    347  H31 POP Y   3    -122.867 145.420 -38.530  1.00  0.00
ATOM    348  H32 POP Y   3    -121.627 144.600 -37.650  1.00  0.00
ATOM    349  H33 POP Y   3    -122.997 145.200 -36.800  1.00  0.00
ATOM    350  H41 POP Y   3    -122.127 148.790 -36.680  1.00  0.00
ATOM    351  H42 POP Y   3    -122.887 147.480 -35.760  1.00  0.00
ATOM    352  H51 POP Y   3    -123.677 148.310 -38.600  1.00  0.00
ATOM    353  H52 POP Y   3    -124.337 146.890 -37.730  1.00  0.00
ATOM    354  H61 POP Y   3    -122.527 151.490 -37.360  1.00  0.00
ATOM    355  H62 POP Y   3    -123.717 152.600 -36.560  1.00  0.00
ATOM    356  H7  POP Y   3    -121.517 151.140 -35.170  1.00  0.00
ATOM    357  C72 POP Y   3    -121.247 153.350 -35.580  1.00  0.00
ATOM    358 H271 POP Y   3    -120.577 153.220 -36.430  1.00  0.00
ATOM    359 H272 POP Y   3    -121.917 154.180 -35.810  1.00  0.00
ATOM    360  O72 POP Y   3    -120.397 153.610 -34.400  1.00  0.00
ATOM    361  C82 POP Y   3    -119.397 154.530 -34.500  1.00  0.00
ATOM    362  O82 POP Y   3    -119.387 155.330 -35.470  1.00  0.00
ATOM    363  C2A POP Y   3    -119.047 155.150 -33.130  1.00  0.00
ATOM    364 HA21 POP Y   3    -118.897 154.360 -32.390  1.00  0.00
ATOM    365 HA22 POP Y   3    -118.097 155.690 -33.190  1.00  0.00
ATOM    366  C2B POP Y   3    -120.207 156.040 -32.520  1.00  0.00
ATOM    367 HB21 POP Y   3    -120.657 156.690 -33.280  1.00  0.00
ATOM    368 HB22 POP Y   3    -120.957 155.330 -32.180  1.00  0.00
ATOM    369  C2C POP Y   3    -119.747 157.000 -31.360  1.00  0.00
ATOM    370 HC21 POP Y   3    -118.907 157.580 -31.760  1.00  0.00
ATOM    371 HC22 POP Y   3    -120.637 157.620 -31.250  1.00  0.00
ATOM    372  C2D POP Y   3    -119.417 156.160 -30.100  1.00  0.00
ATOM    373 HD21 POP Y   3    -120.397 155.730 -29.860  1.00  0.00
ATOM    374 HD22 POP Y   3    -118.697 155.380 -30.340  1.00  0.00
ATOM    375  C2E POP Y   3    -118.877 157.110 -29.070  1.00  0.00
ATOM    376 HE21 POP Y   3    -117.877 157.390 -29.410  1.00  0.00
ATOM    377 HE22 POP Y   3    -119.507 158.000 -29.000  1.00  0.00
ATOM    378  C2F POP Y   3    -118.847 156.330 -27.720  1.00  0.00
ATOM    379 HF21 POP Y   3    -119.877 155.990 -27.550  1.00  0.00
ATOM    380 HF22 POP Y   3    -118.137 155.530 -27.940  1.00  0.00
ATOM    381  C2G POP Y   3    -118.317 157.130 -26.510  1.00  0.00
ATOM    382 HG21 POP Y   3    -117.227 157.220 -26.550  1.00  0.00
ATOM    383 HG22 POP Y   3    -118.667 158.160 -26.600  1.00  0.00
ATOM    384  C2H POP Y   3    -118.857 156.620 -25.170  1.00  0.00
ATOM    385 HH21 POP Y   3    -119.947 156.590 -25.190  1.00  0.00
ATOM    386 HH22 POP Y   3    -118.397 155.630 -25.150  1.00  0.00
ATOM    387  C2I POP Y   3    -118.497 157.520 -23.930  1.00  0.00
ATOM    388 HI21 POP Y   3    -117.417 157.620 -23.840  1.00  0.00
ATOM    389 HI22 POP Y   3    -118.847 158.540 -24.100  1.00  0.00
ATOM    390  C2J POP Y   3    -118.907 156.860 -22.490  1.00  0.00
ATOM    391 HJ21 POP Y   3    -119.987 156.710 -22.480  1.00  0.00
ATOM    392 HJ22 POP Y   3    -118.507 155.860 -22.340  1.00  0.00
ATOM    393  C2K POP Y   3    -118.527 157.750 -21.320  1.00  0.00
ATOM    394 HK21 POP Y   3    -117.437 157.810 -21.200  1.00  0.00
ATOM    395 HK22 POP Y   3    -118.777 158.800 -21.490  1.00  0.00
ATOM    396  C2L POP Y   3    -119.117 157.240 -20.020  1.00  0.00
ATOM    397 HL21 POP Y   3    -120.187 157.130 -20.160  1.00  0.00
ATOM    398 HL22 POP Y   3    -118.757 156.260 -19.720  1.00  0.00
ATOM    399  C2M POP Y   3    -118.917 158.200 -18.760  1.00  0.00
ATOM    400 HM21 POP Y   3    -117.867 158.480 -18.590  1.00  0.00
ATOM    401 HM22 POP Y   3    -119.417 159.160 -18.910  1.00  0.00
ATOM    402  C2N POP Y   3    -119.487 157.620 -17.440  1.00  0.00
ATOM    403 HN21 POP Y   3    -120.437 157.130 -17.680  1.00  0.00
ATOM    404 HN22 POP Y   3    -118.727 156.930 -17.050  1.00  0.00
ATOM    405  C2T POP Y   3    -119.677 158.650 -16.300  1.00  0.00
ATOM    406 HT21 POP Y   3    -120.207 158.160 -15.490  1.00  0.00
ATOM    407 HT22 POP Y   3    -118.697 158.850 -15.860  1.00  0.00
ATOM    408 HT23 POP Y   3    -120.107 159.590 -16.670  1.00  0.00
ATOM    409  C1T POP Y   4    -169.287 125.840 -17.390  1.00  0.00
ATOM    410 HT11 POP Y   4    -168.537 126.620 -17.530  1.00  0.00
ATOM    411 HT12 POP Y   4    -168.927 124.930 -17.880  1.00  0.00
ATOM    412 HT13 POP Y   4    -170.197 126.140 -17.910  1.00  0.00
ATOM    413  C1N POP Y   4    -169.717 125.630 -15.910  1.00  0.00
ATOM    414 HN11 POP Y   4    -170.707 125.160 -15.870  1.00  0.00
ATOM    415 HN12 POP Y   4    -169.897 126.550 -15.360  1.00  0.00
ATOM    416  C1M POP Y   4    -168.657 124.910 -15.120  1.00  0.00
ATOM    417 HM11 POP Y   4    -168.777 125.280 -14.100  1.00  0.00
ATOM    418 HM12 POP Y   4    -167.637 125.100 -15.450  1.00  0.00
ATOM    419  C1L POP Y   4    -168.927 123.380 -15.070  1.00  0.00
ATOM    420 HL11 POP Y   4    -169.027 122.970 -16.070  1.00  0.00
ATOM    421 HL12 POP Y   4    -169.877 123.200 -14.560  1.00  0.00
ATOM    422  C1K POP Y   4    -167.737 122.700 -14.400  1.00  0.00
ATOM    423 HK11 POP Y   4    -167.647 122.960 -13.350  1.00  0.00
ATOM    424 HK12 POP Y   4    -166.887 123.060 -14.990  1.00  0.00
ATOM    425  C1J POP Y   4    -167.777 121.150 -14.520  1.00  0.00
ATOM    426 HJ11 POP Y   4    -166.767 120.770 -14.330  1.00  0.00
ATOM    427 HJ12 POP Y   4    -167.907 120.910 -15.580  1.00  0.00
ATOM    428  C1I POP Y   4    -168.917 120.490 -13.760  1.00  0.00
ATOM    429 HI11 POP Y   4    -169.827 121.000 -14.060  1.00  0.00
ATOM    430 HI12 POP Y   4    -168.727 120.780 -12.720  1.00  0.00
ATOM    431  C1H POP Y   4    -168.937 118.890 -13.810  1.00  0.00
ATOM    432 HH11 POP Y   4    -169.277 118.560 -14.800  1.00  0.00
ATOM    433 HH12 POP Y   4    -169.727 118.520 -13.150  1.00  0.00
ATOM    434  CZ2 POP Y   4    -167.697 118.160 -13.470  1.00  0.00
ATOM    435  HZ2 POP Y   4    -167.087 117.920 -14.330  1.00  0.00
ATOM    436  CZ1 POP Y   4    -167.297 118.140 -12.230  1.00  0.00
ATOM    437  HZ1 POP Y   4    -166.367 117.620 -11.990  1.00  0.00
ATOM    438  C1G POP Y   4    -168.307 118.370 -11.050  1.00  0.00
ATOM    439 HG11 POP Y   4    -169.127 119.100 -11.130  1.00  0.00
ATOM    440 HG12 POP Y   4    -167.667 118.700 -10.230  1.00  0.00
ATOM    441  C1F POP Y   4    -169.097 117.020 -10.730  1.00  0.00
ATOM    442 HF11 POP Y   4    -168.347 116.320 -10.360  1.00  0.00
ATOM    443 HF12 POP Y   4    -169.587 116.730 -11.660  1.00  0.00
ATOM    444  C1E POP Y   4    -170.217 117.240  -9.670  1.00  0.00
ATOM    445 HE11 POP Y   4    -170.727 118.200  -9.790  1.00  0.00
ATOM    446 HE12 POP Y   4    -169.747 117.160  -8.680  1.00  0.00
ATOM    447  C1D POP Y   4    -171.287 116.150  -9.780  1.00  0.00
ATOM    448 HD11 POP Y   4    -171.877 116.230 -10.700  1.00  0.00
ATOM    449 HD12 POP Y   4    -172.037 116.230  -8.990  1.00  0.00
ATOM    450  C1C POP Y   4    -170.737 114.710  -9.800  1.00  0.00
ATOM    451 HC11 POP Y   4    -170.297 114.490 -10.770  1.00  0.00
ATOM    452 HC12 POP Y   4    -171.637 114.100  -9.730  1.00  0.00
ATOM    453  C1B POP Y   4    -169.767 114.330  -8.580  1.00  0.00
ATOM    454 HB11 POP Y   4    -168.817 114.830  -8.800  1.00  0.00
ATOM    455 HB12 POP Y   4    -169.657 113.240  -8.630  1.00  0.00
ATOM    456  C1A POP Y   4    -170.427 114.650  -7.240  1.00  0.00
ATOM    457 HA11 POP Y   4    -171.447 114.270  -7.170  1.00  0.00
ATOM    458 HA12 POP Y   4    -170.437 115.740  -7.140  1.00  0.00
ATOM    459  C81 POP Y   4    -169.677 114.130  -6.050  1.00  0.00
ATOM    460  O81 POP Y   4    -168.567 114.670  -5.890  1.00  0.00
ATOM    461  O71 POP Y   4    -169.667 112.780  -6.020  1.00  0.00
ATOM    462  C7  POP Y   4    -168.877 112.140  -4.980  1.00  0.00
ATOM    463  C6  POP Y   4    -169.697 110.870  -4.590  1.00  0.00
ATOM    464  O4P POP Y   4    -170.937 111.200  -4.090  1.00  0.00
ATOM    465  P   POP Y   4    -171.197 111.690  -2.550  1.00  0.00
ATOM    466  O2P POP Y   4    -170.057 111.360  -1.640  1.00  0.00
ATOM    467  O3P POP Y   4    -172.507 111.060  -2.100  1.00  0.00
ATOM    468  O1P POP Y   4    -171.257 113.340  -2.780  1.00  0.00
ATOM    469  C5  POP Y   4    -172.547 114.000  -3.070  1.00  0.00
ATOM    470  C4  POP Y   4    -172.347 115.520  -3.190  1.00  0.00
ATOM    471  N   POP Y   4    -173.647 116.310  -3.540  1.00  0.00
ATOM    472  C1  POP Y   4    -173.327 117.750  -3.680  1.00  0.00
ATOM    473  H11 POP Y   4    -172.887 117.940  -2.700  1.00  0.00
ATOM    474  H12 POP Y   4    -172.617 117.960  -4.490  1.00  0.00
ATOM    475  H13 POP Y   4    -174.237 118.330  -3.840  1.00  0.00
ATOM    476  C2  POP Y   4    -174.677 116.150  -2.400  1.00  0.00
ATOM    477  H21 POP Y   4    -174.337 116.700  -1.520  1.00  0.00
ATOM    478  H22 POP Y   4    -175.667 116.470  -2.740  1.00  0.00
ATOM    479  H23 POP Y   4    -174.847 115.080  -2.250  1.00  0.00
ATOM    480  C3  POP Y   4    -174.307 115.820  -4.820  1.00  0.00
ATOM    481  H31 POP Y   4    -175.067 116.520  -5.150  1.00  0.00
ATOM    482  H32 POP Y   4    -173.557 115.860  -5.610  1.00  0.00
ATOM    483  H33 POP Y   4    -174.717 114.810  -4.710  1.00  0.00
ATOM    484  H41 POP Y   4    -171.847 115.960  -2.320  1.00  0.00
ATOM    485  H42 POP Y   4    -171.687 115.760  -4.020  1.00  0.00
ATOM    486  H51 POP Y   4    -173.177 113.790  -2.200  1.00  0.00
ATOM    487  H52 POP Y   4    -173.087 113.600  -3.920  1.00  0.00
ATOM    488  H61 POP Y   4    -169.127 110.240  -3.910  1.00  0.00
ATOM    489  H62 POP Y   4    -169.747 110.300  -5.520  1.00  0.00
ATOM    490  H7  POP Y   4    -168.767 112.810  -4.120  1.00  0.00
ATOM    491  C72 POP Y   4    -167.487 111.880  -5.710  1.00  0.00
ATOM    492 H271 POP Y   4    -166.927 112.810  -5.820  1.00  0.00
ATOM    493 H272 POP Y   4    -166.867 111.290  -5.040  1.00  0.00
ATOM    494  O72 POP Y   4    -167.737 111.170  -6.970  1.00  0.00
ATOM    495  C82 POP Y   4    -166.617 110.500  -7.450  1.00  0.00
ATOM    496  O82 POP Y   4    -165.467 111.000  -7.480  1.00  0.00
ATOM    497  C2A POP Y   4    -166.877 109.570  -8.600  1.00  0.00
ATOM    498 HA21 POP Y   4    -166.307 108.660  -8.410  1.00  0.00
ATOM    499 HA22 POP Y   4    -167.937 109.340  -8.550  1.00  0.00
ATOM    500  C2B POP Y   4    -166.357 109.960 -10.000  1.00  0.00
ATOM    501 HB21 POP Y   4    -166.907 110.810 -10.410  1.00  0.00
ATOM    502 HB22 POP Y   4    -165.307 110.250  -9.970  1.00  0.00
ATOM    503  C2C POP Y   4    -166.577 108.780 -11.000  1.00  0.00
ATOM    504 HC21 POP Y   4    -166.277 107.830 -10.540  1.00  0.00
ATOM    505 HC22 POP Y   4    -167.617 108.610 -11.280  1.00  0.00
ATOM    506  C2D POP Y   4    -165.797 109.050 -12.260  1.00  0.00
ATOM    507 HD21 POP Y   4    -166.187 109.980 -12.690  1.00  0.00
ATOM    508 HD22 POP Y   4    -164.737 109.250 -12.070  1.00  0.00
ATOM    509  C2E POP Y   4    -165.867 107.930 -13.280  1.00  0.00
ATOM    510 HE21 POP Y   4    -165.357 107.020 -12.960  1.00  0.00
ATOM    511 HE22 POP Y   4    -166.897 107.570 -13.290  1.00  0.00
ATOM    512  C2F POP Y   4    -165.517 108.280 -14.740  1.00  0.00
ATOM    513 HF21 POP Y   4    -166.147 109.100 -15.100  1.00  0.00
ATOM    514 HF22 POP Y   4    -164.457 108.530 -14.820  1.00  0.00
ATOM    515  C2G POP Y   4    -165.617 107.030 -15.610  1.00  0.00
ATOM    516 HG21 POP Y   4    -164.927 106.330 -15.140  1.00  0.00
ATOM    517 HG22 POP Y   4    -166.637 106.630 -15.630  1.00  0.00
ATOM    518  C2H POP Y   4    -165.177 107.280 -17.060  1.00  0.00
ATOM    519 HH21 POP Y   4    -165.797 108.070 -17.500  1.00  0.00
ATOM    520 HH22 POP Y   4    -164.147 107.630 -17.100  1.00  0.00
ATOM    521  C2I POP Y   4    -165.437 106.080 -17.920  1.00  0.00
ATOM    522 HI21 POP Y   4    -164.927 105.230 -17.450  1.00  0.00
ATOM    523 HI22 POP Y   4    -166.477 105.780 -18.070  1.00  0.00
ATOM    524  C2J POP Y   4    -164.787 106.270 -19.270  1.00  0.00
ATOM    525 HJ21 POP Y   4    -164.997 107.230 -19.730  1.00  0.00
ATOM    526 HJ22 POP Y   4    -163.707 106.190 -19.160  1.00  0.00
ATOM    527  C2K POP Y   4    -165.247 105.190 -20.330  1.00  0.00
ATOM    528 HK21 POP Y   4    -164.887 104.190 -20.110  1.00  0.00
ATOM    529 HK22 POP Y   4    -166.347 105.180 -20.290  1.00  0.00
ATOM    530  C2L POP Y   4    -164.807 105.510 -21.810  1.00  0.00
ATOM    531 HL21 POP Y   4    -165.017 106.560 -22.040  1.00  0.00
ATOM    532 HL22 POP Y   4    -163.737 105.350 -21.910  1.00  0.00
ATOM    533  C2M POP Y   4    -165.537 104.560 -22.750  1.00  0.00
ATOM    534 HM21 POP Y   4    -165.377 103.570 -22.310  1.00  0.00
ATOM    535 HM22 POP Y   4    -166.607 104.810 -22.730  1.00  0.00
ATOM    536  C2N POP Y   4    -164.957 104.700 -24.220  1.00  0.00
ATOM    537 HN21 POP Y   4    -165.117 105.710 -24.610  1.00  0.00
ATOM    538 HN22 POP Y   4    -163.877 104.590 -24.210  1.00  0.00
ATOM    539  C2T POP Y   4    -165.627 103.760 -25.250  1.00  0.00
ATOM    540 HT21 POP Y   4    -165.197 102.760 -25.160  1.00  0.00
ATOM    541 HT22 POP Y   4    -166.717 103.750 -25.180  1.00  0.00
ATOM    542 HT23 POP Y   4    -165.327 104.020 -26.270  1.00  0.00
ATOM    543  C1T POP Y   5    -153.037 123.340 -11.900  1.00  0.00
ATOM    544 HT11 POP Y   5    -153.697 124.210 -11.840  1.00  0.00
ATOM    545 HT12 POP Y   5    -153.407 122.500 -11.310  1.00  0.00
ATOM    546 HT13 POP Y   5    -151.997 123.570 -11.640  1.00  0.00
ATOM    547  C1N POP Y   5    -153.117 122.970 -13.390  1.00  0.00
ATOM    548 HN11 POP Y   5    -154.097 122.580 -13.670  1.00  0.00
ATOM    549 HN12 POP Y   5    -152.397 122.160 -13.540  1.00  0.00
ATOM    550  C1M POP Y   5    -152.657 124.050 -14.390  1.00  0.00
ATOM    551 HM11 POP Y   5    -151.597 124.280 -14.320  1.00  0.00
ATOM    552 HM12 POP Y   5    -153.177 125.000 -14.240  1.00  0.00
ATOM    553  C1L POP Y   5    -153.027 123.680 -15.830  1.00  0.00
ATOM    554 HL11 POP Y   5    -154.097 123.430 -15.850  1.00  0.00
ATOM    555 HL12 POP Y   5    -152.427 122.840 -16.180  1.00  0.00
ATOM    556  C1K POP Y   5    -152.797 124.810 -16.790  1.00  0.00
ATOM    557 HK11 POP Y   5    -151.767 124.730 -17.150  1.00  0.00
ATOM    558 HK12 POP Y   5    -153.047 125.800 -16.420  1.00  0.00
ATOM    559  C1J POP Y   5    -153.647 124.710 -18.110  1.00  0.00
ATOM    560 HJ11 POP Y   5    -154.677 124.860 -17.790  1.00  0.00
ATOM    561 HJ12 POP Y   5    -153.517 123.660 -18.380  1.00  0.00
ATOM    562  C1I POP Y   5    -153.167 125.600 -19.260  1.00  0.00
ATOM    563 HI11 POP Y   5    -152.077 125.580 -19.280  1.00  0.00
ATOM    564 HI12 POP Y   5    -153.457 126.580 -18.890  1.00  0.00
ATOM    565  C1H POP Y   5    -153.847 125.180 -20.570  1.00  0.00
ATOM    566 HH11 POP Y   5    -154.887 125.530 -20.620  1.00  0.00
ATOM    567 HH12 POP Y   5    -153.957 124.090 -20.620  1.00  0.00
ATOM    568  CZ2 POP Y   5    -153.077 125.680 -21.770  1.00  0.00
ATOM    569  HZ2 POP Y   5    -151.987 125.620 -21.700  1.00  0.00
ATOM    570  CZ1 POP Y   5    -153.627 126.010 -22.950  1.00  0.00
ATOM    571  HZ1 POP Y   5    -153.007 126.490 -23.700  1.00  0.00
ATOM    572  C1G POP Y   5    -155.077 125.770 -23.430  1.00  0.00
ATOM    573 HG11 POP Y   5    -155.697 125.390 -22.620  1.00  0.00
ATOM    574 HG12 POP Y   5    -155.137 125.010 -24.210  1.00  0.00
ATOM    575  C1F POP Y   5    -155.677 127.120 -23.920  1.00  0.00
ATOM    576 HF11 POP Y   5    -155.017 127.530 -24.690  1.00  0.00
ATOM    577 HF12 POP Y   5    -155.687 127.750 -23.030  1.00  0.00
ATOM    578  C1E POP Y   5    -157.117 126.930 -24.400  1.00  0.00
ATOM    579 HE11 POP Y   5    -157.727 126.350 -23.710  1.00  0.00
ATOM    580 HE12 POP Y   5    -156.987 126.520 -25.400  1.00  0.00
ATOM    581  C1D POP Y   5    -157.867 128.220 -24.510  1.00  0.00
ATOM    582 HD11 POP Y   5    -157.177 128.960 -24.920  1.00  0.00
ATOM    583 HD12 POP Y   5    -158.027 128.620 -23.500  1.00  0.00
ATOM    584  C1C POP Y   5    -159.187 128.070 -25.230  1.00  0.00
ATOM    585 HC11 POP Y   5    -159.667 129.030 -25.410  1.00  0.00
ATOM    586 HC12 POP Y   5    -159.937 127.480 -24.690  1.00  0.00
ATOM    587  C1B POP Y   5    -159.107 127.340 -26.600  1.00  0.00
ATOM    588 HB11 POP Y   5    -159.057 126.250 -26.520  1.00  0.00
ATOM    589 HB12 POP Y   5    -158.367 127.680 -27.330  1.00  0.00
ATOM    590  C1A POP Y   5    -160.477 127.550 -27.380  1.00  0.00
ATOM    591 HA11 POP Y   5    -160.587 128.620 -27.540  1.00  0.00
ATOM    592 HA12 POP Y   5    -161.327 127.320 -26.730  1.00  0.00
ATOM    593  C81 POP Y   5    -160.647 126.760 -28.650  1.00  0.00
ATOM    594  O81 POP Y   5    -161.587 125.820 -28.710  1.00  0.00
ATOM    595  O71 POP Y   5    -159.577 126.750 -29.440  1.00  0.00
ATOM    596  C7  POP Y   5    -159.227 125.580 -30.220  1.00  0.00
ATOM    597  C6  POP Y   5    -160.177 125.460 -31.440  1.00  0.00
ATOM    598  O4P POP Y   5    -160.017 126.520 -32.370  1.00  0.00
ATOM    599  P   POP Y   5    -160.847 126.400 -33.760  1.00  0.00
ATOM    600  O2P POP Y   5    -160.927 127.570 -34.650  1.00  0.00
ATOM    601  O3P POP Y   5    -162.247 125.900 -33.530  1.00  0.00
ATOM    602  O1P POP Y   5    -160.117 125.140 -34.530  1.00  0.00
ATOM    603  C5  POP Y   5    -158.687 125.010 -34.650  1.00  0.00
ATOM    604  C4  POP Y   5    -158.127 126.270 -35.320  1.00  0.00
ATOM    605  N   POP Y   5    -156.637 126.230 -35.220  1.00  0.00
ATOM    606  C1  POP Y   5    -156.027 126.190 -33.890  1.00  0.00
ATOM    607  H11 POP Y   5    -154.997 126.470 -34.110  1.00  0.00
ATOM    608  H12 POP Y   5    -156.447 126.800 -33.080  1.00  0.00
ATOM    609  H13 POP Y   5    -156.077 125.190 -33.470  1.00  0.00
ATOM    610  C2  POP Y   5    -156.197 127.530 -35.920  1.00  0.00
ATOM    611  H21 POP Y   5    -156.437 127.510 -36.980  1.00  0.00
ATOM    612  H22 POP Y   5    -156.637 128.390 -35.430  1.00  0.00
ATOM    613  H23 POP Y   5    -155.107 127.590 -35.870  1.00  0.00
ATOM    614  C3  POP Y   5    -156.077 125.040 -35.940  1.00  0.00
ATOM    615  H31 POP Y   5    -156.417 124.120 -35.450  1.00  0.00
ATOM    616  H32 POP Y   5    -156.447 124.990 -36.960  1.00  0.00
ATOM    617  H33 POP Y   5    -155.027 125.190 -36.170  1.00  0.00
ATOM    618  H41 POP Y   5    -158.357 126.410 -36.380  1.00  0.00
ATOM    619  H42 POP Y   5    -158.537 127.150 -34.820  1.00  0.00
ATOM    620  H51 POP Y   5    -158.497 124.130 -35.280  1.00  0.00
ATOM    621  H52 POP Y   5    -158.227 124.960 -33.660  1.00  0.00
ATOM    622  H61 POP Y   5    -161.207 125.460 -31.070  1.00  0.00
ATOM    623  H62 POP Y   5    -160.127 124.510 -31.990  1.00  0.00
ATOM    624  H7  POP Y   5    -159.437 124.690 -29.620  1.00  0.00
ATOM    625  C72 POP Y   5    -157.717 125.720 -30.590  1.00  0.00
ATOM    626 H271 POP Y   5    -157.527 125.120 -31.480  1.00  0.00
ATOM    627 H272 POP Y   5    -157.567 126.760 -30.860  1.00  0.00
ATOM    628  O72 POP Y   5    -156.857 125.330 -29.520  1.00  0.00
ATOM    629  C82 POP Y   5    -155.507 125.390 -29.740  1.00  0.00
ATOM    630  O82 POP Y   5    -155.087 126.090 -30.690  1.00  0.00
ATOM    631  C2A POP Y   5    -154.677 125.240 -28.470  1.00  0.00
ATOM    632 HA21 POP Y   5    -153.757 125.810 -28.610  1.00  0.00
ATOM    633 HA22 POP Y   5    -155.187 125.760 -27.660  1.00  0.00
ATOM    634  C2B POP Y   5    -154.507 123.760 -28.080  1.00  0.00
ATOM    635 HB21 POP Y   5    -155.427 123.350 -27.670  1.00  0.00
ATOM    636 HB22 POP Y   5    -154.127 123.140 -28.900  1.00  0.00
ATOM    637  C2C POP Y   5    -153.447 123.650 -27.000  1.00  0.00
ATOM    638 HC21 POP Y   5    -152.467 123.920 -27.400  1.00  0.00
ATOM    639 HC22 POP Y   5    -153.677 124.370 -26.220  1.00  0.00
ATOM    640  C2D POP Y   5    -153.467 122.190 -26.470  1.00  0.00
ATOM    641 HD21 POP Y   5    -154.367 121.920 -25.930  1.00  0.00
ATOM    642 HD22 POP Y   5    -153.327 121.510 -27.310  1.00  0.00
ATOM    643  C2E POP Y   5    -152.207 121.800 -25.550  1.00  0.00
ATOM    644 HE21 POP Y   5    -152.267 120.790 -25.140  1.00  0.00
ATOM    645 HE22 POP Y   5    -151.237 121.760 -26.040  1.00  0.00
ATOM    646  C2F POP Y   5    -152.137 122.720 -24.310  1.00  0.00
ATOM    647 HF21 POP Y   5    -151.587 123.640 -24.520  1.00  0.00
ATOM    648 HF22 POP Y   5    -153.177 122.900 -24.010  1.00  0.00
ATOM    649  C2G POP Y   5    -151.297 122.080 -23.240  1.00  0.00
ATOM    650 HG21 POP Y   5    -151.717 121.090 -23.090  1.00  0.00
ATOM    651 HG22 POP Y   5    -150.277 121.930 -23.620  1.00  0.00
ATOM    652  C2H POP Y   5    -151.217 122.930 -21.940  1.00  0.00
ATOM    653 HH21 POP Y   5    -150.887 123.950 -22.150  1.00  0.00
ATOM    654 HH22 POP Y   5    -152.207 123.050 -21.500  1.00  0.00
ATOM    655  C2I POP Y   5    -150.267 122.250 -20.910  1.00  0.00
ATOM    656 HI21 POP Y   5    -150.647 121.230 -20.970  1.00  0.00
ATOM    657 HI22 POP Y   5    -149.277 122.470 -21.300  1.00  0.00
ATOM    658  C2J POP Y   5    -150.447 122.820 -19.470  1.00  0.00
ATOM    659 HJ21 POP Y   5    -150.077 123.850 -19.450  1.00  0.00
ATOM    660 HJ22 POP Y   5    -151.477 122.620 -19.180  1.00  0.00
ATOM    661  C2K POP Y   5    -149.487 122.030 -18.490  1.00  0.00
ATOM    662 HK21 POP Y   5    -149.517 120.970 -18.750  1.00  0.00
ATOM    663 HK22 POP Y   5    -148.467 122.280 -18.780  1.00  0.00
ATOM    664  C2L POP Y   5    -149.757 122.220 -16.970  1.00  0.00
ATOM    665 HL21 POP Y   5    -149.987 123.270 -16.780  1.00  0.00
ATOM    666 HL22 POP Y   5    -150.587 121.520 -16.800  1.00  0.00
ATOM    667  C2M POP Y   5    -148.567 121.900 -16.040  1.00  0.00
ATOM    668 HM21 POP Y   5    -148.387 120.830 -16.140  1.00  0.00
ATOM    669 HM22 POP Y   5    -147.617 122.390 -16.260  1.00  0.00
ATOM    670  C2N POP Y   5    -149.007 122.180 -14.590  1.00  0.00
ATOM    671 HN21 POP Y   5    -149.097 123.260 -14.430  1.00  0.00
ATOM    672 HN22 POP Y   5    -149.967 121.670 -14.460  1.00  0.00
ATOM    673  C2T POP Y   5    -148.017 121.570 -13.580  1.00  0.00
ATOM    674 HT21 POP Y   5    -146.987 121.630 -13.920  1.00  0.00
ATOM    675 HT22 POP Y   5    -148.067 122.050 -12.600  1.00  0.00
ATOM    676 HT23 POP Y   5    -148.137 120.480 -13.630  1.00  0.00
ATOM    677  C1T POP Y   6    -169.297 118.800 -17.760  1.00  0.00
ATOM    678 HT11 POP Y   6    -169.737 119.710 -17.330  1.00  0.00
ATOM    679 HT12 POP Y   6    -169.917 118.580 -18.630  1.00  0.00
ATOM    680 HT13 POP Y   6    -169.387 118.000 -17.020  1.00  0.00
ATOM    681  C1N POP Y   6    -167.837 119.080 -18.020  1.00  0.00
ATOM    682 HN11 POP Y   6    -167.197 119.020 -17.140  1.00  0.00
ATOM    683 HN12 POP Y   6    -167.817 120.090 -18.440  1.00  0.00
ATOM    684  C1M POP Y   6    -167.357 118.070 -19.070  1.00  0.00
ATOM    685 HM11 POP Y   6    -168.057 117.970 -19.900  1.00  0.00
ATOM    686 HM12 POP Y   6    -167.277 117.130 -18.510  1.00  0.00
ATOM    687  C1L POP Y   6    -165.987 118.450 -19.680  1.00  0.00
ATOM    688 HL11 POP Y   6    -165.287 118.640 -18.870  1.00  0.00
ATOM    689 HL12 POP Y   6    -166.067 119.390 -20.230  1.00  0.00
ATOM    690  C1K POP Y   6    -165.627 117.210 -20.540  1.00  0.00
ATOM    691 HK11 POP Y   6    -166.327 117.260 -21.380  1.00  0.00
ATOM    692 HK12 POP Y   6    -165.697 116.270 -20.000  1.00  0.00
ATOM    693  C1J POP Y   6    -164.257 117.360 -21.160  1.00  0.00
ATOM    694 HJ11 POP Y   6    -163.537 117.760 -20.450  1.00  0.00
ATOM    695 HJ12 POP Y   6    -164.237 118.070 -21.980  1.00  0.00
ATOM    696  C1I POP Y   6    -163.777 115.950 -21.640  1.00  0.00
ATOM    697 HI11 POP Y   6    -164.497 115.450 -22.300  1.00  0.00
ATOM    698 HI12 POP Y   6    -163.667 115.310 -20.760  1.00  0.00
ATOM    699  C1H POP Y   6    -162.487 116.140 -22.450  1.00  0.00
ATOM    700 HH11 POP Y   6    -162.037 115.150 -22.550  1.00  0.00
ATOM    701 HH12 POP Y   6    -161.667 116.680 -21.970  1.00  0.00
ATOM    702  CZ2 POP Y   6    -162.707 116.840 -23.810  1.00  0.00
ATOM    703  HZ2 POP Y   6    -162.537 117.910 -23.900  1.00  0.00
ATOM    704  CZ1 POP Y   6    -163.037 116.110 -24.880  1.00  0.00
ATOM    705  HZ1 POP Y   6    -163.217 116.670 -25.790  1.00  0.00
ATOM    706  C1G POP Y   6    -163.357 114.620 -24.960  1.00  0.00
ATOM    707 HG11 POP Y   6    -164.147 114.460 -25.690  1.00  0.00
ATOM    708 HG12 POP Y   6    -163.727 114.170 -24.040  1.00  0.00
ATOM    709  C1F POP Y   6    -162.167 113.850 -25.480  1.00  0.00
ATOM    710 HF11 POP Y   6    -161.227 114.000 -24.950  1.00  0.00
ATOM    711 HF12 POP Y   6    -162.007 114.320 -26.450  1.00  0.00
ATOM    712  C1E POP Y   6    -162.347 112.350 -25.720  1.00  0.00
ATOM    713 HE11 POP Y   6    -163.297 112.180 -26.230  1.00  0.00
ATOM    714 HE12 POP Y   6    -162.487 111.860 -24.760  1.00  0.00
ATOM    715  C1D POP Y   6    -161.157 111.790 -26.530  1.00  0.00
ATOM    716 HD11 POP Y   6    -160.227 111.990 -26.000  1.00  0.00
ATOM    717 HD12 POP Y   6    -161.117 112.340 -27.470  1.00  0.00
ATOM    718  C1C POP Y   6    -161.267 110.240 -26.810  1.00  0.00
ATOM    719 HC11 POP Y   6    -162.287 110.000 -27.110  1.00  0.00
ATOM    720 HC12 POP Y   6    -161.167 109.680 -25.880  1.00  0.00
ATOM    721  C1B POP Y   6    -160.277 109.710 -27.830  1.00  0.00
ATOM    722 HB11 POP Y   6    -160.517 108.640 -27.880  1.00  0.00
ATOM    723 HB12 POP Y   6    -159.237 109.890 -27.550  1.00  0.00
ATOM    724  C1A POP Y   6    -160.287 110.180 -29.280  1.00  0.00
ATOM    725 HA11 POP Y   6    -159.917 111.200 -29.180  1.00  0.00
ATOM    726 HA12 POP Y   6    -161.297 110.150 -29.690  1.00  0.00
ATOM    727  C81 POP Y   6    -159.537 109.330 -30.360  1.00  0.00
ATOM    728  O81 POP Y   6    -159.867 108.080 -30.420  1.00  0.00
ATOM    729  O71 POP Y   6    -158.187 109.540 -30.490  1.00  0.00
ATOM    730  C7  POP Y   6    -157.527 108.770 -31.550  1.00  0.00
ATOM    731  C6  POP Y   6    -158.037 109.220 -32.870  1.00  0.00
ATOM    732  O4P POP Y   6    -157.437 110.480 -33.250  1.00  0.00
ATOM    733  P   POP Y   6    -157.857 111.150 -34.630  1.00  0.00
ATOM    734  O2P POP Y   6    -158.187 110.220 -35.710  1.00  0.00
ATOM    735  O3P POP Y   6    -156.717 112.070 -35.160  1.00  0.00
ATOM    736  O1P POP Y   6    -159.157 111.920 -34.080  1.00  0.00
ATOM    737  C5  POP Y   6    -159.987 112.610 -35.010  1.00  0.00
ATOM    738  C4  POP Y   6    -160.827 111.600 -35.790  1.00  0.00
ATOM    739  N   POP Y   6    -161.637 112.360 -36.900  1.00  0.00
ATOM    740  C1  POP Y   6    -162.457 113.420 -36.210  1.00  0.00
ATOM    741  H11 POP Y   6    -161.847 114.240 -35.830  1.00  0.00
ATOM    742  H12 POP Y   6    -163.027 113.820 -37.050  1.00  0.00
ATOM    743  H13 POP Y   6    -163.027 113.020 -35.370  1.00  0.00
ATOM    744  C2  POP Y   6    -162.657 111.540 -37.690  1.00  0.00
ATOM    745  H21 POP Y   6    -162.087 110.790 -38.240  1.00  0.00
ATOM    746  H22 POP Y   6    -163.277 110.920 -37.040  1.00  0.00
ATOM    747  H23 POP Y   6    -163.257 112.140 -38.380  1.00  0.00
ATOM    748  C3  POP Y   6    -160.617 112.990 -37.950  1.00  0.00
ATOM    749  H31 POP Y   6    -159.937 113.660 -37.420  1.00  0.00
ATOM    750  H32 POP Y   6    -160.137 112.140 -38.430  1.00  0.00
ATOM    751  H33 POP Y   6    -161.077 113.600 -38.730  1.00  0.00
ATOM    752  H41 POP Y   6    -160.197 110.830 -36.240  1.00  0.00
ATOM    753  H42 POP Y   6    -161.417 110.970 -35.120  1.00  0.00
ATOM    754  H51 POP Y   6    -159.267 113.020 -35.720  1.00  0.00
ATOM    755  H52 POP Y   6    -160.507 113.390 -34.450  1.00  0.00
ATOM    756  H61 POP Y   6    -159.107 109.360 -32.700  1.00  0.00
ATOM    757  H62 POP Y   6    -157.937 108.490 -33.670  1.00  0.00
ATOM    758  H7  POP Y   6    -157.737 107.720 -31.350  1.00  0.00
ATOM    759  C72 POP Y   6    -155.967 108.930 -31.450  1.00  0.00
ATOM    760 H271 POP Y   6    -155.567 108.440 -32.340  1.00  0.00
ATOM    761 H272 POP Y   6    -155.757 110.000 -31.360  1.00  0.00
ATOM    762  O72 POP Y   6    -155.467 108.220 -30.310  1.00  0.00
ATOM    763  C82 POP Y   6    -154.117 108.380 -29.960  1.00  0.00
ATOM    764  O82 POP Y   6    -153.687 109.550 -30.230  1.00  0.00
ATOM    765  C2A POP Y   6    -153.777 107.600 -28.700  1.00  0.00
ATOM    766 HA21 POP Y   6    -153.767 106.560 -29.010  1.00  0.00
ATOM    767 HA22 POP Y   6    -152.757 107.840 -28.400  1.00  0.00
ATOM    768  C2B POP Y   6    -154.727 107.980 -27.480  1.00  0.00
ATOM    769 HB21 POP Y   6    -154.757 109.070 -27.350  1.00  0.00
ATOM    770 HB22 POP Y   6    -155.727 107.620 -27.740  1.00  0.00
ATOM    771  C2C POP Y   6    -154.307 107.400 -26.130  1.00  0.00
ATOM    772 HC21 POP Y   6    -154.317 106.310 -26.170  1.00  0.00
ATOM    773 HC22 POP Y   6    -153.297 107.680 -25.850  1.00  0.00
ATOM    774  C2D POP Y   6    -155.307 107.840 -25.010  1.00  0.00
ATOM    775 HD21 POP Y   6    -155.457 108.920 -24.980  1.00  0.00
ATOM    776 HD22 POP Y   6    -156.287 107.410 -25.240  1.00  0.00
ATOM    777  C2E POP Y   6    -154.707 107.440 -23.700  1.00  0.00
ATOM    778 HE21 POP Y   6    -154.617 106.360 -23.770  1.00  0.00
ATOM    779 HE22 POP Y   6    -153.677 107.780 -23.540  1.00  0.00
ATOM    780  C2F POP Y   6    -155.597 107.980 -22.580  1.00  0.00
ATOM    781 HF21 POP Y   6    -155.947 108.960 -22.920  1.00  0.00
ATOM    782 HF22 POP Y   6    -156.467 107.320 -22.540  1.00  0.00
ATOM    783  C2G POP Y   6    -154.937 108.070 -21.190  1.00  0.00
ATOM    784 HG21 POP Y   6    -154.627 107.060 -20.910  1.00  0.00
ATOM    785 HG22 POP Y   6    -154.127 108.800 -21.140  1.00  0.00
ATOM    786  C2H POP Y   6    -155.987 108.550 -20.150  1.00  0.00
ATOM    787 HH21 POP Y   6    -156.497 109.470 -20.450  1.00  0.00
ATOM    788 HH22 POP Y   6    -156.747 107.780 -20.030  1.00  0.00
ATOM    789  C2I POP Y   6    -155.377 108.750 -18.770  1.00  0.00
ATOM    790 HI21 POP Y   6    -154.707 107.910 -18.600  1.00  0.00
ATOM    791 HI22 POP Y   6    -154.797 109.680 -18.730  1.00  0.00
ATOM    792  C2J POP Y   6    -156.467 108.830 -17.680  1.00  0.00
ATOM    793 HJ21 POP Y   6    -157.087 109.710 -17.850  1.00  0.00
ATOM    794 HJ22 POP Y   6    -157.207 108.030 -17.630  1.00  0.00
ATOM    795  C2K POP Y   6    -155.987 108.980 -16.190  1.00  0.00
ATOM    796 HK21 POP Y   6    -155.357 108.100 -16.000  1.00  0.00
ATOM    797 HK22 POP Y   6    -155.377 109.870 -16.030  1.00  0.00
ATOM    798  C2L POP Y   6    -157.197 109.040 -15.230  1.00  0.00
ATOM    799 HL21 POP Y   6    -157.777 109.940 -15.430  1.00  0.00
ATOM    800 HL22 POP Y   6    -157.807 108.140 -15.350  1.00  0.00
ATOM    801  C2M POP Y   6    -156.737 109.190 -13.800  1.00  0.00
ATOM    802 HM21 POP Y   6    -155.977 108.420 -13.620  1.00  0.00
ATOM    803 HM22 POP Y   6    -156.417 110.200 -13.560  1.00  0.00
ATOM    804  C2N POP Y   6    -157.847 108.720 -12.780  1.00  0.00
ATOM    805 HN21 POP Y   6    -158.787 109.180 -13.080  1.00  0.00
ATOM    806 HN22 POP Y   6    -158.087 107.660 -12.890  1.00  0.00
ATOM    807  C2T POP Y   6    -157.397 108.980 -11.320  1.00  0.00
ATOM    808 HT21 POP Y   6    -156.577 108.270 -11.140  1.00  0.00
ATOM    809 HT22 POP Y   6    -157.027 109.990 -11.150  1.00  0.00
ATOM    810 HT23 POP Y   6    -158.257 108.920 -10.660  1.00  0.00
ATOM    811  C1T POP Y   7    -134.197 132.100 -11.240  1.00  0.00
ATOM    812 HT11 POP Y   7    -134.757 131.440 -10.570  1.00  0.00
ATOM    813 HT12 POP Y   7    -133.477 132.610 -10.590  1.00  0.00
ATOM    814 HT13 POP Y   7    -134.737 132.960 -11.630  1.00  0.00
ATOM    815  C1N POP Y   7    -133.457 131.410 -12.380  1.00  0.00
ATOM    816 HN11 POP Y   7    -132.807 130.610 -12.000  1.00  0.00
ATOM    817 HN12 POP Y   7    -132.917 132.180 -12.940  1.00  0.00
ATOM    818  C1M POP Y   7    -134.467 130.800 -13.320  1.00  0.00
ATOM    819 HM11 POP Y   7    -134.997 131.560 -13.890  1.00  0.00
ATOM    820 HM12 POP Y   7    -135.147 130.140 -12.770  1.00  0.00
ATOM    821  C1L POP Y   7    -133.737 129.990 -14.390  1.00  0.00
ATOM    822 HL11 POP Y   7    -133.007 129.310 -13.950  1.00  0.00
ATOM    823 HL12 POP Y   7    -133.157 130.700 -14.980  1.00  0.00
ATOM    824  C1K POP Y   7    -134.707 129.380 -15.390  1.00  0.00
ATOM    825 HK11 POP Y   7    -135.237 130.100 -16.020  1.00  0.00
ATOM    826 HK12 POP Y   7    -135.547 128.970 -14.830  1.00  0.00
ATOM    827  C1J POP Y   7    -134.087 128.420 -16.430  1.00  0.00
ATOM    828 HJ11 POP Y   7    -133.557 127.540 -16.060  1.00  0.00
ATOM    829 HJ12 POP Y   7    -133.307 128.850 -17.060  1.00  0.00
ATOM    830  C1I POP Y   7    -135.117 127.920 -17.470  1.00  0.00
ATOM    831 HI11 POP Y   7    -135.467 128.780 -18.040  1.00  0.00
ATOM    832 HI12 POP Y   7    -135.977 127.360 -17.100  1.00  0.00
ATOM    833  C1H POP Y   7    -134.387 126.960 -18.470  1.00  0.00
ATOM    834 HH11 POP Y   7    -134.047 126.100 -17.890  1.00  0.00
ATOM    835 HH12 POP Y   7    -133.427 127.290 -18.850  1.00  0.00
ATOM    836  CZ2 POP Y   7    -135.277 126.550 -19.590  1.00  0.00
ATOM    837  HZ2 POP Y   7    -136.017 125.790 -19.360  1.00  0.00
ATOM    838  CZ1 POP Y   7    -135.327 127.080 -20.800  1.00  0.00
ATOM    839  HZ1 POP Y   7    -136.047 126.740 -21.540  1.00  0.00
ATOM    840  C1G POP Y   7    -134.527 128.340 -21.180  1.00  0.00
ATOM    841 HG11 POP Y   7    -133.937 128.750 -20.360  1.00  0.00
ATOM    842 HG12 POP Y   7    -135.267 129.070 -21.510  1.00  0.00
ATOM    843  C1F POP Y   7    -133.687 127.940 -22.360  1.00  0.00
ATOM    844 HF11 POP Y   7    -133.077 127.080 -22.090  1.00  0.00
ATOM    845 HF12 POP Y   7    -133.077 128.830 -22.560  1.00  0.00
ATOM    846  C1E POP Y   7    -134.517 127.650 -23.650  1.00  0.00
ATOM    847 HE11 POP Y   7    -135.197 128.500 -23.760  1.00  0.00
ATOM    848 HE12 POP Y   7    -135.117 126.750 -23.510  1.00  0.00
ATOM    849  C1D POP Y   7    -133.527 127.270 -24.800  1.00  0.00
ATOM    850 HD11 POP Y   7    -132.917 126.440 -24.440  1.00  0.00
ATOM    851 HD12 POP Y   7    -132.937 128.150 -25.050  1.00  0.00
ATOM    852  C1C POP Y   7    -134.277 126.850 -26.050  1.00  0.00
ATOM    853 HC11 POP Y   7    -134.777 127.750 -26.400  1.00  0.00
ATOM    854 HC12 POP Y   7    -135.017 126.080 -25.820  1.00  0.00
ATOM    855  C1B POP Y   7    -133.337 126.350 -27.050  1.00  0.00
ATOM    856 HB11 POP Y   7    -133.097 125.290 -26.970  1.00  0.00
ATOM    857 HB12 POP Y   7    -132.407 126.910 -26.980  1.00  0.00
ATOM    858  C1A POP Y   7    -133.767 126.680 -28.460  1.00  0.00
ATOM    859 HA11 POP Y   7    -133.747 127.770 -28.450  1.00  0.00
ATOM    860 HA12 POP Y   7    -134.817 126.560 -28.740  1.00  0.00
ATOM    861  C81 POP Y   7    -132.917 126.220 -29.650  1.00  0.00
ATOM    862  O81 POP Y   7    -132.877 124.950 -29.880  1.00  0.00
ATOM    863  O71 POP Y   7    -131.847 127.030 -29.910  1.00  0.00
ATOM    864  C7  POP Y   7    -130.577 126.400 -30.420  1.00  0.00
ATOM    865  C6  POP Y   7    -130.647 126.220 -31.950  1.00  0.00
ATOM    866  O4P POP Y   7    -130.887 127.560 -32.500  1.00  0.00
ATOM    867  P   POP Y   7    -131.007 127.870 -34.060  1.00  0.00
ATOM    868  O2P POP Y   7    -131.397 126.650 -34.810  1.00  0.00
ATOM    869  O3P POP Y   7    -129.737 128.490 -34.470  1.00  0.00
ATOM    870  O1P POP Y   7    -132.277 128.810 -34.070  1.00  0.00
ATOM    871  C5  POP Y   7    -132.787 129.450 -35.210  1.00  0.00
ATOM    872  C4  POP Y   7    -131.697 130.280 -35.980  1.00  0.00
ATOM    873  N   POP Y   7    -132.417 131.050 -37.110  1.00  0.00
ATOM    874  C1  POP Y   7    -132.767 130.180 -38.260  1.00  0.00
ATOM    875  H11 POP Y   7    -131.837 129.880 -38.750  1.00  0.00
ATOM    876  H12 POP Y   7    -133.437 129.450 -37.800  1.00  0.00
ATOM    877  H13 POP Y   7    -133.227 130.770 -39.050  1.00  0.00
ATOM    878  C2  POP Y   7    -131.597 132.260 -37.540  1.00  0.00
ATOM    879  H21 POP Y   7    -132.157 132.600 -38.410  1.00  0.00
ATOM    880  H22 POP Y   7    -131.507 132.980 -36.730  1.00  0.00
ATOM    881  H23 POP Y   7    -130.607 131.940 -37.860  1.00  0.00
ATOM    882  C3  POP Y   7    -133.777 131.690 -36.800  1.00  0.00
ATOM    883  H31 POP Y   7    -133.677 132.280 -35.880  1.00  0.00
ATOM    884  H32 POP Y   7    -134.167 132.260 -37.640  1.00  0.00
ATOM    885  H33 POP Y   7    -134.357 130.800 -36.560  1.00  0.00
ATOM    886  H41 POP Y   7    -131.327 131.010 -35.260  1.00  0.00
ATOM    887  H42 POP Y   7    -130.847 129.690 -36.300  1.00  0.00
ATOM    888  H51 POP Y   7    -133.557 130.120 -34.820  1.00  0.00
ATOM    889  H52 POP Y   7    -133.347 128.710 -35.790  1.00  0.00
ATOM    890  H61 POP Y   7    -131.507 125.580 -32.180  1.00  0.00
ATOM    891  H62 POP Y   7    -129.707 125.800 -32.310  1.00  0.00
ATOM    892  H7  POP Y   7    -130.527 125.390 -30.000  1.00  0.00
ATOM    893  C72 POP Y   7    -129.347 127.240 -30.100  1.00  0.00
ATOM    894 H271 POP Y   7    -128.477 126.850 -30.630  1.00  0.00
ATOM    895 H272 POP Y   7    -129.487 128.240 -30.510  1.00  0.00
ATOM    896  O72 POP Y   7    -129.057 127.210 -28.640  1.00  0.00
ATOM    897  C82 POP Y   7    -127.897 127.920 -28.310  1.00  0.00
ATOM    898  O82 POP Y   7    -126.857 127.450 -28.890  1.00  0.00
ATOM    899  C2A POP Y   7    -127.777 128.420 -26.920  1.00  0.00
ATOM    900 HA21 POP Y   7    -128.697 128.250 -26.360  1.00  0.00
ATOM    901 HA22 POP Y   7    -127.107 127.750 -26.380  1.00  0.00
ATOM    902  C2B POP Y   7    -127.317 129.810 -26.750  1.00  0.00
ATOM    903 HB21 POP Y   7    -126.367 129.870 -27.300  1.00  0.00
ATOM    904 HB22 POP Y   7    -128.097 130.410 -27.230  1.00  0.00
ATOM    905  C2C POP Y   7    -127.127 130.350 -25.320  1.00  0.00
ATOM    906 HC21 POP Y   7    -127.957 130.150 -24.640  1.00  0.00
ATOM    907 HC22 POP Y   7    -126.157 130.010 -24.950  1.00  0.00
ATOM    908  C2D POP Y   7    -126.947 131.900 -25.350  1.00  0.00
ATOM    909 HD21 POP Y   7    -126.247 132.130 -26.160  1.00  0.00
ATOM    910 HD22 POP Y   7    -127.827 132.490 -25.600  1.00  0.00
ATOM    911  C2E POP Y   7    -126.277 132.700 -24.160  1.00  0.00
ATOM    912 HE21 POP Y   7    -125.187 132.580 -24.200  1.00  0.00
ATOM    913 HE22 POP Y   7    -126.437 133.770 -24.290  1.00  0.00
ATOM    914  C2F POP Y   7    -126.707 132.150 -22.820  1.00  0.00
ATOM    915 HF21 POP Y   7    -127.797 132.200 -22.780  1.00  0.00
ATOM    916 HF22 POP Y   7    -126.347 131.160 -22.560  1.00  0.00
ATOM    917  C2G POP Y   7    -126.257 133.070 -21.640  1.00  0.00
ATOM    918 HG21 POP Y   7    -125.187 132.890 -21.510  1.00  0.00
ATOM    919 HG22 POP Y   7    -126.427 134.070 -22.040  1.00  0.00
ATOM    920  C2H POP Y   7    -126.937 132.730 -20.290  1.00  0.00
ATOM    921 HH21 POP Y   7    -128.017 132.630 -20.410  1.00  0.00
ATOM    922 HH22 POP Y   7    -126.497 131.770 -20.010  1.00  0.00
ATOM    923  C2I POP Y   7    -126.787 133.940 -19.360  1.00  0.00
ATOM    924 HI21 POP Y   7    -125.737 134.100 -19.150  1.00  0.00
ATOM    925 HI22 POP Y   7    -127.247 134.810 -19.830  1.00  0.00
ATOM    926  C2J POP Y   7    -127.437 133.680 -17.990  1.00  0.00
ATOM    927 HJ21 POP Y   7    -128.517 133.600 -18.100  1.00  0.00
ATOM    928 HJ22 POP Y   7    -127.047 132.750 -17.560  1.00  0.00
ATOM    929  C2K POP Y   7    -127.227 134.940 -17.090  1.00  0.00
ATOM    930 HK21 POP Y   7    -126.167 135.150 -16.920  1.00  0.00
ATOM    931 HK22 POP Y   7    -127.607 135.810 -17.620  1.00  0.00
ATOM    932  C2L POP Y   7    -127.797 134.640 -15.710  1.00  0.00
ATOM    933 HL21 POP Y   7    -128.877 134.510 -15.760  1.00  0.00
ATOM    934 HL22 POP Y   7    -127.297 133.760 -15.290  1.00  0.00
ATOM    935  C2M POP Y   7    -127.557 135.820 -14.740  1.00  0.00
ATOM    936 HM21 POP Y   7    -126.547 136.180 -14.600  1.00  0.00
ATOM    937 HM22 POP Y   7    -128.037 136.690 -15.200  1.00  0.00
ATOM    938  C2N POP Y   7    -128.227 135.500 -13.380  1.00  0.00
ATOM    939 HN21 POP Y   7    -129.297 135.340 -13.490  1.00  0.00
ATOM    940 HN22 POP Y   7    -127.837 134.560 -12.990  1.00  0.00
ATOM    941  C2T POP Y   7    -128.177 136.540 -12.230  1.00  0.00
ATOM    942 HT21 POP Y   7    -128.637 137.460 -12.580  1.00  0.00
ATOM    943 HT22 POP Y   7    -128.747 136.200 -11.370  1.00  0.00
ATOM    944 HT23 POP Y   7    -127.117 136.730 -12.040  1.00  0.00
ATOM    945  C1T POP Y   8     -83.557 103.120 -21.450  1.00  0.00
ATOM    946 HT11 POP Y   8     -83.107 102.260 -21.950  1.00  0.00
ATOM    947 HT12 POP Y   8     -84.627 103.000 -21.620  1.00  0.00
ATOM    948 HT13 POP Y   8     -83.217 104.060 -21.890  1.00  0.00
ATOM    949  C1N POP Y   8     -83.467 103.360 -19.880  1.00  0.00
ATOM    950 HN11 POP Y   8     -84.047 102.610 -19.340  1.00  0.00
ATOM    951 HN12 POP Y   8     -83.917 104.340 -19.730  1.00  0.00
ATOM    952  C1M POP Y   8     -81.997 103.390 -19.410  1.00  0.00
ATOM    953 HM11 POP Y   8     -81.377 104.040 -20.040  1.00  0.00
ATOM    954 HM12 POP Y   8     -81.527 102.410 -19.370  1.00  0.00
ATOM    955  C1L POP Y   8     -81.887 103.900 -17.990  1.00  0.00
ATOM    956 HL11 POP Y   8     -82.377 104.860 -17.870  1.00  0.00
ATOM    957 HL12 POP Y   8     -80.827 104.140 -17.940  1.00  0.00
ATOM    958  C1K POP Y   8     -82.277 103.020 -16.830  1.00  0.00
ATOM    959 HK11 POP Y   8     -82.007 101.980 -17.020  1.00  0.00
ATOM    960 HK12 POP Y   8     -83.357 102.890 -16.860  1.00  0.00
ATOM    961  C1J POP Y   8     -81.727 103.670 -15.550  1.00  0.00
ATOM    962 HJ11 POP Y   8     -82.177 104.660 -15.590  1.00  0.00
ATOM    963 HJ12 POP Y   8     -80.637 103.670 -15.510  1.00  0.00
ATOM    964  C1I POP Y   8     -82.337 102.940 -14.300  1.00  0.00
ATOM    965 HI11 POP Y   8     -82.067 101.890 -14.350  1.00  0.00
ATOM    966 HI12 POP Y   8     -83.407 103.110 -14.460  1.00  0.00
ATOM    967  C1H POP Y   8     -81.887 103.580 -12.890  1.00  0.00
ATOM    968 HH11 POP Y   8     -82.187 104.630 -12.860  1.00  0.00
ATOM    969 HH12 POP Y   8     -80.797 103.520 -12.960  1.00  0.00
ATOM    970  CZ2 POP Y   8     -82.207 102.730 -11.720  1.00  0.00
ATOM    971  HZ2 POP Y   8     -82.317 101.660 -11.870  1.00  0.00
ATOM    972  CZ1 POP Y   8     -82.487 103.180 -10.480  1.00  0.00
ATOM    973  HZ1 POP Y   8     -82.597 102.340  -9.800  1.00  0.00
ATOM    974  C1G POP Y   8     -82.417 104.630  -9.880  1.00  0.00
ATOM    975 HG11 POP Y   8     -83.227 104.850  -9.180  1.00  0.00
ATOM    976 HG12 POP Y   8     -82.617 105.300 -10.720  1.00  0.00
ATOM    977  C1F POP Y   8     -81.037 105.020  -9.200  1.00  0.00
ATOM    978 HF11 POP Y   8     -81.027 106.110  -9.130  1.00  0.00
ATOM    979 HF12 POP Y   8     -80.177 104.770  -9.830  1.00  0.00
ATOM    980  C1E POP Y   8     -80.887 104.300  -7.790  1.00  0.00
ATOM    981 HE11 POP Y   8     -79.887 103.870  -7.680  1.00  0.00
ATOM    982 HE12 POP Y   8     -81.567 103.440  -7.810  1.00  0.00
ATOM    983  C1D POP Y   8     -81.257 105.330  -6.650  1.00  0.00
ATOM    984 HD11 POP Y   8     -82.107 105.930  -6.980  1.00  0.00
ATOM    985 HD12 POP Y   8     -80.477 106.090  -6.650  1.00  0.00
ATOM    986  C1C POP Y   8     -81.227 104.630  -5.220  1.00  0.00
ATOM    987 HC11 POP Y   8     -80.497 103.820  -5.140  1.00  0.00
ATOM    988 HC12 POP Y   8     -82.217 104.200  -5.040  1.00  0.00
ATOM    989  C1B POP Y   8     -81.167 105.710  -4.050  1.00  0.00
ATOM    990 HB11 POP Y   8     -80.277 106.330  -4.180  1.00  0.00
ATOM    991 HB12 POP Y   8     -81.057 105.300  -3.040  1.00  0.00
ATOM    992  C1A POP Y   8     -82.417 106.570  -3.920  1.00  0.00
ATOM    993 HA11 POP Y   8     -83.327 106.030  -3.640  1.00  0.00
ATOM    994 HA12 POP Y   8     -82.667 107.100  -4.840  1.00  0.00
ATOM    995  C81 POP Y   8     -82.197 107.600  -2.770  1.00  0.00
ATOM    996  O81 POP Y   8     -82.517 107.310  -1.540  1.00  0.00
ATOM    997  O71 POP Y   8     -82.497 108.880  -3.150  1.00  0.00
ATOM    998  C7  POP Y   8     -82.667 109.960  -2.160  1.00  0.00
ATOM    999  C6  POP Y   8     -81.347 110.640  -1.660  1.00  0.00
ATOM   1000  O4P POP Y   8     -80.527 109.620  -1.130  1.00  0.00
ATOM   1001  P   POP Y   8     -78.997 109.830  -0.690  1.00  0.00
ATOM   1002  O2P POP Y   8     -78.267 110.390  -1.770  1.00  0.00
ATOM   1003  O3P POP Y   8     -78.347 108.490  -0.480  1.00  0.00
ATOM   1004  O1P POP Y   8     -79.067 110.840   0.580  1.00  0.00
ATOM   1005  C5  POP Y   8     -79.887 110.540   1.780  1.00  0.00
ATOM   1006  C4  POP Y   8     -79.027 109.420   2.500  1.00  0.00
ATOM   1007  N   POP Y   8     -79.627 109.070   3.890  1.00  0.00
ATOM   1008  C1  POP Y   8     -78.857 107.920   4.500  1.00  0.00
ATOM   1009  H11 POP Y   8     -79.317 107.050   4.030  1.00  0.00
ATOM   1010  H12 POP Y   8     -77.767 108.000   4.400  1.00  0.00
ATOM   1011  H13 POP Y   8     -79.117 107.860   5.560  1.00  0.00
ATOM   1012  C2  POP Y   8     -81.077 108.680   3.670  1.00  0.00
ATOM   1013  H21 POP Y   8     -81.617 109.410   3.060  1.00  0.00
ATOM   1014  H22 POP Y   8     -81.167 107.700   3.180  1.00  0.00
ATOM   1015  H23 POP Y   8     -81.497 108.660   4.670  1.00  0.00
ATOM   1016  C3  POP Y   8     -79.617 110.160   4.970  1.00  0.00
ATOM   1017  H31 POP Y   8     -78.607 110.540   5.170  1.00  0.00
ATOM   1018  H32 POP Y   8     -80.277 110.940   4.580  1.00  0.00
ATOM   1019  H33 POP Y   8     -79.957 109.750   5.930  1.00  0.00
ATOM   1020  H41 POP Y   8     -78.897 108.550   1.850  1.00  0.00
ATOM   1021  H42 POP Y   8     -77.957 109.600   2.580  1.00  0.00
ATOM   1022  H51 POP Y   8     -80.867 110.140   1.480  1.00  0.00
ATOM   1023  H52 POP Y   8     -79.967 111.450   2.380  1.00  0.00
ATOM   1024  H61 POP Y   8     -81.617 111.370  -0.890  1.00  0.00
ATOM   1025  H62 POP Y   8     -80.877 111.040  -2.560  1.00  0.00
ATOM   1026  H7  POP Y   8     -83.187 109.620  -1.260  1.00  0.00
ATOM   1027  C72 POP Y   8     -83.637 110.990  -2.850  1.00  0.00
ATOM   1028 H271 POP Y   8     -84.667 110.640  -2.740  1.00  0.00
ATOM   1029 H272 POP Y   8     -83.587 111.950  -2.350  1.00  0.00
ATOM   1030  O72 POP Y   8     -83.257 111.290  -4.240  1.00  0.00
ATOM   1031  C82 POP Y   8     -83.687 112.470  -4.840  1.00  0.00
ATOM   1032  O82 POP Y   8     -84.797 113.070  -4.540  1.00  0.00
ATOM   1033  C2A POP Y   8     -83.217 112.520  -6.280  1.00  0.00
ATOM   1034 HA21 POP Y   8     -82.517 111.720  -6.480  1.00  0.00
ATOM   1035 HA22 POP Y   8     -84.057 112.220  -6.910  1.00  0.00
ATOM   1036  C2B POP Y   8     -82.717 113.900  -6.760  1.00  0.00
ATOM   1037 HB21 POP Y   8     -83.537 114.610  -6.890  1.00  0.00
ATOM   1038 HB22 POP Y   8     -82.037 114.160  -5.950  1.00  0.00
ATOM   1039  C2C POP Y   8     -81.957 113.880  -8.110  1.00  0.00
ATOM   1040 HC21 POP Y   8     -82.547 113.260  -8.800  1.00  0.00
ATOM   1041 HC22 POP Y   8     -81.817 114.860  -8.560  1.00  0.00
ATOM   1042  C2D POP Y   8     -80.647 113.110  -7.930  1.00  0.00
ATOM   1043 HD21 POP Y   8     -80.147 113.350  -7.000  1.00  0.00
ATOM   1044 HD22 POP Y   8     -80.937 112.060  -7.900  1.00  0.00
ATOM   1045  C2E POP Y   8     -79.727 113.330  -9.120  1.00  0.00
ATOM   1046 HE21 POP Y   8     -80.147 112.900 -10.030  1.00  0.00
ATOM   1047 HE22 POP Y   8     -79.577 114.390  -9.290  1.00  0.00
ATOM   1048  C2F POP Y   8     -78.337 112.650  -8.890  1.00  0.00
ATOM   1049 HF21 POP Y   8     -77.737 113.180  -8.150  1.00  0.00
ATOM   1050 HF22 POP Y   8     -78.497 111.620  -8.570  1.00  0.00
ATOM   1051  C2G POP Y   8     -77.567 112.660 -10.180  1.00  0.00
ATOM   1052 HG21 POP Y   8     -78.067 112.090 -10.970  1.00  0.00
ATOM   1053 HG22 POP Y   8     -77.347 113.690 -10.490  1.00  0.00
ATOM   1054  C2H POP Y   8     -76.257 111.940  -9.810  1.00  0.00
ATOM   1055 HH21 POP Y   8     -75.797 112.470  -8.970  1.00  0.00
ATOM   1056 HH22 POP Y   8     -76.337 110.890  -9.530  1.00  0.00
ATOM   1057  C2I POP Y   8     -75.267 111.930 -10.970  1.00  0.00
ATOM   1058 HI21 POP Y   8     -75.737 111.530 -11.860  1.00  0.00
ATOM   1059 HI22 POP Y   8     -75.127 112.970 -11.280  1.00  0.00
ATOM   1060  C2J POP Y   8     -73.887 111.410 -10.590  1.00  0.00
ATOM   1061 HJ21 POP Y   8     -73.597 111.890  -9.650  1.00  0.00
ATOM   1062 HJ22 POP Y   8     -73.887 110.320 -10.450  1.00  0.00
ATOM   1063  C2K POP Y   8     -72.867 111.740 -11.720  1.00  0.00
ATOM   1064 HK21 POP Y   8     -73.267 111.230 -12.600  1.00  0.00
ATOM   1065 HK22 POP Y   8     -72.807 112.830 -11.760  1.00  0.00
ATOM   1066  C2L POP Y   8     -71.447 111.180 -11.350  1.00  0.00
ATOM   1067 HL21 POP Y   8     -71.137 111.680 -10.430  1.00  0.00
ATOM   1068 HL22 POP Y   8     -71.537 110.100 -11.190  1.00  0.00
ATOM   1069  C2M POP Y   8     -70.357 111.400 -12.440  1.00  0.00
ATOM   1070 HM21 POP Y   8     -69.317 111.290 -12.150  1.00  0.00
ATOM   1071 HM22 POP Y   8     -70.537 110.590 -13.150  1.00  0.00
ATOM   1072  C2N POP Y   8     -70.447 112.700 -13.250  1.00  0.00
ATOM   1073 HN21 POP Y   8     -71.457 112.890 -13.590  1.00  0.00
ATOM   1074 HN22 POP Y   8     -70.067 113.560 -12.690  1.00  0.00
ATOM   1075  C2T POP Y   8     -69.557 112.730 -14.500  1.00  0.00
ATOM   1076 HT21 POP Y   8     -69.647 111.820 -15.100  1.00  0.00
ATOM   1077 HT22 POP Y   8     -69.607 113.610 -15.140  1.00  0.00
ATOM   1078 HT23 POP Y   8     -68.537 112.840 -14.120  1.00  0.00
ATOM   1079  C1T POP Y   9    -173.737 142.060 -21.720  1.00  0.00
ATOM   1080 HT11 POP Y   9    -173.787 143.140 -21.810  1.00  0.00
ATOM   1081 HT12 POP Y   9    -172.687 141.750 -21.680  1.00  0.00
ATOM   1082 HT13 POP Y   9    -174.177 141.580 -22.600  1.00  0.00
ATOM   1083  C1N POP Y   9    -174.307 141.580 -20.390  1.00  0.00
ATOM   1084 HN11 POP Y   9    -174.017 140.550 -20.150  1.00  0.00
ATOM   1085 HN12 POP Y   9    -175.387 141.660 -20.380  1.00  0.00
ATOM   1086  C1M POP Y   9    -173.727 142.500 -19.280  1.00  0.00
ATOM   1087 HM11 POP Y   9    -173.717 143.480 -19.750  1.00  0.00
ATOM   1088 HM12 POP Y   9    -172.677 142.250 -19.150  1.00  0.00
ATOM   1089  C1L POP Y   9    -174.527 142.470 -17.950  1.00  0.00
ATOM   1090 HL11 POP Y   9    -174.577 141.540 -17.380  1.00  0.00
ATOM   1091 HL12 POP Y   9    -175.547 142.770 -18.180  1.00  0.00
ATOM   1092  C1K POP Y   9    -173.937 143.510 -16.980  1.00  0.00
ATOM   1093 HK11 POP Y   9    -174.117 144.530 -17.320  1.00  0.00
ATOM   1094 HK12 POP Y   9    -172.847 143.460 -17.030  1.00  0.00
ATOM   1095  C1J POP Y   9    -174.527 143.280 -15.560  1.00  0.00
ATOM   1096 HJ11 POP Y   9    -173.987 142.460 -15.080  1.00  0.00
ATOM   1097 HJ12 POP Y   9    -175.577 143.000 -15.700  1.00  0.00
ATOM   1098  C1I POP Y   9    -174.477 144.650 -14.790  1.00  0.00
ATOM   1099 HI11 POP Y   9    -174.857 145.520 -15.320  1.00  0.00
ATOM   1100 HI12 POP Y   9    -173.397 144.800 -14.640  1.00  0.00
ATOM   1101  C1H POP Y   9    -175.077 144.460 -13.410  1.00  0.00
ATOM   1102 HH11 POP Y   9    -174.267 144.130 -12.750  1.00  0.00
ATOM   1103 HH12 POP Y   9    -175.777 143.620 -13.340  1.00  0.00
ATOM   1104  CZ2 POP Y   9    -175.667 145.700 -12.910  1.00  0.00
ATOM   1105  HZ2 POP Y   9    -176.737 145.710 -13.100  1.00  0.00
ATOM   1106  CZ1 POP Y   9    -174.987 146.740 -12.350  1.00  0.00
ATOM   1107  HZ1 POP Y   9    -175.507 147.680 -12.160  1.00  0.00
ATOM   1108  C1G POP Y   9    -173.527 146.650 -11.910  1.00  0.00
ATOM   1109 HG11 POP Y   9    -173.137 147.580 -12.330  1.00  0.00
ATOM   1110 HG12 POP Y   9    -172.907 145.910 -12.420  1.00  0.00
ATOM   1111  C1F POP Y   9    -173.527 146.800 -10.430  1.00  0.00
ATOM   1112 HF11 POP Y   9    -174.277 147.500 -10.050  1.00  0.00
ATOM   1113 HF12 POP Y   9    -172.537 147.110 -10.090  1.00  0.00
ATOM   1114  C1E POP Y   9    -173.737 145.440  -9.710  1.00  0.00
ATOM   1115 HE11 POP Y   9    -173.027 145.490  -8.870  1.00  0.00
ATOM   1116 HE12 POP Y   9    -173.397 144.670 -10.400  1.00  0.00
ATOM   1117  C1D POP Y   9    -175.157 145.240  -9.110  1.00  0.00
ATOM   1118 HD11 POP Y   9    -175.767 144.840  -9.920  1.00  0.00
ATOM   1119 HD12 POP Y   9    -175.547 146.150  -8.630  1.00  0.00
ATOM   1120  C1C POP Y   9    -174.977 144.080  -8.100  1.00  0.00
ATOM   1121 HC11 POP Y   9    -174.087 144.170  -7.480  1.00  0.00
ATOM   1122 HC12 POP Y   9    -174.897 143.110  -8.600  1.00  0.00
ATOM   1123  C1B POP Y   9    -176.247 144.090  -7.220  1.00  0.00
ATOM   1124 HB11 POP Y   9    -177.087 143.750  -7.820  1.00  0.00
ATOM   1125 HB12 POP Y   9    -176.407 145.130  -6.930  1.00  0.00
ATOM   1126  C1A POP Y   9    -176.197 143.370  -5.900  1.00  0.00
ATOM   1127 HA11 POP Y   9    -177.217 143.190  -5.540  1.00  0.00
ATOM   1128 HA12 POP Y   9    -175.747 142.400  -6.130  1.00  0.00
ATOM   1129  C81 POP Y   9    -175.417 144.040  -4.830  1.00  0.00
ATOM   1130  O81 POP Y   9    -176.087 144.370  -3.820  1.00  0.00
ATOM   1131  O71 POP Y   9    -174.057 143.960  -4.910  1.00  0.00
ATOM   1132  C7  POP Y   9    -173.277 144.630  -3.890  1.00  0.00
ATOM   1133  C6  POP Y   9    -172.857 143.660  -2.740  1.00  0.00
ATOM   1134  O4P POP Y   9    -173.977 143.260  -1.910  1.00  0.00
ATOM   1135  P   POP Y   9    -173.687 142.310  -0.700  1.00  0.00
ATOM   1136  O2P POP Y   9    -172.277 142.080  -0.450  1.00  0.00
ATOM   1137  O3P POP Y   9    -174.187 140.880  -0.920  1.00  0.00
ATOM   1138  O1P POP Y   9    -174.377 143.090   0.540  1.00  0.00
ATOM   1139  C5  POP Y   9    -175.857 143.060   0.800  1.00  0.00
ATOM   1140  C4  POP Y   9    -176.557 143.950  -0.350  1.00  0.00
ATOM   1141  N   POP Y   9    -178.097 143.840  -0.230  1.00  0.00
ATOM   1142  C1  POP Y   9    -178.577 142.390  -0.260  1.00  0.00
ATOM   1143  H11 POP Y   9    -178.017 141.980  -1.100  1.00  0.00
ATOM   1144  H12 POP Y   9    -178.307 141.790   0.620  1.00  0.00
ATOM   1145  H13 POP Y   9    -179.657 142.300  -0.370  1.00  0.00
ATOM   1146  C2  POP Y   9    -178.817 144.640  -1.340  1.00  0.00
ATOM   1147  H21 POP Y   9    -178.507 145.690  -1.360  1.00  0.00
ATOM   1148  H22 POP Y   9    -178.607 144.130  -2.280  1.00  0.00
ATOM   1149  H23 POP Y   9    -179.897 144.640  -1.180  1.00  0.00
ATOM   1150  C3  POP Y   9    -178.427 144.350   1.210  1.00  0.00
ATOM   1151  H31 POP Y   9    -178.177 143.620   1.980  1.00  0.00
ATOM   1152  H32 POP Y   9    -177.767 145.210   1.380  1.00  0.00
ATOM   1153  H33 POP Y   9    -179.487 144.570   1.340  1.00  0.00
ATOM   1154  H41 POP Y   9    -176.287 145.000  -0.370  1.00  0.00
ATOM   1155  H42 POP Y   9    -176.297 143.620  -1.350  1.00  0.00
ATOM   1156  H51 POP Y   9    -175.887 143.550   1.770  1.00  0.00
ATOM   1157  H52 POP Y   9    -176.147 142.010   0.890  1.00  0.00
ATOM   1158  H61 POP Y   9    -172.087 144.030  -2.050  1.00  0.00
ATOM   1159  H62 POP Y   9    -172.487 142.730  -3.180  1.00  0.00
ATOM   1160  H7  POP Y   9    -173.897 145.470  -3.540  1.00  0.00
ATOM   1161  C72 POP Y   9    -171.987 145.200  -4.480  1.00  0.00
ATOM   1162 H271 POP Y   9    -172.117 145.890  -5.320  1.00  0.00
ATOM   1163 H272 POP Y   9    -171.477 145.800  -3.720  1.00  0.00
ATOM   1164  O72 POP Y   9    -171.047 144.210  -4.990  1.00  0.00
ATOM   1165  C82 POP Y   9    -169.857 144.600  -5.440  1.00  0.00
ATOM   1166  O82 POP Y   9    -169.397 145.730  -5.190  1.00  0.00
ATOM   1167  C2A POP Y   9    -169.287 143.870  -6.590  1.00  0.00
ATOM   1168 HA21 POP Y   9    -168.217 144.060  -6.470  1.00  0.00
ATOM   1169 HA22 POP Y   9    -169.507 142.810  -6.520  1.00  0.00
ATOM   1170  C2B POP Y   9    -169.777 144.500  -7.900  1.00  0.00
ATOM   1171 HB21 POP Y   9    -170.867 144.410  -7.910  1.00  0.00
ATOM   1172 HB22 POP Y   9    -169.517 145.550  -7.780  1.00  0.00
ATOM   1173  C2C POP Y   9    -169.277 143.960  -9.230  1.00  0.00
ATOM   1174 HC21 POP Y   9    -168.197 144.090  -9.280  1.00  0.00
ATOM   1175 HC22 POP Y   9    -169.427 142.880  -9.240  1.00  0.00
ATOM   1176  C2D POP Y   9    -169.847 144.550 -10.520  1.00  0.00
ATOM   1177 HD21 POP Y   9    -170.937 144.480 -10.560  1.00  0.00
ATOM   1178 HD22 POP Y   9    -169.597 145.610 -10.550  1.00  0.00
ATOM   1179  C2E POP Y   9    -169.227 143.820 -11.760  1.00  0.00
ATOM   1180 HE21 POP Y   9    -168.177 144.120 -11.730  1.00  0.00
ATOM   1181 HE22 POP Y   9    -169.167 142.730 -11.680  1.00  0.00
ATOM   1182  C2F POP Y   9    -169.887 144.390 -13.070  1.00  0.00
ATOM   1183 HF21 POP Y   9    -170.977 144.310 -13.070  1.00  0.00
ATOM   1184 HF22 POP Y   9    -169.727 145.470 -13.140  1.00  0.00
ATOM   1185  C2G POP Y   9    -169.327 143.590 -14.240  1.00  0.00
ATOM   1186 HG21 POP Y   9    -168.237 143.700 -14.290  1.00  0.00
ATOM   1187 HG22 POP Y   9    -169.647 142.560 -14.080  1.00  0.00
ATOM   1188  C2H POP Y   9    -169.837 144.230 -15.520  1.00  0.00
ATOM   1189 HH21 POP Y   9    -170.927 144.200 -15.500  1.00  0.00
ATOM   1190 HH22 POP Y   9    -169.557 145.270 -15.700  1.00  0.00
ATOM   1191  C2I POP Y   9    -169.357 143.440 -16.800  1.00  0.00
ATOM   1192 HI21 POP Y   9    -168.267 143.450 -16.760  1.00  0.00
ATOM   1193 HI22 POP Y   9    -169.647 142.390 -16.760  1.00  0.00
ATOM   1194  C2J POP Y   9    -169.777 144.180 -18.070  1.00  0.00
ATOM   1195 HJ21 POP Y   9    -170.867 144.140 -18.090  1.00  0.00
ATOM   1196 HJ22 POP Y   9    -169.467 145.230 -18.070  1.00  0.00
ATOM   1197  C2K POP Y   9    -169.307 143.550 -19.430  1.00  0.00
ATOM   1198 HK21 POP Y   9    -168.217 143.580 -19.400  1.00  0.00
ATOM   1199 HK22 POP Y   9    -169.627 142.510 -19.400  1.00  0.00
ATOM   1200  C2L POP Y   9    -169.837 144.330 -20.660  1.00  0.00
ATOM   1201 HL21 POP Y   9    -170.907 144.540 -20.660  1.00  0.00
ATOM   1202 HL22 POP Y   9    -169.497 145.360 -20.620  1.00  0.00
ATOM   1203  C2M POP Y   9    -169.387 143.630 -21.920  1.00  0.00
ATOM   1204 HM21 POP Y   9    -168.577 142.950 -21.650  1.00  0.00
ATOM   1205 HM22 POP Y   9    -170.157 143.040 -22.430  1.00  0.00
ATOM   1206  C2N POP Y   9    -168.917 144.550 -23.030  1.00  0.00
ATOM   1207 HN21 POP Y   9    -168.487 145.450 -22.580  1.00  0.00
ATOM   1208 HN22 POP Y   9    -168.287 144.000 -23.730  1.00  0.00
ATOM   1209  C2T POP Y   9    -170.167 145.020 -23.830  1.00  0.00
ATOM   1210 HT21 POP Y   9    -170.857 144.210 -24.080  1.00  0.00
ATOM   1211 HT22 POP Y   9    -170.747 145.750 -23.270  1.00  0.00
ATOM   1212 HT23 POP Y   9    -169.867 145.520 -24.760  1.00  0.00
ATOM   1213  C1T POP Y  10    -118.287 185.010 -27.740  1.00  0.00
ATOM   1214 HT11 POP Y  10    -117.637 184.300 -28.270  1.00  0.00
ATOM   1215 HT12 POP Y  10    -118.967 184.410 -27.130  1.00  0.00
ATOM   1216 HT13 POP Y  10    -118.837 185.630 -28.460  1.00  0.00
ATOM   1217  C1N POP Y  10    -117.557 185.890 -26.680  1.00  0.00
ATOM   1218 HN11 POP Y  10    -116.627 186.290 -27.090  1.00  0.00
ATOM   1219 HN12 POP Y  10    -117.327 185.350 -25.760  1.00  0.00
ATOM   1220  C1M POP Y  10    -118.487 187.050 -26.230  1.00  0.00
ATOM   1221 HM11 POP Y  10    -118.677 187.690 -27.100  1.00  0.00
ATOM   1222 HM12 POP Y  10    -117.977 187.680 -25.500  1.00  0.00
ATOM   1223  C1L POP Y  10    -119.747 186.470 -25.540  1.00  0.00
ATOM   1224 HL11 POP Y  10    -119.487 185.660 -24.850  1.00  0.00
ATOM   1225 HL12 POP Y  10    -120.517 186.120 -26.230  1.00  0.00
ATOM   1226  C1K POP Y  10    -120.467 187.630 -24.780  1.00  0.00
ATOM   1227 HK11 POP Y  10    -120.627 188.440 -25.480  1.00  0.00
ATOM   1228 HK12 POP Y  10    -119.707 188.030 -24.100  1.00  0.00
ATOM   1229  C1J POP Y  10    -121.797 187.070 -24.170  1.00  0.00
ATOM   1230 HJ11 POP Y  10    -121.587 186.220 -23.520  1.00  0.00
ATOM   1231 HJ12 POP Y  10    -122.477 186.700 -24.940  1.00  0.00
ATOM   1232  C1I POP Y  10    -122.577 188.200 -23.480  1.00  0.00
ATOM   1233 HI11 POP Y  10    -121.977 188.750 -22.750  1.00  0.00
ATOM   1234 HI12 POP Y  10    -123.417 187.800 -22.900  1.00  0.00
ATOM   1235  C1H POP Y  10    -123.207 189.120 -24.490  1.00  0.00
ATOM   1236 HH11 POP Y  10    -122.397 189.510 -25.110  1.00  0.00
ATOM   1237 HH12 POP Y  10    -123.637 189.900 -23.860  1.00  0.00
ATOM   1238  CZ2 POP Y  10    -124.307 188.580 -25.320  1.00  0.00
ATOM   1239  HZ2 POP Y  10    -124.997 187.900 -24.830  1.00  0.00
ATOM   1240  CZ1 POP Y  10    -124.457 188.920 -26.590  1.00  0.00
ATOM   1241  HZ1 POP Y  10    -125.217 188.400 -27.170  1.00  0.00
ATOM   1242  C1G POP Y  10    -123.507 189.810 -27.390  1.00  0.00
ATOM   1243 HG11 POP Y  10    -122.857 190.480 -26.830  1.00  0.00
ATOM   1244 HG12 POP Y  10    -124.067 190.410 -28.110  1.00  0.00
ATOM   1245  C1F POP Y  10    -122.557 188.970 -28.260  1.00  0.00
ATOM   1246 HF11 POP Y  10    -122.267 188.100 -27.660  1.00  0.00
ATOM   1247 HF12 POP Y  10    -121.647 189.540 -28.450  1.00  0.00
ATOM   1248  C1E POP Y  10    -123.237 188.540 -29.580  1.00  0.00
ATOM   1249 HE11 POP Y  10    -123.797 189.360 -30.040  1.00  0.00
ATOM   1250 HE12 POP Y  10    -124.017 187.800 -29.400  1.00  0.00
ATOM   1251  C1D POP Y  10    -122.277 188.070 -30.680  1.00  0.00
ATOM   1252 HD11 POP Y  10    -121.647 187.300 -30.240  1.00  0.00
ATOM   1253 HD12 POP Y  10    -121.577 188.860 -30.970  1.00  0.00
ATOM   1254  C1C POP Y  10    -122.977 187.600 -31.900  1.00  0.00
ATOM   1255 HC11 POP Y  10    -123.367 188.500 -32.370  1.00  0.00
ATOM   1256 HC12 POP Y  10    -123.727 186.850 -31.670  1.00  0.00
ATOM   1257  C1B POP Y  10    -122.067 186.910 -32.940  1.00  0.00
ATOM   1258 HB11 POP Y  10    -121.657 185.970 -32.570  1.00  0.00
ATOM   1259 HB12 POP Y  10    -121.237 187.610 -33.060  1.00  0.00
ATOM   1260  C1A POP Y  10    -122.657 186.750 -34.410  1.00  0.00
ATOM   1261 HA11 POP Y  10    -123.127 187.650 -34.810  1.00  0.00
ATOM   1262 HA12 POP Y  10    -123.437 185.990 -34.480  1.00  0.00
ATOM   1263  C81 POP Y  10    -121.577 186.470 -35.360  1.00  0.00
ATOM   1264  O81 POP Y  10    -121.157 185.300 -35.440  1.00  0.00
ATOM   1265  O71 POP Y  10    -120.817 187.500 -35.800  1.00  0.00
ATOM   1266  C7  POP Y  10    -119.737 187.240 -36.780  1.00  0.00
ATOM   1267  C6  POP Y  10    -120.287 186.660 -38.040  1.00  0.00
ATOM   1268  O4P POP Y  10    -121.327 187.430 -38.600  1.00  0.00
ATOM   1269  P   POP Y  10    -122.217 186.760 -39.710  1.00  0.00
ATOM   1270  O2P POP Y  10    -121.307 186.180 -40.780  1.00  0.00
ATOM   1271  O3P POP Y  10    -123.037 187.830 -40.390  1.00  0.00
ATOM   1272  O1P POP Y  10    -123.057 185.710 -38.760  1.00  0.00
ATOM   1273  C5  POP Y  10    -122.987 184.270 -39.040  1.00  0.00
ATOM   1274  C4  POP Y  10    -122.797 183.500 -37.700  1.00  0.00
ATOM   1275  N   POP Y  10    -122.887 181.960 -37.940  1.00  0.00
ATOM   1276  C1  POP Y  10    -122.097 181.540 -39.130  1.00  0.00
ATOM   1277  H11 POP Y  10    -122.637 181.820 -40.030  1.00  0.00
ATOM   1278  H12 POP Y  10    -121.097 181.990 -39.130  1.00  0.00
ATOM   1279  H13 POP Y  10    -121.907 180.470 -39.090  1.00  0.00
ATOM   1280  C2  POP Y  10    -124.357 181.580 -38.140  1.00  0.00
ATOM   1281  H21 POP Y  10    -124.587 180.770 -37.450  1.00  0.00
ATOM   1282  H22 POP Y  10    -125.117 182.360 -38.100  1.00  0.00
ATOM   1283  H23 POP Y  10    -124.407 181.170 -39.150  1.00  0.00
ATOM   1284  C3  POP Y  10    -122.347 181.260 -36.660  1.00  0.00
ATOM   1285  H31 POP Y  10    -122.927 181.480 -35.760  1.00  0.00
ATOM   1286  H32 POP Y  10    -122.297 180.170 -36.700  1.00  0.00
ATOM   1287  H33 POP Y  10    -121.337 181.640 -36.450  1.00  0.00
ATOM   1288  H41 POP Y  10    -121.817 183.730 -37.280  1.00  0.00
ATOM   1289  H42 POP Y  10    -123.477 183.740 -36.880  1.00  0.00
ATOM   1290  H51 POP Y  10    -122.127 184.080 -39.690  1.00  0.00
ATOM   1291  H52 POP Y  10    -123.887 183.960 -39.570  1.00  0.00
ATOM   1292  H61 POP Y  10    -120.707 185.660 -37.890  1.00  0.00
ATOM   1293  H62 POP Y  10    -119.487 186.630 -38.780  1.00  0.00
ATOM   1294  H7  POP Y  10    -118.977 186.580 -36.370  1.00  0.00
ATOM   1295  C72 POP Y  10    -118.877 188.520 -37.050  1.00  0.00
ATOM   1296 H271 POP Y  10    -118.117 188.330 -37.810  1.00  0.00
ATOM   1297 H272 POP Y  10    -119.497 189.370 -37.360  1.00  0.00
ATOM   1298  O72 POP Y  10    -118.207 188.920 -35.810  1.00  0.00
ATOM   1299  C82 POP Y  10    -117.287 189.930 -35.950  1.00  0.00
ATOM   1300  O82 POP Y  10    -116.587 190.140 -36.990  1.00  0.00
ATOM   1301  C2A POP Y  10    -117.387 191.150 -35.050  1.00  0.00
ATOM   1302 HA21 POP Y  10    -117.567 191.980 -35.720  1.00  0.00
ATOM   1303 HA22 POP Y  10    -118.257 191.020 -34.410  1.00  0.00
ATOM   1304  C2B POP Y  10    -116.227 191.340 -34.090  1.00  0.00
ATOM   1305 HB21 POP Y  10    -115.977 190.460 -33.490  1.00  0.00
ATOM   1306 HB22 POP Y  10    -115.307 191.500 -34.650  1.00  0.00
ATOM   1307  C2C POP Y  10    -116.197 192.560 -33.090  1.00  0.00
ATOM   1308 HC21 POP Y  10    -115.927 193.450 -33.660  1.00  0.00
ATOM   1309 HC22 POP Y  10    -117.177 192.670 -32.640  1.00  0.00
ATOM   1310  C2D POP Y  10    -115.157 192.410 -31.960  1.00  0.00
ATOM   1311 HD21 POP Y  10    -115.427 191.530 -31.380  1.00  0.00
ATOM   1312 HD22 POP Y  10    -114.157 192.240 -32.370  1.00  0.00
ATOM   1313  C2E POP Y  10    -115.307 193.680 -31.110  1.00  0.00
ATOM   1314 HE21 POP Y  10    -115.397 194.570 -31.730  1.00  0.00
ATOM   1315 HE22 POP Y  10    -116.167 193.610 -30.440  1.00  0.00
ATOM   1316  C2F POP Y  10    -114.037 193.970 -30.170  1.00  0.00
ATOM   1317 HF21 POP Y  10    -113.877 193.060 -29.580  1.00  0.00
ATOM   1318 HF22 POP Y  10    -113.097 194.180 -30.680  1.00  0.00
ATOM   1319  C2G POP Y  10    -114.347 195.180 -29.270  1.00  0.00
ATOM   1320 HG21 POP Y  10    -114.087 196.110 -29.780  1.00  0.00
ATOM   1321 HG22 POP Y  10    -115.407 195.280 -29.050  1.00  0.00
ATOM   1322  C2H POP Y  10    -113.457 195.120 -28.000  1.00  0.00
ATOM   1323 HH21 POP Y  10    -113.737 194.290 -27.360  1.00  0.00
ATOM   1324 HH22 POP Y  10    -112.407 195.040 -28.290  1.00  0.00
ATOM   1325  C2I POP Y  10    -113.627 196.400 -27.140  1.00  0.00
ATOM   1326 HI21 POP Y  10    -113.247 197.160 -27.830  1.00  0.00
ATOM   1327 HI22 POP Y  10    -114.677 196.510 -26.890  1.00  0.00
ATOM   1328  C2J POP Y  10    -112.927 196.240 -25.770  1.00  0.00
ATOM   1329 HJ21 POP Y  10    -113.417 195.450 -25.200  1.00  0.00
ATOM   1330 HJ22 POP Y  10    -111.887 196.070 -26.050  1.00  0.00
ATOM   1331  C2K POP Y  10    -112.957 197.470 -24.830  1.00  0.00
ATOM   1332 HK21 POP Y  10    -112.567 198.340 -25.350  1.00  0.00
ATOM   1333 HK22 POP Y  10    -113.947 197.860 -24.580  1.00  0.00
ATOM   1334  C2L POP Y  10    -112.317 197.290 -23.420  1.00  0.00
ATOM   1335 HL21 POP Y  10    -112.737 198.100 -22.820  1.00  0.00
ATOM   1336 HL22 POP Y  10    -112.587 196.330 -22.990  1.00  0.00
ATOM   1337  C2M POP Y  10    -110.777 197.470 -23.480  1.00  0.00
ATOM   1338 HM21 POP Y  10    -110.337 196.740 -24.160  1.00  0.00
ATOM   1339 HM22 POP Y  10    -110.477 198.450 -23.860  1.00  0.00
ATOM   1340  C2N POP Y  10    -110.067 197.210 -22.090  1.00  0.00
ATOM   1341 HN21 POP Y  10    -110.277 198.120 -21.510  1.00  0.00
ATOM   1342 HN22 POP Y  10    -110.547 196.480 -21.440  1.00  0.00
ATOM   1343  C2T POP Y  10    -108.557 196.880 -22.170  1.00  0.00
ATOM   1344 HT21 POP Y  10    -108.017 197.830 -22.210  1.00  0.00
ATOM   1345 HT22 POP Y  10    -108.157 196.370 -21.290  1.00  0.00
ATOM   1346 HT23 POP Y  10    -108.277 196.280 -23.040  1.00  0.00
ATOM   1347  C1T POP Y  11     -85.177 188.990 -16.590  1.00  0.00
ATOM   1348 HT11 POP Y  11     -85.047 189.560 -17.520  1.00  0.00
ATOM   1349 HT12 POP Y  11     -85.217 187.940 -16.870  1.00  0.00
ATOM   1350 HT13 POP Y  11     -86.117 189.310 -16.120  1.00  0.00
ATOM   1351  C1N POP Y  11     -83.927 189.070 -15.740  1.00  0.00
ATOM   1352 HN11 POP Y  11     -83.587 190.100 -15.630  1.00  0.00
ATOM   1353 HN12 POP Y  11     -83.147 188.520 -16.270  1.00  0.00
ATOM   1354  C1M POP Y  11     -84.187 188.490 -14.320  1.00  0.00
ATOM   1355 HM11 POP Y  11     -85.047 188.960 -13.840  1.00  0.00
ATOM   1356 HM12 POP Y  11     -83.337 188.780 -13.690  1.00  0.00
ATOM   1357  C1L POP Y  11     -84.307 186.990 -14.330  1.00  0.00
ATOM   1358 HL11 POP Y  11     -83.407 186.520 -14.740  1.00  0.00
ATOM   1359 HL12 POP Y  11     -85.157 186.720 -14.960  1.00  0.00
ATOM   1360  C1K POP Y  11     -84.547 186.440 -12.910  1.00  0.00
ATOM   1361 HK11 POP Y  11     -85.517 186.770 -12.540  1.00  0.00
ATOM   1362 HK12 POP Y  11     -83.777 186.810 -12.230  1.00  0.00
ATOM   1363  C1J POP Y  11     -84.357 184.940 -12.890  1.00  0.00
ATOM   1364 HJ11 POP Y  11     -83.407 184.620 -13.320  1.00  0.00
ATOM   1365 HJ12 POP Y  11     -85.147 184.490 -13.500  1.00  0.00
ATOM   1366  C1I POP Y  11     -84.457 184.400 -11.340  1.00  0.00
ATOM   1367 HI11 POP Y  11     -85.437 184.630 -10.930  1.00  0.00
ATOM   1368 HI12 POP Y  11     -83.747 184.970 -10.730  1.00  0.00
ATOM   1369  C1H POP Y  11     -84.437 182.850 -11.270  1.00  0.00
ATOM   1370 HH11 POP Y  11     -85.007 182.440 -12.110  1.00  0.00
ATOM   1371 HH12 POP Y  11     -84.927 182.500 -10.360  1.00  0.00
ATOM   1372  CZ2 POP Y  11     -83.047 182.270 -11.310  1.00  0.00
ATOM   1373  HZ2 POP Y  11     -82.617 182.250 -12.310  1.00  0.00
ATOM   1374  CZ1 POP Y  11     -82.257 181.860 -10.310  1.00  0.00
ATOM   1375  HZ1 POP Y  11     -81.237 181.610 -10.590  1.00  0.00
ATOM   1376  C1G POP Y  11     -82.597 181.750  -8.890  1.00  0.00
ATOM   1377 HG11 POP Y  11     -82.747 180.700  -8.630  1.00  0.00
ATOM   1378 HG12 POP Y  11     -83.467 182.360  -8.640  1.00  0.00
ATOM   1379  C1F POP Y  11     -81.497 182.410  -8.040  1.00  0.00
ATOM   1380 HF11 POP Y  11     -81.397 183.470  -8.260  1.00  0.00
ATOM   1381 HF12 POP Y  11     -80.537 182.030  -8.410  1.00  0.00
ATOM   1382  C1E POP Y  11     -81.617 182.100  -6.550  1.00  0.00
ATOM   1383 HE11 POP Y  11     -80.727 182.480  -6.030  1.00  0.00
ATOM   1384 HE12 POP Y  11     -81.567 181.030  -6.330  1.00  0.00
ATOM   1385  C1D POP Y  11     -82.877 182.760  -6.010  1.00  0.00
ATOM   1386 HD11 POP Y  11     -83.657 182.000  -6.070  1.00  0.00
ATOM   1387 HD12 POP Y  11     -83.157 183.660  -6.540  1.00  0.00
ATOM   1388  C1C POP Y  11     -82.587 183.240  -4.600  1.00  0.00
ATOM   1389 HC11 POP Y  11     -81.777 183.970  -4.620  1.00  0.00
ATOM   1390 HC12 POP Y  11     -82.257 182.360  -4.030  1.00  0.00
ATOM   1391  C1B POP Y  11     -83.917 183.760  -4.010  1.00  0.00
ATOM   1392 HB11 POP Y  11     -84.667 183.000  -4.240  1.00  0.00
ATOM   1393 HB12 POP Y  11     -84.147 184.720  -4.460  1.00  0.00
ATOM   1394  C1A POP Y  11     -83.827 183.840  -2.530  1.00  0.00
ATOM   1395 HA11 POP Y  11     -82.927 184.430  -2.300  1.00  0.00
ATOM   1396 HA12 POP Y  11     -83.727 182.800  -2.220  1.00  0.00
ATOM   1397  C81 POP Y  11     -84.947 184.520  -1.810  1.00  0.00
ATOM   1398  O81 POP Y  11     -86.037 183.920  -1.530  1.00  0.00
ATOM   1399  O71 POP Y  11     -84.887 185.890  -1.650  1.00  0.00
ATOM   1400  C7  POP Y  11     -86.047 186.530  -0.950  1.00  0.00
ATOM   1401  C6  POP Y  11     -85.917 186.310   0.570  1.00  0.00
ATOM   1402  O4P POP Y  11     -84.767 186.920   1.190  1.00  0.00
ATOM   1403  P   POP Y  11     -84.277 186.630   2.750  1.00  0.00
ATOM   1404  O2P POP Y  11     -82.927 187.150   3.100  1.00  0.00
ATOM   1405  O3P POP Y  11     -83.977 185.200   3.000  1.00  0.00
ATOM   1406  O1P POP Y  11     -85.527 187.010   3.600  1.00  0.00
ATOM   1407  C5  POP Y  11     -86.237 188.260   3.560  1.00  0.00
ATOM   1408  C4  POP Y  11     -86.827 188.470   4.980  1.00  0.00
ATOM   1409  N   POP Y  11     -87.857 189.680   4.890  1.00  0.00
ATOM   1410  C1  POP Y  11     -87.277 190.920   4.320  1.00  0.00
ATOM   1411  H11 POP Y  11     -86.957 190.680   3.310  1.00  0.00
ATOM   1412  H12 POP Y  11     -88.147 191.570   4.280  1.00  0.00
ATOM   1413  H13 POP Y  11     -86.437 191.310   4.890  1.00  0.00
ATOM   1414  C2  POP Y  11     -88.357 189.950   6.370  1.00  0.00
ATOM   1415  H21 POP Y  11     -87.617 190.460   6.990  1.00  0.00
ATOM   1416  H22 POP Y  11     -89.207 190.630   6.350  1.00  0.00
ATOM   1417  H23 POP Y  11     -88.607 188.940   6.690  1.00  0.00
ATOM   1418  C3  POP Y  11     -89.047 189.360   4.000  1.00  0.00
ATOM   1419  H31 POP Y  11     -89.647 188.680   4.610  1.00  0.00
ATOM   1420  H32 POP Y  11     -89.617 190.230   3.690  1.00  0.00
ATOM   1421  H33 POP Y  11     -88.757 188.740   3.150  1.00  0.00
ATOM   1422  H41 POP Y  11     -87.367 187.640   5.430  1.00  0.00
ATOM   1423  H42 POP Y  11     -86.067 188.800   5.690  1.00  0.00
ATOM   1424  H51 POP Y  11     -86.967 188.190   2.750  1.00  0.00
ATOM   1425  H52 POP Y  11     -85.547 189.080   3.360  1.00  0.00
ATOM   1426  H61 POP Y  11     -85.997 185.260   0.890  1.00  0.00
ATOM   1427  H62 POP Y  11     -86.807 186.700   1.070  1.00  0.00
ATOM   1428  H7  POP Y  11     -86.967 186.180  -1.430  1.00  0.00
ATOM   1429  C72 POP Y  11     -86.057 188.060  -1.100  1.00  0.00
ATOM   1430 H271 POP Y  11     -86.607 188.480  -0.260  1.00  0.00
ATOM   1431 H272 POP Y  11     -85.017 188.400  -1.030  1.00  0.00
ATOM   1432  O72 POP Y  11     -86.737 188.540  -2.300  1.00  0.00
ATOM   1433  C82 POP Y  11     -86.437 189.770  -2.680  1.00  0.00
ATOM   1434  O82 POP Y  11     -86.507 190.670  -1.830  1.00  0.00
ATOM   1435  C2A POP Y  11     -87.097 190.070  -3.950  1.00  0.00
ATOM   1436 HA21 POP Y  11     -87.777 189.270  -4.270  1.00  0.00
ATOM   1437 HA22 POP Y  11     -87.767 190.910  -3.800  1.00  0.00
ATOM   1438  C2B POP Y  11     -86.217 190.410  -5.100  1.00  0.00
ATOM   1439 HB21 POP Y  11     -85.617 189.530  -5.360  1.00  0.00
ATOM   1440 HB22 POP Y  11     -86.807 190.760  -5.950  1.00  0.00
ATOM   1441  C2C POP Y  11     -85.107 191.440  -4.740  1.00  0.00
ATOM   1442 HC21 POP Y  11     -85.377 192.440  -4.400  1.00  0.00
ATOM   1443 HC22 POP Y  11     -84.477 190.940  -3.990  1.00  0.00
ATOM   1444  C2D POP Y  11     -84.197 191.580  -5.950  1.00  0.00
ATOM   1445 HD21 POP Y  11     -83.807 190.570  -6.130  1.00  0.00
ATOM   1446 HD22 POP Y  11     -84.657 192.060  -6.810  1.00  0.00
ATOM   1447  C2E POP Y  11     -83.007 192.490  -5.530  1.00  0.00
ATOM   1448 HE21 POP Y  11     -83.427 193.450  -5.210  1.00  0.00
ATOM   1449 HE22 POP Y  11     -82.457 192.140  -4.660  1.00  0.00
ATOM   1450  C2F POP Y  11     -81.887 192.730  -6.520  1.00  0.00
ATOM   1451 HF21 POP Y  11     -82.327 193.270  -7.370  1.00  0.00
ATOM   1452 HF22 POP Y  11     -81.127 193.310  -5.990  1.00  0.00
ATOM   1453  C2G POP Y  11     -81.187 191.410  -6.960  1.00  0.00
ATOM   1454 HG21 POP Y  11     -80.727 190.970  -6.080  1.00  0.00
ATOM   1455 HG22 POP Y  11     -81.917 190.650  -7.270  1.00  0.00
ATOM   1456  C2H POP Y  11     -80.067 191.660  -7.970  1.00  0.00
ATOM   1457 HH21 POP Y  11     -80.547 192.290  -8.720  1.00  0.00
ATOM   1458 HH22 POP Y  11     -79.257 192.310  -7.630  1.00  0.00
ATOM   1459  C2I POP Y  11     -79.427 190.410  -8.570  1.00  0.00
ATOM   1460 HI21 POP Y  11     -78.597 190.730  -9.200  1.00  0.00
ATOM   1461 HI22 POP Y  11     -78.977 189.800  -7.790  1.00  0.00
ATOM   1462  C2J POP Y  11     -80.467 189.550  -9.280  1.00  0.00
ATOM   1463 HJ21 POP Y  11     -81.017 188.940  -8.570  1.00  0.00
ATOM   1464 HJ22 POP Y  11     -81.247 190.160  -9.740  1.00  0.00
ATOM   1465  C2K POP Y  11     -79.757 188.660 -10.450  1.00  0.00
ATOM   1466 HK21 POP Y  11     -79.277 189.210 -11.260  1.00  0.00
ATOM   1467 HK22 POP Y  11     -79.007 188.140  -9.850  1.00  0.00
ATOM   1468  C2L POP Y  11     -80.777 187.710 -11.080  1.00  0.00
ATOM   1469 HL21 POP Y  11     -81.357 187.370 -10.220  1.00  0.00
ATOM   1470 HL22 POP Y  11     -81.437 188.260 -11.750  1.00  0.00
ATOM   1471  C2M POP Y  11     -80.157 186.430 -11.800  1.00  0.00
ATOM   1472 HM21 POP Y  11     -80.987 185.960 -12.330  1.00  0.00
ATOM   1473 HM22 POP Y  11     -79.427 186.750 -12.540  1.00  0.00
ATOM   1474  C2N POP Y  11     -79.547 185.460 -10.830  1.00  0.00
ATOM   1475 HN21 POP Y  11     -78.467 185.610 -10.800  1.00  0.00
ATOM   1476 HN22 POP Y  11     -79.957 185.530  -9.820  1.00  0.00
ATOM   1477  C2T POP Y  11     -79.737 184.000 -11.310  1.00  0.00
ATOM   1478 HT21 POP Y  11     -80.757 183.730 -11.560  1.00  0.00
ATOM   1479 HT22 POP Y  11     -79.227 183.740 -12.240  1.00  0.00
ATOM   1480 HT23 POP Y  11     -79.367 183.310 -10.550  1.00  0.00
ATOM   1481  C1T POP Y  12    -140.087 101.700 -32.620  1.00  0.00
ATOM   1482 HT11 POP Y  12    -140.157 101.450 -33.680  1.00  0.00
ATOM   1483 HT12 POP Y  12    -139.807 102.740 -32.420  1.00  0.00
ATOM   1484 HT13 POP Y  12    -139.237 101.150 -32.220  1.00  0.00
ATOM   1485  C1N POP Y  12    -141.527 101.440 -32.070  1.00  0.00
ATOM   1486 HN11 POP Y  12    -141.837 100.430 -32.350  1.00  0.00
ATOM   1487 HN12 POP Y  12    -142.147 102.150 -32.620  1.00  0.00
ATOM   1488  C1M POP Y  12    -141.617 101.640 -30.520  1.00  0.00
ATOM   1489 HM11 POP Y  12    -142.687 101.630 -30.310  1.00  0.00
ATOM   1490 HM12 POP Y  12    -141.197 102.620 -30.250  1.00  0.00
ATOM   1491  C1L POP Y  12    -140.987 100.550 -29.620  1.00  0.00
ATOM   1492 HL11 POP Y  12    -139.937 100.390 -29.890  1.00  0.00
ATOM   1493 HL12 POP Y  12    -141.537  99.640 -29.840  1.00  0.00
ATOM   1494  C1K POP Y  12    -141.027 100.950 -28.200  1.00  0.00
ATOM   1495 HK11 POP Y  12    -140.507 101.910 -28.130  1.00  0.00
ATOM   1496 HK12 POP Y  12    -140.537 100.230 -27.540  1.00  0.00
ATOM   1497  C1J POP Y  12    -142.517 101.040 -27.680  1.00  0.00
ATOM   1498 HJ11 POP Y  12    -142.967 100.120 -28.060  1.00  0.00
ATOM   1499 HJ12 POP Y  12    -142.957 101.930 -28.130  1.00  0.00
ATOM   1500  C1I POP Y  12    -142.647 101.080 -26.110  1.00  0.00
ATOM   1501 HI11 POP Y  12    -142.207 101.960 -25.620  1.00  0.00
ATOM   1502 HI12 POP Y  12    -142.087 100.240 -25.710  1.00  0.00
ATOM   1503  C1H POP Y  12    -144.177 100.980 -25.620  1.00  0.00
ATOM   1504 HH11 POP Y  12    -144.637 101.970 -25.600  1.00  0.00
ATOM   1505 HH12 POP Y  12    -144.097 100.610 -24.600  1.00  0.00
ATOM   1506  CZ2 POP Y  12    -145.017 100.030 -26.300  1.00  0.00
ATOM   1507  HZ2 POP Y  12    -145.217  99.160 -25.680  1.00  0.00
ATOM   1508  CZ1 POP Y  12    -145.697 100.180 -27.450  1.00  0.00
ATOM   1509  HZ1 POP Y  12    -146.427  99.410 -27.660  1.00  0.00
ATOM   1510  C1G POP Y  12    -145.827 101.410 -28.330  1.00  0.00
ATOM   1511 HG11 POP Y  12    -145.257 101.210 -29.240  1.00  0.00
ATOM   1512 HG12 POP Y  12    -145.487 102.290 -27.780  1.00  0.00
ATOM   1513  C1F POP Y  12    -147.247 101.840 -28.690  1.00  0.00
ATOM   1514 HF11 POP Y  12    -147.847 101.850 -27.780  1.00  0.00
ATOM   1515 HF12 POP Y  12    -147.677 101.120 -29.390  1.00  0.00
ATOM   1516  C1E POP Y  12    -147.267 103.250 -29.320  1.00  0.00
ATOM   1517 HE11 POP Y  12    -146.577 103.910 -28.800  1.00  0.00
ATOM   1518 HE12 POP Y  12    -148.227 103.770 -29.310  1.00  0.00
ATOM   1519  C1D POP Y  12    -146.747 103.210 -30.850  1.00  0.00
ATOM   1520 HD11 POP Y  12    -147.607 102.800 -31.390  1.00  0.00
ATOM   1521 HD12 POP Y  12    -145.967 102.460 -30.960  1.00  0.00
ATOM   1522  C1C POP Y  12    -146.427 104.610 -31.410  1.00  0.00
ATOM   1523 HC11 POP Y  12    -145.617 105.010 -30.790  1.00  0.00
ATOM   1524 HC12 POP Y  12    -147.267 105.300 -31.360  1.00  0.00
ATOM   1525  C1B POP Y  12    -145.717 104.730 -32.800  1.00  0.00
ATOM   1526 HB11 POP Y  12    -145.737 105.770 -33.140  1.00  0.00
ATOM   1527 HB12 POP Y  12    -146.347 104.270 -33.560  1.00  0.00
ATOM   1528  C1A POP Y  12    -144.287 104.090 -32.860  1.00  0.00
ATOM   1529 HA11 POP Y  12    -144.257 103.050 -32.510  1.00  0.00
ATOM   1530 HA12 POP Y  12    -143.667 104.570 -32.100  1.00  0.00
ATOM   1531  C81 POP Y  12    -143.587 104.190 -34.230  1.00  0.00
ATOM   1532  O81 POP Y  12    -143.567 103.100 -34.910  1.00  0.00
ATOM   1533  O71 POP Y  12    -142.317 104.550 -34.100  1.00  0.00
ATOM   1534  C7  POP Y  12    -141.847 105.090 -35.370  1.00  0.00
ATOM   1535  C6  POP Y  12    -142.457 106.510 -35.440  1.00  0.00
ATOM   1536  O4P POP Y  12    -143.897 106.570 -35.820  1.00  0.00
ATOM   1537  P   POP Y  12    -144.547 107.960 -35.910  1.00  0.00
ATOM   1538  O2P POP Y  12    -143.887 109.080 -36.620  1.00  0.00
ATOM   1539  O3P POP Y  12    -144.827 108.410 -34.480  1.00  0.00
ATOM   1540  O1P POP Y  12    -145.867 107.400 -36.660  1.00  0.00
ATOM   1541  C5  POP Y  12    -146.937 108.330 -37.120  1.00  0.00
ATOM   1542  C4  POP Y  12    -146.407 109.190 -38.370  1.00  0.00
ATOM   1543  N   POP Y  12    -147.227 110.430 -38.650  1.00  0.00
ATOM   1544  C1  POP Y  12    -146.787 111.230 -39.890  1.00  0.00
ATOM   1545  H11 POP Y  12    -147.267 112.210 -39.910  1.00  0.00
ATOM   1546  H12 POP Y  12    -145.717 111.410 -39.810  1.00  0.00
ATOM   1547  H13 POP Y  12    -147.117 110.600 -40.710  1.00  0.00
ATOM   1548  C2  POP Y  12    -147.277 111.350 -37.460  1.00  0.00
ATOM   1549  H21 POP Y  12    -147.847 110.900 -36.650  1.00  0.00
ATOM   1550  H22 POP Y  12    -146.267 111.410 -37.060  1.00  0.00
ATOM   1551  H23 POP Y  12    -147.617 112.370 -37.650  1.00  0.00
ATOM   1552  C3  POP Y  12    -148.697 110.080 -38.930  1.00  0.00
ATOM   1553  H31 POP Y  12    -149.267 111.000 -39.050  1.00  0.00
ATOM   1554  H32 POP Y  12    -148.677 109.430 -39.810  1.00  0.00
ATOM   1555  H33 POP Y  12    -149.227 109.590 -38.110  1.00  0.00
ATOM   1556  H41 POP Y  12    -145.387 109.470 -38.120  1.00  0.00
ATOM   1557  H42 POP Y  12    -146.427 108.690 -39.340  1.00  0.00
ATOM   1558  H51 POP Y  12    -147.127 108.950 -36.230  1.00  0.00
ATOM   1559  H52 POP Y  12    -147.867 107.880 -37.460  1.00  0.00
ATOM   1560  H61 POP Y  12    -141.857 107.090 -36.150  1.00  0.00
ATOM   1561  H62 POP Y  12    -142.317 106.930 -34.440  1.00  0.00
ATOM   1562  H7  POP Y  12    -142.067 104.530 -36.280  1.00  0.00
ATOM   1563  C72 POP Y  12    -140.297 105.100 -35.370  1.00  0.00
ATOM   1564 H271 POP Y  12    -139.897 104.230 -34.860  1.00  0.00
ATOM   1565 H272 POP Y  12    -140.017 104.810 -36.390  1.00  0.00
ATOM   1566  O72 POP Y  12    -139.707 106.330 -34.940  1.00  0.00
ATOM   1567  C82 POP Y  12    -138.367 106.530 -35.100  1.00  0.00
ATOM   1568  O82 POP Y  12    -137.717 105.540 -35.600  1.00  0.00
ATOM   1569  C2A POP Y  12    -137.777 107.610 -34.240  1.00  0.00
ATOM   1570 HA21 POP Y  12    -137.057 108.160 -34.860  1.00  0.00
ATOM   1571 HA22 POP Y  12    -138.477 108.400 -33.960  1.00  0.00
ATOM   1572  C2B POP Y  12    -136.997 107.150 -32.920  1.00  0.00
ATOM   1573 HB21 POP Y  12    -136.097 106.600 -33.190  1.00  0.00
ATOM   1574 HB22 POP Y  12    -136.767 108.000 -32.270  1.00  0.00
ATOM   1575  C2C POP Y  12    -137.767 106.020 -32.200  1.00  0.00
ATOM   1576 HC21 POP Y  12    -138.757 106.460 -32.060  1.00  0.00
ATOM   1577 HC22 POP Y  12    -137.857 105.260 -32.970  1.00  0.00
ATOM   1578  C2D POP Y  12    -137.007 105.580 -30.960  1.00  0.00
ATOM   1579 HD21 POP Y  12    -135.947 105.350 -31.120  1.00  0.00
ATOM   1580 HD22 POP Y  12    -136.937 106.350 -30.200  1.00  0.00
ATOM   1581  C2E POP Y  12    -137.657 104.360 -30.310  1.00  0.00
ATOM   1582 HE21 POP Y  12    -138.667 104.640 -30.020  1.00  0.00
ATOM   1583 HE22 POP Y  12    -137.717 103.560 -31.060  1.00  0.00
ATOM   1584  C2F POP Y  12    -136.887 103.980 -29.040  1.00  0.00
ATOM   1585 HF21 POP Y  12    -135.877 103.740 -29.390  1.00  0.00
ATOM   1586 HF22 POP Y  12    -136.697 104.860 -28.430  1.00  0.00
ATOM   1587  C2G POP Y  12    -137.597 102.880 -28.280  1.00  0.00
ATOM   1588 HG21 POP Y  12    -138.557 103.270 -27.910  1.00  0.00
ATOM   1589 HG22 POP Y  12    -137.787 102.080 -29.000  1.00  0.00
ATOM   1590  C2H POP Y  12    -136.807 102.370 -27.040  1.00  0.00
ATOM   1591 HH21 POP Y  12    -136.107 101.620 -27.430  1.00  0.00
ATOM   1592 HH22 POP Y  12    -136.167 103.180 -26.670  1.00  0.00
ATOM   1593  C2I POP Y  12    -137.697 101.840 -25.940  1.00  0.00
ATOM   1594 HI21 POP Y  12    -138.047 102.740 -25.410  1.00  0.00
ATOM   1595 HI22 POP Y  12    -138.557 101.250 -26.250  1.00  0.00
ATOM   1596  C2J POP Y  12    -136.767 101.040 -24.940  1.00  0.00
ATOM   1597 HJ21 POP Y  12    -136.287 100.160 -25.390  1.00  0.00
ATOM   1598 HJ22 POP Y  12    -136.027 101.730 -24.530  1.00  0.00
ATOM   1599  C2K POP Y  12    -137.677 100.560 -23.810  1.00  0.00
ATOM   1600 HK21 POP Y  12    -138.387 101.310 -23.450  1.00  0.00
ATOM   1601 HK22 POP Y  12    -138.407  99.860 -24.220  1.00  0.00
ATOM   1602  C2L POP Y  12    -136.857  99.840 -22.710  1.00  0.00
ATOM   1603 HL21 POP Y  12    -137.497  99.520 -21.880  1.00  0.00
ATOM   1604 HL22 POP Y  12    -136.417  98.910 -23.070  1.00  0.00
ATOM   1605  C2M POP Y  12    -135.827 100.740 -22.110  1.00  0.00
ATOM   1606 HM21 POP Y  12    -134.877 100.940 -22.610  1.00  0.00
ATOM   1607 HM22 POP Y  12    -136.237 101.720 -21.850  1.00  0.00
ATOM   1608  C2N POP Y  12    -135.347 100.180 -20.830  1.00  0.00
ATOM   1609 HN21 POP Y  12    -135.197  99.100 -20.880  1.00  0.00
ATOM   1610 HN22 POP Y  12    -134.317 100.540 -20.740  1.00  0.00
ATOM   1611  C2T POP Y  12    -136.207 100.470 -19.560  1.00  0.00
ATOM   1612 HT21 POP Y  12    -137.247 100.130 -19.550  1.00  0.00
ATOM   1613 HT22 POP Y  12    -135.857 100.020 -18.620  1.00  0.00
ATOM   1614 HT23 POP Y  12    -136.127 101.550 -19.410  1.00  0.00
ATOM   1615  C1T POP Y  13    -168.177 196.430 -14.920  1.00  0.00
ATOM   1616 HT11 POP Y  13    -168.507 195.430 -14.630  1.00  0.00
ATOM   1617 HT12 POP Y  13    -167.097 196.310 -14.940  1.00  0.00
ATOM   1618 HT13 POP Y  13    -168.407 197.210 -14.190  1.00  0.00
ATOM   1619  C1N POP Y  13    -168.737 196.810 -16.270  1.00  0.00
ATOM   1620 HN11 POP Y  13    -168.437 197.820 -16.560  1.00  0.00
ATOM   1621 HN12 POP Y  13    -169.827 196.900 -16.160  1.00  0.00
ATOM   1622  C1M POP Y  13    -168.507 195.690 -17.270  1.00  0.00
ATOM   1623 HM11 POP Y  13    -168.757 194.690 -16.910  1.00  0.00
ATOM   1624 HM12 POP Y  13    -167.487 195.640 -17.670  1.00  0.00
ATOM   1625  C1L POP Y  13    -169.387 196.000 -18.560  1.00  0.00
ATOM   1626 HL11 POP Y  13    -169.237 197.000 -18.970  1.00  0.00
ATOM   1627 HL12 POP Y  13    -170.477 196.030 -18.420  1.00  0.00
ATOM   1628  C1K POP Y  13    -169.147 194.910 -19.580  1.00  0.00
ATOM   1629 HK11 POP Y  13    -169.357 193.950 -19.110  1.00  0.00
ATOM   1630 HK12 POP Y  13    -168.147 195.010 -20.010  1.00  0.00
ATOM   1631  C1J POP Y  13    -170.127 195.230 -20.800  1.00  0.00
ATOM   1632 HJ11 POP Y  13    -170.107 196.320 -20.920  1.00  0.00
ATOM   1633 HJ12 POP Y  13    -171.167 194.960 -20.610  1.00  0.00
ATOM   1634  C1I POP Y  13    -169.567 194.450 -22.010  1.00  0.00
ATOM   1635 HI11 POP Y  13    -169.397 193.450 -21.610  1.00  0.00
ATOM   1636 HI12 POP Y  13    -168.587 194.870 -22.270  1.00  0.00
ATOM   1637  C1H POP Y  13    -170.487 194.490 -23.220  1.00  0.00
ATOM   1638 HH11 POP Y  13    -171.537 194.270 -22.990  1.00  0.00
ATOM   1639 HH12 POP Y  13    -170.137 193.760 -23.950  1.00  0.00
ATOM   1640  CZ2 POP Y  13    -170.527 195.840 -24.000  1.00  0.00
ATOM   1641  HZ2 POP Y  13    -170.857 196.700 -23.430  1.00  0.00
ATOM   1642  CZ1 POP Y  13    -170.147 196.030 -25.270  1.00  0.00
ATOM   1643  HZ1 POP Y  13    -170.327 197.040 -25.630  1.00  0.00
ATOM   1644  C1G POP Y  13    -169.717 195.060 -26.330  1.00  0.00
ATOM   1645 HG11 POP Y  13    -169.357 194.130 -25.890  1.00  0.00
ATOM   1646 HG12 POP Y  13    -168.877 195.390 -26.940  1.00  0.00
ATOM   1647  C1F POP Y  13    -170.917 194.720 -27.230  1.00  0.00
ATOM   1648 HF11 POP Y  13    -171.347 195.660 -27.570  1.00  0.00
ATOM   1649 HF12 POP Y  13    -171.527 194.050 -26.630  1.00  0.00
ATOM   1650  C1E POP Y  13    -170.447 193.930 -28.540  1.00  0.00
ATOM   1651 HE11 POP Y  13    -169.927 193.020 -28.250  1.00  0.00
ATOM   1652 HE12 POP Y  13    -169.717 194.570 -29.050  1.00  0.00
ATOM   1653  C1D POP Y  13    -171.677 193.610 -29.410  1.00  0.00
ATOM   1654 HD11 POP Y  13    -172.307 194.470 -29.640  1.00  0.00
ATOM   1655 HD12 POP Y  13    -172.377 192.930 -28.910  1.00  0.00
ATOM   1656  C1C POP Y  13    -171.157 192.950 -30.730  1.00  0.00
ATOM   1657 HC11 POP Y  13    -170.387 192.210 -30.500  1.00  0.00
ATOM   1658 HC12 POP Y  13    -170.567 193.690 -31.290  1.00  0.00
ATOM   1659  C1B POP Y  13    -172.367 192.350 -31.510  1.00  0.00
ATOM   1660 HB11 POP Y  13    -173.227 193.030 -31.450  1.00  0.00
ATOM   1661 HB12 POP Y  13    -172.707 191.400 -31.100  1.00  0.00
ATOM   1662  C1A POP Y  13    -171.867 192.100 -32.950  1.00  0.00
ATOM   1663 HA11 POP Y  13    -171.517 192.990 -33.470  1.00  0.00
ATOM   1664 HA12 POP Y  13    -170.967 191.480 -32.960  1.00  0.00
ATOM   1665  C81 POP Y  13    -172.907 191.380 -33.760  1.00  0.00
ATOM   1666  O81 POP Y  13    -173.137 190.180 -33.490  1.00  0.00
ATOM   1667  O71 POP Y  13    -174.087 192.090 -34.050  1.00  0.00
ATOM   1668  C7  POP Y  13    -174.007 192.990 -35.200  1.00  0.00
ATOM   1669  C6  POP Y  13    -173.987 192.170 -36.530  1.00  0.00
ATOM   1670  O4P POP Y  13    -172.697 191.600 -36.920  1.00  0.00
ATOM   1671  P   POP Y  13    -171.547 192.540 -37.460  1.00  0.00
ATOM   1672  O2P POP Y  13    -170.407 192.230 -36.600  1.00  0.00
ATOM   1673  O3P POP Y  13    -171.917 193.970 -37.270  1.00  0.00
ATOM   1674  O1P POP Y  13    -171.467 192.030 -38.940  1.00  0.00
ATOM   1675  C5  POP Y  13    -172.477 192.250 -39.970  1.00  0.00
ATOM   1676  C4  POP Y  13    -172.297 193.650 -40.490  1.00  0.00
ATOM   1677  N   POP Y  13    -173.427 194.120 -41.480  1.00  0.00
ATOM   1678  C1  POP Y  13    -173.697 193.190 -42.690  1.00  0.00
ATOM   1679  H11 POP Y  13    -173.867 192.180 -42.340  1.00  0.00
ATOM   1680  H12 POP Y  13    -174.587 193.540 -43.210  1.00  0.00
ATOM   1681  H13 POP Y  13    -172.867 193.060 -43.390  1.00  0.00
ATOM   1682  C2  POP Y  13    -173.157 195.670 -41.830  1.00  0.00
ATOM   1683  H21 POP Y  13    -172.237 195.840 -42.380  1.00  0.00
ATOM   1684  H22 POP Y  13    -173.967 196.160 -42.380  1.00  0.00
ATOM   1685  H23 POP Y  13    -173.197 196.220 -40.890  1.00  0.00
ATOM   1686  C3  POP Y  13    -174.777 194.190 -40.730  1.00  0.00
ATOM   1687  H31 POP Y  13    -174.877 195.050 -40.060  1.00  0.00
ATOM   1688  H32 POP Y  13    -175.617 194.350 -41.410  1.00  0.00
ATOM   1689  H33 POP Y  13    -174.927 193.270 -40.150  1.00  0.00
ATOM   1690  H41 POP Y  13    -172.287 194.330 -39.640  1.00  0.00
ATOM   1691  H42 POP Y  13    -171.337 193.650 -41.020  1.00  0.00
ATOM   1692  H51 POP Y  13    -173.417 192.200 -39.400  1.00  0.00
ATOM   1693  H52 POP Y  13    -172.427 191.530 -40.780  1.00  0.00
ATOM   1694  H61 POP Y  13    -174.377 192.770 -37.350  1.00  0.00
ATOM   1695  H62 POP Y  13    -174.747 191.380 -36.460  1.00  0.00
ATOM   1696  H7  POP Y  13    -173.077 193.540 -35.090  1.00  0.00
ATOM   1697  C72 POP Y  13    -175.277 193.820 -35.130  1.00  0.00
ATOM   1698 H271 POP Y  13    -175.417 194.440 -36.010  1.00  0.00
ATOM   1699 H272 POP Y  13    -176.187 193.210 -35.060  1.00  0.00
ATOM   1700  O72 POP Y  13    -175.287 194.620 -33.960  1.00  0.00
ATOM   1701  C82 POP Y  13    -175.887 195.830 -34.270  1.00  0.00
ATOM   1702  O82 POP Y  13    -177.177 195.810 -34.290  1.00  0.00
ATOM   1703  C2A POP Y  13    -175.317 196.990 -33.490  1.00  0.00
ATOM   1704 HA21 POP Y  13    -174.387 197.260 -34.010  1.00  0.00
ATOM   1705 HA22 POP Y  13    -175.887 197.920 -33.600  1.00  0.00
ATOM   1706  C2B POP Y  13    -175.067 196.710 -31.990  1.00  0.00
ATOM   1707 HB21 POP Y  13    -176.017 196.450 -31.520  1.00  0.00
ATOM   1708 HB22 POP Y  13    -174.577 195.770 -31.750  1.00  0.00
ATOM   1709  C2C POP Y  13    -174.417 197.960 -31.360  1.00  0.00
ATOM   1710 HC21 POP Y  13    -173.637 198.380 -32.000  1.00  0.00
ATOM   1711 HC22 POP Y  13    -175.127 198.790 -31.420  1.00  0.00
ATOM   1712  C2D POP Y  13    -173.837 197.690 -29.930  1.00  0.00
ATOM   1713 HD21 POP Y  13    -174.507 197.170 -29.230  1.00  0.00
ATOM   1714 HD22 POP Y  13    -172.897 197.150 -30.070  1.00  0.00
ATOM   1715  C2E POP Y  13    -173.457 199.040 -29.470  1.00  0.00
ATOM   1716 HE21 POP Y  13    -172.617 199.450 -30.040  1.00  0.00
ATOM   1717 HE22 POP Y  13    -174.217 199.810 -29.600  1.00  0.00
ATOM   1718  C2F POP Y  13    -173.007 199.080 -28.030  1.00  0.00
ATOM   1719 HF21 POP Y  13    -173.647 198.650 -27.270  1.00  0.00
ATOM   1720 HF22 POP Y  13    -172.117 198.440 -28.030  1.00  0.00
ATOM   1721  C2G POP Y  13    -172.697 200.550 -27.700  1.00  0.00
ATOM   1722 HG21 POP Y  13    -171.967 200.820 -28.470  1.00  0.00
ATOM   1723 HG22 POP Y  13    -173.627 201.120 -27.790  1.00  0.00
ATOM   1724  C2H POP Y  13    -171.987 200.610 -26.360  1.00  0.00
ATOM   1725 HH21 POP Y  13    -172.677 200.280 -25.580  1.00  0.00
ATOM   1726 HH22 POP Y  13    -171.097 199.980 -26.450  1.00  0.00
ATOM   1727  C2I POP Y  13    -171.507 202.010 -25.880  1.00  0.00
ATOM   1728 HI21 POP Y  13    -172.267 202.790 -25.880  1.00  0.00
ATOM   1729 HI22 POP Y  13    -171.107 201.970 -24.870  1.00  0.00
ATOM   1730  C2J POP Y  13    -170.367 202.560 -26.670  1.00  0.00
ATOM   1731 HJ21 POP Y  13    -169.617 201.780 -26.550  1.00  0.00
ATOM   1732 HJ22 POP Y  13    -170.657 202.720 -27.710  1.00  0.00
ATOM   1733  C2K POP Y  13    -169.787 203.880 -26.240  1.00  0.00
ATOM   1734 HK21 POP Y  13    -170.547 204.660 -26.270  1.00  0.00
ATOM   1735 HK22 POP Y  13    -169.387 203.810 -25.230  1.00  0.00
ATOM   1736  C2L POP Y  13    -168.717 204.320 -27.290  1.00  0.00
ATOM   1737 HL21 POP Y  13    -167.907 203.580 -27.290  1.00  0.00
ATOM   1738 HL22 POP Y  13    -169.067 204.390 -28.330  1.00  0.00
ATOM   1739  C2M POP Y  13    -168.227 205.750 -26.850  1.00  0.00
ATOM   1740 HM21 POP Y  13    -168.967 206.490 -27.150  1.00  0.00
ATOM   1741 HM22 POP Y  13    -168.007 205.790 -25.780  1.00  0.00
ATOM   1742  C2N POP Y  13    -166.897 206.030 -27.580  1.00  0.00
ATOM   1743 HN21 POP Y  13    -166.097 205.330 -27.340  1.00  0.00
ATOM   1744 HN22 POP Y  13    -167.087 206.050 -28.650  1.00  0.00
ATOM   1745  C2T POP Y  13    -166.317 207.420 -27.370  1.00  0.00
ATOM   1746 HT21 POP Y  13    -165.807 207.430 -26.400  1.00  0.00
ATOM   1747 HT22 POP Y  13    -165.567 207.670 -28.120  1.00  0.00
ATOM   1748 HT23 POP Y  13    -167.057 208.220 -27.380  1.00  0.00
ATOM   1749  C1T POP Y  14    -170.457  98.550 -23.490  1.00  0.00
ATOM   1750 HT11 POP Y  14    -170.197  98.280 -24.520  1.00  0.00
ATOM   1751 HT12 POP Y  14    -169.537  98.720 -22.930  1.00  0.00
ATOM   1752 HT13 POP Y  14    -170.967  97.770 -22.920  1.00  0.00
ATOM   1753  C1N POP Y  14    -171.307  99.850 -23.570  1.00  0.00
ATOM   1754 HN11 POP Y  14    -171.997  99.590 -24.380  1.00  0.00
ATOM   1755 HN12 POP Y  14    -170.757 100.750 -23.870  1.00  0.00
ATOM   1756  C1M POP Y  14    -172.127 100.190 -22.260  1.00  0.00
ATOM   1757 HM11 POP Y  14    -171.507 100.410 -21.390  1.00  0.00
ATOM   1758 HM12 POP Y  14    -172.627  99.290 -21.910  1.00  0.00
ATOM   1759  C1L POP Y  14    -173.097 101.320 -22.620  1.00  0.00
ATOM   1760 HL11 POP Y  14    -173.947 100.920 -23.170  1.00  0.00
ATOM   1761 HL12 POP Y  14    -172.677 102.210 -23.100  1.00  0.00
ATOM   1762  C1K POP Y  14    -173.787 101.900 -21.330  1.00  0.00
ATOM   1763 HK11 POP Y  14    -173.017 102.120 -20.590  1.00  0.00
ATOM   1764 HK12 POP Y  14    -174.417 101.130 -20.880  1.00  0.00
ATOM   1765  C1J POP Y  14    -174.647 103.150 -21.640  1.00  0.00
ATOM   1766 HJ11 POP Y  14    -173.927 103.910 -21.940  1.00  0.00
ATOM   1767 HJ12 POP Y  14    -175.057 103.490 -20.690  1.00  0.00
ATOM   1768  C1I POP Y  14    -175.727 103.020 -22.710  1.00  0.00
ATOM   1769 HI11 POP Y  14    -176.387 102.220 -22.370  1.00  0.00
ATOM   1770 HI12 POP Y  14    -175.187 102.650 -23.580  1.00  0.00
ATOM   1771  C1H POP Y  14    -176.487 104.270 -23.030  1.00  0.00
ATOM   1772 HH11 POP Y  14    -177.027 104.570 -22.130  1.00  0.00
ATOM   1773 HH12 POP Y  14    -177.317 104.000 -23.700  1.00  0.00
ATOM   1774  CZ2 POP Y  14    -175.657 105.330 -23.720  1.00  0.00
ATOM   1775  HZ2 POP Y  14    -174.777 105.660 -23.160  1.00  0.00
ATOM   1776  CZ1 POP Y  14    -175.987 105.980 -24.850  1.00  0.00
ATOM   1777  HZ1 POP Y  14    -175.277 106.710 -25.220  1.00  0.00
ATOM   1778  C1G POP Y  14    -177.117 105.710 -25.810  1.00  0.00
ATOM   1779 HG11 POP Y  14    -177.487 106.630 -26.250  1.00  0.00
ATOM   1780 HG12 POP Y  14    -177.997 105.400 -25.260  1.00  0.00
ATOM   1781  C1F POP Y  14    -176.927 104.550 -26.830  1.00  0.00
ATOM   1782 HF11 POP Y  14    -176.927 103.630 -26.240  1.00  0.00
ATOM   1783 HF12 POP Y  14    -175.977 104.630 -27.360  1.00  0.00
ATOM   1784  C1E POP Y  14    -178.047 104.350 -27.830  1.00  0.00
ATOM   1785 HE11 POP Y  14    -178.117 105.270 -28.410  1.00  0.00
ATOM   1786 HE12 POP Y  14    -178.977 104.180 -27.290  1.00  0.00
ATOM   1787  C1D POP Y  14    -177.707 103.150 -28.720  1.00  0.00
ATOM   1788 HD11 POP Y  14    -177.797 102.200 -28.200  1.00  0.00
ATOM   1789 HD12 POP Y  14    -176.647 103.170 -28.950  1.00  0.00
ATOM   1790  C1C POP Y  14    -178.757 103.080 -29.850  1.00  0.00
ATOM   1791 HC11 POP Y  14    -178.647 103.920 -30.540  1.00  0.00
ATOM   1792 HC12 POP Y  14    -179.747 103.100 -29.380  1.00  0.00
ATOM   1793  C1B POP Y  14    -178.627 101.870 -30.710  1.00  0.00
ATOM   1794 HB11 POP Y  14    -179.027 100.970 -30.230  1.00  0.00
ATOM   1795 HB12 POP Y  14    -177.607 101.490 -30.690  1.00  0.00
ATOM   1796  C1A POP Y  14    -179.097 101.980 -32.140  1.00  0.00
ATOM   1797 HA11 POP Y  14    -178.557 102.810 -32.590  1.00  0.00
ATOM   1798 HA12 POP Y  14    -180.147 102.310 -32.080  1.00  0.00
ATOM   1799  C81 POP Y  14    -178.967 100.660 -32.950  1.00  0.00
ATOM   1800  O81 POP Y  14    -180.017  99.970 -33.090  1.00  0.00
ATOM   1801  O71 POP Y  14    -177.997 100.580 -33.920  1.00  0.00
ATOM   1802  C7  POP Y  14    -177.317  99.320 -34.020  1.00  0.00
ATOM   1803  C6  POP Y  14    -176.817  99.230 -35.460  1.00  0.00
ATOM   1804  O4P POP Y  14    -177.897  99.180 -36.420  1.00  0.00
ATOM   1805  P   POP Y  14    -177.487  99.450 -37.930  1.00  0.00
ATOM   1806  O2P POP Y  14    -178.237  98.650 -38.920  1.00  0.00
ATOM   1807  O3P POP Y  14    -176.037  99.270 -38.140  1.00  0.00
ATOM   1808  O1P POP Y  14    -178.057 101.000 -37.940  1.00  0.00
ATOM   1809  C5  POP Y  14    -177.217 102.030 -37.450  1.00  0.00
ATOM   1810  C4  POP Y  14    -177.937 103.390 -37.590  1.00  0.00
ATOM   1811  N   POP Y  14    -179.017 103.590 -36.430  1.00  0.00
ATOM   1812  C1  POP Y  14    -179.977 104.660 -36.780  1.00  0.00
ATOM   1813  H11 POP Y  14    -180.437 104.420 -37.740  1.00  0.00
ATOM   1814  H12 POP Y  14    -180.787 104.830 -36.060  1.00  0.00
ATOM   1815  H13 POP Y  14    -179.427 105.590 -36.920  1.00  0.00
ATOM   1816  C2  POP Y  14    -178.387 103.890 -35.140  1.00  0.00
ATOM   1817  H21 POP Y  14    -177.587 104.610 -35.320  1.00  0.00
ATOM   1818  H22 POP Y  14    -179.037 104.390 -34.420  1.00  0.00
ATOM   1819  H23 POP Y  14    -177.837 103.010 -34.810  1.00  0.00
ATOM   1820  C3  POP Y  14    -179.907 102.340 -36.240  1.00  0.00
ATOM   1821  H31 POP Y  14    -180.757 102.330 -36.920  1.00  0.00
ATOM   1822  H32 POP Y  14    -179.307 101.440 -36.380  1.00  0.00
ATOM   1823  H33 POP Y  14    -180.327 102.290 -35.240  1.00  0.00
ATOM   1824  H41 POP Y  14    -177.237 104.230 -37.630  1.00  0.00
ATOM   1825  H42 POP Y  14    -178.487 103.420 -38.520  1.00  0.00
ATOM   1826  H51 POP Y  14    -176.267 101.970 -37.990  1.00  0.00
ATOM   1827  H52 POP Y  14    -176.957 101.890 -36.400  1.00  0.00
ATOM   1828  H61 POP Y  14    -176.147  98.420 -35.760  1.00  0.00
ATOM   1829  H62 POP Y  14    -176.297 100.180 -35.610  1.00  0.00
ATOM   1830  H7  POP Y  14    -177.937  98.420 -33.940  1.00  0.00
ATOM   1831  C72 POP Y  14    -176.227  99.190 -32.880  1.00  0.00
ATOM   1832 H271 POP Y  14    -175.637  98.290 -33.110  1.00  0.00
ATOM   1833 H272 POP Y  14    -175.537 100.040 -32.900  1.00  0.00
ATOM   1834  O72 POP Y  14    -176.937  99.110 -31.590  1.00  0.00
ATOM   1835  C82 POP Y  14    -176.127  98.780 -30.540  1.00  0.00
ATOM   1836  O82 POP Y  14    -174.907  99.190 -30.520  1.00  0.00
ATOM   1837  C2A POP Y  14    -176.817  98.460 -29.240  1.00  0.00
ATOM   1838 HA21 POP Y  14    -177.887  98.670 -29.290  1.00  0.00
ATOM   1839 HA22 POP Y  14    -176.697  97.400 -29.020  1.00  0.00
ATOM   1840  C2B POP Y  14    -176.257  99.170 -28.020  1.00  0.00
ATOM   1841 HB21 POP Y  14    -175.207  98.920 -27.890  1.00  0.00
ATOM   1842 HB22 POP Y  14    -176.307 100.260 -28.050  1.00  0.00
ATOM   1843  C2C POP Y  14    -177.017  98.720 -26.760  1.00  0.00
ATOM   1844 HC21 POP Y  14    -178.037  99.110 -26.790  1.00  0.00
ATOM   1845 HC22 POP Y  14    -177.027  97.640 -26.610  1.00  0.00
ATOM   1846  C2D POP Y  14    -176.337  99.250 -25.510  1.00  0.00
ATOM   1847 HD21 POP Y  14    -175.257  99.050 -25.510  1.00  0.00
ATOM   1848 HD22 POP Y  14    -176.367 100.330 -25.380  1.00  0.00
ATOM   1849  C2E POP Y  14    -177.057  98.710 -24.240  1.00  0.00
ATOM   1850 HE21 POP Y  14    -178.117  98.970 -24.310  1.00  0.00
ATOM   1851 HE22 POP Y  14    -177.007  97.620 -24.240  1.00  0.00
ATOM   1852  C2F POP Y  14    -176.687  99.240 -22.880  1.00  0.00
ATOM   1853 HF21 POP Y  14    -175.607  99.310 -22.700  1.00  0.00
ATOM   1854 HF22 POP Y  14    -176.967 100.280 -23.060  1.00  0.00
ATOM   1855  C2G POP Y  14    -177.297  98.620 -21.660  1.00  0.00
ATOM   1856 HG21 POP Y  14    -178.387  98.740 -21.720  1.00  0.00
ATOM   1857 HG22 POP Y  14    -177.147  97.540 -21.700  1.00  0.00
ATOM   1858  C2H POP Y  14    -176.617  99.240 -20.420  1.00  0.00
ATOM   1859 HH21 POP Y  14    -175.597  98.850 -20.450  1.00  0.00
ATOM   1860 HH22 POP Y  14    -176.557 100.330 -20.470  1.00  0.00
ATOM   1861  C2I POP Y  14    -177.487  98.730 -19.180  1.00  0.00
ATOM   1862 HI21 POP Y  14    -178.517  99.030 -19.360  1.00  0.00
ATOM   1863 HI22 POP Y  14    -177.477  97.640 -19.260  1.00  0.00
ATOM   1864  C2J POP Y  14    -176.947  99.070 -17.750  1.00  0.00
ATOM   1865 HJ21 POP Y  14    -175.917  98.680 -17.750  1.00  0.00
ATOM   1866 HJ22 POP Y  14    -176.767 100.140 -17.680  1.00  0.00
ATOM   1867  C2K POP Y  14    -177.747  98.380 -16.690  1.00  0.00
ATOM   1868 HK21 POP Y  14    -178.707  98.910 -16.710  1.00  0.00
ATOM   1869 HK22 POP Y  14    -177.797  97.320 -16.960  1.00  0.00
ATOM   1870  C2L POP Y  14    -177.067  98.530 -15.340  1.00  0.00
ATOM   1871 HL21 POP Y  14    -176.067  98.080 -15.350  1.00  0.00
ATOM   1872 HL22 POP Y  14    -176.987  99.600 -15.110  1.00  0.00
ATOM   1873  C2M POP Y  14    -177.957  97.830 -14.240  1.00  0.00
ATOM   1874 HM21 POP Y  14    -178.957  98.240 -14.250  1.00  0.00
ATOM   1875 HM22 POP Y  14    -178.017  96.750 -14.410  1.00  0.00
ATOM   1876  C2N POP Y  14    -177.417  97.990 -12.770  1.00  0.00
ATOM   1877 HN21 POP Y  14    -176.477  97.440 -12.670  1.00  0.00
ATOM   1878 HN22 POP Y  14    -177.207  99.040 -12.540  1.00  0.00
ATOM   1879  C2T POP Y  14    -178.357  97.320 -11.720  1.00  0.00
ATOM   1880 HT21 POP Y  14    -178.617  96.310 -12.050  1.00  0.00
ATOM   1881 HT22 POP Y  14    -178.047  97.240 -10.680  1.00  0.00
ATOM   1882 HT23 POP Y  14    -179.307  97.870 -11.800  1.00  0.00
ATOM   1883  C1T POP Y  15    -183.967 195.930 -25.690  1.00  0.00
ATOM   1884 HT11 POP Y  15    -184.687 196.440 -26.340  1.00  0.00
ATOM   1885 HT12 POP Y  15    -183.057 195.710 -26.260  1.00  0.00
ATOM   1886 HT13 POP Y  15    -184.417 194.980 -25.400  1.00  0.00
ATOM   1887  C1N POP Y  15    -183.537 196.880 -24.540  1.00  0.00
ATOM   1888 HN11 POP Y  15    -182.767 196.440 -23.900  1.00  0.00
ATOM   1889 HN12 POP Y  15    -184.327 197.160 -23.840  1.00  0.00
ATOM   1890  C1M POP Y  15    -182.967 198.200 -25.140  1.00  0.00
ATOM   1891 HM11 POP Y  15    -183.657 198.730 -25.790  1.00  0.00
ATOM   1892 HM12 POP Y  15    -182.177 197.830 -25.800  1.00  0.00
ATOM   1893  C1L POP Y  15    -182.447 199.180 -24.040  1.00  0.00
ATOM   1894 HL11 POP Y  15    -181.877 198.740 -23.220  1.00  0.00
ATOM   1895 HL12 POP Y  15    -183.367 199.490 -23.550  1.00  0.00
ATOM   1896  C1K POP Y  15    -181.547 200.300 -24.600  1.00  0.00
ATOM   1897 HK11 POP Y  15    -181.977 200.820 -25.460  1.00  0.00
ATOM   1898 HK12 POP Y  15    -180.587 199.920 -24.950  1.00  0.00
ATOM   1899  C1J POP Y  15    -181.277 201.390 -23.470  1.00  0.00
ATOM   1900 HJ11 POP Y  15    -180.957 200.940 -22.530  1.00  0.00
ATOM   1901 HJ12 POP Y  15    -182.197 201.870 -23.140  1.00  0.00
ATOM   1902  C1I POP Y  15    -180.317 202.520 -23.820  1.00  0.00
ATOM   1903 HI11 POP Y  15    -179.277 202.190 -23.880  1.00  0.00
ATOM   1904 HI12 POP Y  15    -180.467 203.250 -23.020  1.00  0.00
ATOM   1905  C1H POP Y  15    -180.697 203.260 -25.100  1.00  0.00
ATOM   1906 HH11 POP Y  15    -181.767 203.450 -25.200  1.00  0.00
ATOM   1907 HH12 POP Y  15    -180.457 202.620 -25.950  1.00  0.00
ATOM   1908  CZ2 POP Y  15    -179.887 204.550 -25.110  1.00  0.00
ATOM   1909  HZ2 POP Y  15    -179.327 204.850 -24.230  1.00  0.00
ATOM   1910  CZ1 POP Y  15    -179.717 205.360 -26.140  1.00  0.00
ATOM   1911  HZ1 POP Y  15    -179.097 206.250 -26.050  1.00  0.00
ATOM   1912  C1G POP Y  15    -180.427 205.300 -27.510  1.00  0.00
ATOM   1913 HG11 POP Y  15    -180.747 206.260 -27.920  1.00  0.00
ATOM   1914 HG12 POP Y  15    -181.297 204.650 -27.470  1.00  0.00
ATOM   1915  C1F POP Y  15    -179.427 204.670 -28.520  1.00  0.00
ATOM   1916 HF11 POP Y  15    -179.077 203.670 -28.250  1.00  0.00
ATOM   1917 HF12 POP Y  15    -178.487 205.230 -28.480  1.00  0.00
ATOM   1918  C1E POP Y  15    -179.817 204.810 -30.020  1.00  0.00
ATOM   1919 HE11 POP Y  15    -179.647 205.850 -30.320  1.00  0.00
ATOM   1920 HE12 POP Y  15    -180.867 204.540 -30.120  1.00  0.00
ATOM   1921  C1D POP Y  15    -178.987 203.840 -30.890  1.00  0.00
ATOM   1922 HD11 POP Y  15    -179.247 204.030 -31.930  1.00  0.00
ATOM   1923 HD12 POP Y  15    -179.217 202.790 -30.680  1.00  0.00
ATOM   1924  C1C POP Y  15    -177.437 203.960 -30.730  1.00  0.00
ATOM   1925 HC11 POP Y  15    -177.127 203.510 -29.790  1.00  0.00
ATOM   1926 HC12 POP Y  15    -177.227 205.030 -30.710  1.00  0.00
ATOM   1927  C1B POP Y  15    -176.647 203.290 -31.940  1.00  0.00
ATOM   1928 HB11 POP Y  15    -175.637 203.710 -32.000  1.00  0.00
ATOM   1929 HB12 POP Y  15    -177.197 203.540 -32.850  1.00  0.00
ATOM   1930  C1A POP Y  15    -176.387 201.770 -31.650  1.00  0.00
ATOM   1931 HA11 POP Y  15    -177.377 201.310 -31.630  1.00  0.00
ATOM   1932 HA12 POP Y  15    -175.837 201.590 -30.720  1.00  0.00
ATOM   1933  C81 POP Y  15    -175.757 201.310 -32.880  1.00  0.00
ATOM   1934  O81 POP Y  15    -176.337 200.380 -33.460  1.00  0.00
ATOM   1935  O71 POP Y  15    -174.357 201.120 -32.810  1.00  0.00
ATOM   1936  C7  POP Y  15    -173.707 201.050 -34.120  1.00  0.00
ATOM   1937  C6  POP Y  15    -173.577 202.450 -34.750  1.00  0.00
ATOM   1938  O4P POP Y  15    -174.807 202.880 -35.430  1.00  0.00
ATOM   1939  P   POP Y  15    -174.877 204.350 -36.040  1.00  0.00
ATOM   1940  O2P POP Y  15    -173.497 204.900 -36.350  1.00  0.00
ATOM   1941  O3P POP Y  15    -175.497 205.260 -35.020  1.00  0.00
ATOM   1942  O1P POP Y  15    -175.687 204.230 -37.420  1.00  0.00
ATOM   1943  C5  POP Y  15    -177.157 204.320 -37.580  1.00  0.00
ATOM   1944  C4  POP Y  15    -178.037 203.160 -37.100  1.00  0.00
ATOM   1945  N   POP Y  15    -177.727 201.860 -37.900  1.00  0.00
ATOM   1946  C1  POP Y  15    -177.687 201.970 -39.410  1.00  0.00
ATOM   1947  H11 POP Y  15    -176.707 202.430 -39.530  1.00  0.00
ATOM   1948  H12 POP Y  15    -177.887 200.990 -39.840  1.00  0.00
ATOM   1949  H13 POP Y  15    -178.527 202.570 -39.780  1.00  0.00
ATOM   1950  C2  POP Y  15    -178.767 200.860 -37.550  1.00  0.00
ATOM   1951  H21 POP Y  15    -179.807 201.080 -37.760  1.00  0.00
ATOM   1952  H22 POP Y  15    -178.497 199.950 -38.090  1.00  0.00
ATOM   1953  H23 POP Y  15    -178.667 200.630 -36.480  1.00  0.00
ATOM   1954  C3  POP Y  15    -176.417 201.330 -37.430  1.00  0.00
ATOM   1955  H31 POP Y  15    -175.687 202.140 -37.550  1.00  0.00
ATOM   1956  H32 POP Y  15    -176.467 201.190 -36.350  1.00  0.00
ATOM   1957  H33 POP Y  15    -176.097 200.350 -37.790  1.00  0.00
ATOM   1958  H41 POP Y  15    -178.067 203.030 -36.020  1.00  0.00
ATOM   1959  H42 POP Y  15    -179.057 203.460 -37.350  1.00  0.00
ATOM   1960  H51 POP Y  15    -177.437 204.470 -38.630  1.00  0.00
ATOM   1961  H52 POP Y  15    -177.497 205.190 -37.020  1.00  0.00
ATOM   1962  H61 POP Y  15    -172.767 202.540 -35.470  1.00  0.00
ATOM   1963  H62 POP Y  15    -173.327 203.160 -33.960  1.00  0.00
ATOM   1964  H7  POP Y  15    -174.317 200.460 -34.800  1.00  0.00
ATOM   1965  C72 POP Y  15    -172.317 200.380 -33.910  1.00  0.00
ATOM   1966 H271 POP Y  15    -172.447 199.440 -33.370  1.00  0.00
ATOM   1967 H272 POP Y  15    -171.857 200.240 -34.900  1.00  0.00
ATOM   1968  O72 POP Y  15    -171.477 201.360 -33.210  1.00  0.00
ATOM   1969  C82 POP Y  15    -170.197 200.980 -33.160  1.00  0.00
ATOM   1970  O82 POP Y  15    -169.787 199.780 -33.500  1.00  0.00
ATOM   1971  C2A POP Y  15    -169.157 201.930 -32.630  1.00  0.00
ATOM   1972 HA21 POP Y  15    -168.337 202.120 -33.320  1.00  0.00
ATOM   1973 HA22 POP Y  15    -169.607 202.920 -32.500  1.00  0.00
ATOM   1974  C2B POP Y  15    -168.717 201.400 -31.310  1.00  0.00
ATOM   1975 HB21 POP Y  15    -169.597 201.080 -30.760  1.00  0.00
ATOM   1976 HB22 POP Y  15    -168.217 200.440 -31.440  1.00  0.00
ATOM   1977  C2C POP Y  15    -167.687 202.340 -30.660  1.00  0.00
ATOM   1978 HC21 POP Y  15    -167.067 202.860 -31.390  1.00  0.00
ATOM   1979 HC22 POP Y  15    -168.207 203.190 -30.190  1.00  0.00
ATOM   1980  C2D POP Y  15    -166.767 201.620 -29.650  1.00  0.00
ATOM   1981 HD21 POP Y  15    -167.367 201.240 -28.820  1.00  0.00
ATOM   1982 HD22 POP Y  15    -166.387 200.720 -30.150  1.00  0.00
ATOM   1983  C2E POP Y  15    -165.607 202.500 -29.060  1.00  0.00
ATOM   1984 HE21 POP Y  15    -166.067 203.490 -29.130  1.00  0.00
ATOM   1985 HE22 POP Y  15    -165.357 202.400 -28.000  1.00  0.00
ATOM   1986  C2F POP Y  15    -164.237 202.410 -29.830  1.00  0.00
ATOM   1987 HF21 POP Y  15    -164.477 202.400 -30.900  1.00  0.00
ATOM   1988 HF22 POP Y  15    -163.577 203.280 -29.780  1.00  0.00
ATOM   1989  C2G POP Y  15    -163.527 201.080 -29.430  1.00  0.00
ATOM   1990 HG21 POP Y  15    -163.227 201.160 -28.390  1.00  0.00
ATOM   1991 HG22 POP Y  15    -164.237 200.250 -29.440  1.00  0.00
ATOM   1992  C2H POP Y  15    -162.337 200.750 -30.340  1.00  0.00
ATOM   1993 HH21 POP Y  15    -162.677 200.620 -31.370  1.00  0.00
ATOM   1994 HH22 POP Y  15    -161.707 201.640 -30.230  1.00  0.00
ATOM   1995  C2I POP Y  15    -161.527 199.570 -29.790  1.00  0.00
ATOM   1996 HI21 POP Y  15    -161.197 199.930 -28.810  1.00  0.00
ATOM   1997 HI22 POP Y  15    -162.147 198.680 -29.630  1.00  0.00
ATOM   1998  C2J POP Y  15    -160.237 199.270 -30.690  1.00  0.00
ATOM   1999 HJ21 POP Y  15    -159.667 198.510 -30.150  1.00  0.00
ATOM   2000 HJ22 POP Y  15    -160.507 198.750 -31.620  1.00  0.00
ATOM   2001  C2K POP Y  15    -159.347 200.450 -30.990  1.00  0.00
ATOM   2002 HK21 POP Y  15    -159.777 200.930 -31.880  1.00  0.00
ATOM   2003 HK22 POP Y  15    -159.467 201.200 -30.200  1.00  0.00
ATOM   2004  C2L POP Y  15    -157.877 200.090 -31.130  1.00  0.00
ATOM   2005 HL21 POP Y  15    -157.457 199.550 -30.280  1.00  0.00
ATOM   2006 HL22 POP Y  15    -157.797 199.420 -31.990  1.00  0.00
ATOM   2007  C2M POP Y  15    -156.937 201.280 -31.340  1.00  0.00
ATOM   2008 HM21 POP Y  15    -157.487 202.050 -31.890  1.00  0.00
ATOM   2009 HM22 POP Y  15    -156.637 201.810 -30.440  1.00  0.00
ATOM   2010  C2N POP Y  15    -155.637 200.890 -32.040  1.00  0.00
ATOM   2011 HN21 POP Y  15    -155.217 200.110 -31.410  1.00  0.00
ATOM   2012 HN22 POP Y  15    -155.757 200.440 -33.030  1.00  0.00
ATOM   2013  C2T POP Y  15    -154.647 202.010 -32.130  1.00  0.00
ATOM   2014 HT21 POP Y  15    -154.307 202.380 -31.160  1.00  0.00
ATOM   2015 HT22 POP Y  15    -153.837 201.570 -32.710  1.00  0.00
ATOM   2016 HT23 POP Y  15    -155.047 202.790 -32.770  1.00  0.00
ATOM   2017  C1T POP Y  16    -154.227 147.880 -21.020  1.00  0.00
ATOM   2018 HT11 POP Y  16    -154.107 148.650 -21.780  1.00  0.00
ATOM   2019 HT12 POP Y  16    -153.527 147.070 -21.260  1.00  0.00
ATOM   2020 HT13 POP Y  16    -155.247 147.540 -20.870  1.00  0.00
ATOM   2021  C1N POP Y  16    -153.597 148.390 -19.730  1.00  0.00
ATOM   2022 HN11 POP Y  16    -153.937 149.400 -19.500  1.00  0.00
ATOM   2023 HN12 POP Y  16    -152.517 148.520 -19.830  1.00  0.00
ATOM   2024  C1M POP Y  16    -153.867 147.370 -18.620  1.00  0.00
ATOM   2025 HM11 POP Y  16    -153.547 146.380 -18.970  1.00  0.00
ATOM   2026 HM12 POP Y  16    -154.937 147.290 -18.420  1.00  0.00
ATOM   2027  C1L POP Y  16    -153.067 147.730 -17.350  1.00  0.00
ATOM   2028 HL11 POP Y  16    -153.297 148.770 -17.120  1.00  0.00
ATOM   2029 HL12 POP Y  16    -152.007 147.800 -17.600  1.00  0.00
ATOM   2030  C1K POP Y  16    -153.347 146.720 -16.260  1.00  0.00
ATOM   2031 HK11 POP Y  16    -152.787 145.810 -16.490  1.00  0.00
ATOM   2032 HK12 POP Y  16    -154.417 146.530 -16.300  1.00  0.00
ATOM   2033  C1J POP Y  16    -152.997 147.170 -14.850  1.00  0.00
ATOM   2034 HJ11 POP Y  16    -153.477 148.130 -14.690  1.00  0.00
ATOM   2035 HJ12 POP Y  16    -151.917 147.300 -14.830  1.00  0.00
ATOM   2036  C1I POP Y  16    -153.357 146.030 -13.910  1.00  0.00
ATOM   2037 HI11 POP Y  16    -152.767 145.130 -14.090  1.00  0.00
ATOM   2038 HI12 POP Y  16    -154.427 145.840 -13.960  1.00  0.00
ATOM   2039  C1H POP Y  16    -152.897 146.440 -12.540  1.00  0.00
ATOM   2040 HH11 POP Y  16    -153.207 147.460 -12.280  1.00  0.00
ATOM   2041 HH12 POP Y  16    -151.807 146.550 -12.500  1.00  0.00
ATOM   2042  CZ2 POP Y  16    -153.347 145.500 -11.470  1.00  0.00
ATOM   2043  HZ2 POP Y  16    -152.957 144.510 -11.660  1.00  0.00
ATOM   2044  CZ1 POP Y  16    -154.207 145.590 -10.500  1.00  0.00
ATOM   2045  HZ1 POP Y  16    -154.487 144.680  -9.980  1.00  0.00
ATOM   2046  C1G POP Y  16    -155.027 146.830 -10.190  1.00  0.00
ATOM   2047 HG11 POP Y  16    -155.907 146.560  -9.610  1.00  0.00
ATOM   2048 HG12 POP Y  16    -155.507 147.250 -11.080  1.00  0.00
ATOM   2049  C1F POP Y  16    -154.207 147.980  -9.470  1.00  0.00
ATOM   2050 HF11 POP Y  16    -153.447 148.440 -10.100  1.00  0.00
ATOM   2051 HF12 POP Y  16    -153.567 147.520  -8.710  1.00  0.00
ATOM   2052  C1E POP Y  16    -155.077 149.140  -8.850  1.00  0.00
ATOM   2053 HE11 POP Y  16    -155.707 149.440  -9.680  1.00  0.00
ATOM   2054 HE12 POP Y  16    -154.347 149.900  -8.550  1.00  0.00
ATOM   2055  C1D POP Y  16    -156.127 148.730  -7.840  1.00  0.00
ATOM   2056 HD11 POP Y  16    -156.797 148.060  -8.380  1.00  0.00
ATOM   2057 HD12 POP Y  16    -156.587 149.700  -7.620  1.00  0.00
ATOM   2058  C1C POP Y  16    -155.417 148.130  -6.590  1.00  0.00
ATOM   2059 HC11 POP Y  16    -154.457 148.640  -6.440  1.00  0.00
ATOM   2060 HC12 POP Y  16    -155.227 147.070  -6.760  1.00  0.00
ATOM   2061  C1B POP Y  16    -156.287 148.220  -5.230  1.00  0.00
ATOM   2062 HB11 POP Y  16    -157.297 147.910  -5.490  1.00  0.00
ATOM   2063 HB12 POP Y  16    -156.227 149.240  -4.860  1.00  0.00
ATOM   2064  C1A POP Y  16    -155.857 147.170  -4.180  1.00  0.00
ATOM   2065 HA11 POP Y  16    -156.097 146.190  -4.580  1.00  0.00
ATOM   2066 HA12 POP Y  16    -156.277 147.340  -3.190  1.00  0.00
ATOM   2067  C81 POP Y  16    -154.387 147.130  -4.040  1.00  0.00
ATOM   2068  O81 POP Y  16    -153.757 146.230  -4.630  1.00  0.00
ATOM   2069  O71 POP Y  16    -153.767 147.690  -2.950  1.00  0.00
ATOM   2070  C7  POP Y  16    -153.097 148.920  -3.240  1.00  0.00
ATOM   2071  C6  POP Y  16    -152.837 149.620  -1.900  1.00  0.00
ATOM   2072  O4P POP Y  16    -151.897 148.850  -1.090  1.00  0.00
ATOM   2073  P   POP Y  16    -151.747 149.250   0.430  1.00  0.00
ATOM   2074  O2P POP Y  16    -151.737 150.720   0.550  1.00  0.00
ATOM   2075  O3P POP Y  16    -150.467 148.900   1.070  1.00  0.00
ATOM   2076  O1P POP Y  16    -153.057 148.600   1.130  1.00  0.00
ATOM   2077  C5  POP Y  16    -153.797 149.370   2.160  1.00  0.00
ATOM   2078  C4  POP Y  16    -154.537 150.540   1.500  1.00  0.00
ATOM   2079  N   POP Y  16    -155.327 151.380   2.540  1.00  0.00
ATOM   2080  C1  POP Y  16    -155.977 150.490   3.580  1.00  0.00
ATOM   2081  H11 POP Y  16    -156.457 149.680   3.030  1.00  0.00
ATOM   2082  H12 POP Y  16    -155.177 150.020   4.170  1.00  0.00
ATOM   2083  H13 POP Y  16    -156.647 150.920   4.330  1.00  0.00
ATOM   2084  C2  POP Y  16    -156.457 152.180   1.930  1.00  0.00
ATOM   2085  H21 POP Y  16    -157.047 151.400   1.450  1.00  0.00
ATOM   2086  H22 POP Y  16    -157.017 152.660   2.740  1.00  0.00
ATOM   2087  H23 POP Y  16    -156.017 152.900   1.230  1.00  0.00
ATOM   2088  C3  POP Y  16    -154.437 152.290   3.350  1.00  0.00
ATOM   2089  H31 POP Y  16    -154.017 153.120   2.780  1.00  0.00
ATOM   2090  H32 POP Y  16    -155.097 152.660   4.140  1.00  0.00
ATOM   2091  H33 POP Y  16    -153.657 151.680   3.810  1.00  0.00
ATOM   2092  H41 POP Y  16    -153.797 151.150   0.970  1.00  0.00
ATOM   2093  H42 POP Y  16    -155.277 150.120   0.820  1.00  0.00
ATOM   2094  H51 POP Y  16    -153.187 149.720   3.000  1.00  0.00
ATOM   2095  H52 POP Y  16    -154.527 148.650   2.540  1.00  0.00
ATOM   2096  H61 POP Y  16    -153.797 149.650  -1.380  1.00  0.00
ATOM   2097  H62 POP Y  16    -152.547 150.660  -2.080  1.00  0.00
ATOM   2098  H7  POP Y  16    -153.797 149.610  -3.710  1.00  0.00
ATOM   2099  C72 POP Y  16    -151.827 148.710  -3.970  1.00  0.00
ATOM   2100 H271 POP Y  16    -151.107 149.470  -3.650  1.00  0.00
ATOM   2101 H272 POP Y  16    -151.387 147.730  -3.760  1.00  0.00
ATOM   2102  O72 POP Y  16    -152.007 148.870  -5.430  1.00  0.00
ATOM   2103  C82 POP Y  16    -151.027 148.500  -6.300  1.00  0.00
ATOM   2104  O82 POP Y  16    -149.857 148.150  -5.770  1.00  0.00
ATOM   2105  C2A POP Y  16    -151.017 149.130  -7.700  1.00  0.00
ATOM   2106 HA21 POP Y  16    -151.937 149.630  -7.990  1.00  0.00
ATOM   2107 HA22 POP Y  16    -150.327 149.970  -7.600  1.00  0.00
ATOM   2108  C2B POP Y  16    -150.617 148.080  -8.840  1.00  0.00
ATOM   2109 HB21 POP Y  16    -149.667 147.580  -8.630  1.00  0.00
ATOM   2110 HB22 POP Y  16    -151.327 147.250  -8.890  1.00  0.00
ATOM   2111  C2C POP Y  16    -150.357 148.740 -10.230  1.00  0.00
ATOM   2112 HC21 POP Y  16    -151.337 148.890 -10.680  1.00  0.00
ATOM   2113 HC22 POP Y  16    -149.867 149.710 -10.120  1.00  0.00
ATOM   2114  C2D POP Y  16    -149.527 148.000 -11.200  1.00  0.00
ATOM   2115 HD21 POP Y  16    -148.537 147.770 -10.800  1.00  0.00
ATOM   2116 HD22 POP Y  16    -150.067 147.090 -11.470  1.00  0.00
ATOM   2117  C2E POP Y  16    -149.447 148.840 -12.520  1.00  0.00
ATOM   2118 HE21 POP Y  16    -150.437 149.140 -12.870  1.00  0.00
ATOM   2119 HE22 POP Y  16    -148.927 149.790 -12.380  1.00  0.00
ATOM   2120  C2F POP Y  16    -148.917 148.050 -13.700  1.00  0.00
ATOM   2121 HF21 POP Y  16    -147.987 147.500 -13.510  1.00  0.00
ATOM   2122 HF22 POP Y  16    -149.707 147.320 -13.880  1.00  0.00
ATOM   2123  C2G POP Y  16    -148.727 148.890 -14.950  1.00  0.00
ATOM   2124 HG21 POP Y  16    -149.687 149.380 -15.160  1.00  0.00
ATOM   2125 HG22 POP Y  16    -147.917 149.610 -14.860  1.00  0.00
ATOM   2126  C2H POP Y  16    -148.427 148.090 -16.220  1.00  0.00
ATOM   2127 HH21 POP Y  16    -147.367 147.870 -16.300  1.00  0.00
ATOM   2128 HH22 POP Y  16    -149.087 147.230 -16.260  1.00  0.00
ATOM   2129  C2I POP Y  16    -148.807 148.880 -17.490  1.00  0.00
ATOM   2130 HI21 POP Y  16    -149.837 149.240 -17.480  1.00  0.00
ATOM   2131 HI22 POP Y  16    -148.167 149.770 -17.530  1.00  0.00
ATOM   2132  C2J POP Y  16    -148.387 148.130 -18.820  1.00  0.00
ATOM   2133 HJ21 POP Y  16    -147.337 147.810 -18.770  1.00  0.00
ATOM   2134 HJ22 POP Y  16    -148.977 147.210 -18.840  1.00  0.00
ATOM   2135  C2K POP Y  16    -148.557 148.980 -20.140  1.00  0.00
ATOM   2136 HK21 POP Y  16    -149.447 149.590 -20.000  1.00  0.00
ATOM   2137 HK22 POP Y  16    -147.727 149.670 -20.300  1.00  0.00
ATOM   2138  C2L POP Y  16    -148.507 148.020 -21.410  1.00  0.00
ATOM   2139 HL21 POP Y  16    -147.507 147.590 -21.520  1.00  0.00
ATOM   2140 HL22 POP Y  16    -149.167 147.170 -21.250  1.00  0.00
ATOM   2141  C2M POP Y  16    -148.997 148.690 -22.710  1.00  0.00
ATOM   2142 HM21 POP Y  16    -149.997 149.050 -22.460  1.00  0.00
ATOM   2143 HM22 POP Y  16    -148.397 149.550 -23.000  1.00  0.00
ATOM   2144  C2N POP Y  16    -148.997 147.690 -23.960  1.00  0.00
ATOM   2145 HN21 POP Y  16    -149.557 146.770 -23.790  1.00  0.00
ATOM   2146 HN22 POP Y  16    -149.467 148.120 -24.840  1.00  0.00
ATOM   2147  C2T POP Y  16    -147.567 147.360 -24.360  1.00  0.00
ATOM   2148 HT21 POP Y  16    -147.577 146.690 -25.220  1.00  0.00
ATOM   2149 HT22 POP Y  16    -147.067 148.280 -24.670  1.00  0.00
ATOM   2150 HT23 POP Y  16    -146.897 147.000 -23.580  1.00  0.00
ATOM   2151  C1T POP Y  17     -83.737 114.280 -20.420  1.00  0.00
ATOM   2152 HT11 POP Y  17     -83.997 115.300 -20.700  1.00  0.00
ATOM   2153 HT12 POP Y  17     -82.667 114.070 -20.370  1.00  0.00
ATOM   2154 HT13 POP Y  17     -84.277 113.620 -21.100  1.00  0.00
ATOM   2155  C1N POP Y  17     -84.467 113.970 -19.160  1.00  0.00
ATOM   2156 HN11 POP Y  17     -84.177 114.690 -18.400  1.00  0.00
ATOM   2157 HN12 POP Y  17     -84.117 113.020 -18.740  1.00  0.00
ATOM   2158  C1M POP Y  17     -86.017 114.020 -19.370  1.00  0.00
ATOM   2159 HM11 POP Y  17     -86.377 113.060 -19.750  1.00  0.00
ATOM   2160 HM12 POP Y  17     -86.427 114.810 -19.990  1.00  0.00
ATOM   2161  C1L POP Y  17     -86.717 114.160 -18.000  1.00  0.00
ATOM   2162 HL11 POP Y  17     -86.447 113.340 -17.340  1.00  0.00
ATOM   2163 HL12 POP Y  17     -87.797 114.130 -18.180  1.00  0.00
ATOM   2164  C1K POP Y  17     -86.477 115.420 -17.170  1.00  0.00
ATOM   2165 HK11 POP Y  17     -86.587 116.300 -17.800  1.00  0.00
ATOM   2166 HK12 POP Y  17     -85.437 115.430 -16.810  1.00  0.00
ATOM   2167  C1J POP Y  17     -87.487 115.600 -15.980  1.00  0.00
ATOM   2168 HJ11 POP Y  17     -87.507 114.630 -15.470  1.00  0.00
ATOM   2169 HJ12 POP Y  17     -88.507 115.770 -16.340  1.00  0.00
ATOM   2170  C1I POP Y  17     -87.027 116.710 -15.080  1.00  0.00
ATOM   2171 HI11 POP Y  17     -86.897 117.650 -15.620  1.00  0.00
ATOM   2172 HI12 POP Y  17     -86.087 116.520 -14.570  1.00  0.00
ATOM   2173  C1H POP Y  17     -88.137 116.930 -14.050  1.00  0.00
ATOM   2174 HH11 POP Y  17     -88.457 115.990 -13.600  1.00  0.00
ATOM   2175 HH12 POP Y  17     -89.067 117.280 -14.500  1.00  0.00
ATOM   2176  CZ2 POP Y  17     -87.627 117.830 -12.980  1.00  0.00
ATOM   2177  HZ2 POP Y  17     -87.907 118.870 -13.060  1.00  0.00
ATOM   2178  CZ1 POP Y  17     -86.767 117.390 -12.030  1.00  0.00
ATOM   2179  HZ1 POP Y  17     -86.387 118.120 -11.320  1.00  0.00
ATOM   2180  C1G POP Y  17     -86.277 115.990 -11.720  1.00  0.00
ATOM   2181 HG11 POP Y  17     -85.197 116.070 -11.570  1.00  0.00
ATOM   2182 HG12 POP Y  17     -86.547 115.260 -12.480  1.00  0.00
ATOM   2183  C1F POP Y  17     -86.897 115.440 -10.490  1.00  0.00
ATOM   2184 HF11 POP Y  17     -86.857 114.340 -10.520  1.00  0.00
ATOM   2185 HF12 POP Y  17     -87.957 115.700 -10.500  1.00  0.00
ATOM   2186  C1E POP Y  17     -86.127 115.920  -9.200  1.00  0.00
ATOM   2187 HE11 POP Y  17     -85.797 116.950  -9.250  1.00  0.00
ATOM   2188 HE12 POP Y  17     -85.177 115.390  -9.060  1.00  0.00
ATOM   2189  C1D POP Y  17     -87.097 115.680  -8.040  1.00  0.00
ATOM   2190 HD11 POP Y  17     -87.347 114.610  -7.970  1.00  0.00
ATOM   2191 HD12 POP Y  17     -88.007 116.270  -8.180  1.00  0.00
ATOM   2192  C1C POP Y  17     -86.467 116.070  -6.750  1.00  0.00
ATOM   2193 HC11 POP Y  17     -86.077 117.080  -6.900  1.00  0.00
ATOM   2194 HC12 POP Y  17     -85.697 115.340  -6.470  1.00  0.00
ATOM   2195  C1B POP Y  17     -87.457 116.080  -5.620  1.00  0.00
ATOM   2196 HB11 POP Y  17     -87.777 115.040  -5.540  1.00  0.00
ATOM   2197 HB12 POP Y  17     -88.247 116.740  -5.990  1.00  0.00
ATOM   2198  C1A POP Y  17     -86.927 116.640  -4.270  1.00  0.00
ATOM   2199 HA11 POP Y  17     -86.287 117.450  -4.640  1.00  0.00
ATOM   2200 HA12 POP Y  17     -86.307 115.880  -3.780  1.00  0.00
ATOM   2201  C81 POP Y  17     -87.957 117.070  -3.250  1.00  0.00
ATOM   2202  O81 POP Y  17     -88.737 116.140  -2.830  1.00  0.00
ATOM   2203  O71 POP Y  17     -87.517 118.020  -2.380  1.00  0.00
ATOM   2204  C7  POP Y  17     -88.557 118.820  -1.810  1.00  0.00
ATOM   2205  C6  POP Y  17     -88.017 119.480  -0.550  1.00  0.00
ATOM   2206  O4P POP Y  17     -87.527 118.440   0.230  1.00  0.00
ATOM   2207  P   POP Y  17     -86.627 118.590   1.570  1.00  0.00
ATOM   2208  O2P POP Y  17     -87.357 118.330   2.860  1.00  0.00
ATOM   2209  O3P POP Y  17     -86.197 119.910   1.880  1.00  0.00
ATOM   2210  O1P POP Y  17     -85.397 117.550   1.250  1.00  0.00
ATOM   2211  C5  POP Y  17     -85.407 116.150   1.570  1.00  0.00
ATOM   2212  C4  POP Y  17     -85.147 115.960   3.090  1.00  0.00
ATOM   2213  N   POP Y  17     -84.737 114.500   3.310  1.00  0.00
ATOM   2214  C1  POP Y  17     -85.857 113.580   2.830  1.00  0.00
ATOM   2215  H11 POP Y  17     -85.817 113.480   1.750  1.00  0.00
ATOM   2216  H12 POP Y  17     -85.617 112.610   3.280  1.00  0.00
ATOM   2217  H13 POP Y  17     -86.837 113.910   3.210  1.00  0.00
ATOM   2218  C2  POP Y  17     -84.487 114.300   4.820  1.00  0.00
ATOM   2219  H21 POP Y  17     -84.057 113.320   5.040  1.00  0.00
ATOM   2220  H22 POP Y  17     -83.927 115.080   5.350  1.00  0.00
ATOM   2221  H23 POP Y  17     -85.487 114.240   5.260  1.00  0.00
ATOM   2222  C3  POP Y  17     -83.457 114.120   2.670  1.00  0.00
ATOM   2223  H31 POP Y  17     -83.297 113.040   2.710  1.00  0.00
ATOM   2224  H32 POP Y  17     -83.397 114.320   1.600  1.00  0.00
ATOM   2225  H33 POP Y  17     -82.697 114.730   3.160  1.00  0.00
ATOM   2226  H41 POP Y  17     -84.277 116.580   3.290  1.00  0.00
ATOM   2227  H42 POP Y  17     -85.957 116.280   3.740  1.00  0.00
ATOM   2228  H51 POP Y  17     -84.647 115.610   1.000  1.00  0.00
ATOM   2229  H52 POP Y  17     -86.357 115.730   1.260  1.00  0.00
ATOM   2230  H61 POP Y  17     -88.797 120.110  -0.110  1.00  0.00
ATOM   2231  H62 POP Y  17     -87.217 120.110  -0.950  1.00  0.00
ATOM   2232  H7  POP Y  17     -89.347 118.140  -1.470  1.00  0.00
ATOM   2233  C72 POP Y  17     -89.087 119.790  -2.870  1.00  0.00
ATOM   2234 H271 POP Y  17     -89.627 120.550  -2.310  1.00  0.00
ATOM   2235 H272 POP Y  17     -88.307 120.250  -3.480  1.00  0.00
ATOM   2236  O72 POP Y  17     -89.887 118.960  -3.770  1.00  0.00
ATOM   2237  C82 POP Y  17     -90.127 119.600  -4.930  1.00  0.00
ATOM   2238  O82 POP Y  17     -90.567 120.790  -4.770  1.00  0.00
ATOM   2239  C2A POP Y  17     -90.707 118.790  -6.020  1.00  0.00
ATOM   2240 HA21 POP Y  17     -90.407 117.790  -5.690  1.00  0.00
ATOM   2241 HA22 POP Y  17     -91.787 118.940  -6.050  1.00  0.00
ATOM   2242  C2B POP Y  17     -90.087 118.970  -7.430  1.00  0.00
ATOM   2243 HB21 POP Y  17     -90.037 120.040  -7.630  1.00  0.00
ATOM   2244 HB22 POP Y  17     -89.047 118.650  -7.490  1.00  0.00
ATOM   2245  C2C POP Y  17     -90.937 118.360  -8.530  1.00  0.00
ATOM   2246 HC21 POP Y  17     -91.067 117.300  -8.320  1.00  0.00
ATOM   2247 HC22 POP Y  17     -91.897 118.850  -8.330  1.00  0.00
ATOM   2248  C2D POP Y  17     -90.627 118.530 -10.040  1.00  0.00
ATOM   2249 HD21 POP Y  17     -90.567 119.600 -10.270  1.00  0.00
ATOM   2250 HD22 POP Y  17     -89.717 117.990 -10.280  1.00  0.00
ATOM   2251  C2E POP Y  17     -91.787 118.020 -10.960  1.00  0.00
ATOM   2252 HE21 POP Y  17     -91.937 116.950 -10.840  1.00  0.00
ATOM   2253 HE22 POP Y  17     -92.657 118.620 -10.690  1.00  0.00
ATOM   2254  C2F POP Y  17     -91.447 118.420 -12.350  1.00  0.00
ATOM   2255 HF21 POP Y  17     -91.107 119.460 -12.330  1.00  0.00
ATOM   2256 HF22 POP Y  17     -90.627 117.840 -12.780  1.00  0.00
ATOM   2257  C2G POP Y  17     -92.697 118.290 -13.230  1.00  0.00
ATOM   2258 HG21 POP Y  17     -93.087 117.280 -13.170  1.00  0.00
ATOM   2259 HG22 POP Y  17     -93.507 118.930 -12.880  1.00  0.00
ATOM   2260  C2H POP Y  17     -92.457 118.590 -14.720  1.00  0.00
ATOM   2261 HH21 POP Y  17     -91.937 119.540 -14.840  1.00  0.00
ATOM   2262 HH22 POP Y  17     -91.867 117.750 -15.090  1.00  0.00
ATOM   2263  C2I POP Y  17     -93.797 118.570 -15.520  1.00  0.00
ATOM   2264 HI21 POP Y  17     -94.267 117.610 -15.290  1.00  0.00
ATOM   2265 HI22 POP Y  17     -94.397 119.400 -15.130  1.00  0.00
ATOM   2266  C2J POP Y  17     -93.647 118.620 -17.070  1.00  0.00
ATOM   2267 HJ21 POP Y  17     -93.007 119.430 -17.430  1.00  0.00
ATOM   2268 HJ22 POP Y  17     -93.117 117.690 -17.310  1.00  0.00
ATOM   2269  C2K POP Y  17     -94.917 118.690 -17.940  1.00  0.00
ATOM   2270 HK21 POP Y  17     -95.457 117.750 -17.800  1.00  0.00
ATOM   2271 HK22 POP Y  17     -95.557 119.490 -17.570  1.00  0.00
ATOM   2272  C2L POP Y  17     -94.597 119.150 -19.380  1.00  0.00
ATOM   2273 HL21 POP Y  17     -94.517 120.230 -19.480  1.00  0.00
ATOM   2274 HL22 POP Y  17     -93.657 118.720 -19.720  1.00  0.00
ATOM   2275  C2M POP Y  17     -95.747 118.640 -20.270  1.00  0.00
ATOM   2276 HM21 POP Y  17     -95.787 117.550 -20.280  1.00  0.00
ATOM   2277 HM22 POP Y  17     -96.677 118.930 -19.790  1.00  0.00
ATOM   2278  C2N POP Y  17     -95.637 119.050 -21.780  1.00  0.00
ATOM   2279 HN21 POP Y  17     -96.537 118.630 -22.230  1.00  0.00
ATOM   2280 HN22 POP Y  17     -95.547 120.140 -21.850  1.00  0.00
ATOM   2281  C2T POP Y  17     -94.367 118.370 -22.510  1.00  0.00
ATOM   2282 HT21 POP Y  17     -93.427 118.760 -22.090  1.00  0.00
ATOM   2283 HT22 POP Y  17     -94.257 117.300 -22.320  1.00  0.00
ATOM   2284 HT23 POP Y  17     -94.267 118.550 -23.580  1.00  0.00
ATOM   2285  C1T POP Y  18     -97.607 110.940 -17.350  1.00  0.00
ATOM   2286 HT11 POP Y  18     -97.257 109.910 -17.350  1.00  0.00
ATOM   2287 HT12 POP Y  18     -96.697 111.550 -17.260  1.00  0.00
ATOM   2288 HT13 POP Y  18     -98.207 110.990 -16.440  1.00  0.00
ATOM   2289  C1N POP Y  18     -98.387 111.450 -18.530  1.00  0.00
ATOM   2290 HN11 POP Y  18     -97.827 111.470 -19.460  1.00  0.00
ATOM   2291 HN12 POP Y  18     -98.627 112.500 -18.320  1.00  0.00
ATOM   2292  C1M POP Y  18     -99.717 110.720 -18.810  1.00  0.00
ATOM   2293 HM11 POP Y  18    -100.377 110.620 -17.950  1.00  0.00
ATOM   2294 HM12 POP Y  18     -99.437 109.700 -19.070  1.00  0.00
ATOM   2295  C1L POP Y  18    -100.547 111.520 -19.820  1.00  0.00
ATOM   2296 HL11 POP Y  18     -99.957 111.620 -20.740  1.00  0.00
ATOM   2297 HL12 POP Y  18    -100.647 112.550 -19.490  1.00  0.00
ATOM   2298  C1K POP Y  18    -101.987 110.980 -20.150  1.00  0.00
ATOM   2299 HK11 POP Y  18    -102.617 111.130 -19.270  1.00  0.00
ATOM   2300 HK12 POP Y  18    -102.007 109.920 -20.420  1.00  0.00
ATOM   2301  C1J POP Y  18    -102.557 111.840 -21.300  1.00  0.00
ATOM   2302 HJ11 POP Y  18    -101.997 111.520 -22.180  1.00  0.00
ATOM   2303 HJ12 POP Y  18    -102.497 112.920 -21.100  1.00  0.00
ATOM   2304  C1I POP Y  18    -104.007 111.480 -21.640  1.00  0.00
ATOM   2305 HI11 POP Y  18    -104.597 111.690 -20.740  1.00  0.00
ATOM   2306 HI12 POP Y  18    -104.257 110.440 -21.830  1.00  0.00
ATOM   2307  C1H POP Y  18    -104.507 112.240 -22.890  1.00  0.00
ATOM   2308 HH11 POP Y  18    -103.987 112.100 -23.850  1.00  0.00
ATOM   2309 HH12 POP Y  18    -104.437 113.330 -22.760  1.00  0.00
ATOM   2310  CZ2 POP Y  18    -105.977 112.020 -23.040  1.00  0.00
ATOM   2311  HZ2 POP Y  18    -106.507 112.420 -22.180  1.00  0.00
ATOM   2312  CZ1 POP Y  18    -106.507 111.340 -24.070  1.00  0.00
ATOM   2313  HZ1 POP Y  18    -107.597 111.240 -24.060  1.00  0.00
ATOM   2314  C1G POP Y  18    -105.857 110.660 -25.240  1.00  0.00
ATOM   2315 HG11 POP Y  18    -106.437 109.760 -25.450  1.00  0.00
ATOM   2316 HG12 POP Y  18    -104.817 110.350 -25.080  1.00  0.00
ATOM   2317  C1F POP Y  18    -105.707 111.550 -26.460  1.00  0.00
ATOM   2318 HF11 POP Y  18    -105.067 112.430 -26.360  1.00  0.00
ATOM   2319 HF12 POP Y  18    -106.667 112.010 -26.710  1.00  0.00
ATOM   2320  C1E POP Y  18    -105.257 110.710 -27.720  1.00  0.00
ATOM   2321 HE11 POP Y  18    -105.967 109.890 -27.850  1.00  0.00
ATOM   2322 HE12 POP Y  18    -104.267 110.280 -27.600  1.00  0.00
ATOM   2323  C1D POP Y  18    -105.417 111.690 -28.970  1.00  0.00
ATOM   2324 HD11 POP Y  18    -104.717 112.520 -28.870  1.00  0.00
ATOM   2325 HD12 POP Y  18    -106.437 112.060 -29.010  1.00  0.00
ATOM   2326  C1C POP Y  18    -105.207 110.950 -30.320  1.00  0.00
ATOM   2327 HC11 POP Y  18    -106.037 110.250 -30.490  1.00  0.00
ATOM   2328 HC12 POP Y  18    -104.327 110.320 -30.180  1.00  0.00
ATOM   2329  C1B POP Y  18    -105.037 111.940 -31.480  1.00  0.00
ATOM   2330 HB11 POP Y  18    -104.257 112.660 -31.230  1.00  0.00
ATOM   2331 HB12 POP Y  18    -105.947 112.530 -31.630  1.00  0.00
ATOM   2332  C1A POP Y  18    -104.687 111.280 -32.820  1.00  0.00
ATOM   2333 HA11 POP Y  18    -105.487 110.590 -33.110  1.00  0.00
ATOM   2334 HA12 POP Y  18    -103.777 110.690 -32.700  1.00  0.00
ATOM   2335  C81 POP Y  18    -104.557 112.350 -33.990  1.00  0.00
ATOM   2336  O81 POP Y  18    -103.487 113.130 -34.090  1.00  0.00
ATOM   2337  O71 POP Y  18    -105.767 112.740 -34.540  1.00  0.00
ATOM   2338  C7  POP Y  18    -105.767 113.350 -35.870  1.00  0.00
ATOM   2339  C6  POP Y  18    -105.717 112.250 -36.920  1.00  0.00
ATOM   2340  O4P POP Y  18    -104.507 111.440 -36.640  1.00  0.00
ATOM   2341  P   POP Y  18    -104.137 110.250 -37.680  1.00  0.00
ATOM   2342  O2P POP Y  18    -103.117 110.750 -38.670  1.00  0.00
ATOM   2343  O3P POP Y  18    -105.207 109.820 -38.570  1.00  0.00
ATOM   2344  O1P POP Y  18    -103.567 109.200 -36.490  1.00  0.00
ATOM   2345  C5  POP Y  18    -102.277 109.500 -35.850  1.00  0.00
ATOM   2346  C4  POP Y  18    -101.287 108.480 -36.470  1.00  0.00
ATOM   2347  N   POP Y  18    -100.317 107.870 -35.450  1.00  0.00
ATOM   2348  C1  POP Y  18     -99.477 106.790 -36.110  1.00  0.00
ATOM   2349  H11 POP Y  18     -99.057 107.190 -37.040  1.00  0.00
ATOM   2350  H12 POP Y  18     -98.687 106.470 -35.440  1.00  0.00
ATOM   2351  H13 POP Y  18    -100.017 105.930 -36.500  1.00  0.00
ATOM   2352  C2  POP Y  18    -101.087 107.110 -34.370  1.00  0.00
ATOM   2353  H21 POP Y  18    -100.417 106.990 -33.520  1.00  0.00
ATOM   2354  H22 POP Y  18    -101.997 107.660 -34.110  1.00  0.00
ATOM   2355  H23 POP Y  18    -101.247 106.080 -34.700  1.00  0.00
ATOM   2356  C3  POP Y  18     -99.437 108.890 -34.830  1.00  0.00
ATOM   2357  H31 POP Y  18     -98.837 108.400 -34.060  1.00  0.00
ATOM   2358  H32 POP Y  18     -98.727 109.420 -35.480  1.00  0.00
ATOM   2359  H33 POP Y  18    -100.057 109.680 -34.390  1.00  0.00
ATOM   2360  H41 POP Y  18    -101.867 107.630 -36.840  1.00  0.00
ATOM   2361  H42 POP Y  18    -100.677 108.820 -37.310  1.00  0.00
ATOM   2362  H51 POP Y  18    -102.367 109.270 -34.780  1.00  0.00
ATOM   2363  H52 POP Y  18    -101.997 110.550 -36.000  1.00  0.00
ATOM   2364  H61 POP Y  18    -105.687 112.730 -37.900  1.00  0.00
ATOM   2365  H62 POP Y  18    -106.577 111.590 -36.850  1.00  0.00
ATOM   2366  H7  POP Y  18    -104.867 113.950 -36.000  1.00  0.00
ATOM   2367  C72 POP Y  18    -107.087 114.150 -36.000  1.00  0.00
ATOM   2368 H271 POP Y  18    -107.197 114.690 -36.940  1.00  0.00
ATOM   2369 H272 POP Y  18    -107.817 113.350 -35.810  1.00  0.00
ATOM   2370  O72 POP Y  18    -107.207 115.090 -34.810  1.00  0.00
ATOM   2371  C82 POP Y  18    -108.467 115.640 -34.630  1.00  0.00
ATOM   2372  O82 POP Y  18    -109.427 114.980 -35.100  1.00  0.00
ATOM   2373  C2A POP Y  18    -108.597 116.180 -33.180  1.00  0.00
ATOM   2374 HA21 POP Y  18    -107.797 116.920 -33.100  1.00  0.00
ATOM   2375 HA22 POP Y  18    -109.477 116.820 -33.080  1.00  0.00
ATOM   2376  C2B POP Y  18    -108.357 115.130 -32.040  1.00  0.00
ATOM   2377 HB21 POP Y  18    -109.317 114.620 -31.940  1.00  0.00
ATOM   2378 HB22 POP Y  18    -107.507 114.450 -32.140  1.00  0.00
ATOM   2379  C2C POP Y  18    -108.177 115.880 -30.700  1.00  0.00
ATOM   2380 HC21 POP Y  18    -107.187 116.340 -30.660  1.00  0.00
ATOM   2381 HC22 POP Y  18    -108.897 116.700 -30.690  1.00  0.00
ATOM   2382  C2D POP Y  18    -108.367 115.010 -29.470  1.00  0.00
ATOM   2383 HD21 POP Y  18    -109.317 114.470 -29.540  1.00  0.00
ATOM   2384 HD22 POP Y  18    -107.647 114.190 -29.410  1.00  0.00
ATOM   2385  C2E POP Y  18    -108.287 115.870 -28.130  1.00  0.00
ATOM   2386 HE21 POP Y  18    -107.427 116.520 -28.230  1.00  0.00
ATOM   2387 HE22 POP Y  18    -109.157 116.520 -28.090  1.00  0.00
ATOM   2388  C2F POP Y  18    -108.197 115.110 -26.840  1.00  0.00
ATOM   2389 HF21 POP Y  18    -109.157 114.600 -26.890  1.00  0.00
ATOM   2390 HF22 POP Y  18    -107.347 114.430 -26.900  1.00  0.00
ATOM   2391  C2G POP Y  18    -108.157 115.880 -25.550  1.00  0.00
ATOM   2392 HG21 POP Y  18    -107.507 116.750 -25.670  1.00  0.00
ATOM   2393 HG22 POP Y  18    -109.207 116.090 -25.340  1.00  0.00
ATOM   2394  C2H POP Y  18    -107.557 115.180 -24.320  1.00  0.00
ATOM   2395 HH21 POP Y  18    -108.097 114.260 -24.120  1.00  0.00
ATOM   2396 HH22 POP Y  18    -106.487 114.960 -24.370  1.00  0.00
ATOM   2397  C2I POP Y  18    -107.857 116.030 -23.030  1.00  0.00
ATOM   2398 HI21 POP Y  18    -107.537 117.070 -23.080  1.00  0.00
ATOM   2399 HI22 POP Y  18    -108.947 116.080 -22.930  1.00  0.00
ATOM   2400  C2J POP Y  18    -107.297 115.300 -21.850  1.00  0.00
ATOM   2401 HJ21 POP Y  18    -107.727 114.300 -21.880  1.00  0.00
ATOM   2402 HJ22 POP Y  18    -106.227 115.120 -21.840  1.00  0.00
ATOM   2403  C2K POP Y  18    -107.797 116.050 -20.530  1.00  0.00
ATOM   2404 HK21 POP Y  18    -107.547 117.110 -20.440  1.00  0.00
ATOM   2405 HK22 POP Y  18    -108.877 116.150 -20.680  1.00  0.00
ATOM   2406  C2L POP Y  18    -107.557 115.280 -19.200  1.00  0.00
ATOM   2407 HL21 POP Y  18    -107.737 114.210 -19.310  1.00  0.00
ATOM   2408 HL22 POP Y  18    -106.497 115.420 -18.990  1.00  0.00
ATOM   2409  C2M POP Y  18    -108.517 115.770 -18.110  1.00  0.00
ATOM   2410 HM21 POP Y  18    -108.357 116.810 -17.840  1.00  0.00
ATOM   2411 HM22 POP Y  18    -109.577 115.720 -18.350  1.00  0.00
ATOM   2412  C2N POP Y  18    -108.377 115.010 -16.740  1.00  0.00
ATOM   2413 HN21 POP Y  18    -108.467 113.930 -16.840  1.00  0.00
ATOM   2414 HN22 POP Y  18    -107.337 115.110 -16.400  1.00  0.00
ATOM   2415  C2T POP Y  18    -109.317 115.580 -15.610  1.00  0.00
ATOM   2416 HT21 POP Y  18    -110.357 115.330 -15.820  1.00  0.00
ATOM   2417 HT22 POP Y  18    -109.067 114.990 -14.720  1.00  0.00
ATOM   2418 HT23 POP Y  18    -109.217 116.640 -15.380  1.00  0.00
ATOM   2419  C1T POP Y  19    -175.627 171.530 -20.400  1.00  0.00
ATOM   2420 HT11 POP Y  19    -175.287 172.480 -19.980  1.00  0.00
ATOM   2421 HT12 POP Y  19    -174.677 171.010 -20.500  1.00  0.00
ATOM   2422 HT13 POP Y  19    -175.977 171.620 -21.430  1.00  0.00
ATOM   2423  C1N POP Y  19    -176.607 170.700 -19.540  1.00  0.00
ATOM   2424 HN11 POP Y  19    -176.847 169.810 -20.130  1.00  0.00
ATOM   2425 HN12 POP Y  19    -177.537 171.250 -19.420  1.00  0.00
ATOM   2426  C1M POP Y  19    -175.847 170.520 -18.210  1.00  0.00
ATOM   2427 HM11 POP Y  19    -175.587 171.550 -17.960  1.00  0.00
ATOM   2428 HM12 POP Y  19    -174.937 169.930 -18.360  1.00  0.00
ATOM   2429  C1L POP Y  19    -176.797 169.750 -17.190  1.00  0.00
ATOM   2430 HL11 POP Y  19    -177.057 168.790 -17.640  1.00  0.00
ATOM   2431 HL12 POP Y  19    -177.717 170.340 -17.110  1.00  0.00
ATOM   2432  C1K POP Y  19    -176.207 169.400 -15.850  1.00  0.00
ATOM   2433 HK11 POP Y  19    -177.047 169.190 -15.180  1.00  0.00
ATOM   2434 HK12 POP Y  19    -175.667 170.290 -15.510  1.00  0.00
ATOM   2435  C1J POP Y  19    -175.167 168.210 -15.840  1.00  0.00
ATOM   2436 HJ11 POP Y  19    -174.487 168.400 -16.680  1.00  0.00
ATOM   2437 HJ12 POP Y  19    -175.617 167.250 -16.060  1.00  0.00
ATOM   2438  C1I POP Y  19    -174.347 168.260 -14.480  1.00  0.00
ATOM   2439 HI11 POP Y  19    -175.067 168.250 -13.660  1.00  0.00
ATOM   2440 HI12 POP Y  19    -173.707 169.150 -14.430  1.00  0.00
ATOM   2441  C1H POP Y  19    -173.427 166.990 -14.440  1.00  0.00
ATOM   2442 HH11 POP Y  19    -172.837 167.060 -13.520  1.00  0.00
ATOM   2443 HH12 POP Y  19    -172.647 167.040 -15.200  1.00  0.00
ATOM   2444  CZ2 POP Y  19    -174.167 165.670 -14.300  1.00  0.00
ATOM   2445  HZ2 POP Y  19    -174.407 165.270 -15.280  1.00  0.00
ATOM   2446  CZ1 POP Y  19    -174.597 165.050 -13.260  1.00  0.00
ATOM   2447  HZ1 POP Y  19    -175.257 164.210 -13.460  1.00  0.00
ATOM   2448  C1G POP Y  19    -174.447 165.420 -11.840  1.00  0.00
ATOM   2449 HG11 POP Y  19    -173.767 166.260 -11.700  1.00  0.00
ATOM   2450 HG12 POP Y  19    -174.147 164.530 -11.280  1.00  0.00
ATOM   2451  C1F POP Y  19    -175.687 165.910 -11.220  1.00  0.00
ATOM   2452 HF11 POP Y  19    -176.557 165.270 -11.370  1.00  0.00
ATOM   2453 HF12 POP Y  19    -175.987 166.910 -11.560  1.00  0.00
ATOM   2454  C1E POP Y  19    -175.407 166.020  -9.690  1.00  0.00
ATOM   2455 HE11 POP Y  19    -174.607 166.760  -9.600  1.00  0.00
ATOM   2456 HE12 POP Y  19    -175.107 165.080  -9.230  1.00  0.00
ATOM   2457  C1D POP Y  19    -176.697 166.560  -8.960  1.00  0.00
ATOM   2458 HD11 POP Y  19    -177.487 165.800  -8.900  1.00  0.00
ATOM   2459 HD12 POP Y  19    -177.197 167.470  -9.290  1.00  0.00
ATOM   2460  C1C POP Y  19    -176.307 166.920  -7.430  1.00  0.00
ATOM   2461 HC11 POP Y  19    -175.407 167.540  -7.400  1.00  0.00
ATOM   2462 HC12 POP Y  19    -176.007 165.970  -7.000  1.00  0.00
ATOM   2463  C1B POP Y  19    -177.527 167.480  -6.740  1.00  0.00
ATOM   2464 HB11 POP Y  19    -178.387 166.840  -6.940  1.00  0.00
ATOM   2465 HB12 POP Y  19    -177.767 168.490  -7.090  1.00  0.00
ATOM   2466  C1A POP Y  19    -177.317 167.480  -5.210  1.00  0.00
ATOM   2467 HA11 POP Y  19    -176.487 168.170  -5.020  1.00  0.00
ATOM   2468 HA12 POP Y  19    -176.987 166.510  -4.840  1.00  0.00
ATOM   2469  C81 POP Y  19    -178.487 167.950  -4.340  1.00  0.00
ATOM   2470  O81 POP Y  19    -179.507 167.170  -4.350  1.00  0.00
ATOM   2471  O71 POP Y  19    -178.757 169.230  -4.310  1.00  0.00
ATOM   2472  C7  POP Y  19    -179.607 169.740  -3.260  1.00  0.00
ATOM   2473  C6  POP Y  19    -178.627 170.000  -2.110  1.00  0.00
ATOM   2474  O4P POP Y  19    -178.247 168.670  -1.610  1.00  0.00
ATOM   2475  P   POP Y  19    -177.637 168.560  -0.100  1.00  0.00
ATOM   2476  O2P POP Y  19    -177.467 167.100   0.300  1.00  0.00
ATOM   2477  O3P POP Y  19    -178.537 169.030   0.950  1.00  0.00
ATOM   2478  O1P POP Y  19    -176.227 169.240  -0.240  1.00  0.00
ATOM   2479  C5  POP Y  19    -175.617 169.840   0.850  1.00  0.00
ATOM   2480  C4  POP Y  19    -175.157 168.810   1.900  1.00  0.00
ATOM   2481  N   POP Y  19    -174.297 169.600   2.880  1.00  0.00
ATOM   2482  C1  POP Y  19    -172.917 169.970   2.290  1.00  0.00
ATOM   2483  H11 POP Y  19    -172.967 170.580   1.390  1.00  0.00
ATOM   2484  H12 POP Y  19    -172.347 170.480   3.060  1.00  0.00
ATOM   2485  H13 POP Y  19    -172.347 169.060   2.090  1.00  0.00
ATOM   2486  C2  POP Y  19    -173.967 168.690   4.080  1.00  0.00
ATOM   2487  H21 POP Y  19    -174.917 168.320   4.470  1.00  0.00
ATOM   2488  H22 POP Y  19    -173.257 167.890   3.880  1.00  0.00
ATOM   2489  H23 POP Y  19    -173.597 169.260   4.930  1.00  0.00
ATOM   2490  C3  POP Y  19    -174.867 170.840   3.540  1.00  0.00
ATOM   2491  H31 POP Y  19    -174.387 171.090   4.480  1.00  0.00
ATOM   2492  H32 POP Y  19    -174.717 171.660   2.830  1.00  0.00
ATOM   2493  H33 POP Y  19    -175.947 170.770   3.710  1.00  0.00
ATOM   2494  H41 POP Y  19    -176.037 168.480   2.450  1.00  0.00
ATOM   2495  H42 POP Y  19    -174.527 168.010   1.530  1.00  0.00
ATOM   2496  H51 POP Y  19    -176.357 170.400   1.430  1.00  0.00
ATOM   2497  H52 POP Y  19    -174.837 170.480   0.450  1.00  0.00
ATOM   2498  H61 POP Y  19    -179.117 170.440  -1.240  1.00  0.00
ATOM   2499  H62 POP Y  19    -177.717 170.490  -2.480  1.00  0.00
ATOM   2500  H7  POP Y  19    -180.497 169.140  -3.050  1.00  0.00
ATOM   2501  C72 POP Y  19    -180.117 171.060  -3.750  1.00  0.00
ATOM   2502 H271 POP Y  19    -180.717 171.540  -2.970  1.00  0.00
ATOM   2503 H272 POP Y  19    -179.297 171.740  -4.000  1.00  0.00
ATOM   2504  O72 POP Y  19    -180.977 170.920  -4.930  1.00  0.00
ATOM   2505  C82 POP Y  19    -181.617 172.140  -5.200  1.00  0.00
ATOM   2506  O82 POP Y  19    -181.127 173.300  -4.870  1.00  0.00
ATOM   2507  C2A POP Y  19    -182.487 172.120  -6.440  1.00  0.00
ATOM   2508 HA21 POP Y  19    -181.867 171.780  -7.270  1.00  0.00
ATOM   2509 HA22 POP Y  19    -183.257 171.370  -6.250  1.00  0.00
ATOM   2510  C2B POP Y  19    -183.067 173.530  -6.820  1.00  0.00
ATOM   2511 HB21 POP Y  19    -183.587 173.910  -5.940  1.00  0.00
ATOM   2512 HB22 POP Y  19    -182.197 174.150  -7.030  1.00  0.00
ATOM   2513  C2C POP Y  19    -183.947 173.450  -8.120  1.00  0.00
ATOM   2514 HC21 POP Y  19    -184.717 172.680  -8.000  1.00  0.00
ATOM   2515 HC22 POP Y  19    -184.427 174.430  -8.050  1.00  0.00
ATOM   2516  C2D POP Y  19    -183.117 173.280  -9.370  1.00  0.00
ATOM   2517 HD21 POP Y  19    -182.337 174.030  -9.470  1.00  0.00
ATOM   2518 HD22 POP Y  19    -182.517 172.370  -9.250  1.00  0.00
ATOM   2519  C2E POP Y  19    -183.997 173.240 -10.650  1.00  0.00
ATOM   2520 HE21 POP Y  19    -184.487 172.280 -10.800  1.00  0.00
ATOM   2521 HE22 POP Y  19    -184.747 174.030 -10.550  1.00  0.00
ATOM   2522  C2F POP Y  19    -183.107 173.500 -11.880  1.00  0.00
ATOM   2523 HF21 POP Y  19    -182.697 174.510 -11.860  1.00  0.00
ATOM   2524 HF22 POP Y  19    -182.207 172.890 -11.850  1.00  0.00
ATOM   2525  C2G POP Y  19    -183.887 173.250 -13.230  1.00  0.00
ATOM   2526 HG21 POP Y  19    -184.147 172.190 -13.260  1.00  0.00
ATOM   2527 HG22 POP Y  19    -184.847 173.790 -13.260  1.00  0.00
ATOM   2528  C2H POP Y  19    -183.087 173.450 -14.520  1.00  0.00
ATOM   2529 HH21 POP Y  19    -182.917 174.530 -14.580  1.00  0.00
ATOM   2530 HH22 POP Y  19    -182.107 172.970 -14.400  1.00  0.00
ATOM   2531  C2I POP Y  19    -183.937 172.950 -15.700  1.00  0.00
ATOM   2532 HI21 POP Y  19    -183.967 171.860 -15.570  1.00  0.00
ATOM   2533 HI22 POP Y  19    -184.937 173.410 -15.730  1.00  0.00
ATOM   2534  C2J POP Y  19    -183.347 173.300 -17.080  1.00  0.00
ATOM   2535 HJ21 POP Y  19    -183.477 174.380 -17.160  1.00  0.00
ATOM   2536 HJ22 POP Y  19    -182.297 173.030 -17.140  1.00  0.00
ATOM   2537  C2K POP Y  19    -184.137 172.640 -18.270  1.00  0.00
ATOM   2538 HK21 POP Y  19    -184.097 171.570 -18.060  1.00  0.00
ATOM   2539 HK22 POP Y  19    -185.177 172.950 -18.340  1.00  0.00
ATOM   2540  C2L POP Y  19    -183.507 172.850 -19.620  1.00  0.00
ATOM   2541 HL21 POP Y  19    -183.447 173.890 -19.930  1.00  0.00
ATOM   2542 HL22 POP Y  19    -182.477 172.490 -19.540  1.00  0.00
ATOM   2543  C2M POP Y  19    -184.187 171.950 -20.590  1.00  0.00
ATOM   2544 HM21 POP Y  19    -184.157 170.900 -20.270  1.00  0.00
ATOM   2545 HM22 POP Y  19    -185.227 172.290 -20.610  1.00  0.00
ATOM   2546  C2N POP Y  19    -183.537 172.090 -21.960  1.00  0.00
ATOM   2547 HN21 POP Y  19    -183.587 173.110 -22.340  1.00  0.00
ATOM   2548 HN22 POP Y  19    -182.497 171.760 -21.900  1.00  0.00
ATOM   2549  C2T POP Y  19    -184.217 171.090 -22.940  1.00  0.00
ATOM   2550 HT21 POP Y  19    -185.287 171.290 -23.080  1.00  0.00
ATOM   2551 HT22 POP Y  19    -183.707 171.090 -23.910  1.00  0.00
ATOM   2552 HT23 POP Y  19    -184.177 170.070 -22.550  1.00  0.00
ATOM   2553  C1T POP Y  20     -58.477 209.960 -20.050  1.00  0.00
ATOM   2554 HT11 POP Y  20     -59.457 209.560 -19.800  1.00  0.00
ATOM   2555 HT12 POP Y  20     -57.887 209.130 -20.460  1.00  0.00
ATOM   2556 HT13 POP Y  20     -58.057 210.390 -19.140  1.00  0.00
ATOM   2557  C1N POP Y  20     -58.437 211.090 -21.030  1.00  0.00
ATOM   2558 HN11 POP Y  20     -57.367 211.290 -21.150  1.00  0.00
ATOM   2559 HN12 POP Y  20     -58.917 211.950 -20.550  1.00  0.00
ATOM   2560  C1M POP Y  20     -59.057 210.640 -22.370  1.00  0.00
ATOM   2561 HM11 POP Y  20     -60.137 210.590 -22.230  1.00  0.00
ATOM   2562 HM12 POP Y  20     -58.677 209.630 -22.520  1.00  0.00
ATOM   2563  C1L POP Y  20     -58.807 211.600 -23.520  1.00  0.00
ATOM   2564 HL11 POP Y  20     -57.737 211.560 -23.690  1.00  0.00
ATOM   2565 HL12 POP Y  20     -59.117 212.590 -23.170  1.00  0.00
ATOM   2566  C1K POP Y  20     -59.567 211.180 -24.800  1.00  0.00
ATOM   2567 HK11 POP Y  20     -60.637 211.100 -24.610  1.00  0.00
ATOM   2568 HK12 POP Y  20     -59.187 210.200 -25.100  1.00  0.00
ATOM   2569  C1J POP Y  20     -59.417 212.270 -25.850  1.00  0.00
ATOM   2570 HJ11 POP Y  20     -58.347 212.330 -26.070  1.00  0.00
ATOM   2571 HJ12 POP Y  20     -59.717 213.250 -25.480  1.00  0.00
ATOM   2572  C1I POP Y  20     -60.257 211.970 -27.110  1.00  0.00
ATOM   2573 HI11 POP Y  20     -61.307 211.800 -26.900  1.00  0.00
ATOM   2574 HI12 POP Y  20     -59.797 211.090 -27.560  1.00  0.00
ATOM   2575  C1H POP Y  20     -60.057 213.130 -28.110  1.00  0.00
ATOM   2576 HH11 POP Y  20     -58.977 213.200 -28.210  1.00  0.00
ATOM   2577 HH12 POP Y  20     -60.517 214.070 -27.800  1.00  0.00
ATOM   2578  CZ2 POP Y  20     -60.817 212.730 -29.400  1.00  0.00
ATOM   2579  HZ2 POP Y  20     -61.857 212.480 -29.200  1.00  0.00
ATOM   2580  CZ1 POP Y  20     -60.287 212.520 -30.610  1.00  0.00
ATOM   2581  HZ1 POP Y  20     -60.917 212.120 -31.400  1.00  0.00
ATOM   2582  C1G POP Y  20     -58.787 212.750 -30.920  1.00  0.00
ATOM   2583 HG11 POP Y  20     -58.227 211.820 -30.850  1.00  0.00
ATOM   2584 HG12 POP Y  20     -58.347 213.500 -30.260  1.00  0.00
ATOM   2585  C1F POP Y  20     -58.577 213.460 -32.280  1.00  0.00
ATOM   2586 HF11 POP Y  20     -57.727 214.150 -32.250  1.00  0.00
ATOM   2587 HF12 POP Y  20     -59.447 214.050 -32.590  1.00  0.00
ATOM   2588  C1E POP Y  20     -58.447 212.490 -33.480  1.00  0.00
ATOM   2589 HE11 POP Y  20     -59.337 211.910 -33.710  1.00  0.00
ATOM   2590 HE12 POP Y  20     -57.677 211.790 -33.150  1.00  0.00
ATOM   2591  C1D POP Y  20     -57.947 213.310 -34.730  1.00  0.00
ATOM   2592 HD11 POP Y  20     -57.057 213.830 -34.390  1.00  0.00
ATOM   2593 HD12 POP Y  20     -58.647 214.100 -34.990  1.00  0.00
ATOM   2594  C1C POP Y  20     -57.657 212.510 -36.030  1.00  0.00
ATOM   2595 HC11 POP Y  20     -58.607 212.140 -36.420  1.00  0.00
ATOM   2596 HC12 POP Y  20     -56.967 211.690 -35.790  1.00  0.00
ATOM   2597  C1B POP Y  20     -56.847 213.410 -36.950  1.00  0.00
ATOM   2598 HB11 POP Y  20     -55.877 213.660 -36.530  1.00  0.00
ATOM   2599 HB12 POP Y  20     -57.457 214.320 -37.060  1.00  0.00
ATOM   2600  C1A POP Y  20     -56.547 212.660 -38.260  1.00  0.00
ATOM   2601 HA11 POP Y  20     -57.417 212.010 -38.380  1.00  0.00
ATOM   2602 HA12 POP Y  20     -55.677 212.010 -38.240  1.00  0.00
ATOM   2603  C81 POP Y  20     -56.387 213.700 -39.390  1.00  0.00
ATOM   2604  O81 POP Y  20     -55.267 213.890 -39.970  1.00  0.00
ATOM   2605  O71 POP Y  20     -57.467 214.450 -39.800  1.00  0.00
ATOM   2606  C7  POP Y  20     -57.197 215.610 -40.650  1.00  0.00
ATOM   2607  C6  POP Y  20     -58.277 215.800 -41.690  1.00  0.00
ATOM   2608  O4P POP Y  20     -58.257 214.600 -42.510  1.00  0.00
ATOM   2609  P   POP Y  20     -59.467 214.350 -43.510  1.00  0.00
ATOM   2610  O2P POP Y  20     -60.557 215.350 -43.470  1.00  0.00
ATOM   2611  O3P POP Y  20     -60.257 213.140 -43.160  1.00  0.00
ATOM   2612  O1P POP Y  20     -58.767 214.390 -44.930  1.00  0.00
ATOM   2613  C5  POP Y  20     -58.227 215.650 -45.400  1.00  0.00
ATOM   2614  C4  POP Y  20     -59.317 216.590 -45.960  1.00  0.00
ATOM   2615  N   POP Y  20     -58.747 217.950 -46.340  1.00  0.00
ATOM   2616  C1  POP Y  20     -57.917 217.830 -47.620  1.00  0.00
ATOM   2617  H11 POP Y  20     -58.537 217.840 -48.520  1.00  0.00
ATOM   2618  H12 POP Y  20     -57.207 218.660 -47.670  1.00  0.00
ATOM   2619  H13 POP Y  20     -57.377 216.900 -47.760  1.00  0.00
ATOM   2620  C2  POP Y  20     -57.997 218.660 -45.150  1.00  0.00
ATOM   2621  H21 POP Y  20     -56.987 218.290 -44.970  1.00  0.00
ATOM   2622  H22 POP Y  20     -58.007 219.730 -45.320  1.00  0.00
ATOM   2623  H23 POP Y  20     -58.577 218.500 -44.240  1.00  0.00
ATOM   2624  C3  POP Y  20     -59.847 218.900 -46.720  1.00  0.00
ATOM   2625  H31 POP Y  20     -59.337 219.830 -46.950  1.00  0.00
ATOM   2626  H32 POP Y  20     -60.397 218.630 -47.630  1.00  0.00
ATOM   2627  H33 POP Y  20     -60.527 219.110 -45.900  1.00  0.00
ATOM   2628  H41 POP Y  20     -59.787 216.240 -46.880  1.00  0.00
ATOM   2629  H42 POP Y  20     -60.067 216.690 -45.170  1.00  0.00
ATOM   2630  H51 POP Y  20     -57.437 215.550 -46.150  1.00  0.00
ATOM   2631  H52 POP Y  20     -57.987 216.160 -44.470  1.00  0.00
ATOM   2632  H61 POP Y  20     -57.997 216.700 -42.240  1.00  0.00
ATOM   2633  H62 POP Y  20     -59.217 215.940 -41.140  1.00  0.00
ATOM   2634  H7  POP Y  20     -56.267 215.620 -41.230  1.00  0.00
ATOM   2635  C72 POP Y  20     -57.117 216.800 -39.660  1.00  0.00
ATOM   2636 H271 POP Y  20     -56.947 217.660 -40.310  1.00  0.00
ATOM   2637 H272 POP Y  20     -58.057 216.990 -39.130  1.00  0.00
ATOM   2638  O72 POP Y  20     -56.087 216.700 -38.680  1.00  0.00
ATOM   2639  C82 POP Y  20     -55.667 217.880 -38.040  1.00  0.00
ATOM   2640  O82 POP Y  20     -56.287 218.960 -38.240  1.00  0.00
ATOM   2641  C2A POP Y  20     -54.917 217.720 -36.720  1.00  0.00
ATOM   2642 HA21 POP Y  20     -53.917 217.280 -36.800  1.00  0.00
ATOM   2643 HA22 POP Y  20     -54.777 218.760 -36.430  1.00  0.00
ATOM   2644  C2B POP Y  20     -55.617 216.950 -35.580  1.00  0.00
ATOM   2645 HB21 POP Y  20     -56.697 217.140 -35.660  1.00  0.00
ATOM   2646 HB22 POP Y  20     -55.397 215.920 -35.870  1.00  0.00
ATOM   2647  C2C POP Y  20     -55.077 217.320 -34.150  1.00  0.00
ATOM   2648 HC21 POP Y  20     -53.987 217.320 -34.120  1.00  0.00
ATOM   2649 HC22 POP Y  20     -55.317 218.380 -34.020  1.00  0.00
ATOM   2650  C2D POP Y  20     -55.707 216.450 -33.140  1.00  0.00
ATOM   2651 HD21 POP Y  20     -56.797 216.520 -33.130  1.00  0.00
ATOM   2652 HD22 POP Y  20     -55.327 215.460 -33.410  1.00  0.00
ATOM   2653  C2E POP Y  20     -55.217 216.800 -31.710  1.00  0.00
ATOM   2654 HE21 POP Y  20     -54.127 216.870 -31.750  1.00  0.00
ATOM   2655 HE22 POP Y  20     -55.587 217.790 -31.420  1.00  0.00
ATOM   2656  C2F POP Y  20     -55.687 215.890 -30.550  1.00  0.00
ATOM   2657 HF21 POP Y  20     -56.767 215.790 -30.560  1.00  0.00
ATOM   2658 HF22 POP Y  20     -55.187 214.940 -30.710  1.00  0.00
ATOM   2659  C2G POP Y  20     -55.277 216.330 -29.190  1.00  0.00
ATOM   2660 HG21 POP Y  20     -54.207 216.540 -29.230  1.00  0.00
ATOM   2661 HG22 POP Y  20     -55.737 217.290 -28.950  1.00  0.00
ATOM   2662  C2H POP Y  20     -55.597 215.260 -28.140  1.00  0.00
ATOM   2663 HH21 POP Y  20     -56.657 215.000 -28.200  1.00  0.00
ATOM   2664 HH22 POP Y  20     -54.997 214.370 -28.350  1.00  0.00
ATOM   2665  C2I POP Y  20     -55.197 215.810 -26.760  1.00  0.00
ATOM   2666 HI21 POP Y  20     -54.137 216.060 -26.730  1.00  0.00
ATOM   2667 HI22 POP Y  20     -55.837 216.610 -26.380  1.00  0.00
ATOM   2668  C2J POP Y  20     -55.377 214.690 -25.700  1.00  0.00
ATOM   2669 HJ21 POP Y  20     -56.417 214.380 -25.810  1.00  0.00
ATOM   2670 HJ22 POP Y  20     -54.657 213.890 -25.920  1.00  0.00
ATOM   2671  C2K POP Y  20     -55.177 215.200 -24.320  1.00  0.00
ATOM   2672 HK21 POP Y  20     -54.147 215.560 -24.270  1.00  0.00
ATOM   2673 HK22 POP Y  20     -55.807 216.070 -24.090  1.00  0.00
ATOM   2674  C2L POP Y  20     -55.307 214.050 -23.260  1.00  0.00
ATOM   2675 HL21 POP Y  20     -56.367 213.880 -23.100  1.00  0.00
ATOM   2676 HL22 POP Y  20     -54.927 213.120 -23.690  1.00  0.00
ATOM   2677  C2M POP Y  20     -54.587 214.490 -21.960  1.00  0.00
ATOM   2678 HM21 POP Y  20     -53.527 214.650 -22.140  1.00  0.00
ATOM   2679 HM22 POP Y  20     -55.137 215.330 -21.530  1.00  0.00
ATOM   2680  C2N POP Y  20     -54.667 213.340 -20.880  1.00  0.00
ATOM   2681 HN21 POP Y  20     -55.677 212.960 -20.740  1.00  0.00
ATOM   2682 HN22 POP Y  20     -54.257 212.470 -21.390  1.00  0.00
ATOM   2683  C2T POP Y  20     -53.907 213.660 -19.530  1.00  0.00
ATOM   2684 HT21 POP Y  20     -54.317 214.460 -18.920  1.00  0.00
ATOM   2685 HT22 POP Y  20     -53.817 212.790 -18.870  1.00  0.00
ATOM   2686 HT23 POP Y  20     -52.867 213.940 -19.740  1.00  0.00
ATOM   2687  C1T POP Y  21     -61.877 195.190 -23.620  1.00  0.00
ATOM   2688 HT11 POP Y  21     -62.387 194.730 -22.760  1.00  0.00
ATOM   2689 HT12 POP Y  21     -60.927 195.580 -23.260  1.00  0.00
ATOM   2690 HT13 POP Y  21     -62.607 195.950 -23.930  1.00  0.00
ATOM   2691  C1N POP Y  21     -61.687 194.120 -24.770  1.00  0.00
ATOM   2692 HN11 POP Y  21     -62.607 193.540 -24.880  1.00  0.00
ATOM   2693 HN12 POP Y  21     -60.847 193.440 -24.630  1.00  0.00
ATOM   2694  C1M POP Y  21     -61.497 194.730 -26.160  1.00  0.00
ATOM   2695 HM11 POP Y  21     -60.517 195.200 -26.230  1.00  0.00
ATOM   2696 HM12 POP Y  21     -62.297 195.440 -26.390  1.00  0.00
ATOM   2697  C1L POP Y  21     -61.667 193.660 -27.320  1.00  0.00
ATOM   2698 HL11 POP Y  21     -62.667 193.220 -27.290  1.00  0.00
ATOM   2699 HL12 POP Y  21     -61.037 192.780 -27.150  1.00  0.00
ATOM   2700  C1K POP Y  21     -61.317 194.280 -28.670  1.00  0.00
ATOM   2701 HK11 POP Y  21     -60.327 194.720 -28.610  1.00  0.00
ATOM   2702 HK12 POP Y  21     -61.987 195.110 -28.910  1.00  0.00
ATOM   2703  C1J POP Y  21     -61.357 193.130 -29.720  1.00  0.00
ATOM   2704 HJ11 POP Y  21     -62.327 192.670 -29.930  1.00  0.00
ATOM   2705 HJ12 POP Y  21     -60.617 192.410 -29.360  1.00  0.00
ATOM   2706  C1I POP Y  21     -60.727 193.560 -31.070  1.00  0.00
ATOM   2707 HI11 POP Y  21     -61.377 194.200 -31.670  1.00  0.00
ATOM   2708 HI12 POP Y  21     -60.637 192.650 -31.670  1.00  0.00
ATOM   2709  C1H POP Y  21     -59.287 194.160 -31.080  1.00  0.00
ATOM   2710 HH11 POP Y  21     -59.367 195.200 -30.760  1.00  0.00
ATOM   2711 HH12 POP Y  21     -58.987 194.430 -32.100  1.00  0.00
ATOM   2712  CZ2 POP Y  21     -58.207 193.360 -30.310  1.00  0.00
ATOM   2713  HZ2 POP Y  21     -58.377 193.280 -29.240  1.00  0.00
ATOM   2714  CZ1 POP Y  21     -57.167 192.710 -30.840  1.00  0.00
ATOM   2715  HZ1 POP Y  21     -56.477 192.220 -30.140  1.00  0.00
ATOM   2716  C1G POP Y  21     -56.867 192.670 -32.270  1.00  0.00
ATOM   2717 HG11 POP Y  21     -57.767 192.470 -32.860  1.00  0.00
ATOM   2718 HG12 POP Y  21     -56.387 191.700 -32.410  1.00  0.00
ATOM   2719  C1F POP Y  21     -55.967 193.780 -32.770  1.00  0.00
ATOM   2720 HF11 POP Y  21     -55.017 193.890 -32.240  1.00  0.00
ATOM   2721 HF12 POP Y  21     -56.477 194.740 -32.700  1.00  0.00
ATOM   2722  C1E POP Y  21     -55.577 193.500 -34.300  1.00  0.00
ATOM   2723 HE11 POP Y  21     -56.507 193.160 -34.760  1.00  0.00
ATOM   2724 HE12 POP Y  21     -54.907 192.650 -34.460  1.00  0.00
ATOM   2725  C1D POP Y  21     -55.067 194.700 -35.100  1.00  0.00
ATOM   2726 HD11 POP Y  21     -54.117 195.080 -34.700  1.00  0.00
ATOM   2727 HD12 POP Y  21     -55.767 195.530 -35.000  1.00  0.00
ATOM   2728  C1C POP Y  21     -54.927 194.590 -36.630  1.00  0.00
ATOM   2729 HC11 POP Y  21     -55.807 194.020 -36.950  1.00  0.00
ATOM   2730 HC12 POP Y  21     -54.027 194.010 -36.840  1.00  0.00
ATOM   2731  C1B POP Y  21     -54.867 195.950 -37.430  1.00  0.00
ATOM   2732 HB11 POP Y  21     -55.707 196.650 -37.280  1.00  0.00
ATOM   2733 HB12 POP Y  21     -54.927 195.770 -38.510  1.00  0.00
ATOM   2734  C1A POP Y  21     -53.557 196.730 -37.080  1.00  0.00
ATOM   2735 HA11 POP Y  21     -52.667 196.120 -37.240  1.00  0.00
ATOM   2736 HA12 POP Y  21     -53.437 197.230 -36.110  1.00  0.00
ATOM   2737  C81 POP Y  21     -53.437 197.830 -38.080  1.00  0.00
ATOM   2738  O81 POP Y  21     -52.247 198.150 -38.390  1.00  0.00
ATOM   2739  O71 POP Y  21     -54.437 198.750 -37.820  1.00  0.00
ATOM   2740  C7  POP Y  21     -54.677 199.650 -38.980  1.00  0.00
ATOM   2741  C6  POP Y  21     -55.407 198.960 -40.180  1.00  0.00
ATOM   2742  O4P POP Y  21     -54.537 197.860 -40.680  1.00  0.00
ATOM   2743  P   POP Y  21     -54.977 197.070 -42.000  1.00  0.00
ATOM   2744  O2P POP Y  21     -54.677 197.870 -43.180  1.00  0.00
ATOM   2745  O3P POP Y  21     -56.327 196.510 -41.900  1.00  0.00
ATOM   2746  O1P POP Y  21     -53.927 195.890 -41.870  1.00  0.00
ATOM   2747  C5  POP Y  21     -53.287 195.360 -42.990  1.00  0.00
ATOM   2748  C4  POP Y  21     -54.207 194.300 -43.660  1.00  0.00
ATOM   2749  N   POP Y  21     -53.397 193.520 -44.650  1.00  0.00
ATOM   2750  C1  POP Y  21     -52.687 194.450 -45.680  1.00  0.00
ATOM   2751  H11 POP Y  21     -53.427 195.010 -46.250  1.00  0.00
ATOM   2752  H12 POP Y  21     -52.067 195.280 -45.330  1.00  0.00
ATOM   2753  H13 POP Y  21     -52.167 193.870 -46.450  1.00  0.00
ATOM   2754  C2  POP Y  21     -54.287 192.600 -45.520  1.00  0.00
ATOM   2755  H21 POP Y  21     -53.637 192.200 -46.300  1.00  0.00
ATOM   2756  H22 POP Y  21     -54.827 191.810 -44.990  1.00  0.00
ATOM   2757  H23 POP Y  21     -54.997 193.300 -45.970  1.00  0.00
ATOM   2758  C3  POP Y  21     -52.307 192.610 -43.990  1.00  0.00
ATOM   2759  H31 POP Y  21     -51.507 193.250 -43.630  1.00  0.00
ATOM   2760  H32 POP Y  21     -52.787 192.030 -43.200  1.00  0.00
ATOM   2761  H33 POP Y  21     -51.877 191.900 -44.700  1.00  0.00
ATOM   2762  H41 POP Y  21     -54.577 193.590 -42.930  1.00  0.00
ATOM   2763  H42 POP Y  21     -55.167 194.620 -44.080  1.00  0.00
ATOM   2764  H51 POP Y  21     -52.377 194.850 -42.670  1.00  0.00
ATOM   2765  H52 POP Y  21     -53.187 196.180 -43.710  1.00  0.00
ATOM   2766  H61 POP Y  21     -55.567 199.740 -40.930  1.00  0.00
ATOM   2767  H62 POP Y  21     -56.357 198.510 -39.870  1.00  0.00
ATOM   2768  H7  POP Y  21     -53.737 200.070 -39.340  1.00  0.00
ATOM   2769  C72 POP Y  21     -55.467 200.770 -38.300  1.00  0.00
ATOM   2770 H271 POP Y  21     -55.917 201.330 -39.110  1.00  0.00
ATOM   2771 H272 POP Y  21     -56.157 200.340 -37.570  1.00  0.00
ATOM   2772  O72 POP Y  21     -54.537 201.720 -37.640  1.00  0.00
ATOM   2773  C82 POP Y  21     -55.037 202.740 -36.980  1.00  0.00
ATOM   2774  O82 POP Y  21     -56.057 203.390 -37.440  1.00  0.00
ATOM   2775  C2A POP Y  21     -54.127 203.610 -36.130  1.00  0.00
ATOM   2776 HA21 POP Y  21     -53.407 204.090 -36.800  1.00  0.00
ATOM   2777 HA22 POP Y  21     -54.757 204.390 -35.700  1.00  0.00
ATOM   2778  C2B POP Y  21     -53.507 202.960 -34.860  1.00  0.00
ATOM   2779 HB21 POP Y  21     -53.037 202.010 -35.120  1.00  0.00
ATOM   2780 HB22 POP Y  21     -52.667 203.550 -34.480  1.00  0.00
ATOM   2781  C2C POP Y  21     -54.537 202.620 -33.790  1.00  0.00
ATOM   2782 HC21 POP Y  21     -55.017 203.560 -33.490  1.00  0.00
ATOM   2783 HC22 POP Y  21     -55.417 202.040 -34.080  1.00  0.00
ATOM   2784  C2D POP Y  21     -53.807 202.090 -32.560  1.00  0.00
ATOM   2785 HD21 POP Y  21     -53.617 201.050 -32.830  1.00  0.00
ATOM   2786 HD22 POP Y  21     -52.837 202.540 -32.370  1.00  0.00
ATOM   2787  C2E POP Y  21     -54.677 202.090 -31.260  1.00  0.00
ATOM   2788 HE21 POP Y  21     -55.017 203.080 -30.960  1.00  0.00
ATOM   2789 HE22 POP Y  21     -55.467 201.330 -31.390  1.00  0.00
ATOM   2790  C2F POP Y  21     -53.757 201.500 -30.200  1.00  0.00
ATOM   2791 HF21 POP Y  21     -53.467 200.540 -30.600  1.00  0.00
ATOM   2792 HF22 POP Y  21     -52.877 202.120 -30.000  1.00  0.00
ATOM   2793  C2G POP Y  21     -54.537 201.460 -28.890  1.00  0.00
ATOM   2794 HG21 POP Y  21     -54.837 202.490 -28.680  1.00  0.00
ATOM   2795 HG22 POP Y  21     -55.427 200.860 -29.050  1.00  0.00
ATOM   2796  C2H POP Y  21     -53.717 201.080 -27.710  1.00  0.00
ATOM   2797 HH21 POP Y  21     -53.577 200.000 -27.770  1.00  0.00
ATOM   2798 HH22 POP Y  21     -52.777 201.630 -27.650  1.00  0.00
ATOM   2799  C2I POP Y  21     -54.377 201.490 -26.380  1.00  0.00
ATOM   2800 HI21 POP Y  21     -54.527 202.540 -26.140  1.00  0.00
ATOM   2801 HI22 POP Y  21     -55.367 201.030 -26.270  1.00  0.00
ATOM   2802  C2J POP Y  21     -53.527 200.940 -25.150  1.00  0.00
ATOM   2803 HJ21 POP Y  21     -53.397 199.860 -25.150  1.00  0.00
ATOM   2804 HJ22 POP Y  21     -52.517 201.360 -25.090  1.00  0.00
ATOM   2805  C2K POP Y  21     -54.307 201.320 -23.800  1.00  0.00
ATOM   2806 HK21 POP Y  21     -54.507 202.400 -23.810  1.00  0.00
ATOM   2807 HK22 POP Y  21     -55.257 200.800 -23.640  1.00  0.00
ATOM   2808  C2L POP Y  21     -53.397 200.940 -22.670  1.00  0.00
ATOM   2809 HL21 POP Y  21     -53.247 199.860 -22.690  1.00  0.00
ATOM   2810 HL22 POP Y  21     -52.507 201.540 -22.850  1.00  0.00
ATOM   2811  C2M POP Y  21     -53.987 201.320 -21.270  1.00  0.00
ATOM   2812 HM21 POP Y  21     -54.027 202.410 -21.220  1.00  0.00
ATOM   2813 HM22 POP Y  21     -55.017 200.980 -21.130  1.00  0.00
ATOM   2814  C2N POP Y  21     -53.147 200.780 -20.150  1.00  0.00
ATOM   2815 HN21 POP Y  21     -53.017 199.710 -20.310  1.00  0.00
ATOM   2816 HN22 POP Y  21     -52.147 201.210 -20.200  1.00  0.00
ATOM   2817  C2T POP Y  21     -53.717 201.140 -18.780  1.00  0.00
ATOM   2818 HT21 POP Y  21     -54.087 202.160 -18.850  1.00  0.00
ATOM   2819 HT22 POP Y  21     -54.537 200.440 -18.590  1.00  0.00
ATOM   2820 HT23 POP Y  21     -52.897 201.090 -18.060  1.00  0.00
ATOM   2821  C1T POP Y  22     -68.567  98.300 -16.140  1.00  0.00
ATOM   2822 HT11 POP Y  22     -67.917  97.420 -16.240  1.00  0.00
ATOM   2823 HT12 POP Y  22     -68.077  99.080 -16.730  1.00  0.00
ATOM   2824 HT13 POP Y  22     -68.587  98.630 -15.100  1.00  0.00
ATOM   2825  C1N POP Y  22     -69.877  97.920 -16.670  1.00  0.00
ATOM   2826 HN11 POP Y  22     -70.327  97.110 -16.090  1.00  0.00
ATOM   2827 HN12 POP Y  22     -69.797  97.410 -17.640  1.00  0.00
ATOM   2828  C1M POP Y  22     -70.927  99.120 -16.720  1.00  0.00
ATOM   2829 HM11 POP Y  22     -71.917  98.760 -17.010  1.00  0.00
ATOM   2830 HM12 POP Y  22     -70.507  99.750 -17.510  1.00  0.00
ATOM   2831  C1L POP Y  22     -70.957 100.000 -15.440  1.00  0.00
ATOM   2832 HL11 POP Y  22     -70.007 100.480 -15.210  1.00  0.00
ATOM   2833 HL12 POP Y  22     -71.037  99.410 -14.530  1.00  0.00
ATOM   2834  C1K POP Y  22     -71.997 101.020 -15.520  1.00  0.00
ATOM   2835 HK11 POP Y  22     -72.877 100.590 -15.990  1.00  0.00
ATOM   2836 HK12 POP Y  22     -71.797 101.760 -16.300  1.00  0.00
ATOM   2837  C1J POP Y  22     -72.497 101.680 -14.220  1.00  0.00
ATOM   2838 HJ11 POP Y  22     -71.727 102.340 -13.810  1.00  0.00
ATOM   2839 HJ12 POP Y  22     -72.787 100.990 -13.430  1.00  0.00
ATOM   2840  C1I POP Y  22     -73.727 102.520 -14.500  1.00  0.00
ATOM   2841 HI11 POP Y  22     -74.567 101.940 -14.880  1.00  0.00
ATOM   2842 HI12 POP Y  22     -73.537 103.240 -15.300  1.00  0.00
ATOM   2843  C1H POP Y  22     -74.117 103.440 -13.300  1.00  0.00
ATOM   2844 HH11 POP Y  22     -73.307 104.160 -13.260  1.00  0.00
ATOM   2845 HH12 POP Y  22     -74.147 102.850 -12.380  1.00  0.00
ATOM   2846  CZ2 POP Y  22     -75.447 104.110 -13.550  1.00  0.00
ATOM   2847  HZ2 POP Y  22     -75.297 105.070 -14.030  1.00  0.00
ATOM   2848  CZ1 POP Y  22     -76.677 103.630 -13.230  1.00  0.00
ATOM   2849  HZ1 POP Y  22     -77.507 104.250 -13.550  1.00  0.00
ATOM   2850  C1G POP Y  22     -77.087 102.300 -12.670  1.00  0.00
ATOM   2851 HG11 POP Y  22     -76.347 101.500 -12.740  1.00  0.00
ATOM   2852 HG12 POP Y  22     -77.987 102.020 -13.230  1.00  0.00
ATOM   2853  C1F POP Y  22     -77.477 102.520 -11.160  1.00  0.00
ATOM   2854 HF11 POP Y  22     -78.097 103.410 -11.020  1.00  0.00
ATOM   2855 HF12 POP Y  22     -76.637 102.710 -10.490  1.00  0.00
ATOM   2856  C1E POP Y  22     -78.337 101.300 -10.820  1.00  0.00
ATOM   2857 HE11 POP Y  22     -77.767 100.370 -10.910  1.00  0.00
ATOM   2858 HE12 POP Y  22     -79.177 101.190 -11.520  1.00  0.00
ATOM   2859  C1D POP Y  22     -78.797 101.310  -9.380  1.00  0.00
ATOM   2860 HD11 POP Y  22     -79.267 102.240  -9.070  1.00  0.00
ATOM   2861 HD12 POP Y  22     -77.877 101.050  -8.850  1.00  0.00
ATOM   2862  C1C POP Y  22     -79.707 100.180  -8.910  1.00  0.00
ATOM   2863 HC11 POP Y  22     -79.217  99.220  -9.070  1.00  0.00
ATOM   2864 HC12 POP Y  22     -80.557 100.090  -9.590  1.00  0.00
ATOM   2865  C1B POP Y  22     -80.337 100.330  -7.510  1.00  0.00
ATOM   2866 HB11 POP Y  22     -80.747 101.340  -7.380  1.00  0.00
ATOM   2867 HB12 POP Y  22     -79.527 100.420  -6.770  1.00  0.00
ATOM   2868  C1A POP Y  22     -81.407  99.260  -7.190  1.00  0.00
ATOM   2869 HA11 POP Y  22     -81.087  98.250  -7.470  1.00  0.00
ATOM   2870 HA12 POP Y  22     -82.287  99.490  -7.780  1.00  0.00
ATOM   2871  C81 POP Y  22     -81.787  99.320  -5.740  1.00  0.00
ATOM   2872  O81 POP Y  22     -82.267 100.460  -5.380  1.00  0.00
ATOM   2873  O71 POP Y  22     -82.517  98.210  -5.330  1.00  0.00
ATOM   2874  C7  POP Y  22     -81.937  97.350  -4.380  1.00  0.00
ATOM   2875  C6  POP Y  22     -82.067  98.000  -2.970  1.00  0.00
ATOM   2876  O4P POP Y  22     -80.967  98.890  -2.840  1.00  0.00
ATOM   2877  P   POP Y  22     -80.707  99.680  -1.450  1.00  0.00
ATOM   2878  O2P POP Y  22     -81.797  99.300  -0.490  1.00  0.00
ATOM   2879  O3P POP Y  22     -80.597 101.130  -1.670  1.00  0.00
ATOM   2880  O1P POP Y  22     -79.387  99.140  -0.880  1.00  0.00
ATOM   2881  C5  POP Y  22     -79.177  97.890  -0.350  1.00  0.00
ATOM   2882  C4  POP Y  22     -77.687  97.440  -0.670  1.00  0.00
ATOM   2883  N   POP Y  22     -77.347  96.210   0.150  1.00  0.00
ATOM   2884  C1  POP Y  22     -78.077  94.990  -0.430  1.00  0.00
ATOM   2885  H11 POP Y  22     -77.867  95.050  -1.500  1.00  0.00
ATOM   2886  H12 POP Y  22     -77.697 233.190   0.030  1.00  0.00
ATOM   2887  H13 POP Y  22     -79.147  95.130  -0.350  1.00  0.00
ATOM   2888  C2  POP Y  22     -77.727  96.270   1.680  1.00  0.00
ATOM   2889  H21 POP Y  22     -77.237  95.410   2.130  1.00  0.00
ATOM   2890  H22 POP Y  22     -77.537  97.220   2.190  1.00  0.00
ATOM   2891  H23 POP Y  22     -78.807  96.130   1.730  1.00  0.00
ATOM   2892  C3  POP Y  22     -75.867  95.900   0.150  1.00  0.00
ATOM   2893  H31 POP Y  22     -75.467  95.640  -0.840  1.00  0.00
ATOM   2894  H32 POP Y  22     -75.467  96.820   0.570  1.00  0.00
ATOM   2895  H33 POP Y  22     -75.657  95.090   0.850  1.00  0.00
ATOM   2896  H41 POP Y  22     -77.537  97.310  -1.740  1.00  0.00
ATOM   2897  H42 POP Y  22     -77.017  98.260  -0.430  1.00  0.00
ATOM   2898  H51 POP Y  22     -79.847  97.160  -0.800  1.00  0.00
ATOM   2899  H52 POP Y  22     -79.337  97.940   0.730  1.00  0.00
ATOM   2900  H61 POP Y  22     -82.047  97.200  -2.220  1.00  0.00
ATOM   2901  H62 POP Y  22     -83.037  98.500  -2.960  1.00  0.00
ATOM   2902  H7  POP Y  22     -80.887  97.220  -4.640  1.00  0.00
ATOM   2903  C72 POP Y  22     -82.527  95.900  -4.510  1.00  0.00
ATOM   2904 H271 POP Y  22     -81.997  95.300  -3.770  1.00  0.00
ATOM   2905 H272 POP Y  22     -83.567  96.030  -4.210  1.00  0.00
ATOM   2906  O72 POP Y  22     -82.437  95.270  -5.860  1.00  0.00
ATOM   2907  C82 POP Y  22     -81.147  94.900  -6.290  1.00  0.00
ATOM   2908  O82 POP Y  22     -80.327 233.750  -5.440  1.00  0.00
ATOM   2909  C2A POP Y  22     -81.127 233.140  -7.500  1.00  0.00
ATOM   2910 HA21 POP Y  22     -80.117 232.730  -7.580  1.00  0.00
ATOM   2911 HA22 POP Y  22     -81.917 232.400  -7.390  1.00  0.00
ATOM   2912  C2B POP Y  22     -81.337  94.820  -8.800  1.00  0.00
ATOM   2913 HB21 POP Y  22     -82.017  95.650  -8.580  1.00  0.00
ATOM   2914 HB22 POP Y  22     -80.447  95.410  -9.020  1.00  0.00
ATOM   2915  C2C POP Y  22     -81.657 233.160 -10.040  1.00  0.00
ATOM   2916 HC21 POP Y  22     -80.957 232.370 -10.300  1.00  0.00
ATOM   2917 HC22 POP Y  22     -82.587 232.630  -9.820  1.00  0.00
ATOM   2918  C2D POP Y  22     -81.807  94.860 -11.330  1.00  0.00
ATOM   2919 HD21 POP Y  22     -82.667  95.510 -11.140  1.00  0.00
ATOM   2920 HD22 POP Y  22     -80.897  95.450 -11.430  1.00  0.00
ATOM   2921  C2E POP Y  22     -82.117 233.160 -12.550  1.00  0.00
ATOM   2922 HE21 POP Y  22     -81.367 232.370 -12.630  1.00  0.00
ATOM   2923 HE22 POP Y  22     -83.097 232.710 -12.390  1.00  0.00
ATOM   2924  C2F POP Y  22     -82.307  94.870 -13.790  1.00  0.00
ATOM   2925 HF21 POP Y  22     -83.047  95.630 -13.540  1.00  0.00
ATOM   2926 HF22 POP Y  22     -81.397  95.380 -14.100  1.00  0.00
ATOM   2927  C2G POP Y  22     -82.777 233.050 -14.960  1.00  0.00
ATOM   2928 HG21 POP Y  22     -81.987 232.300 -14.960  1.00  0.00
ATOM   2929 HG22 POP Y  22     -83.727 232.530 -14.770  1.00  0.00
ATOM   2930  C2H POP Y  22     -83.017  94.730 -16.280  1.00  0.00
ATOM   2931 HH21 POP Y  22     -83.707  95.560 -16.160  1.00  0.00
ATOM   2932 HH22 POP Y  22     -82.037  95.080 -16.610  1.00  0.00
ATOM   2933  C2I POP Y  22     -83.557 232.880 -17.370  1.00  0.00
ATOM   2934 HI21 POP Y  22     -82.947 231.980 -17.370  1.00  0.00
ATOM   2935 HI22 POP Y  22     -84.577 232.600 -17.090  1.00  0.00
ATOM   2936  C2J POP Y  22     -83.387 233.570 -18.770  1.00  0.00
ATOM   2937 HJ21 POP Y  22     -83.947  95.390 -18.690  1.00  0.00
ATOM   2938 HJ22 POP Y  22     -82.327 233.750 -18.960  1.00  0.00
ATOM   2939  C2K POP Y  22     -83.837 232.610 -19.880  1.00  0.00
ATOM   2940 HK21 POP Y  22     -83.077 231.830 -19.820  1.00  0.00
ATOM   2941 HK22 POP Y  22     -84.827 232.170 -19.750  1.00  0.00
ATOM   2942  C2L POP Y  22     -83.457 233.380 -21.180  1.00  0.00
ATOM   2943 HL21 POP Y  22     -83.927  95.250 -21.210  1.00  0.00
ATOM   2944 HL22 POP Y  22     -82.427 233.710 -21.040  1.00  0.00
ATOM   2945  C2M POP Y  22     -83.497 232.500 -22.460  1.00  0.00
ATOM   2946 HM21 POP Y  22     -82.657 231.810 -22.520  1.00  0.00
ATOM   2947 HM22 POP Y  22     -84.417 231.940 -22.610  1.00  0.00
ATOM   2948  C2N POP Y  22     -83.327 233.460 -23.600  1.00  0.00
ATOM   2949 HN21 POP Y  22     -84.177  95.040 -23.580  1.00  0.00
ATOM   2950 HN22 POP Y  22     -82.427  94.970 -23.600  1.00  0.00
ATOM   2951  C2T POP Y  22     -83.257 232.820 -24.960  1.00  0.00
ATOM   2952 HT21 POP Y  22     -84.087 232.160 -25.240  1.00  0.00
ATOM   2953 HT22 POP Y  22     -83.107 233.610 -25.690  1.00  0.00
ATOM   2954 HT23 POP Y  22     -82.387 232.180 -25.090  1.00  0.00
ATOM   2955  C1T POP Y  23    -110.407 107.410 -33.270  1.00  0.00
ATOM   2956 HT11 POP Y  23    -109.677 107.900 -32.610  1.00  0.00
ATOM   2957 HT12 POP Y  23    -110.027 107.430 -34.290  1.00  0.00
ATOM   2958 HT13 POP Y  23    -111.247 108.090 -33.180  1.00  0.00
ATOM   2959  C1N POP Y  23    -110.717 105.950 -32.780  1.00  0.00
ATOM   2960 HN11 POP Y  23    -109.737 105.490 -32.670  1.00  0.00
ATOM   2961 HN12 POP Y  23    -111.287 105.420 -33.560  1.00  0.00
ATOM   2962  C1M POP Y  23    -111.447 105.910 -31.420  1.00  0.00
ATOM   2963 HM11 POP Y  23    -112.437 106.340 -31.560  1.00  0.00
ATOM   2964 HM12 POP Y  23    -110.777 106.540 -30.820  1.00  0.00
ATOM   2965  C1L POP Y  23    -111.577 104.450 -30.900  1.00  0.00
ATOM   2966 HL11 POP Y  23    -110.677 104.000 -31.320  1.00  0.00
ATOM   2967 HL12 POP Y  23    -112.447 103.950 -31.340  1.00  0.00
ATOM   2968  C1K POP Y  23    -111.657 104.320 -29.390  1.00  0.00
ATOM   2969 HK11 POP Y  23    -110.647 104.530 -29.050  1.00  0.00
ATOM   2970 HK12 POP Y  23    -111.927 103.280 -29.180  1.00  0.00
ATOM   2971  C1J POP Y  23    -112.817 105.220 -28.880  1.00  0.00
ATOM   2972 HJ11 POP Y  23    -113.627 105.230 -29.610  1.00  0.00
ATOM   2973 HJ12 POP Y  23    -112.457 106.250 -28.850  1.00  0.00
ATOM   2974  C1I POP Y  23    -113.337 104.940 -27.460  1.00  0.00
ATOM   2975 HI11 POP Y  23    -113.727 103.920 -27.410  1.00  0.00
ATOM   2976 HI12 POP Y  23    -114.177 105.620 -27.280  1.00  0.00
ATOM   2977  C1H POP Y  23    -112.127 105.250 -26.440  1.00  0.00
ATOM   2978 HH11 POP Y  23    -111.277 104.640 -26.750  1.00  0.00
ATOM   2979 HH12 POP Y  23    -112.557 104.860 -25.510  1.00  0.00
ATOM   2980  CZ2 POP Y  23    -111.957 106.710 -26.230  1.00  0.00
ATOM   2981  HZ2 POP Y  23    -112.937 107.170 -26.100  1.00  0.00
ATOM   2982  CZ1 POP Y  23    -110.837 107.350 -26.200  1.00  0.00
ATOM   2983  HZ1 POP Y  23    -110.847 108.410 -25.950  1.00  0.00
ATOM   2984  C1G POP Y  23    -109.427 106.730 -26.290  1.00  0.00
ATOM   2985 HG11 POP Y  23    -109.537 105.660 -26.100  1.00  0.00
ATOM   2986 HG12 POP Y  23    -108.887 107.230 -25.480  1.00  0.00
ATOM   2987  C1F POP Y  23    -108.627 106.950 -27.650  1.00  0.00
ATOM   2988 HF11 POP Y  23    -108.217 107.950 -27.800  1.00  0.00
ATOM   2989 HF12 POP Y  23    -109.367 106.710 -28.410  1.00  0.00
ATOM   2990  C1E POP Y  23    -107.527 105.930 -27.760  1.00  0.00
ATOM   2991 HE11 POP Y  23    -108.027 104.960 -27.800  1.00  0.00
ATOM   2992 HE12 POP Y  23    -106.887 105.920 -26.880  1.00  0.00
ATOM   2993  C1D POP Y  23    -106.687 105.940 -29.090  1.00  0.00
ATOM   2994 HD11 POP Y  23    -106.007 105.090 -28.980  1.00  0.00
ATOM   2995 HD12 POP Y  23    -106.027 106.810 -29.020  1.00  0.00
ATOM   2996  C1C POP Y  23    -107.637 105.980 -30.370  1.00  0.00
ATOM   2997 HC11 POP Y  23    -108.307 106.840 -30.310  1.00  0.00
ATOM   2998 HC12 POP Y  23    -108.197 105.050 -30.460  1.00  0.00
ATOM   2999  C1B POP Y  23    -106.767 106.120 -31.650  1.00  0.00
ATOM   3000 HB11 POP Y  23    -107.457 106.020 -32.490  1.00  0.00
ATOM   3001 HB12 POP Y  23    -106.027 105.320 -31.720  1.00  0.00
ATOM   3002  C1A POP Y  23    -106.087 107.490 -31.780  1.00  0.00
ATOM   3003 HA11 POP Y  23    -105.107 107.560 -31.300  1.00  0.00
ATOM   3004 HA12 POP Y  23    -106.727 108.280 -31.370  1.00  0.00
ATOM   3005  C81 POP Y  23    -105.737 107.830 -33.180  1.00  0.00
ATOM   3006  O81 POP Y  23    -104.507 107.560 -33.490  1.00  0.00
ATOM   3007  O71 POP Y  23    -106.747 107.710 -34.130  1.00  0.00
ATOM   3008  C7  POP Y  23    -106.427 108.360 -35.380  1.00  0.00
ATOM   3009  C6  POP Y  23    -106.127 107.270 -36.400  1.00  0.00
ATOM   3010  O4P POP Y  23    -107.247 106.340 -36.560  1.00  0.00
ATOM   3011  P   POP Y  23    -107.977 106.260 -37.950  1.00  0.00
ATOM   3012  O2P POP Y  23    -108.757 105.040 -38.060  1.00  0.00
ATOM   3013  O3P POP Y  23    -106.957 106.080 -39.020  1.00  0.00
ATOM   3014  O1P POP Y  23    -108.937 107.550 -38.090  1.00  0.00
ATOM   3015  C5  POP Y  23    -110.177 107.620 -37.470  1.00  0.00
ATOM   3016  C4  POP Y  23    -111.177 106.670 -38.160  1.00  0.00
ATOM   3017  N   POP Y  23    -112.507 106.580 -37.380  1.00  0.00
ATOM   3018  C1  POP Y  23    -113.397 107.800 -37.520  1.00  0.00
ATOM   3019  H11 POP Y  23    -112.897 108.650 -37.050  1.00  0.00
ATOM   3020  H12 POP Y  23    -113.747 108.090 -38.510  1.00  0.00
ATOM   3021  H13 POP Y  23    -114.257 107.540 -36.900  1.00  0.00
ATOM   3022  C2  POP Y  23    -112.297 106.360 -35.880  1.00  0.00
ATOM   3023  H21 POP Y  23    -113.317 106.240 -35.500  1.00  0.00
ATOM   3024  H22 POP Y  23    -111.697 105.470 -35.670  1.00  0.00
ATOM   3025  H23 POP Y  23    -111.797 107.250 -35.510  1.00  0.00
ATOM   3026  C3  POP Y  23    -113.247 105.390 -37.950  1.00  0.00
ATOM   3027  H31 POP Y  23    -114.037 105.150 -37.240  1.00  0.00
ATOM   3028  H32 POP Y  23    -113.637 105.460 -38.960  1.00  0.00
ATOM   3029  H33 POP Y  23    -112.537 104.560 -37.950  1.00  0.00
ATOM   3030  H41 POP Y  23    -111.297 106.900 -39.220  1.00  0.00
ATOM   3031  H42 POP Y  23    -110.727 105.670 -38.140  1.00  0.00
ATOM   3032  H51 POP Y  23    -110.637 108.610 -37.460  1.00  0.00
ATOM   3033  H52 POP Y  23    -109.977 107.370 -36.430  1.00  0.00
ATOM   3034  H61 POP Y  23    -105.177 106.770 -36.190  1.00  0.00
ATOM   3035  H62 POP Y  23    -106.027 107.710 -37.390  1.00  0.00
ATOM   3036  H7  POP Y  23    -105.557 109.010 -35.230  1.00  0.00
ATOM   3037  C72 POP Y  23    -107.607 109.230 -35.730  1.00  0.00
ATOM   3038 H271 POP Y  23    -107.527 109.530 -36.770  1.00  0.00
ATOM   3039 H272 POP Y  23    -108.447 108.530 -35.710  1.00  0.00
ATOM   3040  O72 POP Y  23    -107.827 110.290 -34.800  1.00  0.00
ATOM   3041  C82 POP Y  23    -108.977 110.970 -35.000  1.00  0.00
ATOM   3042  O82 POP Y  23    -109.077 111.640 -36.080  1.00  0.00
ATOM   3043  C2A POP Y  23    -109.447 111.780 -33.800  1.00  0.00
ATOM   3044 HA21 POP Y  23    -108.677 112.510 -33.560  1.00  0.00
ATOM   3045 HA22 POP Y  23    -110.417 112.210 -34.050  1.00  0.00
ATOM   3046  C2B POP Y  23    -109.487 110.820 -32.510  1.00  0.00
ATOM   3047 HB21 POP Y  23    -110.387 110.200 -32.580  1.00  0.00
ATOM   3048 HB22 POP Y  23    -108.607 110.180 -32.520  1.00  0.00
ATOM   3049  C2C POP Y  23    -109.647 111.590 -31.200  1.00  0.00
ATOM   3050 HC21 POP Y  23    -108.787 112.250 -31.070  1.00  0.00
ATOM   3051 HC22 POP Y  23    -110.597 112.130 -31.320  1.00  0.00
ATOM   3052  C2D POP Y  23    -109.687 110.710 -29.960  1.00  0.00
ATOM   3053 HD21 POP Y  23    -110.537 110.030 -30.030  1.00  0.00
ATOM   3054 HD22 POP Y  23    -108.797 110.080 -29.980  1.00  0.00
ATOM   3055  C2E POP Y  23    -109.697 111.630 -28.720  1.00  0.00
ATOM   3056 HE21 POP Y  23    -108.837 112.300 -28.750  1.00  0.00
ATOM   3057 HE22 POP Y  23    -110.597 112.250 -28.760  1.00  0.00
ATOM   3058  C2F POP Y  23    -109.817 110.850 -27.380  1.00  0.00
ATOM   3059 HF21 POP Y  23    -110.717 110.230 -27.390  1.00  0.00
ATOM   3060 HF22 POP Y  23    -108.967 110.170 -27.310  1.00  0.00
ATOM   3061  C2G POP Y  23    -109.807 111.860 -26.170  1.00  0.00
ATOM   3062 HG21 POP Y  23    -108.797 112.270 -26.010  1.00  0.00
ATOM   3063 HG22 POP Y  23    -110.517 112.680 -26.300  1.00  0.00
ATOM   3064  C2H POP Y  23    -110.157 111.070 -24.900  1.00  0.00
ATOM   3065 HH21 POP Y  23    -111.097 110.560 -25.090  1.00  0.00
ATOM   3066 HH22 POP Y  23    -109.477 110.230 -24.770  1.00  0.00
ATOM   3067  C2I POP Y  23    -110.137 111.980 -23.600  1.00  0.00
ATOM   3068 HI21 POP Y  23    -109.127 112.390 -23.460  1.00  0.00
ATOM   3069 HI22 POP Y  23    -110.867 112.790 -23.660  1.00  0.00
ATOM   3070  C2J POP Y  23    -110.367 111.130 -22.270  1.00  0.00
ATOM   3071 HJ21 POP Y  23    -111.387 110.740 -22.170  1.00  0.00
ATOM   3072 HJ22 POP Y  23    -109.637 110.340 -22.090  1.00  0.00
ATOM   3073  C2K POP Y  23    -110.277 112.100 -21.040  1.00  0.00
ATOM   3074 HK21 POP Y  23    -109.227 112.240 -20.780  1.00  0.00
ATOM   3075 HK22 POP Y  23    -110.747 113.070 -21.210  1.00  0.00
ATOM   3076  C2L POP Y  23    -110.987 111.500 -19.810  1.00  0.00
ATOM   3077 HL21 POP Y  23    -112.047 111.350 -20.000  1.00  0.00
ATOM   3078 HL22 POP Y  23    -110.547 110.530 -19.570  1.00  0.00
ATOM   3079  C2M POP Y  23    -110.647 112.330 -18.570  1.00  0.00
ATOM   3080 HM21 POP Y  23    -109.597 112.180 -18.330  1.00  0.00
ATOM   3081 HM22 POP Y  23    -110.797 113.380 -18.840  1.00  0.00
ATOM   3082  C2N POP Y  23    -111.587 111.840 -17.350  1.00  0.00
ATOM   3083 HN21 POP Y  23    -112.567 112.310 -17.410  1.00  0.00
ATOM   3084 HN22 POP Y  23    -111.797 110.780 -17.500  1.00  0.00
ATOM   3085  C2T POP Y  23    -110.887 111.940 -16.020  1.00  0.00
ATOM   3086 HT21 POP Y  23    -109.897 111.480 -15.960  1.00  0.00
ATOM   3087 HT22 POP Y  23    -110.737 112.970 -15.680  1.00  0.00
ATOM   3088 HT23 POP Y  23    -111.457 111.420 -15.250  1.00  0.00
ATOM   3089  C1T POP Y  24    -120.627  98.020 -16.370  1.00  0.00
ATOM   3090 HT11 POP Y  24    -120.477  98.820 -17.100  1.00  0.00
ATOM   3091 HT12 POP Y  24    -121.677  97.970 -16.080  1.00  0.00
ATOM   3092 HT13 POP Y  24    -120.137  98.300 -15.440  1.00  0.00
ATOM   3093  C1N POP Y  24    -120.087  96.640 -16.790  1.00  0.00
ATOM   3094 HN11 POP Y  24    -120.547  95.890 -16.140  1.00  0.00
ATOM   3095 HN12 POP Y  24    -119.037  96.600 -16.510  1.00  0.00
ATOM   3096  C1M POP Y  24    -120.227  96.360 -18.320  1.00  0.00
ATOM   3097 HM11 POP Y  24    -119.667  95.450 -18.540  1.00  0.00
ATOM   3098 HM12 POP Y  24    -119.877  97.160 -18.960  1.00  0.00
ATOM   3099  C1L POP Y  24    -121.717  96.200 -18.790  1.00  0.00
ATOM   3100 HL11 POP Y  24    -122.227  97.110 -18.470  1.00  0.00
ATOM   3101 HL12 POP Y  24    -122.237  95.390 -18.270  1.00  0.00
ATOM   3102  C1K POP Y  24    -121.847  96.150 -20.310  1.00  0.00
ATOM   3103 HK11 POP Y  24    -121.227  95.410 -20.820  1.00  0.00
ATOM   3104 HK12 POP Y  24    -121.747  97.190 -20.630  1.00  0.00
ATOM   3105  C1J POP Y  24    -123.257  95.640 -20.740  1.00  0.00
ATOM   3106 HJ11 POP Y  24    -124.057  96.230 -20.300  1.00  0.00
ATOM   3107 HJ12 POP Y  24    -123.467 233.730 -20.430  1.00  0.00
ATOM   3108  C1I POP Y  24    -123.337  95.670 -22.250  1.00  0.00
ATOM   3109 HI11 POP Y  24    -122.397  95.340 -22.690  1.00  0.00
ATOM   3110 HI12 POP Y  24    -123.717  96.650 -22.550  1.00  0.00
ATOM   3111  C1H POP Y  24    -124.347 233.760 -22.770  1.00  0.00
ATOM   3112 HH11 POP Y  24    -124.647  94.760 -23.810  1.00  0.00
ATOM   3113 HH12 POP Y  24    -125.337  94.770 -22.320  1.00  0.00
ATOM   3114  CZ2 POP Y  24    -123.827 232.310 -22.620  1.00  0.00
ATOM   3115  HZ2 POP Y  24    -123.917 231.840 -21.640  1.00  0.00
ATOM   3116  CZ1 POP Y  24    -123.287 231.570 -23.600  1.00  0.00
ATOM   3117  HZ1 POP Y  24    -122.907 230.590 -23.340  1.00  0.00
ATOM   3118  C1G POP Y  24    -122.897 232.140 -24.990  1.00  0.00
ATOM   3119 HG11 POP Y  24    -121.867 231.800 -25.100  1.00  0.00
ATOM   3120 HG12 POP Y  24    -122.827 233.220 -25.100  1.00  0.00
ATOM   3121  C1F POP Y  24    -123.607 231.520 -26.180  1.00  0.00
ATOM   3122 HF11 POP Y  24    -124.677 231.720 -26.110  1.00  0.00
ATOM   3123 HF12 POP Y  24    -123.427 230.450 -26.290  1.00  0.00
ATOM   3124  C1E POP Y  24    -123.177 232.210 -27.530  1.00  0.00
ATOM   3125 HE11 POP Y  24    -122.087 232.150 -27.540  1.00  0.00
ATOM   3126 HE12 POP Y  24    -123.547 233.230 -27.620  1.00  0.00
ATOM   3127  C1D POP Y  24    -123.767 231.370 -28.720  1.00  0.00
ATOM   3128 HD11 POP Y  24    -124.847 231.300 -28.570  1.00  0.00
ATOM   3129 HD12 POP Y  24    -123.337 230.360 -28.690  1.00  0.00
ATOM   3130  C1C POP Y  24    -123.387 232.170 -29.980  1.00  0.00
ATOM   3131 HC11 POP Y  24    -122.317 232.370 -29.980  1.00  0.00
ATOM   3132 HC12 POP Y  24    -123.957 233.090 -30.100  1.00  0.00
ATOM   3133  C1B POP Y  24    -123.857 231.360 -31.180  1.00  0.00
ATOM   3134 HB11 POP Y  24    -124.927 231.230 -31.320  1.00  0.00
ATOM   3135 HB12 POP Y  24    -123.427 230.370 -31.000  1.00  0.00
ATOM   3136  C1A POP Y  24    -123.167 231.960 -32.480  1.00  0.00
ATOM   3137 HA11 POP Y  24    -122.127 232.210 -32.250  1.00  0.00
ATOM   3138 HA12 POP Y  24    -123.527 232.960 -32.740  1.00  0.00
ATOM   3139  C81 POP Y  24    -123.347 231.230 -33.760  1.00  0.00
ATOM   3140  O81 POP Y  24    -124.317 230.410 -33.900  1.00  0.00
ATOM   3141  O71 POP Y  24    -122.227 230.930 -34.470  1.00  0.00
ATOM   3142  C7  POP Y  24    -122.217 229.790 -35.370  1.00  0.00
ATOM   3143  C6  POP Y  24    -122.987 229.960 -36.740  1.00  0.00
ATOM   3144  O4P POP Y  24    -122.067 230.620 -37.630  1.00  0.00
ATOM   3145  P   POP Y  24    -122.147 232.260 -37.730  1.00  0.00
ATOM   3146  O2P POP Y  24    -123.337 232.810 -37.030  1.00  0.00
ATOM   3147  O3P POP Y  24    -122.377 232.710 -39.130  1.00  0.00
ATOM   3148  O1P POP Y  24    -120.717 232.700 -37.080  1.00  0.00
ATOM   3149  C5  POP Y  24    -119.387 232.140 -37.510  1.00  0.00
ATOM   3150  C4  POP Y  24    -118.807 233.120 -38.510  1.00  0.00
ATOM   3151  N   POP Y  24    -117.917 232.230 -39.440  1.00  0.00
ATOM   3152  C1  POP Y  24    -118.627 231.230 -40.280  1.00  0.00
ATOM   3153  H11 POP Y  24    -118.077 230.830 -41.140  1.00  0.00
ATOM   3154  H12 POP Y  24    -119.117 230.490 -39.660  1.00  0.00
ATOM   3155  H13 POP Y  24    -119.477 231.640 -40.820  1.00  0.00
ATOM   3156  C2  POP Y  24    -116.827 231.470 -38.750  1.00  0.00
ATOM   3157  H21 POP Y  24    -117.207 230.590 -38.220  1.00  0.00
ATOM   3158  H22 POP Y  24    -116.147 231.040 -39.480  1.00  0.00
ATOM   3159  H23 POP Y  24    -116.407 232.040 -37.920  1.00  0.00
ATOM   3160  C3  POP Y  24    -117.187 233.210 -40.290  1.00  0.00
ATOM   3161  H31 POP Y  24    -116.757 232.750 -41.180  1.00  0.00
ATOM   3162  H32 POP Y  24    -117.837  94.920 -40.600  1.00  0.00
ATOM   3163  H33 POP Y  24    -116.457 233.750 -39.700  1.00  0.00
ATOM   3164  H41 POP Y  24    -119.547 233.660 -39.110  1.00  0.00
ATOM   3165  H42 POP Y  24    -118.287  94.810 -37.990  1.00  0.00
ATOM   3166  H51 POP Y  24    -119.507 231.160 -37.990  1.00  0.00
ATOM   3167  H52 POP Y  24    -118.707 232.180 -36.660  1.00  0.00
ATOM   3168  H61 POP Y  24    -123.897 230.490 -36.420  1.00  0.00
ATOM   3169  H62 POP Y  24    -123.217 228.980 -37.170  1.00  0.00
ATOM   3170  H7  POP Y  24    -122.647 228.950 -34.820  1.00  0.00
ATOM   3171  C72 POP Y  24    -120.747 229.320 -35.570  1.00  0.00
ATOM   3172 H271 POP Y  24    -120.657 228.640 -36.430  1.00  0.00
ATOM   3173 H272 POP Y  24    -120.157 230.220 -35.720  1.00  0.00
ATOM   3174  O72 POP Y  24    -120.477 228.600 -34.290  1.00  0.00
ATOM   3175  C82 POP Y  24    -119.167 228.390 -34.120  1.00  0.00
ATOM   3176  O82 POP Y  24    -118.517 227.970 -35.110  1.00  0.00
ATOM   3177  C2A POP Y  24    -118.697 228.060 -32.710  1.00  0.00
ATOM   3178 HA21 POP Y  24    -118.547 226.980 -32.660  1.00  0.00
ATOM   3179 HA22 POP Y  24    -117.727 228.510 -32.510  1.00  0.00
ATOM   3180  C2B POP Y  24    -119.677 228.500 -31.620  1.00  0.00
ATOM   3181 HB21 POP Y  24    -119.767 229.590 -31.640  1.00  0.00
ATOM   3182 HB22 POP Y  24    -120.697 228.170 -31.810  1.00  0.00
ATOM   3183  C2C POP Y  24    -119.207 228.030 -30.190  1.00  0.00
ATOM   3184 HC21 POP Y  24    -119.127 226.940 -30.250  1.00  0.00
ATOM   3185 HC22 POP Y  24    -118.217 228.460 -30.060  1.00  0.00
ATOM   3186  C2D POP Y  24    -120.167 228.370 -29.080  1.00  0.00
ATOM   3187 HD21 POP Y  24    -120.647 229.350 -29.220  1.00  0.00
ATOM   3188 HD22 POP Y  24    -120.997 227.660 -29.130  1.00  0.00
ATOM   3189  C2E POP Y  24    -119.507 228.190 -27.760  1.00  0.00
ATOM   3190 HE21 POP Y  24    -118.987 227.240 -27.750  1.00  0.00
ATOM   3191 HE22 POP Y  24    -118.727 228.940 -27.610  1.00  0.00
ATOM   3192  C2F POP Y  24    -120.447 228.270 -26.550  1.00  0.00
ATOM   3193 HF21 POP Y  24    -120.797 229.300 -26.440  1.00  0.00
ATOM   3194 HF22 POP Y  24    -121.257 227.540 -26.640  1.00  0.00
ATOM   3195  C2G POP Y  24    -119.707 227.800 -25.260  1.00  0.00
ATOM   3196 HG21 POP Y  24    -119.727 226.720 -25.140  1.00  0.00
ATOM   3197 HG22 POP Y  24    -118.667 228.120 -25.300  1.00  0.00
ATOM   3198  C2H POP Y  24    -120.497 228.410 -23.980  1.00  0.00
ATOM   3199 HH21 POP Y  24    -120.207 229.460 -24.030  1.00  0.00
ATOM   3200 HH22 POP Y  24    -121.587 228.450 -24.090  1.00  0.00
ATOM   3201  C2I POP Y  24    -120.097 227.830 -22.600  1.00  0.00
ATOM   3202 HI21 POP Y  24    -120.037 226.740 -22.690  1.00  0.00
ATOM   3203 HI22 POP Y  24    -119.047 228.120 -22.500  1.00  0.00
ATOM   3204  C2J POP Y  24    -121.067 228.300 -21.480  1.00  0.00
ATOM   3205 HJ21 POP Y  24    -121.087 229.390 -21.410  1.00  0.00
ATOM   3206 HJ22 POP Y  24    -122.087 227.950 -21.650  1.00  0.00
ATOM   3207  C2K POP Y  24    -120.647 227.800 -20.150  1.00  0.00
ATOM   3208 HK21 POP Y  24    -120.767 226.720 -20.150  1.00  0.00
ATOM   3209 HK22 POP Y  24    -119.587 228.010 -20.060  1.00  0.00
ATOM   3210  C2L POP Y  24    -121.457 228.400 -18.930  1.00  0.00
ATOM   3211 HL21 POP Y  24    -121.237 229.460 -18.770  1.00  0.00
ATOM   3212 HL22 POP Y  24    -122.507 228.270 -19.170  1.00  0.00
ATOM   3213  C2M POP Y  24    -121.257 227.680 -17.630  1.00  0.00
ATOM   3214 HM21 POP Y  24    -121.727 226.690 -17.680  1.00  0.00
ATOM   3215 HM22 POP Y  24    -120.177 227.720 -17.490  1.00  0.00
ATOM   3216  C2N POP Y  24    -121.927 228.480 -16.460  1.00  0.00
ATOM   3217 HN21 POP Y  24    -121.597 229.510 -16.480  1.00  0.00
ATOM   3218 HN22 POP Y  24    -123.017 228.570 -16.560  1.00  0.00
ATOM   3219  C2T POP Y  24    -121.567 227.990 -15.190  1.00  0.00
ATOM   3220 HT21 POP Y  24    -121.807 228.760 -14.450  1.00  0.00
ATOM   3221 HT22 POP Y  24    -122.107 227.130 -14.790  1.00  0.00
ATOM   3222 HT23 POP Y  24    -120.487 227.880 -15.110  1.00  0.00
ATOM   3223  C1T POP Y  25     -76.287 220.450 -16.280  1.00  0.00
ATOM   3224 HT11 POP Y  25     -77.007 219.620 -16.300  1.00  0.00
ATOM   3225 HT12 POP Y  25     -75.807 220.490 -17.260  1.00  0.00
ATOM   3226 HT13 POP Y  25     -75.397 220.250 -15.690  1.00  0.00
ATOM   3227  C1N POP Y  25     -77.047 221.800 -15.870  1.00  0.00
ATOM   3228 HN11 POP Y  25     -77.897 222.000 -16.520  1.00  0.00
ATOM   3229 HN12 POP Y  25     -76.297 222.590 -15.980  1.00  0.00
ATOM   3230  C1M POP Y  25     -77.507 221.730 -14.440  1.00  0.00
ATOM   3231 HM11 POP Y  25     -76.827 221.150 -13.820  1.00  0.00
ATOM   3232 HM12 POP Y  25     -78.447 221.200 -14.540  1.00  0.00
ATOM   3233  C1L POP Y  25     -77.707 223.060 -13.700  1.00  0.00
ATOM   3234 HL11 POP Y  25     -78.567 223.570 -14.140  1.00  0.00
ATOM   3235 HL12 POP Y  25     -76.857 223.720 -13.860  1.00  0.00
ATOM   3236  C1K POP Y  25     -77.927 222.730 -12.180  1.00  0.00
ATOM   3237 HK11 POP Y  25     -77.087 222.120 -11.840  1.00  0.00
ATOM   3238 HK12 POP Y  25     -78.807 222.110 -11.960  1.00  0.00
ATOM   3239  C1J POP Y  25     -78.127 224.100 -11.540  1.00  0.00
ATOM   3240 HJ11 POP Y  25     -78.927 224.630 -12.070  1.00  0.00
ATOM   3241 HJ12 POP Y  25     -77.307 224.810 -11.640  1.00  0.00
ATOM   3242  C1I POP Y  25     -78.487 224.110 -10.040  1.00  0.00
ATOM   3243 HI11 POP Y  25     -79.157 223.270  -9.850  1.00  0.00
ATOM   3244 HI12 POP Y  25     -78.997 225.040  -9.770  1.00  0.00
ATOM   3245  C1H POP Y  25     -77.167 224.040  -9.230  1.00  0.00
ATOM   3246 HH11 POP Y  25     -76.747 225.030  -9.090  1.00  0.00
ATOM   3247 HH12 POP Y  25     -76.447 223.450  -9.800  1.00  0.00
ATOM   3248  CZ2 POP Y  25     -77.527 223.420  -7.880  1.00  0.00
ATOM   3249  HZ2 POP Y  25     -77.287 222.370  -7.700  1.00  0.00
ATOM   3250  CZ1 POP Y  25     -78.147 224.000  -6.780  1.00  0.00
ATOM   3251  HZ1 POP Y  25     -78.347 223.370  -5.920  1.00  0.00
ATOM   3252  C1G POP Y  25     -78.467 225.480  -6.690  1.00  0.00
ATOM   3253 HG11 POP Y  25     -79.427 225.600  -6.180  1.00  0.00
ATOM   3254 HG12 POP Y  25     -78.617 225.940  -7.660  1.00  0.00
ATOM   3255  C1F POP Y  25     -77.257 226.180  -5.960  1.00  0.00
ATOM   3256 HF11 POP Y  25     -77.427 227.260  -6.000  1.00  0.00
ATOM   3257 HF12 POP Y  25     -76.337 226.000  -6.520  1.00  0.00
ATOM   3258  C1E POP Y  25     -77.037 225.650  -4.520  1.00  0.00
ATOM   3259 HE11 POP Y  25     -76.717 224.610  -4.470  1.00  0.00
ATOM   3260 HE12 POP Y  25     -77.917 225.900  -3.920  1.00  0.00
ATOM   3261  C1D POP Y  25     -75.957 226.480  -3.770  1.00  0.00
ATOM   3262 HD11 POP Y  25     -76.427 227.440  -3.560  1.00  0.00
ATOM   3263 HD12 POP Y  25     -75.067 226.710  -4.350  1.00  0.00
ATOM   3264  C1C POP Y  25     -75.667 225.790  -2.430  1.00  0.00
ATOM   3265 HC11 POP Y  25     -75.627 224.710  -2.580  1.00  0.00
ATOM   3266 HC12 POP Y  25     -76.517 225.960  -1.770  1.00  0.00
ATOM   3267  C1B POP Y  25     -74.377 226.340  -1.720  1.00  0.00
ATOM   3268 HB11 POP Y  25     -74.367 227.430  -1.700  1.00  0.00
ATOM   3269 HB12 POP Y  25     -73.467 226.180  -2.310  1.00  0.00
ATOM   3270  C1A POP Y  25     -74.257 225.770  -0.220  1.00  0.00
ATOM   3271 HA11 POP Y  25     -73.987 224.710  -0.270  1.00  0.00
ATOM   3272 HA12 POP Y  25     -75.217 225.720   0.300  1.00  0.00
ATOM   3273  C81 POP Y  25     -73.277 226.550   0.620  1.00  0.00
ATOM   3274  O81 POP Y  25     -73.797 227.620   1.130  1.00  0.00
ATOM   3275  O71 POP Y  25     -71.967 226.570   0.170  1.00  0.00
ATOM   3276  C7  POP Y  25     -71.037 226.340   1.260  1.00  0.00
ATOM   3277  C6  POP Y  25     -71.217 224.890   1.750  1.00  0.00
ATOM   3278  O4P POP Y  25     -72.467 224.660   2.550  1.00  0.00
ATOM   3279  P   POP Y  25     -72.387 224.600   4.150  1.00  0.00
ATOM   3280  O2P POP Y  25     -73.647 225.190   4.630  1.00  0.00
ATOM   3281  O3P POP Y  25     -71.327 225.490   4.690  1.00  0.00
ATOM   3282  O1P POP Y  25     -72.227 222.990   4.260  1.00  0.00
ATOM   3283  C5  POP Y  25     -70.987 222.320   4.550  1.00  0.00
ATOM   3284  C4  POP Y  25     -70.337 222.900   5.810  1.00  0.00
ATOM   3285  N   POP Y  25     -68.907 222.300   6.000  1.00  0.00
ATOM   3286  C1  POP Y  25     -68.857 220.800   5.830  1.00  0.00
ATOM   3287  H11 POP Y  25     -67.887 220.430   6.150  1.00  0.00
ATOM   3288  H12 POP Y  25     -69.577 220.290   6.470  1.00  0.00
ATOM   3289  H13 POP Y  25     -68.887 220.540   4.770  1.00  0.00
ATOM   3290  C2  POP Y  25     -68.447 222.470   7.420  1.00  0.00
ATOM   3291  H21 POP Y  25     -68.187 223.490   7.680  1.00  0.00
ATOM   3292  H22 POP Y  25     -69.267 222.180   8.080  1.00  0.00
ATOM   3293  H23 POP Y  25     -67.577 221.860   7.650  1.00  0.00
ATOM   3294  C3  POP Y  25     -67.847 223.000   5.160  1.00  0.00
ATOM   3295  H31 POP Y  25     -67.847 224.080   5.310  1.00  0.00
ATOM   3296  H32 POP Y  25     -66.877 222.640   5.510  1.00  0.00
ATOM   3297  H33 POP Y  25     -68.077 222.760   4.120  1.00  0.00
ATOM   3298  H41 POP Y  25     -70.187 223.970   5.720  1.00  0.00
ATOM   3299  H42 POP Y  25     -70.877 222.700   6.740  1.00  0.00
ATOM   3300  H51 POP Y  25     -70.417 222.360   3.620  1.00  0.00
ATOM   3301  H52 POP Y  25     -71.207 221.250   4.590  1.00  0.00
ATOM   3302  H61 POP Y  25     -70.357 224.530   2.320  1.00  0.00
ATOM   3303  H62 POP Y  25     -71.277 224.340   0.810  1.00  0.00
ATOM   3304  H7  POP Y  25     -71.207 226.990   2.130  1.00  0.00
ATOM   3305  C72 POP Y  25     -69.567 226.640   0.790  1.00  0.00
ATOM   3306 H271 POP Y  25     -69.647 227.590   0.260  1.00  0.00
ATOM   3307 H272 POP Y  25     -68.917 226.640   1.670  1.00  0.00
ATOM   3308  O72 POP Y  25     -69.077 225.710  -0.220  1.00  0.00
ATOM   3309  C82 POP Y  25     -67.737 225.800  -0.630  1.00  0.00
ATOM   3310  O82 POP Y  25     -67.217 226.990  -0.450  1.00  0.00
ATOM   3311  C2A POP Y  25     -67.407 225.150  -1.950  1.00  0.00
ATOM   3312 HA21 POP Y  25     -66.387 224.760  -1.900  1.00  0.00
ATOM   3313 HA22 POP Y  25     -67.987 224.240  -2.140  1.00  0.00
ATOM   3314  C2B POP Y  25     -67.607 226.090  -3.240  1.00  0.00
ATOM   3315 HB21 POP Y  25     -68.417 226.780  -3.010  1.00  0.00
ATOM   3316 HB22 POP Y  25     -66.677 226.660  -3.290  1.00  0.00
ATOM   3317  C2C POP Y  25     -67.857 225.330  -4.520  1.00  0.00
ATOM   3318 HC21 POP Y  25     -67.067 224.590  -4.590  1.00  0.00
ATOM   3319 HC22 POP Y  25     -68.787 224.790  -4.360  1.00  0.00
ATOM   3320  C2D POP Y  25     -67.877 226.140  -5.870  1.00  0.00
ATOM   3321 HD21 POP Y  25     -68.627 226.910  -5.700  1.00  0.00
ATOM   3322 HD22 POP Y  25     -66.927 226.640  -6.070  1.00  0.00
ATOM   3323  C2E POP Y  25     -68.247 225.140  -7.050  1.00  0.00
ATOM   3324 HE21 POP Y  25     -67.437 224.420  -6.990  1.00  0.00
ATOM   3325 HE22 POP Y  25     -69.227 224.700  -6.870  1.00  0.00
ATOM   3326  C2F POP Y  25     -68.237 225.950  -8.380  1.00  0.00
ATOM   3327 HF21 POP Y  25     -69.047 226.670  -8.490  1.00  0.00
ATOM   3328 HF22 POP Y  25     -67.347 226.570  -8.460  1.00  0.00
ATOM   3329  C2G POP Y  25     -68.427 224.910  -9.520  1.00  0.00
ATOM   3330 HG21 POP Y  25     -67.607 224.200  -9.450  1.00  0.00
ATOM   3331 HG22 POP Y  25     -69.327 224.320  -9.370  1.00  0.00
ATOM   3332  C2H POP Y  25     -68.497 225.530 -10.970  1.00  0.00
ATOM   3333 HH21 POP Y  25     -69.267 226.310 -10.990  1.00  0.00
ATOM   3334 HH22 POP Y  25     -67.527 225.990 -11.170  1.00  0.00
ATOM   3335  C2I POP Y  25     -68.657 224.480 -12.070  1.00  0.00
ATOM   3336 HI21 POP Y  25     -67.757 223.880 -11.970  1.00  0.00
ATOM   3337 HI22 POP Y  25     -69.577 223.950 -11.800  1.00  0.00
ATOM   3338  C2J POP Y  25     -68.767 225.100 -13.420  1.00  0.00
ATOM   3339 HJ21 POP Y  25     -69.677 225.690 -13.540  1.00  0.00
ATOM   3340 HJ22 POP Y  25     -67.887 225.730 -13.600  1.00  0.00
ATOM   3341  C2K POP Y  25     -68.787 223.930 -14.490  1.00  0.00
ATOM   3342 HK21 POP Y  25     -68.087 223.150 -14.190  1.00  0.00
ATOM   3343 HK22 POP Y  25     -69.777 223.460 -14.510  1.00  0.00
ATOM   3344  C2L POP Y  25     -68.437 224.470 -15.880  1.00  0.00
ATOM   3345 HL21 POP Y  25     -69.077 225.300 -16.180  1.00  0.00
ATOM   3346 HL22 POP Y  25     -67.507 225.040 -15.860  1.00  0.00
ATOM   3347  C2M POP Y  25     -68.377 223.410 -17.020  1.00  0.00
ATOM   3348 HM21 POP Y  25     -67.527 222.760 -16.830  1.00  0.00
ATOM   3349 HM22 POP Y  25     -69.277 222.800 -17.040  1.00  0.00
ATOM   3350  C2N POP Y  25     -68.217 224.080 -18.390  1.00  0.00
ATOM   3351 HN21 POP Y  25     -69.077 224.740 -18.500  1.00  0.00
ATOM   3352 HN22 POP Y  25     -67.407 224.810 -18.350  1.00  0.00
ATOM   3353  C2T POP Y  25     -68.057 223.070 -19.610  1.00  0.00
ATOM   3354 HT21 POP Y  25     -67.517 223.620 -20.380  1.00  0.00
ATOM   3355 HT22 POP Y  25     -67.527 222.170 -19.330  1.00  0.00
ATOM   3356 HT23 POP Y  25     -69.027 222.810 -20.050  1.00  0.00
ATOM   3357  C1T POP Y  26     -95.317  95.400 -22.710  1.00  0.00
ATOM   3358 HT11 POP Y  26     -95.997  94.930 -23.420  1.00  0.00
ATOM   3359 HT12 POP Y  26     -95.237  96.470 -22.870  1.00  0.00
ATOM   3360 HT13 POP Y  26     -94.307  95.000 -22.840  1.00  0.00
ATOM   3361  C1N POP Y  26     -95.727  95.040 -21.220  1.00  0.00
ATOM   3362 HN11 POP Y  26     -95.827 233.060 -21.280  1.00  0.00
ATOM   3363 HN12 POP Y  26     -96.677  95.570 -21.150  1.00  0.00
ATOM   3364  C1M POP Y  26     -94.637  95.530 -20.190  1.00  0.00
ATOM   3365 HM11 POP Y  26     -94.627  96.620 -20.160  1.00  0.00
ATOM   3366 HM12 POP Y  26     -93.637  95.200 -20.470  1.00  0.00
ATOM   3367  C1L POP Y  26     -95.127  94.980 -18.790  1.00  0.00
ATOM   3368 HL11 POP Y  26     -95.407 233.040 -18.800  1.00  0.00
ATOM   3369 HL12 POP Y  26     -96.037  95.460 -18.430  1.00  0.00
ATOM   3370  C1K POP Y  26     -94.047  95.230 -17.700  1.00  0.00
ATOM   3371 HK11 POP Y  26     -93.997  96.310 -17.510  1.00  0.00
ATOM   3372 HK12 POP Y  26     -93.097  94.920 -18.130  1.00  0.00
ATOM   3373  C1J POP Y  26     -94.357 233.610 -16.420  1.00  0.00
ATOM   3374 HJ11 POP Y  26     -94.407 232.530 -16.600  1.00  0.00
ATOM   3375 HJ12 POP Y  26     -95.357  94.800 -16.080  1.00  0.00
ATOM   3376  C1I POP Y  26     -93.307  94.960 -15.320  1.00  0.00
ATOM   3377 HI11 POP Y  26     -93.457  96.030 -15.160  1.00  0.00
ATOM   3378 HI12 POP Y  26     -92.297  94.930 -15.720  1.00  0.00
ATOM   3379  C1H POP Y  26     -93.537 233.300 -14.000  1.00  0.00
ATOM   3380 HH11 POP Y  26     -93.307 232.240 -14.160  1.00  0.00
ATOM   3381 HH12 POP Y  26     -94.557 233.470 -13.660  1.00  0.00
ATOM   3382  CZ2 POP Y  26     -92.597  94.810 -12.940  1.00  0.00
ATOM   3383  HZ2 POP Y  26     -92.987  95.720 -12.510  1.00  0.00
ATOM   3384  CZ1 POP Y  26     -91.537 233.400 -12.330  1.00  0.00
ATOM   3385  HZ1 POP Y  26     -91.067  94.860 -11.530  1.00  0.00
ATOM   3386  C1G POP Y  26     -90.917 232.040 -12.660  1.00  0.00
ATOM   3387 HG11 POP Y  26     -89.907 232.100 -13.080  1.00  0.00
ATOM   3388 HG12 POP Y  26     -91.577 231.700 -13.450  1.00  0.00
ATOM   3389  C1F POP Y  26     -91.077 230.920 -11.660  1.00  0.00
ATOM   3390 HF11 POP Y  26     -90.787 229.970 -12.130  1.00  0.00
ATOM   3391 HF12 POP Y  26     -92.097 230.920 -11.280  1.00  0.00
ATOM   3392  C1E POP Y  26     -90.027 231.060 -10.500  1.00  0.00
ATOM   3393 HE11 POP Y  26     -90.327 231.980  -9.990  1.00  0.00
ATOM   3394 HE12 POP Y  26     -89.047 231.310 -10.920  1.00  0.00
ATOM   3395  C1D POP Y  26     -89.977 229.810  -9.560  1.00  0.00
ATOM   3396 HD11 POP Y  26     -89.517 228.940 -10.050  1.00  0.00
ATOM   3397 HD12 POP Y  26     -91.027 229.630  -9.320  1.00  0.00
ATOM   3398  C1C POP Y  26     -89.177 230.160  -8.300  1.00  0.00
ATOM   3399 HC11 POP Y  26     -89.387 231.190  -8.010  1.00  0.00
ATOM   3400 HC12 POP Y  26     -88.097 230.080  -8.470  1.00  0.00
ATOM   3401  C1B POP Y  26     -89.697 229.240  -7.150  1.00  0.00
ATOM   3402 HB11 POP Y  26     -89.837 228.210  -7.470  1.00  0.00
ATOM   3403 HB12 POP Y  26     -90.687 229.460  -6.740  1.00  0.00
ATOM   3404  C1A POP Y  26     -88.657 229.210  -6.040  1.00  0.00
ATOM   3405 HA11 POP Y  26     -88.427 230.260  -5.810  1.00  0.00
ATOM   3406 HA12 POP Y  26     -87.817 228.570  -6.290  1.00  0.00
ATOM   3407  C81 POP Y  26     -89.257 228.750  -4.740  1.00  0.00
ATOM   3408  O81 POP Y  26     -89.487 227.480  -4.580  1.00  0.00
ATOM   3409  O71 POP Y  26     -90.247 229.610  -4.310  1.00  0.00
ATOM   3410  C7  POP Y  26     -91.177 229.090  -3.260  1.00  0.00
ATOM   3411  C6  POP Y  26     -90.447 228.930  -1.940  1.00  0.00
ATOM   3412  O4P POP Y  26     -90.137 230.250  -1.410  1.00  0.00
ATOM   3413  P   POP Y  26     -89.477 230.230   0.100  1.00  0.00
ATOM   3414  O2P POP Y  26     -88.227 229.450   0.280  1.00  0.00
ATOM   3415  O3P POP Y  26     -90.327 230.070   1.220  1.00  0.00
ATOM   3416  O1P POP Y  26     -89.157 231.760   0.050  1.00  0.00
ATOM   3417  C5  POP Y  26     -88.997 232.520   1.330  1.00  0.00
ATOM   3418  C4  POP Y  26     -89.417  94.880   1.100  1.00  0.00
ATOM   3419  N   POP Y  26     -89.257  95.590   2.460  1.00  0.00
ATOM   3420  C1  POP Y  26     -88.047  95.190   3.340  1.00  0.00
ATOM   3421  H11 POP Y  26     -87.147  95.480   2.790  1.00  0.00
ATOM   3422  H12 POP Y  26     -88.117  95.840   4.210  1.00  0.00
ATOM   3423  H13 POP Y  26     -88.057 233.250   3.630  1.00  0.00
ATOM   3424  C2  POP Y  26     -90.507  95.440   3.330  1.00  0.00
ATOM   3425  H21 POP Y  26     -90.747 233.500   3.540  1.00  0.00
ATOM   3426  H22 POP Y  26     -90.437  95.940   4.300  1.00  0.00
ATOM   3427  H23 POP Y  26     -91.407  95.790   2.810  1.00  0.00
ATOM   3428  C3  POP Y  26     -89.147  97.070   2.150  1.00  0.00
ATOM   3429  H31 POP Y  26     -89.957  97.540   1.590  1.00  0.00
ATOM   3430  H32 POP Y  26     -88.877  97.570   3.080  1.00  0.00
ATOM   3431  H33 POP Y  26     -88.327  97.220   1.440  1.00  0.00
ATOM   3432  H41 POP Y  26     -88.807  95.340   0.320  1.00  0.00
ATOM   3433  H42 POP Y  26     -90.417  94.880   0.670  1.00  0.00
ATOM   3434  H51 POP Y  26     -87.937 232.630   1.590  1.00  0.00
ATOM   3435  H52 POP Y  26     -89.397 232.000   2.190  1.00  0.00
ATOM   3436  H61 POP Y  26     -89.507 228.370  -1.970  1.00  0.00
ATOM   3437  H62 POP Y  26     -91.087 228.420  -1.210  1.00  0.00
ATOM   3438  H7  POP Y  26     -91.507 228.100  -3.590  1.00  0.00
ATOM   3439  C72 POP Y  26     -92.427 229.880  -3.160  1.00  0.00
ATOM   3440 H271 POP Y  26     -92.917 229.540  -2.240  1.00  0.00
ATOM   3441 H272 POP Y  26     -92.237 230.930  -2.950  1.00  0.00
ATOM   3442  O72 POP Y  26     -93.287 229.680  -4.310  1.00  0.00
ATOM   3443  C82 POP Y  26     -94.587 229.970  -4.130  1.00  0.00
ATOM   3444  O82 POP Y  26     -94.897 230.870  -3.340  1.00  0.00
ATOM   3445  C2A POP Y  26     -95.457 229.590  -5.280  1.00  0.00
ATOM   3446 HA21 POP Y  26     -95.927 230.530  -5.590  1.00  0.00
ATOM   3447 HA22 POP Y  26     -94.817 229.430  -6.150  1.00  0.00
ATOM   3448  C2B POP Y  26     -96.507 228.400  -5.060  1.00  0.00
ATOM   3449 HB21 POP Y  26     -96.077 227.400  -5.020  1.00  0.00
ATOM   3450 HB22 POP Y  26     -97.037 228.550  -4.110  1.00  0.00
ATOM   3451  C2C POP Y  26     -97.587 228.410  -6.160  1.00  0.00
ATOM   3452 HC21 POP Y  26     -98.327 227.650  -5.910  1.00  0.00
ATOM   3453 HC22 POP Y  26     -98.117 229.370  -6.120  1.00  0.00
ATOM   3454  C2D POP Y  26     -97.017 228.150  -7.550  1.00  0.00
ATOM   3455 HD21 POP Y  26     -96.387 229.020  -7.730  1.00  0.00
ATOM   3456 HD22 POP Y  26     -96.457 227.210  -7.460  1.00  0.00
ATOM   3457  C2E POP Y  26     -98.177 228.240  -8.590  1.00  0.00
ATOM   3458 HE21 POP Y  26     -98.657 227.260  -8.490  1.00  0.00
ATOM   3459 HE22 POP Y  26     -98.927 229.010  -8.450  1.00  0.00
ATOM   3460  C2F POP Y  26     -97.677 228.390 -10.000  1.00  0.00
ATOM   3461 HF21 POP Y  26     -97.247 229.400 -10.070  1.00  0.00
ATOM   3462 HF22 POP Y  26     -96.817 227.720 -10.090  1.00  0.00
ATOM   3463  C2G POP Y  26     -98.767 228.110 -11.070  1.00  0.00
ATOM   3464 HG21 POP Y  26     -99.187 227.100 -10.990  1.00  0.00
ATOM   3465 HG22 POP Y  26     -99.607 228.780 -10.890  1.00  0.00
ATOM   3466  C2H POP Y  26     -98.387 228.480 -12.530  1.00  0.00
ATOM   3467 HH21 POP Y  26     -97.877 229.450 -12.520  1.00  0.00
ATOM   3468 HH22 POP Y  26     -97.607 227.730 -12.710  1.00  0.00
ATOM   3469  C2I POP Y  26     -99.537 228.530 -13.530  1.00  0.00
ATOM   3470 HI21 POP Y  26     -99.947 227.520 -13.560  1.00  0.00
ATOM   3471 HI22 POP Y  26    -100.347 229.230 -13.300  1.00  0.00
ATOM   3472  C2J POP Y  26     -99.107 228.860 -14.940  1.00  0.00
ATOM   3473 HJ21 POP Y  26     -99.007 229.940 -15.060  1.00  0.00
ATOM   3474 HJ22 POP Y  26     -98.127 228.420 -15.120  1.00  0.00
ATOM   3475  C2K POP Y  26    -100.117 228.340 -15.990  1.00  0.00
ATOM   3476 HK21 POP Y  26    -100.237 227.260 -16.050  1.00  0.00
ATOM   3477 HK22 POP Y  26    -101.097 228.800 -15.830  1.00  0.00
ATOM   3478  C2L POP Y  26     -99.657 228.870 -17.360  1.00  0.00
ATOM   3479 HL21 POP Y  26     -99.517 229.950 -17.380  1.00  0.00
ATOM   3480 HL22 POP Y  26     -98.677 228.420 -17.490  1.00  0.00
ATOM   3481  C2M POP Y  26    -100.457 228.510 -18.620  1.00  0.00
ATOM   3482 HM21 POP Y  26    -100.617 227.430 -18.650  1.00  0.00
ATOM   3483 HM22 POP Y  26    -101.467 228.920 -18.520  1.00  0.00
ATOM   3484  C2N POP Y  26     -99.687 229.070 -19.820  1.00  0.00
ATOM   3485 HN21 POP Y  26     -99.417 230.130 -19.750  1.00  0.00
ATOM   3486 HN22 POP Y  26     -98.867 228.350 -19.850  1.00  0.00
ATOM   3487  C2T POP Y  26    -100.507 229.110 -21.160  1.00  0.00
ATOM   3488 HT21 POP Y  26    -101.367 229.780 -21.090  1.00  0.00
ATOM   3489 HT22 POP Y  26     -99.887 229.510 -21.970  1.00  0.00
ATOM   3490 HT23 POP Y  26    -100.747 228.070 -21.380  1.00  0.00
ATOM   3491  C1T POP Y  27    -101.227 139.010 -14.810  1.00  0.00
ATOM   3492 HT11 POP Y  27    -100.487 139.770 -14.530  1.00  0.00
ATOM   3493 HT12 POP Y  27    -100.747 138.490 -15.640  1.00  0.00
ATOM   3494 HT13 POP Y  27    -102.137 139.510 -15.160  1.00  0.00
ATOM   3495  C1N POP Y  27    -101.507 138.000 -13.700  1.00  0.00
ATOM   3496 HN11 POP Y  27    -101.777 138.470 -12.750  1.00  0.00
ATOM   3497 HN12 POP Y  27    -100.577 137.530 -13.390  1.00  0.00
ATOM   3498  C1M POP Y  27    -102.517 136.910 -14.010  1.00  0.00
ATOM   3499 HM11 POP Y  27    -102.077 136.170 -14.690  1.00  0.00
ATOM   3500 HM12 POP Y  27    -103.397 137.390 -14.450  1.00  0.00
ATOM   3501  C1L POP Y  27    -102.987 136.110 -12.750  1.00  0.00
ATOM   3502 HL11 POP Y  27    -103.707 136.660 -12.140  1.00  0.00
ATOM   3503 HL12 POP Y  27    -102.157 136.020 -12.040  1.00  0.00
ATOM   3504  C1K POP Y  27    -103.487 134.690 -13.110  1.00  0.00
ATOM   3505 HK11 POP Y  27    -102.697 134.060 -13.510  1.00  0.00
ATOM   3506 HK12 POP Y  27    -104.117 134.710 -14.010  1.00  0.00
ATOM   3507  C1J POP Y  27    -104.217 133.900 -11.990  1.00  0.00
ATOM   3508 HJ11 POP Y  27    -104.387 132.880 -12.350  1.00  0.00
ATOM   3509 HJ12 POP Y  27    -105.057 134.560 -11.800  1.00  0.00
ATOM   3510  C1I POP Y  27    -103.237 133.810 -10.780  1.00  0.00
ATOM   3511 HI11 POP Y  27    -102.887 134.810 -10.520  1.00  0.00
ATOM   3512 HI12 POP Y  27    -102.277 133.300 -10.900  1.00  0.00
ATOM   3513  C1H POP Y  27    -103.987 133.170  -9.650  1.00  0.00
ATOM   3514 HH11 POP Y  27    -104.347 133.960  -8.980  1.00  0.00
ATOM   3515 HH12 POP Y  27    -103.227 132.650  -9.070  1.00  0.00
ATOM   3516  CZ2 POP Y  27    -105.057 132.190 -10.020  1.00  0.00
ATOM   3517  HZ2 POP Y  27    -104.697 131.230 -10.370  1.00  0.00
ATOM   3518  CZ1 POP Y  27    -106.377 132.280  -9.750  1.00  0.00
ATOM   3519  HZ1 POP Y  27    -106.937 131.370  -9.920  1.00  0.00
ATOM   3520  C1G POP Y  27    -107.087 133.490  -9.140  1.00  0.00
ATOM   3521 HG11 POP Y  27    -108.137 133.380  -9.410  1.00  0.00
ATOM   3522 HG12 POP Y  27    -106.727 134.370  -9.660  1.00  0.00
ATOM   3523  C1F POP Y  27    -106.857 133.650  -7.610  1.00  0.00
ATOM   3524 HF11 POP Y  27    -107.227 134.580  -7.170  1.00  0.00
ATOM   3525 HF12 POP Y  27    -105.787 133.750  -7.450  1.00  0.00
ATOM   3526  C1E POP Y  27    -107.327 132.390  -6.780  1.00  0.00
ATOM   3527 HE11 POP Y  27    -106.757 132.470  -5.850  1.00  0.00
ATOM   3528 HE12 POP Y  27    -106.927 131.440  -7.140  1.00  0.00
ATOM   3529  C1D POP Y  27    -108.847 132.360  -6.630  1.00  0.00
ATOM   3530 HD11 POP Y  27    -109.357 132.270  -7.590  1.00  0.00
ATOM   3531 HD12 POP Y  27    -109.217 133.310  -6.240  1.00  0.00
ATOM   3532  C1C POP Y  27    -109.317 131.180  -5.780  1.00  0.00
ATOM   3533 HC11 POP Y  27    -108.907 131.330  -4.780  1.00  0.00
ATOM   3534 HC12 POP Y  27    -108.887 130.270  -6.190  1.00  0.00
ATOM   3535  C1B POP Y  27    -110.817 130.940  -5.550  1.00  0.00
ATOM   3536 HB11 POP Y  27    -110.967 130.080  -4.900  1.00  0.00
ATOM   3537 HB12 POP Y  27    -111.387 130.700  -6.450  1.00  0.00
ATOM   3538  C1A POP Y  27    -111.507 132.190  -4.860  1.00  0.00
ATOM   3539 HA11 POP Y  27    -112.597 132.080  -4.920  1.00  0.00
ATOM   3540 HA12 POP Y  27    -111.117 133.000  -5.470  1.00  0.00
ATOM   3541  C81 POP Y  27    -111.147 132.330  -3.440  1.00  0.00
ATOM   3542  O81 POP Y  27    -111.437 131.280  -2.740  1.00  0.00
ATOM   3543  O71 POP Y  27    -111.407 133.460  -2.790  1.00  0.00
ATOM   3544  C7  POP Y  27    -110.397 134.190  -1.990  1.00  0.00
ATOM   3545  C6  POP Y  27    -109.197 134.550  -2.930  1.00  0.00
ATOM   3546  O4P POP Y  27    -108.417 133.340  -3.270  1.00  0.00
ATOM   3547  P   POP Y  27    -107.397 132.810  -2.120  1.00  0.00
ATOM   3548  O2P POP Y  27    -106.747 133.960  -1.390  1.00  0.00
ATOM   3549  O3P POP Y  27    -106.327 131.940  -2.740  1.00  0.00
ATOM   3550  O1P POP Y  27    -108.347 132.010  -1.130  1.00  0.00
ATOM   3551  C5  POP Y  27    -107.727 131.390   0.040  1.00  0.00
ATOM   3552  C4  POP Y  27    -107.647 129.830  -0.280  1.00  0.00
ATOM   3553  N   POP Y  27    -106.907 129.120   0.960  1.00  0.00
ATOM   3554  C1  POP Y  27    -107.707 129.220   2.230  1.00  0.00
ATOM   3555  H11 POP Y  27    -108.707 128.790   2.120  1.00  0.00
ATOM   3556  H12 POP Y  27    -107.277 128.820   3.140  1.00  0.00
ATOM   3557  H13 POP Y  27    -107.867 130.300   2.330  1.00  0.00
ATOM   3558  C2  POP Y  27    -105.547 129.720   1.230  1.00  0.00
ATOM   3559  H21 POP Y  27    -104.927 129.490   0.360  1.00  0.00
ATOM   3560  H22 POP Y  27    -105.677 130.800   1.280  1.00  0.00
ATOM   3561  H23 POP Y  27    -105.147 129.230   2.120  1.00  0.00
ATOM   3562  C3  POP Y  27    -106.727 127.650   0.750  1.00  0.00
ATOM   3563  H31 POP Y  27    -107.677 127.130   0.830  1.00  0.00
ATOM   3564  H32 POP Y  27    -106.187 127.490  -0.180  1.00  0.00
ATOM   3565  H33 POP Y  27    -106.197 127.200   1.590  1.00  0.00
ATOM   3566  H41 POP Y  27    -108.617 129.330  -0.330  1.00  0.00
ATOM   3567  H42 POP Y  27    -107.037 129.800  -1.180  1.00  0.00
ATOM   3568  H51 POP Y  27    -108.437 131.620   0.830  1.00  0.00
ATOM   3569  H52 POP Y  27    -106.727 131.800   0.180  1.00  0.00
ATOM   3570  H61 POP Y  27    -108.577 135.370  -2.560  1.00  0.00
ATOM   3571  H62 POP Y  27    -109.637 135.000  -3.820  1.00  0.00
ATOM   3572  H7  POP Y  27    -110.097 133.500  -1.200  1.00  0.00
ATOM   3573  C72 POP Y  27    -111.047 135.470  -1.560  1.00  0.00
ATOM   3574 H271 POP Y  27    -111.907 135.050  -1.030  1.00  0.00
ATOM   3575 H272 POP Y  27    -110.417 136.050  -0.880  1.00  0.00
ATOM   3576  O72 POP Y  27    -111.527 136.380  -2.670  1.00  0.00
ATOM   3577  C82 POP Y  27    -112.057 137.600  -2.410  1.00  0.00
ATOM   3578  O82 POP Y  27    -112.697 137.680  -1.310  1.00  0.00
ATOM   3579  C2A POP Y  27    -112.417 138.400  -3.720  1.00  0.00
ATOM   3580 HA21 POP Y  27    -112.747 139.390  -3.400  1.00  0.00
ATOM   3581 HA22 POP Y  27    -111.547 138.560  -4.360  1.00  0.00
ATOM   3582  C2B POP Y  27    -113.517 137.650  -4.620  1.00  0.00
ATOM   3583 HB21 POP Y  27    -113.147 136.670  -4.930  1.00  0.00
ATOM   3584 HB22 POP Y  27    -114.437 137.510  -4.050  1.00  0.00
ATOM   3585  C2C POP Y  27    -113.827 138.630  -5.740  1.00  0.00
ATOM   3586 HC21 POP Y  27    -114.097 139.630  -5.390  1.00  0.00
ATOM   3587 HC22 POP Y  27    -112.917 138.860  -6.290  1.00  0.00
ATOM   3588  C2D POP Y  27    -114.897 138.150  -6.740  1.00  0.00
ATOM   3589 HD21 POP Y  27    -114.637 137.160  -7.120  1.00  0.00
ATOM   3590 HD22 POP Y  27    -115.857 138.090  -6.220  1.00  0.00
ATOM   3591  C2E POP Y  27    -115.027 139.060  -8.030  1.00  0.00
ATOM   3592 HE21 POP Y  27    -115.287 140.080  -7.760  1.00  0.00
ATOM   3593 HE22 POP Y  27    -114.047 139.040  -8.520  1.00  0.00
ATOM   3594  C2F POP Y  27    -115.997 138.420  -9.060  1.00  0.00
ATOM   3595 HF21 POP Y  27    -115.707 137.390  -9.270  1.00  0.00
ATOM   3596 HF22 POP Y  27    -116.987 138.450  -8.610  1.00  0.00
ATOM   3597  C2G POP Y  27    -115.837 139.270 -10.370  1.00  0.00
ATOM   3598 HG21 POP Y  27    -115.707 140.330 -10.160  1.00  0.00
ATOM   3599 HG22 POP Y  27    -114.957 138.890 -10.890  1.00  0.00
ATOM   3600  C2H POP Y  27    -117.057 138.950 -11.170  1.00  0.00
ATOM   3601 HH21 POP Y  27    -117.077 137.860 -11.250  1.00  0.00
ATOM   3602 HH22 POP Y  27    -118.007 139.230 -10.720  1.00  0.00
ATOM   3603  C2I POP Y  27    -116.927 139.590 -12.560  1.00  0.00
ATOM   3604 HI21 POP Y  27    -116.797 140.670 -12.560  1.00  0.00
ATOM   3605 HI22 POP Y  27    -115.997 139.250 -13.020  1.00  0.00
ATOM   3606  C2J POP Y  27    -118.097 139.200 -13.450  1.00  0.00
ATOM   3607 HJ21 POP Y  27    -118.007 138.120 -13.530  1.00  0.00
ATOM   3608 HJ22 POP Y  27    -119.047 139.420 -12.950  1.00  0.00
ATOM   3609  C2K POP Y  27    -118.097 139.960 -14.820  1.00  0.00
ATOM   3610 HK21 POP Y  27    -118.097 141.040 -14.650  1.00  0.00
ATOM   3611 HK22 POP Y  27    -117.227 139.760 -15.460  1.00  0.00
ATOM   3612  C2L POP Y  27    -119.387 139.610 -15.620  1.00  0.00
ATOM   3613 HL21 POP Y  27    -119.297 138.560 -15.890  1.00  0.00
ATOM   3614 HL22 POP Y  27    -120.297 139.820 -15.050  1.00  0.00
ATOM   3615  C2M POP Y  27    -119.417 140.500 -16.890  1.00  0.00
ATOM   3616 HM21 POP Y  27    -119.277 141.560 -16.640  1.00  0.00
ATOM   3617 HM22 POP Y  27    -118.537 140.180 -17.450  1.00  0.00
ATOM   3618  C2N POP Y  27    -120.757 140.230 -17.690  1.00  0.00
ATOM   3619 HN21 POP Y  27    -120.867 139.190 -18.030  1.00  0.00
ATOM   3620 HN22 POP Y  27    -121.627 140.450 -17.070  1.00  0.00
ATOM   3621  C2T POP Y  27    -120.847 141.050 -18.960  1.00  0.00
ATOM   3622 HT21 POP Y  27    -121.817 141.120 -19.450  1.00  0.00
ATOM   3623 HT22 POP Y  27    -120.517 142.060 -18.710  1.00  0.00
ATOM   3624 HT23 POP Y  27    -120.137 140.650 -19.690  1.00  0.00
ATOM   3625  C1T POP Y  28     -73.777 186.610 -10.720  1.00  0.00
ATOM   3626 HT11 POP Y  28     -74.067 186.880 -11.740  1.00  0.00
ATOM   3627 HT12 POP Y  28     -73.657 185.530 -10.610  1.00  0.00
ATOM   3628 HT13 POP Y  28     -74.587 186.880 -10.030  1.00  0.00
ATOM   3629  C1N POP Y  28     -72.507 187.380 -10.260  1.00  0.00
ATOM   3630 HN11 POP Y  28     -72.407 187.390  -9.170  1.00  0.00
ATOM   3631 HN12 POP Y  28     -72.687 188.360 -10.720  1.00  0.00
ATOM   3632  C1M POP Y  28     -71.237 186.710 -10.900  1.00  0.00
ATOM   3633 HM11 POP Y  28     -71.237 186.920 -11.980  1.00  0.00
ATOM   3634 HM12 POP Y  28     -71.237 185.620 -10.800  1.00  0.00
ATOM   3635  C1L POP Y  28     -69.887 187.310 -10.300  1.00  0.00
ATOM   3636 HL11 POP Y  28     -69.807 186.860  -9.310  1.00  0.00
ATOM   3637 HL12 POP Y  28     -70.117 188.370 -10.220  1.00  0.00
ATOM   3638  C1K POP Y  28     -68.667 186.940 -11.080  1.00  0.00
ATOM   3639 HK11 POP Y  28     -68.817 187.300 -12.100  1.00  0.00
ATOM   3640 HK12 POP Y  28     -68.557 185.850 -11.130  1.00  0.00
ATOM   3641  C1J POP Y  28     -67.277 187.560 -10.510  1.00  0.00
ATOM   3642 HJ11 POP Y  28     -66.477 187.030 -11.030  1.00  0.00
ATOM   3643 HJ12 POP Y  28     -67.297 187.490  -9.420  1.00  0.00
ATOM   3644  C1I POP Y  28     -67.207 189.030 -10.940  1.00  0.00
ATOM   3645 HI11 POP Y  28     -68.157 189.480 -10.650  1.00  0.00
ATOM   3646 HI12 POP Y  28     -67.227 189.120 -12.030  1.00  0.00
ATOM   3647  C1H POP Y  28     -65.947 189.670 -10.330  1.00  0.00
ATOM   3648 HH11 POP Y  28     -65.067 189.330 -10.890  1.00  0.00
ATOM   3649 HH12 POP Y  28     -65.927 189.440  -9.260  1.00  0.00
ATOM   3650  CZ2 POP Y  28     -66.077 191.140 -10.630  1.00  0.00
ATOM   3651  HZ2 POP Y  28     -66.217 191.370 -11.680  1.00  0.00
ATOM   3652  CZ1 POP Y  28     -66.137 192.170  -9.780  1.00  0.00
ATOM   3653  HZ1 POP Y  28     -66.247 193.180 -10.160  1.00  0.00
ATOM   3654  C1G POP Y  28     -66.157 192.100  -8.250  1.00  0.00
ATOM   3655 HG11 POP Y  28     -67.067 191.560  -7.970  1.00  0.00
ATOM   3656 HG12 POP Y  28     -66.307 193.070  -7.780  1.00  0.00
ATOM   3657  C1F POP Y  28     -64.897 191.380  -7.610  1.00  0.00
ATOM   3658 HF11 POP Y  28     -64.057 192.050  -7.440  1.00  0.00
ATOM   3659 HF12 POP Y  28     -64.517 190.560  -8.210  1.00  0.00
ATOM   3660  C1E POP Y  28     -65.397 190.830  -6.220  1.00  0.00
ATOM   3661 HE11 POP Y  28     -66.187 190.090  -6.400  1.00  0.00
ATOM   3662 HE12 POP Y  28     -65.757 191.730  -5.730  1.00  0.00
ATOM   3663  C1D POP Y  28     -64.207 190.150  -5.440  1.00  0.00
ATOM   3664 HD11 POP Y  28     -63.247 190.550  -5.760  1.00  0.00
ATOM   3665 HD12 POP Y  28     -63.997 189.120  -5.720  1.00  0.00
ATOM   3666  C1C POP Y  28     -64.347 190.090  -3.880  1.00  0.00
ATOM   3667 HC11 POP Y  28     -64.157 191.110  -3.550  1.00  0.00
ATOM   3668 HC12 POP Y  28     -63.477 189.550  -3.500  1.00  0.00
ATOM   3669  C1B POP Y  28     -65.707 189.550  -3.370  1.00  0.00
ATOM   3670 HB11 POP Y  28     -65.857 188.500  -3.650  1.00  0.00
ATOM   3671 HB12 POP Y  28     -66.567 190.030  -3.840  1.00  0.00
ATOM   3672  C1A POP Y  28     -65.717 189.660  -1.780  1.00  0.00
ATOM   3673 HA11 POP Y  28     -65.687 190.720  -1.500  1.00  0.00
ATOM   3674 HA12 POP Y  28     -64.857 189.120  -1.400  1.00  0.00
ATOM   3675  C81 POP Y  28     -66.957 189.090  -1.100  1.00  0.00
ATOM   3676  O81 POP Y  28     -66.897 187.930  -0.630  1.00  0.00
ATOM   3677  O71 POP Y  28     -68.107 189.690  -1.520  1.00  0.00
ATOM   3678  C7  POP Y  28     -69.387 189.500  -0.630  1.00  0.00
ATOM   3679  C6  POP Y  28     -69.187 190.390   0.670  1.00  0.00
ATOM   3680  O4P POP Y  28     -68.227 189.810   1.630  1.00  0.00
ATOM   3681  P   POP Y  28     -67.567 190.770   2.730  1.00  0.00
ATOM   3682  O2P POP Y  28     -67.197 190.030   3.980  1.00  0.00
ATOM   3683  O3P POP Y  28     -68.377 191.850   3.260  1.00  0.00
ATOM   3684  O1P POP Y  28     -66.277 191.430   2.090  1.00  0.00
ATOM   3685  C5  POP Y  28     -65.077 190.680   1.640  1.00  0.00
ATOM   3686  C4  POP Y  28     -64.077 190.670   2.740  1.00  0.00
ATOM   3687  N   POP Y  28     -62.807 189.950   2.330  1.00  0.00
ATOM   3688  C1  POP Y  28     -63.157 188.500   2.120  1.00  0.00
ATOM   3689  H11 POP Y  28     -63.507 188.010   3.030  1.00  0.00
ATOM   3690  H12 POP Y  28     -63.927 188.430   1.350  1.00  0.00
ATOM   3691  H13 POP Y  28     -62.247 188.010   1.770  1.00  0.00
ATOM   3692  C2  POP Y  28     -61.807 189.840   3.420  1.00  0.00
ATOM   3693  H21 POP Y  28     -62.247 189.350   4.300  1.00  0.00
ATOM   3694  H22 POP Y  28     -60.927 189.270   3.120  1.00  0.00
ATOM   3695  H23 POP Y  28     -61.397 190.780   3.790  1.00  0.00
ATOM   3696  C3  POP Y  28     -62.057 190.620   1.200  1.00  0.00
ATOM   3697  H31 POP Y  28     -62.597 190.610   0.250  1.00  0.00
ATOM   3698  H32 POP Y  28     -61.657 191.580   1.530  1.00  0.00
ATOM   3699  H33 POP Y  28     -61.167 190.100   0.840  1.00  0.00
ATOM   3700  H41 POP Y  28     -63.787 191.680   3.050  1.00  0.00
ATOM   3701  H42 POP Y  28     -64.587 190.190   3.580  1.00  0.00
ATOM   3702  H51 POP Y  28     -64.687 191.240   0.780  1.00  0.00
ATOM   3703  H52 POP Y  28     -65.367 189.670   1.340  1.00  0.00
ATOM   3704  H61 POP Y  28     -70.127 190.590   1.190  1.00  0.00
ATOM   3705  H62 POP Y  28     -68.837 191.310   0.210  1.00  0.00
ATOM   3706  H7  POP Y  28     -69.417 188.460  -0.280  1.00  0.00
ATOM   3707  C72 POP Y  28     -70.747 189.840  -1.240  1.00  0.00
ATOM   3708 H271 POP Y  28     -71.007 189.040  -1.940  1.00  0.00
ATOM   3709 H272 POP Y  28     -71.497 189.740  -0.460  1.00  0.00
ATOM   3710  O72 POP Y  28     -70.857 191.180  -1.950  1.00  0.00
ATOM   3711  C82 POP Y  28     -72.157 191.580  -2.200  1.00  0.00
ATOM   3712  O82 POP Y  28     -73.147 190.840  -1.960  1.00  0.00
ATOM   3713  C2A POP Y  28     -72.427 192.910  -2.820  1.00  0.00
ATOM   3714 HA21 POP Y  28     -73.167 193.450  -2.230  1.00  0.00
ATOM   3715 HA22 POP Y  28     -71.547 193.540  -2.740  1.00  0.00
ATOM   3716  C2B POP Y  28     -72.917 192.740  -4.270  1.00  0.00
ATOM   3717 HB21 POP Y  28     -72.097 192.270  -4.810  1.00  0.00
ATOM   3718 HB22 POP Y  28     -73.757 192.030  -4.270  1.00  0.00
ATOM   3719  C2C POP Y  28     -73.427 194.080  -4.780  1.00  0.00
ATOM   3720 HC21 POP Y  28     -74.317 194.350  -4.210  1.00  0.00
ATOM   3721 HC22 POP Y  28     -72.657 194.840  -4.610  1.00  0.00
ATOM   3722  C2D POP Y  28     -73.667 193.870  -6.300  1.00  0.00
ATOM   3723 HD21 POP Y  28     -72.817 193.450  -6.840  1.00  0.00
ATOM   3724 HD22 POP Y  28     -74.447 193.110  -6.440  1.00  0.00
ATOM   3725  C2E POP Y  28     -74.027 195.200  -7.050  1.00  0.00
ATOM   3726 HE21 POP Y  28     -74.837 195.790  -6.610  1.00  0.00
ATOM   3727 HE22 POP Y  28     -73.097 195.760  -7.180  1.00  0.00
ATOM   3728  C2F POP Y  28     -74.467 194.770  -8.440  1.00  0.00
ATOM   3729 HF21 POP Y  28     -73.707 194.070  -8.790  1.00  0.00
ATOM   3730 HF22 POP Y  28     -75.417 194.240  -8.350  1.00  0.00
ATOM   3731  C2G POP Y  28     -74.527 196.070  -9.350  1.00  0.00
ATOM   3732 HG21 POP Y  28     -75.437 196.650  -9.220  1.00  0.00
ATOM   3733 HG22 POP Y  28     -73.717 196.760  -9.090  1.00  0.00
ATOM   3734  C2H POP Y  28     -74.407 195.760 -10.810  1.00  0.00
ATOM   3735 HH21 POP Y  28     -73.427 195.310 -11.030  1.00  0.00
ATOM   3736 HH22 POP Y  28     -75.217 195.080 -11.090  1.00  0.00
ATOM   3737  C2I POP Y  28     -74.717 196.970 -11.710  1.00  0.00
ATOM   3738 HI21 POP Y  28     -75.687 197.350 -11.380  1.00  0.00
ATOM   3739 HI22 POP Y  28     -74.017 197.800 -11.600  1.00  0.00
ATOM   3740  C2J POP Y  28     -74.677 196.630 -13.270  1.00  0.00
ATOM   3741 HJ21 POP Y  28     -73.687 196.330 -13.600  1.00  0.00
ATOM   3742 HJ22 POP Y  28     -75.307 195.780 -13.540  1.00  0.00
ATOM   3743  C2K POP Y  28     -75.107 197.820 -14.120  1.00  0.00
ATOM   3744 HK21 POP Y  28     -76.027 198.120 -13.620  1.00  0.00
ATOM   3745 HK22 POP Y  28     -74.427 198.670 -14.100  1.00  0.00
ATOM   3746  C2L POP Y  28     -75.417 197.530 -15.620  1.00  0.00
ATOM   3747 HL21 POP Y  28     -74.527 197.180 -16.150  1.00  0.00
ATOM   3748 HL22 POP Y  28     -76.287 196.870 -15.690  1.00  0.00
ATOM   3749  C2M POP Y  28     -75.857 198.810 -16.260  1.00  0.00
ATOM   3750 HM21 POP Y  28     -76.817 198.980 -15.780  1.00  0.00
ATOM   3751 HM22 POP Y  28     -75.177 199.610 -15.960  1.00  0.00
ATOM   3752  C2N POP Y  28     -76.117 198.720 -17.790  1.00  0.00
ATOM   3753 HN21 POP Y  28     -75.167 198.760 -18.320  1.00  0.00
ATOM   3754 HN22 POP Y  28     -76.627 197.780 -18.020  1.00  0.00
ATOM   3755  C2T POP Y  28     -76.937 199.930 -18.220  1.00  0.00
ATOM   3756 HT21 POP Y  28     -77.867 200.020 -17.660  1.00  0.00
ATOM   3757 HT22 POP Y  28     -76.437 200.900 -18.210  1.00  0.00
ATOM   3758 HT23 POP Y  28     -77.157 199.690 -19.270  1.00  0.00
ATOM   3759  C1T POP Y  29    -173.677 128.060 -19.080  1.00  0.00
ATOM   3760 HT11 POP Y  29    -172.917 127.550 -19.680  1.00  0.00
ATOM   3761 HT12 POP Y  29    -174.427 128.500 -19.730  1.00  0.00
ATOM   3762 HT13 POP Y  29    -173.267 128.870 -18.460  1.00  0.00
ATOM   3763  C1N POP Y  29    -174.197 127.010 -18.150  1.00  0.00
ATOM   3764 HN11 POP Y  29    -175.147 127.270 -17.670  1.00  0.00
ATOM   3765 HN12 POP Y  29    -173.497 126.780 -17.350  1.00  0.00
ATOM   3766  C1M POP Y  29    -174.277 125.780 -19.010  1.00  0.00
ATOM   3767 HM11 POP Y  29    -173.357 125.480 -19.520  1.00  0.00
ATOM   3768 HM12 POP Y  29    -174.917 126.110 -19.840  1.00  0.00
ATOM   3769  C1L POP Y  29    -174.937 124.580 -18.370  1.00  0.00
ATOM   3770 HL11 POP Y  29    -175.587 124.900 -17.550  1.00  0.00
ATOM   3771 HL12 POP Y  29    -174.167 123.970 -17.890  1.00  0.00
ATOM   3772  C1K POP Y  29    -175.797 123.690 -19.320  1.00  0.00
ATOM   3773 HK11 POP Y  29    -176.677 124.240 -19.650  1.00  0.00
ATOM   3774 HK12 POP Y  29    -176.217 122.830 -18.800  1.00  0.00
ATOM   3775  C1J POP Y  29    -175.087 123.180 -20.580  1.00  0.00
ATOM   3776 HJ11 POP Y  29    -174.027 122.990 -20.440  1.00  0.00
ATOM   3777 HJ12 POP Y  29    -175.147 123.880 -21.420  1.00  0.00
ATOM   3778  C1I POP Y  29    -175.767 121.870 -21.090  1.00  0.00
ATOM   3779 HI11 POP Y  29    -176.837 121.990 -21.300  1.00  0.00
ATOM   3780 HI12 POP Y  29    -175.607 121.130 -20.310  1.00  0.00
ATOM   3781  C1H POP Y  29    -175.097 121.420 -22.380  1.00  0.00
ATOM   3782 HH11 POP Y  29    -175.217 120.350 -22.560  1.00  0.00
ATOM   3783 HH12 POP Y  29    -174.007 121.440 -22.250  1.00  0.00
ATOM   3784  CZ2 POP Y  29    -175.467 122.170 -23.640  1.00  0.00
ATOM   3785  HZ2 POP Y  29    -175.137 123.210 -23.590  1.00  0.00
ATOM   3786  CZ1 POP Y  29    -176.217 121.820 -24.660  1.00  0.00
ATOM   3787  HZ1 POP Y  29    -176.617 122.560 -25.340  1.00  0.00
ATOM   3788  C1G POP Y  29    -176.817 120.490 -24.910  1.00  0.00
ATOM   3789 HG11 POP Y  29    -177.767 120.620 -25.420  1.00  0.00
ATOM   3790 HG12 POP Y  29    -176.937 119.990 -23.940  1.00  0.00
ATOM   3791  C1F POP Y  29    -175.857 119.660 -25.840  1.00  0.00
ATOM   3792 HF11 POP Y  29    -176.227 118.650 -25.680  1.00  0.00
ATOM   3793 HF12 POP Y  29    -174.827 119.800 -25.510  1.00  0.00
ATOM   3794  C1E POP Y  29    -176.037 119.890 -27.340  1.00  0.00
ATOM   3795 HE11 POP Y  29    -175.427 120.770 -27.570  1.00  0.00
ATOM   3796 HE12 POP Y  29    -177.087 120.060 -27.570  1.00  0.00
ATOM   3797  C1D POP Y  29    -175.417 118.720 -28.130  1.00  0.00
ATOM   3798 HD11 POP Y  29    -176.027 117.830 -27.980  1.00  0.00
ATOM   3799 HD12 POP Y  29    -174.367 118.560 -27.850  1.00  0.00
ATOM   3800  C1C POP Y  29    -175.567 119.040 -29.660  1.00  0.00
ATOM   3801 HC11 POP Y  29    -175.127 120.030 -29.830  1.00  0.00
ATOM   3802 HC12 POP Y  29    -176.617 118.910 -29.910  1.00  0.00
ATOM   3803  C1B POP Y  29    -174.777 118.020 -30.510  1.00  0.00
ATOM   3804 HB11 POP Y  29    -175.007 116.990 -30.220  1.00  0.00
ATOM   3805 HB12 POP Y  29    -173.727 118.140 -30.250  1.00  0.00
ATOM   3806  C1A POP Y  29    -174.947 118.230 -32.070  1.00  0.00
ATOM   3807 HA11 POP Y  29    -174.467 119.170 -32.360  1.00  0.00
ATOM   3808 HA12 POP Y  29    -175.977 118.560 -32.240  1.00  0.00
ATOM   3809  C81 POP Y  29    -174.607 117.090 -32.940  1.00  0.00
ATOM   3810  O81 POP Y  29    -175.377 116.090 -32.740  1.00  0.00
ATOM   3811  O71 POP Y  29    -174.157 117.220 -34.240  1.00  0.00
ATOM   3812  C7  POP Y  29    -173.377 116.080 -34.750  1.00  0.00
ATOM   3813  C6  POP Y  29    -173.507 116.210 -36.350  1.00  0.00
ATOM   3814  O4P POP Y  29    -174.817 115.670 -36.700  1.00  0.00
ATOM   3815  P   POP Y  29    -175.147 115.300 -38.260  1.00  0.00
ATOM   3816  O2P POP Y  29    -175.707 113.950 -38.490  1.00  0.00
ATOM   3817  O3P POP Y  29    -173.847 115.260 -39.080  1.00  0.00
ATOM   3818  O1P POP Y  29    -176.027 116.500 -38.730  1.00  0.00
ATOM   3819  C5  POP Y  29    -175.457 117.770 -38.890  1.00  0.00
ATOM   3820  C4  POP Y  29    -174.807 117.860 -40.260  1.00  0.00
ATOM   3821  N   POP Y  29    -174.137 119.260 -40.370  1.00  0.00
ATOM   3822  C1  POP Y  29    -175.147 120.330 -40.500  1.00  0.00
ATOM   3823  H11 POP Y  29    -174.747 121.340 -40.620  1.00  0.00
ATOM   3824  H12 POP Y  29    -175.537 120.120 -41.500  1.00  0.00
ATOM   3825  H13 POP Y  29    -175.797 120.340 -39.630  1.00  0.00
ATOM   3826  C2  POP Y  29    -173.217 119.240 -41.680  1.00  0.00
ATOM   3827  H21 POP Y  29    -172.337 118.630 -41.490  1.00  0.00
ATOM   3828  H22 POP Y  29    -173.797 118.640 -42.380  1.00  0.00
ATOM   3829  H23 POP Y  29    -172.977 120.230 -42.060  1.00  0.00
ATOM   3830  C3  POP Y  29    -173.237 119.650 -39.240  1.00  0.00
ATOM   3831  H31 POP Y  29    -172.357 119.040 -39.030  1.00  0.00
ATOM   3832  H32 POP Y  29    -172.897 120.670 -39.450  1.00  0.00
ATOM   3833  H33 POP Y  29    -173.677 119.830 -38.250  1.00  0.00
ATOM   3834  H41 POP Y  29    -174.087 117.050 -40.390  1.00  0.00
ATOM   3835  H42 POP Y  29    -175.527 117.690 -41.070  1.00  0.00
ATOM   3836  H51 POP Y  29    -174.827 118.080 -38.060  1.00  0.00
ATOM   3837  H52 POP Y  29    -176.287 118.480 -38.950  1.00  0.00
ATOM   3838  H61 POP Y  29    -172.707 115.610 -36.780  1.00  0.00
ATOM   3839  H62 POP Y  29    -173.457 117.260 -36.640  1.00  0.00
ATOM   3840  H7  POP Y  29    -173.767 115.110 -34.440  1.00  0.00
ATOM   3841  C72 POP Y  29    -171.917 116.120 -34.280  1.00  0.00
ATOM   3842 H271 POP Y  29    -171.277 115.350 -34.730  1.00  0.00
ATOM   3843 H272 POP Y  29    -171.587 117.150 -34.430  1.00  0.00
ATOM   3844  O72 POP Y  29    -171.877 115.830 -32.880  1.00  0.00
ATOM   3845  C82 POP Y  29    -170.697 115.440 -32.330  1.00  0.00
ATOM   3846  O82 POP Y  29    -169.607 115.640 -32.920  1.00  0.00
ATOM   3847  C2A POP Y  29    -170.617 115.580 -30.790  1.00  0.00
ATOM   3848 HA21 POP Y  29    -171.347 114.910 -30.320  1.00  0.00
ATOM   3849 HA22 POP Y  29    -169.597 115.330 -30.490  1.00  0.00
ATOM   3850  C2B POP Y  29    -170.727 117.090 -30.390  1.00  0.00
ATOM   3851 HB21 POP Y  29    -169.857 117.670 -30.710  1.00  0.00
ATOM   3852 HB22 POP Y  29    -171.617 117.560 -30.820  1.00  0.00
ATOM   3853  C2C POP Y  29    -170.927 117.220 -28.850  1.00  0.00
ATOM   3854 HC21 POP Y  29    -171.837 116.650 -28.650  1.00  0.00
ATOM   3855 HC22 POP Y  29    -170.117 116.730 -28.310  1.00  0.00
ATOM   3856  C2D POP Y  29    -171.117 118.700 -28.590  1.00  0.00
ATOM   3857 HD21 POP Y  29    -170.337 119.310 -29.050  1.00  0.00
ATOM   3858 HD22 POP Y  29    -172.017 118.990 -29.140  1.00  0.00
ATOM   3859  C2E POP Y  29    -171.217 119.070 -27.100  1.00  0.00
ATOM   3860 HE21 POP Y  29    -172.017 118.460 -26.680  1.00  0.00
ATOM   3861 HE22 POP Y  29    -170.307 118.800 -26.560  1.00  0.00
ATOM   3862  C2F POP Y  29    -171.377 120.560 -26.920  1.00  0.00
ATOM   3863 HF21 POP Y  29    -170.597 121.150 -27.420  1.00  0.00
ATOM   3864 HF22 POP Y  29    -172.347 120.780 -27.370  1.00  0.00
ATOM   3865  C2G POP Y  29    -171.477 121.100 -25.500  1.00  0.00
ATOM   3866 HG21 POP Y  29    -172.407 120.790 -25.020  1.00  0.00
ATOM   3867 HG22 POP Y  29    -170.717 120.690 -24.830  1.00  0.00
ATOM   3868  C2H POP Y  29    -171.417 122.630 -25.380  1.00  0.00
ATOM   3869 HH21 POP Y  29    -170.457 123.000 -25.720  1.00  0.00
ATOM   3870 HH22 POP Y  29    -172.087 123.100 -26.110  1.00  0.00
ATOM   3871  C2I POP Y  29    -171.677 123.200 -24.040  1.00  0.00
ATOM   3872 HI21 POP Y  29    -172.617 122.830 -23.640  1.00  0.00
ATOM   3873 HI22 POP Y  29    -170.857 122.870 -23.400  1.00  0.00
ATOM   3874  C2J POP Y  29    -171.797 124.760 -23.950  1.00  0.00
ATOM   3875 HJ21 POP Y  29    -170.847 125.040 -24.430  1.00  0.00
ATOM   3876 HJ22 POP Y  29    -172.597 125.120 -24.600  1.00  0.00
ATOM   3877  C2K POP Y  29    -171.887 125.150 -22.450  1.00  0.00
ATOM   3878 HK21 POP Y  29    -172.937 125.210 -22.150  1.00  0.00
ATOM   3879 HK22 POP Y  29    -171.437 124.340 -21.870  1.00  0.00
ATOM   3880  C2L POP Y  29    -171.287 126.540 -22.050  1.00  0.00
ATOM   3881 HL21 POP Y  29    -171.297 126.670 -20.970  1.00  0.00
ATOM   3882 HL22 POP Y  29    -170.237 126.580 -22.330  1.00  0.00
ATOM   3883  C2M POP Y  29    -172.017 127.720 -22.670  1.00  0.00
ATOM   3884 HM21 POP Y  29    -172.037 127.700 -23.760  1.00  0.00
ATOM   3885 HM22 POP Y  29    -173.097 127.690 -22.510  1.00  0.00
ATOM   3886  C2N POP Y  29    -171.617 129.120 -22.150  1.00  0.00
ATOM   3887 HN21 POP Y  29    -172.497 129.700 -22.430  1.00  0.00
ATOM   3888 HN22 POP Y  29    -171.517 129.170 -21.060  1.00  0.00
ATOM   3889  C2T POP Y  29    -170.357 129.690 -22.860  1.00  0.00
ATOM   3890 HT21 POP Y  29    -169.507 129.000 -22.810  1.00  0.00
ATOM   3891 HT22 POP Y  29    -170.617 129.890 -23.900  1.00  0.00
ATOM   3892 HT23 POP Y  29    -170.037 130.640 -22.420  1.00  0.00
ATOM   3893  C1T POP Y  30    -122.757 225.790  -4.090  1.00  0.00
ATOM   3894 HT11 POP Y  30    -122.637 225.280  -3.130  1.00  0.00
ATOM   3895 HT12 POP Y  30    -122.767 226.860  -3.880  1.00  0.00
ATOM   3896 HT13 POP Y  30    -123.747 225.550  -4.470  1.00  0.00
ATOM   3897  C1N POP Y  30    -121.727 225.350  -5.160  1.00  0.00
ATOM   3898 HN11 POP Y  30    -121.627 224.270  -5.280  1.00  0.00
ATOM   3899 HN12 POP Y  30    -120.697 225.710  -5.070  1.00  0.00
ATOM   3900  C1M POP Y  30    -122.277 225.860  -6.570  1.00  0.00
ATOM   3901 HM11 POP Y  30    -122.077 226.910  -6.780  1.00  0.00
ATOM   3902 HM12 POP Y  30    -123.347 225.680  -6.620  1.00  0.00
ATOM   3903  C1L POP Y  30    -121.577 225.160  -7.780  1.00  0.00
ATOM   3904 HL11 POP Y  30    -121.447 224.100  -7.550  1.00  0.00
ATOM   3905 HL12 POP Y  30    -120.537 225.500  -7.810  1.00  0.00
ATOM   3906  C1K POP Y  30    -122.267 225.490  -9.090  1.00  0.00
ATOM   3907 HK11 POP Y  30    -122.107 226.560  -9.250  1.00  0.00
ATOM   3908 HK12 POP Y  30    -123.327 225.270  -8.940  1.00  0.00
ATOM   3909  C1J POP Y  30    -121.627 224.640 -10.180  1.00  0.00
ATOM   3910 HJ11 POP Y  30    -122.057 224.800 -11.170  1.00  0.00
ATOM   3911 HJ12 POP Y  30    -121.777 223.560 -10.130  1.00  0.00
ATOM   3912  C1I POP Y  30    -120.187 224.900 -10.580  1.00  0.00
ATOM   3913 HI11 POP Y  30    -119.787 224.200 -11.320  1.00  0.00
ATOM   3914 HI12 POP Y  30    -119.527 224.760  -9.720  1.00  0.00
ATOM   3915  C1H POP Y  30    -120.057 226.280 -11.210  1.00  0.00
ATOM   3916 HH11 POP Y  30    -120.437 227.040 -10.520  1.00  0.00
ATOM   3917 HH12 POP Y  30    -120.767 226.210 -12.040  1.00  0.00
ATOM   3918  CZ2 POP Y  30    -118.617 226.480 -11.750  1.00  0.00
ATOM   3919  HZ2 POP Y  30    -118.427 226.030 -12.720  1.00  0.00
ATOM   3920  CZ1 POP Y  30    -117.677 227.190 -11.110  1.00  0.00
ATOM   3921  HZ1 POP Y  30    -116.737 227.250 -11.650  1.00  0.00
ATOM   3922  C1G POP Y  30    -117.807 227.880  -9.720  1.00  0.00
ATOM   3923 HG11 POP Y  30    -117.327 227.290  -8.940  1.00  0.00
ATOM   3924 HG12 POP Y  30    -118.857 227.850  -9.450  1.00  0.00
ATOM   3925  C1F POP Y  30    -117.297 229.290  -9.850  1.00  0.00
ATOM   3926 HF11 POP Y  30    -118.127 229.890 -10.230  1.00  0.00
ATOM   3927 HF12 POP Y  30    -116.477 229.310 -10.570  1.00  0.00
ATOM   3928  C1E POP Y  30    -116.847 229.820  -8.510  1.00  0.00
ATOM   3929 HE11 POP Y  30    -116.207 230.670  -8.740  1.00  0.00
ATOM   3930 HE12 POP Y  30    -116.307 229.130  -7.860  1.00  0.00
ATOM   3931  C1D POP Y  30    -118.067 230.280  -7.660  1.00  0.00
ATOM   3932 HD11 POP Y  30    -118.687 229.440  -7.330  1.00  0.00
ATOM   3933 HD12 POP Y  30    -118.727 230.790  -8.360  1.00  0.00
ATOM   3934  C1C POP Y  30    -117.617 231.170  -6.480  1.00  0.00
ATOM   3935 HC11 POP Y  30    -118.557 231.340  -5.950  1.00  0.00
ATOM   3936 HC12 POP Y  30    -117.117 232.060  -6.880  1.00  0.00
ATOM   3937  C1B POP Y  30    -116.647 230.450  -5.550  1.00  0.00
ATOM   3938 HB11 POP Y  30    -115.647 230.310  -5.970  1.00  0.00
ATOM   3939 HB12 POP Y  30    -117.107 229.490  -5.270  1.00  0.00
ATOM   3940  C1A POP Y  30    -116.467 231.190  -4.250  1.00  0.00
ATOM   3941 HA11 POP Y  30    -117.457 231.420  -3.850  1.00  0.00
ATOM   3942 HA12 POP Y  30    -115.987 232.140  -4.460  1.00  0.00
ATOM   3943  C81 POP Y  30    -115.827 230.480  -3.080  1.00  0.00
ATOM   3944  O81 POP Y  30    -114.587 230.640  -3.050  1.00  0.00
ATOM   3945  O71 POP Y  30    -116.277 229.250  -2.770  1.00  0.00
ATOM   3946  C7  POP Y  30    -115.717 228.530  -1.550  1.00  0.00
ATOM   3947  C6  POP Y  30    -116.057 229.300  -0.290  1.00  0.00
ATOM   3948  O4P POP Y  30    -117.477 228.990   0.110  1.00  0.00
ATOM   3949  P   POP Y  30    -118.007 229.470   1.560  1.00  0.00
ATOM   3950  O2P POP Y  30    -119.517 229.500   1.720  1.00  0.00
ATOM   3951  O3P POP Y  30    -117.727 230.870   1.940  1.00  0.00
ATOM   3952  O1P POP Y  30    -117.337 228.320   2.470  1.00  0.00
ATOM   3953  C5  POP Y  30    -116.347 228.680   3.450  1.00  0.00
ATOM   3954  C4  POP Y  30    -115.807 227.350   4.070  1.00  0.00
ATOM   3955  N   POP Y  30    -115.007 227.670   5.350  1.00  0.00
ATOM   3956  C1  POP Y  30    -115.887 228.200   6.510  1.00  0.00
ATOM   3957  H11 POP Y  30    -116.477 229.050   6.170  1.00  0.00
ATOM   3958  H12 POP Y  30    -116.457 227.360   6.890  1.00  0.00
ATOM   3959  H13 POP Y  30    -115.237 228.510   7.330  1.00  0.00
ATOM   3960  C2  POP Y  30    -113.957 228.730   5.020  1.00  0.00
ATOM   3961  H21 POP Y  30    -113.387 229.120   5.870  1.00  0.00
ATOM   3962  H22 POP Y  30    -113.287 228.350   4.260  1.00  0.00
ATOM   3963  H23 POP Y  30    -114.507 229.570   4.600  1.00  0.00
ATOM   3964  C3  POP Y  30    -114.347 226.510   5.980  1.00  0.00
ATOM   3965  H31 POP Y  30    -113.717 226.890   6.780  1.00  0.00
ATOM   3966  H32 POP Y  30    -115.057 225.760   6.330  1.00  0.00
ATOM   3967  H33 POP Y  30    -113.697 225.990   5.280  1.00  0.00
ATOM   3968  H41 POP Y  30    -116.667 226.710   4.260  1.00  0.00
ATOM   3969  H42 POP Y  30    -115.087 226.900   3.390  1.00  0.00
ATOM   3970  H51 POP Y  30    -116.837 229.180   4.290  1.00  0.00
ATOM   3971  H52 POP Y  30    -115.497 229.190   3.000  1.00  0.00
ATOM   3972  H61 POP Y  30    -115.987 230.380  -0.460  1.00  0.00
ATOM   3973  H62 POP Y  30    -115.357 228.990   0.490  1.00  0.00
ATOM   3974  H7  POP Y  30    -114.627 228.460  -1.660  1.00  0.00
ATOM   3975  C72 POP Y  30    -116.167 227.080  -1.600  1.00  0.00
ATOM   3976 H271 POP Y  30    -115.917 226.590  -0.660  1.00  0.00
ATOM   3977 H272 POP Y  30    -117.217 226.970  -1.890  1.00  0.00
ATOM   3978  O72 POP Y  30    -115.357 226.440  -2.550  1.00  0.00
ATOM   3979  C82 POP Y  30    -115.567 225.090  -2.690  1.00  0.00
ATOM   3980  O82 POP Y  30    -116.657 224.590  -2.480  1.00  0.00
ATOM   3981  C2A POP Y  30    -115.117 224.620  -4.010  1.00  0.00
ATOM   3982 HA21 POP Y  30    -114.057 224.840  -4.160  1.00  0.00
ATOM   3983 HA22 POP Y  30    -115.077 223.540  -3.890  1.00  0.00
ATOM   3984  C2B POP Y  30    -115.887 225.050  -5.260  1.00  0.00
ATOM   3985 HB21 POP Y  30    -116.957 224.840  -5.160  1.00  0.00
ATOM   3986 HB22 POP Y  30    -115.747 226.130  -5.350  1.00  0.00
ATOM   3987  C2C POP Y  30    -115.447 224.170  -6.510  1.00  0.00
ATOM   3988 HC21 POP Y  30    -114.367 224.060  -6.550  1.00  0.00
ATOM   3989 HC22 POP Y  30    -116.017 223.230  -6.520  1.00  0.00
ATOM   3990  C2D POP Y  30    -115.807 224.850  -7.870  1.00  0.00
ATOM   3991 HD21 POP Y  30    -116.887 224.770  -8.060  1.00  0.00
ATOM   3992 HD22 POP Y  30    -115.487 225.890  -7.830  1.00  0.00
ATOM   3993  C2E POP Y  30    -115.247 223.970  -9.010  1.00  0.00
ATOM   3994 HE21 POP Y  30    -114.167 224.120  -9.090  1.00  0.00
ATOM   3995 HE22 POP Y  30    -115.647 222.960  -8.890  1.00  0.00
ATOM   3996  C2F POP Y  30    -115.867 224.390 -10.320  1.00  0.00
ATOM   3997 HF21 POP Y  30    -116.947 224.440 -10.160  1.00  0.00
ATOM   3998 HF22 POP Y  30    -115.627 225.430 -10.540  1.00  0.00
ATOM   3999  C2G POP Y  30    -115.417 223.520 -11.550  1.00  0.00
ATOM   4000 HG21 POP Y  30    -114.327 223.600 -11.660  1.00  0.00
ATOM   4001 HG22 POP Y  30    -115.737 222.490 -11.480  1.00  0.00
ATOM   4002  C2H POP Y  30    -116.097 224.150 -12.840  1.00  0.00
ATOM   4003 HH21 POP Y  30    -117.097 223.720 -12.850  1.00  0.00
ATOM   4004 HH22 POP Y  30    -116.067 225.240 -12.730  1.00  0.00
ATOM   4005  C2I POP Y  30    -115.537 223.700 -14.190  1.00  0.00
ATOM   4006 HI21 POP Y  30    -114.557 224.180 -14.310  1.00  0.00
ATOM   4007 HI22 POP Y  30    -115.327 222.630 -14.130  1.00  0.00
ATOM   4008  C2J POP Y  30    -116.457 223.900 -15.410  1.00  0.00
ATOM   4009 HJ21 POP Y  30    -117.527 223.710 -15.250  1.00  0.00
ATOM   4010 HJ22 POP Y  30    -116.407 224.980 -15.530  1.00  0.00
ATOM   4011  C2K POP Y  30    -115.887 223.060 -16.630  1.00  0.00
ATOM   4012 HK21 POP Y  30    -114.807 223.190 -16.550  1.00  0.00
ATOM   4013 HK22 POP Y  30    -116.237 222.030 -16.520  1.00  0.00
ATOM   4014  C2L POP Y  30    -116.577 223.580 -17.910  1.00  0.00
ATOM   4015 HL21 POP Y  30    -117.637 223.320 -17.830  1.00  0.00
ATOM   4016 HL22 POP Y  30    -116.537 224.670 -17.830  1.00  0.00
ATOM   4017  C2M POP Y  30    -116.097 222.990 -19.260  1.00  0.00
ATOM   4018 HM21 POP Y  30    -115.007 223.050 -19.350  1.00  0.00
ATOM   4019 HM22 POP Y  30    -116.147 221.900 -19.220  1.00  0.00
ATOM   4020  C2N POP Y  30    -116.767 223.560 -20.530  1.00  0.00
ATOM   4021 HN21 POP Y  30    -117.847 223.430 -20.450  1.00  0.00
ATOM   4022 HN22 POP Y  30    -116.587 224.640 -20.610  1.00  0.00
ATOM   4023  C2T POP Y  30    -116.167 222.940 -21.830  1.00  0.00
ATOM   4024 HT21 POP Y  30    -116.477 221.900 -21.980  1.00  0.00
ATOM   4025 HT22 POP Y  30    -116.657 223.430 -22.680  1.00  0.00
ATOM   4026 HT23 POP Y  30    -115.097 223.110 -21.940  1.00  0.00
ATOM   4027  C1T POP Y  31    -136.347  95.360 -19.870  1.00  0.00
ATOM   4028 HT11 POP Y  31    -135.697  96.200 -19.630  1.00  0.00
ATOM   4029 HT12 POP Y  31    -137.257  95.670 -20.400  1.00  0.00
ATOM   4030 HT13 POP Y  31    -136.777  94.920 -18.970  1.00  0.00
ATOM   4031  C1N POP Y  31    -135.577 233.350 -20.620  1.00  0.00
ATOM   4032 HN11 POP Y  31    -134.657 233.180 -20.050  1.00  0.00
ATOM   4033 HN12 POP Y  31    -135.417  94.700 -21.600  1.00  0.00
ATOM   4034  C1M POP Y  31    -136.357 232.070 -20.840  1.00  0.00
ATOM   4035 HM11 POP Y  31    -136.817 231.840 -19.880  1.00  0.00
ATOM   4036 HM12 POP Y  31    -135.767 231.200 -21.140  1.00  0.00
ATOM   4037  C1L POP Y  31    -137.517 232.100 -21.890  1.00  0.00
ATOM   4038 HL11 POP Y  31    -138.307 232.800 -21.600  1.00  0.00
ATOM   4039 HL12 POP Y  31    -137.907 231.080 -21.970  1.00  0.00
ATOM   4040  C1K POP Y  31    -137.007 232.430 -23.370  1.00  0.00
ATOM   4041 HK11 POP Y  31    -136.347 231.640 -23.710  1.00  0.00
ATOM   4042 HK12 POP Y  31    -136.437 233.360 -23.390  1.00  0.00
ATOM   4043  C1J POP Y  31    -138.177 232.680 -24.280  1.00  0.00
ATOM   4044 HJ11 POP Y  31    -137.827 233.400 -25.020  1.00  0.00
ATOM   4045 HJ12 POP Y  31    -139.007 233.220 -23.830  1.00  0.00
ATOM   4046  C1I POP Y  31    -138.847 231.460 -24.920  1.00  0.00
ATOM   4047 HI11 POP Y  31    -139.327 230.870 -24.140  1.00  0.00
ATOM   4048 HI12 POP Y  31    -137.997 230.880 -25.300  1.00  0.00
ATOM   4049  C1H POP Y  31    -139.777 231.790 -26.060  1.00  0.00
ATOM   4050 HH11 POP Y  31    -139.227 232.310 -26.850  1.00  0.00
ATOM   4051 HH12 POP Y  31    -140.527 232.380 -25.540  1.00  0.00
ATOM   4052  CZ2 POP Y  31    -140.487 230.640 -26.710  1.00  0.00
ATOM   4053  HZ2 POP Y  31    -141.177 230.160 -26.020  1.00  0.00
ATOM   4054  CZ1 POP Y  31    -140.477 230.260 -27.970  1.00  0.00
ATOM   4055  HZ1 POP Y  31    -141.037 229.390 -28.300  1.00  0.00
ATOM   4056  C1G POP Y  31    -139.647 230.780 -29.150  1.00  0.00
ATOM   4057 HG11 POP Y  31    -139.437 229.910 -29.770  1.00  0.00
ATOM   4058 HG12 POP Y  31    -138.667 231.130 -28.810  1.00  0.00
ATOM   4059  C1F POP Y  31    -140.507 231.780 -29.990  1.00  0.00
ATOM   4060 HF11 POP Y  31    -141.287 232.230 -29.370  1.00  0.00
ATOM   4061 HF12 POP Y  31    -141.127 231.230 -30.700  1.00  0.00
ATOM   4062  C1E POP Y  31    -139.657 232.800 -30.690  1.00  0.00
ATOM   4063 HE11 POP Y  31    -139.017 232.280 -31.400  1.00  0.00
ATOM   4064 HE12 POP Y  31    -138.987 233.270 -29.970  1.00  0.00
ATOM   4065  C1D POP Y  31    -140.477  94.750 -31.420  1.00  0.00
ATOM   4066 HD11 POP Y  31    -141.217  95.280 -30.820  1.00  0.00
ATOM   4067 HD12 POP Y  31    -141.027 233.330 -32.210  1.00  0.00
ATOM   4068  C1C POP Y  31    -139.607  95.850 -31.960  1.00  0.00
ATOM   4069 HC11 POP Y  31    -138.727  95.450 -32.470  1.00  0.00
ATOM   4070 HC12 POP Y  31    -139.117  96.430 -31.170  1.00  0.00
ATOM   4071  C1B POP Y  31    -140.377  96.860 -32.910  1.00  0.00
ATOM   4072 HB11 POP Y  31    -141.117  97.390 -32.310  1.00  0.00
ATOM   4073 HB12 POP Y  31    -140.967  96.280 -33.620  1.00  0.00
ATOM   4074  C1A POP Y  31    -139.467  97.900 -33.660  1.00  0.00
ATOM   4075 HA11 POP Y  31    -139.007  98.540 -32.890  1.00  0.00
ATOM   4076 HA12 POP Y  31    -140.177  98.600 -34.110  1.00  0.00
ATOM   4077  C81 POP Y  31    -138.537  97.330 -34.700  1.00  0.00
ATOM   4078  O81 POP Y  31    -138.917  96.300 -35.390  1.00  0.00
ATOM   4079  O71 POP Y  31    -137.247  97.330 -34.290  1.00  0.00
ATOM   4080  C7  POP Y  31    -136.237  96.420 -34.890  1.00  0.00
ATOM   4081  C6  POP Y  31    -136.127  96.720 -36.400  1.00  0.00
ATOM   4082  O4P POP Y  31    -135.577  98.080 -36.520  1.00  0.00
ATOM   4083  P   POP Y  31    -134.757  98.390 -37.840  1.00  0.00
ATOM   4084  O2P POP Y  31    -135.607  98.640 -39.030  1.00  0.00
ATOM   4085  O3P POP Y  31    -133.827  97.290 -38.100  1.00  0.00
ATOM   4086  O1P POP Y  31    -133.947  99.710 -37.430  1.00  0.00
ATOM   4087  C5  POP Y  31    -133.437 100.620 -38.370  1.00  0.00
ATOM   4088  C4  POP Y  31    -132.777 101.870 -37.650  1.00  0.00
ATOM   4089  N   POP Y  31    -132.247 102.880 -38.680  1.00  0.00
ATOM   4090  C1  POP Y  31    -133.367 103.710 -39.260  1.00  0.00
ATOM   4091  H11 POP Y  31    -132.987 104.130 -40.190  1.00  0.00
ATOM   4092  H12 POP Y  31    -134.137 103.070 -39.680  1.00  0.00
ATOM   4093  H13 POP Y  31    -133.777 104.470 -38.590  1.00  0.00
ATOM   4094  C2  POP Y  31    -131.517 102.290 -39.910  1.00  0.00
ATOM   4095  H21 POP Y  31    -132.337 101.940 -40.540  1.00  0.00
ATOM   4096  H22 POP Y  31    -131.007 103.000 -40.560  1.00  0.00
ATOM   4097  H23 POP Y  31    -130.817 101.540 -39.530  1.00  0.00
ATOM   4098  C3  POP Y  31    -131.397 103.850 -37.980  1.00  0.00
ATOM   4099  H31 POP Y  31    -131.057 104.590 -38.700  1.00  0.00
ATOM   4100  H32 POP Y  31    -131.967 104.340 -37.190  1.00  0.00
ATOM   4101  H33 POP Y  31    -130.457 103.480 -37.570  1.00  0.00
ATOM   4102  H41 POP Y  31    -133.597 102.370 -37.140  1.00  0.00
ATOM   4103  H42 POP Y  31    -131.997 101.590 -36.950  1.00  0.00
ATOM   4104  H51 POP Y  31    -134.367 100.960 -38.840  1.00  0.00
ATOM   4105  H52 POP Y  31    -132.777 100.110 -39.070  1.00  0.00
ATOM   4106  H61 POP Y  31    -136.997  96.510 -37.010  1.00  0.00
ATOM   4107  H62 POP Y  31    -135.327  96.090 -36.780  1.00  0.00
ATOM   4108  H7  POP Y  31    -136.547  95.390 -34.680  1.00  0.00
ATOM   4109  C72 POP Y  31    -134.847  96.540 -34.100  1.00  0.00
ATOM   4110 H271 POP Y  31    -134.177  95.950 -34.720  1.00  0.00
ATOM   4111 H272 POP Y  31    -134.527  97.580 -34.210  1.00  0.00
ATOM   4112  O72 POP Y  31    -134.837  96.020 -32.750  1.00  0.00
ATOM   4113  C82 POP Y  31    -133.587  95.820 -32.200  1.00  0.00
ATOM   4114  O82 POP Y  31    -132.677  96.630 -32.570  1.00  0.00
ATOM   4115  C2A POP Y  31    -133.567  95.450 -30.720  1.00  0.00
ATOM   4116 HA21 POP Y  31    -132.517  95.360 -30.420  1.00  0.00
ATOM   4117 HA22 POP Y  31    -134.017  96.220 -30.090  1.00  0.00
ATOM   4118  C2B POP Y  31    -134.327 233.210 -30.490  1.00  0.00
ATOM   4119 HB21 POP Y  31    -135.347 233.210 -30.890  1.00  0.00
ATOM   4120 HB22 POP Y  31    -133.797 232.360 -30.930  1.00  0.00
ATOM   4121  C2C POP Y  31    -134.517 232.720 -29.020  1.00  0.00
ATOM   4122 HC21 POP Y  31    -135.347 233.350 -28.690  1.00  0.00
ATOM   4123 HC22 POP Y  31    -134.867 231.680 -29.000  1.00  0.00
ATOM   4124  C2D POP Y  31    -133.187 232.840 -28.170  1.00  0.00
ATOM   4125 HD21 POP Y  31    -132.287 232.570 -28.730  1.00  0.00
ATOM   4126 HD22 POP Y  31    -132.997  94.780 -27.950  1.00  0.00
ATOM   4127  C2E POP Y  31    -133.317 231.980 -26.910  1.00  0.00
ATOM   4128 HE21 POP Y  31    -134.137 232.420 -26.340  1.00  0.00
ATOM   4129 HE22 POP Y  31    -133.697 230.980 -27.120  1.00  0.00
ATOM   4130  C2F POP Y  31    -132.047 231.930 -26.130  1.00  0.00
ATOM   4131 HF21 POP Y  31    -132.297 231.190 -25.360  1.00  0.00
ATOM   4132 HF22 POP Y  31    -131.347 231.520 -26.860  1.00  0.00
ATOM   4133  C2G POP Y  31    -131.617 233.220 -25.400  1.00  0.00
ATOM   4134 HG21 POP Y  31    -130.597 233.120 -25.020  1.00  0.00
ATOM   4135 HG22 POP Y  31    -131.517  94.930 -26.120  1.00  0.00
ATOM   4136  C2H POP Y  31    -132.527 233.640 -24.230  1.00  0.00
ATOM   4137 HH21 POP Y  31    -133.577 233.750 -24.520  1.00  0.00
ATOM   4138 HH22 POP Y  31    -132.647 232.870 -23.470  1.00  0.00
ATOM   4139  C2I POP Y  31    -132.077  95.910 -23.610  1.00  0.00
ATOM   4140 HI21 POP Y  31    -130.987  95.930 -23.590  1.00  0.00
ATOM   4141 HI22 POP Y  31    -132.397  96.730 -24.250  1.00  0.00
ATOM   4142  C2J POP Y  31    -132.597  96.090 -22.130  1.00  0.00
ATOM   4143 HJ21 POP Y  31    -133.687  96.090 -22.160  1.00  0.00
ATOM   4144 HJ22 POP Y  31    -132.207  95.330 -21.450  1.00  0.00
ATOM   4145  C2K POP Y  31    -132.147  97.480 -21.640  1.00  0.00
ATOM   4146 HK21 POP Y  31    -131.057  97.470 -21.670  1.00  0.00
ATOM   4147 HK22 POP Y  31    -132.757  98.170 -22.220  1.00  0.00
ATOM   4148  C2L POP Y  31    -132.377  97.700 -20.090  1.00  0.00
ATOM   4149 HL21 POP Y  31    -133.457  97.790 -19.940  1.00  0.00
ATOM   4150 HL22 POP Y  31    -132.067  96.850 -19.480  1.00  0.00
ATOM   4151  C2M POP Y  31    -131.867  99.030 -19.500  1.00  0.00
ATOM   4152 HM21 POP Y  31    -130.787  98.990 -19.380  1.00  0.00
ATOM   4153 HM22 POP Y  31    -132.077  99.860 -20.170  1.00  0.00
ATOM   4154  C2N POP Y  31    -132.497  99.460 -18.150  1.00  0.00
ATOM   4155 HN21 POP Y  31    -132.227 100.500 -17.950  1.00  0.00
ATOM   4156 HN22 POP Y  31    -133.567  99.430 -18.360  1.00  0.00
ATOM   4157  C2T POP Y  31    -132.157  98.660 -16.930  1.00  0.00
ATOM   4158 HT21 POP Y  31    -131.077  98.770 -16.790  1.00  0.00
ATOM   4159 HT22 POP Y  31    -132.587  98.990 -15.980  1.00  0.00
ATOM   4160 HT23 POP Y  31    -132.337  97.610 -17.150  1.00  0.00
ATOM   4161  C1T POP Y  32    -160.527 169.170 -23.190  1.00  0.00
ATOM   4162 HT11 POP Y  32    -160.107 168.490 -22.450  1.00  0.00
ATOM   4163 HT12 POP Y  32    -160.127 168.760 -24.120  1.00  0.00
ATOM   4164 HT13 POP Y  32    -160.057 170.120 -22.910  1.00  0.00
ATOM   4165  C1N POP Y  32    -162.057 169.230 -23.000  1.00  0.00
ATOM   4166 HN11 POP Y  32    -162.547 169.680 -23.860  1.00  0.00
ATOM   4167 HN12 POP Y  32    -162.337 169.810 -22.120  1.00  0.00
ATOM   4168  C1M POP Y  32    -162.557 167.810 -22.800  1.00  0.00
ATOM   4169 HM11 POP Y  32    -162.307 167.500 -21.780  1.00  0.00
ATOM   4170 HM12 POP Y  32    -162.077 167.110 -23.480  1.00  0.00
ATOM   4171  C1L POP Y  32    -164.127 167.710 -22.970  1.00  0.00
ATOM   4172 HL11 POP Y  32    -164.477 167.880 -23.990  1.00  0.00
ATOM   4173 HL12 POP Y  32    -164.587 168.500 -22.370  1.00  0.00
ATOM   4174  C1K POP Y  32    -164.547 166.310 -22.480  1.00  0.00
ATOM   4175 HK11 POP Y  32    -164.337 166.220 -21.410  1.00  0.00
ATOM   4176 HK12 POP Y  32    -163.877 165.550 -22.900  1.00  0.00
ATOM   4177  C1J POP Y  32    -166.027 166.080 -22.490  1.00  0.00
ATOM   4178 HJ11 POP Y  32    -166.407 166.340 -23.480  1.00  0.00
ATOM   4179 HJ12 POP Y  32    -166.397 166.860 -21.820  1.00  0.00
ATOM   4180  C1I POP Y  32    -166.367 164.590 -22.190  1.00  0.00
ATOM   4181 HI11 POP Y  32    -166.047 164.450 -21.150  1.00  0.00
ATOM   4182 HI12 POP Y  32    -165.747 164.010 -22.880  1.00  0.00
ATOM   4183  C1H POP Y  32    -167.837 164.340 -22.140  1.00  0.00
ATOM   4184 HH11 POP Y  32    -168.227 165.190 -21.580  1.00  0.00
ATOM   4185 HH12 POP Y  32    -168.047 163.450 -21.550  1.00  0.00
ATOM   4186  CZ2 POP Y  32    -168.387 164.130 -23.490  1.00  0.00
ATOM   4187  HZ2 POP Y  32    -168.707 165.090 -23.890  1.00  0.00
ATOM   4188  CZ1 POP Y  32    -168.677 163.070 -24.220  1.00  0.00
ATOM   4189  HZ1 POP Y  32    -169.207 163.230 -25.150  1.00  0.00
ATOM   4190  C1G POP Y  32    -168.287 161.660 -23.970  1.00  0.00
ATOM   4191 HG11 POP Y  32    -169.007 161.040 -24.520  1.00  0.00
ATOM   4192 HG12 POP Y  32    -168.227 161.560 -22.890  1.00  0.00
ATOM   4193  C1F POP Y  32    -166.877 161.420 -24.570  1.00  0.00
ATOM   4194 HF11 POP Y  32    -166.197 162.160 -24.140  1.00  0.00
ATOM   4195 HF12 POP Y  32    -166.917 161.540 -25.650  1.00  0.00
ATOM   4196  C1E POP Y  32    -166.447 160.040 -24.120  1.00  0.00
ATOM   4197 HE11 POP Y  32    -167.237 159.300 -24.300  1.00  0.00
ATOM   4198 HE12 POP Y  32    -166.307 159.950 -23.040  1.00  0.00
ATOM   4199  C1D POP Y  32    -165.057 159.710 -24.750  1.00  0.00
ATOM   4200 HD11 POP Y  32    -164.277 160.070 -24.070  1.00  0.00
ATOM   4201 HD12 POP Y  32    -164.947 160.210 -25.710  1.00  0.00
ATOM   4202  C1C POP Y  32    -164.797 158.210 -24.900  1.00  0.00
ATOM   4203 HC11 POP Y  32    -165.687 157.640 -25.160  1.00  0.00
ATOM   4204 HC12 POP Y  32    -164.477 157.830 -23.930  1.00  0.00
ATOM   4205  C1B POP Y  32    -163.737 157.930 -26.040  1.00  0.00
ATOM   4206 HB11 POP Y  32    -162.957 158.690 -26.010  1.00  0.00
ATOM   4207 HB12 POP Y  32    -164.197 157.900 -27.030  1.00  0.00
ATOM   4208  C1A POP Y  32    -163.117 156.500 -25.900  1.00  0.00
ATOM   4209 HA11 POP Y  32    -163.927 155.780 -26.020  1.00  0.00
ATOM   4210 HA12 POP Y  32    -162.727 156.320 -24.900  1.00  0.00
ATOM   4211  C81 POP Y  32    -162.047 156.330 -26.870  1.00  0.00
ATOM   4212  O81 POP Y  32    -162.087 155.200 -27.410  1.00  0.00
ATOM   4213  O71 POP Y  32    -160.807 156.970 -26.580  1.00  0.00
ATOM   4214  C7  POP Y  32    -159.657 156.520 -27.340  1.00  0.00
ATOM   4215  C6  POP Y  32    -159.697 157.070 -28.800  1.00  0.00
ATOM   4216  O4P POP Y  32    -159.607 158.530 -28.860  1.00  0.00
ATOM   4217  P   POP Y  32    -159.877 159.270 -30.250  1.00  0.00
ATOM   4218  O2P POP Y  32    -160.707 160.480 -30.260  1.00  0.00
ATOM   4219  O3P POP Y  32    -160.677 158.380 -31.100  1.00  0.00
ATOM   4220  O1P POP Y  32    -158.427 159.390 -30.670  1.00  0.00
ATOM   4221  C5  POP Y  32    -158.077 160.450 -31.540  1.00  0.00
ATOM   4222  C4  POP Y  32    -156.747 160.080 -32.120  1.00  0.00
ATOM   4223  N   POP Y  32    -156.147 161.310 -32.940  1.00  0.00
ATOM   4224  C1  POP Y  32    -157.137 161.650 -34.080  1.00  0.00
ATOM   4225  H11 POP Y  32    -157.077 160.910 -34.870  1.00  0.00
ATOM   4226  H12 POP Y  32    -158.197 161.700 -33.840  1.00  0.00
ATOM   4227  H13 POP Y  32    -156.827 162.570 -34.590  1.00  0.00
ATOM   4228  C2  POP Y  32    -154.797 160.940 -33.540  1.00  0.00
ATOM   4229  H21 POP Y  32    -154.817 160.040 -34.150  1.00  0.00
ATOM   4230  H22 POP Y  32    -154.307 161.710 -34.140  1.00  0.00
ATOM   4231  H23 POP Y  32    -154.047 160.770 -32.770  1.00  0.00
ATOM   4232  C3  POP Y  32    -155.957 162.540 -32.130  1.00  0.00
ATOM   4233  H31 POP Y  32    -156.757 162.720 -31.410  1.00  0.00
ATOM   4234  H32 POP Y  32    -155.057 162.450 -31.510  1.00  0.00
ATOM   4235  H33 POP Y  32    -155.737 163.380 -32.790  1.00  0.00
ATOM   4236  H41 POP Y  32    -155.957 159.920 -31.380  1.00  0.00
ATOM   4237  H42 POP Y  32    -156.807 159.200 -32.750  1.00  0.00
ATOM   4238  H51 POP Y  32    -157.887 161.360 -30.970  1.00  0.00
ATOM   4239  H52 POP Y  32    -158.837 160.540 -32.320  1.00  0.00
ATOM   4240  H61 POP Y  32    -160.637 156.670 -29.190  1.00  0.00
ATOM   4241  H62 POP Y  32    -158.867 156.650 -29.380  1.00  0.00
ATOM   4242  H7  POP Y  32    -159.657 155.430 -27.370  1.00  0.00
ATOM   4243  C72 POP Y  32    -158.397 157.150 -26.690  1.00  0.00
ATOM   4244 H271 POP Y  32    -157.567 157.320 -27.380  1.00  0.00
ATOM   4245 H272 POP Y  32    -158.757 158.110 -26.300  1.00  0.00
ATOM   4246  O72 POP Y  32    -157.997 156.330 -25.580  1.00  0.00
ATOM   4247  C82 POP Y  32    -156.997 155.420 -25.800  1.00  0.00
ATOM   4248  O82 POP Y  32    -157.117 154.790 -26.900  1.00  0.00
ATOM   4249  C2A POP Y  32    -156.327 154.670 -24.650  1.00  0.00
ATOM   4250 HA21 POP Y  32    -156.997 153.850 -24.360  1.00  0.00
ATOM   4251 HA22 POP Y  32    -155.377 154.210 -24.930  1.00  0.00
ATOM   4252  C2B POP Y  32    -155.987 155.730 -23.620  1.00  0.00
ATOM   4253 HB21 POP Y  32    -155.317 156.420 -24.120  1.00  0.00
ATOM   4254 HB22 POP Y  32    -156.917 156.210 -23.300  1.00  0.00
ATOM   4255  C2C POP Y  32    -155.127 155.150 -22.490  1.00  0.00
ATOM   4256 HC21 POP Y  32    -155.497 154.170 -22.210  1.00  0.00
ATOM   4257 HC22 POP Y  32    -154.087 154.960 -22.790  1.00  0.00
ATOM   4258  C2D POP Y  32    -154.887 156.180 -21.410  1.00  0.00
ATOM   4259 HD21 POP Y  32    -154.307 157.030 -21.770  1.00  0.00
ATOM   4260 HD22 POP Y  32    -155.857 156.410 -20.960  1.00  0.00
ATOM   4261  C2E POP Y  32    -154.047 155.580 -20.280  1.00  0.00
ATOM   4262 HE21 POP Y  32    -154.637 154.800 -19.790  1.00  0.00
ATOM   4263 HE22 POP Y  32    -153.197 155.030 -20.690  1.00  0.00
ATOM   4264  C2F POP Y  32    -153.597 156.670 -19.330  1.00  0.00
ATOM   4265 HF21 POP Y  32    -152.897 157.370 -19.780  1.00  0.00
ATOM   4266 HF22 POP Y  32    -154.427 157.280 -18.950  1.00  0.00
ATOM   4267  C2G POP Y  32    -152.907 156.060 -18.060  1.00  0.00
ATOM   4268 HG21 POP Y  32    -153.627 155.450 -17.510  1.00  0.00
ATOM   4269 HG22 POP Y  32    -152.017 155.520 -18.360  1.00  0.00
ATOM   4270  C2H POP Y  32    -152.447 157.160 -17.050  1.00  0.00
ATOM   4271 HH21 POP Y  32    -151.857 157.950 -17.530  1.00  0.00
ATOM   4272 HH22 POP Y  32    -153.317 157.670 -16.640  1.00  0.00
ATOM   4273  C2I POP Y  32    -151.537 156.500 -15.950  1.00  0.00
ATOM   4274 HI21 POP Y  32    -152.087 155.690 -15.460  1.00  0.00
ATOM   4275 HI22 POP Y  32    -150.727 155.960 -16.440  1.00  0.00
ATOM   4276  C2J POP Y  32    -151.087 157.630 -14.990  1.00  0.00
ATOM   4277 HJ21 POP Y  32    -150.547 158.340 -15.620  1.00  0.00
ATOM   4278 HJ22 POP Y  32    -151.997 158.070 -14.570  1.00  0.00
ATOM   4279  C2K POP Y  32    -150.157 157.190 -13.830  1.00  0.00
ATOM   4280 HK21 POP Y  32    -150.787 156.550 -13.210  1.00  0.00
ATOM   4281 HK22 POP Y  32    -149.397 156.550 -14.280  1.00  0.00
ATOM   4282  C2L POP Y  32    -149.527 158.350 -13.050  1.00  0.00
ATOM   4283 HL21 POP Y  32    -148.667 158.710 -13.620  1.00  0.00
ATOM   4284 HL22 POP Y  32    -150.327 159.040 -12.800  1.00  0.00
ATOM   4285  C2M POP Y  32    -148.997 157.830 -11.690  1.00  0.00
ATOM   4286 HM21 POP Y  32    -149.767 157.200 -11.240  1.00  0.00
ATOM   4287 HM22 POP Y  32    -148.037 157.330 -11.760  1.00  0.00
ATOM   4288  C2N POP Y  32    -148.777 159.020 -10.680  1.00  0.00
ATOM   4289 HN21 POP Y  32    -148.027 159.680 -11.140  1.00  0.00
ATOM   4290 HN22 POP Y  32    -149.707 159.580 -10.640  1.00  0.00
ATOM   4291  C2T POP Y  32    -148.327 158.560  -9.300  1.00  0.00
ATOM   4292 HT21 POP Y  32    -148.987 157.760  -8.950  1.00  0.00
ATOM   4293 HT22 POP Y  32    -147.327 158.120  -9.390  1.00  0.00
ATOM   4294 HT23 POP Y  32    -148.377 159.440  -8.670  1.00  0.00
ATOM   4295  C1T POP Y  33    -192.287  95.770 -13.930  1.00  0.00
ATOM   4296 HT11 POP Y  33    -193.037  96.520 -13.650  1.00  0.00
ATOM   4297 HT12 POP Y  33    -191.357  96.300 -14.150  1.00  0.00
ATOM   4298 HT13 POP Y  33    -192.627  95.110 -14.730  1.00  0.00
ATOM   4299  C1N POP Y  33    -191.957  95.020 -12.640  1.00  0.00
ATOM   4300 HN11 POP Y  33    -192.027  95.590 -11.710  1.00  0.00
ATOM   4301 HN12 POP Y  33    -190.947 233.730 -12.700  1.00  0.00
ATOM   4302  C1M POP Y  33    -192.837 232.840 -12.610  1.00  0.00
ATOM   4303 HM11 POP Y  33    -192.447 232.230 -11.790  1.00  0.00
ATOM   4304 HM12 POP Y  33    -192.807 232.200 -13.490  1.00  0.00
ATOM   4305  C1L POP Y  33     -49.797 233.270 -12.380  1.00  0.00
ATOM   4306 HL11 POP Y  33     -50.227 233.750 -13.260  1.00  0.00
ATOM   4307 HL12 POP Y  33     -49.867  94.970 -11.640  1.00  0.00
ATOM   4308  C1K POP Y  33     -50.617 232.020 -12.070  1.00  0.00
ATOM   4309 HK11 POP Y  33     -50.177 231.540 -11.190  1.00  0.00
ATOM   4310 HK12 POP Y  33     -50.477 231.280 -12.860  1.00  0.00
ATOM   4311  C1J POP Y  33     -52.147 232.360 -11.800  1.00  0.00
ATOM   4312 HJ11 POP Y  33     -52.587 232.770 -12.710  1.00  0.00
ATOM   4313 HJ12 POP Y  33     -52.247 233.070 -10.980  1.00  0.00
ATOM   4314  C1I POP Y  33     -53.047 231.150 -11.350  1.00  0.00
ATOM   4315 HI11 POP Y  33     -52.597 230.670 -10.480  1.00  0.00
ATOM   4316 HI12 POP Y  33     -53.187 230.500 -12.210  1.00  0.00
ATOM   4317  C1H POP Y  33     -54.497 231.550 -10.870  1.00  0.00
ATOM   4318 HH11 POP Y  33     -54.947 232.130 -11.680  1.00  0.00
ATOM   4319 HH12 POP Y  33     -54.397 232.140  -9.960  1.00  0.00
ATOM   4320  CZ2 POP Y  33     -55.317 230.340 -10.630  1.00  0.00
ATOM   4321  HZ2 POP Y  33     -55.667 229.870 -11.540  1.00  0.00
ATOM   4322  CZ1 POP Y  33     -55.687 229.880  -9.420  1.00  0.00
ATOM   4323  HZ1 POP Y  33     -56.247 228.940  -9.390  1.00  0.00
ATOM   4324  C1G POP Y  33     -55.387 230.600  -8.100  1.00  0.00
ATOM   4325 HG11 POP Y  33     -54.397 231.060  -8.030  1.00  0.00
ATOM   4326 HG12 POP Y  33     -55.307 229.930  -7.240  1.00  0.00
ATOM   4327  C1F POP Y  33     -56.437 231.720  -7.870  1.00  0.00
ATOM   4328 HF11 POP Y  33     -57.427 231.350  -7.620  1.00  0.00
ATOM   4329 HF12 POP Y  33     -56.537 232.220  -8.840  1.00  0.00
ATOM   4330  C1E POP Y  33     -55.957 232.820  -6.840  1.00  0.00
ATOM   4331 HE11 POP Y  33     -56.517 233.750  -6.930  1.00  0.00
ATOM   4332 HE12 POP Y  33     -54.997 233.130  -7.270  1.00  0.00
ATOM   4333  C1D POP Y  33     -55.867 232.260  -5.370  1.00  0.00
ATOM   4334 HD11 POP Y  33     -55.027 231.580  -5.220  1.00  0.00
ATOM   4335 HD12 POP Y  33     -56.827 231.820  -5.100  1.00  0.00
ATOM   4336  C1C POP Y  33     -55.737 233.450  -4.350  1.00  0.00
ATOM   4337 HC11 POP Y  33     -55.997 233.140  -3.340  1.00  0.00
ATOM   4338 HC12 POP Y  33     -56.407  95.180  -4.580  1.00  0.00
ATOM   4339  C1B POP Y  33     -54.247  94.870  -4.430  1.00  0.00
ATOM   4340 HB11 POP Y  33     -54.147  95.500  -5.310  1.00  0.00
ATOM   4341 HB12 POP Y  33     -53.557 233.140  -4.510  1.00  0.00
ATOM   4342  C1A POP Y  33     -53.777  95.680  -3.100  1.00  0.00
ATOM   4343 HA11 POP Y  33     -54.337  96.620  -3.060  1.00  0.00
ATOM   4344 HA12 POP Y  33     -52.707  95.890  -3.190  1.00  0.00
ATOM   4345  C81 POP Y  33     -53.857  94.920  -1.750  1.00  0.00
ATOM   4346  O81 POP Y  33     -53.067 233.020  -1.740  1.00  0.00
ATOM   4347  O71 POP Y  33     -53.767  95.770  -0.690  1.00  0.00
ATOM   4348  C7  POP Y  33     -53.367  95.140   0.570  1.00  0.00
ATOM   4349  C6  POP Y  33     -53.027  96.280   1.490  1.00  0.00
ATOM   4350  O4P POP Y  33     -54.197  97.020   1.680  1.00  0.00
ATOM   4351  P   POP Y  33     -54.147  98.090   2.880  1.00  0.00
ATOM   4352  O2P POP Y  33     -54.677  97.560   4.150  1.00  0.00
ATOM   4353  O3P POP Y  33     -54.837  99.390   2.460  1.00  0.00
ATOM   4354  O1P POP Y  33     -52.587  98.510   2.940  1.00  0.00
ATOM   4355  C5  POP Y  33     -52.117  99.300   4.090  1.00  0.00
ATOM   4356  C4  POP Y  33     -52.437 100.860   4.010  1.00  0.00
ATOM   4357  N   POP Y  33     -52.047 101.550   5.390  1.00  0.00
ATOM   4358  C1  POP Y  33     -50.627 101.230   5.730  1.00  0.00
ATOM   4359  H11 POP Y  33     -50.037 101.540   4.860  1.00  0.00
ATOM   4360  H12 POP Y  33     -50.287 101.680   6.660  1.00  0.00
ATOM   4361  H13 POP Y  33     -50.467 100.150   5.790  1.00  0.00
ATOM   4362  C2  POP Y  33     -52.977 101.000   6.480  1.00  0.00
ATOM   4363  H21 POP Y  33     -52.657 101.240   7.500  1.00  0.00
ATOM   4364  H22 POP Y  33     -53.967 101.450   6.380  1.00  0.00
ATOM   4365  H23 POP Y  33     -53.137  99.930   6.350  1.00  0.00
ATOM   4366  C3  POP Y  33     -52.217 103.070   5.500  1.00  0.00
ATOM   4367  H31 POP Y  33     -51.367 103.560   5.020  1.00  0.00
ATOM   4368  H32 POP Y  33     -53.197 103.460   5.210  1.00  0.00
ATOM   4369  H33 POP Y  33     -52.107 103.330   6.560  1.00  0.00
ATOM   4370  H41 POP Y  33     -51.837 101.370   3.250  1.00  0.00
ATOM   4371  H42 POP Y  33     -53.507 100.860   3.790  1.00  0.00
ATOM   4372  H51 POP Y  33     -51.047  99.090   4.180  1.00  0.00
ATOM   4373  H52 POP Y  33     -52.407  98.770   5.000  1.00  0.00
ATOM   4374  H61 POP Y  33     -52.287  96.910   1.000  1.00  0.00
ATOM   4375  H62 POP Y  33     -52.627  95.860   2.420  1.00  0.00
ATOM   4376  H7  POP Y  33     -52.457 233.660   0.460  1.00  0.00
ATOM   4377  C72 POP Y  33     -54.577 233.440   1.070  1.00  0.00
ATOM   4378 H271 POP Y  33     -54.307 232.950   2.000  1.00  0.00
ATOM   4379 H272 POP Y  33     -55.437  94.950   1.340  1.00  0.00
ATOM   4380  O72 POP Y  33     -54.977 232.370   0.200  1.00  0.00
ATOM   4381  C82 POP Y  33     -56.057 231.660   0.550  1.00  0.00
ATOM   4382  O82 POP Y  33     -56.017 231.070   1.690  1.00  0.00
ATOM   4383  C2A POP Y  33     -56.947 230.880  -0.420  1.00  0.00
ATOM   4384 HA21 POP Y  33     -57.947 230.850   0.020  1.00  0.00
ATOM   4385 HA22 POP Y  33     -56.927 231.470  -1.340  1.00  0.00
ATOM   4386  C2B POP Y  33     -56.547 229.430  -0.760  1.00  0.00
ATOM   4387 HB21 POP Y  33     -55.547 229.330  -1.180  1.00  0.00
ATOM   4388 HB22 POP Y  33     -56.527 228.850   0.160  1.00  0.00
ATOM   4389  C2C POP Y  33     -57.637 228.800  -1.670  1.00  0.00
ATOM   4390 HC21 POP Y  33     -57.417 227.730  -1.650  1.00  0.00
ATOM   4391 HC22 POP Y  33     -58.647 228.980  -1.280  1.00  0.00
ATOM   4392  C2D POP Y  33     -57.537 229.430  -3.100  1.00  0.00
ATOM   4393 HD21 POP Y  33     -57.947 230.440  -3.080  1.00  0.00
ATOM   4394 HD22 POP Y  33     -56.547 229.330  -3.550  1.00  0.00
ATOM   4395  C2E POP Y  33     -58.527 228.630  -3.890  1.00  0.00
ATOM   4396 HE21 POP Y  33     -58.127 227.620  -4.000  1.00  0.00
ATOM   4397 HE22 POP Y  33     -59.537 228.570  -3.490  1.00  0.00
ATOM   4398  C2F POP Y  33     -58.627 229.250  -5.270  1.00  0.00
ATOM   4399 HF21 POP Y  33     -59.127 230.220  -5.340  1.00  0.00
ATOM   4400 HF22 POP Y  33     -57.607 229.430  -5.620  1.00  0.00
ATOM   4401  C2G POP Y  33     -59.217 228.280  -6.390  1.00  0.00
ATOM   4402 HG21 POP Y  33     -58.597 227.380  -6.480  1.00  0.00
ATOM   4403 HG22 POP Y  33     -60.227 227.950  -6.150  1.00  0.00
ATOM   4404  C2H POP Y  33     -59.277 229.020  -7.730  1.00  0.00
ATOM   4405 HH21 POP Y  33     -59.857 229.950  -7.740  1.00  0.00
ATOM   4406 HH22 POP Y  33     -58.287 229.300  -8.090  1.00  0.00
ATOM   4407  C2I POP Y  33     -59.697 228.030  -8.850  1.00  0.00
ATOM   4408 HI21 POP Y  33     -59.047 227.160  -8.860  1.00  0.00
ATOM   4409 HI22 POP Y  33     -60.687 227.610  -8.620  1.00  0.00
ATOM   4410  C2J POP Y  33     -59.737 228.660 -10.280  1.00  0.00
ATOM   4411 HJ21 POP Y  33     -60.357 229.560 -10.270  1.00  0.00
ATOM   4412 HJ22 POP Y  33     -58.707 228.970 -10.460  1.00  0.00
ATOM   4413  C2K POP Y  33     -60.237 227.590 -11.310  1.00  0.00
ATOM   4414 HK21 POP Y  33     -59.637 226.680 -11.430  1.00  0.00
ATOM   4415 HK22 POP Y  33     -61.257 227.270 -11.100  1.00  0.00
ATOM   4416  C2L POP Y  33     -60.227 228.310 -12.730  1.00  0.00
ATOM   4417 HL21 POP Y  33     -60.997 229.090 -12.740  1.00  0.00
ATOM   4418 HL22 POP Y  33     -59.217 228.670 -12.960  1.00  0.00
ATOM   4419  C2M POP Y  33     -60.727 227.240 -13.750  1.00  0.00
ATOM   4420 HM21 POP Y  33     -60.017 226.440 -13.980  1.00  0.00
ATOM   4421 HM22 POP Y  33     -61.617 226.830 -13.260  1.00  0.00
ATOM   4422  C2N POP Y  33     -61.067 227.880 -15.120  1.00  0.00
ATOM   4423 HN21 POP Y  33     -61.807 228.680 -14.980  1.00  0.00
ATOM   4424 HN22 POP Y  33     -60.187 228.300 -15.600  1.00  0.00
ATOM   4425  C2T POP Y  33     -61.637 226.890 -16.000  1.00  0.00
ATOM   4426 HT21 POP Y  33     -61.927 227.510 -16.860  1.00  0.00
ATOM   4427 HT22 POP Y  33     -60.997 226.110 -16.420  1.00  0.00
ATOM   4428 HT23 POP Y  33     -62.587 226.470 -15.650  1.00  0.00
ATOM   4429  C1T POP Y  34    -134.497 161.480 -20.660  1.00  0.00
ATOM   4430 HT11 POP Y  34    -134.137 162.330 -21.240  1.00  0.00
ATOM   4431 HT12 POP Y  34    -133.867 161.370 -19.780  1.00  0.00
ATOM   4432 HT13 POP Y  34    -134.297 160.620 -21.310  1.00  0.00
ATOM   4433  C1N POP Y  34    -135.997 161.600 -20.160  1.00  0.00
ATOM   4434 HN11 POP Y  34    -135.847 162.430 -19.460  1.00  0.00
ATOM   4435 HN12 POP Y  34    -136.227 160.710 -19.580  1.00  0.00
ATOM   4436  C1M POP Y  34    -137.017 161.830 -21.310  1.00  0.00
ATOM   4437 HM11 POP Y  34    -136.627 162.680 -21.880  1.00  0.00
ATOM   4438 HM12 POP Y  34    -137.977 162.210 -20.940  1.00  0.00
ATOM   4439  C1L POP Y  34    -137.167 160.490 -22.170  1.00  0.00
ATOM   4440 HL11 POP Y  34    -137.217 159.610 -21.530  1.00  0.00
ATOM   4441 HL12 POP Y  34    -136.317 160.410 -22.850  1.00  0.00
ATOM   4442  C1K POP Y  34    -138.457 160.560 -23.010  1.00  0.00
ATOM   4443 HK11 POP Y  34    -138.377 161.430 -23.670  1.00  0.00
ATOM   4444 HK12 POP Y  34    -139.337 160.740 -22.390  1.00  0.00
ATOM   4445  C1J POP Y  34    -138.717 159.330 -23.910  1.00  0.00
ATOM   4446 HJ11 POP Y  34    -138.867 158.420 -23.320  1.00  0.00
ATOM   4447 HJ12 POP Y  34    -137.827 159.200 -24.530  1.00  0.00
ATOM   4448  C1I POP Y  34    -139.937 159.550 -24.770  1.00  0.00
ATOM   4449 HI11 POP Y  34    -139.877 158.860 -25.610  1.00  0.00
ATOM   4450 HI12 POP Y  34    -139.857 160.560 -25.180  1.00  0.00
ATOM   4451  C1H POP Y  34    -141.237 159.340 -23.950  1.00  0.00
ATOM   4452 HH11 POP Y  34    -142.097 159.490 -24.600  1.00  0.00
ATOM   4453 HH12 POP Y  34    -141.537 160.040 -23.160  1.00  0.00
ATOM   4454  CZ2 POP Y  34    -141.347 157.940 -23.380  1.00  0.00
ATOM   4455  HZ2 POP Y  34    -141.257 157.900 -22.300  1.00  0.00
ATOM   4456  CZ1 POP Y  34    -141.557 156.830 -24.100  1.00  0.00
ATOM   4457  HZ1 POP Y  34    -141.547 155.890 -23.560  1.00  0.00
ATOM   4458  C1G POP Y  34    -141.887 156.750 -25.580  1.00  0.00
ATOM   4459 HG11 POP Y  34    -141.337 155.890 -25.980  1.00  0.00
ATOM   4460 HG12 POP Y  34    -141.467 157.610 -26.090  1.00  0.00
ATOM   4461  C1F POP Y  34    -143.397 156.560 -25.880  1.00  0.00
ATOM   4462 HF11 POP Y  34    -143.897 157.420 -25.440  1.00  0.00
ATOM   4463 HF12 POP Y  34    -143.847 155.670 -25.450  1.00  0.00
ATOM   4464  C1E POP Y  34    -143.657 156.610 -27.410  1.00  0.00
ATOM   4465 HE11 POP Y  34    -143.027 155.860 -27.910  1.00  0.00
ATOM   4466 HE12 POP Y  34    -143.307 157.540 -27.850  1.00  0.00
ATOM   4467  C1D POP Y  34    -145.127 156.200 -27.710  1.00  0.00
ATOM   4468 HD11 POP Y  34    -145.727 156.840 -27.070  1.00  0.00
ATOM   4469 HD12 POP Y  34    -145.307 155.170 -27.390  1.00  0.00
ATOM   4470  C1C POP Y  34    -145.477 156.260 -29.240  1.00  0.00
ATOM   4471 HC11 POP Y  34    -144.927 155.460 -29.730  1.00  0.00
ATOM   4472 HC12 POP Y  34    -145.167 157.270 -29.530  1.00  0.00
ATOM   4473  C1B POP Y  34    -146.977 156.010 -29.390  1.00  0.00
ATOM   4474 HB11 POP Y  34    -147.647 156.450 -28.640  1.00  0.00
ATOM   4475 HB12 POP Y  34    -147.237 154.950 -29.300  1.00  0.00
ATOM   4476  C1A POP Y  34    -147.427 156.480 -30.800  1.00  0.00
ATOM   4477 HA11 POP Y  34    -147.137 157.520 -30.970  1.00  0.00
ATOM   4478 HA12 POP Y  34    -146.877 155.970 -31.590  1.00  0.00
ATOM   4479  C81 POP Y  34    -148.877 156.170 -31.090  1.00  0.00
ATOM   4480  O81 POP Y  34    -149.357 156.750 -32.100  1.00  0.00
ATOM   4481  O71 POP Y  34    -149.687 156.220 -30.000  1.00  0.00
ATOM   4482  C7  POP Y  34    -150.947 155.490 -30.260  1.00  0.00
ATOM   4483  C6  POP Y  34    -150.707 154.020 -30.250  1.00  0.00
ATOM   4484  O4P POP Y  34    -150.197 153.580 -31.520  1.00  0.00
ATOM   4485  P   POP Y  34    -149.827 152.050 -31.640  1.00  0.00
ATOM   4486  O2P POP Y  34    -149.217 151.730 -32.950  1.00  0.00
ATOM   4487  O3P POP Y  34    -151.007 151.150 -31.560  1.00  0.00
ATOM   4488  O1P POP Y  34    -148.737 151.990 -30.420  1.00  0.00
ATOM   4489  C5  POP Y  34    -147.377 152.420 -30.620  1.00  0.00
ATOM   4490  C4  POP Y  34    -146.557 151.560 -31.630  1.00  0.00
ATOM   4491  N   POP Y  34    -145.167 152.250 -31.950  1.00  0.00
ATOM   4492  C1  POP Y  34    -144.557 151.480 -33.130  1.00  0.00
ATOM   4493  H11 POP Y  34    -145.077 151.520 -34.090  1.00  0.00
ATOM   4494  H12 POP Y  34    -143.517 151.760 -33.300  1.00  0.00
ATOM   4495  H13 POP Y  34    -144.577 150.420 -32.890  1.00  0.00
ATOM   4496  C2  POP Y  34    -144.267 152.210 -30.750  1.00  0.00
ATOM   4497  H21 POP Y  34    -143.877 151.190 -30.700  1.00  0.00
ATOM   4498  H22 POP Y  34    -143.437 152.900 -30.870  1.00  0.00
ATOM   4499  H23 POP Y  34    -144.797 152.460 -29.830  1.00  0.00
ATOM   4500  C3  POP Y  34    -145.317 153.610 -32.480  1.00  0.00
ATOM   4501  H31 POP Y  34    -145.807 154.280 -31.770  1.00  0.00
ATOM   4502  H32 POP Y  34    -144.347 154.020 -32.750  1.00  0.00
ATOM   4503  H33 POP Y  34    -145.917 153.690 -33.380  1.00  0.00
ATOM   4504  H41 POP Y  34    -146.267 150.640 -31.130  1.00  0.00
ATOM   4505  H42 POP Y  34    -147.017 151.310 -32.590  1.00  0.00
ATOM   4506  H51 POP Y  34    -146.877 152.410 -29.650  1.00  0.00
ATOM   4507  H52 POP Y  34    -147.497 153.470 -30.910  1.00  0.00
ATOM   4508  H61 POP Y  34    -151.627 153.450 -30.080  1.00  0.00
ATOM   4509  H62 POP Y  34    -150.017 153.780 -29.430  1.00  0.00
ATOM   4510  H7  POP Y  34    -151.347 155.830 -31.220  1.00  0.00
ATOM   4511  C72 POP Y  34    -151.887 155.830 -29.130  1.00  0.00
ATOM   4512 H271 POP Y  34    -152.007 156.920 -29.180  1.00  0.00
ATOM   4513 H272 POP Y  34    -152.907 155.450 -29.270  1.00  0.00
ATOM   4514  O72 POP Y  34    -151.327 155.350 -27.830  1.00  0.00
ATOM   4515  C82 POP Y  34    -152.207 155.340 -26.800  1.00  0.00
ATOM   4516  O82 POP Y  34    -153.397 155.840 -26.890  1.00  0.00
ATOM   4517  C2A POP Y  34    -151.537 155.560 -25.390  1.00  0.00
ATOM   4518 HA21 POP Y  34    -152.267 155.160 -24.680  1.00  0.00
ATOM   4519 HA22 POP Y  34    -150.697 154.890 -25.230  1.00  0.00
ATOM   4520  C2B POP Y  34    -151.167 157.080 -25.070  1.00  0.00
ATOM   4521 HB21 POP Y  34    -150.737 157.600 -25.920  1.00  0.00
ATOM   4522 HB22 POP Y  34    -152.007 157.740 -24.870  1.00  0.00
ATOM   4523  C2C POP Y  34    -150.177 157.150 -23.820  1.00  0.00
ATOM   4524 HC21 POP Y  34    -149.217 156.730 -24.140  1.00  0.00
ATOM   4525 HC22 POP Y  34    -149.937 158.210 -23.710  1.00  0.00
ATOM   4526  C2D POP Y  34    -150.647 156.380 -22.560  1.00  0.00
ATOM   4527 HD21 POP Y  34    -151.557 156.780 -22.130  1.00  0.00
ATOM   4528 HD22 POP Y  34    -150.947 155.450 -23.050  1.00  0.00
ATOM   4529  C2E POP Y  34    -149.527 156.160 -21.540  1.00  0.00
ATOM   4530 HE21 POP Y  34    -150.007 155.510 -20.820  1.00  0.00
ATOM   4531 HE22 POP Y  34    -148.607 155.720 -21.940  1.00  0.00
ATOM   4532  C2F POP Y  34    -149.157 157.520 -20.830  1.00  0.00
ATOM   4533 HF21 POP Y  34    -148.987 158.330 -21.530  1.00  0.00
ATOM   4534 HF22 POP Y  34    -150.007 157.820 -20.220  1.00  0.00
ATOM   4535  C2G POP Y  34    -147.947 157.320 -19.860  1.00  0.00
ATOM   4536 HG21 POP Y  34    -148.177 156.630 -19.040  1.00  0.00
ATOM   4537 HG22 POP Y  34    -147.187 156.800 -20.440  1.00  0.00
ATOM   4538  C2H POP Y  34    -147.377 158.680 -19.350  1.00  0.00
ATOM   4539 HH21 POP Y  34    -146.437 158.420 -18.870  1.00  0.00
ATOM   4540 HH22 POP Y  34    -147.127 159.320 -20.200  1.00  0.00
ATOM   4541  C2I POP Y  34    -148.257 159.470 -18.380  1.00  0.00
ATOM   4542 HI21 POP Y  34    -149.037 160.000 -18.920  1.00  0.00
ATOM   4543 HI22 POP Y  34    -148.777 158.750 -17.740  1.00  0.00
ATOM   4544  C2J POP Y  34    -147.397 160.480 -17.560  1.00  0.00
ATOM   4545 HJ21 POP Y  34    -146.547 159.930 -17.160  1.00  0.00
ATOM   4546 HJ22 POP Y  34    -147.007 161.240 -18.240  1.00  0.00
ATOM   4547  C2K POP Y  34    -148.247 161.060 -16.420  1.00  0.00
ATOM   4548 HK21 POP Y  34    -149.007 161.610 -16.980  1.00  0.00
ATOM   4549 HK22 POP Y  34    -148.707 160.190 -15.940  1.00  0.00
ATOM   4550  C2L POP Y  34    -147.377 161.910 -15.490  1.00  0.00
ATOM   4551 HL21 POP Y  34    -146.437 161.420 -15.220  1.00  0.00
ATOM   4552 HL22 POP Y  34    -147.077 162.810 -16.030  1.00  0.00
ATOM   4553  C2M POP Y  34    -148.107 162.260 -14.240  1.00  0.00
ATOM   4554 HM21 POP Y  34    -148.257 161.470 -13.510  1.00  0.00
ATOM   4555 HM22 POP Y  34    -147.637 163.100 -13.720  1.00  0.00
ATOM   4556  C2N POP Y  34    -149.597 162.690 -14.470  1.00  0.00
ATOM   4557 HN21 POP Y  34    -149.607 163.440 -15.260  1.00  0.00
ATOM   4558 HN22 POP Y  34    -150.197 161.840 -14.800  1.00  0.00
ATOM   4559  C2T POP Y  34    -150.247 163.060 -13.170  1.00  0.00
ATOM   4560 HT21 POP Y  34    -150.307 162.230 -12.470  1.00  0.00
ATOM   4561 HT22 POP Y  34    -149.717 163.880 -12.680  1.00  0.00
ATOM   4562 HT23 POP Y  34    -151.267 163.390 -13.390  1.00  0.00
ATOM   4563  C1T POP Y  35    -193.507 210.350 -16.030  1.00  0.00
ATOM   4564 HT11 POP Y  35     -49.147 210.160 -14.960  1.00  0.00
ATOM   4565 HT12 POP Y  35    -192.767 209.600 -16.350  1.00  0.00
ATOM   4566 HT13 POP Y  35    -193.087 211.350 -16.170  1.00  0.00
ATOM   4567  C1N POP Y  35     -50.297 210.150 -16.790  1.00  0.00
ATOM   4568 HN11 POP Y  35     -50.807 209.200 -16.590  1.00  0.00
ATOM   4569 HN12 POP Y  35     -50.097 210.120 -17.870  1.00  0.00
ATOM   4570  C1M POP Y  35     -51.237 211.380 -16.530  1.00  0.00
ATOM   4571 HM11 POP Y  35     -51.947 211.390 -17.360  1.00  0.00
ATOM   4572 HM12 POP Y  35     -50.647 212.290 -16.700  1.00  0.00
ATOM   4573  C1L POP Y  35     -51.987 211.280 -15.180  1.00  0.00
ATOM   4574 HL11 POP Y  35     -51.347 211.570 -14.350  1.00  0.00
ATOM   4575 HL12 POP Y  35     -52.117 210.200 -15.060  1.00  0.00
ATOM   4576  C1K POP Y  35     -53.347 211.960 -15.100  1.00  0.00
ATOM   4577 HK11 POP Y  35     -54.067 211.430 -15.720  1.00  0.00
ATOM   4578 HK12 POP Y  35     -53.287 213.030 -15.350  1.00  0.00
ATOM   4579  C1J POP Y  35     -53.817 211.940 -13.620  1.00  0.00
ATOM   4580 HJ11 POP Y  35     -53.007 212.370 -13.020  1.00  0.00
ATOM   4581 HJ12 POP Y  35     -54.067 210.930 -13.290  1.00  0.00
ATOM   4582  C1I POP Y  35     -55.017 212.880 -13.430  1.00  0.00
ATOM   4583 HI11 POP Y  35     -55.787 212.440 -14.070  1.00  0.00
ATOM   4584 HI12 POP Y  35     -54.827 213.920 -13.690  1.00  0.00
ATOM   4585  C1H POP Y  35     -55.547 212.710 -11.950  1.00  0.00
ATOM   4586 HH11 POP Y  35     -54.697 212.810 -11.270  1.00  0.00
ATOM   4587 HH12 POP Y  35     -56.027 211.740 -11.830  1.00  0.00
ATOM   4588  CZ2 POP Y  35     -56.597 213.730 -11.690  1.00  0.00
ATOM   4589  HZ2 POP Y  35     -57.247 213.970 -12.530  1.00  0.00
ATOM   4590  CZ1 POP Y  35     -56.747 214.500 -10.590  1.00  0.00
ATOM   4591  HZ1 POP Y  35     -57.477 215.310 -10.630  1.00  0.00
ATOM   4592  C1G POP Y  35     -55.867 214.530  -9.400  1.00  0.00
ATOM   4593 HG11 POP Y  35     -55.837 215.580  -9.090  1.00  0.00
ATOM   4594 HG12 POP Y  35     -54.817 214.260  -9.540  1.00  0.00
ATOM   4595  C1F POP Y  35     -56.347 213.600  -8.280  1.00  0.00
ATOM   4596 HF11 POP Y  35     -56.267 212.530  -8.450  1.00  0.00
ATOM   4597 HF12 POP Y  35     -57.407 213.760  -8.070  1.00  0.00
ATOM   4598  C1E POP Y  35     -55.537 213.880  -6.990  1.00  0.00
ATOM   4599 HE11 POP Y  35     -55.377 214.950  -6.820  1.00  0.00
ATOM   4600 HE12 POP Y  35     -54.587 213.340  -7.080  1.00  0.00
ATOM   4601  C1D POP Y  35     -56.217 213.350  -5.660  1.00  0.00
ATOM   4602 HD11 POP Y  35     -56.527 212.310  -5.800  1.00  0.00
ATOM   4603 HD12 POP Y  35     -57.127 213.940  -5.530  1.00  0.00
ATOM   4604  C1C POP Y  35     -55.267 213.460  -4.440  1.00  0.00
ATOM   4605 HC11 POP Y  35     -55.047 214.480  -4.120  1.00  0.00
ATOM   4606 HC12 POP Y  35     -54.337 212.970  -4.740  1.00  0.00
ATOM   4607  C1B POP Y  35     -55.887 212.660  -3.250  1.00  0.00
ATOM   4608 HB11 POP Y  35     -56.197 211.680  -3.600  1.00  0.00
ATOM   4609 HB12 POP Y  35     -56.817 213.140  -2.940  1.00  0.00
ATOM   4610  C1A POP Y  35     -54.927 212.470  -2.090  1.00  0.00
ATOM   4611 HA11 POP Y  35     -54.527 213.430  -1.770  1.00  0.00
ATOM   4612 HA12 POP Y  35     -54.077 211.820  -2.350  1.00  0.00
ATOM   4613  C81 POP Y  35     -55.497 211.940  -0.810  1.00  0.00
ATOM   4614  O81 POP Y  35     -54.727 211.450   0.020  1.00  0.00
ATOM   4615  O71 POP Y  35     -56.797 211.460  -0.770  1.00  0.00
ATOM   4616  C7  POP Y  35     -56.857 210.040  -0.630  1.00  0.00
ATOM   4617  C6  POP Y  35     -56.937 209.800   0.950  1.00  0.00
ATOM   4618  O4P POP Y  35     -58.157 210.260   1.520  1.00  0.00
ATOM   4619  P   POP Y  35     -58.367 210.120   3.110  1.00  0.00
ATOM   4620  O2P POP Y  35     -58.957 211.330   3.720  1.00  0.00
ATOM   4621  O3P POP Y  35     -57.057 209.980   3.750  1.00  0.00
ATOM   4622  O1P POP Y  35     -59.417 208.860   3.250  1.00  0.00
ATOM   4623  C5  POP Y  35     -58.957 207.480   3.030  1.00  0.00
ATOM   4624  C4  POP Y  35     -57.897 207.090   4.130  1.00  0.00
ATOM   4625  N   POP Y  35     -57.417 205.650   3.810  1.00  0.00
ATOM   4626  C1  POP Y  35     -56.617 205.480   2.460  1.00  0.00
ATOM   4627  H11 POP Y  35     -56.367 204.440   2.270  1.00  0.00
ATOM   4628  H12 POP Y  35     -57.207 205.780   1.590  1.00  0.00
ATOM   4629  H13 POP Y  35     -55.757 206.150   2.420  1.00  0.00
ATOM   4630  C2  POP Y  35     -58.577 204.690   3.850  1.00  0.00
ATOM   4631  H21 POP Y  35     -58.297 203.650   3.690  1.00  0.00
ATOM   4632  H22 POP Y  35     -58.937 204.920   4.860  1.00  0.00
ATOM   4633  H23 POP Y  35     -59.367 204.980   3.160  1.00  0.00
ATOM   4634  C3  POP Y  35     -56.417 205.210   4.840  1.00  0.00
ATOM   4635  H31 POP Y  35     -56.777 205.060   5.860  1.00  0.00
ATOM   4636  H32 POP Y  35     -56.077 204.190   4.650  1.00  0.00
ATOM   4637  H33 POP Y  35     -55.497 205.790   4.760  1.00  0.00
ATOM   4638  H41 POP Y  35     -57.067 207.800   4.200  1.00  0.00
ATOM   4639  H42 POP Y  35     -58.397 207.070   5.100  1.00  0.00
ATOM   4640  H51 POP Y  35     -58.397 207.500   2.090  1.00  0.00
ATOM   4641  H52 POP Y  35     -59.827 206.830   2.980  1.00  0.00
ATOM   4642  H61 POP Y  35     -56.037 210.210   1.430  1.00  0.00
ATOM   4643  H62 POP Y  35     -56.787 208.730   1.120  1.00  0.00
ATOM   4644  H7  POP Y  35     -56.007 209.480  -1.040  1.00  0.00
ATOM   4645  C72 POP Y  35     -58.077 209.560  -1.450  1.00  0.00
ATOM   4646 H271 POP Y  35     -58.257 208.530  -1.140  1.00  0.00
ATOM   4647 H272 POP Y  35     -58.987 210.110  -1.210  1.00  0.00
ATOM   4648  O72 POP Y  35     -57.607 209.760  -2.780  1.00  0.00
ATOM   4649  C82 POP Y  35     -58.347 209.110  -3.690  1.00  0.00
ATOM   4650  O82 POP Y  35     -59.337 208.390  -3.380  1.00  0.00
ATOM   4651  C2A POP Y  35     -57.837 209.220  -5.100  1.00  0.00
ATOM   4652 HA21 POP Y  35     -58.277 208.450  -5.740  1.00  0.00
ATOM   4653 HA22 POP Y  35     -58.127 210.240  -5.390  1.00  0.00
ATOM   4654  C2B POP Y  35     -56.317 209.130  -5.270  1.00  0.00
ATOM   4655 HB21 POP Y  35     -55.877 210.010  -4.810  1.00  0.00
ATOM   4656 HB22 POP Y  35     -55.827 208.260  -4.820  1.00  0.00
ATOM   4657  C2C POP Y  35     -56.027 209.000  -6.830  1.00  0.00
ATOM   4658 HC21 POP Y  35     -56.767 208.320  -7.260  1.00  0.00
ATOM   4659 HC22 POP Y  35     -56.167 210.010  -7.220  1.00  0.00
ATOM   4660  C2D POP Y  35     -54.537 208.630  -7.220  1.00  0.00
ATOM   4661 HD21 POP Y  35     -53.847 209.380  -6.820  1.00  0.00
ATOM   4662 HD22 POP Y  35     -54.227 207.690  -6.780  1.00  0.00
ATOM   4663  C2E POP Y  35     -54.277 208.630  -8.780  1.00  0.00
ATOM   4664 HE21 POP Y  35     -54.617 209.590  -9.160  1.00  0.00
ATOM   4665 HE22 POP Y  35     -53.187 208.650  -8.880  1.00  0.00
ATOM   4666  C2F POP Y  35     -54.967 207.490  -9.560  1.00  0.00
ATOM   4667 HF21 POP Y  35     -54.437 206.540  -9.390  1.00  0.00
ATOM   4668 HF22 POP Y  35     -56.017 207.480  -9.260  1.00  0.00
ATOM   4669  C2G POP Y  35     -54.897 207.660 -11.070  1.00  0.00
ATOM   4670 HG21 POP Y  35     -55.737 207.130 -11.510  1.00  0.00
ATOM   4671 HG22 POP Y  35     -55.177 208.690 -11.300  1.00  0.00
ATOM   4672  C2H POP Y  35     -53.567 207.410 -11.730  1.00  0.00
ATOM   4673 HH21 POP Y  35     -52.997 208.310 -11.480  1.00  0.00
ATOM   4674 HH22 POP Y  35     -53.167 206.490 -11.320  1.00  0.00
ATOM   4675  C2I POP Y  35     -53.667 207.340 -13.260  1.00  0.00
ATOM   4676 HI21 POP Y  35     -54.577 206.760 -13.450  1.00  0.00
ATOM   4677 HI22 POP Y  35     -53.857 208.320 -13.690  1.00  0.00
ATOM   4678  C2J POP Y  35     -52.447 206.650 -13.800  1.00  0.00
ATOM   4679 HJ21 POP Y  35     -51.577 207.260 -13.540  1.00  0.00
ATOM   4680 HJ22 POP Y  35     -52.257 205.650 -13.410  1.00  0.00
ATOM   4681  C2K POP Y  35     -52.527 206.740 -15.350  1.00  0.00
ATOM   4682 HK21 POP Y  35     -53.467 206.300 -15.690  1.00  0.00
ATOM   4683 HK22 POP Y  35     -52.517 207.810 -15.600  1.00  0.00
ATOM   4684  C2L POP Y  35     -51.277 206.190 -16.070  1.00  0.00
ATOM   4685 HL21 POP Y  35     -50.407 206.830 -15.920  1.00  0.00
ATOM   4686 HL22 POP Y  35     -51.257 205.140 -15.750  1.00  0.00
ATOM   4687  C2M POP Y  35     -51.407 206.080 -17.600  1.00  0.00
ATOM   4688 HM21 POP Y  35     -51.607 207.090 -17.960  1.00  0.00
ATOM   4689 HM22 POP Y  35     -50.527 205.780 -18.170  1.00  0.00
ATOM   4690  C2N POP Y  35     -52.617 205.190 -18.030  1.00  0.00
ATOM   4691 HN21 POP Y  35     -52.437 204.190 -17.620  1.00  0.00
ATOM   4692 HN22 POP Y  35     -53.567 205.530 -17.610  1.00  0.00
ATOM   4693  C2T POP Y  35     -52.707 205.050 -19.560  1.00  0.00
ATOM   4694 HT21 POP Y  35     -51.797 204.520 -19.870  1.00  0.00
ATOM   4695 HT22 POP Y  35     -53.567 204.510 -19.960  1.00  0.00
ATOM   4696 HT23 POP Y  35     -52.557 206.020 -20.050  1.00  0.00
ATOM   4697  C1T POP Y  36    -178.197 165.550 -19.870  1.00  0.00
ATOM   4698 HT11 POP Y  36    -177.427 165.270 -19.140  1.00  0.00
ATOM   4699 HT12 POP Y  36    -178.517 166.530 -19.510  1.00  0.00
ATOM   4700 HT13 POP Y  36    -178.887 164.720 -19.760  1.00  0.00
ATOM   4701  C1N POP Y  36    -177.797 165.630 -21.340  1.00  0.00
ATOM   4702 HN11 POP Y  36    -178.647 165.860 -21.980  1.00  0.00
ATOM   4703 HN12 POP Y  36    -177.387 164.700 -21.730  1.00  0.00
ATOM   4704  C1M POP Y  36    -176.797 166.810 -21.590  1.00  0.00
ATOM   4705 HM11 POP Y  36    -176.877 167.600 -20.840  1.00  0.00
ATOM   4706 HM12 POP Y  36    -176.917 167.170 -22.620  1.00  0.00
ATOM   4707  C1L POP Y  36    -175.367 166.310 -21.520  1.00  0.00
ATOM   4708 HL11 POP Y  36    -175.377 165.440 -22.180  1.00  0.00
ATOM   4709 HL12 POP Y  36    -175.007 166.000 -20.540  1.00  0.00
ATOM   4710  C1K POP Y  36    -174.507 167.550 -22.170  1.00  0.00
ATOM   4711 HK11 POP Y  36    -174.567 168.530 -21.690  1.00  0.00
ATOM   4712 HK12 POP Y  36    -174.987 167.700 -23.140  1.00  0.00
ATOM   4713  C1J POP Y  36    -173.047 167.180 -22.260  1.00  0.00
ATOM   4714 HJ11 POP Y  36    -172.567 167.810 -23.020  1.00  0.00
ATOM   4715 HJ12 POP Y  36    -172.837 166.130 -22.450  1.00  0.00
ATOM   4716  C1I POP Y  36    -172.337 167.460 -20.940  1.00  0.00
ATOM   4717 HI11 POP Y  36    -172.947 167.240 -20.060  1.00  0.00
ATOM   4718 HI12 POP Y  36    -172.237 168.540 -20.770  1.00  0.00
ATOM   4719  C1H POP Y  36    -170.927 166.820 -20.840  1.00  0.00
ATOM   4720 HH11 POP Y  36    -170.447 166.500 -21.770  1.00  0.00
ATOM   4721 HH12 POP Y  36    -171.047 165.880 -20.300  1.00  0.00
ATOM   4722  CZ2 POP Y  36    -170.077 167.750 -19.950  1.00  0.00
ATOM   4723  HZ2 POP Y  36    -169.937 167.250 -19.000  1.00  0.00
ATOM   4724  CZ1 POP Y  36    -169.437 168.800 -20.490  1.00  0.00
ATOM   4725  HZ1 POP Y  36    -168.637 169.250 -19.910  1.00  0.00
ATOM   4726  C1G POP Y  36    -169.427 169.340 -21.910  1.00  0.00
ATOM   4727 HG11 POP Y  36    -169.267 170.410 -21.760  1.00  0.00
ATOM   4728 HG12 POP Y  36    -170.417 169.130 -22.320  1.00  0.00
ATOM   4729  C1F POP Y  36    -168.317 168.700 -22.800  1.00  0.00
ATOM   4730 HF11 POP Y  36    -168.447 167.620 -22.870  1.00  0.00
ATOM   4731 HF12 POP Y  36    -167.307 168.770 -22.380  1.00  0.00
ATOM   4732  C1E POP Y  36    -168.327 169.270 -24.250  1.00  0.00
ATOM   4733 HE11 POP Y  36    -167.947 170.290 -24.270  1.00  0.00
ATOM   4734 HE12 POP Y  36    -169.337 169.360 -24.650  1.00  0.00
ATOM   4735  C1D POP Y  36    -167.517 168.370 -25.230  1.00  0.00
ATOM   4736 HD11 POP Y  36    -168.187 167.520 -25.330  1.00  0.00
ATOM   4737 HD12 POP Y  36    -166.577 168.190 -24.710  1.00  0.00
ATOM   4738  C1C POP Y  36    -167.287 169.100 -26.540  1.00  0.00
ATOM   4739 HC11 POP Y  36    -166.587 169.930 -26.410  1.00  0.00
ATOM   4740 HC12 POP Y  36    -168.187 169.580 -26.950  1.00  0.00
ATOM   4741  C1B POP Y  36    -166.697 168.080 -27.540  1.00  0.00
ATOM   4742 HB11 POP Y  36    -165.907 167.520 -27.030  1.00  0.00
ATOM   4743 HB12 POP Y  36    -166.167 168.700 -28.270  1.00  0.00
ATOM   4744  C1A POP Y  36    -167.717 167.220 -28.300  1.00  0.00
ATOM   4745 HA11 POP Y  36    -168.277 166.510 -27.680  1.00  0.00
ATOM   4746 HA12 POP Y  36    -168.497 167.870 -28.690  1.00  0.00
ATOM   4747  C81 POP Y  36    -167.247 166.410 -29.450  1.00  0.00
ATOM   4748  O81 POP Y  36    -166.777 167.150 -30.310  1.00  0.00
ATOM   4749  O71 POP Y  36    -166.587 165.290 -29.040  1.00  0.00
ATOM   4750  C7  POP Y  36    -167.507 164.180 -28.950  1.00  0.00
ATOM   4751  C6  POP Y  36    -167.077 163.210 -30.090  1.00  0.00
ATOM   4752  O4P POP Y  36    -167.537 163.870 -31.340  1.00  0.00
ATOM   4753  P   POP Y  36    -167.077 163.240 -32.710  1.00  0.00
ATOM   4754  O2P POP Y  36    -165.637 163.300 -32.750  1.00  0.00
ATOM   4755  O3P POP Y  36    -167.387 164.100 -33.890  1.00  0.00
ATOM   4756  O1P POP Y  36    -167.637 161.710 -32.810  1.00  0.00
ATOM   4757  C5  POP Y  36    -167.547 160.880 -34.000  1.00  0.00
ATOM   4758  C4  POP Y  36    -165.997 160.720 -34.250  1.00  0.00
ATOM   4759  N   POP Y  36    -165.577 160.910 -35.710  1.00  0.00
ATOM   4760  C1  POP Y  36    -164.017 160.920 -35.890  1.00  0.00
ATOM   4761  H11 POP Y  36    -163.647 161.770 -35.310  1.00  0.00
ATOM   4762  H12 POP Y  36    -163.507 160.090 -35.380  1.00  0.00
ATOM   4763  H13 POP Y  36    -163.737 160.950 -36.940  1.00  0.00
ATOM   4764  C2  POP Y  36    -166.067 162.220 -36.220  1.00  0.00
ATOM   4765  H21 POP Y  36    -165.577 162.500 -37.160  1.00  0.00
ATOM   4766  H22 POP Y  36    -167.117 162.200 -36.500  1.00  0.00
ATOM   4767  H23 POP Y  36    -165.837 163.020 -35.520  1.00  0.00
ATOM   4768  C3  POP Y  36    -166.247 159.860 -36.530  1.00  0.00
ATOM   4769  H31 POP Y  36    -165.817 158.880 -36.310  1.00  0.00
ATOM   4770  H32 POP Y  36    -167.327 159.980 -36.460  1.00  0.00
ATOM   4771  H33 POP Y  36    -166.167 159.920 -37.620  1.00  0.00
ATOM   4772  H41 POP Y  36    -165.367 161.210 -33.510  1.00  0.00
ATOM   4773  H42 POP Y  36    -165.717 159.690 -34.070  1.00  0.00
ATOM   4774  H51 POP Y  36    -168.027 161.380 -34.850  1.00  0.00
ATOM   4775  H52 POP Y  36    -167.927 159.900 -33.680  1.00  0.00
ATOM   4776  H61 POP Y  36    -167.597 162.250 -30.010  1.00  0.00
ATOM   4777  H62 POP Y  36    -165.997 163.110 -30.020  1.00  0.00
ATOM   4778  H7  POP Y  36    -168.567 164.430 -29.020  1.00  0.00
ATOM   4779  C72 POP Y  36    -167.347 163.430 -27.590  1.00  0.00
ATOM   4780 H271 POP Y  36    -167.887 164.110 -26.930  1.00  0.00
ATOM   4781 H272 POP Y  36    -167.877 162.470 -27.510  1.00  0.00
ATOM   4782  O72 POP Y  36    -165.957 163.150 -27.270  1.00  0.00
ATOM   4783  C82 POP Y  36    -165.207 164.130 -26.700  1.00  0.00
ATOM   4784  O82 POP Y  36    -165.877 165.050 -26.070  1.00  0.00
ATOM   4785  C2A POP Y  36    -164.007 163.490 -25.990  1.00  0.00
ATOM   4786 HA21 POP Y  36    -163.677 164.220 -25.250  1.00  0.00
ATOM   4787 HA22 POP Y  36    -164.377 162.620 -25.450  1.00  0.00
ATOM   4788  C2B POP Y  36    -162.917 163.060 -27.020  1.00  0.00
ATOM   4789 HB21 POP Y  36    -163.337 162.470 -27.830  1.00  0.00
ATOM   4790 HB22 POP Y  36    -162.497 164.030 -27.330  1.00  0.00
ATOM   4791  C2C POP Y  36    -161.867 162.190 -26.250  1.00  0.00
ATOM   4792 HC21 POP Y  36    -161.877 162.440 -25.190  1.00  0.00
ATOM   4793 HC22 POP Y  36    -162.247 161.170 -26.160  1.00  0.00
ATOM   4794  C2D POP Y  36    -160.417 162.200 -26.870  1.00  0.00
ATOM   4795 HD21 POP Y  36    -160.527 161.850 -27.900  1.00  0.00
ATOM   4796 HD22 POP Y  36    -159.967 163.180 -27.010  1.00  0.00
ATOM   4797  C2E POP Y  36    -159.487 161.260 -26.030  1.00  0.00
ATOM   4798 HE21 POP Y  36    -159.487 161.450 -24.960  1.00  0.00
ATOM   4799 HE22 POP Y  36    -159.727 160.200 -26.110  1.00  0.00
ATOM   4800  C2F POP Y  36    -158.027 161.440 -26.510  1.00  0.00
ATOM   4801 HF21 POP Y  36    -157.957 161.140 -27.550  1.00  0.00
ATOM   4802 HF22 POP Y  36    -157.727 162.490 -26.540  1.00  0.00
ATOM   4803  C2G POP Y  36    -157.037 160.710 -25.520  1.00  0.00
ATOM   4804 HG21 POP Y  36    -157.527 159.820 -25.110  1.00  0.00
ATOM   4805 HG22 POP Y  36    -156.187 160.280 -26.050  1.00  0.00
ATOM   4806  C2H POP Y  36    -156.567 161.580 -24.310  1.00  0.00
ATOM   4807 HH21 POP Y  36    -155.937 162.410 -24.620  1.00  0.00
ATOM   4808 HH22 POP Y  36    -157.467 162.040 -23.880  1.00  0.00
ATOM   4809  C2I POP Y  36    -155.807 160.700 -23.340  1.00  0.00
ATOM   4810 HI21 POP Y  36    -156.427 159.950 -22.850  1.00  0.00
ATOM   4811 HI22 POP Y  36    -155.097 160.120 -23.940  1.00  0.00
ATOM   4812  C2J POP Y  36    -154.987 161.430 -22.220  1.00  0.00
ATOM   4813 HJ21 POP Y  36    -154.377 162.220 -22.640  1.00  0.00
ATOM   4814 HJ22 POP Y  36    -155.727 161.930 -21.590  1.00  0.00
ATOM   4815  C2K POP Y  36    -154.247 160.420 -21.280  1.00  0.00
ATOM   4816 HK21 POP Y  36    -154.847 159.680 -20.760  1.00  0.00
ATOM   4817 HK22 POP Y  36    -153.427 160.030 -21.900  1.00  0.00
ATOM   4818  C2L POP Y  36    -153.627 161.220 -20.120  1.00  0.00
ATOM   4819 HL21 POP Y  36    -153.187 162.160 -20.470  1.00  0.00
ATOM   4820 HL22 POP Y  36    -154.387 161.640 -19.460  1.00  0.00
ATOM   4821  C2M POP Y  36    -152.597 160.330 -19.400  1.00  0.00
ATOM   4822 HM21 POP Y  36    -152.897 159.300 -19.220  1.00  0.00
ATOM   4823 HM22 POP Y  36    -151.797 160.220 -20.140  1.00  0.00
ATOM   4824  C2N POP Y  36    -152.107 160.950 -18.030  1.00  0.00
ATOM   4825 HN21 POP Y  36    -152.837 161.040 -17.230  1.00  0.00
ATOM   4826 HN22 POP Y  36    -151.247 160.340 -17.750  1.00  0.00
ATOM   4827  C2T POP Y  36    -151.497 162.300 -18.280  1.00  0.00
ATOM   4828 HT21 POP Y  36    -150.627 162.250 -18.940  1.00  0.00
ATOM   4829 HT22 POP Y  36    -152.187 163.100 -18.570  1.00  0.00
ATOM   4830 HT23 POP Y  36    -151.147 162.650 -17.310  1.00  0.00
ATOM   4831  C1T POP Y  37     -52.247 144.230 -20.780  1.00  0.00
ATOM   4832 HT11 POP Y  37     -52.037 143.210 -21.100  1.00  0.00
ATOM   4833 HT12 POP Y  37     -53.307 144.380 -20.580  1.00  0.00
ATOM   4834 HT13 POP Y  37     -52.087 144.840 -21.670  1.00  0.00
ATOM   4835  C1N POP Y  37     -51.347 144.590 -19.560  1.00  0.00
ATOM   4836 HN11 POP Y  37     -51.367 145.670 -19.410  1.00  0.00
ATOM   4837 HN12 POP Y  37     -50.347 144.210 -19.760  1.00  0.00
ATOM   4838  C1M POP Y  37     -51.937 144.040 -18.270  1.00  0.00
ATOM   4839 HM11 POP Y  37     -51.937 142.950 -18.280  1.00  0.00
ATOM   4840 HM12 POP Y  37     -52.987 144.320 -18.150  1.00  0.00
ATOM   4841  C1L POP Y  37     -51.097 144.480 -17.010  1.00  0.00
ATOM   4842 HL11 POP Y  37     -51.087 145.580 -17.010  1.00  0.00
ATOM   4843 HL12 POP Y  37     -50.127 144.000 -17.050  1.00  0.00
ATOM   4844  C1K POP Y  37     -51.767 144.000 -15.770  1.00  0.00
ATOM   4845 HK11 POP Y  37     -51.657 142.920 -15.700  1.00  0.00
ATOM   4846 HK12 POP Y  37     -52.817 144.290 -15.670  1.00  0.00
ATOM   4847  C1J POP Y  37     -50.907 144.590 -14.510  1.00  0.00
ATOM   4848 HJ11 POP Y  37     -50.617 145.620 -14.760  1.00  0.00
ATOM   4849 HJ12 POP Y  37     -49.957 144.060 -14.500  1.00  0.00
ATOM   4850  C1I POP Y  37     -51.537 144.530 -13.130  1.00  0.00
ATOM   4851 HI11 POP Y  37     -51.817 143.550 -12.720  1.00  0.00
ATOM   4852 HI12 POP Y  37     -52.517 144.990 -13.150  1.00  0.00
ATOM   4853  C1H POP Y  37     -50.657 145.230 -12.050  1.00  0.00
ATOM   4854 HH11 POP Y  37     -50.127 146.140 -12.340  1.00  0.00
ATOM   4855 HH12 POP Y  37     -49.847 144.550 -11.810  1.00  0.00
ATOM   4856  CZ2 POP Y  37     -51.477 145.430 -10.800  1.00  0.00
ATOM   4857  HZ2 POP Y  37     -51.767 144.530 -10.260  1.00  0.00
ATOM   4858  CZ1 POP Y  37     -51.937 146.540 -10.380  1.00  0.00
ATOM   4859  HZ1 POP Y  37     -52.427 146.620  -9.410  1.00  0.00
ATOM   4860  C1G POP Y  37     -51.747 147.930 -11.070  1.00  0.00
ATOM   4861 HG11 POP Y  37     -52.697 148.130 -11.580  1.00  0.00
ATOM   4862 HG12 POP Y  37     -50.947 147.820 -11.800  1.00  0.00
ATOM   4863  C1F POP Y  37     -51.327 149.120 -10.050  1.00  0.00
ATOM   4864 HF11 POP Y  37     -51.107 150.000 -10.670  1.00  0.00
ATOM   4865 HF12 POP Y  37     -50.377 148.910  -9.570  1.00  0.00
ATOM   4866  C1E POP Y  37     -52.547 149.470  -9.060  1.00  0.00
ATOM   4867 HE11 POP Y  37     -53.177 148.600  -8.880  1.00  0.00
ATOM   4868 HE12 POP Y  37     -53.187 150.280  -9.410  1.00  0.00
ATOM   4869  C1D POP Y  37     -52.087 149.950  -7.680  1.00  0.00
ATOM   4870 HD11 POP Y  37     -51.637 150.940  -7.710  1.00  0.00
ATOM   4871 HD12 POP Y  37     -51.467 149.180  -7.210  1.00  0.00
ATOM   4872  C1C POP Y  37     -53.247 150.080  -6.710  1.00  0.00
ATOM   4873 HC11 POP Y  37     -53.707 149.120  -6.470  1.00  0.00
ATOM   4874 HC12 POP Y  37     -54.047 150.750  -7.060  1.00  0.00
ATOM   4875  C1B POP Y  37     -52.757 150.690  -5.410  1.00  0.00
ATOM   4876 HB11 POP Y  37     -52.277 151.660  -5.520  1.00  0.00
ATOM   4877 HB12 POP Y  37     -51.947 150.080  -5.010  1.00  0.00
ATOM   4878  C1A POP Y  37     -53.847 150.950  -4.360  1.00  0.00
ATOM   4879 HA11 POP Y  37     -54.517 150.080  -4.280  1.00  0.00
ATOM   4880 HA12 POP Y  37     -54.547 151.720  -4.680  1.00  0.00
ATOM   4881  C81 POP Y  37     -53.197 151.160  -3.010  1.00  0.00
ATOM   4882  O81 POP Y  37     -52.867 150.140  -2.390  1.00  0.00
ATOM   4883  O71 POP Y  37     -52.447 152.310  -2.940  1.00  0.00
ATOM   4884  C7  POP Y  37     -53.167 153.440  -2.460  1.00  0.00
ATOM   4885  C6  POP Y  37     -52.747 153.520  -0.940  1.00  0.00
ATOM   4886  O4P POP Y  37     -53.557 152.620  -0.180  1.00  0.00
ATOM   4887  P   POP Y  37     -53.087 152.450   1.380  1.00  0.00
ATOM   4888  O2P POP Y  37     -54.117 151.680   2.090  1.00  0.00
ATOM   4889  O3P POP Y  37     -53.037 153.730   2.120  1.00  0.00
ATOM   4890  O1P POP Y  37     -51.727 151.680   1.260  1.00  0.00
ATOM   4891  C5  POP Y  37     -50.597 152.020   2.000  1.00  0.00
ATOM   4892  C4  POP Y  37     -51.017 151.920   3.470  1.00  0.00
ATOM   4893  N   POP Y  37     -49.897 152.330   4.420  1.00  0.00
ATOM   4894  C1  POP Y  37    -193.147 151.510   4.440  1.00  0.00
ATOM   4895  H11 POP Y  37    -192.487 151.680   3.590  1.00  0.00
ATOM   4896  H12 POP Y  37    -192.617 151.610   5.390  1.00  0.00
ATOM   4897  H13 POP Y  37    -193.437 150.460   4.330  1.00  0.00
ATOM   4898  C2  POP Y  37     -50.417 152.290   5.890  1.00  0.00
ATOM   4899  H21 POP Y  37     -51.227 153.030   5.980  1.00  0.00
ATOM   4900  H22 POP Y  37     -50.797 151.270   5.950  1.00  0.00
ATOM   4901  H23 POP Y  37     -49.567 152.460   6.540  1.00  0.00
ATOM   4902  C3  POP Y  37     -49.517 153.780   4.140  1.00  0.00
ATOM   4903  H31 POP Y  37     -49.397 153.930   3.070  1.00  0.00
ATOM   4904  H32 POP Y  37     -50.187 154.520   4.590  1.00  0.00
ATOM   4905  H33 POP Y  37    -193.127 154.000   4.710  1.00  0.00
ATOM   4906  H41 POP Y  37     -51.847 152.580   3.720  1.00  0.00
ATOM   4907  H42 POP Y  37     -51.277 150.860   3.590  1.00  0.00
ATOM   4908  H51 POP Y  37     -50.287 153.030   1.760  1.00  0.00
ATOM   4909  H52 POP Y  37     -49.787 151.300   1.870  1.00  0.00
ATOM   4910  H61 POP Y  37     -52.897 154.490  -0.470  1.00  0.00
ATOM   4911  H62 POP Y  37     -51.687 153.310  -0.760  1.00  0.00
ATOM   4912  H7  POP Y  37     -54.237 153.300  -2.630  1.00  0.00
ATOM   4913  C72 POP Y  37     -52.607 154.670  -3.240  1.00  0.00
ATOM   4914 H271 POP Y  37     -52.937 155.630  -2.830  1.00  0.00
ATOM   4915 H272 POP Y  37     -51.517 154.640  -3.280  1.00  0.00
ATOM   4916  O72 POP Y  37     -53.087 154.540  -4.620  1.00  0.00
ATOM   4917  C82 POP Y  37     -52.767 155.440  -5.590  1.00  0.00
ATOM   4918  O82 POP Y  37     -52.537 156.630  -5.250  1.00  0.00
ATOM   4919  C2A POP Y  37     -53.477 155.270  -6.920  1.00  0.00
ATOM   4920 HA21 POP Y  37     -54.357 154.680  -6.660  1.00  0.00
ATOM   4921 HA22 POP Y  37     -53.837 156.240  -7.290  1.00  0.00
ATOM   4922  C2B POP Y  37     -52.597 154.520  -7.910  1.00  0.00
ATOM   4923 HB21 POP Y  37     -51.677 155.070  -8.120  1.00  0.00
ATOM   4924 HB22 POP Y  37     -52.327 153.620  -7.340  1.00  0.00
ATOM   4925  C2C POP Y  37     -53.237 154.240  -9.280  1.00  0.00
ATOM   4926 HC21 POP Y  37     -53.517 155.190  -9.740  1.00  0.00
ATOM   4927 HC22 POP Y  37     -52.447 153.650  -9.760  1.00  0.00
ATOM   4928  C2D POP Y  37     -54.497 153.340  -9.160  1.00  0.00
ATOM   4929 HD21 POP Y  37     -54.277 152.420  -8.620  1.00  0.00
ATOM   4930 HD22 POP Y  37     -55.297 153.870  -8.650  1.00  0.00
ATOM   4931  C2E POP Y  37     -54.767 152.740 -10.470  1.00  0.00
ATOM   4932 HE21 POP Y  37     -54.977 153.550 -11.170  1.00  0.00
ATOM   4933 HE22 POP Y  37     -53.937 152.210 -10.930  1.00  0.00
ATOM   4934  C2F POP Y  37     -55.867 151.670 -10.420  1.00  0.00
ATOM   4935 HF21 POP Y  37     -55.767 150.950  -9.600  1.00  0.00
ATOM   4936 HF22 POP Y  37     -56.837 152.160 -10.310  1.00  0.00
ATOM   4937  C2G POP Y  37     -55.857 150.860 -11.780  1.00  0.00
ATOM   4938 HG21 POP Y  37     -54.927 150.320 -12.000  1.00  0.00
ATOM   4939 HG22 POP Y  37     -56.597 150.060 -11.870  1.00  0.00
ATOM   4940  C2H POP Y  37     -56.097 151.810 -13.050  1.00  0.00
ATOM   4941 HH21 POP Y  37     -56.947 152.470 -12.890  1.00  0.00
ATOM   4942 HH22 POP Y  37     -55.217 152.430 -13.250  1.00  0.00
ATOM   4943  C2I POP Y  37     -56.337 150.950 -14.300  1.00  0.00
ATOM   4944 HI21 POP Y  37     -55.727 150.050 -14.200  1.00  0.00
ATOM   4945 HI22 POP Y  37     -57.387 150.670 -14.270  1.00  0.00
ATOM   4946  C2J POP Y  37     -56.137 151.770 -15.580  1.00  0.00
ATOM   4947 HJ21 POP Y  37     -56.587 152.760 -15.560  1.00  0.00
ATOM   4948 HJ22 POP Y  37     -55.117 152.050 -15.840  1.00  0.00
ATOM   4949  C2K POP Y  37     -56.767 151.050 -16.780  1.00  0.00
ATOM   4950 HK21 POP Y  37     -56.097 150.210 -17.010  1.00  0.00
ATOM   4951 HK22 POP Y  37     -57.707 150.570 -16.520  1.00  0.00
ATOM   4952  C2L POP Y  37     -56.847 151.970 -17.990  1.00  0.00
ATOM   4953 HL21 POP Y  37     -57.427 152.860 -17.740  1.00  0.00
ATOM   4954 HL22 POP Y  37     -55.817 152.210 -18.270  1.00  0.00
ATOM   4955  C2M POP Y  37     -57.637 151.380 -19.160  1.00  0.00
ATOM   4956 HM21 POP Y  37     -57.417 150.320 -19.330  1.00  0.00
ATOM   4957 HM22 POP Y  37     -58.697 151.380 -18.940  1.00  0.00
ATOM   4958  C2N POP Y  37     -57.387 152.200 -20.420  1.00  0.00
ATOM   4959 HN21 POP Y  37     -57.687 153.210 -20.110  1.00  0.00
ATOM   4960 HN22 POP Y  37     -56.327 152.240 -20.680  1.00  0.00
ATOM   4961  C2T POP Y  37     -58.197 151.700 -21.650  1.00  0.00
ATOM   4962 HT21 POP Y  37     -57.997 152.200 -22.600  1.00  0.00
ATOM   4963 HT22 POP Y  37     -58.077 150.650 -21.890  1.00  0.00
ATOM   4964 HT23 POP Y  37     -59.277 151.870 -21.590  1.00  0.00
ATOM   4965  C1T POP Y  38    -100.517 176.830 -17.130  1.00  0.00
ATOM   4966 HT11 POP Y  38    -101.357 176.250 -16.730  1.00  0.00
ATOM   4967 HT12 POP Y  38    -100.467 177.720 -16.500  1.00  0.00
ATOM   4968 HT13 POP Y  38    -100.767 177.140 -18.150  1.00  0.00
ATOM   4969  C1N POP Y  38     -99.087 176.180 -17.160  1.00  0.00
ATOM   4970 HN11 POP Y  38     -98.337 176.830 -17.610  1.00  0.00
ATOM   4971 HN12 POP Y  38     -99.057 175.290 -17.800  1.00  0.00
ATOM   4972  C1M POP Y  38     -98.697 175.780 -15.750  1.00  0.00
ATOM   4973 HM11 POP Y  38     -99.217 174.870 -15.450  1.00  0.00
ATOM   4974 HM12 POP Y  38     -99.037 176.450 -14.960  1.00  0.00
ATOM   4975  C1L POP Y  38     -97.167 175.580 -15.690  1.00  0.00
ATOM   4976 HL11 POP Y  38     -96.677 176.330 -16.310  1.00  0.00
ATOM   4977 HL12 POP Y  38     -96.987 174.550 -16.000  1.00  0.00
ATOM   4978  C1K POP Y  38     -96.687 175.870 -14.280  1.00  0.00
ATOM   4979 HK11 POP Y  38     -97.057 175.150 -13.540  1.00  0.00
ATOM   4980 HK12 POP Y  38     -96.897 176.910 -14.030  1.00  0.00
ATOM   4981  C1J POP Y  38     -95.137 175.670 -14.280  1.00  0.00
ATOM   4982 HJ11 POP Y  38     -94.597 176.290 -15.010  1.00  0.00
ATOM   4983 HJ12 POP Y  38     -94.897 174.610 -14.340  1.00  0.00
ATOM   4984  C1I POP Y  38     -94.517 176.160 -12.960  1.00  0.00
ATOM   4985 HI11 POP Y  38     -94.827 175.520 -12.130  1.00  0.00
ATOM   4986 HI12 POP Y  38     -94.887 177.110 -12.590  1.00  0.00
ATOM   4987  C1H POP Y  38     -93.007 176.120 -13.000  1.00  0.00
ATOM   4988 HH11 POP Y  38     -92.617 176.980 -13.540  1.00  0.00
ATOM   4989 HH12 POP Y  38     -92.667 175.170 -13.440  1.00  0.00
ATOM   4990  CZ2 POP Y  38     -92.467 176.360 -11.630  1.00  0.00
ATOM   4991  HZ2 POP Y  38     -92.767 177.340 -11.260  1.00  0.00
ATOM   4992  CZ1 POP Y  38     -91.637 175.620 -10.830  1.00  0.00
ATOM   4993  HZ1 POP Y  38     -91.417 176.000  -9.830  1.00  0.00
ATOM   4994  C1G POP Y  38     -90.957 174.320 -11.150  1.00  0.00
ATOM   4995 HG11 POP Y  38     -89.967 174.380 -10.690  1.00  0.00
ATOM   4996 HG12 POP Y  38     -90.757 174.150 -12.210  1.00  0.00
ATOM   4997  C1F POP Y  38     -91.727 173.130 -10.580  1.00  0.00
ATOM   4998 HF11 POP Y  38     -91.417 172.180 -11.020  1.00  0.00
ATOM   4999 HF12 POP Y  38     -92.717 173.130 -11.040  1.00  0.00
ATOM   5000  C1E POP Y  38     -91.967 173.130  -9.010  1.00  0.00
ATOM   5001 HE11 POP Y  38     -92.487 174.040  -8.690  1.00  0.00
ATOM   5002 HE12 POP Y  38     -91.017 173.160  -8.470  1.00  0.00
ATOM   5003  C1D POP Y  38     -92.737 171.880  -8.540  1.00  0.00
ATOM   5004 HD11 POP Y  38     -92.187 170.970  -8.770  1.00  0.00
ATOM   5005 HD12 POP Y  38     -93.707 171.770  -9.020  1.00  0.00
ATOM   5006  C1C POP Y  38     -92.887 171.920  -7.030  1.00  0.00
ATOM   5007 HC11 POP Y  38     -93.447 172.820  -6.780  1.00  0.00
ATOM   5008 HC12 POP Y  38     -91.947 171.950  -6.480  1.00  0.00
ATOM   5009  C1B POP Y  38     -93.557 170.560  -6.570  1.00  0.00
ATOM   5010 HB11 POP Y  38     -93.027 169.710  -7.010  1.00  0.00
ATOM   5011 HB12 POP Y  38     -94.587 170.480  -6.920  1.00  0.00
ATOM   5012  C1A POP Y  38     -93.557 170.580  -5.000  1.00  0.00
ATOM   5013 HA11 POP Y  38     -94.017 171.530  -4.730  1.00  0.00
ATOM   5014 HA12 POP Y  38     -92.537 170.690  -4.630  1.00  0.00
ATOM   5015  C81 POP Y  38     -94.317 169.460  -4.210  1.00  0.00
ATOM   5016  O81 POP Y  38     -95.577 169.730  -4.240  1.00  0.00
ATOM   5017  O71 POP Y  38     -93.847 169.180  -3.010  1.00  0.00
ATOM   5018  C7  POP Y  38     -93.197 167.900  -2.710  1.00  0.00
ATOM   5019  C6  POP Y  38     -92.767 167.980  -1.170  1.00  0.00
ATOM   5020  O4P POP Y  38     -91.567 168.770  -1.000  1.00  0.00
ATOM   5021  P   POP Y  38     -91.187 169.210   0.480  1.00  0.00
ATOM   5022  O2P POP Y  38     -90.937 167.970   1.250  1.00  0.00
ATOM   5023  O3P POP Y  38     -92.237 169.890   1.250  1.00  0.00
ATOM   5024  O1P POP Y  38     -89.877 170.210   0.310  1.00  0.00
ATOM   5025  C5  POP Y  38     -89.587 171.140   1.370  1.00  0.00
ATOM   5026  C4  POP Y  38     -88.877 172.360   0.820  1.00  0.00
ATOM   5027  N   POP Y  38     -88.807 173.490   1.900  1.00  0.00
ATOM   5028  C1  POP Y  38     -87.577 174.450   1.710  1.00  0.00
ATOM   5029  H11 POP Y  38     -87.477 175.050   2.620  1.00  0.00
ATOM   5030  H12 POP Y  38     -86.657 173.870   1.660  1.00  0.00
ATOM   5031  H13 POP Y  38     -87.667 175.140   0.870  1.00  0.00
ATOM   5032  C2  POP Y  38     -88.727 172.940   3.330  1.00  0.00
ATOM   5033  H21 POP Y  38     -88.697 173.780   4.030  1.00  0.00
ATOM   5034  H22 POP Y  38     -89.667 172.430   3.530  1.00  0.00
ATOM   5035  H23 POP Y  38     -87.867 172.310   3.560  1.00  0.00
ATOM   5036  C3  POP Y  38     -90.077 174.320   1.830  1.00  0.00
ATOM   5037  H31 POP Y  38     -90.167 174.940   0.930  1.00  0.00
ATOM   5038  H32 POP Y  38     -91.047 173.820   1.900  1.00  0.00
ATOM   5039  H33 POP Y  38     -90.027 174.990   2.690  1.00  0.00
ATOM   5040  H41 POP Y  38     -87.837 172.070   0.710  1.00  0.00
ATOM   5041  H42 POP Y  38     -89.297 172.750  -0.110  1.00  0.00
ATOM   5042  H51 POP Y  38     -88.867 170.600   1.990  1.00  0.00
ATOM   5043  H52 POP Y  38     -90.507 171.380   1.900  1.00  0.00
ATOM   5044  H61 POP Y  38     -92.657 167.030  -0.630  1.00  0.00
ATOM   5045  H62 POP Y  38     -93.537 168.480  -0.580  1.00  0.00
ATOM   5046  H7  POP Y  38     -92.307 167.820  -3.340  1.00  0.00
ATOM   5047  C72 POP Y  38     -94.107 166.740  -3.080  1.00  0.00
ATOM   5048 H271 POP Y  38     -93.657 165.840  -2.640  1.00  0.00
ATOM   5049 H272 POP Y  38     -95.077 166.910  -2.600  1.00  0.00
ATOM   5050  O72 POP Y  38     -94.287 166.620  -4.490  1.00  0.00
ATOM   5051  C82 POP Y  38     -95.347 165.890  -4.960  1.00  0.00
ATOM   5052  O82 POP Y  38     -95.427 164.720  -4.400  1.00  0.00
ATOM   5053  C2A POP Y  38     -95.547 165.880  -6.450  1.00  0.00
ATOM   5054 HA21 POP Y  38     -94.767 165.290  -6.940  1.00  0.00
ATOM   5055 HA22 POP Y  38     -96.497 165.460  -6.790  1.00  0.00
ATOM   5056  C2B POP Y  38     -95.497 167.310  -7.050  1.00  0.00
ATOM   5057 HB21 POP Y  38     -96.337 167.900  -6.670  1.00  0.00
ATOM   5058 HB22 POP Y  38     -94.617 167.870  -6.720  1.00  0.00
ATOM   5059  C2C POP Y  38     -95.487 167.340  -8.580  1.00  0.00
ATOM   5060 HC21 POP Y  38     -94.587 166.850  -8.950  1.00  0.00
ATOM   5061 HC22 POP Y  38     -96.367 166.740  -8.820  1.00  0.00
ATOM   5062  C2D POP Y  38     -95.477 168.830  -9.200  1.00  0.00
ATOM   5063 HD21 POP Y  38     -96.267 169.470  -8.800  1.00  0.00
ATOM   5064 HD22 POP Y  38     -94.597 169.400  -8.920  1.00  0.00
ATOM   5065  C2E POP Y  38     -95.537 168.730 -10.730  1.00  0.00
ATOM   5066 HE21 POP Y  38     -94.697 168.110 -11.050  1.00  0.00
ATOM   5067 HE22 POP Y  38     -96.467 168.260 -11.060  1.00  0.00
ATOM   5068  C2F POP Y  38     -95.337 170.130 -11.360  1.00  0.00
ATOM   5069 HF21 POP Y  38     -96.227 170.710 -11.070  1.00  0.00
ATOM   5070 HF22 POP Y  38     -94.497 170.680 -10.930  1.00  0.00
ATOM   5071  C2G POP Y  38     -95.327 170.220 -12.900  1.00  0.00
ATOM   5072 HG21 POP Y  38     -95.017 169.270 -13.340  1.00  0.00
ATOM   5073 HG22 POP Y  38     -96.387 170.280 -13.160  1.00  0.00
ATOM   5074  C2H POP Y  38     -94.627 171.460 -13.500  1.00  0.00
ATOM   5075 HH21 POP Y  38     -95.047 172.370 -13.090  1.00  0.00
ATOM   5076 HH22 POP Y  38     -93.567 171.410 -13.240  1.00  0.00
ATOM   5077  C2I POP Y  38     -94.797 171.490 -15.010  1.00  0.00
ATOM   5078 HI21 POP Y  38     -95.197 170.550 -15.390  1.00  0.00
ATOM   5079 HI22 POP Y  38     -95.607 172.220 -15.100  1.00  0.00
ATOM   5080  C2J POP Y  38     -93.547 171.970 -15.740  1.00  0.00
ATOM   5081 HJ21 POP Y  38     -93.527 173.040 -15.520  1.00  0.00
ATOM   5082 HJ22 POP Y  38     -92.647 171.470 -15.380  1.00  0.00
ATOM   5083  C2K POP Y  38     -93.657 171.940 -17.260  1.00  0.00
ATOM   5084 HK21 POP Y  38     -92.817 172.510 -17.660  1.00  0.00
ATOM   5085 HK22 POP Y  38     -93.857 170.950 -17.660  1.00  0.00
ATOM   5086  C2L POP Y  38     -94.837 172.820 -17.760  1.00  0.00
ATOM   5087 HL21 POP Y  38     -95.797 172.360 -17.520  1.00  0.00
ATOM   5088 HL22 POP Y  38     -94.717 173.800 -17.310  1.00  0.00
ATOM   5089  C2M POP Y  38     -94.777 172.960 -19.260  1.00  0.00
ATOM   5090 HM21 POP Y  38     -93.767 173.210 -19.590  1.00  0.00
ATOM   5091 HM22 POP Y  38     -95.007 172.020 -19.760  1.00  0.00
ATOM   5092  C2N POP Y  38     -95.747 174.070 -19.800  1.00  0.00
ATOM   5093 HN21 POP Y  38     -95.677 174.170 -20.880  1.00  0.00
ATOM   5094 HN22 POP Y  38     -96.777 173.760 -19.630  1.00  0.00
ATOM   5095  C2T POP Y  38     -95.487 175.510 -19.150  1.00  0.00
ATOM   5096 HT21 POP Y  38     -96.087 176.210 -19.750  1.00  0.00
ATOM   5097 HT22 POP Y  38     -95.877 175.620 -18.140  1.00  0.00
ATOM   5098 HT23 POP Y  38     -94.467 175.900 -19.120  1.00  0.00
ATOM   5099  C1T POP Y  39     -97.507 223.700 -22.840  1.00  0.00
ATOM   5100 HT11 POP Y  39     -97.937 222.740 -23.110  1.00  0.00
ATOM   5101 HT12 POP Y  39     -96.427 223.630 -22.990  1.00  0.00
ATOM   5102 HT13 POP Y  39     -97.547 223.730 -21.750  1.00  0.00
ATOM   5103  C1N POP Y  39     -97.997 224.910 -23.580  1.00  0.00
ATOM   5104 HN11 POP Y  39     -97.317 225.750 -23.400  1.00  0.00
ATOM   5105 HN12 POP Y  39     -98.977 225.160 -23.170  1.00  0.00
ATOM   5106  C1M POP Y  39     -97.947 224.670 -25.060  1.00  0.00
ATOM   5107 HM11 POP Y  39     -98.777 223.980 -25.230  1.00  0.00
ATOM   5108 HM12 POP Y  39     -96.997 224.180 -25.230  1.00  0.00
ATOM   5109  C1L POP Y  39     -98.047 225.990 -25.840  1.00  0.00
ATOM   5110 HL11 POP Y  39     -97.407 226.720 -25.340  1.00  0.00
ATOM   5111 HL12 POP Y  39     -99.087 226.320 -25.820  1.00  0.00
ATOM   5112  C1K POP Y  39     -97.537 225.740 -27.170  1.00  0.00
ATOM   5113 HK11 POP Y  39     -98.227 224.980 -27.550  1.00  0.00
ATOM   5114 HK12 POP Y  39     -96.577 225.210 -27.120  1.00  0.00
ATOM   5115  C1J POP Y  39     -97.397 226.970 -28.090  1.00  0.00
ATOM   5116 HJ11 POP Y  39     -96.717 227.750 -27.720  1.00  0.00
ATOM   5117 HJ12 POP Y  39     -98.317 227.560 -28.080  1.00  0.00
ATOM   5118  C1I POP Y  39     -96.927 226.490 -29.490  1.00  0.00
ATOM   5119 HI11 POP Y  39     -97.747 226.000 -30.040  1.00  0.00
ATOM   5120 HI12 POP Y  39     -96.077 225.800 -29.530  1.00  0.00
ATOM   5121  C1H POP Y  39     -96.547 227.820 -30.220  1.00  0.00
ATOM   5122 HH11 POP Y  39     -95.897 228.490 -29.660  1.00  0.00
ATOM   5123 HH12 POP Y  39     -97.487 228.350 -30.390  1.00  0.00
ATOM   5124  CZ2 POP Y  39     -95.817 227.570 -31.510  1.00  0.00
ATOM   5125  HZ2 POP Y  39     -96.447 227.130 -32.280  1.00  0.00
ATOM   5126  CZ1 POP Y  39     -94.517 227.700 -31.680  1.00  0.00
ATOM   5127  HZ1 POP Y  39     -94.117 227.330 -32.620  1.00  0.00
ATOM   5128  C1G POP Y  39     -93.547 228.200 -30.670  1.00  0.00
ATOM   5129 HG11 POP Y  39     -92.657 227.590 -30.840  1.00  0.00
ATOM   5130 HG12 POP Y  39     -93.857 228.150 -29.630  1.00  0.00
ATOM   5131  C1F POP Y  39     -92.997 229.600 -31.030  1.00  0.00
ATOM   5132 HF11 POP Y  39     -92.737 229.670 -32.090  1.00  0.00
ATOM   5133 HF12 POP Y  39     -92.107 229.790 -30.420  1.00  0.00
ATOM   5134  C1E POP Y  39     -93.847 230.800 -30.630  1.00  0.00
ATOM   5135 HE11 POP Y  39     -93.977 230.800 -29.540  1.00  0.00
ATOM   5136 HE12 POP Y  39     -94.787 230.660 -31.160  1.00  0.00
ATOM   5137  C1D POP Y  39     -93.177 232.170 -30.900  1.00  0.00
ATOM   5138 HD11 POP Y  39     -92.267 232.240 -30.300  1.00  0.00
ATOM   5139 HD12 POP Y  39     -93.857 232.950 -30.580  1.00  0.00
ATOM   5140  C1C POP Y  39     -92.817 232.320 -32.380  1.00  0.00
ATOM   5141 HC11 POP Y  39     -93.707 232.170 -33.000  1.00  0.00
ATOM   5142 HC12 POP Y  39     -92.157 231.530 -32.760  1.00  0.00
ATOM   5143  C1B POP Y  39     -92.057 233.570 -32.710  1.00  0.00
ATOM   5144 HB11 POP Y  39     -91.087 233.440 -32.220  1.00  0.00
ATOM   5145 HB12 POP Y  39     -92.377  95.350 -32.170  1.00  0.00
ATOM   5146  C1A POP Y  39     -91.857 233.710 -34.240  1.00  0.00
ATOM   5147 HA11 POP Y  39     -92.777 233.570 -34.810  1.00  0.00
ATOM   5148 HA12 POP Y  39     -91.327 232.840 -34.620  1.00  0.00
ATOM   5149  C81 POP Y  39     -91.247  95.930 -34.560  1.00  0.00
ATOM   5150  O81 POP Y  39     -90.047  96.080 -34.140  1.00  0.00
ATOM   5151  O71 POP Y  39     -91.987  97.020 -34.180  1.00  0.00
ATOM   5152  C7  POP Y  39     -91.637  98.200 -34.940  1.00  0.00
ATOM   5153  C6  POP Y  39     -92.237  98.160 -36.390  1.00  0.00
ATOM   5154  O4P POP Y  39     -91.377  97.500 -37.330  1.00  0.00
ATOM   5155  P   POP Y  39     -91.947  97.120 -38.770  1.00  0.00
ATOM   5156  O2P POP Y  39     -92.727  98.200 -39.400  1.00  0.00
ATOM   5157  O3P POP Y  39     -92.847  95.940 -38.550  1.00  0.00
ATOM   5158  O1P POP Y  39     -90.537  96.780 -39.500  1.00  0.00
ATOM   5159  C5  POP Y  39     -90.567  95.870 -40.690  1.00  0.00
ATOM   5160  C4  POP Y  39     -90.687 233.500 -40.310  1.00  0.00
ATOM   5161  N   POP Y  39     -90.607 232.650 -41.570  1.00  0.00
ATOM   5162  C1  POP Y  39     -89.277 232.910 -42.310  1.00  0.00
ATOM   5163  H11 POP Y  39     -89.047  94.830 -42.590  1.00  0.00
ATOM   5164  H12 POP Y  39     -88.487 232.660 -41.600  1.00  0.00
ATOM   5165  H13 POP Y  39     -89.227 232.270 -43.200  1.00  0.00
ATOM   5166  C2  POP Y  39     -91.827 232.900 -42.450  1.00  0.00
ATOM   5167  H21 POP Y  39     -91.617 232.360 -43.370  1.00  0.00
ATOM   5168  H22 POP Y  39     -92.767 232.490 -42.080  1.00  0.00
ATOM   5169  H23 POP Y  39     -92.017  94.850 -42.640  1.00  0.00
ATOM   5170  C3  POP Y  39     -90.627 231.170 -41.250  1.00  0.00
ATOM   5171  H31 POP Y  39     -89.657 230.770 -40.960  1.00  0.00
ATOM   5172  H32 POP Y  39     -91.427 231.000 -40.530  1.00  0.00
ATOM   5173  H33 POP Y  39     -90.867 230.550 -42.120  1.00  0.00
ATOM   5174  H41 POP Y  39     -89.867 233.330 -39.610  1.00  0.00
ATOM   5175  H42 POP Y  39     -91.627 233.270 -39.800  1.00  0.00
ATOM   5176  H51 POP Y  39     -89.687  96.080 -41.290  1.00  0.00
ATOM   5177  H52 POP Y  39     -91.497  96.180 -41.180  1.00  0.00
ATOM   5178  H61 POP Y  39     -92.317  99.180 -36.760  1.00  0.00
ATOM   5179  H62 POP Y  39     -93.207  97.650 -36.400  1.00  0.00
ATOM   5180  H7  POP Y  39     -90.557  98.300 -35.020  1.00  0.00
ATOM   5181  C72 POP Y  39     -92.187  99.480 -34.170  1.00  0.00
ATOM   5182 H271 POP Y  39     -92.077 100.360 -34.800  1.00  0.00
ATOM   5183 H272 POP Y  39     -93.237  99.280 -33.950  1.00  0.00
ATOM   5184  O72 POP Y  39     -91.617  99.610 -32.870  1.00  0.00
ATOM   5185  C82 POP Y  39     -90.337 100.070 -32.710  1.00  0.00
ATOM   5186  O82 POP Y  39     -89.537 100.070 -33.700  1.00  0.00
ATOM   5187  C2A POP Y  39     -89.637  99.870 -31.350  1.00  0.00
ATOM   5188 HA21 POP Y  39     -89.457  98.790 -31.240  1.00  0.00
ATOM   5189 HA22 POP Y  39     -88.627 100.280 -31.340  1.00  0.00
ATOM   5190  C2B POP Y  39     -90.317 100.540 -30.110  1.00  0.00
ATOM   5191 HB21 POP Y  39     -90.637 101.540 -30.440  1.00  0.00
ATOM   5192 HB22 POP Y  39     -91.207  99.930 -29.970  1.00  0.00
ATOM   5193  C2C POP Y  39     -89.427 100.470 -28.840  1.00  0.00
ATOM   5194 HC21 POP Y  39     -89.227  99.410 -28.650  1.00  0.00
ATOM   5195 HC22 POP Y  39     -88.507 101.020 -29.060  1.00  0.00
ATOM   5196  C2D POP Y  39     -90.107 101.110 -27.620  1.00  0.00
ATOM   5197 HD21 POP Y  39     -90.267 102.170 -27.840  1.00  0.00
ATOM   5198 HD22 POP Y  39     -90.947 100.460 -27.390  1.00  0.00
ATOM   5199  C2E POP Y  39     -89.117 101.220 -26.390  1.00  0.00
ATOM   5200 HE21 POP Y  39     -88.847 100.190 -26.170  1.00  0.00
ATOM   5201 HE22 POP Y  39     -88.257 101.860 -26.630  1.00  0.00
ATOM   5202  C2F POP Y  39     -89.797 101.590 -25.060  1.00  0.00
ATOM   5203 HF21 POP Y  39     -89.867 102.680 -25.110  1.00  0.00
ATOM   5204 HF22 POP Y  39     -90.787 101.170 -24.900  1.00  0.00
ATOM   5205  C2G POP Y  39     -88.887 101.290 -23.880  1.00  0.00
ATOM   5206 HG21 POP Y  39     -88.647 100.220 -23.920  1.00  0.00
ATOM   5207 HG22 POP Y  39     -87.977 101.860 -24.090  1.00  0.00
ATOM   5208  C2H POP Y  39     -89.527 101.800 -22.620  1.00  0.00
ATOM   5209 HH21 POP Y  39     -89.727 102.860 -22.790  1.00  0.00
ATOM   5210 HH22 POP Y  39     -90.507 101.340 -22.610  1.00  0.00
ATOM   5211  C2I POP Y  39     -88.617 101.460 -21.400  1.00  0.00
ATOM   5212 HI21 POP Y  39     -88.577 100.400 -21.140  1.00  0.00
ATOM   5213 HI22 POP Y  39     -87.607 101.730 -21.710  1.00  0.00
ATOM   5214  C2J POP Y  39     -89.087 102.140 -20.060  1.00  0.00
ATOM   5215 HJ21 POP Y  39     -89.057 103.230 -20.130  1.00  0.00
ATOM   5216 HJ22 POP Y  39     -90.027 101.720 -19.720  1.00  0.00
ATOM   5217  C2K POP Y  39     -87.957 101.790 -18.970  1.00  0.00
ATOM   5218 HK21 POP Y  39     -87.827 100.710 -18.900  1.00  0.00
ATOM   5219 HK22 POP Y  39     -86.977 102.150 -19.290  1.00  0.00
ATOM   5220  C2L POP Y  39     -88.327 102.230 -17.550  1.00  0.00
ATOM   5221 HL21 POP Y  39     -88.367 103.320 -17.460  1.00  0.00
ATOM   5222 HL22 POP Y  39     -89.347 101.930 -17.280  1.00  0.00
ATOM   5223  C2M POP Y  39     -87.297 101.690 -16.600  1.00  0.00
ATOM   5224 HM21 POP Y  39     -87.257 100.600 -16.710  1.00  0.00
ATOM   5225 HM22 POP Y  39     -86.297 102.070 -16.840  1.00  0.00
ATOM   5226  C2N POP Y  39     -87.717 102.140 -15.180  1.00  0.00
ATOM   5227 HN21 POP Y  39     -87.807 103.220 -15.080  1.00  0.00
ATOM   5228 HN22 POP Y  39     -88.687 101.710 -14.910  1.00  0.00
ATOM   5229  C2T POP Y  39     -86.757 101.500 -14.170  1.00  0.00
ATOM   5230 HT21 POP Y  39     -86.757 100.460 -14.520  1.00  0.00
ATOM   5231 HT22 POP Y  39     -85.757 101.940 -14.240  1.00  0.00
ATOM   5232 HT23 POP Y  39     -87.237 101.490 -13.190  1.00  0.00
ATOM   5233  C1T POP Y  40    -182.257 115.450 -18.820  1.00  0.00
ATOM   5234 HT11 POP Y  40    -181.947 115.930 -17.890  1.00  0.00
ATOM   5235 HT12 POP Y  40    -182.677 114.500 -18.480  1.00  0.00
ATOM   5236 HT13 POP Y  40    -181.337 115.160 -19.330  1.00  0.00
ATOM   5237  C1N POP Y  40    -183.157 116.250 -19.720  1.00  0.00
ATOM   5238 HN11 POP Y  40    -183.987 116.660 -19.130  1.00  0.00
ATOM   5239 HN12 POP Y  40    -183.467 115.650 -20.580  1.00  0.00
ATOM   5240  C1M POP Y  40    -182.277 117.410 -20.240  1.00  0.00
ATOM   5241 HM11 POP Y  40    -181.507 117.100 -20.950  1.00  0.00
ATOM   5242 HM12 POP Y  40    -181.737 117.820 -19.380  1.00  0.00
ATOM   5243  C1L POP Y  40    -183.067 118.490 -20.970  1.00  0.00
ATOM   5244 HL11 POP Y  40    -183.837 118.990 -20.380  1.00  0.00
ATOM   5245 HL12 POP Y  40    -183.507 118.070 -21.870  1.00  0.00
ATOM   5246  C1K POP Y  40    -182.087 119.580 -21.450  1.00  0.00
ATOM   5247 HK11 POP Y  40    -181.267 119.160 -22.030  1.00  0.00
ATOM   5248 HK12 POP Y  40    -181.547 120.030 -20.620  1.00  0.00
ATOM   5249  C1J POP Y  40    -182.827 120.610 -22.370  1.00  0.00
ATOM   5250 HJ11 POP Y  40    -183.677 121.020 -21.840  1.00  0.00
ATOM   5251 HJ12 POP Y  40    -183.197 120.090 -23.260  1.00  0.00
ATOM   5252  C1I POP Y  40    -181.897 121.710 -22.810  1.00  0.00
ATOM   5253 HI11 POP Y  40    -181.457 122.240 -21.970  1.00  0.00
ATOM   5254 HI12 POP Y  40    -182.547 122.420 -23.340  1.00  0.00
ATOM   5255  C1H POP Y  40    -180.907 121.100 -23.880  1.00  0.00
ATOM   5256 HH11 POP Y  40    -181.447 120.830 -24.790  1.00  0.00
ATOM   5257 HH12 POP Y  40    -180.407 120.170 -23.610  1.00  0.00
ATOM   5258  CZ2 POP Y  40    -179.707 122.020 -24.180  1.00  0.00
ATOM   5259  HZ2 POP Y  40    -178.827 121.810 -23.580  1.00  0.00
ATOM   5260  CZ1 POP Y  40    -179.557 123.020 -25.070  1.00  0.00
ATOM   5261  HZ1 POP Y  40    -178.657 123.620 -25.160  1.00  0.00
ATOM   5262  C1G POP Y  40    -180.727 123.440 -26.000  1.00  0.00
ATOM   5263 HG11 POP Y  40    -180.617 124.500 -26.220  1.00  0.00
ATOM   5264 HG12 POP Y  40    -181.687 123.290 -25.490  1.00  0.00
ATOM   5265  C1F POP Y  40    -180.677 122.530 -27.210  1.00  0.00
ATOM   5266 HF11 POP Y  40    -181.527 122.760 -27.840  1.00  0.00
ATOM   5267 HF12 POP Y  40    -180.537 121.490 -26.900  1.00  0.00
ATOM   5268  C1E POP Y  40    -179.357 122.790 -28.050  1.00  0.00
ATOM   5269 HE11 POP Y  40    -178.427 122.620 -27.500  1.00  0.00
ATOM   5270 HE12 POP Y  40    -179.327 123.830 -28.390  1.00  0.00
ATOM   5271  C1D POP Y  40    -179.257 121.930 -29.370  1.00  0.00
ATOM   5272 HD11 POP Y  40    -180.207 122.120 -29.870  1.00  0.00
ATOM   5273 HD12 POP Y  40    -179.397 120.870 -29.140  1.00  0.00
ATOM   5274  C1C POP Y  40    -178.067 122.280 -30.260  1.00  0.00
ATOM   5275 HC11 POP Y  40    -177.167 121.930 -29.740  1.00  0.00
ATOM   5276 HC12 POP Y  40    -177.987 123.360 -30.440  1.00  0.00
ATOM   5277  C1B POP Y  40    -178.227 121.590 -31.580  1.00  0.00
ATOM   5278 HB11 POP Y  40    -179.217 121.840 -31.970  1.00  0.00
ATOM   5279 HB12 POP Y  40    -178.107 120.510 -31.450  1.00  0.00
ATOM   5280  C1A POP Y  40    -177.167 121.980 -32.630  1.00  0.00
ATOM   5281 HA11 POP Y  40    -176.157 121.780 -32.260  1.00  0.00
ATOM   5282 HA12 POP Y  40    -177.197 123.070 -32.650  1.00  0.00
ATOM   5283  C81 POP Y  40    -177.457 121.470 -34.040  1.00  0.00
ATOM   5284  O81 POP Y  40    -177.937 122.250 -34.900  1.00  0.00
ATOM   5285  O71 POP Y  40    -177.227 120.140 -34.350  1.00  0.00
ATOM   5286  C7  POP Y  40    -177.147 119.760 -35.750  1.00  0.00
ATOM   5287  C6  POP Y  40    -175.877 120.470 -36.400  1.00  0.00
ATOM   5288  O4P POP Y  40    -174.837 120.020 -35.500  1.00  0.00
ATOM   5289  P   POP Y  40    -173.427 120.820 -35.440  1.00  0.00
ATOM   5290  O2P POP Y  40    -173.097 121.380 -36.720  1.00  0.00
ATOM   5291  O3P POP Y  40    -172.327 119.940 -35.000  1.00  0.00
ATOM   5292  O1P POP Y  40    -173.957 121.870 -34.350  1.00  0.00
ATOM   5293  C5  POP Y  40    -174.027 123.260 -34.590  1.00  0.00
ATOM   5294  C4  POP Y  40    -172.687 123.950 -34.510  1.00  0.00
ATOM   5295  N   POP Y  40    -172.677 125.380 -34.920  1.00  0.00
ATOM   5296  C1  POP Y  40    -171.307 126.050 -34.990  1.00  0.00
ATOM   5297  H11 POP Y  40    -170.667 125.390 -35.580  1.00  0.00
ATOM   5298  H12 POP Y  40    -171.437 127.020 -35.480  1.00  0.00
ATOM   5299  H13 POP Y  40    -170.837 126.220 -34.030  1.00  0.00
ATOM   5300  C2  POP Y  40    -173.617 126.230 -34.120  1.00  0.00
ATOM   5301  H21 POP Y  40    -173.287 126.390 -33.090  1.00  0.00
ATOM   5302  H22 POP Y  40    -173.597 127.260 -34.480  1.00  0.00
ATOM   5303  H23 POP Y  40    -174.627 125.840 -34.060  1.00  0.00
ATOM   5304  C3  POP Y  40    -173.207 125.440 -36.390  1.00  0.00
ATOM   5305  H31 POP Y  40    -172.617 124.790 -37.040  1.00  0.00
ATOM   5306  H32 POP Y  40    -174.257 125.190 -36.520  1.00  0.00
ATOM   5307  H33 POP Y  40    -173.117 126.470 -36.740  1.00  0.00
ATOM   5308  H41 POP Y  40    -172.197 123.830 -33.540  1.00  0.00
ATOM   5309  H42 POP Y  40    -171.977 123.390 -35.130  1.00  0.00
ATOM   5310  H51 POP Y  40    -174.667 123.690 -33.820  1.00  0.00
ATOM   5311  H52 POP Y  40    -174.477 123.340 -35.580  1.00  0.00
ATOM   5312  H61 POP Y  40    -176.017 121.550 -36.290  1.00  0.00
ATOM   5313  H62 POP Y  40    -175.717 120.150 -37.430  1.00  0.00
ATOM   5314  H7  POP Y  40    -178.037 120.100 -36.280  1.00  0.00
ATOM   5315  C72 POP Y  40    -177.127 118.220 -35.850  1.00  0.00
ATOM   5316 H271 POP Y  40    -177.047 117.890 -36.890  1.00  0.00
ATOM   5317 H272 POP Y  40    -176.277 117.810 -35.300  1.00  0.00
ATOM   5318  O72 POP Y  40    -178.347 117.630 -35.350  1.00  0.00
ATOM   5319  C82 POP Y  40    -178.227 116.400 -34.830  1.00  0.00
ATOM   5320  O82 POP Y  40    -177.767 115.520 -35.670  1.00  0.00
ATOM   5321  C2A POP Y  40    -179.417 115.890 -33.990  1.00  0.00
ATOM   5322 HA21 POP Y  40    -180.307 116.480 -34.250  1.00  0.00
ATOM   5323 HA22 POP Y  40    -179.687 114.850 -34.180  1.00  0.00
ATOM   5324  C2B POP Y  40    -179.337 115.980 -32.410  1.00  0.00
ATOM   5325 HB21 POP Y  40    -178.857 116.910 -32.100  1.00  0.00
ATOM   5326 HB22 POP Y  40    -180.377 116.040 -32.080  1.00  0.00
ATOM   5327  C2C POP Y  40    -178.657 114.760 -31.670  1.00  0.00
ATOM   5328 HC21 POP Y  40    -179.217 113.890 -32.010  1.00  0.00
ATOM   5329 HC22 POP Y  40    -177.627 114.670 -32.020  1.00  0.00
ATOM   5330  C2D POP Y  40    -178.807 114.810 -30.170  1.00  0.00
ATOM   5331 HD21 POP Y  40    -178.257 115.730 -29.950  1.00  0.00
ATOM   5332 HD22 POP Y  40    -179.847 114.850 -29.870  1.00  0.00
ATOM   5333  C2E POP Y  40    -177.987 113.700 -29.630  1.00  0.00
ATOM   5334 HE21 POP Y  40    -178.427 112.760 -29.970  1.00  0.00
ATOM   5335 HE22 POP Y  40    -176.957 113.650 -29.980  1.00  0.00
ATOM   5336  C2F POP Y  40    -178.067 113.600 -28.100  1.00  0.00
ATOM   5337 HF21 POP Y  40    -177.457 114.400 -27.660  1.00  0.00
ATOM   5338 HF22 POP Y  40    -179.077 113.610 -27.700  1.00  0.00
ATOM   5339  C2G POP Y  40    -177.397 112.260 -27.570  1.00  0.00
ATOM   5340 HG21 POP Y  40    -177.887 111.380 -27.990  1.00  0.00
ATOM   5341 HG22 POP Y  40    -176.377 112.110 -27.950  1.00  0.00
ATOM   5342  C2H POP Y  40    -177.247 112.140 -26.080  1.00  0.00
ATOM   5343 HH21 POP Y  40    -176.177 112.160 -25.860  1.00  0.00
ATOM   5344 HH22 POP Y  40    -177.687 113.010 -25.590  1.00  0.00
ATOM   5345  C2I POP Y  40    -177.697 110.780 -25.490  1.00  0.00
ATOM   5346 HI21 POP Y  40    -178.737 110.620 -25.790  1.00  0.00
ATOM   5347 HI22 POP Y  40    -177.147 109.980 -25.990  1.00  0.00
ATOM   5348  C2J POP Y  40    -177.567 110.660 -23.980  1.00  0.00
ATOM   5349 HJ21 POP Y  40    -176.557 110.960 -23.710  1.00  0.00
ATOM   5350 HJ22 POP Y  40    -178.307 111.300 -23.490  1.00  0.00
ATOM   5351  C2K POP Y  40    -177.937 109.210 -23.590  1.00  0.00
ATOM   5352 HK21 POP Y  40    -178.987 109.050 -23.810  1.00  0.00
ATOM   5353 HK22 POP Y  40    -177.337 108.440 -24.070  1.00  0.00
ATOM   5354  C2L POP Y  40    -177.787 108.940 -22.020  1.00  0.00
ATOM   5355 HL21 POP Y  40    -178.127 109.840 -21.500  1.00  0.00
ATOM   5356 HL22 POP Y  40    -178.407 108.110 -21.680  1.00  0.00
ATOM   5357  C2M POP Y  40    -176.297 108.580 -21.710  1.00  0.00
ATOM   5358 HM21 POP Y  40    -175.837 107.790 -22.300  1.00  0.00
ATOM   5359 HM22 POP Y  40    -175.607 109.380 -21.950  1.00  0.00
ATOM   5360  C2N POP Y  40    -176.037 108.360 -20.170  1.00  0.00
ATOM   5361 HN21 POP Y  40    -176.097 109.300 -19.630  1.00  0.00
ATOM   5362 HN22 POP Y  40    -176.777 107.740 -19.660  1.00  0.00
ATOM   5363  C2T POP Y  40    -174.627 107.780 -20.000  1.00  0.00
ATOM   5364 HT21 POP Y  40    -174.537 107.430 -18.970  1.00  0.00
ATOM   5365 HT22 POP Y  40    -174.457 106.910 -20.640  1.00  0.00
ATOM   5366 HT23 POP Y  40    -173.847 108.450 -20.360  1.00  0.00
ATOM   5367  C1T POP Y  41    -154.927 213.620 -27.980  1.00  0.00
ATOM   5368 HT11 POP Y  41    -155.427 213.870 -28.920  1.00  0.00
ATOM   5369 HT12 POP Y  41    -155.527 213.310 -27.120  1.00  0.00
ATOM   5370 HT13 POP Y  41    -154.467 214.540 -27.620  1.00  0.00
ATOM   5371  C1N POP Y  41    -153.847 212.560 -28.180  1.00  0.00
ATOM   5372 HN11 POP Y  41    -153.227 212.920 -29.010  1.00  0.00
ATOM   5373 HN12 POP Y  41    -154.327 211.670 -28.590  1.00  0.00
ATOM   5374  C1M POP Y  41    -152.987 212.290 -26.910  1.00  0.00
ATOM   5375 HM11 POP Y  41    -153.677 211.860 -26.180  1.00  0.00
ATOM   5376 HM12 POP Y  41    -152.617 213.230 -26.500  1.00  0.00
ATOM   5377  C1L POP Y  41    -151.867 211.370 -27.280  1.00  0.00
ATOM   5378 HL11 POP Y  41    -151.287 211.750 -28.130  1.00  0.00
ATOM   5379 HL12 POP Y  41    -152.247 210.390 -27.580  1.00  0.00
ATOM   5380  C1K POP Y  41    -150.907 211.130 -26.080  1.00  0.00
ATOM   5381 HK11 POP Y  41    -151.477 210.730 -25.240  1.00  0.00
ATOM   5382 HK12 POP Y  41    -150.347 211.980 -25.680  1.00  0.00
ATOM   5383  C1J POP Y  41    -149.747 210.100 -26.470  1.00  0.00
ATOM   5384 HJ11 POP Y  41    -149.067 210.660 -27.110  1.00  0.00
ATOM   5385 HJ12 POP Y  41    -150.147 209.330 -27.130  1.00  0.00
ATOM   5386  C1I POP Y  41    -149.067 209.440 -25.300  1.00  0.00
ATOM   5387 HI11 POP Y  41    -149.887 208.820 -24.940  1.00  0.00
ATOM   5388 HI12 POP Y  41    -148.677 210.260 -24.690  1.00  0.00
ATOM   5389  C1H POP Y  41    -147.777 208.660 -25.840  1.00  0.00
ATOM   5390 HH11 POP Y  41    -148.117 207.910 -26.550  1.00  0.00
ATOM   5391 HH12 POP Y  41    -147.337 208.070 -25.030  1.00  0.00
ATOM   5392  CZ2 POP Y  41    -146.787 209.570 -26.520  1.00  0.00
ATOM   5393  HZ2 POP Y  41    -146.697 210.560 -26.070  1.00  0.00
ATOM   5394  CZ1 POP Y  41    -146.007 209.290 -27.580  1.00  0.00
ATOM   5395  HZ1 POP Y  41    -145.217 209.960 -27.900  1.00  0.00
ATOM   5396  C1G POP Y  41    -145.927 207.980 -28.400  1.00  0.00
ATOM   5397 HG11 POP Y  41    -146.857 207.410 -28.320  1.00  0.00
ATOM   5398 HG12 POP Y  41    -145.187 207.280 -28.000  1.00  0.00
ATOM   5399  C1F POP Y  41    -145.707 208.290 -29.910  1.00  0.00
ATOM   5400 HF11 POP Y  41    -145.657 207.330 -30.440  1.00  0.00
ATOM   5401 HF12 POP Y  41    -144.687 208.600 -30.150  1.00  0.00
ATOM   5402  C1E POP Y  41    -146.697 209.330 -30.530  1.00  0.00
ATOM   5403 HE11 POP Y  41    -146.367 209.660 -31.510  1.00  0.00
ATOM   5404 HE12 POP Y  41    -146.597 210.240 -29.930  1.00  0.00
ATOM   5405  C1D POP Y  41    -148.207 208.780 -30.610  1.00  0.00
ATOM   5406 HD11 POP Y  41    -148.437 208.280 -29.670  1.00  0.00
ATOM   5407 HD12 POP Y  41    -148.397 208.160 -31.490  1.00  0.00
ATOM   5408  C1C POP Y  41    -149.267 209.860 -30.810  1.00  0.00
ATOM   5409 HC11 POP Y  41    -149.187 210.390 -31.760  1.00  0.00
ATOM   5410 HC12 POP Y  41    -149.157 210.660 -30.080  1.00  0.00
ATOM   5411  C1B POP Y  41    -150.667 209.310 -30.610  1.00  0.00
ATOM   5412 HB11 POP Y  41    -150.827 208.930 -29.600  1.00  0.00
ATOM   5413 HB12 POP Y  41    -150.807 208.540 -31.370  1.00  0.00
ATOM   5414  C1A POP Y  41    -151.757 210.300 -30.910  1.00  0.00
ATOM   5415 HA11 POP Y  41    -151.547 211.300 -30.530  1.00  0.00
ATOM   5416 HA12 POP Y  41    -152.647 210.010 -30.340  1.00  0.00
ATOM   5417  C81 POP Y  41    -152.207 210.360 -32.360  1.00  0.00
ATOM   5418  O81 POP Y  41    -151.337 210.440 -33.250  1.00  0.00
ATOM   5419  O71 POP Y  41    -153.247 209.470 -32.600  1.00  0.00
ATOM   5420  C7  POP Y  41    -154.187 209.930 -33.660  1.00  0.00
ATOM   5421  C6  POP Y  41    -153.597 209.390 -34.980  1.00  0.00
ATOM   5422  O4P POP Y  41    -154.107 208.010 -35.260  1.00  0.00
ATOM   5423  P   POP Y  41    -153.597 207.470 -36.730  1.00  0.00
ATOM   5424  O2P POP Y  41    -152.127 207.760 -36.930  1.00  0.00
ATOM   5425  O3P POP Y  41    -154.347 208.200 -37.790  1.00  0.00
ATOM   5426  O1P POP Y  41    -153.987 205.870 -36.730  1.00  0.00
ATOM   5427  C5  POP Y  41    -153.607 205.000 -35.630  1.00  0.00
ATOM   5428  C4  POP Y  41    -152.207 204.580 -35.810  1.00  0.00
ATOM   5429  N   POP Y  41    -151.527 204.780 -34.390  1.00  0.00
ATOM   5430  C1  POP Y  41    -152.167 203.780 -33.460  1.00  0.00
ATOM   5431  H11 POP Y  41    -153.217 204.020 -33.310  1.00  0.00
ATOM   5432  H12 POP Y  41    -152.017 202.720 -33.690  1.00  0.00
ATOM   5433  H13 POP Y  41    -151.647 203.900 -32.510  1.00  0.00
ATOM   5434  C2  POP Y  41    -151.447 206.270 -33.950  1.00  0.00
ATOM   5435  H21 POP Y  41    -150.867 206.460 -33.040  1.00  0.00
ATOM   5436  H22 POP Y  41    -150.937 206.880 -34.690  1.00  0.00
ATOM   5437  H23 POP Y  41    -152.417 206.750 -33.790  1.00  0.00
ATOM   5438  C3  POP Y  41    -150.057 204.280 -34.460  1.00  0.00
ATOM   5439  H31 POP Y  41    -149.537 204.290 -33.500  1.00  0.00
ATOM   5440  H32 POP Y  41    -150.037 203.230 -34.770  1.00  0.00
ATOM   5441  H33 POP Y  41    -149.457 204.780 -35.220  1.00  0.00
ATOM   5442  H41 POP Y  41    -152.117 203.510 -36.010  1.00  0.00
ATOM   5443  H42 POP Y  41    -151.647 205.150 -36.560  1.00  0.00
ATOM   5444  H51 POP Y  41    -154.237 204.110 -35.680  1.00  0.00
ATOM   5445  H52 POP Y  41    -153.667 205.550 -34.690  1.00  0.00
ATOM   5446  H61 POP Y  41    -152.507 209.310 -34.940  1.00  0.00
ATOM   5447  H62 POP Y  41    -153.907 210.010 -35.820  1.00  0.00
ATOM   5448  H7  POP Y  41    -154.297 211.000 -33.800  1.00  0.00
ATOM   5449  C72 POP Y  41    -155.627 209.370 -33.560  1.00  0.00
ATOM   5450 H271 POP Y  41    -156.217 209.620 -34.450  1.00  0.00
ATOM   5451 H272 POP Y  41    -155.677 208.300 -33.370  1.00  0.00
ATOM   5452  O72 POP Y  41    -156.177 210.120 -32.370  1.00  0.00
ATOM   5453  C82 POP Y  41    -157.437 209.690 -31.970  1.00  0.00
ATOM   5454  O82 POP Y  41    -158.087 208.900 -32.690  1.00  0.00
ATOM   5455  C2A POP Y  41    -158.137 210.390 -30.910  1.00  0.00
ATOM   5456 HA21 POP Y  41    -157.657 211.370 -30.880  1.00  0.00
ATOM   5457 HA22 POP Y  41    -159.157 210.630 -31.210  1.00  0.00
ATOM   5458  C2B POP Y  41    -158.027 209.820 -29.510  1.00  0.00
ATOM   5459 HB21 POP Y  41    -158.517 210.530 -28.840  1.00  0.00
ATOM   5460 HB22 POP Y  41    -158.587 208.880 -29.510  1.00  0.00
ATOM   5461  C2C POP Y  41    -156.637 209.670 -29.070  1.00  0.00
ATOM   5462 HC21 POP Y  41    -156.177 208.950 -29.760  1.00  0.00
ATOM   5463 HC22 POP Y  41    -155.937 210.510 -29.060  1.00  0.00
ATOM   5464  C2D POP Y  41    -156.717 208.970 -27.700  1.00  0.00
ATOM   5465 HD21 POP Y  41    -157.397 209.510 -27.040  1.00  0.00
ATOM   5466 HD22 POP Y  41    -157.057 207.940 -27.810  1.00  0.00
ATOM   5467  C2E POP Y  41    -155.337 209.050 -27.100  1.00  0.00
ATOM   5468 HE21 POP Y  41    -154.567 208.550 -27.690  1.00  0.00
ATOM   5469 HE22 POP Y  41    -154.957 210.060 -26.940  1.00  0.00
ATOM   5470  C2F POP Y  41    -155.297 208.250 -25.790  1.00  0.00
ATOM   5471 HF21 POP Y  41    -155.887 208.830 -25.080  1.00  0.00
ATOM   5472 HF22 POP Y  41    -155.767 207.280 -25.960  1.00  0.00
ATOM   5473  C2G POP Y  41    -153.807 208.020 -25.300  1.00  0.00
ATOM   5474 HG21 POP Y  41    -153.297 207.550 -26.140  1.00  0.00
ATOM   5475 HG22 POP Y  41    -153.327 208.940 -24.950  1.00  0.00
ATOM   5476  C2H POP Y  41    -153.817 207.000 -24.140  1.00  0.00
ATOM   5477 HH21 POP Y  41    -154.537 207.290 -23.380  1.00  0.00
ATOM   5478 HH22 POP Y  41    -154.307 206.140 -24.590  1.00  0.00
ATOM   5479  C2I POP Y  41    -152.417 206.760 -23.570  1.00  0.00
ATOM   5480 HI21 POP Y  41    -152.057 207.750 -23.290  1.00  0.00
ATOM   5481 HI22 POP Y  41    -152.537 206.110 -22.700  1.00  0.00
ATOM   5482  C2J POP Y  41    -151.517 206.040 -24.540  1.00  0.00
ATOM   5483 HJ21 POP Y  41    -151.967 205.100 -24.860  1.00  0.00
ATOM   5484 HJ22 POP Y  41    -151.407 206.630 -25.450  1.00  0.00
ATOM   5485  C2K POP Y  41    -150.137 205.830 -23.810  1.00  0.00
ATOM   5486 HK21 POP Y  41    -149.647 206.780 -23.570  1.00  0.00
ATOM   5487 HK22 POP Y  41    -150.377 205.190 -22.950  1.00  0.00
ATOM   5488  C2L POP Y  41    -149.217 204.970 -24.690  1.00  0.00
ATOM   5489 HL21 POP Y  41    -149.607 203.960 -24.830  1.00  0.00
ATOM   5490 HL22 POP Y  41    -149.147 205.470 -25.650  1.00  0.00
ATOM   5491  C2M POP Y  41    -147.807 204.770 -24.050  1.00  0.00
ATOM   5492 HM21 POP Y  41    -147.457 205.760 -23.750  1.00  0.00
ATOM   5493 HM22 POP Y  41    -147.927 204.140 -23.170  1.00  0.00
ATOM   5494  C2N POP Y  41    -146.847 204.050 -25.010  1.00  0.00
ATOM   5495 HN21 POP Y  41    -147.207 203.090 -25.400  1.00  0.00
ATOM   5496 HN22 POP Y  41    -146.677 204.680 -25.890  1.00  0.00
ATOM   5497  C2T POP Y  41    -145.507 203.890 -24.220  1.00  0.00
ATOM   5498 HT21 POP Y  41    -145.617 203.170 -23.410  1.00  0.00
ATOM   5499 HT22 POP Y  41    -144.727 203.560 -24.910  1.00  0.00
ATOM   5500 HT23 POP Y  41    -145.217 204.870 -23.810  1.00  0.00
ATOM   5501  C1T POP Y  42    -108.957 130.100 -13.020  1.00  0.00
ATOM   5502 HT11 POP Y  42    -109.017 131.060 -13.540  1.00  0.00
ATOM   5503 HT12 POP Y  42    -108.057 130.130 -12.400  1.00  0.00
ATOM   5504 HT13 POP Y  42    -108.787 129.390 -13.830  1.00  0.00
ATOM   5505  C1N POP Y  42    -110.257 129.760 -12.220  1.00  0.00
ATOM   5506 HN11 POP Y  42    -110.207 128.700 -11.960  1.00  0.00
ATOM   5507 HN12 POP Y  42    -111.187 129.900 -12.770  1.00  0.00
ATOM   5508  C1M POP Y  42    -110.307 130.600 -10.920  1.00  0.00
ATOM   5509 HM11 POP Y  42    -110.427 131.660 -11.150  1.00  0.00
ATOM   5510 HM12 POP Y  42    -109.317 130.470 -10.480  1.00  0.00
ATOM   5511  C1L POP Y  42    -111.407 130.250  -9.890  1.00  0.00
ATOM   5512 HL11 POP Y  42    -112.377 130.270 -10.410  1.00  0.00
ATOM   5513 HL12 POP Y  42    -111.467 130.940  -9.050  1.00  0.00
ATOM   5514  C1K POP Y  42    -111.237 128.840  -9.300  1.00  0.00
ATOM   5515 HK11 POP Y  42    -111.177 128.080 -10.090  1.00  0.00
ATOM   5516 HK12 POP Y  42    -112.027 128.600  -8.580  1.00  0.00
ATOM   5517  C1J POP Y  42    -109.897 128.600  -8.590  1.00  0.00
ATOM   5518 HJ11 POP Y  42    -109.557 129.460  -8.010  1.00  0.00
ATOM   5519 HJ12 POP Y  42    -109.077 128.250  -9.220  1.00  0.00
ATOM   5520  C1I POP Y  42    -110.117 127.470  -7.630  1.00  0.00
ATOM   5521 HI11 POP Y  42    -110.977 127.580  -6.970  1.00  0.00
ATOM   5522 HI12 POP Y  42    -109.277 127.470  -6.930  1.00  0.00
ATOM   5523  C1H POP Y  42    -110.107 126.100  -8.400  1.00  0.00
ATOM   5524 HH11 POP Y  42    -109.207 125.990  -9.010  1.00  0.00
ATOM   5525 HH12 POP Y  42    -110.867 125.970  -9.170  1.00  0.00
ATOM   5526  CZ2 POP Y  42    -110.237 124.950  -7.470  1.00  0.00
ATOM   5527  HZ2 POP Y  42    -109.387 124.270  -7.400  1.00  0.00
ATOM   5528  CZ1 POP Y  42    -111.327 124.580  -6.780  1.00  0.00
ATOM   5529  HZ1 POP Y  42    -111.237 123.760  -6.070  1.00  0.00
ATOM   5530  C1G POP Y  42    -112.677 125.280  -6.820  1.00  0.00
ATOM   5531 HG11 POP Y  42    -113.517 124.610  -7.010  1.00  0.00
ATOM   5532 HG12 POP Y  42    -112.527 125.890  -7.710  1.00  0.00
ATOM   5533  C1F POP Y  42    -112.957 126.190  -5.590  1.00  0.00
ATOM   5534 HF11 POP Y  42    -112.107 126.830  -5.320  1.00  0.00
ATOM   5535 HF12 POP Y  42    -112.977 125.540  -4.710  1.00  0.00
ATOM   5536  C1E POP Y  42    -114.137 127.130  -5.580  1.00  0.00
ATOM   5537 HE11 POP Y  42    -115.087 126.600  -5.650  1.00  0.00
ATOM   5538 HE12 POP Y  42    -114.057 127.790  -6.450  1.00  0.00
ATOM   5539  C1D POP Y  42    -114.177 127.970  -4.240  1.00  0.00
ATOM   5540 HD11 POP Y  42    -113.177 128.370  -4.060  1.00  0.00
ATOM   5541 HD12 POP Y  42    -114.357 127.420  -3.320  1.00  0.00
ATOM   5542  C1C POP Y  42    -115.237 129.050  -4.270  1.00  0.00
ATOM   5543 HC11 POP Y  42    -116.207 128.590  -4.450  1.00  0.00
ATOM   5544 HC12 POP Y  42    -115.107 129.790  -5.070  1.00  0.00
ATOM   5545  C1B POP Y  42    -115.167 129.950  -3.010  1.00  0.00
ATOM   5546 HB11 POP Y  42    -115.817 130.800  -3.270  1.00  0.00
ATOM   5547 HB12 POP Y  42    -114.177 130.290  -2.720  1.00  0.00
ATOM   5548  C1A POP Y  42    -115.707 129.240  -1.790  1.00  0.00
ATOM   5549 HA11 POP Y  42    -115.037 128.430  -1.480  1.00  0.00
ATOM   5550 HA12 POP Y  42    -116.657 128.700  -1.870  1.00  0.00
ATOM   5551  C81 POP Y  42    -115.817 130.280  -0.620  1.00  0.00
ATOM   5552  O81 POP Y  42    -116.607 131.310  -0.780  1.00  0.00
ATOM   5553  O71 POP Y  42    -115.047 130.080   0.500  1.00  0.00
ATOM   5554  C7  POP Y  42    -114.377 131.270   1.100  1.00  0.00
ATOM   5555  C6  POP Y  42    -113.597 130.720   2.290  1.00  0.00
ATOM   5556  O4P POP Y  42    -112.327 130.430   1.870  1.00  0.00
ATOM   5557  P   POP Y  42    -111.387 129.740   2.860  1.00  0.00
ATOM   5558  O2P POP Y  42    -110.887 128.550   2.080  1.00  0.00
ATOM   5559  O3P POP Y  42    -111.907 129.200   4.160  1.00  0.00
ATOM   5560  O1P POP Y  42    -110.397 130.960   3.310  1.00  0.00
ATOM   5561  C5  POP Y  42    -110.777 131.910   4.420  1.00  0.00
ATOM   5562  C4  POP Y  42    -109.477 132.410   5.030  1.00  0.00
ATOM   5563  N   POP Y  42    -109.787 133.640   5.970  1.00  0.00
ATOM   5564  C1  POP Y  42    -110.717 133.050   7.080  1.00  0.00
ATOM   5565  H11 POP Y  42    -110.237 132.240   7.640  1.00  0.00
ATOM   5566  H12 POP Y  42    -110.937 133.830   7.800  1.00  0.00
ATOM   5567  H13 POP Y  42    -111.547 132.660   6.500  1.00  0.00
ATOM   5568  C2  POP Y  42    -110.637 134.690   5.300  1.00  0.00
ATOM   5569  H21 POP Y  42    -111.627 134.360   4.990  1.00  0.00
ATOM   5570  H22 POP Y  42    -110.777 135.520   5.990  1.00  0.00
ATOM   5571  H23 POP Y  42    -110.077 135.100   4.460  1.00  0.00
ATOM   5572  C3  POP Y  42    -108.547 134.360   6.520  1.00  0.00
ATOM   5573  H31 POP Y  42    -107.897 133.720   7.110  1.00  0.00
ATOM   5574  H32 POP Y  42    -107.927 134.820   5.760  1.00  0.00
ATOM   5575  H33 POP Y  42    -108.807 135.190   7.180  1.00  0.00
ATOM   5576  H41 POP Y  42    -108.847 131.670   5.520  1.00  0.00
ATOM   5577  H42 POP Y  42    -108.887 132.780   4.190  1.00  0.00
ATOM   5578  H51 POP Y  42    -111.417 131.420   5.150  1.00  0.00
ATOM   5579  H52 POP Y  42    -111.377 132.690   3.950  1.00  0.00
ATOM   5580  H61 POP Y  42    -114.157 129.890   2.720  1.00  0.00
ATOM   5581  H62 POP Y  42    -113.497 131.540   3.010  1.00  0.00
ATOM   5582  H7  POP Y  42    -115.107 132.000   1.470  1.00  0.00
ATOM   5583  C72 POP Y  42    -113.407 132.110   0.110  1.00  0.00
ATOM   5584 H271 POP Y  42    -112.757 132.830   0.600  1.00  0.00
ATOM   5585 H272 POP Y  42    -112.717 131.430  -0.390  1.00  0.00
ATOM   5586  O72 POP Y  42    -114.087 132.670  -1.030  1.00  0.00
ATOM   5587  C82 POP Y  42    -114.697 133.860  -0.870  1.00  0.00
ATOM   5588  O82 POP Y  42    -114.657 134.450   0.250  1.00  0.00
ATOM   5589  C2A POP Y  42    -115.577 134.350  -2.000  1.00  0.00
ATOM   5590 HA21 POP Y  42    -116.547 133.850  -2.000  1.00  0.00
ATOM   5591 HA22 POP Y  42    -115.777 135.400  -1.780  1.00  0.00
ATOM   5592  C2B POP Y  42    -114.977 134.150  -3.460  1.00  0.00
ATOM   5593 HB21 POP Y  42    -114.067 134.740  -3.540  1.00  0.00
ATOM   5594 HB22 POP Y  42    -114.657 133.120  -3.660  1.00  0.00
ATOM   5595  C2C POP Y  42    -116.127 134.400  -4.480  1.00  0.00
ATOM   5596 HC21 POP Y  42    -117.057 133.890  -4.210  1.00  0.00
ATOM   5597 HC22 POP Y  42    -116.467 135.430  -4.350  1.00  0.00
ATOM   5598  C2D POP Y  42    -115.587 134.040  -5.870  1.00  0.00
ATOM   5599 HD21 POP Y  42    -114.657 134.590  -6.050  1.00  0.00
ATOM   5600 HD22 POP Y  42    -115.417 132.960  -5.890  1.00  0.00
ATOM   5601  C2E POP Y  42    -116.707 134.480  -6.840  1.00  0.00
ATOM   5602 HE21 POP Y  42    -117.707 134.110  -6.600  1.00  0.00
ATOM   5603 HE22 POP Y  42    -116.697 135.560  -6.930  1.00  0.00
ATOM   5604  C2F POP Y  42    -116.247 134.000  -8.260  1.00  0.00
ATOM   5605 HF21 POP Y  42    -115.237 134.310  -8.550  1.00  0.00
ATOM   5606 HF22 POP Y  42    -116.267 132.910  -8.340  1.00  0.00
ATOM   5607  C2G POP Y  42    -117.167 134.660  -9.320  1.00  0.00
ATOM   5608 HG21 POP Y  42    -118.217 134.470  -9.080  1.00  0.00
ATOM   5609 HG22 POP Y  42    -116.987 135.740  -9.280  1.00  0.00
ATOM   5610  C2H POP Y  42    -117.017 134.150 -10.790  1.00  0.00
ATOM   5611 HH21 POP Y  42    -116.007 134.430 -11.100  1.00  0.00
ATOM   5612 HH22 POP Y  42    -117.217 133.080 -10.790  1.00  0.00
ATOM   5613  C2I POP Y  42    -118.117 134.760 -11.660  1.00  0.00
ATOM   5614 HI21 POP Y  42    -119.087 134.590 -11.190  1.00  0.00
ATOM   5615 HI22 POP Y  42    -117.927 135.830 -11.730  1.00  0.00
ATOM   5616  C2J POP Y  42    -118.147 134.080 -13.070  1.00  0.00
ATOM   5617 HJ21 POP Y  42    -117.107 133.960 -13.390  1.00  0.00
ATOM   5618 HJ22 POP Y  42    -118.577 133.080 -13.010  1.00  0.00
ATOM   5619  C2K POP Y  42    -118.827 134.980 -14.060  1.00  0.00
ATOM   5620 HK21 POP Y  42    -119.857 135.180 -13.760  1.00  0.00
ATOM   5621 HK22 POP Y  42    -118.247 135.900 -14.170  1.00  0.00
ATOM   5622  C2L POP Y  42    -118.877 134.340 -15.410  1.00  0.00
ATOM   5623 HL21 POP Y  42    -117.827 134.190 -15.680  1.00  0.00
ATOM   5624 HL22 POP Y  42    -119.297 133.340 -15.330  1.00  0.00
ATOM   5625  C2M POP Y  42    -119.517 135.250 -16.510  1.00  0.00
ATOM   5626 HM21 POP Y  42    -120.517 135.560 -16.180  1.00  0.00
ATOM   5627 HM22 POP Y  42    -118.947 136.170 -16.660  1.00  0.00
ATOM   5628  C2N POP Y  42    -119.617 134.500 -17.860  1.00  0.00
ATOM   5629 HN21 POP Y  42    -118.577 134.280 -18.130  1.00  0.00
ATOM   5630 HN22 POP Y  42    -120.157 133.560 -17.750  1.00  0.00
ATOM   5631  C2T POP Y  42    -120.257 135.470 -18.850  1.00  0.00
ATOM   5632 HT21 POP Y  42    -119.697 136.410 -18.860  1.00  0.00
ATOM   5633 HT22 POP Y  42    -120.347 135.130 -19.880  1.00  0.00
ATOM   5634 HT23 POP Y  42    -121.187 135.810 -18.390  1.00  0.00
ATOM   5635  C1T POP Y  43    -176.847 152.480 -13.630  1.00  0.00
ATOM   5636 HT11 POP Y  43    -177.127 151.430 -13.640  1.00  0.00
ATOM   5637 HT12 POP Y  43    -177.097 152.930 -12.670  1.00  0.00
ATOM   5638 HT13 POP Y  43    -177.457 153.010 -14.360  1.00  0.00
ATOM   5639  C1N POP Y  43    -175.287 152.640 -14.040  1.00  0.00
ATOM   5640 HN11 POP Y  43    -174.587 152.240 -13.300  1.00  0.00
ATOM   5641 HN12 POP Y  43    -175.167 153.730 -14.090  1.00  0.00
ATOM   5642  C1M POP Y  43    -174.997 152.080 -15.390  1.00  0.00
ATOM   5643 HM11 POP Y  43    -175.717 152.470 -16.110  1.00  0.00
ATOM   5644 HM12 POP Y  43    -175.127 151.000 -15.450  1.00  0.00
ATOM   5645  C1L POP Y  43    -173.627 152.410 -15.890  1.00  0.00
ATOM   5646 HL11 POP Y  43    -172.877 151.860 -15.320  1.00  0.00
ATOM   5647 HL12 POP Y  43    -173.537 153.490 -15.790  1.00  0.00
ATOM   5648  C1K POP Y  43    -173.477 152.070 -17.370  1.00  0.00
ATOM   5649 HK11 POP Y  43    -174.267 152.570 -17.930  1.00  0.00
ATOM   5650 HK12 POP Y  43    -173.487 150.990 -17.540  1.00  0.00
ATOM   5651  C1J POP Y  43    -172.087 152.570 -17.870  1.00  0.00
ATOM   5652 HJ11 POP Y  43    -171.297 151.930 -17.470  1.00  0.00
ATOM   5653 HJ12 POP Y  43    -172.107 153.630 -17.600  1.00  0.00
ATOM   5654  C1I POP Y  43    -171.957 152.450 -19.410  1.00  0.00
ATOM   5655 HI11 POP Y  43    -172.817 153.000 -19.810  1.00  0.00
ATOM   5656 HI12 POP Y  43    -172.087 151.420 -19.770  1.00  0.00
ATOM   5657  C1H POP Y  43    -170.677 153.000 -20.000  1.00  0.00
ATOM   5658 HH11 POP Y  43    -169.807 152.660 -19.440  1.00  0.00
ATOM   5659 HH12 POP Y  43    -170.557 154.080 -19.900  1.00  0.00
ATOM   5660  CZ2 POP Y  43    -170.527 152.650 -21.470  1.00  0.00
ATOM   5661  HZ2 POP Y  43    -171.387 152.240 -22.000  1.00  0.00
ATOM   5662  CZ1 POP Y  43    -169.407 152.620 -22.230  1.00  0.00
ATOM   5663  HZ1 POP Y  43    -169.477 152.140 -23.200  1.00  0.00
ATOM   5664  C1G POP Y  43    -168.027 153.030 -21.910  1.00  0.00
ATOM   5665 HG11 POP Y  43    -167.317 152.500 -22.550  1.00  0.00
ATOM   5666 HG12 POP Y  43    -167.777 152.630 -20.920  1.00  0.00
ATOM   5667  C1F POP Y  43    -167.737 154.490 -22.030  1.00  0.00
ATOM   5668 HF11 POP Y  43    -166.737 154.690 -21.640  1.00  0.00
ATOM   5669 HF12 POP Y  43    -168.367 155.110 -21.380  1.00  0.00
ATOM   5670  C1E POP Y  43    -167.977 155.070 -23.460  1.00  0.00
ATOM   5671 HE11 POP Y  43    -167.867 156.150 -23.530  1.00  0.00
ATOM   5672 HE12 POP Y  43    -169.007 154.910 -23.790  1.00  0.00
ATOM   5673  C1D POP Y  43    -167.107 154.470 -24.610  1.00  0.00
ATOM   5674 HD11 POP Y  43    -167.177 153.390 -24.480  1.00  0.00
ATOM   5675 HD12 POP Y  43    -166.057 154.710 -24.410  1.00  0.00
ATOM   5676  C1C POP Y  43    -167.377 154.890 -26.050  1.00  0.00
ATOM   5677 HC11 POP Y  43    -167.007 155.900 -26.260  1.00  0.00
ATOM   5678 HC12 POP Y  43    -168.457 154.890 -26.170  1.00  0.00
ATOM   5679  C1B POP Y  43    -166.687 153.950 -27.100  1.00  0.00
ATOM   5680 HB11 POP Y  43    -167.307 153.080 -27.320  1.00  0.00
ATOM   5681 HB12 POP Y  43    -165.767 153.570 -26.640  1.00  0.00
ATOM   5682  C1A POP Y  43    -166.337 154.720 -28.380  1.00  0.00
ATOM   5683 HA11 POP Y  43    -166.007 153.960 -29.090  1.00  0.00
ATOM   5684 HA12 POP Y  43    -165.447 155.360 -28.270  1.00  0.00
ATOM   5685  C81 POP Y  43    -167.357 155.630 -29.080  1.00  0.00
ATOM   5686  O81 POP Y  43    -166.987 156.830 -29.340  1.00  0.00
ATOM   5687  O71 POP Y  43    -168.157 155.030 -30.040  1.00  0.00
ATOM   5688  C7  POP Y  43    -168.957 155.880 -30.890  1.00  0.00
ATOM   5689  C6  POP Y  43    -169.147 155.060 -32.220  1.00  0.00
ATOM   5690  O4P POP Y  43    -170.307 154.180 -32.170  1.00  0.00
ATOM   5691  P   POP Y  43    -170.657 153.410 -33.450  1.00  0.00
ATOM   5692  O2P POP Y  43    -171.327 152.160 -33.090  1.00  0.00
ATOM   5693  O3P POP Y  43    -169.577 153.010 -34.390  1.00  0.00
ATOM   5694  O1P POP Y  43    -171.737 154.360 -34.080  1.00  0.00
ATOM   5695  C5  POP Y  43    -172.277 154.200 -35.410  1.00  0.00
ATOM   5696  C4  POP Y  43    -171.447 155.090 -36.380  1.00  0.00
ATOM   5697  N   POP Y  43    -171.377 154.600 -37.880  1.00  0.00
ATOM   5698  C1  POP Y  43    -172.777 154.110 -38.320  1.00  0.00
ATOM   5699  H11 POP Y  43    -173.187 153.450 -37.570  1.00  0.00
ATOM   5700  H12 POP Y  43    -173.427 154.970 -38.510  1.00  0.00
ATOM   5701  H13 POP Y  43    -172.687 153.570 -39.270  1.00  0.00
ATOM   5702  C2  POP Y  43    -170.437 153.380 -37.940  1.00  0.00
ATOM   5703  H21 POP Y  43    -169.457 153.750 -37.630  1.00  0.00
ATOM   5704  H22 POP Y  43    -170.667 152.640 -37.170  1.00  0.00
ATOM   5705  H23 POP Y  43    -170.337 152.990 -38.950  1.00  0.00
ATOM   5706  C3  POP Y  43    -170.747 155.700 -38.740  1.00  0.00
ATOM   5707  H31 POP Y  43    -171.387 156.580 -38.810  1.00  0.00
ATOM   5708  H32 POP Y  43    -169.907 156.140 -38.200  1.00  0.00
ATOM   5709  H33 POP Y  43    -170.427 155.280 -39.690  1.00  0.00
ATOM   5710  H41 POP Y  43    -171.847 156.100 -36.300  1.00  0.00
ATOM   5711  H42 POP Y  43    -170.407 155.160 -36.090  1.00  0.00
ATOM   5712  H51 POP Y  43    -173.317 154.540 -35.400  1.00  0.00
ATOM   5713  H52 POP Y  43    -172.217 153.130 -35.610  1.00  0.00
ATOM   5714  H61 POP Y  43    -168.297 154.400 -32.370  1.00  0.00
ATOM   5715  H62 POP Y  43    -169.197 155.670 -33.120  1.00  0.00
ATOM   5716  H7  POP Y  43    -168.447 156.800 -31.170  1.00  0.00
ATOM   5717  C72 POP Y  43    -170.297 156.180 -30.300  1.00  0.00
ATOM   5718 H271 POP Y  43    -170.827 156.500 -31.200  1.00  0.00
ATOM   5719 H272 POP Y  43    -170.677 155.220 -29.940  1.00  0.00
ATOM   5720  O72 POP Y  43    -170.147 157.190 -29.200  1.00  0.00
ATOM   5721  C82 POP Y  43    -171.347 157.550 -28.590  1.00  0.00
ATOM   5722  O82 POP Y  43    -172.427 156.880 -28.750  1.00  0.00
ATOM   5723  C2A POP Y  43    -171.337 158.810 -27.700  1.00  0.00
ATOM   5724 HA21 POP Y  43    -171.267 159.610 -28.440  1.00  0.00
ATOM   5725 HA22 POP Y  43    -172.327 158.840 -27.250  1.00  0.00
ATOM   5726  C2B POP Y  43    -170.127 158.800 -26.670  1.00  0.00
ATOM   5727 HB21 POP Y  43    -169.167 158.650 -27.160  1.00  0.00
ATOM   5728 HB22 POP Y  43    -170.037 159.760 -26.160  1.00  0.00
ATOM   5729  C2C POP Y  43    -170.247 157.780 -25.500  1.00  0.00
ATOM   5730 HC21 POP Y  43    -170.577 156.850 -25.980  1.00  0.00
ATOM   5731 HC22 POP Y  43    -169.287 157.740 -24.970  1.00  0.00
ATOM   5732  C2D POP Y  43    -171.327 158.210 -24.440  1.00  0.00
ATOM   5733 HD21 POP Y  43    -171.387 159.280 -24.280  1.00  0.00
ATOM   5734 HD22 POP Y  43    -172.337 158.000 -24.790  1.00  0.00
ATOM   5735  C2E POP Y  43    -171.037 157.440 -23.080  1.00  0.00
ATOM   5736 HE21 POP Y  43    -171.127 156.360 -23.200  1.00  0.00
ATOM   5737 HE22 POP Y  43    -170.027 157.690 -22.750  1.00  0.00
ATOM   5738  C2F POP Y  43    -171.917 157.800 -21.910  1.00  0.00
ATOM   5739 HF21 POP Y  43    -171.757 158.810 -21.540  1.00  0.00
ATOM   5740 HF22 POP Y  43    -172.977 157.710 -22.170  1.00  0.00
ATOM   5741  C2G POP Y  43    -171.617 156.800 -20.750  1.00  0.00
ATOM   5742 HG21 POP Y  43    -172.067 155.830 -20.930  1.00  0.00
ATOM   5743 HG22 POP Y  43    -170.547 156.590 -20.670  1.00  0.00
ATOM   5744  C2H POP Y  43    -172.027 157.500 -19.400  1.00  0.00
ATOM   5745 HH21 POP Y  43    -171.617 158.510 -19.320  1.00  0.00
ATOM   5746 HH22 POP Y  43    -173.117 157.550 -19.310  1.00  0.00
ATOM   5747  C2I POP Y  43    -171.517 156.570 -18.260  1.00  0.00
ATOM   5748 HI21 POP Y  43    -172.207 155.710 -18.250  1.00  0.00
ATOM   5749 HI22 POP Y  43    -170.467 156.290 -18.360  1.00  0.00
ATOM   5750  C2J POP Y  43    -171.757 157.260 -16.920  1.00  0.00
ATOM   5751 HJ21 POP Y  43    -171.187 158.190 -17.030  1.00  0.00
ATOM   5752 HJ22 POP Y  43    -172.797 157.580 -16.880  1.00  0.00
ATOM   5753  C2K POP Y  43    -171.457 156.430 -15.640  1.00  0.00
ATOM   5754 HK21 POP Y  43    -171.967 155.460 -15.640  1.00  0.00
ATOM   5755 HK22 POP Y  43    -170.407 156.150 -15.720  1.00  0.00
ATOM   5756  C2L POP Y  43    -171.507 157.320 -14.350  1.00  0.00
ATOM   5757 HL21 POP Y  43    -170.867 158.190 -14.510  1.00  0.00
ATOM   5758 HL22 POP Y  43    -172.497 157.760 -14.170  1.00  0.00
ATOM   5759  C2M POP Y  43    -171.207 156.650 -13.010  1.00  0.00
ATOM   5760 HM21 POP Y  43    -171.877 155.800 -12.840  1.00  0.00
ATOM   5761 HM22 POP Y  43    -170.197 156.260 -13.190  1.00  0.00
ATOM   5762  C2N POP Y  43    -171.157 157.680 -11.850  1.00  0.00
ATOM   5763 HN21 POP Y  43    -170.397 158.450 -12.040  1.00  0.00
ATOM   5764 HN22 POP Y  43    -172.097 158.230 -11.790  1.00  0.00
ATOM   5765  C2T POP Y  43    -170.867 156.890 -10.560  1.00  0.00
ATOM   5766 HT21 POP Y  43    -171.567 156.080 -10.320  1.00  0.00
ATOM   5767 HT22 POP Y  43    -169.887 156.410 -10.670  1.00  0.00
ATOM   5768 HT23 POP Y  43    -170.877 157.580  -9.720  1.00  0.00
ATOM   5769  C1T POP Y  44    -190.787 113.670 -18.060  1.00  0.00
ATOM   5770 HT11 POP Y  44    -190.767 114.740 -18.280  1.00  0.00
ATOM   5771 HT12 POP Y  44    -190.597 112.990 -18.890  1.00  0.00
ATOM   5772 HT13 POP Y  44    -191.777 113.460 -17.630  1.00  0.00
ATOM   5773  C1N POP Y  44    -189.667 113.540 -17.040  1.00  0.00
ATOM   5774 HN11 POP Y  44    -189.587 112.540 -16.600  1.00  0.00
ATOM   5775 HN12 POP Y  44    -190.007 114.170 -16.220  1.00  0.00
ATOM   5776  C1M POP Y  44    -188.347 114.110 -17.630  1.00  0.00
ATOM   5777 HM11 POP Y  44    -188.497 115.090 -18.090  1.00  0.00
ATOM   5778 HM12 POP Y  44    -187.967 113.630 -18.530  1.00  0.00
ATOM   5779  C1L POP Y  44    -187.317 114.000 -16.520  1.00  0.00
ATOM   5780 HL11 POP Y  44    -187.127 112.960 -16.240  1.00  0.00
ATOM   5781 HL12 POP Y  44    -187.737 114.460 -15.620  1.00  0.00
ATOM   5782  C1K POP Y  44    -186.017 114.740 -16.930  1.00  0.00
ATOM   5783 HK11 POP Y  44    -186.317 115.750 -17.190  1.00  0.00
ATOM   5784 HK12 POP Y  44    -185.637 114.340 -17.870  1.00  0.00
ATOM   5785  C1J POP Y  44    -184.957 114.710 -15.840  1.00  0.00
ATOM   5786 HJ11 POP Y  44    -185.327 114.880 -14.830  1.00  0.00
ATOM   5787 HJ12 POP Y  44    -184.227 115.500 -16.060  1.00  0.00
ATOM   5788  C1I POP Y  44    -184.277 113.300 -15.740  1.00  0.00
ATOM   5789 HI11 POP Y  44    -184.187 112.950 -16.760  1.00  0.00
ATOM   5790 HI12 POP Y  44    -185.017 112.640 -15.280  1.00  0.00
ATOM   5791  C1H POP Y  44    -182.947 113.220 -15.050  1.00  0.00
ATOM   5792 HH11 POP Y  44    -183.117 113.440 -14.000  1.00  0.00
ATOM   5793 HH12 POP Y  44    -182.347 114.070 -15.370  1.00  0.00
ATOM   5794  CZ2 POP Y  44    -182.207 111.890 -15.250  1.00  0.00
ATOM   5795  HZ2 POP Y  44    -182.257 111.470 -16.250  1.00  0.00
ATOM   5796  CZ1 POP Y  44    -181.507 111.190 -14.340  1.00  0.00
ATOM   5797  HZ1 POP Y  44    -180.967 110.300 -14.650  1.00  0.00
ATOM   5798  C1G POP Y  44    -181.327 111.540 -12.880  1.00  0.00
ATOM   5799 HG11 POP Y  44    -181.647 110.680 -12.290  1.00  0.00
ATOM   5800 HG12 POP Y  44    -181.997 112.380 -12.660  1.00  0.00
ATOM   5801  C1F POP Y  44    -179.847 111.800 -12.590  1.00  0.00
ATOM   5802 HF11 POP Y  44    -179.577 112.610 -13.260  1.00  0.00
ATOM   5803 HF12 POP Y  44    -179.117 111.020 -12.790  1.00  0.00
ATOM   5804  C1E POP Y  44    -179.607 112.070 -11.160  1.00  0.00
ATOM   5805 HE11 POP Y  44    -180.187 112.930 -10.810  1.00  0.00
ATOM   5806 HE12 POP Y  44    -178.587 112.450 -11.130  1.00  0.00
ATOM   5807  C1D POP Y  44    -179.867 110.880 -10.130  1.00  0.00
ATOM   5808 HD11 POP Y  44    -179.167 110.040 -10.170  1.00  0.00
ATOM   5809 HD12 POP Y  44    -180.837 110.410 -10.240  1.00  0.00
ATOM   5810  C1C POP Y  44    -179.837 111.440  -8.640  1.00  0.00
ATOM   5811 HC11 POP Y  44    -180.137 110.700  -7.890  1.00  0.00
ATOM   5812 HC12 POP Y  44    -180.617 112.200  -8.610  1.00  0.00
ATOM   5813  C1B POP Y  44    -178.477 111.980  -8.310  1.00  0.00
ATOM   5814 HB11 POP Y  44    -178.357 112.880  -8.920  1.00  0.00
ATOM   5815 HB12 POP Y  44    -177.767 111.290  -8.760  1.00  0.00
ATOM   5816  C1A POP Y  44    -178.297 112.080  -6.780  1.00  0.00
ATOM   5817 HA11 POP Y  44    -178.487 111.170  -6.220  1.00  0.00
ATOM   5818 HA12 POP Y  44    -178.967 112.840  -6.370  1.00  0.00
ATOM   5819  C81 POP Y  44    -176.937 112.490  -6.230  1.00  0.00
ATOM   5820  O81 POP Y  44    -176.547 113.660  -6.560  1.00  0.00
ATOM   5821  O71 POP Y  44    -175.987 111.480  -6.240  1.00  0.00
ATOM   5822  C7  POP Y  44    -174.937 111.730  -5.250  1.00  0.00
ATOM   5823  C6  POP Y  44    -175.677 111.700  -3.880  1.00  0.00
ATOM   5824  O4P POP Y  44    -176.067 113.100  -3.540  1.00  0.00
ATOM   5825  P   POP Y  44    -177.207 113.220  -2.530  1.00  0.00
ATOM   5826  O2P POP Y  44    -177.337 114.520  -1.790  1.00  0.00
ATOM   5827  O3P POP Y  44    -177.277 112.110  -1.570  1.00  0.00
ATOM   5828  O1P POP Y  44    -178.477 113.030  -3.510  1.00  0.00
ATOM   5829  C5  POP Y  44    -179.397 111.880  -3.430  1.00  0.00
ATOM   5830  C4  POP Y  44    -180.187 111.930  -2.090  1.00  0.00
ATOM   5831  N   POP Y  44    -181.357 110.880  -2.040  1.00  0.00
ATOM   5832  C1  POP Y  44    -180.847 109.520  -2.350  1.00  0.00
ATOM   5833  H11 POP Y  44    -180.567 109.350  -3.400  1.00  0.00
ATOM   5834  H12 POP Y  44    -180.047 109.180  -1.690  1.00  0.00
ATOM   5835  H13 POP Y  44    -181.637 108.780  -2.230  1.00  0.00
ATOM   5836  C2  POP Y  44    -182.487 111.230  -3.000  1.00  0.00
ATOM   5837  H21 POP Y  44    -182.147 111.570  -3.980  1.00  0.00
ATOM   5838  H22 POP Y  44    -183.217 110.440  -3.160  1.00  0.00
ATOM   5839  H23 POP Y  44    -183.137 112.040  -2.670  1.00  0.00
ATOM   5840  C3  POP Y  44    -181.917 110.810  -0.640  1.00  0.00
ATOM   5841  H31 POP Y  44    -182.857 110.290  -0.800  1.00  0.00
ATOM   5842  H32 POP Y  44    -181.277 110.260   0.060  1.00  0.00
ATOM   5843  H33 POP Y  44    -182.227 111.790  -0.280  1.00  0.00
ATOM   5844  H41 POP Y  44    -179.457 111.760  -1.290  1.00  0.00
ATOM   5845  H42 POP Y  44    -180.477 112.950  -1.860  1.00  0.00
ATOM   5846  H51 POP Y  44    -178.807 110.970  -3.570  1.00  0.00
ATOM   5847  H52 POP Y  44    -180.097 111.950  -4.270  1.00  0.00
ATOM   5848  H61 POP Y  44    -175.017 111.200  -3.170  1.00  0.00
ATOM   5849  H62 POP Y  44    -176.607 111.120  -3.910  1.00  0.00
ATOM   5850  H7  POP Y  44    -174.357 112.650  -5.380  1.00  0.00
ATOM   5851  C72 POP Y  44    -173.887 110.610  -5.350  1.00  0.00
ATOM   5852 H271 POP Y  44    -173.377 110.640  -4.380  1.00  0.00
ATOM   5853 H272 POP Y  44    -174.277 109.590  -5.440  1.00  0.00
ATOM   5854  O72 POP Y  44    -173.127 110.820  -6.550  1.00  0.00
ATOM   5855  C82 POP Y  44    -172.117 109.970  -6.770  1.00  0.00
ATOM   5856  O82 POP Y  44    -172.397 108.770  -6.840  1.00  0.00
ATOM   5857  C2A POP Y  44    -171.117 110.370  -7.840  1.00  0.00
ATOM   5858 HA21 POP Y  44    -170.917 111.440  -7.780  1.00  0.00
ATOM   5859 HA22 POP Y  44    -170.277 109.720  -7.570  1.00  0.00
ATOM   5860  C2B POP Y  44    -171.657 110.110  -9.290  1.00  0.00
ATOM   5861 HB21 POP Y  44    -172.317 109.250  -9.380  1.00  0.00
ATOM   5862 HB22 POP Y  44    -172.337 110.920  -9.580  1.00  0.00
ATOM   5863  C2C POP Y  44    -170.457 109.950 -10.300  1.00  0.00
ATOM   5864 HC21 POP Y  44    -169.667 110.700 -10.170  1.00  0.00
ATOM   5865 HC22 POP Y  44    -169.897 109.030 -10.160  1.00  0.00
ATOM   5866  C2D POP Y  44    -171.007 110.000 -11.750  1.00  0.00
ATOM   5867 HD21 POP Y  44    -171.887 109.350 -11.760  1.00  0.00
ATOM   5868 HD22 POP Y  44    -171.227 111.040 -11.970  1.00  0.00
ATOM   5869  C2E POP Y  44    -169.947 109.490 -12.770  1.00  0.00
ATOM   5870 HE21 POP Y  44    -168.957 109.890 -12.500  1.00  0.00
ATOM   5871 HE22 POP Y  44    -169.837 108.410 -12.670  1.00  0.00
ATOM   5872  C2F POP Y  44    -170.307 109.760 -14.250  1.00  0.00
ATOM   5873 HF21 POP Y  44    -171.277 109.310 -14.430  1.00  0.00
ATOM   5874 HF22 POP Y  44    -170.497 110.830 -14.350  1.00  0.00
ATOM   5875  C2G POP Y  44    -169.247 109.180 -15.180  1.00  0.00
ATOM   5876 HG21 POP Y  44    -168.337 109.770 -15.030  1.00  0.00
ATOM   5877 HG22 POP Y  44    -168.947 108.140 -14.980  1.00  0.00
ATOM   5878  C2H POP Y  44    -169.717 109.340 -16.700  1.00  0.00
ATOM   5879 HH21 POP Y  44    -170.687 108.840 -16.790  1.00  0.00
ATOM   5880 HH22 POP Y  44    -169.917 110.390 -16.940  1.00  0.00
ATOM   5881  C2I POP Y  44    -168.627 108.800 -17.650  1.00  0.00
ATOM   5882 HI21 POP Y  44    -167.637 109.210 -17.460  1.00  0.00
ATOM   5883 HI22 POP Y  44    -168.587 107.750 -17.350  1.00  0.00
ATOM   5884  C2J POP Y  44    -169.117 108.920 -19.070  1.00  0.00
ATOM   5885 HJ21 POP Y  44    -170.067 108.390 -19.090  1.00  0.00
ATOM   5886 HJ22 POP Y  44    -169.307 109.990 -19.200  1.00  0.00
ATOM   5887  C2K POP Y  44    -168.167 108.420 -20.130  1.00  0.00
ATOM   5888 HK21 POP Y  44    -167.157 108.840 -20.020  1.00  0.00
ATOM   5889 HK22 POP Y  44    -167.987 107.340 -20.060  1.00  0.00
ATOM   5890  C2L POP Y  44    -168.737 108.920 -21.430  1.00  0.00
ATOM   5891 HL21 POP Y  44    -169.797 108.670 -21.570  1.00  0.00
ATOM   5892 HL22 POP Y  44    -168.547 109.990 -21.480  1.00  0.00
ATOM   5893  C2M POP Y  44    -167.937 108.090 -22.480  1.00  0.00
ATOM   5894 HM21 POP Y  44    -166.897 107.970 -22.170  1.00  0.00
ATOM   5895 HM22 POP Y  44    -168.397 107.100 -22.500  1.00  0.00
ATOM   5896  C2N POP Y  44    -167.967 108.690 -23.930  1.00  0.00
ATOM   5897 HN21 POP Y  44    -169.017 108.880 -24.160  1.00  0.00
ATOM   5898 HN22 POP Y  44    -167.407 109.620 -24.010  1.00  0.00
ATOM   5899  C2T POP Y  44    -167.507 107.580 -24.910  1.00  0.00
ATOM   5900 HT21 POP Y  44    -166.417 107.520 -24.840  1.00  0.00
ATOM   5901 HT22 POP Y  44    -167.787 106.580 -24.560  1.00  0.00
ATOM   5902 HT23 POP Y  44    -167.827 107.760 -25.930  1.00  0.00
ATOM   5903  C1T POP Y  45     -99.447 153.080 -22.850  1.00  0.00
ATOM   5904 HT11 POP Y  45     -99.317 152.640 -21.860  1.00  0.00
ATOM   5905 HT12 POP Y  45     -98.537 153.610 -23.140  1.00  0.00
ATOM   5906 HT13 POP Y  45    -100.247 153.810 -22.720  1.00  0.00
ATOM   5907  C1N POP Y  45     -99.917 152.060 -23.900  1.00  0.00
ATOM   5908 HN11 POP Y  45     -99.167 151.280 -24.040  1.00  0.00
ATOM   5909 HN12 POP Y  45     -99.877 152.620 -24.840  1.00  0.00
ATOM   5910  C1M POP Y  45    -101.257 151.510 -23.380  1.00  0.00
ATOM   5911 HM11 POP Y  45    -101.927 152.370 -23.250  1.00  0.00
ATOM   5912 HM12 POP Y  45    -101.017 151.160 -22.370  1.00  0.00
ATOM   5913  C1L POP Y  45    -101.697 150.370 -24.300  1.00  0.00
ATOM   5914 HL11 POP Y  45    -102.587 149.850 -23.930  1.00  0.00
ATOM   5915 HL12 POP Y  45    -100.897 149.630 -24.380  1.00  0.00
ATOM   5916  C1K POP Y  45    -102.017 150.820 -25.770  1.00  0.00
ATOM   5917 HK11 POP Y  45    -101.077 151.110 -26.230  1.00  0.00
ATOM   5918 HK12 POP Y  45    -102.627 151.730 -25.770  1.00  0.00
ATOM   5919  C1J POP Y  45    -102.567 149.620 -26.630  1.00  0.00
ATOM   5920 HJ11 POP Y  45    -103.427 149.140 -26.160  1.00  0.00
ATOM   5921 HJ12 POP Y  45    -101.857 148.790 -26.700  1.00  0.00
ATOM   5922  C1I POP Y  45    -102.967 150.110 -27.990  1.00  0.00
ATOM   5923 HI11 POP Y  45    -102.147 150.460 -28.620  1.00  0.00
ATOM   5924 HI12 POP Y  45    -103.547 151.030 -27.860  1.00  0.00
ATOM   5925  C1H POP Y  45    -103.867 149.160 -28.790  1.00  0.00
ATOM   5926 HH11 POP Y  45    -104.677 148.820 -28.140  1.00  0.00
ATOM   5927 HH12 POP Y  45    -103.277 148.290 -29.080  1.00  0.00
ATOM   5928  CZ2 POP Y  45    -104.377 149.890 -30.030  1.00  0.00
ATOM   5929  HZ2 POP Y  45    -105.427 150.180 -30.070  1.00  0.00
ATOM   5930  CZ1 POP Y  45    -103.617 150.090 -31.120  1.00  0.00
ATOM   5931  HZ1 POP Y  45    -104.107 150.470 -32.010  1.00  0.00
ATOM   5932  C1G POP Y  45    -102.167 149.670 -31.270  1.00  0.00
ATOM   5933 HG11 POP Y  45    -102.107 149.190 -32.250  1.00  0.00
ATOM   5934 HG12 POP Y  45    -101.847 148.900 -30.560  1.00  0.00
ATOM   5935  C1F POP Y  45    -101.327 150.930 -31.270  1.00  0.00
ATOM   5936 HF11 POP Y  45    -100.297 150.640 -31.480  1.00  0.00
ATOM   5937 HF12 POP Y  45    -101.307 151.320 -30.250  1.00  0.00
ATOM   5938  C1E POP Y  45    -101.657 151.980 -32.290  1.00  0.00
ATOM   5939 HE11 POP Y  45    -102.487 152.600 -31.950  1.00  0.00
ATOM   5940 HE12 POP Y  45    -102.037 151.590 -33.230  1.00  0.00
ATOM   5941  C1D POP Y  45    -100.417 152.860 -32.620  1.00  0.00
ATOM   5942 HD11 POP Y  45     -99.557 152.230 -32.860  1.00  0.00
ATOM   5943 HD12 POP Y  45    -100.077 153.450 -31.760  1.00  0.00
ATOM   5944  C1C POP Y  45    -100.677 153.810 -33.770  1.00  0.00
ATOM   5945 HC11 POP Y  45    -101.387 154.600 -33.500  1.00  0.00
ATOM   5946 HC12 POP Y  45    -101.157 153.290 -34.610  1.00  0.00
ATOM   5947  C1B POP Y  45     -99.327 154.420 -34.390  1.00  0.00
ATOM   5948 HB11 POP Y  45     -98.617 153.600 -34.490  1.00  0.00
ATOM   5949 HB12 POP Y  45     -98.907 155.220 -33.780  1.00  0.00
ATOM   5950  C1A POP Y  45     -99.517 155.070 -35.770  1.00  0.00
ATOM   5951 HA11 POP Y  45    -100.317 155.800 -35.870  1.00  0.00
ATOM   5952 HA12 POP Y  45     -99.797 154.300 -36.490  1.00  0.00
ATOM   5953  C81 POP Y  45     -98.247 155.690 -36.260  1.00  0.00
ATOM   5954  O81 POP Y  45     -97.277 154.910 -36.480  1.00  0.00
ATOM   5955  O71 POP Y  45     -98.007 157.010 -36.080  1.00  0.00
ATOM   5956  C7  POP Y  45     -97.037 157.470 -37.090  1.00  0.00
ATOM   5957  C6  POP Y  45     -97.667 157.530 -38.530  1.00  0.00
ATOM   5958  O4P POP Y  45     -98.927 158.110 -38.430  1.00  0.00
ATOM   5959  P   POP Y  45     -99.857 158.220 -39.740  1.00  0.00
ATOM   5960  O2P POP Y  45    -101.147 158.860 -39.620  1.00  0.00
ATOM   5961  O3P POP Y  45    -100.247 156.910 -40.300  1.00  0.00
ATOM   5962  O1P POP Y  45     -98.847 159.010 -40.740  1.00  0.00
ATOM   5963  C5  POP Y  45     -98.947 158.700 -42.110  1.00  0.00
ATOM   5964  C4  POP Y  45     -97.547 158.740 -42.730  1.00  0.00
ATOM   5965  N   POP Y  45     -97.517 158.410 -44.130  1.00  0.00
ATOM   5966  C1  POP Y  45     -96.197 157.720 -44.550  1.00  0.00
[truncated: 48,731,513 more chars]
