# Supplementary material for: On Calculation of the Electrostatic Potential of a Phosphatidylinositol Phosphate-Containing Phosphatidylcholine Lipid Membrane Accounting for Membrane Dynamics
Source: PLoS One. 2014 Aug 20;9(8):e104778. doi: 10.1371/journal.pone.0104778 (PMC4139306; doi:10.1371/journal.pone.0104778)
Supplement: File S6 — GAFF and CHARMM bilayer snapshot electrostatic grids in UHBD binary format, including UHBD input files for membrane electrostatic calculations. (ZIP) [file pone.0104778.s006.zip › gaff 83.5 ns snapshot/uhbd535.out]

 
 
 UNIVERSITY OF HOUSTON BROWNIAN DYNAMICS  (Release 6.1.exp)
 
   AUTHORS                 : Jeffry Madura
                           : Malcolm Davis
                           : Rebecca Wade
                           : Brock Luty
                           : Michael Gilson
                           : Jan Antosiewicz
 
   date/time               :  5-Oct-  11   5:44:48 CST
 
 
 CURRENT MAXIMUM PROGRAM DIMENSIONS     
   Maximum Number of Atoms                           :   1000000
   Maximum Grid Size                                 :       351^3 
   Maximum Number of Subunits                        :        40
   Maximum Entries in Atomic Database                :      1500
   Maximum Equivalences in Atomic Database           :      1000
   Maximum Number of Runs                            :      1000
   Maximum Number of Reaction Sites                  :        40
   Maximum Number of Criteria per Reaction Site      :        10
   Maximum Number of Columns in an Atomic Database   :        16
   Maximum Number of Diffusing Units                 :         5
   Maximum Number of Diffusing Subunits              :        15
   Maximum Number of Distance Constraints            :        30
   Maximum Number of Molecules                       :        50
   Maximum Number of Time Step Regions               :         5
   Maximum Number of Time Steps for Correlation Func.:        11
   Maximum Number of Bins for Dihedral Distributions :       360
   Maximum Number of Trajectories for Analysis       :         1
   Maximum Number of Traj. Files to be Concatenated  :        10
 
 
Main >  assign  dim   =  271 end           ! dimensions of the grid
 ASSIGNMENT
   Set the variable:                  dim             = 0.27100000000000E+03
Main >  assign  ios   =  100 end            ! ionic strength
 ASSIGNMENT
   Set the variable:                  ios             = 0.10000000000000E+03
Main >  
Main >  read mol 1 file "npgt_3x3.pdb" fpdb end   ! read the pdb file and set the parameters
 
 READ MODULE
 READ COORDINATES
   Molecule number                                   :         1
   Coordinate file                                   :npgt_3x3.pdb        
   File format                                       :fixed format PDB    
 REMARK    GENERATED BY TRJCONV
                                                                                                                                                                                                                 
 TITLE     Single PtdIns(3)P embedded in a POPC bilayer in TIP3P water t= 83500.0
000                                                                                                                                                            
 REMARK    THIS IS A SIMULATION BOX
                                                                                                                                                                                                             
 CRYST1  144.507  139.110  114.006  90.00  90.00  90.00 P 1           1
                                                                                                                                                                         
 MODEL      535
                                                                                                                                                                                                                                 
   Atoms read                                        :    733302
 
 
Main >  set charge radius param opls file "qtable_popc_gaff.dat" end
 SET MODULE
   Setting                                           :             charges
   Setting                                           :               radii
   Parameter set                                     :opls                
   Database file                                     :qtable_popc_gaff.dat
   Reading of database completed                     :
   Number of entries                                 :      1079
   Number of equivalences                            :       194
   Assignments made                                  :    733302
Main >  
Main >  read mol 2 file "sites.pdb" fpdb end
 
 READ MODULE
 READ COORDINATES
   Molecule number                                   :         2
   Coordinate file                                   :sites.pdb           
   File format                                       :fixed format PDB    
 REMARK P1 phosphate x, y, z:    0.000,    0.000,    0.000
                                                                                                                                                                                      
   Atoms read                                        :     50400
 
 
Main >  set charge file "qtable_withLIP_SIT_CG.dat" end
 SET MODULE
   Setting                                           :             charges
   Parameter set                                     :opls                
   Database file                                     :qtable_withLIP_SIT_C
   Reading of database completed                     :
   Number of entries                                 :      1134
   Number of equivalences                            :       194
   Assignments made                                  :    783702
Main >  
Main >  
Main >  !!read mol 2 file "site_potential_rep4CG.pdb" fpdb end
Main >  !!set charge file "qtable_withLIP_SIT_CG.dat" end
Main >  !!print apar mol2 end
Main >  
Main >  !edit mol1 radius shift 1. end !!pas rigoureux, mais au moins meme pametres pour les 2 calculs
Main >  
Main >  elec                               ! electrostatics calculation module
Elec >      mol1 center                    ! to center at geometric center
Elec >      dime $dim $dim 222             ! define dimensions
Elec >      bcfl 2                         ! asymptotic boundary conditions
Elec >      ionstr $ios                    ! ionic strength
Elec >      rion 2.0                       ! ionic exclusion radius
Elec >      spacing 2.                      ! grid spacing in A
Elec >      sdie 80                        ! solvent dielectric
Elec >      pdie 2.0                       ! solute (protein) dielectric
Elec >      temp 296
Elec >      maxit 1000                      ! iterations request
Elec >      gcenter 0.0 0.0 0.0
Elec >  !    nmap 1.4
Elec >  end
 ELECTROSTATIC MODULE
 GRID CONSTANTS
   Grid dimensioned to                   (same dime) :         user values
   Grid dimensions                      (dime # # #) :271,271,222
   Grid located by   (gcen,gcor,cent,same orig,gori) :   center specified.
   Grid origin                                       :  -272.000  A
                                                        -272.000  A
                                                        -223.000  A
   Grid spacing set to                   (same dime) :         user values
   Grid spacing                           (grid #.#) :     2.000  A
   Do analytic potential calculation     (no/analyt) :         F
 DIELECTRIC MAP DEFINITIONS
 Use probe-accessible surface definition (newmap, & nnewmap):F F
   Utilize dielectric boundary smoothing (no/smooth) :         T
 BOUNDARY CONDITION CONSTANTS
   Boundary condition flag                  (bcfl #) :         2
     - sum of atoms as independent DH spheres
 ENVIRONMENTAL CONSTANTS
   Interior dielectric constant           (pdie #.#) :     2.000
   Interior permittivity                             :0.1146E-05 e^2ps^2/amuA^3
   Solvent dielectric constant            (sdie #.#) :    80.000
   Solvent permittivity                              :0.4582E-04 e^2ps^2/amuA^3
   Temperature                            (temp #.#) :   296.000  K
   Ionic strength                         (ions #.#) :   100.000  mM
   Debye-Huckel parameter                            :     0.103  1/A
 ATOM SELECTION
   Number of atoms selected                (mol#...) :    733302
   X-coordinate of the center of geometry            :    24.452    A
   Y-coordinate of the center of geometry            :    26.589    A
   Z-coordinate of the center of geometry            :   -18.328    A
   Net charge of the selected atoms                  :   -26.554    e
   Effective radius of the selected atoms            :     1.700    A
 ITERATION VALUES
   Maximum iterations                       (maxi #) :      1000
   Convergence criteria                   (conv #.#) :0.1000E-05
   Linear equation solver flag              (solv #) :         1
     - incomplete Cholesky preconditioned conjugate gradient
 PERFORMING SETUP AND CALCULATION
 ITERATION SUMMARY
   Iterations required                               :        69
   Norm of the constant vector                       :0.2120E+05
   Norm of the residual vector                       :0.2118E-01
   Convergence achieved                              :0.9990E-06
Main >  
Main >  write grid rho ascii file "rho1.grd" end
 WRITE MODULE
   Write type                           (grid,coord) :                grid
   Grid type        (phi,epsc,epsi,epsj,epsk,exgrid) :              rho   
   Output file name                           (file) :rho1.grd            
   Points written at intervals of           (intv #) :         1
   Output file format                 (binary,ascii) :               ascii
Main >  write grid exgrid ascii file "exgrid1.grd" end
 WRITE MODULE
   Write type                           (grid,coord) :                grid
   Grid type        (phi,epsc,epsi,epsj,epsk,exgrid) :              exgrid
   Output file name                           (file) :exgrid1.grd         
   Points written at intervals of           (intv #) :         1
   Output file format                 (binary,ascii) :               ascii
Main >  !!stop
Main >  
Main >  write phi file "membrane1_first.grd" binary noexclude end !
 WRITE MODULE
   Write type                           (grid,coord) :                grid
   Grid type        (phi,epsc,epsi,epsj,epsk,exgrid) :              phi   
   Output file name                           (file) :membrane1_first.grd 
   Points written at intervals of           (intv #) :         1
   Output file format                 (binary,ascii) :              binary
Main >  
Main >  print dipole mol1 end
 
 PRINT MODULE     
 Dipole for molecule  1 : 
 x = **********
 y = **********
 z = **********
 Dipole moment = ********** Debyes

 
 
Main >  
Main >  
Main >  elec                               ! electrostatics calculation module
Elec >      mol1 center                    ! to center at geometric center
Elec >      dime 201 201 201             ! define dimensions
Elec >      bcfl 4                         ! 4 focusing
Elec >      ionstr $ios                    ! ionic strength
Elec >      rion 2.0                       ! ionic exclusion radius
Elec >      spacing 0.5                      ! grid spacing in A
Elec >      sdie 80                        ! solvent dielectric
Elec >      pdie 2.0                       ! solute (protein) dielectric
Elec >      temp 296
Elec >      maxit 4000                      ! iterations request
Elec >      gcenter 0.0 0.0 0.0
Elec >  !    nmap 1.4
Elec >  end
 ELECTROSTATIC MODULE
 GRID CONSTANTS
   Grid dimensioned to                   (same dime) :         user values
   Grid dimensions                      (dime # # #) :201,201,201
   Grid located by   (gcen,gcor,cent,same orig,gori) :   center specified.
   Grid origin                                       :   -50.500  A
                                                         -50.500  A
                                                         -50.500  A
   Grid spacing set to                   (same dime) :         user values
   Grid spacing                           (grid #.#) :     0.500  A
   Do analytic potential calculation     (no/analyt) :         F
 DIELECTRIC MAP DEFINITIONS
 Use probe-accessible surface definition (newmap, & nnewmap):F F
   Utilize dielectric boundary smoothing (no/smooth) :         T
 BOUNDARY CONDITION CONSTANTS
   Boundary condition flag                  (bcfl #) :         4
 ENVIRONMENTAL CONSTANTS
   Interior dielectric constant           (pdie #.#) :     2.000
   Interior permittivity                             :0.1146E-05 e^2ps^2/amuA^3
   Solvent dielectric constant            (sdie #.#) :    80.000
   Solvent permittivity                              :0.4582E-04 e^2ps^2/amuA^3
   Temperature                            (temp #.#) :   296.000  K
   Ionic strength                         (ions #.#) :   100.000  mM
   Debye-Huckel parameter                            :     0.103  1/A
 ATOM SELECTION
   Number of atoms selected                (mol#...) :    733302
   X-coordinate of the center of geometry            :    24.452    A
   Y-coordinate of the center of geometry            :    26.589    A
   Z-coordinate of the center of geometry            :   -18.328    A
   Net charge of the selected atoms                  :   -26.554    e
   Effective radius of the selected atoms            :     1.700    A
 ITERATION VALUES
   Maximum iterations                       (maxi #) :      4000
   Convergence criteria                   (conv #.#) :0.1000E-05
   Linear equation solver flag              (solv #) :         1
     - incomplete Cholesky preconditioned conjugate gradient
 PERFORMING SETUP AND CALCULATION
 ITERATION SUMMARY
   Iterations required                               :       218
   Norm of the constant vector                       :0.1509E+05
   Norm of the residual vector                       :0.1506E-01
   Convergence achieved                              :0.9980E-06
Main >  
Main >  write phi file "membrane1_focus.grd" binary noexclude end  ! write grid file noexcluding protein
 WRITE MODULE
   Write type                           (grid,coord) :                grid
   Grid type        (phi,epsc,epsi,epsj,epsk,exgrid) :              phi   
   Output file name                           (file) :membrane1_focus.grd 
   Points written at intervals of           (intv #) :         1
   Output file format                 (binary,ascii) :              binary
Main >  write phi file "membrane1.grd" binary exclude end
 WRITE MODULE
   Write type                           (grid,coord) :                grid
   Grid type        (phi,epsc,epsi,epsj,epsk,exgrid) :              phi   
   Output file name                           (file) :membrane1.grd       
   Points written at intervals of           (intv #) :         1
   Output file format                 (binary,ascii) :              binary
   Interior points set to               (setint #.#) :0.0000E+00
Main >  
Main >  print elec phisave all end !!!!!! sais pas  a quoi ca sert,mais al air necessaire
 
 PRINT MODULE     
 PRINTING ELECTROSTATICS
 
 
Main >  !!print elec phinrg mol1 end
Main >  print elec phiwrite mol2 end       ! write potential on sites of mol2
 
 PRINT MODULE     
 PRINTING ELECTROSTATICS
   Electrostatic Potential
          Atom    Residue         X       Y       Z       Q      Potential
PHI   ***** ca   sit     1     -12.000 -12.000   2.000   1.000  -.14010420E+01
PHI   ***** ca   sit     1     -12.000 -12.000   2.050   1.000  -.13824617E+01
PHI   ***** ca   sit     1     -12.000 -12.000   2.100   1.000  -.13638816E+01
PHI   ***** ca   sit     1     -12.000 -12.000   2.150   1.000  -.13453000E+01
PHI   ***** ca   sit     1     -12.000 -12.000   2.200   1.000  -.13267199E+01
PHI   ***** ca   sit     1     -12.000 -12.000   2.250   1.000  -.13081396E+01
PHI   ***** ca   sit     1     -12.000 -12.000   2.300   1.000  -.12895594E+01
PHI   ***** ca   sit     1     -12.000 -12.000   2.350   1.000  -.12709792E+01
PHI   ***** ca   sit     1     -12.000 -12.000   2.400   1.000  -.12523977E+01
PHI   ***** ca   sit     1     -12.000 -12.000   2.450   1.000  -.12338173E+01
PHI   ***** ca   sit     1     -12.000 -12.000   2.500   1.000  -.12152371E+01
PHI   ***** ca   sit     1     -12.000 -12.000   2.550   1.000  -.12002351E+01
PHI   ***** ca   sit     1     -12.000 -12.000   2.600   1.000  -.11852331E+01
PHI   ***** ca   sit     1     -12.000 -12.000   2.650   1.000  -.11702299E+01
PHI   ***** ca   sit     1     -12.000 -12.000   2.700   1.000  -.11552279E+01
PHI   ***** ca   sit     1     -12.000 -12.000   2.750   1.000  -.11402259E+01
PHI   ***** ca   sit     1     -12.000 -12.000   2.800   1.000  -.11252239E+01
PHI   ***** ca   sit     1     -12.000 -12.000   2.850   1.000  -.11102219E+01
PHI   ***** ca   sit     1     -12.000 -12.000   2.900   1.000  -.10952187E+01
PHI   ***** ca   sit     1     -12.000 -12.000   2.950   1.000  -.10802166E+01
PHI   ***** ca   sit     1     -12.000 -12.000   3.000   1.000  -.10652146E+01
PHI   ***** ca   sit     1     -12.000 -12.000   3.050   1.000  -.10527520E+01
PHI   ***** ca   sit     1     -12.000 -12.000   3.100   1.000  -.10402894E+01
PHI   ***** ca   sit     1     -12.000 -12.000   3.150   1.000  -.10278258E+01
PHI   ***** ca   sit     1     -12.000 -12.000   3.200   1.000  -.10153632E+01
PHI   ***** ca   sit     1     -12.000 -12.000   3.250   1.000  -.10029007E+01
PHI   ***** ca   sit     1     -12.000 -12.000   3.300   1.000  -.99043804E+00
PHI   ***** ca   sit     1     -12.000 -12.000   3.350   1.000  -.97797543E+00
PHI   ***** ca   sit     1     -12.000 -12.000   3.400   1.000  -.96551180E+00
PHI   ***** ca   sit     1     -12.000 -12.000   3.450   1.000  -.95304918E+00
PHI   ***** ca   sit     1     -12.000 -12.000   3.500   1.000  -.94058663E+00
PHI   ***** ca   sit     1     -12.000 -12.000   3.550   1.000  -.93016088E+00
PHI   ***** ca   sit     1     -12.000 -12.000   3.600   1.000  -.91973513E+00
PHI   ***** ca   sit     1     -12.000 -12.000   3.650   1.000  -.90930861E+00
PHI   ***** ca   sit     1     -12.000 -12.000   3.700   1.000  -.89888293E+00
PHI   ***** ca   sit     1     -12.000 -12.000   3.750   1.000  -.88845718E+00
PHI   ***** ca   sit     1     -12.000 -12.000   3.800   1.000  -.87803149E+00
PHI   ***** ca   sit     1     -12.000 -12.000   3.850   1.000  -.86760575E+00
PHI   ***** ca   sit     1     -12.000 -12.000   3.900   1.000  -.85717922E+00
PHI   ***** ca   sit     1     -12.000 -12.000   3.950   1.000  -.84675354E+00
PHI   ***** ca   sit     1     -12.000 -12.000   4.000   1.000  -.83632779E+00
PHI   ***** ca   sit     1     -12.000 -12.000   4.050   1.000  -.82747304E+00
PHI   ***** ca   sit     1     -12.000 -12.000   4.100   1.000  -.81861824E+00
PHI   ***** ca   sit     1     -12.000 -12.000   4.150   1.000  -.80976290E+00
PHI   ***** ca   sit     1     -12.000 -12.000   4.200   1.000  -.80090815E+00
PHI   ***** ca   sit     1     -12.000 -12.000   4.250   1.000  -.79205340E+00
PHI   ***** ca   sit     1     -12.000 -12.000   4.300   1.000  -.78319860E+00
PHI   ***** ca   sit     1     -12.000 -12.000   4.350   1.000  -.77434391E+00
PHI   ***** ca   sit     1     -12.000 -12.000   4.400   1.000  -.76548845E+00
PHI   ***** ca   sit     1     -12.000 -12.000   4.450   1.000  -.75663376E+00
PHI   ***** ca   sit     1     -12.000 -12.000   4.500   1.000  -.74777895E+00
PHI   ***** ca   sit     1     -12.000 -12.000   4.550   1.000  -.74018425E+00
PHI   ***** ca   sit     1     -12.000 -12.000   4.600   1.000  -.73258942E+00
PHI   ***** ca   sit     1     -12.000 -12.000   4.650   1.000  -.72499406E+00
PHI   ***** ca   sit     1     -12.000 -12.000   4.700   1.000  -.71739930E+00
PHI   ***** ca   sit     1     -12.000 -12.000   4.750   1.000  -.70980459E+00
PHI   ***** ca   sit     1     -12.000 -12.000   4.800   1.000  -.70220983E+00
PHI   ***** ca   sit     1     -12.000 -12.000   4.850   1.000  -.69461507E+00
PHI   ***** ca   sit     1     -12.000 -12.000   4.900   1.000  -.68701965E+00
PHI   ***** ca   sit     1     -12.000 -12.000   4.950   1.000  -.67942494E+00
PHI   ***** ca   sit     1     -12.000 -12.000   5.000   1.000  -.67183018E+00
PHI   ***** ca   sit     1     -12.000 -12.000   5.050   1.000  -.66527307E+00
PHI   ***** ca   sit     1     -12.000 -12.000   5.100   1.000  -.65871590E+00
PHI   ***** ca   sit     1     -12.000 -12.000   5.150   1.000  -.65215838E+00
PHI   ***** ca   sit     1     -12.000 -12.000   5.200   1.000  -.64560127E+00
PHI   ***** ca   sit     1     -12.000 -12.000   5.250   1.000  -.63904423E+00
PHI   ***** ca   sit     1     -12.000 -12.000   5.300   1.000  -.63248706E+00
PHI   ***** ca   sit     1     -12.000 -12.000   5.350   1.000  -.62592995E+00
PHI   ***** ca   sit     1     -12.000 -12.000   5.400   1.000  -.61937237E+00
PHI   ***** ca   sit     1     -12.000 -12.000   5.450   1.000  -.61281526E+00
PHI   ***** ca   sit     1     -12.000 -12.000   5.500   1.000  -.60625821E+00
PHI   ***** ca   sit     1     -12.000 -12.000   5.550   1.000  -.60057127E+00
PHI   ***** ca   sit     1     -12.000 -12.000   5.600   1.000  -.59488446E+00
PHI   ***** ca   sit     1     -12.000 -12.000   5.650   1.000  -.58919716E+00
PHI   ***** ca   sit     1     -12.000 -12.000   5.700   1.000  -.58351028E+00
PHI   ***** ca   sit     1     -12.000 -12.000   5.750   1.000  -.57782340E+00
PHI   ***** ca   sit     1     -12.000 -12.000   5.800   1.000  -.57213652E+00
PHI   ***** ca   sit     1     -12.000 -12.000   5.850   1.000  -.56644964E+00
PHI   ***** ca   sit     1     -12.000 -12.000   5.900   1.000  -.56076235E+00
PHI   ***** ca   sit     1     -12.000 -12.000   5.950   1.000  -.55507547E+00
PHI   ***** ca   sit     1     -12.000 -12.000   6.000   1.000  -.54938859E+00
PHI   ***** ca   sit     1     -12.000 -12.000   6.050   1.000  -.54444003E+00
PHI   ***** ca   sit     1     -12.000 -12.000   6.100   1.000  -.53949142E+00
PHI   ***** ca   sit     1     -12.000 -12.000   6.150   1.000  -.53454250E+00
PHI   ***** ca   sit     1     -12.000 -12.000   6.200   1.000  -.52959388E+00
PHI   ***** ca   sit     1     -12.000 -12.000   6.250   1.000  -.52464533E+00
PHI   ***** ca   sit     1     -12.000 -12.000   6.300   1.000  -.51969677E+00
PHI   ***** ca   sit     1     -12.000 -12.000   6.350   1.000  -.51474816E+00
PHI   ***** ca   sit     1     -12.000 -12.000   6.400   1.000  -.50979924E+00
PHI   ***** ca   sit     1     -12.000 -12.000   6.450   1.000  -.50485063E+00
PHI   ***** ca   sit     1     -12.000 -12.000   6.500   1.000  -.49990207E+00
PHI   ***** ca   sit     1     -12.000 -12.000   6.550   1.000  -.49558377E+00
PHI   ***** ca   sit     1     -12.000 -12.000   6.600   1.000  -.49126551E+00
PHI   ***** ca   sit     1     -12.000 -12.000   6.650   1.000  -.48694685E+00
PHI   ***** ca   sit     1     -12.000 -12.000   6.700   1.000  -.48262855E+00
PHI   ***** ca   sit     1     -12.000 -12.000   6.750   1.000  -.47831029E+00
PHI   ***** ca   sit     1     -12.000 -12.000   6.800   1.000  -.47399202E+00
PHI   ***** ca   sit     1     -12.000 -12.000   6.850   1.000  -.46967372E+00
PHI   ***** ca   sit     1     -12.000 -12.000   6.900   1.000  -.46535510E+00
PHI   ***** ca   sit     1     -12.000 -12.000   6.950   1.000  -.46103683E+00
PHI   ***** ca   sit     1     -12.000 -12.000   7.000   1.000  -.45671853E+00
PHI   ***** ca   sit     1     -12.000 -12.000   7.050   1.000  -.45293972E+00
PHI   ***** ca   sit     1     -12.000 -12.000   7.100   1.000  -.44916093E+00
PHI   ***** ca   sit     1     -12.000 -12.000   7.150   1.000  -.44538182E+00
PHI   ***** ca   sit     1     -12.000 -12.000   7.200   1.000  -.44160306E+00
PHI   ***** ca   sit     1     -12.000 -12.000   7.250   1.000  -.43782425E+00
PHI   ***** ca   sit     1     -12.000 -12.000   7.300   1.000  -.43404543E+00
PHI   ***** ca   sit     1     -12.000 -12.000   7.350   1.000  -.43026665E+00
PHI   ***** ca   sit     1     -12.000 -12.000   7.400   1.000  -.42648757E+00
PHI   ***** ca   sit     1     -12.000 -12.000   7.450   1.000  -.42270878E+00
PHI   ***** ca   sit     1     -12.000 -12.000   7.500   1.000  -.41892996E+00
PHI   ***** ca   sit     1     -12.000 -12.000   7.550   1.000  -.41561300E+00
PHI   ***** ca   sit     1     -12.000 -12.000   7.600   1.000  -.41229606E+00
PHI   ***** ca   sit     1     -12.000 -12.000   7.650   1.000  -.40897879E+00
PHI   ***** ca   sit     1     -12.000 -12.000   7.700   1.000  -.40566182E+00
PHI   ***** ca   sit     1     -12.000 -12.000   7.750   1.000  -.40234485E+00
PHI   ***** ca   sit     1     -12.000 -12.000   7.800   1.000  -.39902791E+00
PHI   ***** ca   sit     1     -12.000 -12.000   7.850   1.000  -.39571095E+00
PHI   ***** ca   sit     1     -12.000 -12.000   7.900   1.000  -.39239368E+00
PHI   ***** ca   sit     1     -12.000 -12.000   7.950   1.000  -.38907671E+00
PHI   ***** ca   sit     1     -12.000 -12.000   8.000   1.000  -.38575977E+00
PHI   ***** ca   sit     1     -12.000 -12.000   8.050   1.000  -.38283762E+00
PHI   ***** ca   sit     1     -12.000 -12.000   8.100   1.000  -.37991542E+00
PHI   ***** ca   sit     1     -12.000 -12.000   8.150   1.000  -.37699306E+00
PHI   ***** ca   sit     1     -12.000 -12.000   8.200   1.000  -.37407088E+00
PHI   ***** ca   sit     1     -12.000 -12.000   8.250   1.000  -.37114874E+00
PHI   ***** ca   sit     1     -12.000 -12.000   8.300   1.000  -.36822659E+00
PHI   ***** ca   sit     1     -12.000 -12.000   8.350   1.000  -.36530444E+00
PHI   ***** ca   sit     1     -12.000 -12.000   8.400   1.000  -.36238202E+00
PHI   ***** ca   sit     1     -12.000 -12.000   8.450   1.000  -.35945988E+00
PHI   ***** ca   sit     1     -12.000 -12.000   8.500   1.000  -.35653773E+00
PHI   ***** ca   sit     1     -12.000 -12.000   8.550   1.000  -.35395262E+00
PHI   ***** ca   sit     1     -12.000 -12.000   8.600   1.000  -.35136750E+00
PHI   ***** ca   sit     1     -12.000 -12.000   8.650   1.000  -.34878221E+00
PHI   ***** ca   sit     1     -12.000 -12.000   8.700   1.000  -.34619713E+00
PHI   ***** ca   sit     1     -12.000 -12.000   8.750   1.000  -.34361199E+00
PHI   ***** ca   sit     1     -12.000 -12.000   8.800   1.000  -.34102684E+00
PHI   ***** ca   sit     1     -12.000 -12.000   8.850   1.000  -.33844176E+00
PHI   ***** ca   sit     1     -12.000 -12.000   8.900   1.000  -.33585647E+00
PHI   ***** ca   sit     1     -12.000 -12.000   8.950   1.000  -.33327135E+00
PHI   ***** ca   sit     1     -12.000 -12.000   9.000   1.000  -.33068624E+00
PHI   ***** ca   sit     1     -12.000 -12.000   9.050   1.000  -.32838839E+00
PHI   ***** ca   sit     1     -12.000 -12.000   9.100   1.000  -.32609057E+00
PHI   ***** ca   sit     1     -12.000 -12.000   9.150   1.000  -.32379252E+00
PHI   ***** ca   sit     1     -12.000 -12.000   9.200   1.000  -.32149467E+00
PHI   ***** ca   sit     1     -12.000 -12.000   9.250   1.000  -.31919679E+00
PHI   ***** ca   sit     1     -12.000 -12.000   9.300   1.000  -.31689897E+00
PHI   ***** ca   sit     1     -12.000 -12.000   9.350   1.000  -.31460109E+00
PHI   ***** ca   sit     1     -12.000 -12.000   9.400   1.000  -.31230310E+00
PHI   ***** ca   sit     1     -12.000 -12.000   9.450   1.000  -.31000525E+00
PHI   ***** ca   sit     1     -12.000 -12.000   9.500   1.000  -.30770737E+00
PHI   ***** ca   sit     1     -12.000 -12.000   9.550   1.000  -.30565405E+00
PHI   ***** ca   sit     1     -12.000 -12.000   9.600   1.000  -.30360073E+00
PHI   ***** ca   sit     1     -12.000 -12.000   9.650   1.000  -.30154726E+00
PHI   ***** ca   sit     1     -12.000 -12.000   9.700   1.000  -.29949391E+00
PHI   ***** ca   sit     1     -12.000 -12.000   9.750   1.000  -.29744059E+00
PHI   ***** ca   sit     1     -12.000 -12.000   9.800   1.000  -.29538730E+00
PHI   ***** ca   sit     1     -12.000 -12.000   9.850   1.000  -.29333395E+00
PHI   ***** ca   sit     1     -12.000 -12.000   9.900   1.000  -.29128048E+00
PHI   ***** ca   sit     1     -12.000 -12.000   9.950   1.000  -.28922716E+00
PHI   ***** ca   sit     1     -12.000 -12.000  10.000   1.000  -.28717384E+00
PHI   ***** ca   sit     1     -12.000 -12.000  10.050   1.000  -.28532875E+00
PHI   ***** ca   sit     1     -12.000 -12.000  10.100   1.000  -.28348362E+00
PHI   ***** ca   sit     1     -12.000 -12.000  10.150   1.000  -.28163838E+00
PHI   ***** ca   sit     1     -12.000 -12.000  10.200   1.000  -.27979326E+00
PHI   ***** ca   sit     1     -12.000 -12.000  10.250   1.000  -.27794817E+00
PHI   ***** ca   sit     1     -12.000 -12.000  10.300   1.000  -.27610305E+00
PHI   ***** ca   sit     1     -12.000 -12.000  10.350   1.000  -.27425796E+00
PHI   ***** ca   sit     1     -12.000 -12.000  10.400   1.000  -.27241272E+00
PHI   ***** ca   sit     1     -12.000 -12.000  10.450   1.000  -.27056760E+00
PHI   ***** ca   sit     1     -12.000 -12.000  10.500   1.000  -.26872250E+00
PHI   ***** ca   sit     1     -12.000 -12.000  10.550   1.000  -.26705474E+00
PHI   ***** ca   sit     1     -12.000 -12.000  10.600   1.000  -.26538700E+00
PHI   ***** ca   sit     1     -12.000 -12.000  10.650   1.000  -.26371911E+00
PHI   ***** ca   sit     1     -12.000 -12.000  10.700   1.000  -.26205134E+00
PHI   ***** ca   sit     1     -12.000 -12.000  10.750   1.000  -.26038361E+00
PHI   ***** ca   sit     1     -12.000 -12.000  10.800   1.000  -.25871587E+00
PHI   ***** ca   sit     1     -12.000 -12.000  10.850   1.000  -.25704810E+00
PHI   ***** ca   sit     1     -12.000 -12.000  10.900   1.000  -.25538021E+00
PHI   ***** ca   sit     1     -12.000 -12.000  10.950   1.000  -.25371248E+00
PHI   ***** ca   sit     1     -12.000 -12.000  11.000   1.000  -.25204471E+00
PHI   ***** ca   sit     1     -12.000 -12.000  11.050   1.000  -.25052837E+00
PHI   ***** ca   sit     1     -12.000 -12.000  11.100   1.000  -.24901202E+00
PHI   ***** ca   sit     1     -12.000 -12.000  11.150   1.000  -.24749555E+00
PHI   ***** ca   sit     1     -12.000 -12.000  11.200   1.000  -.24597922E+00
PHI   ***** ca   sit     1     -12.000 -12.000  11.250   1.000  -.24446286E+00
PHI   ***** ca   sit     1     -12.000 -12.000  11.300   1.000  -.24294651E+00
PHI   ***** ca   sit     1     -12.000 -12.000  11.350   1.000  -.24143018E+00
PHI   ***** ca   sit     1     -12.000 -12.000  11.400   1.000  -.23991372E+00
PHI   ***** ca   sit     1     -12.000 -12.000  11.450   1.000  -.23839734E+00
PHI   ***** ca   sit     1     -12.000 -12.000  11.500   1.000  -.23688100E+00
PHI   ***** ca   sit     1     -12.000 -12.000  11.550   1.000  -.23549433E+00
PHI   ***** ca   sit     1     -12.000 -12.000  11.600   1.000  -.23410764E+00
PHI   ***** ca   sit     1     -12.000 -12.000  11.650   1.000  -.23272085E+00
PHI   ***** ca   sit     1     -12.000 -12.000  11.700   1.000  -.23133418E+00
PHI   ***** ca   sit     1     -12.000 -12.000  11.750   1.000  -.22994751E+00
PHI   ***** ca   sit     1     -12.000 -12.000  11.800   1.000  -.22856081E+00
PHI   ***** ca   sit     1     -12.000 -12.000  11.850   1.000  -.22717412E+00
PHI   ***** ca   sit     1     -12.000 -12.000  11.900   1.000  -.22578736E+00
PHI   ***** ca   sit     1     -12.000 -12.000  11.950   1.000  -.22440065E+00
PHI   ***** ca   sit     1     -12.000 -12.000  12.000   1.000  -.22301398E+00
PHI   ***** ca   sit     1     -12.000 -12.000  12.050   1.000  -.22173877E+00
PHI   ***** ca   sit     1     -12.000 -12.000  12.100   1.000  -.22046359E+00
PHI   ***** ca   sit     1     -12.000 -12.000  12.150   1.000  -.21918827E+00
PHI   ***** ca   sit     1     -12.000 -12.000  12.200   1.000  -.21791308E+00
PHI   ***** ca   sit     1     -12.000 -12.000  12.250   1.000  -.21663788E+00
PHI   ***** ca   sit     1     -12.000 -12.000  12.300   1.000  -.21536267E+00
PHI   ***** ca   sit     1     -12.000 -12.000  12.350   1.000  -.21408749E+00
PHI   ***** ca   sit     1     -12.000 -12.000  12.400   1.000  -.21281219E+00
PHI   ***** ca   sit     1     -12.000 -12.000  12.450   1.000  -.21153697E+00
PHI   ***** ca   sit     1     -12.000 -12.000  12.500   1.000  -.21026176E+00
PHI   ***** ca   sit     1     -12.000 -12.000  12.550   1.000  -.20908301E+00
PHI   ***** ca   sit     1     -12.000 -12.000  12.600   1.000  -.20790425E+00
PHI   ***** ca   sit     1     -12.000 -12.000  12.650   1.000  -.20672539E+00
PHI   ***** ca   sit     1     -12.000 -12.000  12.700   1.000  -.20554665E+00
PHI   ***** ca   sit     1     -12.000 -12.000  12.750   1.000  -.20436788E+00
PHI   ***** ca   sit     1     -12.000 -12.000  12.800   1.000  -.20318912E+00
PHI   ***** ca   sit     1     -12.000 -12.000  12.850   1.000  -.20201035E+00
PHI   ***** ca   sit     1     -12.000 -12.000  12.900   1.000  -.20083150E+00
PHI   ***** ca   sit     1     -12.000 -12.000  12.950   1.000  -.19965273E+00
PHI   ***** ca   sit     1     -12.000 -12.000  13.000   1.000  -.19847398E+00
PHI   ***** ca   sit     1     -12.000 -12.000  13.050   1.000  -.19737914E+00
PHI   ***** ca   sit     1     -12.000 -12.000  13.100   1.000  -.19628431E+00
PHI   ***** ca   sit     1     -12.000 -12.000  13.150   1.000  -.19518942E+00
PHI   ***** ca   sit     1     -12.000 -12.000  13.200   1.000  -.19409458E+00
PHI   ***** ca   sit     1     -12.000 -12.000  13.250   1.000  -.19299975E+00
PHI   ***** ca   sit     1     -12.000 -12.000  13.300   1.000  -.19190493E+00
PHI   ***** ca   sit     1     -12.000 -12.000  13.350   1.000  -.19081010E+00
PHI   ***** ca   sit     1     -12.000 -12.000  13.400   1.000  -.18971519E+00
PHI   ***** ca   sit     1     -12.000 -12.000  13.450   1.000  -.18862036E+00
PHI   ***** ca   sit     1     -12.000 -12.000  13.500   1.000  -.18752554E+00
PHI   ***** ca   sit     1     -12.000 -12.000  13.550   1.000  -.18650424E+00
PHI   ***** ca   sit     1     -12.000 -12.000  13.600   1.000  -.18548313E+00
PHI   ***** ca   sit     1     -12.000 -12.000  13.650   1.000  -.18446183E+00
PHI   ***** ca   sit     1     -12.000 -12.000  13.700   1.000  -.18344072E+00
PHI   ***** ca   sit     1     -12.000 -12.000  13.750   1.000  -.18241943E+00
PHI   ***** ca   sit     1     -12.000 -12.000  13.800   1.000  -.18139815E+00
PHI   ***** ca   sit     1     -12.000 -12.000  13.850   1.000  -.18037701E+00
PHI   ***** ca   sit     1     -12.000 -12.000  13.900   1.000  -.17935574E+00
PHI   ***** ca   sit     1     -12.000 -12.000  13.950   1.000  -.17833461E+00
PHI   ***** ca   sit     1     -12.000 -12.000  14.000   1.000  -.17731333E+00
PHI   ***** ca   sit     1     -12.000 -12.000  14.050   1.000  -.17635715E+00
PHI   ***** ca   sit     1     -12.000 -12.000  14.100   1.000  -.17540112E+00
PHI   ***** ca   sit     1     -12.000 -12.000  14.150   1.000  -.17444496E+00
PHI   ***** ca   sit     1     -12.000 -12.000  14.200   1.000  -.17348893E+00
PHI   ***** ca   sit     1     -12.000 -12.000  14.250   1.000  -.17253275E+00
PHI   ***** ca   sit     1     -12.000 -12.000  14.300   1.000  -.17157659E+00
PHI   ***** ca   sit     1     -12.000 -12.000  14.350   1.000  -.17062056E+00
PHI   ***** ca   sit     1     -12.000 -12.000  14.400   1.000  -.16966438E+00
PHI   ***** ca   sit     1     -12.000 -12.000  14.450   1.000  -.16870835E+00
PHI   ***** ca   sit     1     -12.000 -12.000  14.500   1.000  -.16775219E+00
PHI   ***** ca   sit     1     -12.000 -12.000  14.550   1.000  -.16685413E+00
PHI   ***** ca   sit     1     -12.000 -12.000  14.600   1.000  -.16595621E+00
PHI   ***** ca   sit     1     -12.000 -12.000  14.650   1.000  -.16505815E+00
PHI   ***** ca   sit     1     -12.000 -12.000  14.700   1.000  -.16416024E+00
PHI   ***** ca   sit     1     -12.000 -12.000  14.750   1.000  -.16326219E+00
PHI   ***** ca   sit     1     -12.000 -12.000  14.800   1.000  -.16236413E+00
PHI   ***** ca   sit     1     -12.000 -12.000  14.850   1.000  -.16146621E+00
PHI   ***** ca   sit     1     -12.000 -12.000  14.900   1.000  -.16056818E+00
PHI   ***** ca   sit     1     -12.000 -12.000  14.950   1.000  -.15967026E+00
PHI   ***** ca   sit     1     -12.000 -12.000  15.000   1.000  -.15877220E+00
PHI   ***** ca   sit     1     -12.000 -12.000  15.050   1.000  -.15792643E+00
PHI   ***** ca   sit     1     -12.000 -12.000  15.100   1.000  -.15708075E+00
PHI   ***** ca   sit     1     -12.000 -12.000  15.150   1.000  -.15623495E+00
PHI   ***** ca   sit     1     -12.000 -12.000  15.200   1.000  -.15538928E+00
PHI   ***** ca   sit     1     -12.000 -12.000  15.250   1.000  -.15454350E+00
PHI   ***** ca   sit     1     -12.000 -12.000  15.300   1.000  -.15369770E+00
PHI   ***** ca   sit     1     -12.000 -12.000  15.350   1.000  -.15285206E+00
PHI   ***** ca   sit     1     -12.000 -12.000  15.400   1.000  -.15200625E+00
PHI   ***** ca   sit     1     -12.000 -12.000  15.450   1.000  -.15116060E+00
PHI   ***** ca   sit     1     -12.000 -12.000  15.500   1.000  -.15031481E+00
PHI   ***** ca   sit     1     -12.000 -12.000  15.550   1.000  -.14951646E+00
PHI   ***** ca   sit     1     -12.000 -12.000  15.600   1.000  -.14871824E+00
PHI   ***** ca   sit     1     -12.000 -12.000  15.650   1.000  -.14791989E+00
PHI   ***** ca   sit     1     -12.000 -12.000  15.700   1.000  -.14712167E+00
PHI   ***** ca   sit     1     -12.000 -12.000  15.750   1.000  -.14632332E+00
PHI   ***** ca   sit     1     -12.000 -12.000  15.800   1.000  -.14552498E+00
PHI   ***** ca   sit     1     -12.000 -12.000  15.850   1.000  -.14472675E+00
PHI   ***** ca   sit     1     -12.000 -12.000  15.900   1.000  -.14392841E+00
PHI   ***** ca   sit     1     -12.000 -12.000  15.950   1.000  -.14313020E+00
PHI   ***** ca   sit     1     -12.000 -12.000  16.000   1.000  -.14233185E+00
PHI   ***** ca   sit     1     -12.000 -12.000  16.050   1.000  -.14157696E+00
PHI   ***** ca   sit     1     -12.000 -12.000  16.100   1.000  -.14082217E+00
PHI   ***** ca   sit     1     -12.000 -12.000  16.150   1.000  -.14006728E+00
PHI   ***** ca   sit     1     -12.000 -12.000  16.200   1.000  -.13931251E+00
PHI   ***** ca   sit     1     -12.000 -12.000  16.250   1.000  -.13855761E+00
PHI   ***** ca   sit     1     -12.000 -12.000  16.300   1.000  -.13780272E+00
PHI   ***** ca   sit     1     -12.000 -12.000  16.350   1.000  -.13704793E+00
PHI   ***** ca   sit     1     -12.000 -12.000  16.400   1.000  -.13629305E+00
PHI   ***** ca   sit     1     -12.000 -12.000  16.450   1.000  -.13553827E+00
PHI   ***** ca   sit     1     -12.000 -12.000  16.500   1.000  -.13478339E+00
PHI   ***** ca   sit     1     -12.000 -12.000  16.550   1.000  -.13406855E+00
PHI   ***** ca   sit     1     -12.000 -12.000  16.600   1.000  -.13335384E+00
PHI   ***** ca   sit     1     -12.000 -12.000  16.650   1.000  -.13263901E+00
PHI   ***** ca   sit     1     -12.000 -12.000  16.700   1.000  -.13192430E+00
PHI   ***** ca   sit     1     -12.000 -12.000  16.750   1.000  -.13120948E+00
PHI   ***** ca   sit     1     -12.000 -12.000  16.800   1.000  -.13049464E+00
PHI   ***** ca   sit     1     -12.000 -12.000  16.850   1.000  -.12977993E+00
PHI   ***** ca   sit     1     -12.000 -12.000  16.900   1.000  -.12906510E+00
PHI   ***** ca   sit     1     -12.000 -12.000  16.950   1.000  -.12835039E+00
PHI   ***** ca   sit     1     -12.000 -12.000  17.000   1.000  -.12763557E+00
PHI   ***** ca   sit     1     -12.000 -12.000  17.050   1.000  -.12695797E+00
PHI   ***** ca   sit     1     -12.000 -12.000  17.100   1.000  -.12628049E+00
PHI   ***** ca   sit     1     -12.000 -12.000  17.150   1.000  -.12560290E+00
PHI   ***** ca   sit     1     -12.000 -12.000  17.200   1.000  -.12492540E+00
PHI   ***** ca   sit     1     -12.000 -12.000  17.250   1.000  -.12424783E+00
PHI   ***** ca   sit     1     -12.000 -12.000  17.300   1.000  -.12357024E+00
PHI   ***** ca   sit     1     -12.000 -12.000  17.350   1.000  -.12289275E+00
PHI   ***** ca   sit     1     -12.000 -12.000  17.400   1.000  -.12221516E+00
PHI   ***** ca   sit     1     -12.000 -12.000  17.450   1.000  -.12153768E+00
PHI   ***** ca   sit     1     -12.000 -12.000  17.500   1.000  -.12086008E+00
PHI   ***** ca   sit     1     -12.000 -12.000  17.550   1.000  -.12021727E+00
PHI   ***** ca   sit     1     -12.000 -12.000  17.600   1.000  -.11957455E+00
PHI   ***** ca   sit     1     -12.000 -12.000  17.650   1.000  -.11893174E+00
PHI   ***** ca   sit     1     -12.000 -12.000  17.700   1.000  -.11828903E+00
PHI   ***** ca   sit     1     -12.000 -12.000  17.750   1.000  -.11764621E+00
PHI   ***** ca   sit     1     -12.000 -12.000  17.800   1.000  -.11700340E+00
PHI   ***** ca   sit     1     -12.000 -12.000  17.850   1.000  -.11636069E+00
PHI   ***** ca   sit     1     -12.000 -12.000  17.900   1.000  -.11571787E+00
PHI   ***** ca   sit     1     -12.000 -12.000  17.950   1.000  -.11507516E+00
PHI   ***** ca   sit     1     -12.000 -12.000  18.000   1.000  -.11443234E+00
PHI   ***** ca   sit     1     -12.000 -12.000  18.050   1.000  -.11382221E+00
PHI   ***** ca   sit     1     -12.000 -12.000  18.100   1.000  -.11321217E+00
PHI   ***** ca   sit     1     -12.000 -12.000  18.150   1.000  -.11260206E+00
PHI   ***** ca   sit     1     -12.000 -12.000  18.200   1.000  -.11199202E+00
PHI   ***** ca   sit     1     -12.000 -12.000  18.250   1.000  -.11138188E+00
PHI   ***** ca   sit     1     -12.000 -12.000  18.300   1.000  -.11077175E+00
PHI   ***** ca   sit     1     -12.000 -12.000  18.350   1.000  -.11016171E+00
PHI   ***** ca   sit     1     -12.000 -12.000  18.400   1.000  -.10955159E+00
PHI   ***** ca   sit     1     -12.000 -12.000  18.450   1.000  -.10894156E+00
PHI   ***** ca   sit     1     -12.000 -12.000  18.500   1.000  -.10833142E+00
PHI   ***** ca   sit     1     -12.000 -12.000  18.550   1.000  -.10775213E+00
PHI   ***** ca   sit     1     -12.000 -12.000  18.600   1.000  -.10717294E+00
PHI   ***** ca   sit     1     -12.000 -12.000  18.650   1.000  -.10659365E+00
PHI   ***** ca   sit     1     -12.000 -12.000  18.700   1.000  -.10601445E+00
PHI   ***** ca   sit     1     -12.000 -12.000  18.750   1.000  -.10543517E+00
PHI   ***** ca   sit     1     -12.000 -12.000  18.800   1.000  -.10485587E+00
PHI   ***** ca   sit     1     -12.000 -12.000  18.850   1.000  -.10427668E+00
PHI   ***** ca   sit     1     -12.000 -12.000  18.900   1.000  -.10369738E+00
PHI   ***** ca   sit     1     -12.000 -12.000  18.950   1.000  -.10311820E+00
PHI   ***** ca   sit     1     -12.000 -12.000  19.000   1.000  -.10253891E+00
PHI   ***** ca   sit     1     -12.000 -12.000  19.050   1.000  -.10198882E+00
PHI   ***** ca   sit     1     -12.000 -12.000  19.100   1.000  -.10143881E+00
PHI   ***** ca   sit     1     -12.000 -12.000  19.150   1.000  -.10088873E+00
PHI   ***** ca   sit     1     -12.000 -12.000  19.200   1.000  -.10033872E+00
PHI   ***** ca   sit     1     -12.000 -12.000  19.250   1.000  -.99788629E-01
PHI   ***** ca   sit     1     -12.000 -12.000  19.300   1.000  -.99238545E-01
PHI   ***** ca   sit     1     -12.000 -12.000  19.350   1.000  -.98688543E-01
PHI   ***** ca   sit     1     -12.000 -12.000  19.400   1.000  -.98138459E-01
PHI   ***** ca   sit     1     -12.000 -12.000  19.450   1.000  -.97588450E-01
PHI   ***** ca   sit     1     -12.000 -10.000   2.000   1.000  -.16753109E+01
PHI   ***** ca   sit     1     -12.000 -10.000   2.050   1.000  -.16615931E+01
PHI   ***** ca   sit     1     -12.000 -10.000   2.100   1.000  -.16478752E+01
PHI   ***** ca   sit     1     -12.000 -10.000   2.150   1.000  -.16341563E+01
PHI   ***** ca   sit     1     -12.000 -10.000   2.200   1.000  -.16204386E+01
PHI   ***** ca   sit     1     -12.000 -10.000   2.250   1.000  -.16067207E+01
PHI   ***** ca   sit     1     -12.000 -10.000   2.300   1.000  -.15930029E+01
PHI   ***** ca   sit     1     -12.000 -10.000   2.350   1.000  -.15792850E+01
PHI   ***** ca   sit     1     -12.000 -10.000   2.400   1.000  -.15655663E+01
PHI   ***** ca   sit     1     -12.000 -10.000   2.450   1.000  -.15518484E+01
PHI   ***** ca   sit     1     -12.000 -10.000   2.500   1.000  -.15381306E+01
PHI   ***** ca   sit     1     -12.000 -10.000   2.550   1.000  -.15248271E+01
PHI   ***** ca   sit     1     -12.000 -10.000   2.600   1.000  -.15115238E+01
PHI   ***** ca   sit     1     -12.000 -10.000   2.650   1.000  -.14982191E+01
PHI   ***** ca   sit     1     -12.000 -10.000   2.700   1.000  -.14849157E+01
PHI   ***** ca   sit     1     -12.000 -10.000   2.750   1.000  -.14716123E+01
PHI   ***** ca   sit     1     -12.000 -10.000   2.800   1.000  -.14583088E+01
PHI   ***** ca   sit     1     -12.000 -10.000   2.850   1.000  -.14450054E+01
PHI   ***** ca   sit     1     -12.000 -10.000   2.900   1.000  -.14317008E+01
PHI   ***** ca   sit     1     -12.000 -10.000   2.950   1.000  -.14183974E+01
PHI   ***** ca   sit     1     -12.000 -10.000   3.000   1.000  -.14050939E+01
PHI   ***** ca   sit     1     -12.000 -10.000   3.050   1.000  -.13923759E+01
PHI   ***** ca   sit     1     -12.000 -10.000   3.100   1.000  -.13796580E+01
PHI   ***** ca   sit     1     -12.000 -10.000   3.150   1.000  -.13669392E+01
PHI   ***** ca   sit     1     -12.000 -10.000   3.200   1.000  -.13542213E+01
PHI   ***** ca   sit     1     -12.000 -10.000   3.250   1.000  -.13415034E+01
PHI   ***** ca   sit     1     -12.000 -10.000   3.300   1.000  -.13287854E+01
PHI   ***** ca   sit     1     -12.000 -10.000   3.350   1.000  -.13160675E+01
PHI   ***** ca   sit     1     -12.000 -10.000   3.400   1.000  -.13033485E+01
PHI   ***** ca   sit     1     -12.000 -10.000   3.450   1.000  -.12906307E+01
PHI   ***** ca   sit     1     -12.000 -10.000   3.500   1.000  -.12779127E+01
PHI   ***** ca   sit     1     -12.000 -10.000   3.550   1.000  -.12659547E+01
PHI   ***** ca   sit     1     -12.000 -10.000   3.600   1.000  -.12539966E+01
PHI   ***** ca   sit     1     -12.000 -10.000   3.650   1.000  -.12420375E+01
PHI   ***** ca   sit     1     -12.000 -10.000   3.700   1.000  -.12300794E+01
PHI   ***** ca   sit     1     -12.000 -10.000   3.750   1.000  -.12181214E+01
PHI   ***** ca   sit     1     -12.000 -10.000   3.800   1.000  -.12061632E+01
PHI   ***** ca   sit     1     -12.000 -10.000   3.850   1.000  -.11942052E+01
PHI   ***** ca   sit     1     -12.000 -10.000   3.900   1.000  -.11822461E+01
PHI   ***** ca   sit     1     -12.000 -10.000   3.950   1.000  -.11702880E+01
PHI   ***** ca   sit     1     -12.000 -10.000   4.000   1.000  -.11583298E+01
PHI   ***** ca   sit     1     -12.000 -10.000   4.050   1.000  -.11472652E+01
PHI   ***** ca   sit     1     -12.000 -10.000   4.100   1.000  -.11362003E+01
PHI   ***** ca   sit     1     -12.000 -10.000   4.150   1.000  -.11251348E+01
PHI   ***** ca   sit     1     -12.000 -10.000   4.200   1.000  -.11140702E+01
PHI   ***** ca   sit     1     -12.000 -10.000   4.250   1.000  -.11030053E+01
PHI   ***** ca   sit     1     -12.000 -10.000   4.300   1.000  -.10919406E+01
PHI   ***** ca   sit     1     -12.000 -10.000   4.350   1.000  -.10808759E+01
PHI   ***** ca   sit     1     -12.000 -10.000   4.400   1.000  -.10698103E+01
PHI   ***** ca   sit     1     -12.000 -10.000   4.450   1.000  -.10587455E+01
PHI   ***** ca   sit     1     -12.000 -10.000   4.500   1.000  -.10476807E+01
PHI   ***** ca   sit     1     -12.000 -10.000   4.550   1.000  -.10375849E+01
PHI   ***** ca   sit     1     -12.000 -10.000   4.600   1.000  -.10274889E+01
PHI   ***** ca   sit     1     -12.000 -10.000   4.650   1.000  -.10173922E+01
PHI   ***** ca   sit     1     -12.000 -10.000   4.700   1.000  -.10072963E+01
PHI   ***** ca   sit     1     -12.000 -10.000   4.750   1.000  -.99720037E+00
PHI   ***** ca   sit     1     -12.000 -10.000   4.800   1.000  -.98710448E+00
PHI   ***** ca   sit     1     -12.000 -10.000   4.850   1.000  -.97700852E+00
PHI   ***** ca   sit     1     -12.000 -10.000   4.900   1.000  -.96691179E+00
PHI   ***** ca   sit     1     -12.000 -10.000   4.950   1.000  -.95681584E+00
PHI   ***** ca   sit     1     -12.000 -10.000   5.000   1.000  -.94671994E+00
PHI   ***** ca   sit     1     -12.000 -10.000   5.050   1.000  -.93761367E+00
PHI   ***** ca   sit     1     -12.000 -10.000   5.100   1.000  -.92850751E+00
PHI   ***** ca   sit     1     -12.000 -10.000   5.150   1.000  -.91940051E+00
PHI   ***** ca   sit     1     -12.000 -10.000   5.200   1.000  -.91029423E+00
PHI   ***** ca   sit     1     -12.000 -10.000   5.250   1.000  -.90118808E+00
PHI   ***** ca   sit     1     -12.000 -10.000   5.300   1.000  -.89208192E+00
PHI   ***** ca   sit     1     -12.000 -10.000   5.350   1.000  -.88297564E+00
PHI   ***** ca   sit     1     -12.000 -10.000   5.400   1.000  -.87386864E+00
PHI   ***** ca   sit     1     -12.000 -10.000   5.450   1.000  -.86476249E+00
PHI   ***** ca   sit     1     -12.000 -10.000   5.500   1.000  -.85565621E+00
PHI   ***** ca   sit     1     -12.000 -10.000   5.550   1.000  -.84751624E+00
PHI   ***** ca   sit     1     -12.000 -10.000   5.600   1.000  -.83937633E+00
PHI   ***** ca   sit     1     -12.000 -10.000   5.650   1.000  -.83123571E+00
PHI   ***** ca   sit     1     -12.000 -10.000   5.700   1.000  -.82309580E+00
PHI   ***** ca   sit     1     -12.000 -10.000   5.750   1.000  -.81495589E+00
PHI   ***** ca   sit     1     -12.000 -10.000   5.800   1.000  -.80681592E+00
PHI   ***** ca   sit     1     -12.000 -10.000   5.850   1.000  -.79867595E+00
PHI   ***** ca   sit     1     -12.000 -10.000   5.900   1.000  -.79053539E+00
PHI   ***** ca   sit     1     -12.000 -10.000   5.950   1.000  -.78239542E+00
PHI   ***** ca   sit     1     -12.000 -10.000   6.000   1.000  -.77425545E+00
PHI   ***** ca   sit     1     -12.000 -10.000   6.050   1.000  -.76702785E+00
PHI   ***** ca   sit     1     -12.000 -10.000   6.100   1.000  -.75980026E+00
PHI   ***** ca   sit     1     -12.000 -10.000   6.150   1.000  -.75257206E+00
PHI   ***** ca   sit     1     -12.000 -10.000   6.200   1.000  -.74534440E+00
PHI   ***** ca   sit     1     -12.000 -10.000   6.250   1.000  -.73811680E+00
PHI   ***** ca   sit     1     -12.000 -10.000   6.300   1.000  -.73088920E+00
PHI   ***** ca   sit     1     -12.000 -10.000   6.350   1.000  -.72366154E+00
PHI   ***** ca   sit     1     -12.000 -10.000   6.400   1.000  -.71643341E+00
PHI   ***** ca   sit     1     -12.000 -10.000   6.450   1.000  -.70920575E+00
PHI   ***** ca   sit     1     -12.000 -10.000   6.500   1.000  -.70197815E+00
PHI   ***** ca   sit     1     -12.000 -10.000   6.550   1.000  -.69559002E+00
PHI   ***** ca   sit     1     -12.000 -10.000   6.600   1.000  -.68920201E+00
PHI   ***** ca   sit     1     -12.000 -10.000   6.650   1.000  -.68281329E+00
PHI   ***** ca   sit     1     -12.000 -10.000   6.700   1.000  -.67642522E+00
PHI   ***** ca   sit     1     -12.000 -10.000   6.750   1.000  -.67003709E+00
PHI   ***** ca   sit     1     -12.000 -10.000   6.800   1.000  -.66364908E+00
PHI   ***** ca   sit     1     -12.000 -10.000   6.850   1.000  -.65726089E+00
PHI   ***** ca   sit     1     -12.000 -10.000   6.900   1.000  -.65087229E+00
PHI   ***** ca   sit     1     -12.000 -10.000   6.950   1.000  -.64448416E+00
PHI   ***** ca   sit     1     -12.000 -10.000   7.000   1.000  -.63809609E+00
PHI   ***** ca   sit     1     -12.000 -10.000   7.050   1.000  -.63246483E+00
PHI   ***** ca   sit     1     -12.000 -10.000   7.100   1.000  -.62683368E+00
PHI   ***** ca   sit     1     -12.000 -10.000   7.150   1.000  -.62120199E+00
PHI   ***** ca   sit     1     -12.000 -10.000   7.200   1.000  -.61557084E+00
PHI   ***** ca   sit     1     -12.000 -10.000   7.250   1.000  -.60993958E+00
PHI   ***** ca   sit     1     -12.000 -10.000   7.300   1.000  -.60430837E+00
PHI   ***** ca   sit     1     -12.000 -10.000   7.350   1.000  -.59867716E+00
PHI   ***** ca   sit     1     -12.000 -10.000   7.400   1.000  -.59304553E+00
PHI   ***** ca   sit     1     -12.000 -10.000   7.450   1.000  -.58741426E+00
PHI   ***** ca   sit     1     -12.000 -10.000   7.500   1.000  -.58178306E+00
PHI   ***** ca   sit     1     -12.000 -10.000   7.550   1.000  -.57682377E+00
PHI   ***** ca   sit     1     -12.000 -10.000   7.600   1.000  -.57186443E+00
PHI   ***** ca   sit     1     -12.000 -10.000   7.650   1.000  -.56690472E+00
PHI   ***** ca   sit     1     -12.000 -10.000   7.700   1.000  -.56194538E+00
PHI   ***** ca   sit     1     -12.000 -10.000   7.750   1.000  -.55698603E+00
PHI   ***** ca   sit     1     -12.000 -10.000   7.800   1.000  -.55202663E+00
PHI   ***** ca   sit     1     -12.000 -10.000   7.850   1.000  -.54706734E+00
PHI   ***** ca   sit     1     -12.000 -10.000   7.900   1.000  -.54210758E+00
PHI   ***** ca   sit     1     -12.000 -10.000   7.950   1.000  -.53714830E+00
PHI   ***** ca   sit     1     -12.000 -10.000   8.000   1.000  -.53218895E+00
PHI   ***** ca   sit     1     -12.000 -10.000   8.050   1.000  -.52781862E+00
PHI   ***** ca   sit     1     -12.000 -10.000   8.100   1.000  -.52344823E+00
PHI   ***** ca   sit     1     -12.000 -10.000   8.150   1.000  -.51907760E+00
PHI   ***** ca   sit     1     -12.000 -10.000   8.200   1.000  -.51470721E+00
PHI   ***** ca   sit     1     -12.000 -10.000   8.250   1.000  -.51033688E+00
PHI   ***** ca   sit     1     -12.000 -10.000   8.300   1.000  -.50596654E+00
PHI   ***** ca   sit     1     -12.000 -10.000   8.350   1.000  -.50159621E+00
PHI   ***** ca   sit     1     -12.000 -10.000   8.400   1.000  -.49722549E+00
PHI   ***** ca   sit     1     -12.000 -10.000   8.450   1.000  -.49285516E+00
PHI   ***** ca   sit     1     -12.000 -10.000   8.500   1.000  -.48848480E+00
PHI   ***** ca   sit     1     -12.000 -10.000   8.550   1.000  -.48462582E+00
PHI   ***** ca   sit     1     -12.000 -10.000   8.600   1.000  -.48076680E+00
PHI   ***** ca   sit     1     -12.000 -10.000   8.650   1.000  -.47690752E+00
PHI   ***** ca   sit     1     -12.000 -10.000   8.700   1.000  -.47304848E+00
PHI   ***** ca   sit     1     -12.000 -10.000   8.750   1.000  -.46918952E+00
PHI   ***** ca   sit     1     -12.000 -10.000   8.800   1.000  -.46533048E+00
PHI   ***** ca   sit     1     -12.000 -10.000   8.850   1.000  -.46147150E+00
PHI   ***** ca   sit     1     -12.000 -10.000   8.900   1.000  -.45761216E+00
PHI   ***** ca   sit     1     -12.000 -10.000   8.950   1.000  -.45375320E+00
PHI   ***** ca   sit     1     -12.000 -10.000   9.000   1.000  -.44989419E+00
PHI   ***** ca   sit     1     -12.000 -10.000   9.050   1.000  -.44647610E+00
PHI   ***** ca   sit     1     -12.000 -10.000   9.100   1.000  -.44305795E+00
PHI   ***** ca   sit     1     -12.000 -10.000   9.150   1.000  -.43963963E+00
PHI   ***** ca   sit     1     -12.000 -10.000   9.200   1.000  -.43622148E+00
PHI   ***** ca   sit     1     -12.000 -10.000   9.250   1.000  -.43280339E+00
PHI   ***** ca   sit     1     -12.000 -10.000   9.300   1.000  -.42938530E+00
PHI   ***** ca   sit     1     -12.000 -10.000   9.350   1.000  -.42596719E+00
PHI   ***** ca   sit     1     -12.000 -10.000   9.400   1.000  -.42254883E+00
PHI   ***** ca   sit     1     -12.000 -10.000   9.450   1.000  -.41913071E+00
PHI   ***** ca   sit     1     -12.000 -10.000   9.500   1.000  -.41571259E+00
PHI   ***** ca   sit     1     -12.000 -10.000   9.550   1.000  -.41267255E+00
PHI   ***** ca   sit     1     -12.000 -10.000   9.600   1.000  -.40963250E+00
PHI   ***** ca   sit     1     -12.000 -10.000   9.650   1.000  -.40659225E+00
PHI   ***** ca   sit     1     -12.000 -10.000   9.700   1.000  -.40355214E+00
PHI   ***** ca   sit     1     -12.000 -10.000   9.750   1.000  -.40051213E+00
PHI   ***** ca   sit     1     -12.000 -10.000   9.800   1.000  -.39747205E+00
PHI   ***** ca   sit     1     -12.000 -10.000   9.850   1.000  -.39443204E+00
PHI   ***** ca   sit     1     -12.000 -10.000   9.900   1.000  -.39139172E+00
PHI   ***** ca   sit     1     -12.000 -10.000   9.950   1.000  -.38835171E+00
PHI   ***** ca   sit     1     -12.000 -10.000  10.000   1.000  -.38531163E+00
PHI   ***** ca   sit     1     -12.000 -10.000  10.050   1.000  -.38259482E+00
PHI   ***** ca   sit     1     -12.000 -10.000  10.100   1.000  -.37987798E+00
PHI   ***** ca   sit     1     -12.000 -10.000  10.150   1.000  -.37716097E+00
PHI   ***** ca   sit     1     -12.000 -10.000  10.200   1.000  -.37444416E+00
PHI   ***** ca   sit     1     -12.000 -10.000  10.250   1.000  -.37172735E+00
PHI   ***** ca   sit     1     -12.000 -10.000  10.300   1.000  -.36901054E+00
PHI   ***** ca   sit     1     -12.000 -10.000  10.350   1.000  -.36629373E+00
PHI   ***** ca   sit     1     -12.000 -10.000  10.400   1.000  -.36357668E+00
PHI   ***** ca   sit     1     -12.000 -10.000  10.450   1.000  -.36085984E+00
PHI   ***** ca   sit     1     -12.000 -10.000  10.500   1.000  -.35814306E+00
PHI   ***** ca   sit     1     -12.000 -10.000  10.550   1.000  -.35570231E+00
PHI   ***** ca   sit     1     -12.000 -10.000  10.600   1.000  -.35326156E+00
PHI   ***** ca   sit     1     -12.000 -10.000  10.650   1.000  -.35082063E+00
PHI   ***** ca   sit     1     -12.000 -10.000  10.700   1.000  -.34837985E+00
PHI   ***** ca   sit     1     -12.000 -10.000  10.750   1.000  -.34593913E+00
PHI   ***** ca   sit     1     -12.000 -10.000  10.800   1.000  -.34349835E+00
PHI   ***** ca   sit     1     -12.000 -10.000  10.850   1.000  -.34105763E+00
PHI   ***** ca   sit     1     -12.000 -10.000  10.900   1.000  -.33861667E+00
PHI   ***** ca   sit     1     -12.000 -10.000  10.950   1.000  -.33617592E+00
PHI   ***** ca   sit     1     -12.000 -10.000  11.000   1.000  -.33373517E+00
PHI   ***** ca   sit     1     -12.000 -10.000  11.050   1.000  -.33153030E+00
PHI   ***** ca   sit     1     -12.000 -10.000  11.100   1.000  -.32932541E+00
PHI   ***** ca   sit     1     -12.000 -10.000  11.150   1.000  -.32712036E+00
PHI   ***** ca   sit     1     -12.000 -10.000  11.200   1.000  -.32491544E+00
PHI   ***** ca   sit     1     -12.000 -10.000  11.250   1.000  -.32271057E+00
PHI   ***** ca   sit     1     -12.000 -10.000  11.300   1.000  -.32050568E+00
PHI   ***** ca   sit     1     -12.000 -10.000  11.350   1.000  -.31830081E+00
PHI   ***** ca   sit     1     -12.000 -10.000  11.400   1.000  -.31609577E+00
PHI   ***** ca   sit     1     -12.000 -10.000  11.450   1.000  -.31389090E+00
PHI   ***** ca   sit     1     -12.000 -10.000  11.500   1.000  -.31168601E+00
PHI   ***** ca   sit     1     -12.000 -10.000  11.550   1.000  -.30968302E+00
PHI   ***** ca   sit     1     -12.000 -10.000  11.600   1.000  -.30768004E+00
PHI   ***** ca   sit     1     -12.000 -10.000  11.650   1.000  -.30567697E+00
PHI   ***** ca   sit     1     -12.000 -10.000  11.700   1.000  -.30367395E+00
PHI   ***** ca   sit     1     -12.000 -10.000  11.750   1.000  -.30167100E+00
PHI   ***** ca   sit     1     -12.000 -10.000  11.800   1.000  -.29966807E+00
PHI   ***** ca   sit     1     -12.000 -10.000  11.850   1.000  -.29766509E+00
PHI   ***** ca   sit     1     -12.000 -10.000  11.900   1.000  -.29566199E+00
PHI   ***** ca   sit     1     -12.000 -10.000  11.950   1.000  -.29365897E+00
PHI   ***** ca   sit     1     -12.000 -10.000  12.000   1.000  -.29165602E+00
PHI   ***** ca   sit     1     -12.000 -10.000  12.050   1.000  -.28982657E+00
PHI   ***** ca   sit     1     -12.000 -10.000  12.100   1.000  -.28799716E+00
PHI   ***** ca   sit     1     -12.000 -10.000  12.150   1.000  -.28616759E+00
PHI   ***** ca   sit     1     -12.000 -10.000  12.200   1.000  -.28433815E+00
PHI   ***** ca   sit     1     -12.000 -10.000  12.250   1.000  -.28250873E+00
PHI   ***** ca   sit     1     -12.000 -10.000  12.300   1.000  -.28067929E+00
PHI   ***** ca   sit     1     -12.000 -10.000  12.350   1.000  -.27884987E+00
PHI   ***** ca   sit     1     -12.000 -10.000  12.400   1.000  -.27702028E+00
PHI   ***** ca   sit     1     -12.000 -10.000  12.450   1.000  -.27519086E+00
PHI   ***** ca   sit     1     -12.000 -10.000  12.500   1.000  -.27336141E+00
PHI   ***** ca   sit     1     -12.000 -10.000  12.550   1.000  -.27168185E+00
PHI   ***** ca   sit     1     -12.000 -10.000  12.600   1.000  -.27000228E+00
PHI   ***** ca   sit     1     -12.000 -10.000  12.650   1.000  -.26832259E+00
PHI   ***** ca   sit     1     -12.000 -10.000  12.700   1.000  -.26664299E+00
PHI   ***** ca   sit     1     -12.000 -10.000  12.750   1.000  -.26496342E+00
PHI   ***** ca   sit     1     -12.000 -10.000  12.800   1.000  -.26328385E+00
PHI   ***** ca   sit     1     -12.000 -10.000  12.850   1.000  -.26160428E+00
PHI   ***** ca   sit     1     -12.000 -10.000  12.900   1.000  -.25992456E+00
PHI   ***** ca   sit     1     -12.000 -10.000  12.950   1.000  -.25824502E+00
PHI   ***** ca   sit     1     -12.000 -10.000  13.000   1.000  -.25656542E+00
PHI   ***** ca   sit     1     -12.000 -10.000  13.050   1.000  -.25501612E+00
PHI   ***** ca   sit     1     -12.000 -10.000  13.100   1.000  -.25346681E+00
PHI   ***** ca   sit     1     -12.000 -10.000  13.150   1.000  -.25191739E+00
PHI   ***** ca   sit     1     -12.000 -10.000  13.200   1.000  -.25036809E+00
PHI   ***** ca   sit     1     -12.000 -10.000  13.250   1.000  -.24881880E+00
PHI   ***** ca   sit     1     -12.000 -10.000  13.300   1.000  -.24726948E+00
PHI   ***** ca   sit     1     -12.000 -10.000  13.350   1.000  -.24572018E+00
PHI   ***** ca   sit     1     -12.000 -10.000  13.400   1.000  -.24417078E+00
PHI   ***** ca   sit     1     -12.000 -10.000  13.450   1.000  -.24262147E+00
PHI   ***** ca   sit     1     -12.000 -10.000  13.500   1.000  -.24107216E+00
PHI   ***** ca   sit     1     -12.000 -10.000  13.550   1.000  -.23963676E+00
PHI   ***** ca   sit     1     -12.000 -10.000  13.600   1.000  -.23820159E+00
PHI   ***** ca   sit     1     -12.000 -10.000  13.650   1.000  -.23676616E+00
PHI   ***** ca   sit     1     -12.000 -10.000  13.700   1.000  -.23533100E+00
PHI   ***** ca   sit     1     -12.000 -10.000  13.750   1.000  -.23389560E+00
PHI   ***** ca   sit     1     -12.000 -10.000  13.800   1.000  -.23246020E+00
PHI   ***** ca   sit     1     -12.000 -10.000  13.850   1.000  -.23102503E+00
PHI   ***** ca   sit     1     -12.000 -10.000  13.900   1.000  -.22958963E+00
PHI   ***** ca   sit     1     -12.000 -10.000  13.950   1.000  -.22815444E+00
PHI   ***** ca   sit     1     -12.000 -10.000  14.000   1.000  -.22671904E+00
PHI   ***** ca   sit     1     -12.000 -10.000  14.050   1.000  -.22538425E+00
PHI   ***** ca   sit     1     -12.000 -10.000  14.100   1.000  -.22404967E+00
PHI   ***** ca   sit     1     -12.000 -10.000  14.150   1.000  -.22271490E+00
PHI   ***** ca   sit     1     -12.000 -10.000  14.200   1.000  -.22138034E+00
PHI   ***** ca   sit     1     -12.000 -10.000  14.250   1.000  -.22004555E+00
PHI   ***** ca   sit     1     -12.000 -10.000  14.300   1.000  -.21871078E+00
PHI   ***** ca   sit     1     -12.000 -10.000  14.350   1.000  -.21737620E+00
PHI   ***** ca   sit     1     -12.000 -10.000  14.400   1.000  -.21604142E+00
PHI   ***** ca   sit     1     -12.000 -10.000  14.450   1.000  -.21470684E+00
PHI   ***** ca   sit     1     -12.000 -10.000  14.500   1.000  -.21337207E+00
PHI   ***** ca   sit     1     -12.000 -10.000  14.550   1.000  -.21212681E+00
PHI   ***** ca   sit     1     -12.000 -10.000  14.600   1.000  -.21088177E+00
PHI   ***** ca   sit     1     -12.000 -10.000  14.650   1.000  -.20963652E+00
PHI   ***** ca   sit     1     -12.000 -10.000  14.700   1.000  -.20839147E+00
PHI   ***** ca   sit     1     -12.000 -10.000  14.750   1.000  -.20714623E+00
PHI   ***** ca   sit     1     -12.000 -10.000  14.800   1.000  -.20590098E+00
PHI   ***** ca   sit     1     -12.000 -10.000  14.850   1.000  -.20465592E+00
PHI   ***** ca   sit     1     -12.000 -10.000  14.900   1.000  -.20341067E+00
PHI   ***** ca   sit     1     -12.000 -10.000  14.950   1.000  -.20216562E+00
PHI   ***** ca   sit     1     -12.000 -10.000  15.000   1.000  -.20092037E+00
PHI   ***** ca   sit     1     -12.000 -10.000  15.050   1.000  -.19975547E+00
PHI   ***** ca   sit     1     -12.000 -10.000  15.100   1.000  -.19859073E+00
PHI   ***** ca   sit     1     -12.000 -10.000  15.150   1.000  -.19742581E+00
PHI   ***** ca   sit     1     -12.000 -10.000  15.200   1.000  -.19626106E+00
PHI   ***** ca   sit     1     -12.000 -10.000  15.250   1.000  -.19509616E+00
PHI   ***** ca   sit     1     -12.000 -10.000  15.300   1.000  -.19393124E+00
PHI   ***** ca   sit     1     -12.000 -10.000  15.350   1.000  -.19276650E+00
PHI   ***** ca   sit     1     -12.000 -10.000  15.400   1.000  -.19160159E+00
PHI   ***** ca   sit     1     -12.000 -10.000  15.450   1.000  -.19043683E+00
PHI   ***** ca   sit     1     -12.000 -10.000  15.500   1.000  -.18927193E+00
PHI   ***** ca   sit     1     -12.000 -10.000  15.550   1.000  -.18817967E+00
PHI   ***** ca   sit     1     -12.000 -10.000  15.600   1.000  -.18708760E+00
PHI   ***** ca   sit     1     -12.000 -10.000  15.650   1.000  -.18599534E+00
PHI   ***** ca   sit     1     -12.000 -10.000  15.700   1.000  -.18490326E+00
PHI   ***** ca   sit     1     -12.000 -10.000  15.750   1.000  -.18381101E+00
PHI   ***** ca   sit     1     -12.000 -10.000  15.800   1.000  -.18271877E+00
PHI   ***** ca   sit     1     -12.000 -10.000  15.850   1.000  -.18162669E+00
PHI   ***** ca   sit     1     -12.000 -10.000  15.900   1.000  -.18053442E+00
PHI   ***** ca   sit     1     -12.000 -10.000  15.950   1.000  -.17944235E+00
PHI   ***** ca   sit     1     -12.000 -10.000  16.000   1.000  -.17835009E+00
PHI   ***** ca   sit     1     -12.000 -10.000  16.050   1.000  -.17732409E+00
PHI   ***** ca   sit     1     -12.000 -10.000  16.100   1.000  -.17629823E+00
PHI   ***** ca   sit     1     -12.000 -10.000  16.150   1.000  -.17527223E+00
PHI   ***** ca   sit     1     -12.000 -10.000  16.200   1.000  -.17424637E+00
PHI   ***** ca   sit     1     -12.000 -10.000  16.250   1.000  -.17322037E+00
PHI   ***** ca   sit     1     -12.000 -10.000  16.300   1.000  -.17219436E+00
PHI   ***** ca   sit     1     -12.000 -10.000  16.350   1.000  -.17116851E+00
PHI   ***** ca   sit     1     -12.000 -10.000  16.400   1.000  -.17014250E+00
PHI   ***** ca   sit     1     -12.000 -10.000  16.450   1.000  -.16911665E+00
PHI   ***** ca   sit     1     -12.000 -10.000  16.500   1.000  -.16809064E+00
PHI   ***** ca   sit     1     -12.000 -10.000  16.550   1.000  -.16712542E+00
PHI   ***** ca   sit     1     -12.000 -10.000  16.600   1.000  -.16616033E+00
PHI   ***** ca   sit     1     -12.000 -10.000  16.650   1.000  -.16519509E+00
PHI   ***** ca   sit     1     -12.000 -10.000  16.700   1.000  -.16423000E+00
PHI   ***** ca   sit     1     -12.000 -10.000  16.750   1.000  -.16326480E+00
PHI   ***** ca   sit     1     -12.000 -10.000  16.800   1.000  -.16229956E+00
PHI   ***** ca   sit     1     -12.000 -10.000  16.850   1.000  -.16133448E+00
PHI   ***** ca   sit     1     -12.000 -10.000  16.900   1.000  -.16036925E+00
PHI   ***** ca   sit     1     -12.000 -10.000  16.950   1.000  -.15940417E+00
PHI   ***** ca   sit     1     -12.000 -10.000  17.000   1.000  -.15843895E+00
PHI   ***** ca   sit     1     -12.000 -10.000  17.050   1.000  -.15752989E+00
PHI   ***** ca   sit     1     -12.000 -10.000  17.100   1.000  -.15662096E+00
PHI   ***** ca   sit     1     -12.000 -10.000  17.150   1.000  -.15571189E+00
PHI   ***** ca   sit     1     -12.000 -10.000  17.200   1.000  -.15480296E+00
PHI   ***** ca   sit     1     -12.000 -10.000  17.250   1.000  -.15389392E+00
PHI   ***** ca   sit     1     -12.000 -10.000  17.300   1.000  -.15298486E+00
PHI   ***** ca   sit     1     -12.000 -10.000  17.350   1.000  -.15207593E+00
PHI   ***** ca   sit     1     -12.000 -10.000  17.400   1.000  -.15116687E+00
PHI   ***** ca   sit     1     -12.000 -10.000  17.450   1.000  -.15025795E+00
PHI   ***** ca   sit     1     -12.000 -10.000  17.500   1.000  -.14934888E+00
PHI   ***** ca   sit     1     -12.000 -10.000  17.550   1.000  -.14849202E+00
PHI   ***** ca   sit     1     -12.000 -10.000  17.600   1.000  -.14763528E+00
PHI   ***** ca   sit     1     -12.000 -10.000  17.650   1.000  -.14677842E+00
PHI   ***** ca   sit     1     -12.000 -10.000  17.700   1.000  -.14592169E+00
PHI   ***** ca   sit     1     -12.000 -10.000  17.750   1.000  -.14506482E+00
PHI   ***** ca   sit     1     -12.000 -10.000  17.800   1.000  -.14420794E+00
PHI   ***** ca   sit     1     -12.000 -10.000  17.850   1.000  -.14335121E+00
PHI   ***** ca   sit     1     -12.000 -10.000  17.900   1.000  -.14249434E+00
PHI   ***** ca   sit     1     -12.000 -10.000  17.950   1.000  -.14163759E+00
PHI   ***** ca   sit     1     -12.000 -10.000  18.000   1.000  -.14078073E+00
PHI   ***** ca   sit     1     -12.000 -10.000  18.050   1.000  -.13997255E+00
PHI   ***** ca   sit     1     -12.000 -10.000  18.100   1.000  -.13916449E+00
PHI   ***** ca   sit     1     -12.000 -10.000  18.150   1.000  -.13835631E+00
PHI   ***** ca   sit     1     -12.000 -10.000  18.200   1.000  -.13754827E+00
PHI   ***** ca   sit     1     -12.000 -10.000  18.250   1.000  -.13674007E+00
PHI   ***** ca   sit     1     -12.000 -10.000  18.300   1.000  -.13593188E+00
PHI   ***** ca   sit     1     -12.000 -10.000  18.350   1.000  -.13512383E+00
PHI   ***** ca   sit     1     -12.000 -10.000  18.400   1.000  -.13431565E+00
PHI   ***** ca   sit     1     -12.000 -10.000  18.450   1.000  -.13350759E+00
PHI   ***** ca   sit     1     -12.000 -10.000  18.500   1.000  -.13269942E+00
PHI   ***** ca   sit     1     -12.000 -10.000  18.550   1.000  -.13193683E+00
PHI   ***** ca   sit     1     -12.000 -10.000  18.600   1.000  -.13117436E+00
PHI   ***** ca   sit     1     -12.000 -10.000  18.650   1.000  -.13041179E+00
PHI   ***** ca   sit     1     -12.000 -10.000  18.700   1.000  -.12964933E+00
PHI   ***** ca   sit     1     -12.000 -10.000  18.750   1.000  -.12888674E+00
PHI   ***** ca   sit     1     -12.000 -10.000  18.800   1.000  -.12812418E+00
PHI   ***** ca   sit     1     -12.000 -10.000  18.850   1.000  -.12736170E+00
PHI   ***** ca   sit     1     -12.000 -10.000  18.900   1.000  -.12659912E+00
PHI   ***** ca   sit     1     -12.000 -10.000  18.950   1.000  -.12583667E+00
PHI   ***** ca   sit     1     -12.000 -10.000  19.000   1.000  -.12507409E+00
PHI   ***** ca   sit     1     -12.000 -10.000  19.050   1.000  -.12435436E+00
PHI   ***** ca   sit     1     -12.000 -10.000  19.100   1.000  -.12363474E+00
PHI   ***** ca   sit     1     -12.000 -10.000  19.150   1.000  -.12291501E+00
PHI   ***** ca   sit     1     -12.000 -10.000  19.200   1.000  -.12219540E+00
PHI   ***** ca   sit     1     -12.000 -10.000  19.250   1.000  -.12147567E+00
PHI   ***** ca   sit     1     -12.000 -10.000  19.300   1.000  -.12075596E+00
PHI   ***** ca   sit     1     -12.000 -10.000  19.350   1.000  -.12003634E+00
PHI   ***** ca   sit     1     -12.000 -10.000  19.400   1.000  -.11931662E+00
PHI   ***** ca   sit     1     -12.000 -10.000  19.450   1.000  -.11859699E+00
PHI   ***** ca   sit     1     -12.000  -8.000   2.000   1.000  -.18456862E+01
PHI   ***** ca   sit     1     -12.000  -8.000   2.050   1.000  -.18398937E+01
PHI   ***** ca   sit     1     -12.000  -8.000   2.100   1.000  -.18341013E+01
PHI   ***** ca   sit     1     -12.000  -8.000   2.150   1.000  -.18283083E+01
PHI   ***** ca   sit     1     -12.000  -8.000   2.200   1.000  -.18225158E+01
PHI   ***** ca   sit     1     -12.000  -8.000   2.250   1.000  -.18167235E+01
PHI   ***** ca   sit     1     -12.000  -8.000   2.300   1.000  -.18109311E+01
PHI   ***** ca   sit     1     -12.000  -8.000   2.350   1.000  -.18051386E+01
PHI   ***** ca   sit     1     -12.000  -8.000   2.400   1.000  -.17993459E+01
PHI   ***** ca   sit     1     -12.000  -8.000   2.450   1.000  -.17935534E+01
PHI   ***** ca   sit     1     -12.000  -8.000   2.500   1.000  -.17877609E+01
PHI   ***** ca   sit     1     -12.000  -8.000   2.550   1.000  -.17767675E+01
PHI   ***** ca   sit     1     -12.000  -8.000   2.600   1.000  -.17657741E+01
PHI   ***** ca   sit     1     -12.000  -8.000   2.650   1.000  -.17547799E+01
PHI   ***** ca   sit     1     -12.000  -8.000   2.700   1.000  -.17437867E+01
PHI   ***** ca   sit     1     -12.000  -8.000   2.750   1.000  -.17327933E+01
PHI   ***** ca   sit     1     -12.000  -8.000   2.800   1.000  -.17218000E+01
PHI   ***** ca   sit     1     -12.000  -8.000   2.850   1.000  -.17108066E+01
PHI   ***** ca   sit     1     -12.000  -8.000   2.900   1.000  -.16998124E+01
PHI   ***** ca   sit     1     -12.000  -8.000   2.950   1.000  -.16888191E+01
PHI   ***** ca   sit     1     -12.000  -8.000   3.000   1.000  -.16778258E+01
PHI   ***** ca   sit     1     -12.000  -8.000   3.050   1.000  -.16642711E+01
PHI   ***** ca   sit     1     -12.000  -8.000   3.100   1.000  -.16507164E+01
PHI   ***** ca   sit     1     -12.000  -8.000   3.150   1.000  -.16371607E+01
PHI   ***** ca   sit     1     -12.000  -8.000   3.200   1.000  -.16236060E+01
PHI   ***** ca   sit     1     -12.000  -8.000   3.250   1.000  -.16100514E+01
PHI   ***** ca   sit     1     -12.000  -8.000   3.300   1.000  -.15964967E+01
PHI   ***** ca   sit     1     -12.000  -8.000   3.350   1.000  -.15829419E+01
PHI   ***** ca   sit     1     -12.000  -8.000   3.400   1.000  -.15693861E+01
PHI   ***** ca   sit     1     -12.000  -8.000   3.450   1.000  -.15558314E+01
PHI   ***** ca   sit     1     -12.000  -8.000   3.500   1.000  -.15422769E+01
PHI   ***** ca   sit     1     -12.000  -8.000   3.550   1.000  -.15279773E+01
PHI   ***** ca   sit     1     -12.000  -8.000   3.600   1.000  -.15136778E+01
PHI   ***** ca   sit     1     -12.000  -8.000   3.650   1.000  -.14993773E+01
PHI   ***** ca   sit     1     -12.000  -8.000   3.700   1.000  -.14850779E+01
PHI   ***** ca   sit     1     -12.000  -8.000   3.750   1.000  -.14707783E+01
PHI   ***** ca   sit     1     -12.000  -8.000   3.800   1.000  -.14564788E+01
PHI   ***** ca   sit     1     -12.000  -8.000   3.850   1.000  -.14421793E+01
PHI   ***** ca   sit     1     -12.000  -8.000   3.900   1.000  -.14278787E+01
PHI   ***** ca   sit     1     -12.000  -8.000   3.950   1.000  -.14135793E+01
PHI   ***** ca   sit     1     -12.000  -8.000   4.000   1.000  -.13992798E+01
PHI   ***** ca   sit     1     -12.000  -8.000   4.050   1.000  -.13854864E+01
PHI   ***** ca   sit     1     -12.000  -8.000   4.100   1.000  -.13716930E+01
PHI   ***** ca   sit     1     -12.000  -8.000   4.150   1.000  -.13578986E+01
PHI   ***** ca   sit     1     -12.000  -8.000   4.200   1.000  -.13441051E+01
PHI   ***** ca   sit     1     -12.000  -8.000   4.250   1.000  -.13303117E+01
PHI   ***** ca   sit     1     -12.000  -8.000   4.300   1.000  -.13165184E+01
PHI   ***** ca   sit     1     -12.000  -8.000   4.350   1.000  -.13027250E+01
PHI   ***** ca   sit     1     -12.000  -8.000   4.400   1.000  -.12889304E+01
PHI   ***** ca   sit     1     -12.000  -8.000   4.450   1.000  -.12751372E+01
PHI   ***** ca   sit     1     -12.000  -8.000   4.500   1.000  -.12613437E+01
PHI   ***** ca   sit     1     -12.000  -8.000   4.550   1.000  -.12486234E+01
PHI   ***** ca   sit     1     -12.000  -8.000   4.600   1.000  -.12359028E+01
PHI   ***** ca   sit     1     -12.000  -8.000   4.650   1.000  -.12231814E+01
PHI   ***** ca   sit     1     -12.000  -8.000   4.700   1.000  -.12104608E+01
PHI   ***** ca   sit     1     -12.000  -8.000   4.750   1.000  -.11977403E+01
PHI   ***** ca   sit     1     -12.000  -8.000   4.800   1.000  -.11850199E+01
PHI   ***** ca   sit     1     -12.000  -8.000   4.850   1.000  -.11722994E+01
PHI   ***** ca   sit     1     -12.000  -8.000   4.900   1.000  -.11595780E+01
PHI   ***** ca   sit     1     -12.000  -8.000   4.950   1.000  -.11468575E+01
PHI   ***** ca   sit     1     -12.000  -8.000   5.000   1.000  -.11341370E+01
PHI   ***** ca   sit     1     -12.000  -8.000   5.050   1.000  -.11227087E+01
PHI   ***** ca   sit     1     -12.000  -8.000   5.100   1.000  -.11112802E+01
PHI   ***** ca   sit     1     -12.000  -8.000   5.150   1.000  -.10998509E+01
PHI   ***** ca   sit     1     -12.000  -8.000   5.200   1.000  -.10884224E+01
PHI   ***** ca   sit     1     -12.000  -8.000   5.250   1.000  -.10769939E+01
PHI   ***** ca   sit     1     -12.000  -8.000   5.300   1.000  -.10655656E+01
PHI   ***** ca   sit     1     -12.000  -8.000   5.350   1.000  -.10541371E+01
PHI   ***** ca   sit     1     -12.000  -8.000   5.400   1.000  -.10427078E+01
PHI   ***** ca   sit     1     -12.000  -8.000   5.450   1.000  -.10312793E+01
PHI   ***** ca   sit     1     -12.000  -8.000   5.500   1.000  -.10198509E+01
PHI   ***** ca   sit     1     -12.000  -8.000   5.550   1.000  -.10097421E+01
PHI   ***** ca   sit     1     -12.000  -8.000   5.600   1.000  -.99963343E+00
PHI   ***** ca   sit     1     -12.000  -8.000   5.650   1.000  -.98952401E+00
PHI   ***** ca   sit     1     -12.000  -8.000   5.700   1.000  -.97941524E+00
PHI   ***** ca   sit     1     -12.000  -8.000   5.750   1.000  -.96930653E+00
PHI   ***** ca   sit     1     -12.000  -8.000   5.800   1.000  -.95919782E+00
PHI   ***** ca   sit     1     -12.000  -8.000   5.850   1.000  -.94908905E+00
PHI   ***** ca   sit     1     -12.000  -8.000   5.900   1.000  -.93897957E+00
PHI   ***** ca   sit     1     -12.000  -8.000   5.950   1.000  -.92887092E+00
PHI   ***** ca   sit     1     -12.000  -8.000   6.000   1.000  -.91876215E+00
PHI   ***** ca   sit     1     -12.000  -8.000   6.050   1.000  -.90990150E+00
PHI   ***** ca   sit     1     -12.000  -8.000   6.100   1.000  -.90104079E+00
PHI   ***** ca   sit     1     -12.000  -8.000   6.150   1.000  -.89217955E+00
PHI   ***** ca   sit     1     -12.000  -8.000   6.200   1.000  -.88331890E+00
PHI   ***** ca   sit     1     -12.000  -8.000   6.250   1.000  -.87445813E+00
PHI   ***** ca   sit     1     -12.000  -8.000   6.300   1.000  -.86559755E+00
PHI   ***** ca   sit     1     -12.000  -8.000   6.350   1.000  -.85673684E+00
PHI   ***** ca   sit     1     -12.000  -8.000   6.400   1.000  -.84787548E+00
PHI   ***** ca   sit     1     -12.000  -8.000   6.450   1.000  -.83901483E+00
PHI   ***** ca   sit     1     -12.000  -8.000   6.500   1.000  -.83015418E+00
PHI   ***** ca   sit     1     -12.000  -8.000   6.550   1.000  -.82242358E+00
PHI   ***** ca   sit     1     -12.000  -8.000   6.600   1.000  -.81469291E+00
PHI   ***** ca   sit     1     -12.000  -8.000   6.650   1.000  -.80696172E+00
PHI   ***** ca   sit     1     -12.000  -8.000   6.700   1.000  -.79923105E+00
PHI   ***** ca   sit     1     -12.000  -8.000   6.750   1.000  -.79150045E+00
PHI   ***** ca   sit     1     -12.000  -8.000   6.800   1.000  -.78376979E+00
PHI   ***** ca   sit     1     -12.000  -8.000   6.850   1.000  -.77603918E+00
PHI   ***** ca   sit     1     -12.000  -8.000   6.900   1.000  -.76830792E+00
PHI   ***** ca   sit     1     -12.000  -8.000   6.950   1.000  -.76057732E+00
PHI   ***** ca   sit     1     -12.000  -8.000   7.000   1.000  -.75284666E+00
PHI   ***** ca   sit     1     -12.000  -8.000   7.050   1.000  -.74611151E+00
PHI   ***** ca   sit     1     -12.000  -8.000   7.100   1.000  -.73937643E+00
PHI   ***** ca   sit     1     -12.000  -8.000   7.150   1.000  -.73264074E+00
PHI   ***** ca   sit     1     -12.000  -8.000   7.200   1.000  -.72590560E+00
PHI   ***** ca   sit     1     -12.000  -8.000   7.250   1.000  -.71917051E+00
PHI   ***** ca   sit     1     -12.000  -8.000   7.300   1.000  -.71243531E+00
PHI   ***** ca   sit     1     -12.000  -8.000   7.350   1.000  -.70570016E+00
PHI   ***** ca   sit     1     -12.000  -8.000   7.400   1.000  -.69896448E+00
PHI   ***** ca   sit     1     -12.000  -8.000   7.450   1.000  -.69222939E+00
PHI   ***** ca   sit     1     -12.000  -8.000   7.500   1.000  -.68549424E+00
PHI   ***** ca   sit     1     -12.000  -8.000   7.550   1.000  -.67962056E+00
PHI   ***** ca   sit     1     -12.000  -8.000   7.600   1.000  -.67374676E+00
PHI   ***** ca   sit     1     -12.000  -8.000   7.650   1.000  -.66787267E+00
PHI   ***** ca   sit     1     -12.000  -8.000   7.700   1.000  -.66199893E+00
PHI   ***** ca   sit     1     -12.000  -8.000   7.750   1.000  -.65612525E+00
PHI   ***** ca   sit     1     -12.000  -8.000   7.800   1.000  -.65025151E+00
PHI   ***** ca   sit     1     -12.000  -8.000   7.850   1.000  -.64437777E+00
PHI   ***** ca   sit     1     -12.000  -8.000   7.900   1.000  -.63850355E+00
PHI   ***** ca   sit     1     -12.000  -8.000   7.950   1.000  -.63262987E+00
PHI   ***** ca   sit     1     -12.000  -8.000   8.000   1.000  -.62675619E+00
PHI   ***** ca   sit     1     -12.000  -8.000   8.050   1.000  -.62161887E+00
PHI   ***** ca   sit     1     -12.000  -8.000   8.100   1.000  -.61648142E+00
PHI   ***** ca   sit     1     -12.000  -8.000   8.150   1.000  -.61134368E+00
PHI   ***** ca   sit     1     -12.000  -8.000   8.200   1.000  -.60620630E+00
PHI   ***** ca   sit     1     -12.000  -8.000   8.250   1.000  -.60106891E+00
PHI   ***** ca   sit     1     -12.000  -8.000   8.300   1.000  -.59593147E+00
PHI   ***** ca   sit     1     -12.000  -8.000   8.350   1.000  -.59079409E+00
PHI   ***** ca   sit     1     -12.000  -8.000   8.400   1.000  -.58565629E+00
PHI   ***** ca   sit     1     -12.000  -8.000   8.450   1.000  -.58051896E+00
PHI   ***** ca   sit     1     -12.000  -8.000   8.500   1.000  -.57538158E+00
PHI   ***** ca   sit     1     -12.000  -8.000   8.550   1.000  -.57086843E+00
PHI   ***** ca   sit     1     -12.000  -8.000   8.600   1.000  -.56635523E+00
PHI   ***** ca   sit     1     -12.000  -8.000   8.650   1.000  -.56184173E+00
PHI   ***** ca   sit     1     -12.000  -8.000   8.700   1.000  -.55732852E+00
PHI   ***** ca   sit     1     -12.000  -8.000   8.750   1.000  -.55281538E+00
PHI   ***** ca   sit     1     -12.000  -8.000   8.800   1.000  -.54830217E+00
PHI   ***** ca   sit     1     -12.000  -8.000   8.850   1.000  -.54378903E+00
PHI   ***** ca   sit     1     -12.000  -8.000   8.900   1.000  -.53927553E+00
PHI   ***** ca   sit     1     -12.000  -8.000   8.950   1.000  -.53476232E+00
PHI   ***** ca   sit     1     -12.000  -8.000   9.000   1.000  -.53024918E+00
PHI   ***** ca   sit     1     -12.000  -8.000   9.050   1.000  -.52626270E+00
PHI   ***** ca   sit     1     -12.000  -8.000   9.100   1.000  -.52227622E+00
PHI   ***** ca   sit     1     -12.000  -8.000   9.150   1.000  -.51828945E+00
PHI   ***** ca   sit     1     -12.000  -8.000   9.200   1.000  -.51430297E+00
PHI   ***** ca   sit     1     -12.000  -8.000   9.250   1.000  -.51031649E+00
PHI   ***** ca   sit     1     -12.000  -8.000   9.300   1.000  -.50633007E+00
PHI   ***** ca   sit     1     -12.000  -8.000   9.350   1.000  -.50234360E+00
PHI   ***** ca   sit     1     -12.000  -8.000   9.400   1.000  -.49835679E+00
PHI   ***** ca   sit     1     -12.000  -8.000   9.450   1.000  -.49437031E+00
PHI   ***** ca   sit     1     -12.000  -8.000   9.500   1.000  -.49038383E+00
PHI   ***** ca   sit     1     -12.000  -8.000   9.550   1.000  -.48684072E+00
PHI   ***** ca   sit     1     -12.000  -8.000   9.600   1.000  -.48329768E+00
PHI   ***** ca   sit     1     -12.000  -8.000   9.650   1.000  -.47975430E+00
PHI   ***** ca   sit     1     -12.000  -8.000   9.700   1.000  -.47621119E+00
PHI   ***** ca   sit     1     -12.000  -8.000   9.750   1.000  -.47266811E+00
PHI   ***** ca   sit     1     -12.000  -8.000   9.800   1.000  -.46912503E+00
PHI   ***** ca   sit     1     -12.000  -8.000   9.850   1.000  -.46558192E+00
PHI   ***** ca   sit     1     -12.000  -8.000   9.900   1.000  -.46203858E+00
PHI   ***** ca   sit     1     -12.000  -8.000   9.950   1.000  -.45849550E+00
PHI   ***** ca   sit     1     -12.000  -8.000  10.000   1.000  -.45495239E+00
PHI   ***** ca   sit     1     -12.000  -8.000  10.050   1.000  -.45178252E+00
PHI   ***** ca   sit     1     -12.000  -8.000  10.100   1.000  -.44861269E+00
PHI   ***** ca   sit     1     -12.000  -8.000  10.150   1.000  -.44544262E+00
PHI   ***** ca   sit     1     -12.000  -8.000  10.200   1.000  -.44227278E+00
PHI   ***** ca   sit     1     -12.000  -8.000  10.250   1.000  -.43910295E+00
PHI   ***** ca   sit     1     -12.000  -8.000  10.300   1.000  -.43593308E+00
PHI   ***** ca   sit     1     -12.000  -8.000  10.350   1.000  -.43276325E+00
PHI   ***** ca   sit     1     -12.000  -8.000  10.400   1.000  -.42959315E+00
PHI   ***** ca   sit     1     -12.000  -8.000  10.450   1.000  -.42642331E+00
PHI   ***** ca   sit     1     -12.000  -8.000  10.500   1.000  -.42325345E+00
PHI   ***** ca   sit     1     -12.000  -8.000  10.550   1.000  -.42039844E+00
PHI   ***** ca   sit     1     -12.000  -8.000  10.600   1.000  -.41754344E+00
PHI   ***** ca   sit     1     -12.000  -8.000  10.650   1.000  -.41468823E+00
PHI   ***** ca   sit     1     -12.000  -8.000  10.700   1.000  -.41183323E+00
PHI   ***** ca   sit     1     -12.000  -8.000  10.750   1.000  -.40897819E+00
PHI   ***** ca   sit     1     -12.000  -8.000  10.800   1.000  -.40612319E+00
PHI   ***** ca   sit     1     -12.000  -8.000  10.850   1.000  -.40326819E+00
PHI   ***** ca   sit     1     -12.000  -8.000  10.900   1.000  -.40041298E+00
PHI   ***** ca   sit     1     -12.000  -8.000  10.950   1.000  -.39755797E+00
PHI   ***** ca   sit     1     -12.000  -8.000  11.000   1.000  -.39470297E+00
PHI   ***** ca   sit     1     -12.000  -8.000  11.050   1.000  -.39211458E+00
PHI   ***** ca   sit     1     -12.000  -8.000  11.100   1.000  -.38952616E+00
PHI   ***** ca   sit     1     -12.000  -8.000  11.150   1.000  -.38693765E+00
PHI   ***** ca   sit     1     -12.000  -8.000  11.200   1.000  -.38434923E+00
PHI   ***** ca   sit     1     -12.000  -8.000  11.250   1.000  -.38176087E+00
PHI   ***** ca   sit     1     -12.000  -8.000  11.300   1.000  -.37917247E+00
PHI   ***** ca   sit     1     -12.000  -8.000  11.350   1.000  -.37658411E+00
PHI   ***** ca   sit     1     -12.000  -8.000  11.400   1.000  -.37399551E+00
PHI   ***** ca   sit     1     -12.000  -8.000  11.450   1.000  -.37140712E+00
PHI   ***** ca   sit     1     -12.000  -8.000  11.500   1.000  -.36881876E+00
PHI   ***** ca   sit     1     -12.000  -8.000  11.550   1.000  -.36645746E+00
PHI   ***** ca   sit     1     -12.000  -8.000  11.600   1.000  -.36409619E+00
PHI   ***** ca   sit     1     -12.000  -8.000  11.650   1.000  -.36173475E+00
PHI   ***** ca   sit     1     -12.000  -8.000  11.700   1.000  -.35937348E+00
PHI   ***** ca   sit     1     -12.000  -8.000  11.750   1.000  -.35701218E+00
PHI   ***** ca   sit     1     -12.000  -8.000  11.800   1.000  -.35465091E+00
PHI   ***** ca   sit     1     -12.000  -8.000  11.850   1.000  -.35228962E+00
PHI   ***** ca   sit     1     -12.000  -8.000  11.900   1.000  -.34992814E+00
PHI   ***** ca   sit     1     -12.000  -8.000  11.950   1.000  -.34756690E+00
PHI   ***** ca   sit     1     -12.000  -8.000  12.000   1.000  -.34520563E+00
PHI   ***** ca   sit     1     -12.000  -8.000  12.050   1.000  -.34303913E+00
PHI   ***** ca   sit     1     -12.000  -8.000  12.100   1.000  -.34087259E+00
PHI   ***** ca   sit     1     -12.000  -8.000  12.150   1.000  -.33870590E+00
PHI   ***** ca   sit     1     -12.000  -8.000  12.200   1.000  -.33653936E+00
PHI   ***** ca   sit     1     -12.000  -8.000  12.250   1.000  -.33437288E+00
PHI   ***** ca   sit     1     -12.000  -8.000  12.300   1.000  -.33220637E+00
PHI   ***** ca   sit     1     -12.000  -8.000  12.350   1.000  -.33003983E+00
PHI   ***** ca   sit     1     -12.000  -8.000  12.400   1.000  -.32787314E+00
PHI   ***** ca   sit     1     -12.000  -8.000  12.450   1.000  -.32570660E+00
PHI   ***** ca   sit     1     -12.000  -8.000  12.500   1.000  -.32354012E+00
PHI   ***** ca   sit     1     -12.000  -8.000  12.550   1.000  -.32154205E+00
PHI   ***** ca   sit     1     -12.000  -8.000  12.600   1.000  -.31954402E+00
PHI   ***** ca   sit     1     -12.000  -8.000  12.650   1.000  -.31754583E+00
PHI   ***** ca   sit     1     -12.000  -8.000  12.700   1.000  -.31554773E+00
PHI   ***** ca   sit     1     -12.000  -8.000  12.750   1.000  -.31354973E+00
PHI   ***** ca   sit     1     -12.000  -8.000  12.800   1.000  -.31155163E+00
PHI   ***** ca   sit     1     -12.000  -8.000  12.850   1.000  -.30955362E+00
PHI   ***** ca   sit     1     -12.000  -8.000  12.900   1.000  -.30755541E+00
PHI   ***** ca   sit     1     -12.000  -8.000  12.950   1.000  -.30555734E+00
PHI   ***** ca   sit     1     -12.000  -8.000  13.000   1.000  -.30355930E+00
PHI   ***** ca   sit     1     -12.000  -8.000  13.050   1.000  -.30170831E+00
PHI   ***** ca   sit     1     -12.000  -8.000  13.100   1.000  -.29985732E+00
PHI   ***** ca   sit     1     -12.000  -8.000  13.150   1.000  -.29800618E+00
PHI   ***** ca   sit     1     -12.000  -8.000  13.200   1.000  -.29615518E+00
PHI   ***** ca   sit     1     -12.000  -8.000  13.250   1.000  -.29430419E+00
PHI   ***** ca   sit     1     -12.000  -8.000  13.300   1.000  -.29245320E+00
PHI   ***** ca   sit     1     -12.000  -8.000  13.350   1.000  -.29060221E+00
PHI   ***** ca   sit     1     -12.000  -8.000  13.400   1.000  -.28875107E+00
PHI   ***** ca   sit     1     -12.000  -8.000  13.450   1.000  -.28690010E+00
PHI   ***** ca   sit     1     -12.000  -8.000  13.500   1.000  -.28504908E+00
PHI   ***** ca   sit     1     -12.000  -8.000  13.550   1.000  -.28332761E+00
PHI   ***** ca   sit     1     -12.000  -8.000  13.600   1.000  -.28160641E+00
PHI   ***** ca   sit     1     -12.000  -8.000  13.650   1.000  -.27988496E+00
PHI   ***** ca   sit     1     -12.000  -8.000  13.700   1.000  -.27816373E+00
PHI   ***** ca   sit     1     -12.000  -8.000  13.750   1.000  -.27644226E+00
PHI   ***** ca   sit     1     -12.000  -8.000  13.800   1.000  -.27472079E+00
PHI   ***** ca   sit     1     -12.000  -8.000  13.850   1.000  -.27299958E+00
PHI   ***** ca   sit     1     -12.000  -8.000  13.900   1.000  -.27127811E+00
PHI   ***** ca   sit     1     -12.000  -8.000  13.950   1.000  -.26955691E+00
PHI   ***** ca   sit     1     -12.000  -8.000  14.000   1.000  -.26783544E+00
PHI   ***** ca   sit     1     -12.000  -8.000  14.050   1.000  -.26622939E+00
PHI   ***** ca   sit     1     -12.000  -8.000  14.100   1.000  -.26462361E+00
PHI   ***** ca   sit     1     -12.000  -8.000  14.150   1.000  -.26301754E+00
PHI   ***** ca   sit     1     -12.000  -8.000  14.200   1.000  -.26141176E+00
PHI   ***** ca   sit     1     -12.000  -8.000  14.250   1.000  -.25980571E+00
PHI   ***** ca   sit     1     -12.000  -8.000  14.300   1.000  -.25819966E+00
PHI   ***** ca   sit     1     -12.000  -8.000  14.350   1.000  -.25659385E+00
PHI   ***** ca   sit     1     -12.000  -8.000  14.400   1.000  -.25498787E+00
PHI   ***** ca   sit     1     -12.000  -8.000  14.450   1.000  -.25338203E+00
PHI   ***** ca   sit     1     -12.000  -8.000  14.500   1.000  -.25177601E+00
PHI   ***** ca   sit     1     -12.000  -8.000  14.550   1.000  -.25027370E+00
PHI   ***** ca   sit     1     -12.000  -8.000  14.600   1.000  -.24877165E+00
PHI   ***** ca   sit     1     -12.000  -8.000  14.650   1.000  -.24726935E+00
PHI   ***** ca   sit     1     -12.000  -8.000  14.700   1.000  -.24576730E+00
PHI   ***** ca   sit     1     -12.000  -8.000  14.750   1.000  -.24426500E+00
PHI   ***** ca   sit     1     -12.000  -8.000  14.800   1.000  -.24276270E+00
PHI   ***** ca   sit     1     -12.000  -8.000  14.850   1.000  -.24126063E+00
PHI   ***** ca   sit     1     -12.000  -8.000  14.900   1.000  -.23975836E+00
PHI   ***** ca   sit     1     -12.000  -8.000  14.950   1.000  -.23825629E+00
PHI   ***** ca   sit     1     -12.000  -8.000  15.000   1.000  -.23675400E+00
PHI   ***** ca   sit     1     -12.000  -8.000  15.050   1.000  -.23534584E+00
PHI   ***** ca   sit     1     -12.000  -8.000  15.100   1.000  -.23393790E+00
PHI   ***** ca   sit     1     -12.000  -8.000  15.150   1.000  -.23252973E+00
PHI   ***** ca   sit     1     -12.000  -8.000  15.200   1.000  -.23112179E+00
PHI   ***** ca   sit     1     -12.000  -8.000  15.250   1.000  -.22971365E+00
PHI   ***** ca   sit     1     -12.000  -8.000  15.300   1.000  -.22830549E+00
PHI   ***** ca   sit     1     -12.000  -8.000  15.350   1.000  -.22689755E+00
PHI   ***** ca   sit     1     -12.000  -8.000  15.400   1.000  -.22548938E+00
PHI   ***** ca   sit     1     -12.000  -8.000  15.450   1.000  -.22408144E+00
PHI   ***** ca   sit     1     -12.000  -8.000  15.500   1.000  -.22267328E+00
PHI   ***** ca   sit     1     -12.000  -8.000  15.550   1.000  -.22135122E+00
PHI   ***** ca   sit     1     -12.000  -8.000  15.600   1.000  -.22002937E+00
PHI   ***** ca   sit     1     -12.000  -8.000  15.650   1.000  -.21870731E+00
PHI   ***** ca   sit     1     -12.000  -8.000  15.700   1.000  -.21738544E+00
PHI   ***** ca   sit     1     -12.000  -8.000  15.750   1.000  -.21606340E+00
PHI   ***** ca   sit     1     -12.000  -8.000  15.800   1.000  -.21474133E+00
PHI   ***** ca   sit     1     -12.000  -8.000  15.850   1.000  -.21341947E+00
PHI   ***** ca   sit     1     -12.000  -8.000  15.900   1.000  -.21209742E+00
PHI   ***** ca   sit     1     -12.000  -8.000  15.950   1.000  -.21077555E+00
PHI   ***** ca   sit     1     -12.000  -8.000  16.000   1.000  -.20945349E+00
PHI   ***** ca   sit     1     -12.000  -8.000  16.050   1.000  -.20821075E+00
PHI   ***** ca   sit     1     -12.000  -8.000  16.100   1.000  -.20696820E+00
PHI   ***** ca   sit     1     -12.000  -8.000  16.150   1.000  -.20572545E+00
PHI   ***** ca   sit     1     -12.000  -8.000  16.200   1.000  -.20448290E+00
PHI   ***** ca   sit     1     -12.000  -8.000  16.250   1.000  -.20324014E+00
PHI   ***** ca   sit     1     -12.000  -8.000  16.300   1.000  -.20199740E+00
PHI   ***** ca   sit     1     -12.000  -8.000  16.350   1.000  -.20075484E+00
PHI   ***** ca   sit     1     -12.000  -8.000  16.400   1.000  -.19951209E+00
PHI   ***** ca   sit     1     -12.000  -8.000  16.450   1.000  -.19826955E+00
PHI   ***** ca   sit     1     -12.000  -8.000  16.500   1.000  -.19702679E+00
PHI   ***** ca   sit     1     -12.000  -8.000  16.550   1.000  -.19585757E+00
PHI   ***** ca   sit     1     -12.000  -8.000  16.600   1.000  -.19468853E+00
PHI   ***** ca   sit     1     -12.000  -8.000  16.650   1.000  -.19351929E+00
PHI   ***** ca   sit     1     -12.000  -8.000  16.700   1.000  -.19235025E+00
PHI   ***** ca   sit     1     -12.000  -8.000  16.750   1.000  -.19118102E+00
PHI   ***** ca   sit     1     -12.000  -8.000  16.800   1.000  -.19001181E+00
PHI   ***** ca   sit     1     -12.000  -8.000  16.850   1.000  -.18884277E+00
PHI   ***** ca   sit     1     -12.000  -8.000  16.900   1.000  -.18767355E+00
PHI   ***** ca   sit     1     -12.000  -8.000  16.950   1.000  -.18650450E+00
PHI   ***** ca   sit     1     -12.000  -8.000  17.000   1.000  -.18533528E+00
PHI   ***** ca   sit     1     -12.000  -8.000  17.050   1.000  -.18423457E+00
PHI   ***** ca   sit     1     -12.000  -8.000  17.100   1.000  -.18313403E+00
PHI   ***** ca   sit     1     -12.000  -8.000  17.150   1.000  -.18203335E+00
PHI   ***** ca   sit     1     -12.000  -8.000  17.200   1.000  -.18093280E+00
PHI   ***** ca   sit     1     -12.000  -8.000  17.250   1.000  -.17983210E+00
PHI   ***** ca   sit     1     -12.000  -8.000  17.300   1.000  -.17873140E+00
PHI   ***** ca   sit     1     -12.000  -8.000  17.350   1.000  -.17763087E+00
PHI   ***** ca   sit     1     -12.000  -8.000  17.400   1.000  -.17653017E+00
PHI   ***** ca   sit     1     -12.000  -8.000  17.450   1.000  -.17542963E+00
PHI   ***** ca   sit     1     -12.000  -8.000  17.500   1.000  -.17432892E+00
PHI   ***** ca   sit     1     -12.000  -8.000  17.550   1.000  -.17329235E+00
PHI   ***** ca   sit     1     -12.000  -8.000  17.600   1.000  -.17225592E+00
PHI   ***** ca   sit     1     -12.000  -8.000  17.650   1.000  -.17121935E+00
PHI   ***** ca   sit     1     -12.000  -8.000  17.700   1.000  -.17018293E+00
PHI   ***** ca   sit     1     -12.000  -8.000  17.750   1.000  -.16914633E+00
PHI   ***** ca   sit     1     -12.000  -8.000  17.800   1.000  -.16810974E+00
PHI   ***** ca   sit     1     -12.000  -8.000  17.850   1.000  -.16707332E+00
PHI   ***** ca   sit     1     -12.000  -8.000  17.900   1.000  -.16603675E+00
PHI   ***** ca   sit     1     -12.000  -8.000  17.950   1.000  -.16500033E+00
PHI   ***** ca   sit     1     -12.000  -8.000  18.000   1.000  -.16396375E+00
PHI   ***** ca   sit     1     -12.000  -8.000  18.050   1.000  -.16298734E+00
PHI   ***** ca   sit     1     -12.000  -8.000  18.100   1.000  -.16201104E+00
PHI   ***** ca   sit     1     -12.000  -8.000  18.150   1.000  -.16103463E+00
PHI   ***** ca   sit     1     -12.000  -8.000  18.200   1.000  -.16005835E+00
PHI   ***** ca   sit     1     -12.000  -8.000  18.250   1.000  -.15908194E+00
PHI   ***** ca   sit     1     -12.000  -8.000  18.300   1.000  -.15810551E+00
PHI   ***** ca   sit     1     -12.000  -8.000  18.350   1.000  -.15712924E+00
PHI   ***** ca   sit     1     -12.000  -8.000  18.400   1.000  -.15615283E+00
PHI   ***** ca   sit     1     -12.000  -8.000  18.450   1.000  -.15517655E+00
PHI   ***** ca   sit     1     -12.000  -8.000  18.500   1.000  -.15420012E+00
PHI   ***** ca   sit     1     -12.000  -8.000  18.550   1.000  -.15328033E+00
PHI   ***** ca   sit     1     -12.000  -8.000  18.600   1.000  -.15236066E+00
PHI   ***** ca   sit     1     -12.000  -8.000  18.650   1.000  -.15144086E+00
PHI   ***** ca   sit     1     -12.000  -8.000  18.700   1.000  -.15052119E+00
PHI   ***** ca   sit     1     -12.000  -8.000  18.750   1.000  -.14960137E+00
PHI   ***** ca   sit     1     -12.000  -8.000  18.800   1.000  -.14868158E+00
PHI   ***** ca   sit     1     -12.000  -8.000  18.850   1.000  -.14776190E+00
PHI   ***** ca   sit     1     -12.000  -8.000  18.900   1.000  -.14684211E+00
PHI   ***** ca   sit     1     -12.000  -8.000  18.950   1.000  -.14592244E+00
PHI   ***** ca   sit     1     -12.000  -8.000  19.000   1.000  -.14500263E+00
PHI   ***** ca   sit     1     -12.000  -8.000  19.050   1.000  -.14413619E+00
PHI   ***** ca   sit     1     -12.000  -8.000  19.100   1.000  -.14326987E+00
PHI   ***** ca   sit     1     -12.000  -8.000  19.150   1.000  -.14240342E+00
PHI   ***** ca   sit     1     -12.000  -8.000  19.200   1.000  -.14153711E+00
PHI   ***** ca   sit     1     -12.000  -8.000  19.250   1.000  -.14067067E+00
PHI   ***** ca   sit     1     -12.000  -8.000  19.300   1.000  -.13980424E+00
PHI   ***** ca   sit     1     -12.000  -8.000  19.350   1.000  -.13893792E+00
PHI   ***** ca   sit     1     -12.000  -8.000  19.400   1.000  -.13807148E+00
PHI   ***** ca   sit     1     -12.000  -8.000  19.450   1.000  -.13720515E+00
PHI   ***** ca   sit     1     -12.000  -6.000   2.000   1.000  -.21484133E+02
PHI   ***** ca   sit     1     -12.000  -6.000   2.050   1.000  -.20276506E+02
PHI   ***** ca   sit     1     -12.000  -6.000   2.100   1.000  -.19068884E+02
PHI   ***** ca   sit     1     -12.000  -6.000   2.150   1.000  -.17861166E+02
PHI   ***** ca   sit     1     -12.000  -6.000   2.200   1.000  -.16653542E+02
PHI   ***** ca   sit     1     -12.000  -6.000   2.250   1.000  -.15445917E+02
PHI   ***** ca   sit     1     -12.000  -6.000   2.300   1.000  -.14238293E+02
PHI   ***** ca   sit     1     -12.000  -6.000   2.350   1.000  -.13030668E+02
PHI   ***** ca   sit     1     -12.000  -6.000   2.400   1.000  -.11822950E+02
PHI   ***** ca   sit     1     -12.000  -6.000   2.450   1.000  -.10615326E+02
PHI   ***** ca   sit     1     -12.000  -6.000   2.500   1.000  -.94077024E+01
PHI   ***** ca   sit     1     -12.000  -6.000   2.550   1.000  -.86841736E+01
PHI   ***** ca   sit     1     -12.000  -6.000   2.600   1.000  -.79606462E+01
PHI   ***** ca   sit     1     -12.000  -6.000   2.650   1.000  -.72370634E+01
PHI   ***** ca   sit     1     -12.000  -6.000   2.700   1.000  -.65135345E+01
PHI   ***** ca   sit     1     -12.000  -6.000   2.750   1.000  -.57900066E+01
PHI   ***** ca   sit     1     -12.000  -6.000   2.800   1.000  -.50664787E+01
PHI   ***** ca   sit     1     -12.000  -6.000   2.850   1.000  -.43429508E+01
PHI   ***** ca   sit     1     -12.000  -6.000   2.900   1.000  -.36193671E+01
PHI   ***** ca   sit     1     -12.000  -6.000   2.950   1.000  -.28958392E+01
PHI   ***** ca   sit     1     -12.000  -6.000   3.000   1.000  -.21723113E+01
PHI   ***** ca   sit     1     -12.000  -6.000   3.050   1.000  -.21408381E+01
PHI   ***** ca   sit     1     -12.000  -6.000   3.100   1.000  -.21093650E+01
PHI   ***** ca   sit     1     -12.000  -6.000   3.150   1.000  -.20778894E+01
PHI   ***** ca   sit     1     -12.000  -6.000   3.200   1.000  -.20464163E+01
PHI   ***** ca   sit     1     -12.000  -6.000   3.250   1.000  -.20149431E+01
PHI   ***** ca   sit     1     -12.000  -6.000   3.300   1.000  -.19834701E+01
PHI   ***** ca   sit     1     -12.000  -6.000   3.350   1.000  -.19519968E+01
PHI   ***** ca   sit     1     -12.000  -6.000   3.400   1.000  -.19205214E+01
PHI   ***** ca   sit     1     -12.000  -6.000   3.450   1.000  -.18890482E+01
PHI   ***** ca   sit     1     -12.000  -6.000   3.500   1.000  -.18575751E+01
PHI   ***** ca   sit     1     -12.000  -6.000   3.550   1.000  -.18308326E+01
PHI   ***** ca   sit     1     -12.000  -6.000   3.600   1.000  -.18040900E+01
PHI   ***** ca   sit     1     -12.000  -6.000   3.650   1.000  -.17773454E+01
PHI   ***** ca   sit     1     -12.000  -6.000   3.700   1.000  -.17506031E+01
PHI   ***** ca   sit     1     -12.000  -6.000   3.750   1.000  -.17238606E+01
PHI   ***** ca   sit     1     -12.000  -6.000   3.800   1.000  -.16971180E+01
PHI   ***** ca   sit     1     -12.000  -6.000   3.850   1.000  -.16703755E+01
PHI   ***** ca   sit     1     -12.000  -6.000   3.900   1.000  -.16436311E+01
PHI   ***** ca   sit     1     -12.000  -6.000   3.950   1.000  -.16168886E+01
PHI   ***** ca   sit     1     -12.000  -6.000   4.000   1.000  -.15901461E+01
PHI   ***** ca   sit     1     -12.000  -6.000   4.050   1.000  -.15685441E+01
PHI   ***** ca   sit     1     -12.000  -6.000   4.100   1.000  -.15469421E+01
PHI   ***** ca   sit     1     -12.000  -6.000   4.150   1.000  -.15253385E+01
PHI   ***** ca   sit     1     -12.000  -6.000   4.200   1.000  -.15037366E+01
PHI   ***** ca   sit     1     -12.000  -6.000   4.250   1.000  -.14821346E+01
PHI   ***** ca   sit     1     -12.000  -6.000   4.300   1.000  -.14605325E+01
PHI   ***** ca   sit     1     -12.000  -6.000   4.350   1.000  -.14389306E+01
PHI   ***** ca   sit     1     -12.000  -6.000   4.400   1.000  -.14173270E+01
PHI   ***** ca   sit     1     -12.000  -6.000   4.450   1.000  -.13957250E+01
PHI   ***** ca   sit     1     -12.000  -6.000   4.500   1.000  -.13741231E+01
PHI   ***** ca   sit     1     -12.000  -6.000   4.550   1.000  -.13566376E+01
PHI   ***** ca   sit     1     -12.000  -6.000   4.600   1.000  -.13391521E+01
PHI   ***** ca   sit     1     -12.000  -6.000   4.650   1.000  -.13216654E+01
PHI   ***** ca   sit     1     -12.000  -6.000   4.700   1.000  -.13041800E+01
PHI   ***** ca   sit     1     -12.000  -6.000   4.750   1.000  -.12866946E+01
PHI   ***** ca   sit     1     -12.000  -6.000   4.800   1.000  -.12692091E+01
PHI   ***** ca   sit     1     -12.000  -6.000   4.850   1.000  -.12517236E+01
PHI   ***** ca   sit     1     -12.000  -6.000   4.900   1.000  -.12342368E+01
PHI   ***** ca   sit     1     -12.000  -6.000   4.950   1.000  -.12167515E+01
PHI   ***** ca   sit     1     -12.000  -6.000   5.000   1.000  -.11992661E+01
PHI   ***** ca   sit     1     -12.000  -6.000   5.050   1.000  -.11850284E+01
PHI   ***** ca   sit     1     -12.000  -6.000   5.100   1.000  -.11707908E+01
PHI   ***** ca   sit     1     -12.000  -6.000   5.150   1.000  -.11565522E+01
PHI   ***** ca   sit     1     -12.000  -6.000   5.200   1.000  -.11423147E+01
PHI   ***** ca   sit     1     -12.000  -6.000   5.250   1.000  -.11280770E+01
PHI   ***** ca   sit     1     -12.000  -6.000   5.300   1.000  -.11138394E+01
PHI   ***** ca   sit     1     -12.000  -6.000   5.350   1.000  -.10996019E+01
PHI   ***** ca   sit     1     -12.000  -6.000   5.400   1.000  -.10853631E+01
PHI   ***** ca   sit     1     -12.000  -6.000   5.450   1.000  -.10711255E+01
PHI   ***** ca   sit     1     -12.000  -6.000   5.500   1.000  -.10568880E+01
PHI   ***** ca   sit     1     -12.000  -6.000   5.550   1.000  -.10453453E+01
PHI   ***** ca   sit     1     -12.000  -6.000   5.600   1.000  -.10338027E+01
PHI   ***** ca   sit     1     -12.000  -6.000   5.650   1.000  -.10222592E+01
PHI   ***** ca   sit     1     -12.000  -6.000   5.700   1.000  -.10107167E+01
PHI   ***** ca   sit     1     -12.000  -6.000   5.750   1.000  -.99917394E+00
PHI   ***** ca   sit     1     -12.000  -6.000   5.800   1.000  -.98763138E+00
PHI   ***** ca   sit     1     -12.000  -6.000   5.850   1.000  -.97608876E+00
PHI   ***** ca   sit     1     -12.000  -6.000   5.900   1.000  -.96454525E+00
PHI   ***** ca   sit     1     -12.000  -6.000   5.950   1.000  -.95300263E+00
PHI   ***** ca   sit     1     -12.000  -6.000   6.000   1.000  -.94145995E+00
PHI   ***** ca   sit     1     -12.000  -6.000   6.050   1.000  -.93199915E+00
PHI   ***** ca   sit     1     -12.000  -6.000   6.100   1.000  -.92253828E+00
PHI   ***** ca   sit     1     -12.000  -6.000   6.150   1.000  -.91307682E+00
PHI   ***** ca   sit     1     -12.000  -6.000   6.200   1.000  -.90361601E+00
PHI   ***** ca   sit     1     -12.000  -6.000   6.250   1.000  -.89415509E+00
PHI   ***** ca   sit     1     -12.000  -6.000   6.300   1.000  -.88469422E+00
PHI   ***** ca   sit     1     -12.000  -6.000   6.350   1.000  -.87523347E+00
PHI   ***** ca   sit     1     -12.000  -6.000   6.400   1.000  -.86577183E+00
PHI   ***** ca   sit     1     -12.000  -6.000   6.450   1.000  -.85631102E+00
PHI   ***** ca   sit     1     -12.000  -6.000   6.500   1.000  -.84685022E+00
PHI   ***** ca   sit     1     -12.000  -6.000   6.550   1.000  -.83900791E+00
PHI   ***** ca   sit     1     -12.000  -6.000   6.600   1.000  -.83116561E+00
PHI   ***** ca   sit     1     -12.000  -6.000   6.650   1.000  -.82332265E+00
PHI   ***** ca   sit     1     -12.000  -6.000   6.700   1.000  -.81548029E+00
PHI   ***** ca   sit     1     -12.000  -6.000   6.750   1.000  -.80763805E+00
PHI   ***** ca   sit     1     -12.000  -6.000   6.800   1.000  -.79979569E+00
PHI   ***** ca   sit     1     -12.000  -6.000   6.850   1.000  -.79195338E+00
PHI   ***** ca   sit     1     -12.000  -6.000   6.900   1.000  -.78411043E+00
PHI   ***** ca   sit     1     -12.000  -6.000   6.950   1.000  -.77626812E+00
PHI   ***** ca   sit     1     -12.000  -6.000   7.000   1.000  -.76842582E+00
PHI   ***** ca   sit     1     -12.000  -6.000   7.050   1.000  -.76184404E+00
PHI   ***** ca   sit     1     -12.000  -6.000   7.100   1.000  -.75526226E+00
PHI   ***** ca   sit     1     -12.000  -6.000   7.150   1.000  -.74868000E+00
PHI   ***** ca   sit     1     -12.000  -6.000   7.200   1.000  -.74209821E+00
PHI   ***** ca   sit     1     -12.000  -6.000   7.250   1.000  -.73551643E+00
PHI   ***** ca   sit     1     -12.000  -6.000   7.300   1.000  -.72893465E+00
PHI   ***** ca   sit     1     -12.000  -6.000   7.350   1.000  -.72235286E+00
PHI   ***** ca   sit     1     -12.000  -6.000   7.400   1.000  -.71577060E+00
PHI   ***** ca   sit     1     -12.000  -6.000   7.450   1.000  -.70918882E+00
PHI   ***** ca   sit     1     -12.000  -6.000   7.500   1.000  -.70260704E+00
PHI   ***** ca   sit     1     -12.000  -6.000   7.550   1.000  -.69700843E+00
PHI   ***** ca   sit     1     -12.000  -6.000   7.600   1.000  -.69140983E+00
PHI   ***** ca   sit     1     -12.000  -6.000   7.650   1.000  -.68581080E+00
PHI   ***** ca   sit     1     -12.000  -6.000   7.700   1.000  -.68021220E+00
PHI   ***** ca   sit     1     -12.000  -6.000   7.750   1.000  -.67461360E+00
PHI   ***** ca   sit     1     -12.000  -6.000   7.800   1.000  -.66901493E+00
PHI   ***** ca   sit     1     -12.000  -6.000   7.850   1.000  -.66341639E+00
PHI   ***** ca   sit     1     -12.000  -6.000   7.900   1.000  -.65781730E+00
PHI   ***** ca   sit     1     -12.000  -6.000   7.950   1.000  -.65221876E+00
PHI   ***** ca   sit     1     -12.000  -6.000   8.000   1.000  -.64662015E+00
PHI   ***** ca   sit     1     -12.000  -6.000   8.050   1.000  -.64179158E+00
PHI   ***** ca   sit     1     -12.000  -6.000   8.100   1.000  -.63696295E+00
PHI   ***** ca   sit     1     -12.000  -6.000   8.150   1.000  -.63213408E+00
PHI   ***** ca   sit     1     -12.000  -6.000   8.200   1.000  -.62730545E+00
PHI   ***** ca   sit     1     -12.000  -6.000   8.250   1.000  -.62247688E+00
PHI   ***** ca   sit     1     -12.000  -6.000   8.300   1.000  -.61764836E+00
PHI   ***** ca   sit     1     -12.000  -6.000   8.350   1.000  -.61281979E+00
PHI   ***** ca   sit     1     -12.000  -6.000   8.400   1.000  -.60799086E+00
PHI   ***** ca   sit     1     -12.000  -6.000   8.450   1.000  -.60316229E+00
PHI   ***** ca   sit     1     -12.000  -6.000   8.500   1.000  -.59833372E+00
PHI   ***** ca   sit     1     -12.000  -6.000   8.550   1.000  -.59411186E+00
PHI   ***** ca   sit     1     -12.000  -6.000   8.600   1.000  -.58989006E+00
PHI   ***** ca   sit     1     -12.000  -6.000   8.650   1.000  -.58566791E+00
PHI   ***** ca   sit     1     -12.000  -6.000   8.700   1.000  -.58144605E+00
PHI   ***** ca   sit     1     -12.000  -6.000   8.750   1.000  -.57722420E+00
PHI   ***** ca   sit     1     -12.000  -6.000   8.800   1.000  -.57300240E+00
PHI   ***** ca   sit     1     -12.000  -6.000   8.850   1.000  -.56878054E+00
PHI   ***** ca   sit     1     -12.000  -6.000   8.900   1.000  -.56455839E+00
PHI   ***** ca   sit     1     -12.000  -6.000   8.950   1.000  -.56033659E+00
PHI   ***** ca   sit     1     -12.000  -6.000   9.000   1.000  -.55611473E+00
PHI   ***** ca   sit     1     -12.000  -6.000   9.050   1.000  -.55237502E+00
PHI   ***** ca   sit     1     -12.000  -6.000   9.100   1.000  -.54863530E+00
PHI   ***** ca   sit     1     -12.000  -6.000   9.150   1.000  -.54489535E+00
PHI   ***** ca   sit     1     -12.000  -6.000   9.200   1.000  -.54115564E+00
PHI   ***** ca   sit     1     -12.000  -6.000   9.250   1.000  -.53741592E+00
PHI   ***** ca   sit     1     -12.000  -6.000   9.300   1.000  -.53367621E+00
PHI   ***** ca   sit     1     -12.000  -6.000   9.350   1.000  -.52993655E+00
PHI   ***** ca   sit     1     -12.000  -6.000   9.400   1.000  -.52619654E+00
PHI   ***** ca   sit     1     -12.000  -6.000   9.450   1.000  -.52245682E+00
PHI   ***** ca   sit     1     -12.000  -6.000   9.500   1.000  -.51871711E+00
PHI   ***** ca   sit     1     -12.000  -6.000   9.550   1.000  -.51536453E+00
PHI   ***** ca   sit     1     -12.000  -6.000   9.600   1.000  -.51201195E+00
PHI   ***** ca   sit     1     -12.000  -6.000   9.650   1.000  -.50865906E+00
PHI   ***** ca   sit     1     -12.000  -6.000   9.700   1.000  -.50530648E+00
PHI   ***** ca   sit     1     -12.000  -6.000   9.750   1.000  -.50195390E+00
PHI   ***** ca   sit     1     -12.000  -6.000   9.800   1.000  -.49860132E+00
PHI   ***** ca   sit     1     -12.000  -6.000   9.850   1.000  -.49524871E+00
PHI   ***** ca   sit     1     -12.000  -6.000   9.900   1.000  -.49189585E+00
PHI   ***** ca   sit     1     -12.000  -6.000   9.950   1.000  -.48854327E+00
PHI   ***** ca   sit     1     -12.000  -6.000  10.000   1.000  -.48519069E+00
PHI   ***** ca   sit     1     -12.000  -6.000  10.050   1.000  -.48215270E+00
PHI   ***** ca   sit     1     -12.000  -6.000  10.100   1.000  -.47911474E+00
PHI   ***** ca   sit     1     -12.000  -6.000  10.150   1.000  -.47607654E+00
PHI   ***** ca   sit     1     -12.000  -6.000  10.200   1.000  -.47303858E+00
PHI   ***** ca   sit     1     -12.000  -6.000  10.250   1.000  -.47000059E+00
PHI   ***** ca   sit     1     -12.000  -6.000  10.300   1.000  -.46696264E+00
PHI   ***** ca   sit     1     -12.000  -6.000  10.350   1.000  -.46392465E+00
PHI   ***** ca   sit     1     -12.000  -6.000  10.400   1.000  -.46088645E+00
PHI   ***** ca   sit     1     -12.000  -6.000  10.450   1.000  -.45784849E+00
PHI   ***** ca   sit     1     -12.000  -6.000  10.500   1.000  -.45481053E+00
PHI   ***** ca   sit     1     -12.000  -6.000  10.550   1.000  -.45203191E+00
PHI   ***** ca   sit     1     -12.000  -6.000  10.600   1.000  -.44925329E+00
PHI   ***** ca   sit     1     -12.000  -6.000  10.650   1.000  -.44647449E+00
PHI   ***** ca   sit     1     -12.000  -6.000  10.700   1.000  -.44369584E+00
PHI   ***** ca   sit     1     -12.000  -6.000  10.750   1.000  -.44091722E+00
PHI   ***** ca   sit     1     -12.000  -6.000  10.800   1.000  -.43813860E+00
PHI   ***** ca   sit     1     -12.000  -6.000  10.850   1.000  -.43536001E+00
PHI   ***** ca   sit     1     -12.000  -6.000  10.900   1.000  -.43258119E+00
PHI   ***** ca   sit     1     -12.000  -6.000  10.950   1.000  -.42980257E+00
PHI   ***** ca   sit     1     -12.000  -6.000  11.000   1.000  -.42702395E+00
PHI   ***** ca   sit     1     -12.000  -6.000  11.050   1.000  -.42446235E+00
PHI   ***** ca   sit     1     -12.000  -6.000  11.100   1.000  -.42190069E+00
PHI   ***** ca   sit     1     -12.000  -6.000  11.150   1.000  -.41933888E+00
PHI   ***** ca   sit     1     -12.000  -6.000  11.200   1.000  -.41677725E+00
PHI   ***** ca   sit     1     -12.000  -6.000  11.250   1.000  -.41421565E+00
PHI   ***** ca   sit     1     -12.000  -6.000  11.300   1.000  -.41165400E+00
PHI   ***** ca   sit     1     -12.000  -6.000  11.350   1.000  -.40909237E+00
PHI   ***** ca   sit     1     -12.000  -6.000  11.400   1.000  -.40653056E+00
PHI   ***** ca   sit     1     -12.000  -6.000  11.450   1.000  -.40396893E+00
PHI   ***** ca   sit     1     -12.000  -6.000  11.500   1.000  -.40140730E+00
PHI   ***** ca   sit     1     -12.000  -6.000  11.550   1.000  -.39903024E+00
PHI   ***** ca   sit     1     -12.000  -6.000  11.600   1.000  -.39665321E+00
PHI   ***** ca   sit     1     -12.000  -6.000  11.650   1.000  -.39427593E+00
PHI   ***** ca   sit     1     -12.000  -6.000  11.700   1.000  -.39189890E+00
PHI   ***** ca   sit     1     -12.000  -6.000  11.750   1.000  -.38952187E+00
PHI   ***** ca   sit     1     -12.000  -6.000  11.800   1.000  -.38714480E+00
PHI   ***** ca   sit     1     -12.000  -6.000  11.850   1.000  -.38476774E+00
PHI   ***** ca   sit     1     -12.000  -6.000  11.900   1.000  -.38239053E+00
PHI   ***** ca   sit     1     -12.000  -6.000  11.950   1.000  -.38001350E+00
PHI   ***** ca   sit     1     -12.000  -6.000  12.000   1.000  -.37763643E+00
PHI   ***** ca   sit     1     -12.000  -6.000  12.050   1.000  -.37541896E+00
PHI   ***** ca   sit     1     -12.000  -6.000  12.100   1.000  -.37320149E+00
PHI   ***** ca   sit     1     -12.000  -6.000  12.150   1.000  -.37098387E+00
PHI   ***** ca   sit     1     -12.000  -6.000  12.200   1.000  -.36876637E+00
PHI   ***** ca   sit     1     -12.000  -6.000  12.250   1.000  -.36654893E+00
PHI   ***** ca   sit     1     -12.000  -6.000  12.300   1.000  -.36433145E+00
PHI   ***** ca   sit     1     -12.000  -6.000  12.350   1.000  -.36211398E+00
PHI   ***** ca   sit     1     -12.000  -6.000  12.400   1.000  -.35989636E+00
PHI   ***** ca   sit     1     -12.000  -6.000  12.450   1.000  -.35767889E+00
PHI   ***** ca   sit     1     -12.000  -6.000  12.500   1.000  -.35546145E+00
PHI   ***** ca   sit     1     -12.000  -6.000  12.550   1.000  -.35338429E+00
PHI   ***** ca   sit     1     -12.000  -6.000  12.600   1.000  -.35130712E+00
PHI   ***** ca   sit     1     -12.000  -6.000  12.650   1.000  -.34922984E+00
PHI   ***** ca   sit     1     -12.000  -6.000  12.700   1.000  -.34715268E+00
PHI   ***** ca   sit     1     -12.000  -6.000  12.750   1.000  -.34507555E+00
PHI   ***** ca   sit     1     -12.000  -6.000  12.800   1.000  -.34299842E+00
PHI   ***** ca   sit     1     -12.000  -6.000  12.850   1.000  -.34092128E+00
PHI   ***** ca   sit     1     -12.000  -6.000  12.900   1.000  -.33884394E+00
PHI   ***** ca   sit     1     -12.000  -6.000  12.950   1.000  -.33676684E+00
PHI   ***** ca   sit     1     -12.000  -6.000  13.000   1.000  -.33468968E+00
PHI   ***** ca   sit     1     -12.000  -6.000  13.050   1.000  -.33273783E+00
PHI   ***** ca   sit     1     -12.000  -6.000  13.100   1.000  -.33078602E+00
PHI   ***** ca   sit     1     -12.000  -6.000  13.150   1.000  -.32883406E+00
PHI   ***** ca   sit     1     -12.000  -6.000  13.200   1.000  -.32688224E+00
PHI   ***** ca   sit     1     -12.000  -6.000  13.250   1.000  -.32493040E+00
PHI   ***** ca   sit     1     -12.000  -6.000  13.300   1.000  -.32297859E+00
PHI   ***** ca   sit     1     -12.000  -6.000  13.350   1.000  -.32102674E+00
PHI   ***** ca   sit     1     -12.000  -6.000  13.400   1.000  -.31907478E+00
PHI   ***** ca   sit     1     -12.000  -6.000  13.450   1.000  -.31712294E+00
PHI   ***** ca   sit     1     -12.000  -6.000  13.500   1.000  -.31517112E+00
PHI   ***** ca   sit     1     -12.000  -6.000  13.550   1.000  -.31333268E+00
PHI   ***** ca   sit     1     -12.000  -6.000  13.600   1.000  -.31149447E+00
PHI   ***** ca   sit     1     -12.000  -6.000  13.650   1.000  -.30965599E+00
PHI   ***** ca   sit     1     -12.000  -6.000  13.700   1.000  -.30781785E+00
PHI   ***** ca   sit     1     -12.000  -6.000  13.750   1.000  -.30597934E+00
PHI   ***** ca   sit     1     -12.000  -6.000  13.800   1.000  -.30414090E+00
PHI   ***** ca   sit     1     -12.000  -6.000  13.850   1.000  -.30230272E+00
PHI   ***** ca   sit     1     -12.000  -6.000  13.900   1.000  -.30046424E+00
PHI   ***** ca   sit     1     -12.000  -6.000  13.950   1.000  -.29862607E+00
PHI   ***** ca   sit     1     -12.000  -6.000  14.000   1.000  -.29678759E+00
PHI   ***** ca   sit     1     -12.000  -6.000  14.050   1.000  -.29505327E+00
PHI   ***** ca   sit     1     -12.000  -6.000  14.100   1.000  -.29331923E+00
PHI   ***** ca   sit     1     -12.000  -6.000  14.150   1.000  -.29158491E+00
PHI   ***** ca   sit     1     -12.000  -6.000  14.200   1.000  -.28985086E+00
PHI   ***** ca   sit     1     -12.000  -6.000  14.250   1.000  -.28811657E+00
PHI   ***** ca   sit     1     -12.000  -6.000  14.300   1.000  -.28638226E+00
PHI   ***** ca   sit     1     -12.000  -6.000  14.350   1.000  -.28464821E+00
PHI   ***** ca   sit     1     -12.000  -6.000  14.400   1.000  -.28291389E+00
PHI   ***** ca   sit     1     -12.000  -6.000  14.450   1.000  -.28117985E+00
PHI   ***** ca   sit     1     -12.000  -6.000  14.500   1.000  -.27944553E+00
PHI   ***** ca   sit     1     -12.000  -6.000  14.550   1.000  -.27780777E+00
PHI   ***** ca   sit     1     -12.000  -6.000  14.600   1.000  -.27617028E+00
PHI   ***** ca   sit     1     -12.000  -6.000  14.650   1.000  -.27453256E+00
PHI   ***** ca   sit     1     -12.000  -6.000  14.700   1.000  -.27289504E+00
PHI   ***** ca   sit     1     -12.000  -6.000  14.750   1.000  -.27125731E+00
PHI   ***** ca   sit     1     -12.000  -6.000  14.800   1.000  -.26961958E+00
PHI   ***** ca   sit     1     -12.000  -6.000  14.850   1.000  -.26798207E+00
PHI   ***** ca   sit     1     -12.000  -6.000  14.900   1.000  -.26634434E+00
PHI   ***** ca   sit     1     -12.000  -6.000  14.950   1.000  -.26470685E+00
PHI   ***** ca   sit     1     -12.000  -6.000  15.000   1.000  -.26306912E+00
PHI   ***** ca   sit     1     -12.000  -6.000  15.050   1.000  -.26152167E+00
PHI   ***** ca   sit     1     -12.000  -6.000  15.100   1.000  -.25997439E+00
PHI   ***** ca   sit     1     -12.000  -6.000  15.150   1.000  -.25842693E+00
PHI   ***** ca   sit     1     -12.000  -6.000  15.200   1.000  -.25687972E+00
PHI   ***** ca   sit     1     -12.000  -6.000  15.250   1.000  -.25533223E+00
PHI   ***** ca   sit     1     -12.000  -6.000  15.300   1.000  -.25378475E+00
PHI   ***** ca   sit     1     -12.000  -6.000  15.350   1.000  -.25223753E+00
PHI   ***** ca   sit     1     -12.000  -6.000  15.400   1.000  -.25069004E+00
PHI   ***** ca   sit     1     -12.000  -6.000  15.450   1.000  -.24914280E+00
PHI   ***** ca   sit     1     -12.000  -6.000  15.500   1.000  -.24759533E+00
PHI   ***** ca   sit     1     -12.000  -6.000  15.550   1.000  -.24613282E+00
PHI   ***** ca   sit     1     -12.000  -6.000  15.600   1.000  -.24467054E+00
PHI   ***** ca   sit     1     -12.000  -6.000  15.650   1.000  -.24320802E+00
PHI   ***** ca   sit     1     -12.000  -6.000  15.700   1.000  -.24174573E+00
PHI   ***** ca   sit     1     -12.000  -6.000  15.750   1.000  -.24028322E+00
PHI   ***** ca   sit     1     -12.000  -6.000  15.800   1.000  -.23882072E+00
PHI   ***** ca   sit     1     -12.000  -6.000  15.850   1.000  -.23735842E+00
PHI   ***** ca   sit     1     -12.000  -6.000  15.900   1.000  -.23589592E+00
PHI   ***** ca   sit     1     -12.000  -6.000  15.950   1.000  -.23443364E+00
PHI   ***** ca   sit     1     -12.000  -6.000  16.000   1.000  -.23297113E+00
PHI   ***** ca   sit     1     -12.000  -6.000  16.050   1.000  -.23158893E+00
PHI   ***** ca   sit     1     -12.000  -6.000  16.100   1.000  -.23020697E+00
PHI   ***** ca   sit     1     -12.000  -6.000  16.150   1.000  -.22882479E+00
PHI   ***** ca   sit     1     -12.000  -6.000  16.200   1.000  -.22744282E+00
PHI   ***** ca   sit     1     -12.000  -6.000  16.250   1.000  -.22606063E+00
PHI   ***** ca   sit     1     -12.000  -6.000  16.300   1.000  -.22467844E+00
PHI   ***** ca   sit     1     -12.000  -6.000  16.350   1.000  -.22329649E+00
PHI   ***** ca   sit     1     -12.000  -6.000  16.400   1.000  -.22191431E+00
PHI   ***** ca   sit     1     -12.000  -6.000  16.450   1.000  -.22053233E+00
PHI   ***** ca   sit     1     -12.000  -6.000  16.500   1.000  -.21915014E+00
PHI   ***** ca   sit     1     -12.000  -6.000  16.550   1.000  -.21784417E+00
PHI   ***** ca   sit     1     -12.000  -6.000  16.600   1.000  -.21653840E+00
PHI   ***** ca   sit     1     -12.000  -6.000  16.650   1.000  -.21523243E+00
PHI   ***** ca   sit     1     -12.000  -6.000  16.700   1.000  -.21392667E+00
PHI   ***** ca   sit     1     -12.000  -6.000  16.750   1.000  -.21262071E+00
PHI   ***** ca   sit     1     -12.000  -6.000  16.800   1.000  -.21131474E+00
PHI   ***** ca   sit     1     -12.000  -6.000  16.850   1.000  -.21000896E+00
PHI   ***** ca   sit     1     -12.000  -6.000  16.900   1.000  -.20870300E+00
PHI   ***** ca   sit     1     -12.000  -6.000  16.950   1.000  -.20739722E+00
PHI   ***** ca   sit     1     -12.000  -6.000  17.000   1.000  -.20609125E+00
PHI   ***** ca   sit     1     -12.000  -6.000  17.050   1.000  -.20485777E+00
PHI   ***** ca   sit     1     -12.000  -6.000  17.100   1.000  -.20362449E+00
PHI   ***** ca   sit     1     -12.000  -6.000  17.150   1.000  -.20239098E+00
PHI   ***** ca   sit     1     -12.000  -6.000  17.200   1.000  -.20115770E+00
PHI   ***** ca   sit     1     -12.000  -6.000  17.250   1.000  -.19992422E+00
PHI   ***** ca   sit     1     -12.000  -6.000  17.300   1.000  -.19869073E+00
PHI   ***** ca   sit     1     -12.000  -6.000  17.350   1.000  -.19745745E+00
PHI   ***** ca   sit     1     -12.000  -6.000  17.400   1.000  -.19622394E+00
PHI   ***** ca   sit     1     -12.000  -6.000  17.450   1.000  -.19499065E+00
PHI   ***** ca   sit     1     -12.000  -6.000  17.500   1.000  -.19375716E+00
PHI   ***** ca   sit     1     -12.000  -6.000  17.550   1.000  -.19259268E+00
PHI   ***** ca   sit     1     -12.000  -6.000  17.600   1.000  -.19142836E+00
PHI   ***** ca   sit     1     -12.000  -6.000  17.650   1.000  -.19026385E+00
PHI   ***** ca   sit     1     -12.000  -6.000  17.700   1.000  -.18909955E+00
PHI   ***** ca   sit     1     -12.000  -6.000  17.750   1.000  -.18793507E+00
PHI   ***** ca   sit     1     -12.000  -6.000  17.800   1.000  -.18677056E+00
PHI   ***** ca   sit     1     -12.000  -6.000  17.850   1.000  -.18560624E+00
PHI   ***** ca   sit     1     -12.000  -6.000  17.900   1.000  -.18444176E+00
PHI   ***** ca   sit     1     -12.000  -6.000  17.950   1.000  -.18327744E+00
PHI   ***** ca   sit     1     -12.000  -6.000  18.000   1.000  -.18211295E+00
PHI   ***** ca   sit     1     -12.000  -6.000  18.050   1.000  -.18101417E+00
PHI   ***** ca   sit     1     -12.000  -6.000  18.100   1.000  -.17991556E+00
PHI   ***** ca   sit     1     -12.000  -6.000  18.150   1.000  -.17881678E+00
PHI   ***** ca   sit     1     -12.000  -6.000  18.200   1.000  -.17771815E+00
PHI   ***** ca   sit     1     -12.000  -6.000  18.250   1.000  -.17661937E+00
PHI   ***** ca   sit     1     -12.000  -6.000  18.300   1.000  -.17552058E+00
PHI   ***** ca   sit     1     -12.000  -6.000  18.350   1.000  -.17442197E+00
PHI   ***** ca   sit     1     -12.000  -6.000  18.400   1.000  -.17332317E+00
PHI   ***** ca   sit     1     -12.000  -6.000  18.450   1.000  -.17222457E+00
PHI   ***** ca   sit     1     -12.000  -6.000  18.500   1.000  -.17112578E+00
PHI   ***** ca   sit     1     -12.000  -6.000  18.550   1.000  -.17008957E+00
PHI   ***** ca   sit     1     -12.000  -6.000  18.600   1.000  -.16905352E+00
PHI   ***** ca   sit     1     -12.000  -6.000  18.650   1.000  -.16801731E+00
PHI   ***** ca   sit     1     -12.000  -6.000  18.700   1.000  -.16698126E+00
PHI   ***** ca   sit     1     -12.000  -6.000  18.750   1.000  -.16594505E+00
PHI   ***** ca   sit     1     -12.000  -6.000  18.800   1.000  -.16490883E+00
PHI   ***** ca   sit     1     -12.000  -6.000  18.850   1.000  -.16387279E+00
PHI   ***** ca   sit     1     -12.000  -6.000  18.900   1.000  -.16283657E+00
PHI   ***** ca   sit     1     -12.000  -6.000  18.950   1.000  -.16180053E+00
PHI   ***** ca   sit     1     -12.000  -6.000  19.000   1.000  -.16076431E+00
PHI   ***** ca   sit     1     -12.000  -6.000  19.050   1.000  -.15978765E+00
PHI   ***** ca   sit     1     -12.000  -6.000  19.100   1.000  -.15881115E+00
PHI   ***** ca   sit     1     -12.000  -6.000  19.150   1.000  -.15783450E+00
PHI   ***** ca   sit     1     -12.000  -6.000  19.200   1.000  -.15685800E+00
PHI   ***** ca   sit     1     -12.000  -6.000  19.250   1.000  -.15588135E+00
PHI   ***** ca   sit     1     -12.000  -6.000  19.300   1.000  -.15490469E+00
PHI   ***** ca   sit     1     -12.000  -6.000  19.350   1.000  -.15392819E+00
PHI   ***** ca   sit     1     -12.000  -6.000  19.400   1.000  -.15295154E+00
PHI   ***** ca   sit     1     -12.000  -6.000  19.450   1.000  -.15197504E+00
PHI   ***** ca   sit     1     -12.000  -4.000   2.000   1.000  -.31612898E+02
PHI   ***** ca   sit     1     -12.000  -4.000   2.050   1.000  -.29715055E+02
PHI   ***** ca   sit     1     -12.000  -4.000   2.100   1.000  -.27817211E+02
PHI   ***** ca   sit     1     -12.000  -4.000   2.150   1.000  -.25919222E+02
PHI   ***** ca   sit     1     -12.000  -4.000   2.200   1.000  -.24021378E+02
PHI   ***** ca   sit     1     -12.000  -4.000   2.250   1.000  -.22123535E+02
PHI   ***** ca   sit     1     -12.000  -4.000   2.300   1.000  -.20225693E+02
PHI   ***** ca   sit     1     -12.000  -4.000   2.350   1.000  -.18327848E+02
PHI   ***** ca   sit     1     -12.000  -4.000   2.400   1.000  -.16429861E+02
PHI   ***** ca   sit     1     -12.000  -4.000   2.450   1.000  -.14532017E+02
PHI   ***** ca   sit     1     -12.000  -4.000   2.500   1.000  -.12634173E+02
PHI   ***** ca   sit     1     -12.000  -4.000   2.550   1.000  -.11575878E+02
PHI   ***** ca   sit     1     -12.000  -4.000   2.600   1.000  -.10517584E+02
PHI   ***** ca   sit     1     -12.000  -4.000   2.650   1.000  -.94592075E+01
PHI   ***** ca   sit     1     -12.000  -4.000   2.700   1.000  -.84009132E+01
PHI   ***** ca   sit     1     -12.000  -4.000   2.750   1.000  -.73426185E+01
PHI   ***** ca   sit     1     -12.000  -4.000   2.800   1.000  -.62843237E+01
PHI   ***** ca   sit     1     -12.000  -4.000   2.850   1.000  -.52260284E+01
PHI   ***** ca   sit     1     -12.000  -4.000   2.900   1.000  -.41676531E+01
PHI   ***** ca   sit     1     -12.000  -4.000   2.950   1.000  -.31093583E+01
PHI   ***** ca   sit     1     -12.000  -4.000   3.000   1.000  -.20510635E+01
PHI   ***** ca   sit     1     -12.000  -4.000   3.050   1.000  -.20153711E+01
PHI   ***** ca   sit     1     -12.000  -4.000   3.100   1.000  -.19796789E+01
PHI   ***** ca   sit     1     -12.000  -4.000   3.150   1.000  -.19439840E+01
PHI   ***** ca   sit     1     -12.000  -4.000   3.200   1.000  -.19082918E+01
PHI   ***** ca   sit     1     -12.000  -4.000   3.250   1.000  -.18725994E+01
PHI   ***** ca   sit     1     -12.000  -4.000   3.300   1.000  -.18369071E+01
PHI   ***** ca   sit     1     -12.000  -4.000   3.350   1.000  -.18012148E+01
PHI   ***** ca   sit     1     -12.000  -4.000   3.400   1.000  -.17655199E+01
PHI   ***** ca   sit     1     -12.000  -4.000   3.450   1.000  -.17298276E+01
PHI   ***** ca   sit     1     -12.000  -4.000   3.500   1.000  -.16941353E+01
PHI   ***** ca   sit     1     -12.000  -4.000   3.550   1.000  -.16650190E+01
PHI   ***** ca   sit     1     -12.000  -4.000   3.600   1.000  -.16359028E+01
PHI   ***** ca   sit     1     -12.000  -4.000   3.650   1.000  -.16067843E+01
PHI   ***** ca   sit     1     -12.000  -4.000   3.700   1.000  -.15776681E+01
PHI   ***** ca   sit     1     -12.000  -4.000   3.750   1.000  -.15485518E+01
PHI   ***** ca   sit     1     -12.000  -4.000   3.800   1.000  -.15194355E+01
PHI   ***** ca   sit     1     -12.000  -4.000   3.850   1.000  -.14903190E+01
PHI   ***** ca   sit     1     -12.000  -4.000   3.900   1.000  -.14612006E+01
PHI   ***** ca   sit     1     -12.000  -4.000   3.950   1.000  -.14320843E+01
PHI   ***** ca   sit     1     -12.000  -4.000   4.000   1.000  -.14029680E+01
PHI   ***** ca   sit     1     -12.000  -4.000   4.050   1.000  -.13809236E+01
PHI   ***** ca   sit     1     -12.000  -4.000   4.100   1.000  -.13588792E+01
PHI   ***** ca   sit     1     -12.000  -4.000   4.150   1.000  -.13368330E+01
PHI   ***** ca   sit     1     -12.000  -4.000   4.200   1.000  -.13147886E+01
PHI   ***** ca   sit     1     -12.000  -4.000   4.250   1.000  -.12927442E+01
PHI   ***** ca   sit     1     -12.000  -4.000   4.300   1.000  -.12706997E+01
PHI   ***** ca   sit     1     -12.000  -4.000   4.350   1.000  -.12486551E+01
PHI   ***** ca   sit     1     -12.000  -4.000   4.400   1.000  -.12266090E+01
PHI   ***** ca   sit     1     -12.000  -4.000   4.450   1.000  -.12045646E+01
PHI   ***** ca   sit     1     -12.000  -4.000   4.500   1.000  -.11825202E+01
PHI   ***** ca   sit     1     -12.000  -4.000   4.550   1.000  -.11659755E+01
PHI   ***** ca   sit     1     -12.000  -4.000   4.600   1.000  -.11494308E+01
PHI   ***** ca   sit     1     -12.000  -4.000   4.650   1.000  -.11328849E+01
PHI   ***** ca   sit     1     -12.000  -4.000   4.700   1.000  -.11163402E+01
PHI   ***** ca   sit     1     -12.000  -4.000   4.750   1.000  -.10997955E+01
PHI   ***** ca   sit     1     -12.000  -4.000   4.800   1.000  -.10832508E+01
PHI   ***** ca   sit     1     -12.000  -4.000   4.850   1.000  -.10667061E+01
PHI   ***** ca   sit     1     -12.000  -4.000   4.900   1.000  -.10501601E+01
PHI   ***** ca   sit     1     -12.000  -4.000   4.950   1.000  -.10336154E+01
PHI   ***** ca   sit     1     -12.000  -4.000   5.000   1.000  -.10170707E+01
PHI   ***** ca   sit     1     -12.000  -4.000   5.050   1.000  -.10046593E+01
PHI   ***** ca   sit     1     -12.000  -4.000   5.100   1.000  -.99224794E+00
PHI   ***** ca   sit     1     -12.000  -4.000   5.150   1.000  -.97983569E+00
PHI   ***** ca   sit     1     -12.000  -4.000   5.200   1.000  -.96742427E+00
PHI   ***** ca   sit     1     -12.000  -4.000   5.250   1.000  -.95501286E+00
PHI   ***** ca   sit     1     -12.000  -4.000   5.300   1.000  -.94260144E+00
PHI   ***** ca   sit     1     -12.000  -4.000   5.350   1.000  -.93019009E+00
PHI   ***** ca   sit     1     -12.000  -4.000   5.400   1.000  -.91777778E+00
PHI   ***** ca   sit     1     -12.000  -4.000   5.450   1.000  -.90536642E+00
PHI   ***** ca   sit     1     -12.000  -4.000   5.500   1.000  -.89295506E+00
PHI   ***** ca   sit     1     -12.000  -4.000   5.550   1.000  -.88367969E+00
PHI   ***** ca   sit     1     -12.000  -4.000   5.600   1.000  -.87440431E+00
PHI   ***** ca   sit     1     -12.000  -4.000   5.650   1.000  -.86512822E+00
PHI   ***** ca   sit     1     -12.000  -4.000   5.700   1.000  -.85585290E+00
PHI   ***** ca   sit     1     -12.000  -4.000   5.750   1.000  -.84657753E+00
PHI   ***** ca   sit     1     -12.000  -4.000   5.800   1.000  -.83730209E+00
PHI   ***** ca   sit     1     -12.000  -4.000   5.850   1.000  -.82802677E+00
PHI   ***** ca   sit     1     -12.000  -4.000   5.900   1.000  -.81875074E+00
PHI   ***** ca   sit     1     -12.000  -4.000   5.950   1.000  -.80947530E+00
PHI   ***** ca   sit     1     -12.000  -4.000   6.000   1.000  -.80019999E+00
PHI   ***** ca   sit     1     -12.000  -4.000   6.050   1.000  -.79315281E+00
PHI   ***** ca   sit     1     -12.000  -4.000   6.100   1.000  -.78610551E+00
PHI   ***** ca   sit     1     -12.000  -4.000   6.150   1.000  -.77905780E+00
PHI   ***** ca   sit     1     -12.000  -4.000   6.200   1.000  -.77201056E+00
PHI   ***** ca   sit     1     -12.000  -4.000   6.250   1.000  -.76496333E+00
PHI   ***** ca   sit     1     -12.000  -4.000   6.300   1.000  -.75791615E+00
PHI   ***** ca   sit     1     -12.000  -4.000   6.350   1.000  -.75086898E+00
PHI   ***** ca   sit     1     -12.000  -4.000   6.400   1.000  -.74382114E+00
PHI   ***** ca   sit     1     -12.000  -4.000   6.450   1.000  -.73677391E+00
PHI   ***** ca   sit     1     -12.000  -4.000   6.500   1.000  -.72972667E+00
PHI   ***** ca   sit     1     -12.000  -4.000   6.550   1.000  -.72421831E+00
PHI   ***** ca   sit     1     -12.000  -4.000   6.600   1.000  -.71870995E+00
PHI   ***** ca   sit     1     -12.000  -4.000   6.650   1.000  -.71320117E+00
PHI   ***** ca   sit     1     -12.000  -4.000   6.700   1.000  -.70769280E+00
PHI   ***** ca   sit     1     -12.000  -4.000   6.750   1.000  -.70218444E+00
PHI   ***** ca   sit     1     -12.000  -4.000   6.800   1.000  -.69667602E+00
PHI   ***** ca   sit     1     -12.000  -4.000   6.850   1.000  -.69116771E+00
PHI   ***** ca   sit     1     -12.000  -4.000   6.900   1.000  -.68565893E+00
PHI   ***** ca   sit     1     -12.000  -4.000   6.950   1.000  -.68015057E+00
PHI   ***** ca   sit     1     -12.000  -4.000   7.000   1.000  -.67464221E+00
PHI   ***** ca   sit     1     -12.000  -4.000   7.050   1.000  -.67018211E+00
PHI   ***** ca   sit     1     -12.000  -4.000   7.100   1.000  -.66572207E+00
PHI   ***** ca   sit     1     -12.000  -4.000   7.150   1.000  -.66126162E+00
PHI   ***** ca   sit     1     -12.000  -4.000   7.200   1.000  -.65680158E+00
PHI   ***** ca   sit     1     -12.000  -4.000   7.250   1.000  -.65234154E+00
PHI   ***** ca   sit     1     -12.000  -4.000   7.300   1.000  -.64788145E+00
PHI   ***** ca   sit     1     -12.000  -4.000   7.350   1.000  -.64342141E+00
PHI   ***** ca   sit     1     -12.000  -4.000   7.400   1.000  -.63896096E+00
PHI   ***** ca   sit     1     -12.000  -4.000   7.450   1.000  -.63450092E+00
PHI   ***** ca   sit     1     -12.000  -4.000   7.500   1.000  -.63004088E+00
PHI   ***** ca   sit     1     -12.000  -4.000   7.550   1.000  -.62629080E+00
PHI   ***** ca   sit     1     -12.000  -4.000   7.600   1.000  -.62254065E+00
PHI   ***** ca   sit     1     -12.000  -4.000   7.650   1.000  -.61879021E+00
PHI   ***** ca   sit     1     -12.000  -4.000   7.700   1.000  -.61504012E+00
PHI   ***** ca   sit     1     -12.000  -4.000   7.750   1.000  -.61129004E+00
PHI   ***** ca   sit     1     -12.000  -4.000   7.800   1.000  -.60753989E+00
PHI   ***** ca   sit     1     -12.000  -4.000   7.850   1.000  -.60378975E+00
PHI   ***** ca   sit     1     -12.000  -4.000   7.900   1.000  -.60003942E+00
PHI   ***** ca   sit     1     -12.000  -4.000   7.950   1.000  -.59628928E+00
PHI   ***** ca   sit     1     -12.000  -4.000   8.000   1.000  -.59253919E+00
PHI   ***** ca   sit     1     -12.000  -4.000   8.050   1.000  -.58927166E+00
PHI   ***** ca   sit     1     -12.000  -4.000   8.100   1.000  -.58600414E+00
PHI   ***** ca   sit     1     -12.000  -4.000   8.150   1.000  -.58273637E+00
PHI   ***** ca   sit     1     -12.000  -4.000   8.200   1.000  -.57946885E+00
PHI   ***** ca   sit     1     -12.000  -4.000   8.250   1.000  -.57620132E+00
PHI   ***** ca   sit     1     -12.000  -4.000   8.300   1.000  -.57293379E+00
PHI   ***** ca   sit     1     -12.000  -4.000   8.350   1.000  -.56966627E+00
PHI   ***** ca   sit     1     -12.000  -4.000   8.400   1.000  -.56639850E+00
PHI   ***** ca   sit     1     -12.000  -4.000   8.450   1.000  -.56313097E+00
PHI   ***** ca   sit     1     -12.000  -4.000   8.500   1.000  -.55986345E+00
PHI   ***** ca   sit     1     -12.000  -4.000   8.550   1.000  -.55692881E+00
PHI   ***** ca   sit     1     -12.000  -4.000   8.600   1.000  -.55399412E+00
PHI   ***** ca   sit     1     -12.000  -4.000   8.650   1.000  -.55105925E+00
PHI   ***** ca   sit     1     -12.000  -4.000   8.700   1.000  -.54812455E+00
PHI   ***** ca   sit     1     -12.000  -4.000   8.750   1.000  -.54518986E+00
PHI   ***** ca   sit     1     -12.000  -4.000   8.800   1.000  -.54225528E+00
PHI   ***** ca   sit     1     -12.000  -4.000   8.850   1.000  -.53932059E+00
PHI   ***** ca   sit     1     -12.000  -4.000   8.900   1.000  -.53638572E+00
PHI   ***** ca   sit     1     -12.000  -4.000   8.950   1.000  -.53345102E+00
PHI   ***** ca   sit     1     -12.000  -4.000   9.000   1.000  -.53051639E+00
PHI   ***** ca   sit     1     -12.000  -4.000   9.050   1.000  -.52781731E+00
PHI   ***** ca   sit     1     -12.000  -4.000   9.100   1.000  -.52511829E+00
PHI   ***** ca   sit     1     -12.000  -4.000   9.150   1.000  -.52241898E+00
PHI   ***** ca   sit     1     -12.000  -4.000   9.200   1.000  -.51971996E+00
PHI   ***** ca   sit     1     -12.000  -4.000   9.250   1.000  -.51702088E+00
PHI   ***** ca   sit     1     -12.000  -4.000   9.300   1.000  -.51432186E+00
PHI   ***** ca   sit     1     -12.000  -4.000   9.350   1.000  -.51162279E+00
PHI   ***** ca   sit     1     -12.000  -4.000   9.400   1.000  -.50892347E+00
PHI   ***** ca   sit     1     -12.000  -4.000   9.450   1.000  -.50622445E+00
PHI   ***** ca   sit     1     -12.000  -4.000   9.500   1.000  -.50352538E+00
PHI   ***** ca   sit     1     -12.000  -4.000   9.550   1.000  -.50099963E+00
PHI   ***** ca   sit     1     -12.000  -4.000   9.600   1.000  -.49847382E+00
PHI   ***** ca   sit     1     -12.000  -4.000   9.650   1.000  -.49594784E+00
PHI   ***** ca   sit     1     -12.000  -4.000   9.700   1.000  -.49342206E+00
PHI   ***** ca   sit     1     -12.000  -4.000   9.750   1.000  -.49089628E+00
PHI   ***** ca   sit     1     -12.000  -4.000   9.800   1.000  -.48837048E+00
PHI   ***** ca   sit     1     -12.000  -4.000   9.850   1.000  -.48584473E+00
PHI   ***** ca   sit     1     -12.000  -4.000   9.900   1.000  -.48331875E+00
PHI   ***** ca   sit     1     -12.000  -4.000   9.950   1.000  -.48079294E+00
PHI   ***** ca   sit     1     -12.000  -4.000  10.000   1.000  -.47826716E+00
PHI   ***** ca   sit     1     -12.000  -4.000  10.050   1.000  -.47587487E+00
PHI   ***** ca   sit     1     -12.000  -4.000  10.100   1.000  -.47348261E+00
PHI   ***** ca   sit     1     -12.000  -4.000  10.150   1.000  -.47109017E+00
PHI   ***** ca   sit     1     -12.000  -4.000  10.200   1.000  -.46869785E+00
PHI   ***** ca   sit     1     -12.000  -4.000  10.250   1.000  -.46630558E+00
PHI   ***** ca   sit     1     -12.000  -4.000  10.300   1.000  -.46391335E+00
PHI   ***** ca   sit     1     -12.000  -4.000  10.350   1.000  -.46152103E+00
PHI   ***** ca   sit     1     -12.000  -4.000  10.400   1.000  -.45912856E+00
PHI   ***** ca   sit     1     -12.000  -4.000  10.450   1.000  -.45673633E+00
PHI   ***** ca   sit     1     -12.000  -4.000  10.500   1.000  -.45434403E+00
PHI   ***** ca   sit     1     -12.000  -4.000  10.550   1.000  -.45206040E+00
PHI   ***** ca   sit     1     -12.000  -4.000  10.600   1.000  -.44977671E+00
PHI   ***** ca   sit     1     -12.000  -4.000  10.650   1.000  -.44749293E+00
PHI   ***** ca   sit     1     -12.000  -4.000  10.700   1.000  -.44520929E+00
PHI   ***** ca   sit     1     -12.000  -4.000  10.750   1.000  -.44292563E+00
PHI   ***** ca   sit     1     -12.000  -4.000  10.800   1.000  -.44064194E+00
PHI   ***** ca   sit     1     -12.000  -4.000  10.850   1.000  -.43835831E+00
PHI   ***** ca   sit     1     -12.000  -4.000  10.900   1.000  -.43607453E+00
PHI   ***** ca   sit     1     -12.000  -4.000  10.950   1.000  -.43379083E+00
PHI   ***** ca   sit     1     -12.000  -4.000  11.000   1.000  -.43150720E+00
PHI   ***** ca   sit     1     -12.000  -4.000  11.050   1.000  -.42931685E+00
PHI   ***** ca   sit     1     -12.000  -4.000  11.100   1.000  -.42712647E+00
PHI   ***** ca   sit     1     -12.000  -4.000  11.150   1.000  -.42493594E+00
PHI   ***** ca   sit     1     -12.000  -4.000  11.200   1.000  -.42274559E+00
PHI   ***** ca   sit     1     -12.000  -4.000  11.250   1.000  -.42055520E+00
PHI   ***** ca   sit     1     -12.000  -4.000  11.300   1.000  -.41836485E+00
PHI   ***** ca   sit     1     -12.000  -4.000  11.350   1.000  -.41617450E+00
PHI   ***** ca   sit     1     -12.000  -4.000  11.400   1.000  -.41398397E+00
PHI   ***** ca   sit     1     -12.000  -4.000  11.450   1.000  -.41179356E+00
PHI   ***** ca   sit     1     -12.000  -4.000  11.500   1.000  -.40960321E+00
PHI   ***** ca   sit     1     -12.000  -4.000  11.550   1.000  -.40749693E+00
PHI   ***** ca   sit     1     -12.000  -4.000  11.600   1.000  -.40539071E+00
PHI   ***** ca   sit     1     -12.000  -4.000  11.650   1.000  -.40328425E+00
PHI   ***** ca   sit     1     -12.000  -4.000  11.700   1.000  -.40117800E+00
PHI   ***** ca   sit     1     -12.000  -4.000  11.750   1.000  -.39907175E+00
PHI   ***** ca   sit     1     -12.000  -4.000  11.800   1.000  -.39696544E+00
PHI   ***** ca   sit     1     -12.000  -4.000  11.850   1.000  -.39485919E+00
PHI   ***** ca   sit     1     -12.000  -4.000  11.900   1.000  -.39275277E+00
PHI   ***** ca   sit     1     -12.000  -4.000  11.950   1.000  -.39064652E+00
PHI   ***** ca   sit     1     -12.000  -4.000  12.000   1.000  -.38854021E+00
PHI   ***** ca   sit     1     -12.000  -4.000  12.050   1.000  -.38651273E+00
PHI   ***** ca   sit     1     -12.000  -4.000  12.100   1.000  -.38448527E+00
PHI   ***** ca   sit     1     -12.000  -4.000  12.150   1.000  -.38245761E+00
PHI   ***** ca   sit     1     -12.000  -4.000  12.200   1.000  -.38043013E+00
PHI   ***** ca   sit     1     -12.000  -4.000  12.250   1.000  -.37840265E+00
PHI   ***** ca   sit     1     -12.000  -4.000  12.300   1.000  -.37637517E+00
PHI   ***** ca   sit     1     -12.000  -4.000  12.350   1.000  -.37434769E+00
PHI   ***** ca   sit     1     -12.000  -4.000  12.400   1.000  -.37232006E+00
PHI   ***** ca   sit     1     -12.000  -4.000  12.450   1.000  -.37029254E+00
PHI   ***** ca   sit     1     -12.000  -4.000  12.500   1.000  -.36826506E+00
PHI   ***** ca   sit     1     -12.000  -4.000  12.550   1.000  -.36631352E+00
PHI   ***** ca   sit     1     -12.000  -4.000  12.600   1.000  -.36436197E+00
PHI   ***** ca   sit     1     -12.000  -4.000  12.650   1.000  -.36241025E+00
PHI   ***** ca   sit     1     -12.000  -4.000  12.700   1.000  -.36045870E+00
PHI   ***** ca   sit     1     -12.000  -4.000  12.750   1.000  -.35850713E+00
PHI   ***** ca   sit     1     -12.000  -4.000  12.800   1.000  -.35655558E+00
PHI   ***** ca   sit     1     -12.000  -4.000  12.850   1.000  -.35460404E+00
PHI   ***** ca   sit     1     -12.000  -4.000  12.900   1.000  -.35265231E+00
PHI   ***** ca   sit     1     -12.000  -4.000  12.950   1.000  -.35070077E+00
PHI   ***** ca   sit     1     -12.000  -4.000  13.000   1.000  -.34874922E+00
PHI   ***** ca   sit     1     -12.000  -4.000  13.050   1.000  -.34687221E+00
PHI   ***** ca   sit     1     -12.000  -4.000  13.100   1.000  -.34499520E+00
PHI   ***** ca   sit     1     -12.000  -4.000  13.150   1.000  -.34311804E+00
PHI   ***** ca   sit     1     -12.000  -4.000  13.200   1.000  -.34124103E+00
PHI   ***** ca   sit     1     -12.000  -4.000  13.250   1.000  -.33936399E+00
PHI   ***** ca   sit     1     -12.000  -4.000  13.300   1.000  -.33748698E+00
PHI   ***** ca   sit     1     -12.000  -4.000  13.350   1.000  -.33560997E+00
PHI   ***** ca   sit     1     -12.000  -4.000  13.400   1.000  -.33373284E+00
PHI   ***** ca   sit     1     -12.000  -4.000  13.450   1.000  -.33185583E+00
PHI   ***** ca   sit     1     -12.000  -4.000  13.500   1.000  -.32997882E+00
PHI   ***** ca   sit     1     -12.000  -4.000  13.550   1.000  -.32817560E+00
PHI   ***** ca   sit     1     -12.000  -4.000  13.600   1.000  -.32637268E+00
PHI   ***** ca   sit     1     -12.000  -4.000  13.650   1.000  -.32456946E+00
PHI   ***** ca   sit     1     -12.000  -4.000  13.700   1.000  -.32276657E+00
PHI   ***** ca   sit     1     -12.000  -4.000  13.750   1.000  -.32096332E+00
PHI   ***** ca   sit     1     -12.000  -4.000  13.800   1.000  -.31916013E+00
PHI   ***** ca   sit     1     -12.000  -4.000  13.850   1.000  -.31735721E+00
PHI   ***** ca   sit     1     -12.000  -4.000  13.900   1.000  -.31555396E+00
PHI   ***** ca   sit     1     -12.000  -4.000  13.950   1.000  -.31375104E+00
PHI   ***** ca   sit     1     -12.000  -4.000  14.000   1.000  -.31194785E+00
PHI   ***** ca   sit     1     -12.000  -4.000  14.050   1.000  -.31021824E+00
PHI   ***** ca   sit     1     -12.000  -4.000  14.100   1.000  -.30848891E+00
PHI   ***** ca   sit     1     -12.000  -4.000  14.150   1.000  -.30675930E+00
PHI   ***** ca   sit     1     -12.000  -4.000  14.200   1.000  -.30502999E+00
PHI   ***** ca   sit     1     -12.000  -4.000  14.250   1.000  -.30330038E+00
PHI   ***** ca   sit     1     -12.000  -4.000  14.300   1.000  -.30157077E+00
PHI   ***** ca   sit     1     -12.000  -4.000  14.350   1.000  -.29984143E+00
PHI   ***** ca   sit     1     -12.000  -4.000  14.400   1.000  -.29811183E+00
PHI   ***** ca   sit     1     -12.000  -4.000  14.450   1.000  -.29638252E+00
PHI   ***** ca   sit     1     -12.000  -4.000  14.500   1.000  -.29465291E+00
PHI   ***** ca   sit     1     -12.000  -4.000  14.550   1.000  -.29299679E+00
PHI   ***** ca   sit     1     -12.000  -4.000  14.600   1.000  -.29134095E+00
PHI   ***** ca   sit     1     -12.000  -4.000  14.650   1.000  -.28968483E+00
PHI   ***** ca   sit     1     -12.000  -4.000  14.700   1.000  -.28802902E+00
PHI   ***** ca   sit     1     -12.000  -4.000  14.750   1.000  -.28637290E+00
PHI   ***** ca   sit     1     -12.000  -4.000  14.800   1.000  -.28471678E+00
PHI   ***** ca   sit     1     -12.000  -4.000  14.850   1.000  -.28306094E+00
PHI   ***** ca   sit     1     -12.000  -4.000  14.900   1.000  -.28140482E+00
PHI   ***** ca   sit     1     -12.000  -4.000  14.950   1.000  -.27974898E+00
PHI   ***** ca   sit     1     -12.000  -4.000  15.000   1.000  -.27809286E+00
PHI   ***** ca   sit     1     -12.000  -4.000  15.050   1.000  -.27650985E+00
PHI   ***** ca   sit     1     -12.000  -4.000  15.100   1.000  -.27492708E+00
PHI   ***** ca   sit     1     -12.000  -4.000  15.150   1.000  -.27334407E+00
PHI   ***** ca   sit     1     -12.000  -4.000  15.200   1.000  -.27176130E+00
PHI   ***** ca   sit     1     -12.000  -4.000  15.250   1.000  -.27017829E+00
PHI   ***** ca   sit     1     -12.000  -4.000  15.300   1.000  -.26859528E+00
PHI   ***** ca   sit     1     -12.000  -4.000  15.350   1.000  -.26701248E+00
PHI   ***** ca   sit     1     -12.000  -4.000  15.400   1.000  -.26542947E+00
PHI   ***** ca   sit     1     -12.000  -4.000  15.450   1.000  -.26384670E+00
PHI   ***** ca   sit     1     -12.000  -4.000  15.500   1.000  -.26226369E+00
PHI   ***** ca   sit     1     -12.000  -4.000  15.550   1.000  -.26075327E+00
PHI   ***** ca   sit     1     -12.000  -4.000  15.600   1.000  -.25924307E+00
PHI   ***** ca   sit     1     -12.000  -4.000  15.650   1.000  -.25773263E+00
PHI   ***** ca   sit     1     -12.000  -4.000  15.700   1.000  -.25622243E+00
PHI   ***** ca   sit     1     -12.000  -4.000  15.750   1.000  -.25471199E+00
PHI   ***** ca   sit     1     -12.000  -4.000  15.800   1.000  -.25320157E+00
PHI   ***** ca   sit     1     -12.000  -4.000  15.850   1.000  -.25169134E+00
PHI   ***** ca   sit     1     -12.000  -4.000  15.900   1.000  -.25018093E+00
PHI   ***** ca   sit     1     -12.000  -4.000  15.950   1.000  -.24867074E+00
PHI   ***** ca   sit     1     -12.000  -4.000  16.000   1.000  -.24716030E+00
PHI   ***** ca   sit     1     -12.000  -4.000  16.050   1.000  -.24572161E+00
PHI   ***** ca   sit     1     -12.000  -4.000  16.100   1.000  -.24428312E+00
PHI   ***** ca   sit     1     -12.000  -4.000  16.150   1.000  -.24284443E+00
PHI   ***** ca   sit     1     -12.000  -4.000  16.200   1.000  -.24140596E+00
PHI   ***** ca   sit     1     -12.000  -4.000  16.250   1.000  -.23996724E+00
PHI   ***** ca   sit     1     -12.000  -4.000  16.300   1.000  -.23852856E+00
PHI   ***** ca   sit     1     -12.000  -4.000  16.350   1.000  -.23709008E+00
PHI   ***** ca   sit     1     -12.000  -4.000  16.400   1.000  -.23565139E+00
PHI   ***** ca   sit     1     -12.000  -4.000  16.450   1.000  -.23421291E+00
PHI   ***** ca   sit     1     -12.000  -4.000  16.500   1.000  -.23277421E+00
PHI   ***** ca   sit     1     -12.000  -4.000  16.550   1.000  -.23140614E+00
PHI   ***** ca   sit     1     -12.000  -4.000  16.600   1.000  -.23003826E+00
PHI   ***** ca   sit     1     -12.000  -4.000  16.650   1.000  -.22867016E+00
PHI   ***** ca   sit     1     -12.000  -4.000  16.700   1.000  -.22730231E+00
PHI   ***** ca   sit     1     -12.000  -4.000  16.750   1.000  -.22593421E+00
PHI   ***** ca   sit     1     -12.000  -4.000  16.800   1.000  -.22456612E+00
PHI   ***** ca   sit     1     -12.000  -4.000  16.850   1.000  -.22319826E+00
PHI   ***** ca   sit     1     -12.000  -4.000  16.900   1.000  -.22183016E+00
PHI   ***** ca   sit     1     -12.000  -4.000  16.950   1.000  -.22046229E+00
PHI   ***** ca   sit     1     -12.000  -4.000  17.000   1.000  -.21909422E+00
PHI   ***** ca   sit     1     -12.000  -4.000  17.050   1.000  -.21779530E+00
PHI   ***** ca   sit     1     -12.000  -4.000  17.100   1.000  -.21649662E+00
PHI   ***** ca   sit     1     -12.000  -4.000  17.150   1.000  -.21519771E+00
PHI   ***** ca   sit     1     -12.000  -4.000  17.200   1.000  -.21389900E+00
PHI   ***** ca   sit     1     -12.000  -4.000  17.250   1.000  -.21260011E+00
PHI   ***** ca   sit     1     -12.000  -4.000  17.300   1.000  -.21130122E+00
PHI   ***** ca   sit     1     -12.000  -4.000  17.350   1.000  -.21000253E+00
PHI   ***** ca   sit     1     -12.000  -4.000  17.400   1.000  -.20870364E+00
PHI   ***** ca   sit     1     -12.000  -4.000  17.450   1.000  -.20740494E+00
PHI   ***** ca   sit     1     -12.000  -4.000  17.500   1.000  -.20610602E+00
PHI   ***** ca   sit     1     -12.000  -4.000  17.550   1.000  -.20487463E+00
PHI   ***** ca   sit     1     -12.000  -4.000  17.600   1.000  -.20364341E+00
PHI   ***** ca   sit     1     -12.000  -4.000  17.650   1.000  -.20241201E+00
PHI   ***** ca   sit     1     -12.000  -4.000  17.700   1.000  -.20118080E+00
PHI   ***** ca   sit     1     -12.000  -4.000  17.750   1.000  -.19994940E+00
PHI   ***** ca   sit     1     -12.000  -4.000  17.800   1.000  -.19871798E+00
PHI   ***** ca   sit     1     -12.000  -4.000  17.850   1.000  -.19748679E+00
PHI   ***** ca   sit     1     -12.000  -4.000  17.900   1.000  -.19625537E+00
PHI   ***** ca   sit     1     -12.000  -4.000  17.950   1.000  -.19502415E+00
PHI   ***** ca   sit     1     -12.000  -4.000  18.000   1.000  -.19379276E+00
PHI   ***** ca   sit     1     -12.000  -4.000  18.050   1.000  -.19262697E+00
PHI   ***** ca   sit     1     -12.000  -4.000  18.100   1.000  -.19146137E+00
PHI   ***** ca   sit     1     -12.000  -4.000  18.150   1.000  -.19029559E+00
PHI   ***** ca   sit     1     -12.000  -4.000  18.200   1.000  -.18912996E+00
PHI   ***** ca   sit     1     -12.000  -4.000  18.250   1.000  -.18796417E+00
PHI   ***** ca   sit     1     -12.000  -4.000  18.300   1.000  -.18679839E+00
PHI   ***** ca   sit     1     -12.000  -4.000  18.350   1.000  -.18563280E+00
PHI   ***** ca   sit     1     -12.000  -4.000  18.400   1.000  -.18446699E+00
PHI   ***** ca   sit     1     -12.000  -4.000  18.450   1.000  -.18330140E+00
PHI   ***** ca   sit     1     -12.000  -4.000  18.500   1.000  -.18213560E+00
PHI   ***** ca   sit     1     -12.000  -4.000  18.550   1.000  -.18103333E+00
PHI   ***** ca   sit     1     -12.000  -4.000  18.600   1.000  -.17993122E+00
PHI   ***** ca   sit     1     -12.000  -4.000  18.650   1.000  -.17882895E+00
PHI   ***** ca   sit     1     -12.000  -4.000  18.700   1.000  -.17772685E+00
PHI   ***** ca   sit     1     -12.000  -4.000  18.750   1.000  -.17662460E+00
PHI   ***** ca   sit     1     -12.000  -4.000  18.800   1.000  -.17552231E+00
PHI   ***** ca   sit     1     -12.000  -4.000  18.850   1.000  -.17442021E+00
PHI   ***** ca   sit     1     -12.000  -4.000  18.900   1.000  -.17331795E+00
PHI   ***** ca   sit     1     -12.000  -4.000  18.950   1.000  -.17221585E+00
PHI   ***** ca   sit     1     -12.000  -4.000  19.000   1.000  -.17111358E+00
PHI   ***** ca   sit     1     -12.000  -4.000  19.050   1.000  -.17007251E+00
PHI   ***** ca   sit     1     -12.000  -4.000  19.100   1.000  -.16903161E+00
PHI   ***** ca   sit     1     -12.000  -4.000  19.150   1.000  -.16799054E+00
PHI   ***** ca   sit     1     -12.000  -4.000  19.200   1.000  -.16694961E+00
PHI   ***** ca   sit     1     -12.000  -4.000  19.250   1.000  -.16590855E+00
PHI   ***** ca   sit     1     -12.000  -4.000  19.300   1.000  -.16486748E+00
PHI   ***** ca   sit     1     -12.000  -4.000  19.350   1.000  -.16382657E+00
PHI   ***** ca   sit     1     -12.000  -4.000  19.400   1.000  -.16278549E+00
PHI   ***** ca   sit     1     -12.000  -4.000  19.450   1.000  -.16174458E+00
PHI   ***** ca   sit     1     -12.000  -2.000   2.000   1.000  -.14690982E+01
PHI   ***** ca   sit     1     -12.000  -2.000   2.050   1.000  -.14528087E+01
PHI   ***** ca   sit     1     -12.000  -2.000   2.100   1.000  -.14365191E+01
PHI   ***** ca   sit     1     -12.000  -2.000   2.150   1.000  -.14202282E+01
PHI   ***** ca   sit     1     -12.000  -2.000   2.200   1.000  -.14039387E+01
PHI   ***** ca   sit     1     -12.000  -2.000   2.250   1.000  -.13876492E+01
PHI   ***** ca   sit     1     -12.000  -2.000   2.300   1.000  -.13713596E+01
PHI   ***** ca   sit     1     -12.000  -2.000   2.350   1.000  -.13550700E+01
PHI   ***** ca   sit     1     -12.000  -2.000   2.400   1.000  -.13387791E+01
PHI   ***** ca   sit     1     -12.000  -2.000   2.450   1.000  -.13224896E+01
PHI   ***** ca   sit     1     -12.000  -2.000   2.500   1.000  -.13062000E+01
PHI   ***** ca   sit     1     -12.000  -2.000   2.550   1.000  -.12877994E+01
PHI   ***** ca   sit     1     -12.000  -2.000   2.600   1.000  -.12693986E+01
PHI   ***** ca   sit     1     -12.000  -2.000   2.650   1.000  -.12509965E+01
PHI   ***** ca   sit     1     -12.000  -2.000   2.700   1.000  -.12325958E+01
PHI   ***** ca   sit     1     -12.000  -2.000   2.750   1.000  -.12141950E+01
PHI   ***** ca   sit     1     -12.000  -2.000   2.800   1.000  -.11957943E+01
PHI   ***** ca   sit     1     -12.000  -2.000   2.850   1.000  -.11773937E+01
PHI   ***** ca   sit     1     -12.000  -2.000   2.900   1.000  -.11589915E+01
PHI   ***** ca   sit     1     -12.000  -2.000   2.950   1.000  -.11405908E+01
PHI   ***** ca   sit     1     -12.000  -2.000   3.000   1.000  -.11221901E+01
PHI   ***** ca   sit     1     -12.000  -2.000   3.050   1.000  -.11076355E+01
PHI   ***** ca   sit     1     -12.000  -2.000   3.100   1.000  -.10930808E+01
PHI   ***** ca   sit     1     -12.000  -2.000   3.150   1.000  -.10785251E+01
PHI   ***** ca   sit     1     -12.000  -2.000   3.200   1.000  -.10639703E+01
PHI   ***** ca   sit     1     -12.000  -2.000   3.250   1.000  -.10494156E+01
PHI   ***** ca   sit     1     -12.000  -2.000   3.300   1.000  -.10348610E+01
PHI   ***** ca   sit     1     -12.000  -2.000   3.350   1.000  -.10203062E+01
PHI   ***** ca   sit     1     -12.000  -2.000   3.400   1.000  -.10057505E+01
PHI   ***** ca   sit     1     -12.000  -2.000   3.450   1.000  -.99119592E+00
PHI   ***** ca   sit     1     -12.000  -2.000   3.500   1.000  -.97664118E+00
PHI   ***** ca   sit     1     -12.000  -2.000   3.550   1.000  -.96420985E+00
PHI   ***** ca   sit     1     -12.000  -2.000   3.600   1.000  -.95177847E+00
PHI   ***** ca   sit     1     -12.000  -2.000   3.650   1.000  -.93934613E+00
PHI   ***** ca   sit     1     -12.000  -2.000   3.700   1.000  -.92691481E+00
PHI   ***** ca   sit     1     -12.000  -2.000   3.750   1.000  -.91448343E+00
PHI   ***** ca   sit     1     -12.000  -2.000   3.800   1.000  -.90205204E+00
PHI   ***** ca   sit     1     -12.000  -2.000   3.850   1.000  -.88962066E+00
PHI   ***** ca   sit     1     -12.000  -2.000   3.900   1.000  -.87718838E+00
PHI   ***** ca   sit     1     -12.000  -2.000   3.950   1.000  -.86475700E+00
PHI   ***** ca   sit     1     -12.000  -2.000   4.000   1.000  -.85232568E+00
PHI   ***** ca   sit     1     -12.000  -2.000   4.050   1.000  -.84208798E+00
PHI   ***** ca   sit     1     -12.000  -2.000   4.100   1.000  -.83185023E+00
PHI   ***** ca   sit     1     -12.000  -2.000   4.150   1.000  -.82161182E+00
PHI   ***** ca   sit     1     -12.000  -2.000   4.200   1.000  -.81137413E+00
PHI   ***** ca   sit     1     -12.000  -2.000   4.250   1.000  -.80113643E+00
PHI   ***** ca   sit     1     -12.000  -2.000   4.300   1.000  -.79089868E+00
PHI   ***** ca   sit     1     -12.000  -2.000   4.350   1.000  -.78066099E+00
PHI   ***** ca   sit     1     -12.000  -2.000   4.400   1.000  -.77042252E+00
PHI   ***** ca   sit     1     -12.000  -2.000   4.450   1.000  -.76018482E+00
PHI   ***** ca   sit     1     -12.000  -2.000   4.500   1.000  -.74994713E+00
PHI   ***** ca   sit     1     -12.000  -2.000   4.550   1.000  -.74234253E+00
PHI   ***** ca   sit     1     -12.000  -2.000   4.600   1.000  -.73473793E+00
PHI   ***** ca   sit     1     -12.000  -2.000   4.650   1.000  -.72713280E+00
PHI   ***** ca   sit     1     -12.000  -2.000   4.700   1.000  -.71952820E+00
PHI   ***** ca   sit     1     -12.000  -2.000   4.750   1.000  -.71192360E+00
PHI   ***** ca   sit     1     -12.000  -2.000   4.800   1.000  -.70431906E+00
PHI   ***** ca   sit     1     -12.000  -2.000   4.850   1.000  -.69671440E+00
PHI   ***** ca   sit     1     -12.000  -2.000   4.900   1.000  -.68910927E+00
PHI   ***** ca   sit     1     -12.000  -2.000   4.950   1.000  -.68150473E+00
PHI   ***** ca   sit     1     -12.000  -2.000   5.000   1.000  -.67390013E+00
PHI   ***** ca   sit     1     -12.000  -2.000   5.050   1.000  -.66866881E+00
PHI   ***** ca   sit     1     -12.000  -2.000   5.100   1.000  -.66343755E+00
PHI   ***** ca   sit     1     -12.000  -2.000   5.150   1.000  -.65820581E+00
PHI   ***** ca   sit     1     -12.000  -2.000   5.200   1.000  -.65297449E+00
PHI   ***** ca   sit     1     -12.000  -2.000   5.250   1.000  -.64774317E+00
PHI   ***** ca   sit     1     -12.000  -2.000   5.300   1.000  -.64251190E+00
PHI   ***** ca   sit     1     -12.000  -2.000   5.350   1.000  -.63728064E+00
PHI   ***** ca   sit     1     -12.000  -2.000   5.400   1.000  -.63204896E+00
PHI   ***** ca   sit     1     -12.000  -2.000   5.450   1.000  -.62681764E+00
PHI   ***** ca   sit     1     -12.000  -2.000   5.500   1.000  -.62158632E+00
PHI   ***** ca   sit     1     -12.000  -2.000   5.550   1.000  -.61803877E+00
PHI   ***** ca   sit     1     -12.000  -2.000   5.600   1.000  -.61449134E+00
PHI   ***** ca   sit     1     -12.000  -2.000   5.650   1.000  -.61094350E+00
PHI   ***** ca   sit     1     -12.000  -2.000   5.700   1.000  -.60739607E+00
PHI   ***** ca   sit     1     -12.000  -2.000   5.750   1.000  -.60384858E+00
PHI   ***** ca   sit     1     -12.000  -2.000   5.800   1.000  -.60030109E+00
PHI   ***** ca   sit     1     -12.000  -2.000   5.850   1.000  -.59675354E+00
PHI   ***** ca   sit     1     -12.000  -2.000   5.900   1.000  -.59320581E+00
PHI   ***** ca   sit     1     -12.000  -2.000   5.950   1.000  -.58965826E+00
PHI   ***** ca   sit     1     -12.000  -2.000   6.000   1.000  -.58611077E+00
PHI   ***** ca   sit     1     -12.000  -2.000   6.050   1.000  -.58366370E+00
PHI   ***** ca   sit     1     -12.000  -2.000   6.100   1.000  -.58121669E+00
PHI   ***** ca   sit     1     -12.000  -2.000   6.150   1.000  -.57876939E+00
PHI   ***** ca   sit     1     -12.000  -2.000   6.200   1.000  -.57632232E+00
PHI   ***** ca   sit     1     -12.000  -2.000   6.250   1.000  -.57387525E+00
PHI   ***** ca   sit     1     -12.000  -2.000   6.300   1.000  -.57142824E+00
PHI   ***** ca   sit     1     -12.000  -2.000   6.350   1.000  -.56898111E+00
PHI   ***** ca   sit     1     -12.000  -2.000   6.400   1.000  -.56653386E+00
PHI   ***** ca   sit     1     -12.000  -2.000   6.450   1.000  -.56408679E+00
PHI   ***** ca   sit     1     -12.000  -2.000   6.500   1.000  -.56163979E+00
PHI   ***** ca   sit     1     -12.000  -2.000   6.550   1.000  -.55980176E+00
PHI   ***** ca   sit     1     -12.000  -2.000   6.600   1.000  -.55796373E+00
PHI   ***** ca   sit     1     -12.000  -2.000   6.650   1.000  -.55612558E+00
PHI   ***** ca   sit     1     -12.000  -2.000   6.700   1.000  -.55428755E+00
PHI   ***** ca   sit     1     -12.000  -2.000   6.750   1.000  -.55244952E+00
PHI   ***** ca   sit     1     -12.000  -2.000   6.800   1.000  -.55061150E+00
PHI   ***** ca   sit     1     -12.000  -2.000   6.850   1.000  -.54877353E+00
PHI   ***** ca   sit     1     -12.000  -2.000   6.900   1.000  -.54693532E+00
PHI   ***** ca   sit     1     -12.000  -2.000   6.950   1.000  -.54509735E+00
PHI   ***** ca   sit     1     -12.000  -2.000   7.000   1.000  -.54325932E+00
PHI   ***** ca   sit     1     -12.000  -2.000   7.050   1.000  -.54171270E+00
PHI   ***** ca   sit     1     -12.000  -2.000   7.100   1.000  -.54016614E+00
PHI   ***** ca   sit     1     -12.000  -2.000   7.150   1.000  -.53861952E+00
PHI   ***** ca   sit     1     -12.000  -2.000   7.200   1.000  -.53707290E+00
PHI   ***** ca   sit     1     -12.000  -2.000   7.250   1.000  -.53552628E+00
PHI   ***** ca   sit     1     -12.000  -2.000   7.300   1.000  -.53397977E+00
PHI   ***** ca   sit     1     -12.000  -2.000   7.350   1.000  -.53243321E+00
PHI   ***** ca   sit     1     -12.000  -2.000   7.400   1.000  -.53088647E+00
PHI   ***** ca   sit     1     -12.000  -2.000   7.450   1.000  -.52933991E+00
PHI   ***** ca   sit     1     -12.000  -2.000   7.500   1.000  -.52779329E+00
PHI   ***** ca   sit     1     -12.000  -2.000   7.550   1.000  -.52634919E+00
PHI   ***** ca   sit     1     -12.000  -2.000   7.600   1.000  -.52490509E+00
PHI   ***** ca   sit     1     -12.000  -2.000   7.650   1.000  -.52346087E+00
PHI   ***** ca   sit     1     -12.000  -2.000   7.700   1.000  -.52201676E+00
PHI   ***** ca   sit     1     -12.000  -2.000   7.750   1.000  -.52057260E+00
PHI   ***** ca   sit     1     -12.000  -2.000   7.800   1.000  -.51912850E+00
PHI   ***** ca   sit     1     -12.000  -2.000   7.850   1.000  -.51768440E+00
PHI   ***** ca   sit     1     -12.000  -2.000   7.900   1.000  -.51624018E+00
PHI   ***** ca   sit     1     -12.000  -2.000   7.950   1.000  -.51479608E+00
PHI   ***** ca   sit     1     -12.000  -2.000   8.000   1.000  -.51335198E+00
PHI   ***** ca   sit     1     -12.000  -2.000   8.050   1.000  -.51190776E+00
PHI   ***** ca   sit     1     -12.000  -2.000   8.100   1.000  -.51046354E+00
PHI   ***** ca   sit     1     -12.000  -2.000   8.150   1.000  -.50901920E+00
PHI   ***** ca   sit     1     -12.000  -2.000   8.200   1.000  -.50757504E+00
PHI   ***** ca   sit     1     -12.000  -2.000   8.250   1.000  -.50613081E+00
PHI   ***** ca   sit     1     -12.000  -2.000   8.300   1.000  -.50468665E+00
PHI   ***** ca   sit     1     -12.000  -2.000   8.350   1.000  -.50324243E+00
PHI   ***** ca   sit     1     -12.000  -2.000   8.400   1.000  -.50179809E+00
PHI   ***** ca   sit     1     -12.000  -2.000   8.450   1.000  -.50035387E+00
PHI   ***** ca   sit     1     -12.000  -2.000   8.500   1.000  -.49890968E+00
PHI   ***** ca   sit     1     -12.000  -2.000   8.550   1.000  -.49741668E+00
PHI   ***** ca   sit     1     -12.000  -2.000   8.600   1.000  -.49592367E+00
PHI   ***** ca   sit     1     -12.000  -2.000   8.650   1.000  -.49443048E+00
PHI   ***** ca   sit     1     -12.000  -2.000   8.700   1.000  -.49293748E+00
PHI   ***** ca   sit     1     -12.000  -2.000   8.750   1.000  -.49144444E+00
PHI   ***** ca   sit     1     -12.000  -2.000   8.800   1.000  -.48995143E+00
PHI   ***** ca   sit     1     -12.000  -2.000   8.850   1.000  -.48845837E+00
PHI   ***** ca   sit     1     -12.000  -2.000   8.900   1.000  -.48696524E+00
PHI   ***** ca   sit     1     -12.000  -2.000   8.950   1.000  -.48547226E+00
PHI   ***** ca   sit     1     -12.000  -2.000   9.000   1.000  -.48397920E+00
PHI   ***** ca   sit     1     -12.000  -2.000   9.050   1.000  -.48242030E+00
PHI   ***** ca   sit     1     -12.000  -2.000   9.100   1.000  -.48086137E+00
PHI   ***** ca   sit     1     -12.000  -2.000   9.150   1.000  -.47930229E+00
PHI   ***** ca   sit     1     -12.000  -2.000   9.200   1.000  -.47774342E+00
PHI   ***** ca   sit     1     -12.000  -2.000   9.250   1.000  -.47618449E+00
PHI   ***** ca   sit     1     -12.000  -2.000   9.300   1.000  -.47462559E+00
PHI   ***** ca   sit     1     -12.000  -2.000   9.350   1.000  -.47306666E+00
PHI   ***** ca   sit     1     -12.000  -2.000   9.400   1.000  -.47150758E+00
PHI   ***** ca   sit     1     -12.000  -2.000   9.450   1.000  -.46994868E+00
PHI   ***** ca   sit     1     -12.000  -2.000   9.500   1.000  -.46838975E+00
PHI   ***** ca   sit     1     -12.000  -2.000   9.550   1.000  -.46676540E+00
PHI   ***** ca   sit     1     -12.000  -2.000   9.600   1.000  -.46514103E+00
PHI   ***** ca   sit     1     -12.000  -2.000   9.650   1.000  -.46351656E+00
PHI   ***** ca   sit     1     -12.000  -2.000   9.700   1.000  -.46189222E+00
PHI   ***** ca   sit     1     -12.000  -2.000   9.750   1.000  -.46026784E+00
PHI   ***** ca   sit     1     -12.000  -2.000   9.800   1.000  -.45864344E+00
PHI   ***** ca   sit     1     -12.000  -2.000   9.850   1.000  -.45701909E+00
PHI   ***** ca   sit     1     -12.000  -2.000   9.900   1.000  -.45539466E+00
PHI   ***** ca   sit     1     -12.000  -2.000   9.950   1.000  -.45377028E+00
PHI   ***** ca   sit     1     -12.000  -2.000  10.000   1.000  -.45214593E+00
PHI   ***** ca   sit     1     -12.000  -2.000  10.050   1.000  -.45046574E+00
PHI   ***** ca   sit     1     -12.000  -2.000  10.100   1.000  -.44878551E+00
PHI   ***** ca   sit     1     -12.000  -2.000  10.150   1.000  -.44710520E+00
PHI   ***** ca   sit     1     -12.000  -2.000  10.200   1.000  -.44542500E+00
PHI   ***** ca   sit     1     -12.000  -2.000  10.250   1.000  -.44374484E+00
PHI   ***** ca   sit     1     -12.000  -2.000  10.300   1.000  -.44206461E+00
PHI   ***** ca   sit     1     -12.000  -2.000  10.350   1.000  -.44038445E+00
PHI   ***** ca   sit     1     -12.000  -2.000  10.400   1.000  -.43870410E+00
PHI   ***** ca   sit     1     -12.000  -2.000  10.450   1.000  -.43702388E+00
PHI   ***** ca   sit     1     -12.000  -2.000  10.500   1.000  -.43534371E+00
PHI   ***** ca   sit     1     -12.000  -2.000  10.550   1.000  -.43362159E+00
PHI   ***** ca   sit     1     -12.000  -2.000  10.600   1.000  -.43189952E+00
PHI   ***** ca   sit     1     -12.000  -2.000  10.650   1.000  -.43017727E+00
PHI   ***** ca   sit     1     -12.000  -2.000  10.700   1.000  -.42845511E+00
PHI   ***** ca   sit     1     -12.000  -2.000  10.750   1.000  -.42673305E+00
PHI   ***** ca   sit     1     -12.000  -2.000  10.800   1.000  -.42501095E+00
PHI   ***** ca   sit     1     -12.000  -2.000  10.850   1.000  -.42328882E+00
PHI   ***** ca   sit     1     -12.000  -2.000  10.900   1.000  -.42156658E+00
PHI   ***** ca   sit     1     -12.000  -2.000  10.950   1.000  -.41984448E+00
PHI   ***** ca   sit     1     -12.000  -2.000  11.000   1.000  -.41812235E+00
PHI   ***** ca   sit     1     -12.000  -2.000  11.050   1.000  -.41637340E+00
PHI   ***** ca   sit     1     -12.000  -2.000  11.100   1.000  -.41462448E+00
PHI   ***** ca   sit     1     -12.000  -2.000  11.150   1.000  -.41287538E+00
PHI   ***** ca   sit     1     -12.000  -2.000  11.200   1.000  -.41112646E+00
PHI   ***** ca   sit     1     -12.000  -2.000  11.250   1.000  -.40937752E+00
PHI   ***** ca   sit     1     -12.000  -2.000  11.300   1.000  -.40762854E+00
PHI   ***** ca   sit     1     -12.000  -2.000  11.350   1.000  -.40587962E+00
PHI   ***** ca   sit     1     -12.000  -2.000  11.400   1.000  -.40413055E+00
PHI   ***** ca   sit     1     -12.000  -2.000  11.450   1.000  -.40238160E+00
PHI   ***** ca   sit     1     -12.000  -2.000  11.500   1.000  -.40063265E+00
PHI   ***** ca   sit     1     -12.000  -2.000  11.550   1.000  -.39887190E+00
PHI   ***** ca   sit     1     -12.000  -2.000  11.600   1.000  -.39711115E+00
PHI   ***** ca   sit     1     -12.000  -2.000  11.650   1.000  -.39535025E+00
PHI   ***** ca   sit     1     -12.000  -2.000  11.700   1.000  -.39358953E+00
PHI   ***** ca   sit     1     -12.000  -2.000  11.750   1.000  -.39182878E+00
PHI   ***** ca   sit     1     -12.000  -2.000  11.800   1.000  -.39006802E+00
PHI   ***** ca   sit     1     -12.000  -2.000  11.850   1.000  -.38830730E+00
PHI   ***** ca   sit     1     -12.000  -2.000  11.900   1.000  -.38654637E+00
PHI   ***** ca   sit     1     -12.000  -2.000  11.950   1.000  -.38478565E+00
PHI   ***** ca   sit     1     -12.000  -2.000  12.000   1.000  -.38302487E+00
PHI   ***** ca   sit     1     -12.000  -2.000  12.050   1.000  -.38126621E+00
PHI   ***** ca   sit     1     -12.000  -2.000  12.100   1.000  -.37950748E+00
PHI   ***** ca   sit     1     -12.000  -2.000  12.150   1.000  -.37774867E+00
PHI   ***** ca   sit     1     -12.000  -2.000  12.200   1.000  -.37599000E+00
PHI   ***** ca   sit     1     -12.000  -2.000  12.250   1.000  -.37423131E+00
PHI   ***** ca   sit     1     -12.000  -2.000  12.300   1.000  -.37247261E+00
PHI   ***** ca   sit     1     -12.000  -2.000  12.350   1.000  -.37071395E+00
PHI   ***** ca   sit     1     -12.000  -2.000  12.400   1.000  -.36895511E+00
PHI   ***** ca   sit     1     -12.000  -2.000  12.450   1.000  -.36719641E+00
PHI   ***** ca   sit     1     -12.000  -2.000  12.500   1.000  -.36543775E+00
PHI   ***** ca   sit     1     -12.000  -2.000  12.550   1.000  -.36369371E+00
PHI   ***** ca   sit     1     -12.000  -2.000  12.600   1.000  -.36194971E+00
PHI   ***** ca   sit     1     -12.000  -2.000  12.650   1.000  -.36020553E+00
PHI   ***** ca   sit     1     -12.000  -2.000  12.700   1.000  -.35846153E+00
PHI   ***** ca   sit     1     -12.000  -2.000  12.750   1.000  -.35671753E+00
PHI   ***** ca   sit     1     -12.000  -2.000  12.800   1.000  -.35497347E+00
PHI   ***** ca   sit     1     -12.000  -2.000  12.850   1.000  -.35322943E+00
PHI   ***** ca   sit     1     -12.000  -2.000  12.900   1.000  -.35148528E+00
PHI   ***** ca   sit     1     -12.000  -2.000  12.950   1.000  -.34974128E+00
PHI   ***** ca   sit     1     -12.000  -2.000  13.000   1.000  -.34799725E+00
PHI   ***** ca   sit     1     -12.000  -2.000  13.050   1.000  -.34627870E+00
PHI   ***** ca   sit     1     -12.000  -2.000  13.100   1.000  -.34456015E+00
PHI   ***** ca   sit     1     -12.000  -2.000  13.150   1.000  -.34284145E+00
PHI   ***** ca   sit     1     -12.000  -2.000  13.200   1.000  -.34112293E+00
PHI   ***** ca   sit     1     -12.000  -2.000  13.250   1.000  -.33940434E+00
PHI   ***** ca   sit     1     -12.000  -2.000  13.300   1.000  -.33768582E+00
PHI   ***** ca   sit     1     -12.000  -2.000  13.350   1.000  -.33596724E+00
PHI   ***** ca   sit     1     -12.000  -2.000  13.400   1.000  -.33424857E+00
PHI   ***** ca   sit     1     -12.000  -2.000  13.450   1.000  -.33252999E+00
PHI   ***** ca   sit     1     -12.000  -2.000  13.500   1.000  -.33081144E+00
PHI   ***** ca   sit     1     -12.000  -2.000  13.550   1.000  -.32912755E+00
PHI   ***** ca   sit     1     -12.000  -2.000  13.600   1.000  -.32744390E+00
PHI   ***** ca   sit     1     -12.000  -2.000  13.650   1.000  -.32575998E+00
PHI   ***** ca   sit     1     -12.000  -2.000  13.700   1.000  -.32407632E+00
PHI   ***** ca   sit     1     -12.000  -2.000  13.750   1.000  -.32239237E+00
PHI   ***** ca   sit     1     -12.000  -2.000  13.800   1.000  -.32070848E+00
PHI   ***** ca   sit     1     -12.000  -2.000  13.850   1.000  -.31902483E+00
PHI   ***** ca   sit     1     -12.000  -2.000  13.900   1.000  -.31734094E+00
PHI   ***** ca   sit     1     -12.000  -2.000  13.950   1.000  -.31565729E+00
PHI   ***** ca   sit     1     -12.000  -2.000  14.000   1.000  -.31397337E+00
PHI   ***** ca   sit     1     -12.000  -2.000  14.050   1.000  -.31233194E+00
PHI   ***** ca   sit     1     -12.000  -2.000  14.100   1.000  -.31069079E+00
PHI   ***** ca   sit     1     -12.000  -2.000  14.150   1.000  -.30904934E+00
PHI   ***** ca   sit     1     -12.000  -2.000  14.200   1.000  -.30740818E+00
PHI   ***** ca   sit     1     -12.000  -2.000  14.250   1.000  -.30576679E+00
PHI   ***** ca   sit     1     -12.000  -2.000  14.300   1.000  -.30412534E+00
PHI   ***** ca   sit     1     -12.000  -2.000  14.350   1.000  -.30248418E+00
PHI   ***** ca   sit     1     -12.000  -2.000  14.400   1.000  -.30084276E+00
PHI   ***** ca   sit     1     -12.000  -2.000  14.450   1.000  -.29920161E+00
PHI   ***** ca   sit     1     -12.000  -2.000  14.500   1.000  -.29756021E+00
PHI   ***** ca   sit     1     -12.000  -2.000  14.550   1.000  -.29596746E+00
PHI   ***** ca   sit     1     -12.000  -2.000  14.600   1.000  -.29437494E+00
PHI   ***** ca   sit     1     -12.000  -2.000  14.650   1.000  -.29278216E+00
PHI   ***** ca   sit     1     -12.000  -2.000  14.700   1.000  -.29118967E+00
PHI   ***** ca   sit     1     -12.000  -2.000  14.750   1.000  -.28959689E+00
PHI   ***** ca   sit     1     -12.000  -2.000  14.800   1.000  -.28800413E+00
PHI   ***** ca   sit     1     -12.000  -2.000  14.850   1.000  -.28641161E+00
PHI   ***** ca   sit     1     -12.000  -2.000  14.900   1.000  -.28481886E+00
PHI   ***** ca   sit     1     -12.000  -2.000  14.950   1.000  -.28322634E+00
PHI   ***** ca   sit     1     -12.000  -2.000  15.000   1.000  -.28163359E+00
PHI   ***** ca   sit     1     -12.000  -2.000  15.050   1.000  -.28009436E+00
PHI   ***** ca   sit     1     -12.000  -2.000  15.100   1.000  -.27855536E+00
PHI   ***** ca   sit     1     -12.000  -2.000  15.150   1.000  -.27701613E+00
PHI   ***** ca   sit     1     -12.000  -2.000  15.200   1.000  -.27547711E+00
PHI   ***** ca   sit     1     -12.000  -2.000  15.250   1.000  -.27393788E+00
PHI   ***** ca   sit     1     -12.000  -2.000  15.300   1.000  -.27239862E+00
PHI   ***** ca   sit     1     -12.000  -2.000  15.350   1.000  -.27085963E+00
PHI   ***** ca   sit     1     -12.000  -2.000  15.400   1.000  -.26932040E+00
PHI   ***** ca   sit     1     -12.000  -2.000  15.450   1.000  -.26778141E+00
PHI   ***** ca   sit     1     -12.000  -2.000  15.500   1.000  -.26624215E+00
PHI   ***** ca   sit     1     -12.000  -2.000  15.550   1.000  -.26476008E+00
PHI   ***** ca   sit     1     -12.000  -2.000  15.600   1.000  -.26327822E+00
PHI   ***** ca   sit     1     -12.000  -2.000  15.650   1.000  -.26179615E+00
PHI   ***** ca   sit     1     -12.000  -2.000  15.700   1.000  -.26031429E+00
PHI   ***** ca   sit     1     -12.000  -2.000  15.750   1.000  -.25883219E+00
PHI   ***** ca   sit     1     -12.000  -2.000  15.800   1.000  -.25735012E+00
PHI   ***** ca   sit     1     -12.000  -2.000  15.850   1.000  -.25586826E+00
PHI   ***** ca   sit     1     -12.000  -2.000  15.900   1.000  -.25438619E+00
PHI   ***** ca   sit     1     -12.000  -2.000  15.950   1.000  -.25290433E+00
PHI   ***** ca   sit     1     -12.000  -2.000  16.000   1.000  -.25142226E+00
PHI   ***** ca   sit     1     -12.000  -2.000  16.050   1.000  -.24999982E+00
PHI   ***** ca   sit     1     -12.000  -2.000  16.100   1.000  -.24857759E+00
PHI   ***** ca   sit     1     -12.000  -2.000  16.150   1.000  -.24715520E+00
PHI   ***** ca   sit     1     -12.000  -2.000  16.200   1.000  -.24573298E+00
PHI   ***** ca   sit     1     -12.000  -2.000  16.250   1.000  -.24431057E+00
PHI   ***** ca   sit     1     -12.000  -2.000  16.300   1.000  -.24288814E+00
PHI   ***** ca   sit     1     -12.000  -2.000  16.350   1.000  -.24146593E+00
PHI   ***** ca   sit     1     -12.000  -2.000  16.400   1.000  -.24004351E+00
PHI   ***** ca   sit     1     -12.000  -2.000  16.450   1.000  -.23862131E+00
PHI   ***** ca   sit     1     -12.000  -2.000  16.500   1.000  -.23719887E+00
PHI   ***** ca   sit     1     -12.000  -2.000  16.550   1.000  -.23583771E+00
PHI   ***** ca   sit     1     -12.000  -2.000  16.600   1.000  -.23447675E+00
PHI   ***** ca   sit     1     -12.000  -2.000  16.650   1.000  -.23311558E+00
PHI   ***** ca   sit     1     -12.000  -2.000  16.700   1.000  -.23175462E+00
PHI   ***** ca   sit     1     -12.000  -2.000  16.750   1.000  -.23039345E+00
PHI   ***** ca   sit     1     -12.000  -2.000  16.800   1.000  -.22903229E+00
PHI   ***** ca   sit     1     -12.000  -2.000  16.850   1.000  -.22767133E+00
PHI   ***** ca   sit     1     -12.000  -2.000  16.900   1.000  -.22631016E+00
PHI   ***** ca   sit     1     -12.000  -2.000  16.950   1.000  -.22494920E+00
PHI   ***** ca   sit     1     -12.000  -2.000  17.000   1.000  -.22358803E+00
PHI   ***** ca   sit     1     -12.000  -2.000  17.050   1.000  -.22228885E+00
PHI   ***** ca   sit     1     -12.000  -2.000  17.100   1.000  -.22098982E+00
PHI   ***** ca   sit     1     -12.000  -2.000  17.150   1.000  -.21969064E+00
PHI   ***** ca   sit     1     -12.000  -2.000  17.200   1.000  -.21839163E+00
PHI   ***** ca   sit     1     -12.000  -2.000  17.250   1.000  -.21709245E+00
PHI   ***** ca   sit     1     -12.000  -2.000  17.300   1.000  -.21579327E+00
PHI   ***** ca   sit     1     -12.000  -2.000  17.350   1.000  -.21449426E+00
PHI   ***** ca   sit     1     -12.000  -2.000  17.400   1.000  -.21319507E+00
PHI   ***** ca   sit     1     -12.000  -2.000  17.450   1.000  -.21189605E+00
PHI   ***** ca   sit     1     -12.000  -2.000  17.500   1.000  -.21059687E+00
PHI   ***** ca   sit     1     -12.000  -2.000  17.550   1.000  -.20935974E+00
PHI   ***** ca   sit     1     -12.000  -2.000  17.600   1.000  -.20812280E+00
PHI   ***** ca   sit     1     -12.000  -2.000  17.650   1.000  -.20688567E+00
PHI   ***** ca   sit     1     -12.000  -2.000  17.700   1.000  -.20564872E+00
PHI   ***** ca   sit     1     -12.000  -2.000  17.750   1.000  -.20441158E+00
PHI   ***** ca   sit     1     -12.000  -2.000  17.800   1.000  -.20317446E+00
PHI   ***** ca   sit     1     -12.000  -2.000  17.850   1.000  -.20193753E+00
PHI   ***** ca   sit     1     -12.000  -2.000  17.900   1.000  -.20070037E+00
PHI   ***** ca   sit     1     -12.000  -2.000  17.950   1.000  -.19946344E+00
PHI   ***** ca   sit     1     -12.000  -2.000  18.000   1.000  -.19822630E+00
PHI   ***** ca   sit     1     -12.000  -2.000  18.050   1.000  -.19705071E+00
PHI   ***** ca   sit     1     -12.000  -2.000  18.100   1.000  -.19587526E+00
PHI   ***** ca   sit     1     -12.000  -2.000  18.150   1.000  -.19469965E+00
PHI   ***** ca   sit     1     -12.000  -2.000  18.200   1.000  -.19352423E+00
PHI   ***** ca   sit     1     -12.000  -2.000  18.250   1.000  -.19234860E+00
PHI   ***** ca   sit     1     -12.000  -2.000  18.300   1.000  -.19117299E+00
PHI   ***** ca   sit     1     -12.000  -2.000  18.350   1.000  -.18999755E+00
PHI   ***** ca   sit     1     -12.000  -2.000  18.400   1.000  -.18882196E+00
PHI   ***** ca   sit     1     -12.000  -2.000  18.450   1.000  -.18764651E+00
PHI   ***** ca   sit     1     -12.000  -2.000  18.500   1.000  -.18647090E+00
PHI   ***** ca   sit     1     -12.000  -2.000  18.550   1.000  -.18535580E+00
PHI   ***** ca   sit     1     -12.000  -2.000  18.600   1.000  -.18424086E+00
PHI   ***** ca   sit     1     -12.000  -2.000  18.650   1.000  -.18312576E+00
PHI   ***** ca   sit     1     -12.000  -2.000  18.700   1.000  -.18201081E+00
PHI   ***** ca   sit     1     -12.000  -2.000  18.750   1.000  -.18089572E+00
PHI   ***** ca   sit     1     -12.000  -2.000  18.800   1.000  -.17978062E+00
PHI   ***** ca   sit     1     -12.000  -2.000  18.850   1.000  -.17866568E+00
PHI   ***** ca   sit     1     -12.000  -2.000  18.900   1.000  -.17755058E+00
PHI   ***** ca   sit     1     -12.000  -2.000  18.950   1.000  -.17643565E+00
PHI   ***** ca   sit     1     -12.000  -2.000  19.000   1.000  -.17532055E+00
PHI   ***** ca   sit     1     -12.000  -2.000  19.050   1.000  -.17426458E+00
PHI   ***** ca   sit     1     -12.000  -2.000  19.100   1.000  -.17320879E+00
PHI   ***** ca   sit     1     -12.000  -2.000  19.150   1.000  -.17215282E+00
PHI   ***** ca   sit     1     -12.000  -2.000  19.200   1.000  -.17109703E+00
PHI   ***** ca   sit     1     -12.000  -2.000  19.250   1.000  -.17004105E+00
PHI   ***** ca   sit     1     -12.000  -2.000  19.300   1.000  -.16898508E+00
PHI   ***** ca   sit     1     -12.000  -2.000  19.350   1.000  -.16792929E+00
PHI   ***** ca   sit     1     -12.000  -2.000  19.400   1.000  -.16687332E+00
PHI   ***** ca   sit     1     -12.000  -2.000  19.450   1.000  -.16581754E+00
PHI   ***** ca   sit     1     -12.000   0.000   2.000   1.000  -.77144569E+00
PHI   ***** ca   sit     1     -12.000   0.000   2.050   1.000  -.76041347E+00
PHI   ***** ca   sit     1     -12.000   0.000   2.100   1.000  -.74938136E+00
PHI   ***** ca   sit     1     -12.000   0.000   2.150   1.000  -.73834831E+00
PHI   ***** ca   sit     1     -12.000   0.000   2.200   1.000  -.72731614E+00
PHI   ***** ca   sit     1     -12.000   0.000   2.250   1.000  -.71628392E+00
PHI   ***** ca   sit     1     -12.000   0.000   2.300   1.000  -.70525175E+00
PHI   ***** ca   sit     1     -12.000   0.000   2.350   1.000  -.69421959E+00
PHI   ***** ca   sit     1     -12.000   0.000   2.400   1.000  -.68318659E+00
PHI   ***** ca   sit     1     -12.000   0.000   2.450   1.000  -.67215431E+00
PHI   ***** ca   sit     1     -12.000   0.000   2.500   1.000  -.66112220E+00
PHI   ***** ca   sit     1     -12.000   0.000   2.550   1.000  -.65880650E+00
PHI   ***** ca   sit     1     -12.000   0.000   2.600   1.000  -.65649092E+00
PHI   ***** ca   sit     1     -12.000   0.000   2.650   1.000  -.65417504E+00
PHI   ***** ca   sit     1     -12.000   0.000   2.700   1.000  -.65185940E+00
PHI   ***** ca   sit     1     -12.000   0.000   2.750   1.000  -.64954376E+00
PHI   ***** ca   sit     1     -12.000   0.000   2.800   1.000  -.64722812E+00
PHI   ***** ca   sit     1     -12.000   0.000   2.850   1.000  -.64491248E+00
PHI   ***** ca   sit     1     -12.000   0.000   2.900   1.000  -.64259666E+00
PHI   ***** ca   sit     1     -12.000   0.000   2.950   1.000  -.64028102E+00
PHI   ***** ca   sit     1     -12.000   0.000   3.000   1.000  -.63796538E+00
PHI   ***** ca   sit     1     -12.000   0.000   3.050   1.000  -.63510627E+00
PHI   ***** ca   sit     1     -12.000   0.000   3.100   1.000  -.63224709E+00
PHI   ***** ca   sit     1     -12.000   0.000   3.150   1.000  -.62938774E+00
PHI   ***** ca   sit     1     -12.000   0.000   3.200   1.000  -.62652862E+00
PHI   ***** ca   sit     1     -12.000   0.000   3.250   1.000  -.62366951E+00
PHI   ***** ca   sit     1     -12.000   0.000   3.300   1.000  -.62081039E+00
PHI   ***** ca   sit     1     -12.000   0.000   3.350   1.000  -.61795127E+00
PHI   ***** ca   sit     1     -12.000   0.000   3.400   1.000  -.61509192E+00
PHI   ***** ca   sit     1     -12.000   0.000   3.450   1.000  -.61223280E+00
PHI   ***** ca   sit     1     -12.000   0.000   3.500   1.000  -.60937363E+00
PHI   ***** ca   sit     1     -12.000   0.000   3.550   1.000  -.60467362E+00
PHI   ***** ca   sit     1     -12.000   0.000   3.600   1.000  -.59997368E+00
PHI   ***** ca   sit     1     -12.000   0.000   3.650   1.000  -.59527338E+00
PHI   ***** ca   sit     1     -12.000   0.000   3.700   1.000  -.59057337E+00
PHI   ***** ca   sit     1     -12.000   0.000   3.750   1.000  -.58587337E+00
PHI   ***** ca   sit     1     -12.000   0.000   3.800   1.000  -.58117342E+00
PHI   ***** ca   sit     1     -12.000   0.000   3.850   1.000  -.57647341E+00
PHI   ***** ca   sit     1     -12.000   0.000   3.900   1.000  -.57177305E+00
PHI   ***** ca   sit     1     -12.000   0.000   3.950   1.000  -.56707311E+00
PHI   ***** ca   sit     1     -12.000   0.000   4.000   1.000  -.56237310E+00
PHI   ***** ca   sit     1     -12.000   0.000   4.050   1.000  -.55844951E+00
PHI   ***** ca   sit     1     -12.000   0.000   4.100   1.000  -.55452591E+00
PHI   ***** ca   sit     1     -12.000   0.000   4.150   1.000  -.55060202E+00
PHI   ***** ca   sit     1     -12.000   0.000   4.200   1.000  -.54667842E+00
PHI   ***** ca   sit     1     -12.000   0.000   4.250   1.000  -.54275483E+00
PHI   ***** ca   sit     1     -12.000   0.000   4.300   1.000  -.53883123E+00
PHI   ***** ca   sit     1     -12.000   0.000   4.350   1.000  -.53490764E+00
PHI   ***** ca   sit     1     -12.000   0.000   4.400   1.000  -.53098375E+00
PHI   ***** ca   sit     1     -12.000   0.000   4.450   1.000  -.52706009E+00
PHI   ***** ca   sit     1     -12.000   0.000   4.500   1.000  -.52313650E+00
PHI   ***** ca   sit     1     -12.000   0.000   4.550   1.000  -.52086312E+00
PHI   ***** ca   sit     1     -12.000   0.000   4.600   1.000  -.51858979E+00
PHI   ***** ca   sit     1     -12.000   0.000   4.650   1.000  -.51631618E+00
PHI   ***** ca   sit     1     -12.000   0.000   4.700   1.000  -.51404279E+00
PHI   ***** ca   sit     1     -12.000   0.000   4.750   1.000  -.51176941E+00
PHI   ***** ca   sit     1     -12.000   0.000   4.800   1.000  -.50949603E+00
PHI   ***** ca   sit     1     -12.000   0.000   4.850   1.000  -.50722265E+00
PHI   ***** ca   sit     1     -12.000   0.000   4.900   1.000  -.50494903E+00
PHI   ***** ca   sit     1     -12.000   0.000   4.950   1.000  -.50267565E+00
PHI   ***** ca   sit     1     -12.000   0.000   5.000   1.000  -.50040227E+00
PHI   ***** ca   sit     1     -12.000   0.000   5.050   1.000  -.49926174E+00
PHI   ***** ca   sit     1     -12.000   0.000   5.100   1.000  -.49812120E+00
PHI   ***** ca   sit     1     -12.000   0.000   5.150   1.000  -.49698058E+00
PHI   ***** ca   sit     1     -12.000   0.000   5.200   1.000  -.49584004E+00
PHI   ***** ca   sit     1     -12.000   0.000   5.250   1.000  -.49469948E+00
PHI   ***** ca   sit     1     -12.000   0.000   5.300   1.000  -.49355894E+00
PHI   ***** ca   sit     1     -12.000   0.000   5.350   1.000  -.49241841E+00
PHI   ***** ca   sit     1     -12.000   0.000   5.400   1.000  -.49127778E+00
PHI   ***** ca   sit     1     -12.000   0.000   5.450   1.000  -.49013728E+00
PHI   ***** ca   sit     1     -12.000   0.000   5.500   1.000  -.48899674E+00
PHI   ***** ca   sit     1     -12.000   0.000   5.550   1.000  -.48847625E+00
PHI   ***** ca   sit     1     -12.000   0.000   5.600   1.000  -.48795569E+00
PHI   ***** ca   sit     1     -12.000   0.000   5.650   1.000  -.48743510E+00
PHI   ***** ca   sit     1     -12.000   0.000   5.700   1.000  -.48691463E+00
PHI   ***** ca   sit     1     -12.000   0.000   5.750   1.000  -.48639411E+00
PHI   ***** ca   sit     1     -12.000   0.000   5.800   1.000  -.48587358E+00
PHI   ***** ca   sit     1     -12.000   0.000   5.850   1.000  -.48535305E+00
PHI   ***** ca   sit     1     -12.000   0.000   5.900   1.000  -.48483253E+00
PHI   ***** ca   sit     1     -12.000   0.000   5.950   1.000  -.48431200E+00
PHI   ***** ca   sit     1     -12.000   0.000   6.000   1.000  -.48379147E+00
PHI   ***** ca   sit     1     -12.000   0.000   6.050   1.000  -.48346239E+00
PHI   ***** ca   sit     1     -12.000   0.000   6.100   1.000  -.48313341E+00
PHI   ***** ca   sit     1     -12.000   0.000   6.150   1.000  -.48280433E+00
PHI   ***** ca   sit     1     -12.000   0.000   6.200   1.000  -.48247531E+00
PHI   ***** ca   sit     1     -12.000   0.000   6.250   1.000  -.48214629E+00
PHI   ***** ca   sit     1     -12.000   0.000   6.300   1.000  -.48181728E+00
PHI   ***** ca   sit     1     -12.000   0.000   6.350   1.000  -.48148820E+00
PHI   ***** ca   sit     1     -12.000   0.000   6.400   1.000  -.48115912E+00
PHI   ***** ca   sit     1     -12.000   0.000   6.450   1.000  -.48083013E+00
PHI   ***** ca   sit     1     -12.000   0.000   6.500   1.000  -.48050109E+00
PHI   ***** ca   sit     1     -12.000   0.000   6.550   1.000  -.48017192E+00
PHI   ***** ca   sit     1     -12.000   0.000   6.600   1.000  -.47984269E+00
PHI   ***** ca   sit     1     -12.000   0.000   6.650   1.000  -.47951347E+00
PHI   ***** ca   sit     1     -12.000   0.000   6.700   1.000  -.47918424E+00
PHI   ***** ca   sit     1     -12.000   0.000   6.750   1.000  -.47885507E+00
PHI   ***** ca   sit     1     -12.000   0.000   6.800   1.000  -.47852591E+00
PHI   ***** ca   sit     1     -12.000   0.000   6.850   1.000  -.47819668E+00
PHI   ***** ca   sit     1     -12.000   0.000   6.900   1.000  -.47786745E+00
PHI   ***** ca   sit     1     -12.000   0.000   6.950   1.000  -.47753823E+00
PHI   ***** ca   sit     1     -12.000   0.000   7.000   1.000  -.47720906E+00
PHI   ***** ca   sit     1     -12.000   0.000   7.050   1.000  -.47675678E+00
PHI   ***** ca   sit     1     -12.000   0.000   7.100   1.000  -.47630444E+00
PHI   ***** ca   sit     1     -12.000   0.000   7.150   1.000  -.47585216E+00
PHI   ***** ca   sit     1     -12.000   0.000   7.200   1.000  -.47539982E+00
PHI   ***** ca   sit     1     -12.000   0.000   7.250   1.000  -.47494751E+00
PHI   ***** ca   sit     1     -12.000   0.000   7.300   1.000  -.47449523E+00
PHI   ***** ca   sit     1     -12.000   0.000   7.350   1.000  -.47404289E+00
PHI   ***** ca   sit     1     -12.000   0.000   7.400   1.000  -.47359061E+00
PHI   ***** ca   sit     1     -12.000   0.000   7.450   1.000  -.47313827E+00
PHI   ***** ca   sit     1     -12.000   0.000   7.500   1.000  -.47268599E+00
PHI   ***** ca   sit     1     -12.000   0.000   7.550   1.000  -.47206414E+00
PHI   ***** ca   sit     1     -12.000   0.000   7.600   1.000  -.47144234E+00
PHI   ***** ca   sit     1     -12.000   0.000   7.650   1.000  -.47082043E+00
PHI   ***** ca   sit     1     -12.000   0.000   7.700   1.000  -.47019863E+00
PHI   ***** ca   sit     1     -12.000   0.000   7.750   1.000  -.46957684E+00
PHI   ***** ca   sit     1     -12.000   0.000   7.800   1.000  -.46895498E+00
PHI   ***** ca   sit     1     -12.000   0.000   7.850   1.000  -.46833315E+00
PHI   ***** ca   sit     1     -12.000   0.000   7.900   1.000  -.46771127E+00
PHI   ***** ca   sit     1     -12.000   0.000   7.950   1.000  -.46708947E+00
PHI   ***** ca   sit     1     -12.000   0.000   8.000   1.000  -.46646762E+00
PHI   ***** ca   sit     1     -12.000   0.000   8.050   1.000  -.46566758E+00
PHI   ***** ca   sit     1     -12.000   0.000   8.100   1.000  -.46486747E+00
PHI   ***** ca   sit     1     -12.000   0.000   8.150   1.000  -.46406731E+00
PHI   ***** ca   sit     1     -12.000   0.000   8.200   1.000  -.46326727E+00
PHI   ***** ca   sit     1     -12.000   0.000   8.250   1.000  -.46246719E+00
PHI   ***** ca   sit     1     -12.000   0.000   8.300   1.000  -.46166712E+00
PHI   ***** ca   sit     1     -12.000   0.000   8.350   1.000  -.46086705E+00
PHI   ***** ca   sit     1     -12.000   0.000   8.400   1.000  -.46006691E+00
PHI   ***** ca   sit     1     -12.000   0.000   8.450   1.000  -.45926681E+00
PHI   ***** ca   sit     1     -12.000   0.000   8.500   1.000  -.45846677E+00
PHI   ***** ca   sit     1     -12.000   0.000   8.550   1.000  -.45749828E+00
PHI   ***** ca   sit     1     -12.000   0.000   8.600   1.000  -.45652983E+00
PHI   ***** ca   sit     1     -12.000   0.000   8.650   1.000  -.45556128E+00
PHI   ***** ca   sit     1     -12.000   0.000   8.700   1.000  -.45459279E+00
PHI   ***** ca   sit     1     -12.000   0.000   8.750   1.000  -.45362434E+00
PHI   ***** ca   sit     1     -12.000   0.000   8.800   1.000  -.45265591E+00
PHI   ***** ca   sit     1     -12.000   0.000   8.850   1.000  -.45168743E+00
PHI   ***** ca   sit     1     -12.000   0.000   8.900   1.000  -.45071888E+00
PHI   ***** ca   sit     1     -12.000   0.000   8.950   1.000  -.44975042E+00
PHI   ***** ca   sit     1     -12.000   0.000   9.000   1.000  -.44878194E+00
PHI   ***** ca   sit     1     -12.000   0.000   9.050   1.000  -.44766343E+00
PHI   ***** ca   sit     1     -12.000   0.000   9.100   1.000  -.44654489E+00
PHI   ***** ca   sit     1     -12.000   0.000   9.150   1.000  -.44542629E+00
PHI   ***** ca   sit     1     -12.000   0.000   9.200   1.000  -.44430774E+00
PHI   ***** ca   sit     1     -12.000   0.000   9.250   1.000  -.44318923E+00
PHI   ***** ca   sit     1     -12.000   0.000   9.300   1.000  -.44207069E+00
PHI   ***** ca   sit     1     -12.000   0.000   9.350   1.000  -.44095215E+00
PHI   ***** ca   sit     1     -12.000   0.000   9.400   1.000  -.43983352E+00
PHI   ***** ca   sit     1     -12.000   0.000   9.450   1.000  -.43871501E+00
PHI   ***** ca   sit     1     -12.000   0.000   9.500   1.000  -.43759650E+00
PHI   ***** ca   sit     1     -12.000   0.000   9.550   1.000  -.43635002E+00
PHI   ***** ca   sit     1     -12.000   0.000   9.600   1.000  -.43510354E+00
PHI   ***** ca   sit     1     -12.000   0.000   9.650   1.000  -.43385696E+00
PHI   ***** ca   sit     1     -12.000   0.000   9.700   1.000  -.43261051E+00
PHI   ***** ca   sit     1     -12.000   0.000   9.750   1.000  -.43136400E+00
PHI   ***** ca   sit     1     -12.000   0.000   9.800   1.000  -.43011755E+00
PHI   ***** ca   sit     1     -12.000   0.000   9.850   1.000  -.42887107E+00
PHI   ***** ca   sit     1     -12.000   0.000   9.900   1.000  -.42762449E+00
PHI   ***** ca   sit     1     -12.000   0.000   9.950   1.000  -.42637801E+00
PHI   ***** ca   sit     1     -12.000   0.000  10.000   1.000  -.42513153E+00
PHI   ***** ca   sit     1     -12.000   0.000  10.050   1.000  -.42378020E+00
PHI   ***** ca   sit     1     -12.000   0.000  10.100   1.000  -.42242891E+00
PHI   ***** ca   sit     1     -12.000   0.000  10.150   1.000  -.42107755E+00
PHI   ***** ca   sit     1     -12.000   0.000  10.200   1.000  -.41972625E+00
PHI   ***** ca   sit     1     -12.000   0.000  10.250   1.000  -.41837499E+00
PHI   ***** ca   sit     1     -12.000   0.000  10.300   1.000  -.41702369E+00
PHI   ***** ca   sit     1     -12.000   0.000  10.350   1.000  -.41567239E+00
PHI   ***** ca   sit     1     -12.000   0.000  10.400   1.000  -.41432098E+00
PHI   ***** ca   sit     1     -12.000   0.000  10.450   1.000  -.41296971E+00
PHI   ***** ca   sit     1     -12.000   0.000  10.500   1.000  -.41161841E+00
PHI   ***** ca   sit     1     -12.000   0.000  10.550   1.000  -.41018501E+00
PHI   ***** ca   sit     1     -12.000   0.000  10.600   1.000  -.40875158E+00
PHI   ***** ca   sit     1     -12.000   0.000  10.650   1.000  -.40731806E+00
PHI   ***** ca   sit     1     -12.000   0.000  10.700   1.000  -.40588465E+00
PHI   ***** ca   sit     1     -12.000   0.000  10.750   1.000  -.40445125E+00
PHI   ***** ca   sit     1     -12.000   0.000  10.800   1.000  -.40301785E+00
PHI   ***** ca   sit     1     -12.000   0.000  10.850   1.000  -.40158442E+00
PHI   ***** ca   sit     1     -12.000   0.000  10.900   1.000  -.40015087E+00
PHI   ***** ca   sit     1     -12.000   0.000  10.950   1.000  -.39871746E+00
PHI   ***** ca   sit     1     -12.000   0.000  11.000   1.000  -.39728409E+00
PHI   ***** ca   sit     1     -12.000   0.000  11.050   1.000  -.39578974E+00
PHI   ***** ca   sit     1     -12.000   0.000  11.100   1.000  -.39429542E+00
PHI   ***** ca   sit     1     -12.000   0.000  11.150   1.000  -.39280099E+00
PHI   ***** ca   sit     1     -12.000   0.000  11.200   1.000  -.39130667E+00
PHI   ***** ca   sit     1     -12.000   0.000  11.250   1.000  -.38981235E+00
PHI   ***** ca   sit     1     -12.000   0.000  11.300   1.000  -.38831800E+00
PHI   ***** ca   sit     1     -12.000   0.000  11.350   1.000  -.38682371E+00
PHI   ***** ca   sit     1     -12.000   0.000  11.400   1.000  -.38532928E+00
PHI   ***** ca   sit     1     -12.000   0.000  11.450   1.000  -.38383493E+00
PHI   ***** ca   sit     1     -12.000   0.000  11.500   1.000  -.38234061E+00
PHI   ***** ca   sit     1     -12.000   0.000  11.550   1.000  -.38080502E+00
PHI   ***** ca   sit     1     -12.000   0.000  11.600   1.000  -.37926942E+00
PHI   ***** ca   sit     1     -12.000   0.000  11.650   1.000  -.37773374E+00
PHI   ***** ca   sit     1     -12.000   0.000  11.700   1.000  -.37619811E+00
PHI   ***** ca   sit     1     -12.000   0.000  11.750   1.000  -.37466249E+00
PHI   ***** ca   sit     1     -12.000   0.000  11.800   1.000  -.37312692E+00
PHI   ***** ca   sit     1     -12.000   0.000  11.850   1.000  -.37159133E+00
PHI   ***** ca   sit     1     -12.000   0.000  11.900   1.000  -.37005562E+00
PHI   ***** ca   sit     1     -12.000   0.000  11.950   1.000  -.36851999E+00
PHI   ***** ca   sit     1     -12.000   0.000  12.000   1.000  -.36698440E+00
PHI   ***** ca   sit     1     -12.000   0.000  12.050   1.000  -.36542493E+00
PHI   ***** ca   sit     1     -12.000   0.000  12.100   1.000  -.36386555E+00
PHI   ***** ca   sit     1     -12.000   0.000  12.150   1.000  -.36230597E+00
PHI   ***** ca   sit     1     -12.000   0.000  12.200   1.000  -.36074653E+00
PHI   ***** ca   sit     1     -12.000   0.000  12.250   1.000  -.35918707E+00
PHI   ***** ca   sit     1     -12.000   0.000  12.300   1.000  -.35762763E+00
PHI   ***** ca   sit     1     -12.000   0.000  12.350   1.000  -.35606822E+00
PHI   ***** ca   sit     1     -12.000   0.000  12.400   1.000  -.35450867E+00
PHI   ***** ca   sit     1     -12.000   0.000  12.450   1.000  -.35294923E+00
PHI   ***** ca   sit     1     -12.000   0.000  12.500   1.000  -.35138977E+00
PHI   ***** ca   sit     1     -12.000   0.000  12.550   1.000  -.34982210E+00
PHI   ***** ca   sit     1     -12.000   0.000  12.600   1.000  -.34825438E+00
PHI   ***** ca   sit     1     -12.000   0.000  12.650   1.000  -.34668660E+00
PHI   ***** ca   sit     1     -12.000   0.000  12.700   1.000  -.34511894E+00
PHI   ***** ca   sit     1     -12.000   0.000  12.750   1.000  -.34355122E+00
PHI   ***** ca   sit     1     -12.000   0.000  12.800   1.000  -.34198356E+00
PHI   ***** ca   sit     1     -12.000   0.000  12.850   1.000  -.34041584E+00
PHI   ***** ca   sit     1     -12.000   0.000  12.900   1.000  -.33884805E+00
PHI   ***** ca   sit     1     -12.000   0.000  12.950   1.000  -.33728036E+00
PHI   ***** ca   sit     1     -12.000   0.000  13.000   1.000  -.33571267E+00
PHI   ***** ca   sit     1     -12.000   0.000  13.050   1.000  -.33415020E+00
PHI   ***** ca   sit     1     -12.000   0.000  13.100   1.000  -.33258766E+00
PHI   ***** ca   sit     1     -12.000   0.000  13.150   1.000  -.33102506E+00
PHI   ***** ca   sit     1     -12.000   0.000  13.200   1.000  -.32946253E+00
PHI   ***** ca   sit     1     -12.000   0.000  13.250   1.000  -.32789999E+00
PHI   ***** ca   sit     1     -12.000   0.000  13.300   1.000  -.32633749E+00
PHI   ***** ca   sit     1     -12.000   0.000  13.350   1.000  -.32477501E+00
PHI   ***** ca   sit     1     -12.000   0.000  13.400   1.000  -.32321236E+00
PHI   ***** ca   sit     1     -12.000   0.000  13.450   1.000  -.32164982E+00
PHI   ***** ca   sit     1     -12.000   0.000  13.500   1.000  -.32008734E+00
PHI   ***** ca   sit     1     -12.000   0.000  13.550   1.000  -.31854141E+00
PHI   ***** ca   sit     1     -12.000   0.000  13.600   1.000  -.31699568E+00
PHI   ***** ca   sit     1     -12.000   0.000  13.650   1.000  -.31544974E+00
PHI   ***** ca   sit     1     -12.000   0.000  13.700   1.000  -.31390408E+00
PHI   ***** ca   sit     1     -12.000   0.000  13.750   1.000  -.31235808E+00
PHI   ***** ca   sit     1     -12.000   0.000  13.800   1.000  -.31081215E+00
PHI   ***** ca   sit     1     -12.000   0.000  13.850   1.000  -.30926648E+00
PHI   ***** ca   sit     1     -12.000   0.000  13.900   1.000  -.30772054E+00
PHI   ***** ca   sit     1     -12.000   0.000  13.950   1.000  -.30617481E+00
PHI   ***** ca   sit     1     -12.000   0.000  14.000   1.000  -.30462885E+00
PHI   ***** ca   sit     1     -12.000   0.000  14.050   1.000  -.30310926E+00
PHI   ***** ca   sit     1     -12.000   0.000  14.100   1.000  -.30158991E+00
PHI   ***** ca   sit     1     -12.000   0.000  14.150   1.000  -.30007032E+00
PHI   ***** ca   sit     1     -12.000   0.000  14.200   1.000  -.29855093E+00
PHI   ***** ca   sit     1     -12.000   0.000  14.250   1.000  -.29703137E+00
PHI   ***** ca   sit     1     -12.000   0.000  14.300   1.000  -.29551175E+00
PHI   ***** ca   sit     1     -12.000   0.000  14.350   1.000  -.29399237E+00
PHI   ***** ca   sit     1     -12.000   0.000  14.400   1.000  -.29247281E+00
PHI   ***** ca   sit     1     -12.000   0.000  14.450   1.000  -.29095346E+00
PHI   ***** ca   sit     1     -12.000   0.000  14.500   1.000  -.28943384E+00
PHI   ***** ca   sit     1     -12.000   0.000  14.550   1.000  -.28794858E+00
PHI   ***** ca   sit     1     -12.000   0.000  14.600   1.000  -.28646353E+00
PHI   ***** ca   sit     1     -12.000   0.000  14.650   1.000  -.28497824E+00
PHI   ***** ca   sit     1     -12.000   0.000  14.700   1.000  -.28349316E+00
PHI   ***** ca   sit     1     -12.000   0.000  14.750   1.000  -.28200790E+00
PHI   ***** ca   sit     1     -12.000   0.000  14.800   1.000  -.28052261E+00
PHI   ***** ca   sit     1     -12.000   0.000  14.850   1.000  -.27903756E+00
PHI   ***** ca   sit     1     -12.000   0.000  14.900   1.000  -.27755225E+00
PHI   ***** ca   sit     1     -12.000   0.000  14.950   1.000  -.27606720E+00
PHI   ***** ca   sit     1     -12.000   0.000  15.000   1.000  -.27458194E+00
PHI   ***** ca   sit     1     -12.000   0.000  15.050   1.000  -.27313742E+00
PHI   ***** ca   sit     1     -12.000   0.000  15.100   1.000  -.27169311E+00
PHI   ***** ca   sit     1     -12.000   0.000  15.150   1.000  -.27024859E+00
PHI   ***** ca   sit     1     -12.000   0.000  15.200   1.000  -.26880428E+00
PHI   ***** ca   sit     1     -12.000   0.000  15.250   1.000  -.26735976E+00
PHI   ***** ca   sit     1     -12.000   0.000  15.300   1.000  -.26591524E+00
PHI   ***** ca   sit     1     -12.000   0.000  15.350   1.000  -.26447096E+00
PHI   ***** ca   sit     1     -12.000   0.000  15.400   1.000  -.26302642E+00
PHI   ***** ca   sit     1     -12.000   0.000  15.450   1.000  -.26158211E+00
PHI   ***** ca   sit     1     -12.000   0.000  15.500   1.000  -.26013759E+00
PHI   ***** ca   sit     1     -12.000   0.000  15.550   1.000  -.25873885E+00
PHI   ***** ca   sit     1     -12.000   0.000  15.600   1.000  -.25734028E+00
PHI   ***** ca   sit     1     -12.000   0.000  15.650   1.000  -.25594154E+00
PHI   ***** ca   sit     1     -12.000   0.000  15.700   1.000  -.25454301E+00
PHI   ***** ca   sit     1     -12.000   0.000  15.750   1.000  -.25314426E+00
PHI   ***** ca   sit     1     -12.000   0.000  15.800   1.000  -.25174552E+00
PHI   ***** ca   sit     1     -12.000   0.000  15.850   1.000  -.25034696E+00
PHI   ***** ca   sit     1     -12.000   0.000  15.900   1.000  -.24894822E+00
PHI   ***** ca   sit     1     -12.000   0.000  15.950   1.000  -.24754967E+00
PHI   ***** ca   sit     1     -12.000   0.000  16.000   1.000  -.24615093E+00
PHI   ***** ca   sit     1     -12.000   0.000  16.050   1.000  -.24480177E+00
PHI   ***** ca   sit     1     -12.000   0.000  16.100   1.000  -.24345283E+00
PHI   ***** ca   sit     1     -12.000   0.000  16.150   1.000  -.24210368E+00
PHI   ***** ca   sit     1     -12.000   0.000  16.200   1.000  -.24075472E+00
PHI   ***** ca   sit     1     -12.000   0.000  16.250   1.000  -.23940559E+00
PHI   ***** ca   sit     1     -12.000   0.000  16.300   1.000  -.23805644E+00
PHI   ***** ca   sit     1     -12.000   0.000  16.350   1.000  -.23670746E+00
PHI   ***** ca   sit     1     -12.000   0.000  16.400   1.000  -.23535831E+00
PHI   ***** ca   sit     1     -12.000   0.000  16.450   1.000  -.23400937E+00
PHI   ***** ca   sit     1     -12.000   0.000  16.500   1.000  -.23266022E+00
PHI   ***** ca   sit     1     -12.000   0.000  16.550   1.000  -.23136334E+00
PHI   ***** ca   sit     1     -12.000   0.000  16.600   1.000  -.23006664E+00
PHI   ***** ca   sit     1     -12.000   0.000  16.650   1.000  -.22876976E+00
PHI   ***** ca   sit     1     -12.000   0.000  16.700   1.000  -.22747310E+00
PHI   ***** ca   sit     1     -12.000   0.000  16.750   1.000  -.22617620E+00
PHI   ***** ca   sit     1     -12.000   0.000  16.800   1.000  -.22487931E+00
PHI   ***** ca   sit     1     -12.000   0.000  16.850   1.000  -.22358263E+00
PHI   ***** ca   sit     1     -12.000   0.000  16.900   1.000  -.22228575E+00
PHI   ***** ca   sit     1     -12.000   0.000  16.950   1.000  -.22098905E+00
PHI   ***** ca   sit     1     -12.000   0.000  17.000   1.000  -.21969217E+00
PHI   ***** ca   sit     1     -12.000   0.000  17.050   1.000  -.21844937E+00
PHI   ***** ca   sit     1     -12.000   0.000  17.100   1.000  -.21720675E+00
PHI   ***** ca   sit     1     -12.000   0.000  17.150   1.000  -.21596394E+00
PHI   ***** ca   sit     1     -12.000   0.000  17.200   1.000  -.21472134E+00
PHI   ***** ca   sit     1     -12.000   0.000  17.250   1.000  -.21347854E+00
PHI   ***** ca   sit     1     -12.000   0.000  17.300   1.000  -.21223573E+00
PHI   ***** ca   sit     1     -12.000   0.000  17.350   1.000  -.21099313E+00
PHI   ***** ca   sit     1     -12.000   0.000  17.400   1.000  -.20975031E+00
PHI   ***** ca   sit     1     -12.000   0.000  17.450   1.000  -.20850770E+00
PHI   ***** ca   sit     1     -12.000   0.000  17.500   1.000  -.20726490E+00
PHI   ***** ca   sit     1     -12.000   0.000  17.550   1.000  -.20607707E+00
PHI   ***** ca   sit     1     -12.000   0.000  17.600   1.000  -.20488943E+00
PHI   ***** ca   sit     1     -12.000   0.000  17.650   1.000  -.20370162E+00
PHI   ***** ca   sit     1     -12.000   0.000  17.700   1.000  -.20251399E+00
PHI   ***** ca   sit     1     -12.000   0.000  17.750   1.000  -.20132618E+00
PHI   ***** ca   sit     1     -12.000   0.000  17.800   1.000  -.20013835E+00
PHI   ***** ca   sit     1     -12.000   0.000  17.850   1.000  -.19895072E+00
PHI   ***** ca   sit     1     -12.000   0.000  17.900   1.000  -.19776291E+00
PHI   ***** ca   sit     1     -12.000   0.000  17.950   1.000  -.19657527E+00
PHI   ***** ca   sit     1     -12.000   0.000  18.000   1.000  -.19538744E+00
PHI   ***** ca   sit     1     -12.000   0.000  18.050   1.000  -.19425495E+00
PHI   ***** ca   sit     1     -12.000   0.000  18.100   1.000  -.19312263E+00
PHI   ***** ca   sit     1     -12.000   0.000  18.150   1.000  -.19199014E+00
PHI   ***** ca   sit     1     -12.000   0.000  18.200   1.000  -.19085780E+00
PHI   ***** ca   sit     1     -12.000   0.000  18.250   1.000  -.18972531E+00
PHI   ***** ca   sit     1     -12.000   0.000  18.300   1.000  -.18859279E+00
PHI   ***** ca   sit     1     -12.000   0.000  18.350   1.000  -.18746050E+00
PHI   ***** ca   sit     1     -12.000   0.000  18.400   1.000  -.18632799E+00
PHI   ***** ca   sit     1     -12.000   0.000  18.450   1.000  -.18519565E+00
PHI   ***** ca   sit     1     -12.000   0.000  18.500   1.000  -.18406317E+00
PHI   ***** ca   sit     1     -12.000   0.000  18.550   1.000  -.18298569E+00
PHI   ***** ca   sit     1     -12.000   0.000  18.600   1.000  -.18190841E+00
PHI   ***** ca   sit     1     -12.000   0.000  18.650   1.000  -.18083094E+00
PHI   ***** ca   sit     1     -12.000   0.000  18.700   1.000  -.17975366E+00
PHI   ***** ca   sit     1     -12.000   0.000  18.750   1.000  -.17867619E+00
PHI   ***** ca   sit     1     -12.000   0.000  18.800   1.000  -.17759873E+00
PHI   ***** ca   sit     1     -12.000   0.000  18.850   1.000  -.17652144E+00
PHI   ***** ca   sit     1     -12.000   0.000  18.900   1.000  -.17544398E+00
PHI   ***** ca   sit     1     -12.000   0.000  18.950   1.000  -.17436670E+00
PHI   ***** ca   sit     1     -12.000   0.000  19.000   1.000  -.17328922E+00
PHI   ***** ca   sit     1     -12.000   0.000  19.050   1.000  -.17226602E+00
PHI   ***** ca   sit     1     -12.000   0.000  19.100   1.000  -.17124297E+00
PHI   ***** ca   sit     1     -12.000   0.000  19.150   1.000  -.17021976E+00
PHI   ***** ca   sit     1     -12.000   0.000  19.200   1.000  -.16919670E+00
PHI   ***** ca   sit     1     -12.000   0.000  19.250   1.000  -.16817349E+00
PHI   ***** ca   sit     1     -12.000   0.000  19.300   1.000  -.16715029E+00
PHI   ***** ca   sit     1     -12.000   0.000  19.350   1.000  -.16612723E+00
PHI   ***** ca   sit     1     -12.000   0.000  19.400   1.000  -.16510403E+00
PHI   ***** ca   sit     1     -12.000   0.000  19.450   1.000  -.16408098E+00
PHI   ***** ca   sit     1     -12.000   2.000   2.000   1.000  -.48742735E+00
PHI   ***** ca   sit     1     -12.000   2.000   2.050   1.000  -.47868910E+00
PHI   ***** ca   sit     1     -12.000   2.000   2.100   1.000  -.46995085E+00
PHI   ***** ca   sit     1     -12.000   2.000   2.150   1.000  -.46121189E+00
PHI   ***** ca   sit     1     -12.000   2.000   2.200   1.000  -.45247364E+00
PHI   ***** ca   sit     1     -12.000   2.000   2.250   1.000  -.44373539E+00
PHI   ***** ca   sit     1     -12.000   2.000   2.300   1.000  -.43499714E+00
PHI   ***** ca   sit     1     -12.000   2.000   2.350   1.000  -.42625886E+00
PHI   ***** ca   sit     1     -12.000   2.000   2.400   1.000  -.41751993E+00
PHI   ***** ca   sit     1     -12.000   2.000   2.450   1.000  -.40878168E+00
PHI   ***** ca   sit     1     -12.000   2.000   2.500   1.000  -.40004343E+00
PHI   ***** ca   sit     1     -12.000   2.000   2.550   1.000  -.40107012E+00
PHI   ***** ca   sit     1     -12.000   2.000   2.600   1.000  -.40209681E+00
PHI   ***** ca   sit     1     -12.000   2.000   2.650   1.000  -.40312356E+00
PHI   ***** ca   sit     1     -12.000   2.000   2.700   1.000  -.40415025E+00
PHI   ***** ca   sit     1     -12.000   2.000   2.750   1.000  -.40517694E+00
PHI   ***** ca   sit     1     -12.000   2.000   2.800   1.000  -.40620363E+00
PHI   ***** ca   sit     1     -12.000   2.000   2.850   1.000  -.40723035E+00
PHI   ***** ca   sit     1     -12.000   2.000   2.900   1.000  -.40825710E+00
PHI   ***** ca   sit     1     -12.000   2.000   2.950   1.000  -.40928379E+00
PHI   ***** ca   sit     1     -12.000   2.000   3.000   1.000  -.41031048E+00
PHI   ***** ca   sit     1     -12.000   2.000   3.050   1.000  -.41503045E+00
PHI   ***** ca   sit     1     -12.000   2.000   3.100   1.000  -.41975039E+00
PHI   ***** ca   sit     1     -12.000   2.000   3.150   1.000  -.42447072E+00
PHI   ***** ca   sit     1     -12.000   2.000   3.200   1.000  -.42919070E+00
PHI   ***** ca   sit     1     -12.000   2.000   3.250   1.000  -.43391064E+00
PHI   ***** ca   sit     1     -12.000   2.000   3.300   1.000  -.43863061E+00
PHI   ***** ca   sit     1     -12.000   2.000   3.350   1.000  -.44335061E+00
PHI   ***** ca   sit     1     -12.000   2.000   3.400   1.000  -.44807094E+00
PHI   ***** ca   sit     1     -12.000   2.000   3.450   1.000  -.45279089E+00
PHI   ***** ca   sit     1     -12.000   2.000   3.500   1.000  -.45751086E+00
PHI   ***** ca   sit     1     -12.000   2.000   3.550   1.000  -.46118143E+00
PHI   ***** ca   sit     1     -12.000   2.000   3.600   1.000  -.46485204E+00
PHI   ***** ca   sit     1     -12.000   2.000   3.650   1.000  -.46852291E+00
PHI   ***** ca   sit     1     -12.000   2.000   3.700   1.000  -.47219351E+00
PHI   ***** ca   sit     1     -12.000   2.000   3.750   1.000  -.47586408E+00
PHI   ***** ca   sit     1     -12.000   2.000   3.800   1.000  -.47953466E+00
PHI   ***** ca   sit     1     -12.000   2.000   3.850   1.000  -.48320526E+00
PHI   ***** ca   sit     1     -12.000   2.000   3.900   1.000  -.48687610E+00
PHI   ***** ca   sit     1     -12.000   2.000   3.950   1.000  -.49054673E+00
PHI   ***** ca   sit     1     -12.000   2.000   4.000   1.000  -.49421728E+00
PHI   ***** ca   sit     1     -12.000   2.000   4.050   1.000  -.49583685E+00
PHI   ***** ca   sit     1     -12.000   2.000   4.100   1.000  -.49745643E+00
PHI   ***** ca   sit     1     -12.000   2.000   4.150   1.000  -.49907607E+00
PHI   ***** ca   sit     1     -12.000   2.000   4.200   1.000  -.50069565E+00
PHI   ***** ca   sit     1     -12.000   2.000   4.250   1.000  -.50231516E+00
PHI   ***** ca   sit     1     -12.000   2.000   4.300   1.000  -.50393474E+00
PHI   ***** ca   sit     1     -12.000   2.000   4.350   1.000  -.50555432E+00
PHI   ***** ca   sit     1     -12.000   2.000   4.400   1.000  -.50717396E+00
PHI   ***** ca   sit     1     -12.000   2.000   4.450   1.000  -.50879353E+00
PHI   ***** ca   sit     1     -12.000   2.000   4.500   1.000  -.51041311E+00
PHI   ***** ca   sit     1     -12.000   2.000   4.550   1.000  -.51048779E+00
PHI   ***** ca   sit     1     -12.000   2.000   4.600   1.000  -.51056248E+00
PHI   ***** ca   sit     1     -12.000   2.000   4.650   1.000  -.51063716E+00
PHI   ***** ca   sit     1     -12.000   2.000   4.700   1.000  -.51071191E+00
PHI   ***** ca   sit     1     -12.000   2.000   4.750   1.000  -.51078659E+00
PHI   ***** ca   sit     1     -12.000   2.000   4.800   1.000  -.51086128E+00
PHI   ***** ca   sit     1     -12.000   2.000   4.850   1.000  -.51093596E+00
PHI   ***** ca   sit     1     -12.000   2.000   4.900   1.000  -.51101065E+00
PHI   ***** ca   sit     1     -12.000   2.000   4.950   1.000  -.51108539E+00
PHI   ***** ca   sit     1     -12.000   2.000   5.000   1.000  -.51116008E+00
PHI   ***** ca   sit     1     -12.000   2.000   5.050   1.000  -.51041090E+00
PHI   ***** ca   sit     1     -12.000   2.000   5.100   1.000  -.50966173E+00
PHI   ***** ca   sit     1     -12.000   2.000   5.150   1.000  -.50891256E+00
PHI   ***** ca   sit     1     -12.000   2.000   5.200   1.000  -.50816339E+00
PHI   ***** ca   sit     1     -12.000   2.000   5.250   1.000  -.50741422E+00
PHI   ***** ca   sit     1     -12.000   2.000   5.300   1.000  -.50666511E+00
PHI   ***** ca   sit     1     -12.000   2.000   5.350   1.000  -.50591594E+00
PHI   ***** ca   sit     1     -12.000   2.000   5.400   1.000  -.50516677E+00
PHI   ***** ca   sit     1     -12.000   2.000   5.450   1.000  -.50441766E+00
PHI   ***** ca   sit     1     -12.000   2.000   5.500   1.000  -.50366849E+00
PHI   ***** ca   sit     1     -12.000   2.000   5.550   1.000  -.50263464E+00
PHI   ***** ca   sit     1     -12.000   2.000   5.600   1.000  -.50160080E+00
PHI   ***** ca   sit     1     -12.000   2.000   5.650   1.000  -.50056690E+00
PHI   ***** ca   sit     1     -12.000   2.000   5.700   1.000  -.49953306E+00
PHI   ***** ca   sit     1     -12.000   2.000   5.750   1.000  -.49849924E+00
PHI   ***** ca   sit     1     -12.000   2.000   5.800   1.000  -.49746540E+00
PHI   ***** ca   sit     1     -12.000   2.000   5.850   1.000  -.49643156E+00
PHI   ***** ca   sit     1     -12.000   2.000   5.900   1.000  -.49539763E+00
PHI   ***** ca   sit     1     -12.000   2.000   5.950   1.000  -.49436378E+00
PHI   ***** ca   sit     1     -12.000   2.000   6.000   1.000  -.49332994E+00
PHI   ***** ca   sit     1     -12.000   2.000   6.050   1.000  -.49221662E+00
PHI   ***** ca   sit     1     -12.000   2.000   6.100   1.000  -.49110323E+00
PHI   ***** ca   sit     1     -12.000   2.000   6.150   1.000  -.48998982E+00
PHI   ***** ca   sit     1     -12.000   2.000   6.200   1.000  -.48887649E+00
PHI   ***** ca   sit     1     -12.000   2.000   6.250   1.000  -.48776311E+00
PHI   ***** ca   sit     1     -12.000   2.000   6.300   1.000  -.48664975E+00
PHI   ***** ca   sit     1     -12.000   2.000   6.350   1.000  -.48553640E+00
PHI   ***** ca   sit     1     -12.000   2.000   6.400   1.000  -.48442301E+00
PHI   ***** ca   sit     1     -12.000   2.000   6.450   1.000  -.48330963E+00
PHI   ***** ca   sit     1     -12.000   2.000   6.500   1.000  -.48219630E+00
PHI   ***** ca   sit     1     -12.000   2.000   6.550   1.000  -.48107183E+00
PHI   ***** ca   sit     1     -12.000   2.000   6.600   1.000  -.47994736E+00
PHI   ***** ca   sit     1     -12.000   2.000   6.650   1.000  -.47882280E+00
PHI   ***** ca   sit     1     -12.000   2.000   6.700   1.000  -.47769833E+00
PHI   ***** ca   sit     1     -12.000   2.000   6.750   1.000  -.47657385E+00
PHI   ***** ca   sit     1     -12.000   2.000   6.800   1.000  -.47544941E+00
PHI   ***** ca   sit     1     -12.000   2.000   6.850   1.000  -.47432491E+00
PHI   ***** ca   sit     1     -12.000   2.000   6.900   1.000  -.47320035E+00
PHI   ***** ca   sit     1     -12.000   2.000   6.950   1.000  -.47207594E+00
PHI   ***** ca   sit     1     -12.000   2.000   7.000   1.000  -.47095144E+00
PHI   ***** ca   sit     1     -12.000   2.000   7.050   1.000  -.46982184E+00
PHI   ***** ca   sit     1     -12.000   2.000   7.100   1.000  -.46869215E+00
PHI   ***** ca   sit     1     -12.000   2.000   7.150   1.000  -.46756241E+00
PHI   ***** ca   sit     1     -12.000   2.000   7.200   1.000  -.46643281E+00
PHI   ***** ca   sit     1     -12.000   2.000   7.250   1.000  -.46530312E+00
PHI   ***** ca   sit     1     -12.000   2.000   7.300   1.000  -.46417353E+00
PHI   ***** ca   sit     1     -12.000   2.000   7.350   1.000  -.46304384E+00
PHI   ***** ca   sit     1     -12.000   2.000   7.400   1.000  -.46191412E+00
PHI   ***** ca   sit     1     -12.000   2.000   7.450   1.000  -.46078449E+00
PHI   ***** ca   sit     1     -12.000   2.000   7.500   1.000  -.45965487E+00
PHI   ***** ca   sit     1     -12.000   2.000   7.550   1.000  -.45850641E+00
PHI   ***** ca   sit     1     -12.000   2.000   7.600   1.000  -.45735785E+00
PHI   ***** ca   sit     1     -12.000   2.000   7.650   1.000  -.45620927E+00
PHI   ***** ca   sit     1     -12.000   2.000   7.700   1.000  -.45506081E+00
PHI   ***** ca   sit     1     -12.000   2.000   7.750   1.000  -.45391232E+00
PHI   ***** ca   sit     1     -12.000   2.000   7.800   1.000  -.45276383E+00
PHI   ***** ca   sit     1     -12.000   2.000   7.850   1.000  -.45161536E+00
PHI   ***** ca   sit     1     -12.000   2.000   7.900   1.000  -.45046675E+00
PHI   ***** ca   sit     1     -12.000   2.000   7.950   1.000  -.44931823E+00
PHI   ***** ca   sit     1     -12.000   2.000   8.000   1.000  -.44816977E+00
PHI   ***** ca   sit     1     -12.000   2.000   8.050   1.000  -.44698799E+00
PHI   ***** ca   sit     1     -12.000   2.000   8.100   1.000  -.44580621E+00
PHI   ***** ca   sit     1     -12.000   2.000   8.150   1.000  -.44462433E+00
PHI   ***** ca   sit     1     -12.000   2.000   8.200   1.000  -.44344249E+00
PHI   ***** ca   sit     1     -12.000   2.000   8.250   1.000  -.44226071E+00
PHI   ***** ca   sit     1     -12.000   2.000   8.300   1.000  -.44107893E+00
PHI   ***** ca   sit     1     -12.000   2.000   8.350   1.000  -.43989712E+00
PHI   ***** ca   sit     1     -12.000   2.000   8.400   1.000  -.43871522E+00
PHI   ***** ca   sit     1     -12.000   2.000   8.450   1.000  -.43753344E+00
PHI   ***** ca   sit     1     -12.000   2.000   8.500   1.000  -.43635166E+00
PHI   ***** ca   sit     1     -12.000   2.000   8.550   1.000  -.43512726E+00
PHI   ***** ca   sit     1     -12.000   2.000   8.600   1.000  -.43390283E+00
PHI   ***** ca   sit     1     -12.000   2.000   8.650   1.000  -.43267834E+00
PHI   ***** ca   sit     1     -12.000   2.000   8.700   1.000  -.43145391E+00
PHI   ***** ca   sit     1     -12.000   2.000   8.750   1.000  -.43022954E+00
PHI   ***** ca   sit     1     -12.000   2.000   8.800   1.000  -.42900515E+00
PHI   ***** ca   sit     1     -12.000   2.000   8.850   1.000  -.42778072E+00
PHI   ***** ca   sit     1     -12.000   2.000   8.900   1.000  -.42655623E+00
PHI   ***** ca   sit     1     -12.000   2.000   8.950   1.000  -.42533180E+00
PHI   ***** ca   sit     1     -12.000   2.000   9.000   1.000  -.42410743E+00
PHI   ***** ca   sit     1     -12.000   2.000   9.050   1.000  -.42283690E+00
PHI   ***** ca   sit     1     -12.000   2.000   9.100   1.000  -.42156637E+00
PHI   ***** ca   sit     1     -12.000   2.000   9.150   1.000  -.42029577E+00
PHI   ***** ca   sit     1     -12.000   2.000   9.200   1.000  -.41902527E+00
PHI   ***** ca   sit     1     -12.000   2.000   9.250   1.000  -.41775474E+00
PHI   ***** ca   sit     1     -12.000   2.000   9.300   1.000  -.41648424E+00
PHI   ***** ca   sit     1     -12.000   2.000   9.350   1.000  -.41521370E+00
PHI   ***** ca   sit     1     -12.000   2.000   9.400   1.000  -.41394311E+00
PHI   ***** ca   sit     1     -12.000   2.000   9.450   1.000  -.41267258E+00
PHI   ***** ca   sit     1     -12.000   2.000   9.500   1.000  -.41140208E+00
PHI   ***** ca   sit     1     -12.000   2.000   9.550   1.000  -.41008684E+00
PHI   ***** ca   sit     1     -12.000   2.000   9.600   1.000  -.40877160E+00
PHI   ***** ca   sit     1     -12.000   2.000   9.650   1.000  -.40745622E+00
PHI   ***** ca   sit     1     -12.000   2.000   9.700   1.000  -.40614101E+00
PHI   ***** ca   sit     1     -12.000   2.000   9.750   1.000  -.40482578E+00
PHI   ***** ca   sit     1     -12.000   2.000   9.800   1.000  -.40351054E+00
PHI   ***** ca   sit     1     -12.000   2.000   9.850   1.000  -.40219527E+00
PHI   ***** ca   sit     1     -12.000   2.000   9.900   1.000  -.40087992E+00
PHI   ***** ca   sit     1     -12.000   2.000   9.950   1.000  -.39956468E+00
PHI   ***** ca   sit     1     -12.000   2.000  10.000   1.000  -.39824948E+00
PHI   ***** ca   sit     1     -12.000   2.000  10.050   1.000  -.39689434E+00
PHI   ***** ca   sit     1     -12.000   2.000  10.100   1.000  -.39553919E+00
PHI   ***** ca   sit     1     -12.000   2.000  10.150   1.000  -.39418396E+00
PHI   ***** ca   sit     1     -12.000   2.000  10.200   1.000  -.39282882E+00
PHI   ***** ca   sit     1     -12.000   2.000  10.250   1.000  -.39147371E+00
PHI   ***** ca   sit     1     -12.000   2.000  10.300   1.000  -.39011857E+00
PHI   ***** ca   sit     1     -12.000   2.000  10.350   1.000  -.38876349E+00
PHI   ***** ca   sit     1     -12.000   2.000  10.400   1.000  -.38740826E+00
PHI   ***** ca   sit     1     -12.000   2.000  10.450   1.000  -.38605312E+00
PHI   ***** ca   sit     1     -12.000   2.000  10.500   1.000  -.38469797E+00
PHI   ***** ca   sit     1     -12.000   2.000  10.550   1.000  -.38331005E+00
PHI   ***** ca   sit     1     -12.000   2.000  10.600   1.000  -.38192210E+00
PHI   ***** ca   sit     1     -12.000   2.000  10.650   1.000  -.38053405E+00
PHI   ***** ca   sit     1     -12.000   2.000  10.700   1.000  -.37914610E+00
PHI   ***** ca   sit     1     -12.000   2.000  10.750   1.000  -.37775815E+00
PHI   ***** ca   sit     1     -12.000   2.000  10.800   1.000  -.37637019E+00
PHI   ***** ca   sit     1     -12.000   2.000  10.850   1.000  -.37498230E+00
PHI   ***** ca   sit     1     -12.000   2.000  10.900   1.000  -.37359422E+00
PHI   ***** ca   sit     1     -12.000   2.000  10.950   1.000  -.37220630E+00
PHI   ***** ca   sit     1     -12.000   2.000  11.000   1.000  -.37081838E+00
PHI   ***** ca   sit     1     -12.000   2.000  11.050   1.000  -.36940604E+00
PHI   ***** ca   sit     1     -12.000   2.000  11.100   1.000  -.36799371E+00
PHI   ***** ca   sit     1     -12.000   2.000  11.150   1.000  -.36658123E+00
PHI   ***** ca   sit     1     -12.000   2.000  11.200   1.000  -.36516893E+00
PHI   ***** ca   sit     1     -12.000   2.000  11.250   1.000  -.36375657E+00
PHI   ***** ca   sit     1     -12.000   2.000  11.300   1.000  -.36234424E+00
PHI   ***** ca   sit     1     -12.000   2.000  11.350   1.000  -.36093190E+00
PHI   ***** ca   sit     1     -12.000   2.000  11.400   1.000  -.35951945E+00
PHI   ***** ca   sit     1     -12.000   2.000  11.450   1.000  -.35810712E+00
PHI   ***** ca   sit     1     -12.000   2.000  11.500   1.000  -.35669479E+00
PHI   ***** ca   sit     1     -12.000   2.000  11.550   1.000  -.35526714E+00
PHI   ***** ca   sit     1     -12.000   2.000  11.600   1.000  -.35383949E+00
PHI   ***** ca   sit     1     -12.000   2.000  11.650   1.000  -.35241172E+00
PHI   ***** ca   sit     1     -12.000   2.000  11.700   1.000  -.35098407E+00
PHI   ***** ca   sit     1     -12.000   2.000  11.750   1.000  -.34955639E+00
PHI   ***** ca   sit     1     -12.000   2.000  11.800   1.000  -.34812877E+00
PHI   ***** ca   sit     1     -12.000   2.000  11.850   1.000  -.34670106E+00
PHI   ***** ca   sit     1     -12.000   2.000  11.900   1.000  -.34527332E+00
PHI   ***** ca   sit     1     -12.000   2.000  11.950   1.000  -.34384564E+00
PHI   ***** ca   sit     1     -12.000   2.000  12.000   1.000  -.34241799E+00
PHI   ***** ca   sit     1     -12.000   2.000  12.050   1.000  -.34098402E+00
PHI   ***** ca   sit     1     -12.000   2.000  12.100   1.000  -.33955005E+00
PHI   ***** ca   sit     1     -12.000   2.000  12.150   1.000  -.33811599E+00
PHI   ***** ca   sit     1     -12.000   2.000  12.200   1.000  -.33668205E+00
PHI   ***** ca   sit     1     -12.000   2.000  12.250   1.000  -.33524805E+00
PHI   ***** ca   sit     1     -12.000   2.000  12.300   1.000  -.33381408E+00
PHI   ***** ca   sit     1     -12.000   2.000  12.350   1.000  -.33238015E+00
PHI   ***** ca   sit     1     -12.000   2.000  12.400   1.000  -.33094606E+00
PHI   ***** ca   sit     1     -12.000   2.000  12.450   1.000  -.32951212E+00
PHI   ***** ca   sit     1     -12.000   2.000  12.500   1.000  -.32807815E+00
PHI   ***** ca   sit     1     -12.000   2.000  12.550   1.000  -.32664669E+00
PHI   ***** ca   sit     1     -12.000   2.000  12.600   1.000  -.32521522E+00
PHI   ***** ca   sit     1     -12.000   2.000  12.650   1.000  -.32378367E+00
PHI   ***** ca   sit     1     -12.000   2.000  12.700   1.000  -.32235220E+00
PHI   ***** ca   sit     1     -12.000   2.000  12.750   1.000  -.32092074E+00
PHI   ***** ca   sit     1     -12.000   2.000  12.800   1.000  -.31948927E+00
PHI   ***** ca   sit     1     -12.000   2.000  12.850   1.000  -.31805781E+00
PHI   ***** ca   sit     1     -12.000   2.000  12.900   1.000  -.31662625E+00
PHI   ***** ca   sit     1     -12.000   2.000  12.950   1.000  -.31519479E+00
PHI   ***** ca   sit     1     -12.000   2.000  13.000   1.000  -.31376332E+00
PHI   ***** ca   sit     1     -12.000   2.000  13.050   1.000  -.31234261E+00
PHI   ***** ca   sit     1     -12.000   2.000  13.100   1.000  -.31092188E+00
PHI   ***** ca   sit     1     -12.000   2.000  13.150   1.000  -.30950108E+00
PHI   ***** ca   sit     1     -12.000   2.000  13.200   1.000  -.30808035E+00
PHI   ***** ca   sit     1     -12.000   2.000  13.250   1.000  -.30665964E+00
PHI   ***** ca   sit     1     -12.000   2.000  13.300   1.000  -.30523893E+00
PHI   ***** ca   sit     1     -12.000   2.000  13.350   1.000  -.30381820E+00
PHI   ***** ca   sit     1     -12.000   2.000  13.400   1.000  -.30239740E+00
PHI   ***** ca   sit     1     -12.000   2.000  13.450   1.000  -.30097666E+00
PHI   ***** ca   sit     1     -12.000   2.000  13.500   1.000  -.29955596E+00
PHI   ***** ca   sit     1     -12.000   2.000  13.550   1.000  -.29815322E+00
PHI   ***** ca   sit     1     -12.000   2.000  13.600   1.000  -.29675072E+00
PHI   ***** ca   sit     1     -12.000   2.000  13.650   1.000  -.29534802E+00
PHI   ***** ca   sit     1     -12.000   2.000  13.700   1.000  -.29394552E+00
PHI   ***** ca   sit     1     -12.000   2.000  13.750   1.000  -.29254282E+00
PHI   ***** ca   sit     1     -12.000   2.000  13.800   1.000  -.29114011E+00
PHI   ***** ca   sit     1     -12.000   2.000  13.850   1.000  -.28973758E+00
PHI   ***** ca   sit     1     -12.000   2.000  13.900   1.000  -.28833488E+00
PHI   ***** ca   sit     1     -12.000   2.000  13.950   1.000  -.28693238E+00
PHI   ***** ca   sit     1     -12.000   2.000  14.000   1.000  -.28552967E+00
PHI   ***** ca   sit     1     -12.000   2.000  14.050   1.000  -.28415176E+00
PHI   ***** ca   sit     1     -12.000   2.000  14.100   1.000  -.28277406E+00
PHI   ***** ca   sit     1     -12.000   2.000  14.150   1.000  -.28139612E+00
PHI   ***** ca   sit     1     -12.000   2.000  14.200   1.000  -.28001845E+00
PHI   ***** ca   sit     1     -12.000   2.000  14.250   1.000  -.27864054E+00
PHI   ***** ca   sit     1     -12.000   2.000  14.300   1.000  -.27726263E+00
PHI   ***** ca   sit     1     -12.000   2.000  14.350   1.000  -.27588493E+00
PHI   ***** ca   sit     1     -12.000   2.000  14.400   1.000  -.27450699E+00
PHI   ***** ca   sit     1     -12.000   2.000  14.450   1.000  -.27312931E+00
PHI   ***** ca   sit     1     -12.000   2.000  14.500   1.000  -.27175140E+00
PHI   ***** ca   sit     1     -12.000   2.000  14.550   1.000  -.27040401E+00
PHI   ***** ca   sit     1     -12.000   2.000  14.600   1.000  -.26905680E+00
PHI   ***** ca   sit     1     -12.000   2.000  14.650   1.000  -.26770943E+00
PHI   ***** ca   sit     1     -12.000   2.000  14.700   1.000  -.26636222E+00
PHI   ***** ca   sit     1     -12.000   2.000  14.750   1.000  -.26501483E+00
PHI   ***** ca   sit     1     -12.000   2.000  14.800   1.000  -.26366743E+00
PHI   ***** ca   sit     1     -12.000   2.000  14.850   1.000  -.26232025E+00
PHI   ***** ca   sit     1     -12.000   2.000  14.900   1.000  -.26097286E+00
PHI   ***** ca   sit     1     -12.000   2.000  14.950   1.000  -.25962564E+00
PHI   ***** ca   sit     1     -12.000   2.000  15.000   1.000  -.25827825E+00
PHI   ***** ca   sit     1     -12.000   2.000  15.050   1.000  -.25696620E+00
PHI   ***** ca   sit     1     -12.000   2.000  15.100   1.000  -.25565434E+00
PHI   ***** ca   sit     1     -12.000   2.000  15.150   1.000  -.25434229E+00
PHI   ***** ca   sit     1     -12.000   2.000  15.200   1.000  -.25303042E+00
PHI   ***** ca   sit     1     -12.000   2.000  15.250   1.000  -.25171837E+00
PHI   ***** ca   sit     1     -12.000   2.000  15.300   1.000  -.25040632E+00
PHI   ***** ca   sit     1     -12.000   2.000  15.350   1.000  -.24909447E+00
PHI   ***** ca   sit     1     -12.000   2.000  15.400   1.000  -.24778241E+00
PHI   ***** ca   sit     1     -12.000   2.000  15.450   1.000  -.24647056E+00
PHI   ***** ca   sit     1     -12.000   2.000  15.500   1.000  -.24515849E+00
PHI   ***** ca   sit     1     -12.000   2.000  15.550   1.000  -.24388570E+00
PHI   ***** ca   sit     1     -12.000   2.000  15.600   1.000  -.24261311E+00
PHI   ***** ca   sit     1     -12.000   2.000  15.650   1.000  -.24134032E+00
PHI   ***** ca   sit     1     -12.000   2.000  15.700   1.000  -.24006769E+00
PHI   ***** ca   sit     1     -12.000   2.000  15.750   1.000  -.23879491E+00
PHI   ***** ca   sit     1     -12.000   2.000  15.800   1.000  -.23752213E+00
PHI   ***** ca   sit     1     -12.000   2.000  15.850   1.000  -.23624951E+00
PHI   ***** ca   sit     1     -12.000   2.000  15.900   1.000  -.23497671E+00
PHI   ***** ca   sit     1     -12.000   2.000  15.950   1.000  -.23370411E+00
PHI   ***** ca   sit     1     -12.000   2.000  16.000   1.000  -.23243131E+00
PHI   ***** ca   sit     1     -12.000   2.000  16.050   1.000  -.23120086E+00
PHI   ***** ca   sit     1     -12.000   2.000  16.100   1.000  -.22997062E+00
PHI   ***** ca   sit     1     -12.000   2.000  16.150   1.000  -.22874019E+00
PHI   ***** ca   sit     1     -12.000   2.000  16.200   1.000  -.22750993E+00
PHI   ***** ca   sit     1     -12.000   2.000  16.250   1.000  -.22627948E+00
PHI   ***** ca   sit     1     -12.000   2.000  16.300   1.000  -.22504905E+00
PHI   ***** ca   sit     1     -12.000   2.000  16.350   1.000  -.22381879E+00
PHI   ***** ca   sit     1     -12.000   2.000  16.400   1.000  -.22258835E+00
PHI   ***** ca   sit     1     -12.000   2.000  16.450   1.000  -.22135811E+00
PHI   ***** ca   sit     1     -12.000   2.000  16.500   1.000  -.22012767E+00
PHI   ***** ca   sit     1     -12.000   2.000  16.550   1.000  -.21894196E+00
PHI   ***** ca   sit     1     -12.000   2.000  16.600   1.000  -.21775641E+00
PHI   ***** ca   sit     1     -12.000   2.000  16.650   1.000  -.21657071E+00
PHI   ***** ca   sit     1     -12.000   2.000  16.700   1.000  -.21538517E+00
PHI   ***** ca   sit     1     -12.000   2.000  16.750   1.000  -.21419944E+00
PHI   ***** ca   sit     1     -12.000   2.000  16.800   1.000  -.21301371E+00
PHI   ***** ca   sit     1     -12.000   2.000  16.850   1.000  -.21182819E+00
PHI   ***** ca   sit     1     -12.000   2.000  16.900   1.000  -.21064247E+00
PHI   ***** ca   sit     1     -12.000   2.000  16.950   1.000  -.20945692E+00
PHI   ***** ca   sit     1     -12.000   2.000  17.000   1.000  -.20827122E+00
PHI   ***** ca   sit     1     -12.000   2.000  17.050   1.000  -.20713182E+00
PHI   ***** ca   sit     1     -12.000   2.000  17.100   1.000  -.20599261E+00
PHI   ***** ca   sit     1     -12.000   2.000  17.150   1.000  -.20485321E+00
PHI   ***** ca   sit     1     -12.000   2.000  17.200   1.000  -.20371400E+00
PHI   ***** ca   sit     1     -12.000   2.000  17.250   1.000  -.20257461E+00
PHI   ***** ca   sit     1     -12.000   2.000  17.300   1.000  -.20143521E+00
PHI   ***** ca   sit     1     -12.000   2.000  17.350   1.000  -.20029600E+00
PHI   ***** ca   sit     1     -12.000   2.000  17.400   1.000  -.19915661E+00
PHI   ***** ca   sit     1     -12.000   2.000  17.450   1.000  -.19801739E+00
PHI   ***** ca   sit     1     -12.000   2.000  17.500   1.000  -.19687800E+00
PHI   ***** ca   sit     1     -12.000   2.000  17.550   1.000  -.19578595E+00
PHI   ***** ca   sit     1     -12.000   2.000  17.600   1.000  -.19469409E+00
PHI   ***** ca   sit     1     -12.000   2.000  17.650   1.000  -.19360204E+00
PHI   ***** ca   sit     1     -12.000   2.000  17.700   1.000  -.19251019E+00
PHI   ***** ca   sit     1     -12.000   2.000  17.750   1.000  -.19141816E+00
PHI   ***** ca   sit     1     -12.000   2.000  17.800   1.000  -.19032611E+00
PHI   ***** ca   sit     1     -12.000   2.000  17.850   1.000  -.18923424E+00
PHI   ***** ca   sit     1     -12.000   2.000  17.900   1.000  -.18814221E+00
PHI   ***** ca   sit     1     -12.000   2.000  17.950   1.000  -.18705034E+00
PHI   ***** ca   sit     1     -12.000   2.000  18.000   1.000  -.18595830E+00
PHI   ***** ca   sit     1     -12.000   2.000  18.050   1.000  -.18491413E+00
PHI   ***** ca   sit     1     -12.000   2.000  18.100   1.000  -.18387012E+00
PHI   ***** ca   sit     1     -12.000   2.000  18.150   1.000  -.18282595E+00
PHI   ***** ca   sit     1     -12.000   2.000  18.200   1.000  -.18178193E+00
PHI   ***** ca   sit     1     -12.000   2.000  18.250   1.000  -.18073776E+00
PHI   ***** ca   sit     1     -12.000   2.000  18.300   1.000  -.17969359E+00
PHI   ***** ca   sit     1     -12.000   2.000  18.350   1.000  -.17864957E+00
PHI   ***** ca   sit     1     -12.000   2.000  18.400   1.000  -.17760541E+00
PHI   ***** ca   sit     1     -12.000   2.000  18.450   1.000  -.17656140E+00
PHI   ***** ca   sit     1     -12.000   2.000  18.500   1.000  -.17551723E+00
PHI   ***** ca   sit     1     -12.000   2.000  18.550   1.000  -.17452088E+00
PHI   ***** ca   sit     1     -12.000   2.000  18.600   1.000  -.17352469E+00
PHI   ***** ca   sit     1     -12.000   2.000  18.650   1.000  -.17252834E+00
PHI   ***** ca   sit     1     -12.000   2.000  18.700   1.000  -.17153214E+00
PHI   ***** ca   sit     1     -12.000   2.000  18.750   1.000  -.17053580E+00
PHI   ***** ca   sit     1     -12.000   2.000  18.800   1.000  -.16953945E+00
PHI   ***** ca   sit     1     -12.000   2.000  18.850   1.000  -.16854326E+00
PHI   ***** ca   sit     1     -12.000   2.000  18.900   1.000  -.16754691E+00
PHI   ***** ca   sit     1     -12.000   2.000  18.950   1.000  -.16655073E+00
PHI   ***** ca   sit     1     -12.000   2.000  19.000   1.000  -.16555437E+00
PHI   ***** ca   sit     1     -12.000   2.000  19.050   1.000  -.16460548E+00
PHI   ***** ca   sit     1     -12.000   2.000  19.100   1.000  -.16365674E+00
PHI   ***** ca   sit     1     -12.000   2.000  19.150   1.000  -.16270787E+00
PHI   ***** ca   sit     1     -12.000   2.000  19.200   1.000  -.16175914E+00
PHI   ***** ca   sit     1     -12.000   2.000  19.250   1.000  -.16081023E+00
PHI   ***** ca   sit     1     -12.000   2.000  19.300   1.000  -.15986136E+00
PHI   ***** ca   sit     1     -12.000   2.000  19.350   1.000  -.15891263E+00
PHI   ***** ca   sit     1     -12.000   2.000  19.400   1.000  -.15796372E+00
PHI   ***** ca   sit     1     -12.000   2.000  19.450   1.000  -.15701498E+00
PHI   ***** ca   sit     1     -12.000   4.000   2.000   1.000  -.62635404E+00
PHI   ***** ca   sit     1     -12.000   4.000   2.050   1.000  -.62428433E+00
PHI   ***** ca   sit     1     -12.000   4.000   2.100   1.000  -.62221456E+00
PHI   ***** ca   sit     1     -12.000   4.000   2.150   1.000  -.62014461E+00
PHI   ***** ca   sit     1     -12.000   4.000   2.200   1.000  -.61807489E+00
PHI   ***** ca   sit     1     -12.000   4.000   2.250   1.000  -.61600518E+00
PHI   ***** ca   sit     1     -12.000   4.000   2.300   1.000  -.61393541E+00
PHI   ***** ca   sit     1     -12.000   4.000   2.350   1.000  -.61186564E+00
PHI   ***** ca   sit     1     -12.000   4.000   2.400   1.000  -.60979575E+00
PHI   ***** ca   sit     1     -12.000   4.000   2.450   1.000  -.60772604E+00
PHI   ***** ca   sit     1     -12.000   4.000   2.500   1.000  -.60565627E+00
PHI   ***** ca   sit     1     -12.000   4.000   2.550   1.000  -.60404980E+00
PHI   ***** ca   sit     1     -12.000   4.000   2.600   1.000  -.60244334E+00
PHI   ***** ca   sit     1     -12.000   4.000   2.650   1.000  -.60083675E+00
PHI   ***** ca   sit     1     -12.000   4.000   2.700   1.000  -.59923029E+00
PHI   ***** ca   sit     1     -12.000   4.000   2.750   1.000  -.59762383E+00
PHI   ***** ca   sit     1     -12.000   4.000   2.800   1.000  -.59601742E+00
PHI   ***** ca   sit     1     -12.000   4.000   2.850   1.000  -.59441096E+00
PHI   ***** ca   sit     1     -12.000   4.000   2.900   1.000  -.59280437E+00
PHI   ***** ca   sit     1     -12.000   4.000   2.950   1.000  -.59119785E+00
PHI   ***** ca   sit     1     -12.000   4.000   3.000   1.000  -.58959144E+00
PHI   ***** ca   sit     1     -12.000   4.000   3.050   1.000  -.58814853E+00
PHI   ***** ca   sit     1     -12.000   4.000   3.100   1.000  -.58670563E+00
PHI   ***** ca   sit     1     -12.000   4.000   3.150   1.000  -.58526266E+00
PHI   ***** ca   sit     1     -12.000   4.000   3.200   1.000  -.58381981E+00
PHI   ***** ca   sit     1     -12.000   4.000   3.250   1.000  -.58237690E+00
PHI   ***** ca   sit     1     -12.000   4.000   3.300   1.000  -.58093399E+00
PHI   ***** ca   sit     1     -12.000   4.000   3.350   1.000  -.57949108E+00
PHI   ***** ca   sit     1     -12.000   4.000   3.400   1.000  -.57804811E+00
PHI   ***** ca   sit     1     -12.000   4.000   3.450   1.000  -.57660520E+00
PHI   ***** ca   sit     1     -12.000   4.000   3.500   1.000  -.57516229E+00
PHI   ***** ca   sit     1     -12.000   4.000   3.550   1.000  -.57362854E+00
PHI   ***** ca   sit     1     -12.000   4.000   3.600   1.000  -.57209480E+00
PHI   ***** ca   sit     1     -12.000   4.000   3.650   1.000  -.57056093E+00
PHI   ***** ca   sit     1     -12.000   4.000   3.700   1.000  -.56902719E+00
PHI   ***** ca   sit     1     -12.000   4.000   3.750   1.000  -.56749344E+00
PHI   ***** ca   sit     1     -12.000   4.000   3.800   1.000  -.56595969E+00
PHI   ***** ca   sit     1     -12.000   4.000   3.850   1.000  -.56442589E+00
PHI   ***** ca   sit     1     -12.000   4.000   3.900   1.000  -.56289202E+00
PHI   ***** ca   sit     1     -12.000   4.000   3.950   1.000  -.56135827E+00
PHI   ***** ca   sit     1     -12.000   4.000   4.000   1.000  -.55982453E+00
PHI   ***** ca   sit     1     -12.000   4.000   4.050   1.000  -.55811942E+00
PHI   ***** ca   sit     1     -12.000   4.000   4.100   1.000  -.55641431E+00
PHI   ***** ca   sit     1     -12.000   4.000   4.150   1.000  -.55470896E+00
PHI   ***** ca   sit     1     -12.000   4.000   4.200   1.000  -.55300391E+00
PHI   ***** ca   sit     1     -12.000   4.000   4.250   1.000  -.55129874E+00
PHI   ***** ca   sit     1     -12.000   4.000   4.300   1.000  -.54959363E+00
PHI   ***** ca   sit     1     -12.000   4.000   4.350   1.000  -.54788846E+00
PHI   ***** ca   sit     1     -12.000   4.000   4.400   1.000  -.54618323E+00
PHI   ***** ca   sit     1     -12.000   4.000   4.450   1.000  -.54447806E+00
PHI   ***** ca   sit     1     -12.000   4.000   4.500   1.000  -.54277295E+00
PHI   ***** ca   sit     1     -12.000   4.000   4.550   1.000  -.54092938E+00
PHI   ***** ca   sit     1     -12.000   4.000   4.600   1.000  -.53908581E+00
PHI   ***** ca   sit     1     -12.000   4.000   4.650   1.000  -.53724211E+00
PHI   ***** ca   sit     1     -12.000   4.000   4.700   1.000  -.53539848E+00
PHI   ***** ca   sit     1     -12.000   4.000   4.750   1.000  -.53355497E+00
PHI   ***** ca   sit     1     -12.000   4.000   4.800   1.000  -.53171140E+00
PHI   ***** ca   sit     1     -12.000   4.000   4.850   1.000  -.52986789E+00
PHI   ***** ca   sit     1     -12.000   4.000   4.900   1.000  -.52802414E+00
PHI   ***** ca   sit     1     -12.000   4.000   4.950   1.000  -.52618057E+00
PHI   ***** ca   sit     1     -12.000   4.000   5.000   1.000  -.52433699E+00
PHI   ***** ca   sit     1     -12.000   4.000   5.050   1.000  -.52243274E+00
PHI   ***** ca   sit     1     -12.000   4.000   5.100   1.000  -.52052850E+00
PHI   ***** ca   sit     1     -12.000   4.000   5.150   1.000  -.51862407E+00
PHI   ***** ca   sit     1     -12.000   4.000   5.200   1.000  -.51671982E+00
PHI   ***** ca   sit     1     -12.000   4.000   5.250   1.000  -.51481557E+00
PHI   ***** ca   sit     1     -12.000   4.000   5.300   1.000  -.51291132E+00
PHI   ***** ca   sit     1     -12.000   4.000   5.350   1.000  -.51100707E+00
PHI   ***** ca   sit     1     -12.000   4.000   5.400   1.000  -.50910264E+00
PHI   ***** ca   sit     1     -12.000   4.000   5.450   1.000  -.50719839E+00
PHI   ***** ca   sit     1     -12.000   4.000   5.500   1.000  -.50529414E+00
PHI   ***** ca   sit     1     -12.000   4.000   5.550   1.000  -.50340325E+00
PHI   ***** ca   sit     1     -12.000   4.000   5.600   1.000  -.50151229E+00
PHI   ***** ca   sit     1     -12.000   4.000   5.650   1.000  -.49962124E+00
PHI   ***** ca   sit     1     -12.000   4.000   5.700   1.000  -.49773031E+00
PHI   ***** ca   sit     1     -12.000   4.000   5.750   1.000  -.49583939E+00
PHI   ***** ca   sit     1     -12.000   4.000   5.800   1.000  -.49394843E+00
PHI   ***** ca   sit     1     -12.000   4.000   5.850   1.000  -.49205753E+00
PHI   ***** ca   sit     1     -12.000   4.000   5.900   1.000  -.49016649E+00
PHI   ***** ca   sit     1     -12.000   4.000   5.950   1.000  -.48827556E+00
PHI   ***** ca   sit     1     -12.000   4.000   6.000   1.000  -.48638460E+00
PHI   ***** ca   sit     1     -12.000   4.000   6.050   1.000  -.48455670E+00
PHI   ***** ca   sit     1     -12.000   4.000   6.100   1.000  -.48272875E+00
PHI   ***** ca   sit     1     -12.000   4.000   6.150   1.000  -.48090065E+00
PHI   ***** ca   sit     1     -12.000   4.000   6.200   1.000  -.47907272E+00
PHI   ***** ca   sit     1     -12.000   4.000   6.250   1.000  -.47724479E+00
PHI   ***** ca   sit     1     -12.000   4.000   6.300   1.000  -.47541684E+00
PHI   ***** ca   sit     1     -12.000   4.000   6.350   1.000  -.47358894E+00
PHI   ***** ca   sit     1     -12.000   4.000   6.400   1.000  -.47176084E+00
PHI   ***** ca   sit     1     -12.000   4.000   6.450   1.000  -.46993288E+00
PHI   ***** ca   sit     1     -12.000   4.000   6.500   1.000  -.46810496E+00
PHI   ***** ca   sit     1     -12.000   4.000   6.550   1.000  -.46636328E+00
PHI   ***** ca   sit     1     -12.000   4.000   6.600   1.000  -.46462169E+00
PHI   ***** ca   sit     1     -12.000   4.000   6.650   1.000  -.46287996E+00
PHI   ***** ca   sit     1     -12.000   4.000   6.700   1.000  -.46113831E+00
PHI   ***** ca   sit     1     -12.000   4.000   6.750   1.000  -.45939669E+00
PHI   ***** ca   sit     1     -12.000   4.000   6.800   1.000  -.45765504E+00
PHI   ***** ca   sit     1     -12.000   4.000   6.850   1.000  -.45591342E+00
PHI   ***** ca   sit     1     -12.000   4.000   6.900   1.000  -.45417166E+00
PHI   ***** ca   sit     1     -12.000   4.000   6.950   1.000  -.45243001E+00
PHI   ***** ca   sit     1     -12.000   4.000   7.000   1.000  -.45068839E+00
PHI   ***** ca   sit     1     -12.000   4.000   7.050   1.000  -.44903702E+00
PHI   ***** ca   sit     1     -12.000   4.000   7.100   1.000  -.44738564E+00
PHI   ***** ca   sit     1     -12.000   4.000   7.150   1.000  -.44573417E+00
PHI   ***** ca   sit     1     -12.000   4.000   7.200   1.000  -.44408280E+00
PHI   ***** ca   sit     1     -12.000   4.000   7.250   1.000  -.44243142E+00
PHI   ***** ca   sit     1     -12.000   4.000   7.300   1.000  -.44078004E+00
PHI   ***** ca   sit     1     -12.000   4.000   7.350   1.000  -.43912870E+00
PHI   ***** ca   sit     1     -12.000   4.000   7.400   1.000  -.43747720E+00
PHI   ***** ca   sit     1     -12.000   4.000   7.450   1.000  -.43582579E+00
PHI   ***** ca   sit     1     -12.000   4.000   7.500   1.000  -.43417448E+00
PHI   ***** ca   sit     1     -12.000   4.000   7.550   1.000  -.43260524E+00
PHI   ***** ca   sit     1     -12.000   4.000   7.600   1.000  -.43103600E+00
PHI   ***** ca   sit     1     -12.000   4.000   7.650   1.000  -.42946663E+00
PHI   ***** ca   sit     1     -12.000   4.000   7.700   1.000  -.42789739E+00
PHI   ***** ca   sit     1     -12.000   4.000   7.750   1.000  -.42632815E+00
PHI   ***** ca   sit     1     -12.000   4.000   7.800   1.000  -.42475894E+00
PHI   ***** ca   sit     1     -12.000   4.000   7.850   1.000  -.42318970E+00
PHI   ***** ca   sit     1     -12.000   4.000   7.900   1.000  -.42162031E+00
PHI   ***** ca   sit     1     -12.000   4.000   7.950   1.000  -.42005113E+00
PHI   ***** ca   sit     1     -12.000   4.000   8.000   1.000  -.41848189E+00
PHI   ***** ca   sit     1     -12.000   4.000   8.050   1.000  -.41698146E+00
PHI   ***** ca   sit     1     -12.000   4.000   8.100   1.000  -.41548106E+00
PHI   ***** ca   sit     1     -12.000   4.000   8.150   1.000  -.41398054E+00
PHI   ***** ca   sit     1     -12.000   4.000   8.200   1.000  -.41248015E+00
PHI   ***** ca   sit     1     -12.000   4.000   8.250   1.000  -.41097972E+00
PHI   ***** ca   sit     1     -12.000   4.000   8.300   1.000  -.40947929E+00
PHI   ***** ca   sit     1     -12.000   4.000   8.350   1.000  -.40797892E+00
PHI   ***** ca   sit     1     -12.000   4.000   8.400   1.000  -.40647838E+00
PHI   ***** ca   sit     1     -12.000   4.000   8.450   1.000  -.40497798E+00
PHI   ***** ca   sit     1     -12.000   4.000   8.500   1.000  -.40347758E+00
PHI   ***** ca   sit     1     -12.000   4.000   8.550   1.000  -.40203160E+00
PHI   ***** ca   sit     1     -12.000   4.000   8.600   1.000  -.40058565E+00
PHI   ***** ca   sit     1     -12.000   4.000   8.650   1.000  -.39913958E+00
PHI   ***** ca   sit     1     -12.000   4.000   8.700   1.000  -.39769360E+00
PHI   ***** ca   sit     1     -12.000   4.000   8.750   1.000  -.39624763E+00
PHI   ***** ca   sit     1     -12.000   4.000   8.800   1.000  -.39480168E+00
PHI   ***** ca   sit     1     -12.000   4.000   8.850   1.000  -.39335570E+00
PHI   ***** ca   sit     1     -12.000   4.000   8.900   1.000  -.39190966E+00
PHI   ***** ca   sit     1     -12.000   4.000   8.950   1.000  -.39046365E+00
PHI   ***** ca   sit     1     -12.000   4.000   9.000   1.000  -.38901770E+00
PHI   ***** ca   sit     1     -12.000   4.000   9.050   1.000  -.38761318E+00
PHI   ***** ca   sit     1     -12.000   4.000   9.100   1.000  -.38620862E+00
PHI   ***** ca   sit     1     -12.000   4.000   9.150   1.000  -.38480398E+00
PHI   ***** ca   sit     1     -12.000   4.000   9.200   1.000  -.38339946E+00
PHI   ***** ca   sit     1     -12.000   4.000   9.250   1.000  -.38199490E+00
PHI   ***** ca   sit     1     -12.000   4.000   9.300   1.000  -.38059038E+00
PHI   ***** ca   sit     1     -12.000   4.000   9.350   1.000  -.37918586E+00
PHI   ***** ca   sit     1     -12.000   4.000   9.400   1.000  -.37778121E+00
PHI   ***** ca   sit     1     -12.000   4.000   9.450   1.000  -.37637663E+00
PHI   ***** ca   sit     1     -12.000   4.000   9.500   1.000  -.37497211E+00
PHI   ***** ca   sit     1     -12.000   4.000   9.550   1.000  -.37359855E+00
PHI   ***** ca   sit     1     -12.000   4.000   9.600   1.000  -.37222496E+00
PHI   ***** ca   sit     1     -12.000   4.000   9.650   1.000  -.37085131E+00
PHI   ***** ca   sit     1     -12.000   4.000   9.700   1.000  -.36947769E+00
PHI   ***** ca   sit     1     -12.000   4.000   9.750   1.000  -.36810413E+00
PHI   ***** ca   sit     1     -12.000   4.000   9.800   1.000  -.36673054E+00
PHI   ***** ca   sit     1     -12.000   4.000   9.850   1.000  -.36535695E+00
PHI   ***** ca   sit     1     -12.000   4.000   9.900   1.000  -.36398327E+00
PHI   ***** ca   sit     1     -12.000   4.000   9.950   1.000  -.36260968E+00
PHI   ***** ca   sit     1     -12.000   4.000  10.000   1.000  -.36123610E+00
PHI   ***** ca   sit     1     -12.000   4.000  10.050   1.000  -.35988584E+00
PHI   ***** ca   sit     1     -12.000   4.000  10.100   1.000  -.35853556E+00
PHI   ***** ca   sit     1     -12.000   4.000  10.150   1.000  -.35718513E+00
PHI   ***** ca   sit     1     -12.000   4.000  10.200   1.000  -.35583487E+00
PHI   ***** ca   sit     1     -12.000   4.000  10.250   1.000  -.35448456E+00
PHI   ***** ca   sit     1     -12.000   4.000  10.300   1.000  -.35313427E+00
PHI   ***** ca   sit     1     -12.000   4.000  10.350   1.000  -.35178402E+00
PHI   ***** ca   sit     1     -12.000   4.000  10.400   1.000  -.35043362E+00
PHI   ***** ca   sit     1     -12.000   4.000  10.450   1.000  -.34908330E+00
PHI   ***** ca   sit     1     -12.000   4.000  10.500   1.000  -.34773302E+00
PHI   ***** ca   sit     1     -12.000   4.000  10.550   1.000  -.34640107E+00
PHI   ***** ca   sit     1     -12.000   4.000  10.600   1.000  -.34506908E+00
PHI   ***** ca   sit     1     -12.000   4.000  10.650   1.000  -.34373704E+00
PHI   ***** ca   sit     1     -12.000   4.000  10.700   1.000  -.34240508E+00
PHI   ***** ca   sit     1     -12.000   4.000  10.750   1.000  -.34107310E+00
PHI   ***** ca   sit     1     -12.000   4.000  10.800   1.000  -.33974114E+00
PHI   ***** ca   sit     1     -12.000   4.000  10.850   1.000  -.33840916E+00
PHI   ***** ca   sit     1     -12.000   4.000  10.900   1.000  -.33707711E+00
PHI   ***** ca   sit     1     -12.000   4.000  10.950   1.000  -.33574513E+00
PHI   ***** ca   sit     1     -12.000   4.000  11.000   1.000  -.33441317E+00
PHI   ***** ca   sit     1     -12.000   4.000  11.050   1.000  -.33309707E+00
PHI   ***** ca   sit     1     -12.000   4.000  11.100   1.000  -.33178094E+00
PHI   ***** ca   sit     1     -12.000   4.000  11.150   1.000  -.33046475E+00
PHI   ***** ca   sit     1     -12.000   4.000  11.200   1.000  -.32914862E+00
PHI   ***** ca   sit     1     -12.000   4.000  11.250   1.000  -.32783252E+00
PHI   ***** ca   sit     1     -12.000   4.000  11.300   1.000  -.32651645E+00
PHI   ***** ca   sit     1     -12.000   4.000  11.350   1.000  -.32520032E+00
PHI   ***** ca   sit     1     -12.000   4.000  11.400   1.000  -.32388413E+00
PHI   ***** ca   sit     1     -12.000   4.000  11.450   1.000  -.32256803E+00
PHI   ***** ca   sit     1     -12.000   4.000  11.500   1.000  -.32125193E+00
PHI   ***** ca   sit     1     -12.000   4.000  11.550   1.000  -.31995094E+00
PHI   ***** ca   sit     1     -12.000   4.000  11.600   1.000  -.31864998E+00
PHI   ***** ca   sit     1     -12.000   4.000  11.650   1.000  -.31734890E+00
PHI   ***** ca   sit     1     -12.000   4.000  11.700   1.000  -.31604791E+00
PHI   ***** ca   sit     1     -12.000   4.000  11.750   1.000  -.31474695E+00
PHI   ***** ca   sit     1     -12.000   4.000  11.800   1.000  -.31344599E+00
PHI   ***** ca   sit     1     -12.000   4.000  11.850   1.000  -.31214499E+00
PHI   ***** ca   sit     1     -12.000   4.000  11.900   1.000  -.31084391E+00
PHI   ***** ca   sit     1     -12.000   4.000  11.950   1.000  -.30954295E+00
PHI   ***** ca   sit     1     -12.000   4.000  12.000   1.000  -.30824196E+00
PHI   ***** ca   sit     1     -12.000   4.000  12.050   1.000  -.30695683E+00
PHI   ***** ca   sit     1     -12.000   4.000  12.100   1.000  -.30567163E+00
PHI   ***** ca   sit     1     -12.000   4.000  12.150   1.000  -.30438638E+00
PHI   ***** ca   sit     1     -12.000   4.000  12.200   1.000  -.30310118E+00
PHI   ***** ca   sit     1     -12.000   4.000  12.250   1.000  -.30181605E+00
PHI   ***** ca   sit     1     -12.000   4.000  12.300   1.000  -.30053085E+00
PHI   ***** ca   sit     1     -12.000   4.000  12.350   1.000  -.29924569E+00
PHI   ***** ca   sit     1     -12.000   4.000  12.400   1.000  -.29796043E+00
PHI   ***** ca   sit     1     -12.000   4.000  12.450   1.000  -.29667526E+00
PHI   ***** ca   sit     1     -12.000   4.000  12.500   1.000  -.29539010E+00
PHI   ***** ca   sit     1     -12.000   4.000  12.550   1.000  -.29412258E+00
PHI   ***** ca   sit     1     -12.000   4.000  12.600   1.000  -.29285505E+00
PHI   ***** ca   sit     1     -12.000   4.000  12.650   1.000  -.29158744E+00
PHI   ***** ca   sit     1     -12.000   4.000  12.700   1.000  -.29031992E+00
PHI   ***** ca   sit     1     -12.000   4.000  12.750   1.000  -.28905240E+00
PHI   ***** ca   sit     1     -12.000   4.000  12.800   1.000  -.28778487E+00
PHI   ***** ca   sit     1     -12.000   4.000  12.850   1.000  -.28651735E+00
PHI   ***** ca   sit     1     -12.000   4.000  12.900   1.000  -.28524974E+00
PHI   ***** ca   sit     1     -12.000   4.000  12.950   1.000  -.28398222E+00
PHI   ***** ca   sit     1     -12.000   4.000  13.000   1.000  -.28271469E+00
PHI   ***** ca   sit     1     -12.000   4.000  13.050   1.000  -.28146720E+00
PHI   ***** ca   sit     1     -12.000   4.000  13.100   1.000  -.28021967E+00
PHI   ***** ca   sit     1     -12.000   4.000  13.150   1.000  -.27897209E+00
PHI   ***** ca   sit     1     -12.000   4.000  13.200   1.000  -.27772459E+00
PHI   ***** ca   sit     1     -12.000   4.000  13.250   1.000  -.27647707E+00
PHI   ***** ca   sit     1     -12.000   4.000  13.300   1.000  -.27522957E+00
PHI   ***** ca   sit     1     -12.000   4.000  13.350   1.000  -.27398205E+00
PHI   ***** ca   sit     1     -12.000   4.000  13.400   1.000  -.27273443E+00
PHI   ***** ca   sit     1     -12.000   4.000  13.450   1.000  -.27148694E+00
PHI   ***** ca   sit     1     -12.000   4.000  13.500   1.000  -.27023941E+00
PHI   ***** ca   sit     1     -12.000   4.000  13.550   1.000  -.26901454E+00
PHI   ***** ca   sit     1     -12.000   4.000  13.600   1.000  -.26778981E+00
PHI   ***** ca   sit     1     -12.000   4.000  13.650   1.000  -.26656491E+00
PHI   ***** ca   sit     1     -12.000   4.000  13.700   1.000  -.26534021E+00
PHI   ***** ca   sit     1     -12.000   4.000  13.750   1.000  -.26411530E+00
PHI   ***** ca   sit     1     -12.000   4.000  13.800   1.000  -.26289040E+00
PHI   ***** ca   sit     1     -12.000   4.000  13.850   1.000  -.26166570E+00
PHI   ***** ca   sit     1     -12.000   4.000  13.900   1.000  -.26044080E+00
PHI   ***** ca   sit     1     -12.000   4.000  13.950   1.000  -.25921610E+00
PHI   ***** ca   sit     1     -12.000   4.000  14.000   1.000  -.25799119E+00
PHI   ***** ca   sit     1     -12.000   4.000  14.050   1.000  -.25679189E+00
PHI   ***** ca   sit     1     -12.000   4.000  14.100   1.000  -.25559279E+00
PHI   ***** ca   sit     1     -12.000   4.000  14.150   1.000  -.25439349E+00
PHI   ***** ca   sit     1     -12.000   4.000  14.200   1.000  -.25319436E+00
PHI   ***** ca   sit     1     -12.000   4.000  14.250   1.000  -.25199506E+00
PHI   ***** ca   sit     1     -12.000   4.000  14.300   1.000  -.25079578E+00
PHI   ***** ca   sit     1     -12.000   4.000  14.350   1.000  -.24959664E+00
PHI   ***** ca   sit     1     -12.000   4.000  14.400   1.000  -.24839732E+00
PHI   ***** ca   sit     1     -12.000   4.000  14.450   1.000  -.24719822E+00
PHI   ***** ca   sit     1     -12.000   4.000  14.500   1.000  -.24599892E+00
PHI   ***** ca   sit     1     -12.000   4.000  14.550   1.000  -.24482793E+00
PHI   ***** ca   sit     1     -12.000   4.000  14.600   1.000  -.24365711E+00
PHI   ***** ca   sit     1     -12.000   4.000  14.650   1.000  -.24248612E+00
PHI   ***** ca   sit     1     -12.000   4.000  14.700   1.000  -.24131531E+00
PHI   ***** ca   sit     1     -12.000   4.000  14.750   1.000  -.24014428E+00
PHI   ***** ca   sit     1     -12.000   4.000  14.800   1.000  -.23897327E+00
PHI   ***** ca   sit     1     -12.000   4.000  14.850   1.000  -.23780246E+00
PHI   ***** ca   sit     1     -12.000   4.000  14.900   1.000  -.23663148E+00
PHI   ***** ca   sit     1     -12.000   4.000  14.950   1.000  -.23546065E+00
PHI   ***** ca   sit     1     -12.000   4.000  15.000   1.000  -.23428966E+00
PHI   ***** ca   sit     1     -12.000   4.000  15.050   1.000  -.23314956E+00
PHI   ***** ca   sit     1     -12.000   4.000  15.100   1.000  -.23200960E+00
PHI   ***** ca   sit     1     -12.000   4.000  15.150   1.000  -.23086949E+00
PHI   ***** ca   sit     1     -12.000   4.000  15.200   1.000  -.22972955E+00
PHI   ***** ca   sit     1     -12.000   4.000  15.250   1.000  -.22858945E+00
PHI   ***** ca   sit     1     -12.000   4.000  15.300   1.000  -.22744933E+00
PHI   ***** ca   sit     1     -12.000   4.000  15.350   1.000  -.22630939E+00
PHI   ***** ca   sit     1     -12.000   4.000  15.400   1.000  -.22516929E+00
PHI   ***** ca   sit     1     -12.000   4.000  15.450   1.000  -.22402933E+00
PHI   ***** ca   sit     1     -12.000   4.000  15.500   1.000  -.22288921E+00
PHI   ***** ca   sit     1     -12.000   4.000  15.550   1.000  -.22178222E+00
PHI   ***** ca   sit     1     -12.000   4.000  15.600   1.000  -.22067544E+00
PHI   ***** ca   sit     1     -12.000   4.000  15.650   1.000  -.21956845E+00
PHI   ***** ca   sit     1     -12.000   4.000  15.700   1.000  -.21846165E+00
PHI   ***** ca   sit     1     -12.000   4.000  15.750   1.000  -.21735466E+00
PHI   ***** ca   sit     1     -12.000   4.000  15.800   1.000  -.21624768E+00
PHI   ***** ca   sit     1     -12.000   4.000  15.850   1.000  -.21514086E+00
PHI   ***** ca   sit     1     -12.000   4.000  15.900   1.000  -.21403389E+00
PHI   ***** ca   sit     1     -12.000   4.000  15.950   1.000  -.21292707E+00
PHI   ***** ca   sit     1     -12.000   4.000  16.000   1.000  -.21182011E+00
PHI   ***** ca   sit     1     -12.000   4.000  16.050   1.000  -.21074812E+00
PHI   ***** ca   sit     1     -12.000   4.000  16.100   1.000  -.20967633E+00
PHI   ***** ca   sit     1     -12.000   4.000  16.150   1.000  -.20860437E+00
PHI   ***** ca   sit     1     -12.000   4.000  16.200   1.000  -.20753257E+00
PHI   ***** ca   sit     1     -12.000   4.000  16.250   1.000  -.20646060E+00
PHI   ***** ca   sit     1     -12.000   4.000  16.300   1.000  -.20538864E+00
PHI   ***** ca   sit     1     -12.000   4.000  16.350   1.000  -.20431684E+00
PHI   ***** ca   sit     1     -12.000   4.000  16.400   1.000  -.20324488E+00
PHI   ***** ca   sit     1     -12.000   4.000  16.450   1.000  -.20217308E+00
PHI   ***** ca   sit     1     -12.000   4.000  16.500   1.000  -.20110109E+00
PHI   ***** ca   sit     1     -12.000   4.000  16.550   1.000  -.20006570E+00
PHI   ***** ca   sit     1     -12.000   4.000  16.600   1.000  -.19903046E+00
PHI   ***** ca   sit     1     -12.000   4.000  16.650   1.000  -.19799505E+00
PHI   ***** ca   sit     1     -12.000   4.000  16.700   1.000  -.19695982E+00
PHI   ***** ca   sit     1     -12.000   4.000  16.750   1.000  -.19592442E+00
PHI   ***** ca   sit     1     -12.000   4.000  16.800   1.000  -.19488901E+00
PHI   ***** ca   sit     1     -12.000   4.000  16.850   1.000  -.19385375E+00
PHI   ***** ca   sit     1     -12.000   4.000  16.900   1.000  -.19281836E+00
PHI   ***** ca   sit     1     -12.000   4.000  16.950   1.000  -.19178312E+00
PHI   ***** ca   sit     1     -12.000   4.000  17.000   1.000  -.19074771E+00
PHI   ***** ca   sit     1     -12.000   4.000  17.050   1.000  -.18975005E+00
PHI   ***** ca   sit     1     -12.000   4.000  17.100   1.000  -.18875252E+00
PHI   ***** ca   sit     1     -12.000   4.000  17.150   1.000  -.18775484E+00
PHI   ***** ca   sit     1     -12.000   4.000  17.200   1.000  -.18675733E+00
PHI   ***** ca   sit     1     -12.000   4.000  17.250   1.000  -.18575963E+00
PHI   ***** ca   sit     1     -12.000   4.000  17.300   1.000  -.18476197E+00
PHI   ***** ca   sit     1     -12.000   4.000  17.350   1.000  -.18376444E+00
PHI   ***** ca   sit     1     -12.000   4.000  17.400   1.000  -.18276678E+00
PHI   ***** ca   sit     1     -12.000   4.000  17.450   1.000  -.18176925E+00
PHI   ***** ca   sit     1     -12.000   4.000  17.500   1.000  -.18077157E+00
PHI   ***** ca   sit     1     -12.000   4.000  17.550   1.000  -.17981240E+00
PHI   ***** ca   sit     1     -12.000   4.000  17.600   1.000  -.17885338E+00
PHI   ***** ca   sit     1     -12.000   4.000  17.650   1.000  -.17789419E+00
PHI   ***** ca   sit     1     -12.000   4.000  17.700   1.000  -.17693518E+00
PHI   ***** ca   sit     1     -12.000   4.000  17.750   1.000  -.17597599E+00
PHI   ***** ca   sit     1     -12.000   4.000  17.800   1.000  -.17501681E+00
PHI   ***** ca   sit     1     -12.000   4.000  17.850   1.000  -.17405780E+00
PHI   ***** ca   sit     1     -12.000   4.000  17.900   1.000  -.17309861E+00
PHI   ***** ca   sit     1     -12.000   4.000  17.950   1.000  -.17213959E+00
PHI   ***** ca   sit     1     -12.000   4.000  18.000   1.000  -.17118041E+00
PHI   ***** ca   sit     1     -12.000   4.000  18.050   1.000  -.17026018E+00
PHI   ***** ca   sit     1     -12.000   4.000  18.100   1.000  -.16934012E+00
PHI   ***** ca   sit     1     -12.000   4.000  18.150   1.000  -.16841990E+00
PHI   ***** ca   sit     1     -12.000   4.000  18.200   1.000  -.16749981E+00
PHI   ***** ca   sit     1     -12.000   4.000  18.250   1.000  -.16657959E+00
PHI   ***** ca   sit     1     -12.000   4.000  18.300   1.000  -.16565937E+00
PHI   ***** ca   sit     1     -12.000   4.000  18.350   1.000  -.16473928E+00
PHI   ***** ca   sit     1     -12.000   4.000  18.400   1.000  -.16381907E+00
PHI   ***** ca   sit     1     -12.000   4.000  18.450   1.000  -.16289899E+00
PHI   ***** ca   sit     1     -12.000   4.000  18.500   1.000  -.16197877E+00
PHI   ***** ca   sit     1     -12.000   4.000  18.550   1.000  -.16109765E+00
PHI   ***** ca   sit     1     -12.000   4.000  18.600   1.000  -.16021667E+00
PHI   ***** ca   sit     1     -12.000   4.000  18.650   1.000  -.15933557E+00
PHI   ***** ca   sit     1     -12.000   4.000  18.700   1.000  -.15845457E+00
PHI   ***** ca   sit     1     -12.000   4.000  18.750   1.000  -.15757348E+00
PHI   ***** ca   sit     1     -12.000   4.000  18.800   1.000  -.15669236E+00
PHI   ***** ca   sit     1     -12.000   4.000  18.850   1.000  -.15581138E+00
PHI   ***** ca   sit     1     -12.000   4.000  18.900   1.000  -.15493025E+00
PHI   ***** ca   sit     1     -12.000   4.000  18.950   1.000  -.15404928E+00
PHI   ***** ca   sit     1     -12.000   4.000  19.000   1.000  -.15316816E+00
PHI   ***** ca   sit     1     -12.000   4.000  19.050   1.000  -.15232596E+00
PHI   ***** ca   sit     1     -12.000   4.000  19.100   1.000  -.15148391E+00
PHI   ***** ca   sit     1     -12.000   4.000  19.150   1.000  -.15064172E+00
PHI   ***** ca   sit     1     -12.000   4.000  19.200   1.000  -.14979966E+00
PHI   ***** ca   sit     1     -12.000   4.000  19.250   1.000  -.14895748E+00
PHI   ***** ca   sit     1     -12.000   4.000  19.300   1.000  -.14811528E+00
PHI   ***** ca   sit     1     -12.000   4.000  19.350   1.000  -.14727323E+00
PHI   ***** ca   sit     1     -12.000   4.000  19.400   1.000  -.14643103E+00
PHI   ***** ca   sit     1     -12.000   4.000  19.450   1.000  -.14558898E+00
PHI   ***** ca   sit     1     -12.000   6.000   2.000   1.000  -.62609267E+00
PHI   ***** ca   sit     1     -12.000   6.000   2.050   1.000  -.62348139E+00
PHI   ***** ca   sit     1     -12.000   6.000   2.100   1.000  -.62087011E+00
PHI   ***** ca   sit     1     -12.000   6.000   2.150   1.000  -.61825871E+00
PHI   ***** ca   sit     1     -12.000   6.000   2.200   1.000  -.61564732E+00
PHI   ***** ca   sit     1     -12.000   6.000   2.250   1.000  -.61303616E+00
PHI   ***** ca   sit     1     -12.000   6.000   2.300   1.000  -.61042476E+00
PHI   ***** ca   sit     1     -12.000   6.000   2.350   1.000  -.60781354E+00
PHI   ***** ca   sit     1     -12.000   6.000   2.400   1.000  -.60520208E+00
PHI   ***** ca   sit     1     -12.000   6.000   2.450   1.000  -.60259080E+00
PHI   ***** ca   sit     1     -12.000   6.000   2.500   1.000  -.59997952E+00
PHI   ***** ca   sit     1     -12.000   6.000   2.550   1.000  -.59726334E+00
PHI   ***** ca   sit     1     -12.000   6.000   2.600   1.000  -.59454715E+00
PHI   ***** ca   sit     1     -12.000   6.000   2.650   1.000  -.59183079E+00
PHI   ***** ca   sit     1     -12.000   6.000   2.700   1.000  -.58911461E+00
PHI   ***** ca   sit     1     -12.000   6.000   2.750   1.000  -.58639848E+00
PHI   ***** ca   sit     1     -12.000   6.000   2.800   1.000  -.58368230E+00
PHI   ***** ca   sit     1     -12.000   6.000   2.850   1.000  -.58096611E+00
PHI   ***** ca   sit     1     -12.000   6.000   2.900   1.000  -.57824969E+00
PHI   ***** ca   sit     1     -12.000   6.000   2.950   1.000  -.57553357E+00
PHI   ***** ca   sit     1     -12.000   6.000   3.000   1.000  -.57281739E+00
PHI   ***** ca   sit     1     -12.000   6.000   3.050   1.000  -.57000947E+00
PHI   ***** ca   sit     1     -12.000   6.000   3.100   1.000  -.56720150E+00
PHI   ***** ca   sit     1     -12.000   6.000   3.150   1.000  -.56439334E+00
PHI   ***** ca   sit     1     -12.000   6.000   3.200   1.000  -.56158537E+00
PHI   ***** ca   sit     1     -12.000   6.000   3.250   1.000  -.55877745E+00
PHI   ***** ca   sit     1     -12.000   6.000   3.300   1.000  -.55596948E+00
PHI   ***** ca   sit     1     -12.000   6.000   3.350   1.000  -.55316156E+00
PHI   ***** ca   sit     1     -12.000   6.000   3.400   1.000  -.55035341E+00
PHI   ***** ca   sit     1     -12.000   6.000   3.450   1.000  -.54754543E+00
PHI   ***** ca   sit     1     -12.000   6.000   3.500   1.000  -.54473752E+00
PHI   ***** ca   sit     1     -12.000   6.000   3.550   1.000  -.54192543E+00
PHI   ***** ca   sit     1     -12.000   6.000   3.600   1.000  -.53911334E+00
PHI   ***** ca   sit     1     -12.000   6.000   3.650   1.000  -.53630108E+00
PHI   ***** ca   sit     1     -12.000   6.000   3.700   1.000  -.53348899E+00
PHI   ***** ca   sit     1     -12.000   6.000   3.750   1.000  -.53067690E+00
PHI   ***** ca   sit     1     -12.000   6.000   3.800   1.000  -.52786475E+00
PHI   ***** ca   sit     1     -12.000   6.000   3.850   1.000  -.52505273E+00
PHI   ***** ca   sit     1     -12.000   6.000   3.900   1.000  -.52224046E+00
PHI   ***** ca   sit     1     -12.000   6.000   3.950   1.000  -.51942831E+00
PHI   ***** ca   sit     1     -12.000   6.000   4.000   1.000  -.51661623E+00
PHI   ***** ca   sit     1     -12.000   6.000   4.050   1.000  -.51389998E+00
PHI   ***** ca   sit     1     -12.000   6.000   4.100   1.000  -.51118374E+00
PHI   ***** ca   sit     1     -12.000   6.000   4.150   1.000  -.50846732E+00
PHI   ***** ca   sit     1     -12.000   6.000   4.200   1.000  -.50575101E+00
PHI   ***** ca   sit     1     -12.000   6.000   4.250   1.000  -.50303477E+00
PHI   ***** ca   sit     1     -12.000   6.000   4.300   1.000  -.50031853E+00
PHI   ***** ca   sit     1     -12.000   6.000   4.350   1.000  -.49760225E+00
PHI   ***** ca   sit     1     -12.000   6.000   4.400   1.000  -.49488580E+00
PHI   ***** ca   sit     1     -12.000   6.000   4.450   1.000  -.49216962E+00
PHI   ***** ca   sit     1     -12.000   6.000   4.500   1.000  -.48945332E+00
PHI   ***** ca   sit     1     -12.000   6.000   4.550   1.000  -.48690975E+00
PHI   ***** ca   sit     1     -12.000   6.000   4.600   1.000  -.48436612E+00
PHI   ***** ca   sit     1     -12.000   6.000   4.650   1.000  -.48182234E+00
PHI   ***** ca   sit     1     -12.000   6.000   4.700   1.000  -.47927874E+00
PHI   ***** ca   sit     1     -12.000   6.000   4.750   1.000  -.47673512E+00
PHI   ***** ca   sit     1     -12.000   6.000   4.800   1.000  -.47419152E+00
PHI   ***** ca   sit     1     -12.000   6.000   4.850   1.000  -.47164792E+00
PHI   ***** ca   sit     1     -12.000   6.000   4.900   1.000  -.46910414E+00
PHI   ***** ca   sit     1     -12.000   6.000   4.950   1.000  -.46656051E+00
PHI   ***** ca   sit     1     -12.000   6.000   5.000   1.000  -.46401691E+00
PHI   ***** ca   sit     1     -12.000   6.000   5.050   1.000  -.46168897E+00
PHI   ***** ca   sit     1     -12.000   6.000   5.100   1.000  -.45936105E+00
PHI   ***** ca   sit     1     -12.000   6.000   5.150   1.000  -.45703289E+00
PHI   ***** ca   sit     1     -12.000   6.000   5.200   1.000  -.45470497E+00
PHI   ***** ca   sit     1     -12.000   6.000   5.250   1.000  -.45237702E+00
PHI   ***** ca   sit     1     -12.000   6.000   5.300   1.000  -.45004907E+00
PHI   ***** ca   sit     1     -12.000   6.000   5.350   1.000  -.44772115E+00
PHI   ***** ca   sit     1     -12.000   6.000   5.400   1.000  -.44539300E+00
PHI   ***** ca   sit     1     -12.000   6.000   5.450   1.000  -.44306508E+00
PHI   ***** ca   sit     1     -12.000   6.000   5.500   1.000  -.44073713E+00
PHI   ***** ca   sit     1     -12.000   6.000   5.550   1.000  -.43863669E+00
PHI   ***** ca   sit     1     -12.000   6.000   5.600   1.000  -.43653619E+00
PHI   ***** ca   sit     1     -12.000   6.000   5.650   1.000  -.43443555E+00
PHI   ***** ca   sit     1     -12.000   6.000   5.700   1.000  -.43233511E+00
PHI   ***** ca   sit     1     -12.000   6.000   5.750   1.000  -.43023461E+00
PHI   ***** ca   sit     1     -12.000   6.000   5.800   1.000  -.42813411E+00
PHI   ***** ca   sit     1     -12.000   6.000   5.850   1.000  -.42603365E+00
PHI   ***** ca   sit     1     -12.000   6.000   5.900   1.000  -.42393303E+00
PHI   ***** ca   sit     1     -12.000   6.000   5.950   1.000  -.42183253E+00
PHI   ***** ca   sit     1     -12.000   6.000   6.000   1.000  -.41973209E+00
PHI   ***** ca   sit     1     -12.000   6.000   6.050   1.000  -.41784793E+00
PHI   ***** ca   sit     1     -12.000   6.000   6.100   1.000  -.41596377E+00
PHI   ***** ca   sit     1     -12.000   6.000   6.150   1.000  -.41407946E+00
PHI   ***** ca   sit     1     -12.000   6.000   6.200   1.000  -.41219535E+00
PHI   ***** ca   sit     1     -12.000   6.000   6.250   1.000  -.41031119E+00
PHI   ***** ca   sit     1     -12.000   6.000   6.300   1.000  -.40842706E+00
PHI   ***** ca   sit     1     -12.000   6.000   6.350   1.000  -.40654290E+00
PHI   ***** ca   sit     1     -12.000   6.000   6.400   1.000  -.40465862E+00
PHI   ***** ca   sit     1     -12.000   6.000   6.450   1.000  -.40277448E+00
PHI   ***** ca   sit     1     -12.000   6.000   6.500   1.000  -.40089032E+00
PHI   ***** ca   sit     1     -12.000   6.000   6.550   1.000  -.39919773E+00
PHI   ***** ca   sit     1     -12.000   6.000   6.600   1.000  -.39750516E+00
PHI   ***** ca   sit     1     -12.000   6.000   6.650   1.000  -.39581239E+00
PHI   ***** ca   sit     1     -12.000   6.000   6.700   1.000  -.39411986E+00
PHI   ***** ca   sit     1     -12.000   6.000   6.750   1.000  -.39242724E+00
PHI   ***** ca   sit     1     -12.000   6.000   6.800   1.000  -.39073461E+00
PHI   ***** ca   sit     1     -12.000   6.000   6.850   1.000  -.38904208E+00
PHI   ***** ca   sit     1     -12.000   6.000   6.900   1.000  -.38734934E+00
PHI   ***** ca   sit     1     -12.000   6.000   6.950   1.000  -.38565674E+00
PHI   ***** ca   sit     1     -12.000   6.000   7.000   1.000  -.38396415E+00
PHI   ***** ca   sit     1     -12.000   6.000   7.050   1.000  -.38243243E+00
PHI   ***** ca   sit     1     -12.000   6.000   7.100   1.000  -.38090080E+00
PHI   ***** ca   sit     1     -12.000   6.000   7.150   1.000  -.37936896E+00
PHI   ***** ca   sit     1     -12.000   6.000   7.200   1.000  -.37783727E+00
PHI   ***** ca   sit     1     -12.000   6.000   7.250   1.000  -.37630558E+00
PHI   ***** ca   sit     1     -12.000   6.000   7.300   1.000  -.37477389E+00
PHI   ***** ca   sit     1     -12.000   6.000   7.350   1.000  -.37324223E+00
PHI   ***** ca   sit     1     -12.000   6.000   7.400   1.000  -.37171036E+00
PHI   ***** ca   sit     1     -12.000   6.000   7.450   1.000  -.37017873E+00
PHI   ***** ca   sit     1     -12.000   6.000   7.500   1.000  -.36864701E+00
PHI   ***** ca   sit     1     -12.000   6.000   7.550   1.000  -.36724502E+00
PHI   ***** ca   sit     1     -12.000   6.000   7.600   1.000  -.36584303E+00
PHI   ***** ca   sit     1     -12.000   6.000   7.650   1.000  -.36444092E+00
PHI   ***** ca   sit     1     -12.000   6.000   7.700   1.000  -.36303893E+00
PHI   ***** ca   sit     1     -12.000   6.000   7.750   1.000  -.36163694E+00
PHI   ***** ca   sit     1     -12.000   6.000   7.800   1.000  -.36023492E+00
PHI   ***** ca   sit     1     -12.000   6.000   7.850   1.000  -.35883293E+00
PHI   ***** ca   sit     1     -12.000   6.000   7.900   1.000  -.35743082E+00
PHI   ***** ca   sit     1     -12.000   6.000   7.950   1.000  -.35602883E+00
PHI   ***** ca   sit     1     -12.000   6.000   8.000   1.000  -.35462683E+00
PHI   ***** ca   sit     1     -12.000   6.000   8.050   1.000  -.35332593E+00
PHI   ***** ca   sit     1     -12.000   6.000   8.100   1.000  -.35202500E+00
PHI   ***** ca   sit     1     -12.000   6.000   8.150   1.000  -.35072398E+00
PHI   ***** ca   sit     1     -12.000   6.000   8.200   1.000  -.34942308E+00
PHI   ***** ca   sit     1     -12.000   6.000   8.250   1.000  -.34812218E+00
PHI   ***** ca   sit     1     -12.000   6.000   8.300   1.000  -.34682125E+00
PHI   ***** ca   sit     1     -12.000   6.000   8.350   1.000  -.34552035E+00
PHI   ***** ca   sit     1     -12.000   6.000   8.400   1.000  -.34421930E+00
PHI   ***** ca   sit     1     -12.000   6.000   8.450   1.000  -.34291843E+00
PHI   ***** ca   sit     1     -12.000   6.000   8.500   1.000  -.34161752E+00
PHI   ***** ca   sit     1     -12.000   6.000   8.550   1.000  -.34039342E+00
PHI   ***** ca   sit     1     -12.000   6.000   8.600   1.000  -.33916929E+00
PHI   ***** ca   sit     1     -12.000   6.000   8.650   1.000  -.33794510E+00
PHI   ***** ca   sit     1     -12.000   6.000   8.700   1.000  -.33672097E+00
PHI   ***** ca   sit     1     -12.000   6.000   8.750   1.000  -.33549690E+00
PHI   ***** ca   sit     1     -12.000   6.000   8.800   1.000  -.33427280E+00
PHI   ***** ca   sit     1     -12.000   6.000   8.850   1.000  -.33304867E+00
PHI   ***** ca   sit     1     -12.000   6.000   8.900   1.000  -.33182451E+00
PHI   ***** ca   sit     1     -12.000   6.000   8.950   1.000  -.33060038E+00
PHI   ***** ca   sit     1     -12.000   6.000   9.000   1.000  -.32937628E+00
PHI   ***** ca   sit     1     -12.000   6.000   9.050   1.000  -.32820925E+00
PHI   ***** ca   sit     1     -12.000   6.000   9.100   1.000  -.32704222E+00
PHI   ***** ca   sit     1     -12.000   6.000   9.150   1.000  -.32587510E+00
PHI   ***** ca   sit     1     -12.000   6.000   9.200   1.000  -.32470810E+00
PHI   ***** ca   sit     1     -12.000   6.000   9.250   1.000  -.32354110E+00
PHI   ***** ca   sit     1     -12.000   6.000   9.300   1.000  -.32237408E+00
PHI   ***** ca   sit     1     -12.000   6.000   9.350   1.000  -.32120702E+00
PHI   ***** ca   sit     1     -12.000   6.000   9.400   1.000  -.32003993E+00
PHI   ***** ca   sit     1     -12.000   6.000   9.450   1.000  -.31887290E+00
PHI   ***** ca   sit     1     -12.000   6.000   9.500   1.000  -.31770590E+00
PHI   ***** ca   sit     1     -12.000   6.000   9.550   1.000  -.31658080E+00
PHI   ***** ca   sit     1     -12.000   6.000   9.600   1.000  -.31545573E+00
PHI   ***** ca   sit     1     -12.000   6.000   9.650   1.000  -.31433055E+00
PHI   ***** ca   sit     1     -12.000   6.000   9.700   1.000  -.31320545E+00
PHI   ***** ca   sit     1     -12.000   6.000   9.750   1.000  -.31208038E+00
PHI   ***** ca   sit     1     -12.000   6.000   9.800   1.000  -.31095529E+00
PHI   ***** ca   sit     1     -12.000   6.000   9.850   1.000  -.30983022E+00
PHI   ***** ca   sit     1     -12.000   6.000   9.900   1.000  -.30870506E+00
PHI   ***** ca   sit     1     -12.000   6.000   9.950   1.000  -.30757999E+00
PHI   ***** ca   sit     1     -12.000   6.000  10.000   1.000  -.30645490E+00
PHI   ***** ca   sit     1     -12.000   6.000  10.050   1.000  -.30536059E+00
PHI   ***** ca   sit     1     -12.000   6.000  10.100   1.000  -.30426627E+00
PHI   ***** ca   sit     1     -12.000   6.000  10.150   1.000  -.30317184E+00
PHI   ***** ca   sit     1     -12.000   6.000  10.200   1.000  -.30207753E+00
PHI   ***** ca   sit     1     -12.000   6.000  10.250   1.000  -.30098319E+00
PHI   ***** ca   sit     1     -12.000   6.000  10.300   1.000  -.29988885E+00
PHI   ***** ca   sit     1     -12.000   6.000  10.350   1.000  -.29879454E+00
PHI   ***** ca   sit     1     -12.000   6.000  10.400   1.000  -.29770011E+00
PHI   ***** ca   sit     1     -12.000   6.000  10.450   1.000  -.29660580E+00
PHI   ***** ca   sit     1     -12.000   6.000  10.500   1.000  -.29551148E+00
PHI   ***** ca   sit     1     -12.000   6.000  10.550   1.000  -.29444000E+00
PHI   ***** ca   sit     1     -12.000   6.000  10.600   1.000  -.29336849E+00
PHI   ***** ca   sit     1     -12.000   6.000  10.650   1.000  -.29229692E+00
PHI   ***** ca   sit     1     -12.000   6.000  10.700   1.000  -.29122543E+00
PHI   ***** ca   sit     1     -12.000   6.000  10.750   1.000  -.29015395E+00
PHI   ***** ca   sit     1     -12.000   6.000  10.800   1.000  -.28908247E+00
PHI   ***** ca   sit     1     -12.000   6.000  10.850   1.000  -.28801095E+00
PHI   ***** ca   sit     1     -12.000   6.000  10.900   1.000  -.28693941E+00
PHI   ***** ca   sit     1     -12.000   6.000  10.950   1.000  -.28586790E+00
PHI   ***** ca   sit     1     -12.000   6.000  11.000   1.000  -.28479642E+00
PHI   ***** ca   sit     1     -12.000   6.000  11.050   1.000  -.28374276E+00
PHI   ***** ca   sit     1     -12.000   6.000  11.100   1.000  -.28268909E+00
PHI   ***** ca   sit     1     -12.000   6.000  11.150   1.000  -.28163537E+00
PHI   ***** ca   sit     1     -12.000   6.000  11.200   1.000  -.28058171E+00
PHI   ***** ca   sit     1     -12.000   6.000  11.250   1.000  -.27952805E+00
PHI   ***** ca   sit     1     -12.000   6.000  11.300   1.000  -.27847439E+00
PHI   ***** ca   sit     1     -12.000   6.000  11.350   1.000  -.27742073E+00
PHI   ***** ca   sit     1     -12.000   6.000  11.400   1.000  -.27636698E+00
PHI   ***** ca   sit     1     -12.000   6.000  11.450   1.000  -.27531335E+00
PHI   ***** ca   sit     1     -12.000   6.000  11.500   1.000  -.27425969E+00
PHI   ***** ca   sit     1     -12.000   6.000  11.550   1.000  -.27322081E+00
PHI   ***** ca   sit     1     -12.000   6.000  11.600   1.000  -.27218196E+00
PHI   ***** ca   sit     1     -12.000   6.000  11.650   1.000  -.27114302E+00
PHI   ***** ca   sit     1     -12.000   6.000  11.700   1.000  -.27010417E+00
PHI   ***** ca   sit     1     -12.000   6.000  11.750   1.000  -.26906529E+00
PHI   ***** ca   sit     1     -12.000   6.000  11.800   1.000  -.26802644E+00
PHI   ***** ca   sit     1     -12.000   6.000  11.850   1.000  -.26698759E+00
PHI   ***** ca   sit     1     -12.000   6.000  11.900   1.000  -.26594862E+00
PHI   ***** ca   sit     1     -12.000   6.000  11.950   1.000  -.26490977E+00
PHI   ***** ca   sit     1     -12.000   6.000  12.000   1.000  -.26387092E+00
PHI   ***** ca   sit     1     -12.000   6.000  12.050   1.000  -.26284558E+00
PHI   ***** ca   sit     1     -12.000   6.000  12.100   1.000  -.26182020E+00
PHI   ***** ca   sit     1     -12.000   6.000  12.150   1.000  -.26079479E+00
PHI   ***** ca   sit     1     -12.000   6.000  12.200   1.000  -.25976944E+00
PHI   ***** ca   sit     1     -12.000   6.000  12.250   1.000  -.25874409E+00
PHI   ***** ca   sit     1     -12.000   6.000  12.300   1.000  -.25771874E+00
PHI   ***** ca   sit     1     -12.000   6.000  12.350   1.000  -.25669339E+00
PHI   ***** ca   sit     1     -12.000   6.000  12.400   1.000  -.25566798E+00
PHI   ***** ca   sit     1     -12.000   6.000  12.450   1.000  -.25464261E+00
PHI   ***** ca   sit     1     -12.000   6.000  12.500   1.000  -.25361726E+00
PHI   ***** ca   sit     1     -12.000   6.000  12.550   1.000  -.25260526E+00
PHI   ***** ca   sit     1     -12.000   6.000  12.600   1.000  -.25159329E+00
PHI   ***** ca   sit     1     -12.000   6.000  12.650   1.000  -.25058120E+00
PHI   ***** ca   sit     1     -12.000   6.000  12.700   1.000  -.24956922E+00
PHI   ***** ca   sit     1     -12.000   6.000  12.750   1.000  -.24855722E+00
PHI   ***** ca   sit     1     -12.000   6.000  12.800   1.000  -.24754524E+00
PHI   ***** ca   sit     1     -12.000   6.000  12.850   1.000  -.24653324E+00
PHI   ***** ca   sit     1     -12.000   6.000  12.900   1.000  -.24552117E+00
PHI   ***** ca   sit     1     -12.000   6.000  12.950   1.000  -.24450918E+00
PHI   ***** ca   sit     1     -12.000   6.000  13.000   1.000  -.24349719E+00
PHI   ***** ca   sit     1     -12.000   6.000  13.050   1.000  -.24249934E+00
PHI   ***** ca   sit     1     -12.000   6.000  13.100   1.000  -.24150148E+00
PHI   ***** ca   sit     1     -12.000   6.000  13.150   1.000  -.24050355E+00
PHI   ***** ca   sit     1     -12.000   6.000  13.200   1.000  -.23950569E+00
PHI   ***** ca   sit     1     -12.000   6.000  13.250   1.000  -.23850784E+00
PHI   ***** ca   sit     1     -12.000   6.000  13.300   1.000  -.23750998E+00
PHI   ***** ca   sit     1     -12.000   6.000  13.350   1.000  -.23651212E+00
PHI   ***** ca   sit     1     -12.000   6.000  13.400   1.000  -.23551419E+00
PHI   ***** ca   sit     1     -12.000   6.000  13.450   1.000  -.23451634E+00
PHI   ***** ca   sit     1     -12.000   6.000  13.500   1.000  -.23351848E+00
PHI   ***** ca   sit     1     -12.000   6.000  13.550   1.000  -.23253596E+00
PHI   ***** ca   sit     1     -12.000   6.000  13.600   1.000  -.23155361E+00
PHI   ***** ca   sit     1     -12.000   6.000  13.650   1.000  -.23057109E+00
PHI   ***** ca   sit     1     -12.000   6.000  13.700   1.000  -.22958873E+00
PHI   ***** ca   sit     1     -12.000   6.000  13.750   1.000  -.22860624E+00
PHI   ***** ca   sit     1     -12.000   6.000  13.800   1.000  -.22762372E+00
PHI   ***** ca   sit     1     -12.000   6.000  13.850   1.000  -.22664136E+00
PHI   ***** ca   sit     1     -12.000   6.000  13.900   1.000  -.22565883E+00
PHI   ***** ca   sit     1     -12.000   6.000  13.950   1.000  -.22467649E+00
PHI   ***** ca   sit     1     -12.000   6.000  14.000   1.000  -.22369397E+00
PHI   ***** ca   sit     1     -12.000   6.000  14.050   1.000  -.22272852E+00
PHI   ***** ca   sit     1     -12.000   6.000  14.100   1.000  -.22176319E+00
PHI   ***** ca   sit     1     -12.000   6.000  14.150   1.000  -.22079773E+00
PHI   ***** ca   sit     1     -12.000   6.000  14.200   1.000  -.21983245E+00
PHI   ***** ca   sit     1     -12.000   6.000  14.250   1.000  -.21886697E+00
PHI   ***** ca   sit     1     -12.000   6.000  14.300   1.000  -.21790153E+00
PHI   ***** ca   sit     1     -12.000   6.000  14.350   1.000  -.21693622E+00
PHI   ***** ca   sit     1     -12.000   6.000  14.400   1.000  -.21597075E+00
PHI   ***** ca   sit     1     -12.000   6.000  14.450   1.000  -.21500546E+00
PHI   ***** ca   sit     1     -12.000   6.000  14.500   1.000  -.21404000E+00
PHI   ***** ca   sit     1     -12.000   6.000  14.550   1.000  -.21309341E+00
PHI   ***** ca   sit     1     -12.000   6.000  14.600   1.000  -.21214698E+00
PHI   ***** ca   sit     1     -12.000   6.000  14.650   1.000  -.21120039E+00
PHI   ***** ca   sit     1     -12.000   6.000  14.700   1.000  -.21025392E+00
PHI   ***** ca   sit     1     -12.000   6.000  14.750   1.000  -.20930737E+00
PHI   ***** ca   sit     1     -12.000   6.000  14.800   1.000  -.20836076E+00
PHI   ***** ca   sit     1     -12.000   6.000  14.850   1.000  -.20741433E+00
PHI   ***** ca   sit     1     -12.000   6.000  14.900   1.000  -.20646775E+00
PHI   ***** ca   sit     1     -12.000   6.000  14.950   1.000  -.20552130E+00
PHI   ***** ca   sit     1     -12.000   6.000  15.000   1.000  -.20457472E+00
PHI   ***** ca   sit     1     -12.000   6.000  15.050   1.000  -.20364881E+00
PHI   ***** ca   sit     1     -12.000   6.000  15.100   1.000  -.20272304E+00
PHI   ***** ca   sit     1     -12.000   6.000  15.150   1.000  -.20179716E+00
PHI   ***** ca   sit     1     -12.000   6.000  15.200   1.000  -.20087138E+00
PHI   ***** ca   sit     1     -12.000   6.000  15.250   1.000  -.19994549E+00
PHI   ***** ca   sit     1     -12.000   6.000  15.300   1.000  -.19901957E+00
PHI   ***** ca   sit     1     -12.000   6.000  15.350   1.000  -.19809382E+00
PHI   ***** ca   sit     1     -12.000   6.000  15.400   1.000  -.19716792E+00
PHI   ***** ca   sit     1     -12.000   6.000  15.450   1.000  -.19624215E+00
PHI   ***** ca   sit     1     -12.000   6.000  15.500   1.000  -.19531626E+00
PHI   ***** ca   sit     1     -12.000   6.000  15.550   1.000  -.19441278E+00
PHI   ***** ca   sit     1     -12.000   6.000  15.600   1.000  -.19350941E+00
PHI   ***** ca   sit     1     -12.000   6.000  15.650   1.000  -.19260594E+00
PHI   ***** ca   sit     1     -12.000   6.000  15.700   1.000  -.19170260E+00
PHI   ***** ca   sit     1     -12.000   6.000  15.750   1.000  -.19079912E+00
PHI   ***** ca   sit     1     -12.000   6.000  15.800   1.000  -.18989563E+00
PHI   ***** ca   sit     1     -12.000   6.000  15.850   1.000  -.18899228E+00
PHI   ***** ca   sit     1     -12.000   6.000  15.900   1.000  -.18808882E+00
PHI   ***** ca   sit     1     -12.000   6.000  15.950   1.000  -.18718545E+00
PHI   ***** ca   sit     1     -12.000   6.000  16.000   1.000  -.18628198E+00
PHI   ***** ca   sit     1     -12.000   6.000  16.050   1.000  -.18540248E+00
PHI   ***** ca   sit     1     -12.000   6.000  16.100   1.000  -.18452315E+00
PHI   ***** ca   sit     1     -12.000   6.000  16.150   1.000  -.18364367E+00
PHI   ***** ca   sit     1     -12.000   6.000  16.200   1.000  -.18276431E+00
PHI   ***** ca   sit     1     -12.000   6.000  16.250   1.000  -.18188484E+00
PHI   ***** ca   sit     1     -12.000   6.000  16.300   1.000  -.18100534E+00
PHI   ***** ca   sit     1     -12.000   6.000  16.350   1.000  -.18012600E+00
PHI   ***** ca   sit     1     -12.000   6.000  16.400   1.000  -.17924652E+00
PHI   ***** ca   sit     1     -12.000   6.000  16.450   1.000  -.17836717E+00
PHI   ***** ca   sit     1     -12.000   6.000  16.500   1.000  -.17748767E+00
PHI   ***** ca   sit     1     -12.000   6.000  16.550   1.000  -.17663360E+00
PHI   ***** ca   sit     1     -12.000   6.000  16.600   1.000  -.17577966E+00
PHI   ***** ca   sit     1     -12.000   6.000  16.650   1.000  -.17492557E+00
PHI   ***** ca   sit     1     -12.000   6.000  16.700   1.000  -.17407164E+00
PHI   ***** ca   sit     1     -12.000   6.000  16.750   1.000  -.17321756E+00
PHI   ***** ca   sit     1     -12.000   6.000  16.800   1.000  -.17236347E+00
PHI   ***** ca   sit     1     -12.000   6.000  16.850   1.000  -.17150953E+00
PHI   ***** ca   sit     1     -12.000   6.000  16.900   1.000  -.17065547E+00
PHI   ***** ca   sit     1     -12.000   6.000  16.950   1.000  -.16980153E+00
PHI   ***** ca   sit     1     -12.000   6.000  17.000   1.000  -.16894744E+00
PHI   ***** ca   sit     1     -12.000   6.000  17.050   1.000  -.16811997E+00
PHI   ***** ca   sit     1     -12.000   6.000  17.100   1.000  -.16729259E+00
PHI   ***** ca   sit     1     -12.000   6.000  17.150   1.000  -.16646509E+00
PHI   ***** ca   sit     1     -12.000   6.000  17.200   1.000  -.16563773E+00
PHI   ***** ca   sit     1     -12.000   6.000  17.250   1.000  -.16481024E+00
PHI   ***** ca   sit     1     -12.000   6.000  17.300   1.000  -.16398275E+00
PHI   ***** ca   sit     1     -12.000   6.000  17.350   1.000  -.16315536E+00
PHI   ***** ca   sit     1     -12.000   6.000  17.400   1.000  -.16232789E+00
PHI   ***** ca   sit     1     -12.000   6.000  17.450   1.000  -.16150051E+00
PHI   ***** ca   sit     1     -12.000   6.000  17.500   1.000  -.16067302E+00
PHI   ***** ca   sit     1     -12.000   6.000  17.550   1.000  -.15987305E+00
PHI   ***** ca   sit     1     -12.000   6.000  17.600   1.000  -.15907320E+00
PHI   ***** ca   sit     1     -12.000   6.000  17.650   1.000  -.15827322E+00
PHI   ***** ca   sit     1     -12.000   6.000  17.700   1.000  -.15747339E+00
PHI   ***** ca   sit     1     -12.000   6.000  17.750   1.000  -.15667340E+00
PHI   ***** ca   sit     1     -12.000   6.000  17.800   1.000  -.15587345E+00
PHI   ***** ca   sit     1     -12.000   6.000  17.850   1.000  -.15507360E+00
PHI   ***** ca   sit     1     -12.000   6.000  17.900   1.000  -.15427363E+00
PHI   ***** ca   sit     1     -12.000   6.000  17.950   1.000  -.15347378E+00
PHI   ***** ca   sit     1     -12.000   6.000  18.000   1.000  -.15267381E+00
PHI   ***** ca   sit     1     -12.000   6.000  18.050   1.000  -.15190206E+00
PHI   ***** ca   sit     1     -12.000   6.000  18.100   1.000  -.15113044E+00
PHI   ***** ca   sit     1     -12.000   6.000  18.150   1.000  -.15035869E+00
PHI   ***** ca   sit     1     -12.000   6.000  18.200   1.000  -.14958708E+00
PHI   ***** ca   sit     1     -12.000   6.000  18.250   1.000  -.14881533E+00
PHI   ***** ca   sit     1     -12.000   6.000  18.300   1.000  -.14804359E+00
PHI   ***** ca   sit     1     -12.000   6.000  18.350   1.000  -.14727196E+00
PHI   ***** ca   sit     1     -12.000   6.000  18.400   1.000  -.14650021E+00
PHI   ***** ca   sit     1     -12.000   6.000  18.450   1.000  -.14572859E+00
PHI   ***** ca   sit     1     -12.000   6.000  18.500   1.000  -.14495684E+00
PHI   ***** ca   sit     1     -12.000   6.000  18.550   1.000  -.14421381E+00
PHI   ***** ca   sit     1     -12.000   6.000  18.600   1.000  -.14347088E+00
PHI   ***** ca   sit     1     -12.000   6.000  18.650   1.000  -.14272784E+00
PHI   ***** ca   sit     1     -12.000   6.000  18.700   1.000  -.14198491E+00
PHI   ***** ca   sit     1     -12.000   6.000  18.750   1.000  -.14124188E+00
PHI   ***** ca   sit     1     -12.000   6.000  18.800   1.000  -.14049883E+00
PHI   ***** ca   sit     1     -12.000   6.000  18.850   1.000  -.13975590E+00
PHI   ***** ca   sit     1     -12.000   6.000  18.900   1.000  -.13901286E+00
PHI   ***** ca   sit     1     -12.000   6.000  18.950   1.000  -.13826993E+00
PHI   ***** ca   sit     1     -12.000   6.000  19.000   1.000  -.13752690E+00
PHI   ***** ca   sit     1     -12.000   6.000  19.050   1.000  -.13681281E+00
PHI   ***** ca   sit     1     -12.000   6.000  19.100   1.000  -.13609883E+00
PHI   ***** ca   sit     1     -12.000   6.000  19.150   1.000  -.13538474E+00
PHI   ***** ca   sit     1     -12.000   6.000  19.200   1.000  -.13467078E+00
PHI   ***** ca   sit     1     -12.000   6.000  19.250   1.000  -.13395669E+00
PHI   ***** ca   sit     1     -12.000   6.000  19.300   1.000  -.13324259E+00
PHI   ***** ca   sit     1     -12.000   6.000  19.350   1.000  -.13252862E+00
PHI   ***** ca   sit     1     -12.000   6.000  19.400   1.000  -.13181452E+00
PHI   ***** ca   sit     1     -12.000   6.000  19.450   1.000  -.13110055E+00
PHI   ***** ca   sit     1     -12.000   8.000   2.000   1.000  -.44005281E+00
PHI   ***** ca   sit     1     -12.000   8.000   2.050   1.000  -.43550104E+00
PHI   ***** ca   sit     1     -12.000   8.000   2.100   1.000  -.43094927E+00
PHI   ***** ca   sit     1     -12.000   8.000   2.150   1.000  -.42639714E+00
PHI   ***** ca   sit     1     -12.000   8.000   2.200   1.000  -.42184538E+00
PHI   ***** ca   sit     1     -12.000   8.000   2.250   1.000  -.41729358E+00
PHI   ***** ca   sit     1     -12.000   8.000   2.300   1.000  -.41274181E+00
PHI   ***** ca   sit     1     -12.000   8.000   2.350   1.000  -.40819004E+00
PHI   ***** ca   sit     1     -12.000   8.000   2.400   1.000  -.40363792E+00
PHI   ***** ca   sit     1     -12.000   8.000   2.450   1.000  -.39908615E+00
PHI   ***** ca   sit     1     -12.000   8.000   2.500   1.000  -.39453435E+00
PHI   ***** ca   sit     1     -12.000   8.000   2.550   1.000  -.39030290E+00
PHI   ***** ca   sit     1     -12.000   8.000   2.600   1.000  -.38607141E+00
PHI   ***** ca   sit     1     -12.000   8.000   2.650   1.000  -.38183963E+00
PHI   ***** ca   sit     1     -12.000   8.000   2.700   1.000  -.37760815E+00
PHI   ***** ca   sit     1     -12.000   8.000   2.750   1.000  -.37337670E+00
PHI   ***** ca   sit     1     -12.000   8.000   2.800   1.000  -.36914521E+00
PHI   ***** ca   sit     1     -12.000   8.000   2.850   1.000  -.36491376E+00
PHI   ***** ca   sit     1     -12.000   8.000   2.900   1.000  -.36068195E+00
PHI   ***** ca   sit     1     -12.000   8.000   2.950   1.000  -.35645050E+00
PHI   ***** ca   sit     1     -12.000   8.000   3.000   1.000  -.35221902E+00
PHI   ***** ca   sit     1     -12.000   8.000   3.050   1.000  -.34897521E+00
PHI   ***** ca   sit     1     -12.000   8.000   3.100   1.000  -.34573141E+00
PHI   ***** ca   sit     1     -12.000   8.000   3.150   1.000  -.34248737E+00
PHI   ***** ca   sit     1     -12.000   8.000   3.200   1.000  -.33924356E+00
PHI   ***** ca   sit     1     -12.000   8.000   3.250   1.000  -.33599976E+00
PHI   ***** ca   sit     1     -12.000   8.000   3.300   1.000  -.33275595E+00
PHI   ***** ca   sit     1     -12.000   8.000   3.350   1.000  -.32951215E+00
PHI   ***** ca   sit     1     -12.000   8.000   3.400   1.000  -.32626814E+00
PHI   ***** ca   sit     1     -12.000   8.000   3.450   1.000  -.32302433E+00
PHI   ***** ca   sit     1     -12.000   8.000   3.500   1.000  -.31978053E+00
PHI   ***** ca   sit     1     -12.000   8.000   3.550   1.000  -.31740773E+00
PHI   ***** ca   sit     1     -12.000   8.000   3.600   1.000  -.31503487E+00
PHI   ***** ca   sit     1     -12.000   8.000   3.650   1.000  -.31266186E+00
PHI   ***** ca   sit     1     -12.000   8.000   3.700   1.000  -.31028900E+00
PHI   ***** ca   sit     1     -12.000   8.000   3.750   1.000  -.30791619E+00
PHI   ***** ca   sit     1     -12.000   8.000   3.800   1.000  -.30554339E+00
PHI   ***** ca   sit     1     -12.000   8.000   3.850   1.000  -.30317053E+00
PHI   ***** ca   sit     1     -12.000   8.000   3.900   1.000  -.30079752E+00
PHI   ***** ca   sit     1     -12.000   8.000   3.950   1.000  -.29842472E+00
PHI   ***** ca   sit     1     -12.000   8.000   4.000   1.000  -.29605189E+00
PHI   ***** ca   sit     1     -12.000   8.000   4.050   1.000  -.29431519E+00
PHI   ***** ca   sit     1     -12.000   8.000   4.100   1.000  -.29257846E+00
PHI   ***** ca   sit     1     -12.000   8.000   4.150   1.000  -.29084161E+00
PHI   ***** ca   sit     1     -12.000   8.000   4.200   1.000  -.28910488E+00
PHI   ***** ca   sit     1     -12.000   8.000   4.250   1.000  -.28736815E+00
PHI   ***** ca   sit     1     -12.000   8.000   4.300   1.000  -.28563142E+00
PHI   ***** ca   sit     1     -12.000   8.000   4.350   1.000  -.28389472E+00
PHI   ***** ca   sit     1     -12.000   8.000   4.400   1.000  -.28215787E+00
PHI   ***** ca   sit     1     -12.000   8.000   4.450   1.000  -.28042114E+00
PHI   ***** ca   sit     1     -12.000   8.000   4.500   1.000  -.27868444E+00
PHI   ***** ca   sit     1     -12.000   8.000   4.550   1.000  -.27746785E+00
PHI   ***** ca   sit     1     -12.000   8.000   4.600   1.000  -.27625129E+00
PHI   ***** ca   sit     1     -12.000   8.000   4.650   1.000  -.27503461E+00
PHI   ***** ca   sit     1     -12.000   8.000   4.700   1.000  -.27381805E+00
PHI   ***** ca   sit     1     -12.000   8.000   4.750   1.000  -.27260149E+00
PHI   ***** ca   sit     1     -12.000   8.000   4.800   1.000  -.27138489E+00
PHI   ***** ca   sit     1     -12.000   8.000   4.850   1.000  -.27016833E+00
PHI   ***** ca   sit     1     -12.000   8.000   4.900   1.000  -.26895165E+00
PHI   ***** ca   sit     1     -12.000   8.000   4.950   1.000  -.26773509E+00
PHI   ***** ca   sit     1     -12.000   8.000   5.000   1.000  -.26651850E+00
PHI   ***** ca   sit     1     -12.000   8.000   5.050   1.000  -.26575401E+00
PHI   ***** ca   sit     1     -12.000   8.000   5.100   1.000  -.26498953E+00
PHI   ***** ca   sit     1     -12.000   8.000   5.150   1.000  -.26422498E+00
PHI   ***** ca   sit     1     -12.000   8.000   5.200   1.000  -.26346049E+00
PHI   ***** ca   sit     1     -12.000   8.000   5.250   1.000  -.26269600E+00
PHI   ***** ca   sit     1     -12.000   8.000   5.300   1.000  -.26193148E+00
PHI   ***** ca   sit     1     -12.000   8.000   5.350   1.000  -.26116699E+00
PHI   ***** ca   sit     1     -12.000   8.000   5.400   1.000  -.26040244E+00
PHI   ***** ca   sit     1     -12.000   8.000   5.450   1.000  -.25963792E+00
PHI   ***** ca   sit     1     -12.000   8.000   5.500   1.000  -.25887343E+00
PHI   ***** ca   sit     1     -12.000   8.000   5.550   1.000  -.25843471E+00
PHI   ***** ca   sit     1     -12.000   8.000   5.600   1.000  -.25799599E+00
PHI   ***** ca   sit     1     -12.000   8.000   5.650   1.000  -.25755727E+00
PHI   ***** ca   sit     1     -12.000   8.000   5.700   1.000  -.25711855E+00
PHI   ***** ca   sit     1     -12.000   8.000   5.750   1.000  -.25667980E+00
PHI   ***** ca   sit     1     -12.000   8.000   5.800   1.000  -.25624108E+00
PHI   ***** ca   sit     1     -12.000   8.000   5.850   1.000  -.25580239E+00
PHI   ***** ca   sit     1     -12.000   8.000   5.900   1.000  -.25536361E+00
PHI   ***** ca   sit     1     -12.000   8.000   5.950   1.000  -.25492489E+00
PHI   ***** ca   sit     1     -12.000   8.000   6.000   1.000  -.25448617E+00
PHI   ***** ca   sit     1     -12.000   8.000   6.050   1.000  -.25424436E+00
PHI   ***** ca   sit     1     -12.000   8.000   6.100   1.000  -.25400254E+00
PHI   ***** ca   sit     1     -12.000   8.000   6.150   1.000  -.25376073E+00
PHI   ***** ca   sit     1     -12.000   8.000   6.200   1.000  -.25351891E+00
PHI   ***** ca   sit     1     -12.000   8.000   6.250   1.000  -.25327709E+00
PHI   ***** ca   sit     1     -12.000   8.000   6.300   1.000  -.25303528E+00
PHI   ***** ca   sit     1     -12.000   8.000   6.350   1.000  -.25279346E+00
PHI   ***** ca   sit     1     -12.000   8.000   6.400   1.000  -.25255162E+00
PHI   ***** ca   sit     1     -12.000   8.000   6.450   1.000  -.25230983E+00
PHI   ***** ca   sit     1     -12.000   8.000   6.500   1.000  -.25206801E+00
PHI   ***** ca   sit     1     -12.000   8.000   6.550   1.000  -.25191218E+00
PHI   ***** ca   sit     1     -12.000   8.000   6.600   1.000  -.25175637E+00
PHI   ***** ca   sit     1     -12.000   8.000   6.650   1.000  -.25160053E+00
PHI   ***** ca   sit     1     -12.000   8.000   6.700   1.000  -.25144470E+00
PHI   ***** ca   sit     1     -12.000   8.000   6.750   1.000  -.25128886E+00
PHI   ***** ca   sit     1     -12.000   8.000   6.800   1.000  -.25113305E+00
PHI   ***** ca   sit     1     -12.000   8.000   6.850   1.000  -.25097725E+00
PHI   ***** ca   sit     1     -12.000   8.000   6.900   1.000  -.25082141E+00
PHI   ***** ca   sit     1     -12.000   8.000   6.950   1.000  -.25066558E+00
PHI   ***** ca   sit     1     -12.000   8.000   7.000   1.000  -.25050977E+00
PHI   ***** ca   sit     1     -12.000   8.000   7.050   1.000  -.25036284E+00
PHI   ***** ca   sit     1     -12.000   8.000   7.100   1.000  -.25021592E+00
PHI   ***** ca   sit     1     -12.000   8.000   7.150   1.000  -.25006896E+00
PHI   ***** ca   sit     1     -12.000   8.000   7.200   1.000  -.24992205E+00
PHI   ***** ca   sit     1     -12.000   8.000   7.250   1.000  -.24977514E+00
PHI   ***** ca   sit     1     -12.000   8.000   7.300   1.000  -.24962822E+00
PHI   ***** ca   sit     1     -12.000   8.000   7.350   1.000  -.24948129E+00
PHI   ***** ca   sit     1     -12.000   8.000   7.400   1.000  -.24933437E+00
PHI   ***** ca   sit     1     -12.000   8.000   7.450   1.000  -.24918745E+00
PHI   ***** ca   sit     1     -12.000   8.000   7.500   1.000  -.24904051E+00
PHI   ***** ca   sit     1     -12.000   8.000   7.550   1.000  -.24885701E+00
PHI   ***** ca   sit     1     -12.000   8.000   7.600   1.000  -.24867348E+00
PHI   ***** ca   sit     1     -12.000   8.000   7.650   1.000  -.24848996E+00
PHI   ***** ca   sit     1     -12.000   8.000   7.700   1.000  -.24830644E+00
PHI   ***** ca   sit     1     -12.000   8.000   7.750   1.000  -.24812293E+00
PHI   ***** ca   sit     1     -12.000   8.000   7.800   1.000  -.24793942E+00
PHI   ***** ca   sit     1     -12.000   8.000   7.850   1.000  -.24775590E+00
PHI   ***** ca   sit     1     -12.000   8.000   7.900   1.000  -.24757238E+00
PHI   ***** ca   sit     1     -12.000   8.000   7.950   1.000  -.24738887E+00
PHI   ***** ca   sit     1     -12.000   8.000   8.000   1.000  -.24720535E+00
PHI   ***** ca   sit     1     -12.000   8.000   8.050   1.000  -.24696293E+00
PHI   ***** ca   sit     1     -12.000   8.000   8.100   1.000  -.24672051E+00
PHI   ***** ca   sit     1     -12.000   8.000   8.150   1.000  -.24647807E+00
PHI   ***** ca   sit     1     -12.000   8.000   8.200   1.000  -.24623568E+00
PHI   ***** ca   sit     1     -12.000   8.000   8.250   1.000  -.24599324E+00
PHI   ***** ca   sit     1     -12.000   8.000   8.300   1.000  -.24575081E+00
PHI   ***** ca   sit     1     -12.000   8.000   8.350   1.000  -.24550842E+00
PHI   ***** ca   sit     1     -12.000   8.000   8.400   1.000  -.24526599E+00
PHI   ***** ca   sit     1     -12.000   8.000   8.450   1.000  -.24502356E+00
PHI   ***** ca   sit     1     -12.000   8.000   8.500   1.000  -.24478115E+00
PHI   ***** ca   sit     1     -12.000   8.000   8.550   1.000  -.24447228E+00
PHI   ***** ca   sit     1     -12.000   8.000   8.600   1.000  -.24416338E+00
PHI   ***** ca   sit     1     -12.000   8.000   8.650   1.000  -.24385446E+00
PHI   ***** ca   sit     1     -12.000   8.000   8.700   1.000  -.24354556E+00
PHI   ***** ca   sit     1     -12.000   8.000   8.750   1.000  -.24323669E+00
PHI   ***** ca   sit     1     -12.000   8.000   8.800   1.000  -.24292779E+00
PHI   ***** ca   sit     1     -12.000   8.000   8.850   1.000  -.24261890E+00
PHI   ***** ca   sit     1     -12.000   8.000   8.900   1.000  -.24231000E+00
PHI   ***** ca   sit     1     -12.000   8.000   8.950   1.000  -.24200109E+00
PHI   ***** ca   sit     1     -12.000   8.000   9.000   1.000  -.24169222E+00
PHI   ***** ca   sit     1     -12.000   8.000   9.050   1.000  -.24131761E+00
PHI   ***** ca   sit     1     -12.000   8.000   9.100   1.000  -.24094301E+00
PHI   ***** ca   sit     1     -12.000   8.000   9.150   1.000  -.24056841E+00
PHI   ***** ca   sit     1     -12.000   8.000   9.200   1.000  -.24019381E+00
PHI   ***** ca   sit     1     -12.000   8.000   9.250   1.000  -.23981921E+00
PHI   ***** ca   sit     1     -12.000   8.000   9.300   1.000  -.23944463E+00
PHI   ***** ca   sit     1     -12.000   8.000   9.350   1.000  -.23907003E+00
PHI   ***** ca   sit     1     -12.000   8.000   9.400   1.000  -.23869541E+00
PHI   ***** ca   sit     1     -12.000   8.000   9.450   1.000  -.23832081E+00
PHI   ***** ca   sit     1     -12.000   8.000   9.500   1.000  -.23794623E+00
PHI   ***** ca   sit     1     -12.000   8.000   9.550   1.000  -.23751104E+00
PHI   ***** ca   sit     1     -12.000   8.000   9.600   1.000  -.23707588E+00
PHI   ***** ca   sit     1     -12.000   8.000   9.650   1.000  -.23664066E+00
PHI   ***** ca   sit     1     -12.000   8.000   9.700   1.000  -.23620547E+00
PHI   ***** ca   sit     1     -12.000   8.000   9.750   1.000  -.23577031E+00
PHI   ***** ca   sit     1     -12.000   8.000   9.800   1.000  -.23533513E+00
PHI   ***** ca   sit     1     -12.000   8.000   9.850   1.000  -.23489994E+00
PHI   ***** ca   sit     1     -12.000   8.000   9.900   1.000  -.23446475E+00
PHI   ***** ca   sit     1     -12.000   8.000   9.950   1.000  -.23402958E+00
PHI   ***** ca   sit     1     -12.000   8.000  10.000   1.000  -.23359439E+00
PHI   ***** ca   sit     1     -12.000   8.000  10.050   1.000  -.23310558E+00
PHI   ***** ca   sit     1     -12.000   8.000  10.100   1.000  -.23261675E+00
PHI   ***** ca   sit     1     -12.000   8.000  10.150   1.000  -.23212792E+00
PHI   ***** ca   sit     1     -12.000   8.000  10.200   1.000  -.23163910E+00
PHI   ***** ca   sit     1     -12.000   8.000  10.250   1.000  -.23115030E+00
PHI   ***** ca   sit     1     -12.000   8.000  10.300   1.000  -.23066147E+00
PHI   ***** ca   sit     1     -12.000   8.000  10.350   1.000  -.23017266E+00
PHI   ***** ca   sit     1     -12.000   8.000  10.400   1.000  -.22968383E+00
PHI   ***** ca   sit     1     -12.000   8.000  10.450   1.000  -.22919500E+00
PHI   ***** ca   sit     1     -12.000   8.000  10.500   1.000  -.22870620E+00
PHI   ***** ca   sit     1     -12.000   8.000  10.550   1.000  -.22817117E+00
PHI   ***** ca   sit     1     -12.000   8.000  10.600   1.000  -.22763619E+00
PHI   ***** ca   sit     1     -12.000   8.000  10.650   1.000  -.22710110E+00
PHI   ***** ca   sit     1     -12.000   8.000  10.700   1.000  -.22656611E+00
PHI   ***** ca   sit     1     -12.000   8.000  10.750   1.000  -.22603109E+00
PHI   ***** ca   sit     1     -12.000   8.000  10.800   1.000  -.22549607E+00
PHI   ***** ca   sit     1     -12.000   8.000  10.850   1.000  -.22496106E+00
PHI   ***** ca   sit     1     -12.000   8.000  10.900   1.000  -.22442600E+00
PHI   ***** ca   sit     1     -12.000   8.000  10.950   1.000  -.22389099E+00
PHI   ***** ca   sit     1     -12.000   8.000  11.000   1.000  -.22335598E+00
PHI   ***** ca   sit     1     -12.000   8.000  11.050   1.000  -.22278212E+00
PHI   ***** ca   sit     1     -12.000   8.000  11.100   1.000  -.22220826E+00
PHI   ***** ca   sit     1     -12.000   8.000  11.150   1.000  -.22163436E+00
PHI   ***** ca   sit     1     -12.000   8.000  11.200   1.000  -.22106050E+00
PHI   ***** ca   sit     1     -12.000   8.000  11.250   1.000  -.22048666E+00
PHI   ***** ca   sit     1     -12.000   8.000  11.300   1.000  -.21991278E+00
PHI   ***** ca   sit     1     -12.000   8.000  11.350   1.000  -.21933892E+00
PHI   ***** ca   sit     1     -12.000   8.000  11.400   1.000  -.21876505E+00
PHI   ***** ca   sit     1     -12.000   8.000  11.450   1.000  -.21819116E+00
PHI   ***** ca   sit     1     -12.000   8.000  11.500   1.000  -.21761732E+00
PHI   ***** ca   sit     1     -12.000   8.000  11.550   1.000  -.21701154E+00
PHI   ***** ca   sit     1     -12.000   8.000  11.600   1.000  -.21640576E+00
PHI   ***** ca   sit     1     -12.000   8.000  11.650   1.000  -.21579994E+00
PHI   ***** ca   sit     1     -12.000   8.000  11.700   1.000  -.21519418E+00
PHI   ***** ca   sit     1     -12.000   8.000  11.750   1.000  -.21458839E+00
PHI   ***** ca   sit     1     -12.000   8.000  11.800   1.000  -.21398263E+00
PHI   ***** ca   sit     1     -12.000   8.000  11.850   1.000  -.21337683E+00
PHI   ***** ca   sit     1     -12.000   8.000  11.900   1.000  -.21277103E+00
PHI   ***** ca   sit     1     -12.000   8.000  11.950   1.000  -.21216525E+00
PHI   ***** ca   sit     1     -12.000   8.000  12.000   1.000  -.21155947E+00
PHI   ***** ca   sit     1     -12.000   8.000  12.050   1.000  -.21092817E+00
PHI   ***** ca   sit     1     -12.000   8.000  12.100   1.000  -.21029688E+00
PHI   ***** ca   sit     1     -12.000   8.000  12.150   1.000  -.20966554E+00
PHI   ***** ca   sit     1     -12.000   8.000  12.200   1.000  -.20903425E+00
PHI   ***** ca   sit     1     -12.000   8.000  12.250   1.000  -.20840295E+00
PHI   ***** ca   sit     1     -12.000   8.000  12.300   1.000  -.20777164E+00
PHI   ***** ca   sit     1     -12.000   8.000  12.350   1.000  -.20714036E+00
PHI   ***** ca   sit     1     -12.000   8.000  12.400   1.000  -.20650899E+00
PHI   ***** ca   sit     1     -12.000   8.000  12.450   1.000  -.20587771E+00
PHI   ***** ca   sit     1     -12.000   8.000  12.500   1.000  -.20524640E+00
PHI   ***** ca   sit     1     -12.000   8.000  12.550   1.000  -.20459539E+00
PHI   ***** ca   sit     1     -12.000   8.000  12.600   1.000  -.20394440E+00
PHI   ***** ca   sit     1     -12.000   8.000  12.650   1.000  -.20329335E+00
PHI   ***** ca   sit     1     -12.000   8.000  12.700   1.000  -.20264234E+00
PHI   ***** ca   sit     1     -12.000   8.000  12.750   1.000  -.20199132E+00
PHI   ***** ca   sit     1     -12.000   8.000  12.800   1.000  -.20134030E+00
PHI   ***** ca   sit     1     -12.000   8.000  12.850   1.000  -.20068930E+00
PHI   ***** ca   sit     1     -12.000   8.000  12.900   1.000  -.20003824E+00
PHI   ***** ca   sit     1     -12.000   8.000  12.950   1.000  -.19938724E+00
PHI   ***** ca   sit     1     -12.000   8.000  13.000   1.000  -.19873622E+00
PHI   ***** ca   sit     1     -12.000   8.000  13.050   1.000  -.19807087E+00
PHI   ***** ca   sit     1     -12.000   8.000  13.100   1.000  -.19740552E+00
PHI   ***** ca   sit     1     -12.000   8.000  13.150   1.000  -.19674011E+00
PHI   ***** ca   sit     1     -12.000   8.000  13.200   1.000  -.19607475E+00
PHI   ***** ca   sit     1     -12.000   8.000  13.250   1.000  -.19540940E+00
PHI   ***** ca   sit     1     -12.000   8.000  13.300   1.000  -.19474405E+00
PHI   ***** ca   sit     1     -12.000   8.000  13.350   1.000  -.19407870E+00
PHI   ***** ca   sit     1     -12.000   8.000  13.400   1.000  -.19341329E+00
PHI   ***** ca   sit     1     -12.000   8.000  13.450   1.000  -.19274794E+00
PHI   ***** ca   sit     1     -12.000   8.000  13.500   1.000  -.19208258E+00
PHI   ***** ca   sit     1     -12.000   8.000  13.550   1.000  -.19140764E+00
PHI   ***** ca   sit     1     -12.000   8.000  13.600   1.000  -.19073275E+00
PHI   ***** ca   sit     1     -12.000   8.000  13.650   1.000  -.19005778E+00
PHI   ***** ca   sit     1     -12.000   8.000  13.700   1.000  -.18938293E+00
PHI   ***** ca   sit     1     -12.000   8.000  13.750   1.000  -.18870795E+00
PHI   ***** ca   sit     1     -12.000   8.000  13.800   1.000  -.18803297E+00
PHI   ***** ca   sit     1     -12.000   8.000  13.850   1.000  -.18735811E+00
PHI   ***** ca   sit     1     -12.000   8.000  13.900   1.000  -.18668315E+00
PHI   ***** ca   sit     1     -12.000   8.000  13.950   1.000  -.18600826E+00
PHI   ***** ca   sit     1     -12.000   8.000  14.000   1.000  -.18533331E+00
PHI   ***** ca   sit     1     -12.000   8.000  14.050   1.000  -.18465310E+00
PHI   ***** ca   sit     1     -12.000   8.000  14.100   1.000  -.18397301E+00
PHI   ***** ca   sit     1     -12.000   8.000  14.150   1.000  -.18329282E+00
PHI   ***** ca   sit     1     -12.000   8.000  14.200   1.000  -.18261273E+00
PHI   ***** ca   sit     1     -12.000   8.000  14.250   1.000  -.18193254E+00
PHI   ***** ca   sit     1     -12.000   8.000  14.300   1.000  -.18125235E+00
PHI   ***** ca   sit     1     -12.000   8.000  14.350   1.000  -.18057224E+00
PHI   ***** ca   sit     1     -12.000   8.000  14.400   1.000  -.17989206E+00
PHI   ***** ca   sit     1     -12.000   8.000  14.450   1.000  -.17921197E+00
PHI   ***** ca   sit     1     -12.000   8.000  14.500   1.000  -.17853177E+00
PHI   ***** ca   sit     1     -12.000   8.000  14.550   1.000  -.17785032E+00
PHI   ***** ca   sit     1     -12.000   8.000  14.600   1.000  -.17716897E+00
PHI   ***** ca   sit     1     -12.000   8.000  14.650   1.000  -.17648751E+00
PHI   ***** ca   sit     1     -12.000   8.000  14.700   1.000  -.17580615E+00
PHI   ***** ca   sit     1     -12.000   8.000  14.750   1.000  -.17512470E+00
PHI   ***** ca   sit     1     -12.000   8.000  14.800   1.000  -.17444326E+00
PHI   ***** ca   sit     1     -12.000   8.000  14.850   1.000  -.17376190E+00
PHI   ***** ca   sit     1     -12.000   8.000  14.900   1.000  -.17308046E+00
PHI   ***** ca   sit     1     -12.000   8.000  14.950   1.000  -.17239909E+00
PHI   ***** ca   sit     1     -12.000   8.000  15.000   1.000  -.17171764E+00
PHI   ***** ca   sit     1     -12.000   8.000  15.050   1.000  -.17103843E+00
PHI   ***** ca   sit     1     -12.000   8.000  15.100   1.000  -.17035934E+00
PHI   ***** ca   sit     1     -12.000   8.000  15.150   1.000  -.16968013E+00
PHI   ***** ca   sit     1     -12.000   8.000  15.200   1.000  -.16900104E+00
PHI   ***** ca   sit     1     -12.000   8.000  15.250   1.000  -.16832183E+00
PHI   ***** ca   sit     1     -12.000   8.000  15.300   1.000  -.16764265E+00
PHI   ***** ca   sit     1     -12.000   8.000  15.350   1.000  -.16696353E+00
PHI   ***** ca   sit     1     -12.000   8.000  15.400   1.000  -.16628435E+00
PHI   ***** ca   sit     1     -12.000   8.000  15.450   1.000  -.16560525E+00
PHI   ***** ca   sit     1     -12.000   8.000  15.500   1.000  -.16492604E+00
PHI   ***** ca   sit     1     -12.000   8.000  15.550   1.000  -.16425218E+00
PHI   ***** ca   sit     1     -12.000   8.000  15.600   1.000  -.16357842E+00
PHI   ***** ca   sit     1     -12.000   8.000  15.650   1.000  -.16290456E+00
PHI   ***** ca   sit     1     -12.000   8.000  15.700   1.000  -.16223080E+00
PHI   ***** ca   sit     1     -12.000   8.000  15.750   1.000  -.16155694E+00
PHI   ***** ca   sit     1     -12.000   8.000  15.800   1.000  -.16088308E+00
PHI   ***** ca   sit     1     -12.000   8.000  15.850   1.000  -.16020933E+00
PHI   ***** ca   sit     1     -12.000   8.000  15.900   1.000  -.15953547E+00
PHI   ***** ca   sit     1     -12.000   8.000  15.950   1.000  -.15886171E+00
PHI   ***** ca   sit     1     -12.000   8.000  16.000   1.000  -.15818785E+00
PHI   ***** ca   sit     1     -12.000   8.000  16.050   1.000  -.15752213E+00
PHI   ***** ca   sit     1     -12.000   8.000  16.100   1.000  -.15685651E+00
PHI   ***** ca   sit     1     -12.000   8.000  16.150   1.000  -.15619077E+00
PHI   ***** ca   sit     1     -12.000   8.000  16.200   1.000  -.15552516E+00
PHI   ***** ca   sit     1     -12.000   8.000  16.250   1.000  -.15485944E+00
PHI   ***** ca   sit     1     -12.000   8.000  16.300   1.000  -.15419371E+00
PHI   ***** ca   sit     1     -12.000   8.000  16.350   1.000  -.15352808E+00
PHI   ***** ca   sit     1     -12.000   8.000  16.400   1.000  -.15286237E+00
PHI   ***** ca   sit     1     -12.000   8.000  16.450   1.000  -.15219674E+00
PHI   ***** ca   sit     1     -12.000   8.000  16.500   1.000  -.15153101E+00
PHI   ***** ca   sit     1     -12.000   8.000  16.550   1.000  -.15087582E+00
PHI   ***** ca   sit     1     -12.000   8.000  16.600   1.000  -.15022074E+00
PHI   ***** ca   sit     1     -12.000   8.000  16.650   1.000  -.14956553E+00
PHI   ***** ca   sit     1     -12.000   8.000  16.700   1.000  -.14891045E+00
PHI   ***** ca   sit     1     -12.000   8.000  16.750   1.000  -.14825524E+00
PHI   ***** ca   sit     1     -12.000   8.000  16.800   1.000  -.14760005E+00
PHI   ***** ca   sit     1     -12.000   8.000  16.850   1.000  -.14694495E+00
PHI   ***** ca   sit     1     -12.000   8.000  16.900   1.000  -.14628975E+00
PHI   ***** ca   sit     1     -12.000   8.000  16.950   1.000  -.14563467E+00
PHI   ***** ca   sit     1     -12.000   8.000  17.000   1.000  -.14497948E+00
PHI   ***** ca   sit     1     -12.000   8.000  17.050   1.000  -.14433689E+00
PHI   ***** ca   sit     1     -12.000   8.000  17.100   1.000  -.14369442E+00
PHI   ***** ca   sit     1     -12.000   8.000  17.150   1.000  -.14305186E+00
PHI   ***** ca   sit     1     -12.000   8.000  17.200   1.000  -.14240937E+00
PHI   ***** ca   sit     1     -12.000   8.000  17.250   1.000  -.14176680E+00
PHI   ***** ca   sit     1     -12.000   8.000  17.300   1.000  -.14112423E+00
PHI   ***** ca   sit     1     -12.000   8.000  17.350   1.000  -.14048176E+00
PHI   ***** ca   sit     1     -12.000   8.000  17.400   1.000  -.13983919E+00
PHI   ***** ca   sit     1     -12.000   8.000  17.450   1.000  -.13919671E+00
PHI   ***** ca   sit     1     -12.000   8.000  17.500   1.000  -.13855413E+00
PHI   ***** ca   sit     1     -12.000   8.000  17.550   1.000  -.13792595E+00
PHI   ***** ca   sit     1     -12.000   8.000  17.600   1.000  -.13729787E+00
PHI   ***** ca   sit     1     -12.000   8.000  17.650   1.000  -.13666968E+00
PHI   ***** ca   sit     1     -12.000   8.000  17.700   1.000  -.13604160E+00
PHI   ***** ca   sit     1     -12.000   8.000  17.750   1.000  -.13541339E+00
PHI   ***** ca   sit     1     -12.000   8.000  17.800   1.000  -.13478522E+00
PHI   ***** ca   sit     1     -12.000   8.000  17.850   1.000  -.13415714E+00
PHI   ***** ca   sit     1     -12.000   8.000  17.900   1.000  -.13352895E+00
PHI   ***** ca   sit     1     -12.000   8.000  17.950   1.000  -.13290086E+00
PHI   ***** ca   sit     1     -12.000   8.000  18.000   1.000  -.13227268E+00
PHI   ***** ca   sit     1     -12.000   8.000  18.050   1.000  -.13166037E+00
PHI   ***** ca   sit     1     -12.000   8.000  18.100   1.000  -.13104816E+00
PHI   ***** ca   sit     1     -12.000   8.000  18.150   1.000  -.13043587E+00
PHI   ***** ca   sit     1     -12.000   8.000  18.200   1.000  -.12982365E+00
PHI   ***** ca   sit     1     -12.000   8.000  18.250   1.000  -.12921137E+00
PHI   ***** ca   sit     1     -12.000   8.000  18.300   1.000  -.12859906E+00
PHI   ***** ca   sit     1     -12.000   8.000  18.350   1.000  -.12798685E+00
PHI   ***** ca   sit     1     -12.000   8.000  18.400   1.000  -.12737454E+00
PHI   ***** ca   sit     1     -12.000   8.000  18.450   1.000  -.12676235E+00
PHI   ***** ca   sit     1     -12.000   8.000  18.500   1.000  -.12615004E+00
PHI   ***** ca   sit     1     -12.000   8.000  18.550   1.000  -.12555481E+00
PHI   ***** ca   sit     1     -12.000   8.000  18.600   1.000  -.12495967E+00
PHI   ***** ca   sit     1     -12.000   8.000  18.650   1.000  -.12436445E+00
PHI   ***** ca   sit     1     -12.000   8.000  18.700   1.000  -.12376932E+00
PHI   ***** ca   sit     1     -12.000   8.000  18.750   1.000  -.12317409E+00
PHI   ***** ca   sit     1     -12.000   8.000  18.800   1.000  -.12257887E+00
PHI   ***** ca   sit     1     -12.000   8.000  18.850   1.000  -.12198373E+00
PHI   ***** ca   sit     1     -12.000   8.000  18.900   1.000  -.12138849E+00
PHI   ***** ca   sit     1     -12.000   8.000  18.950   1.000  -.12079337E+00
PHI   ***** ca   sit     1     -12.000   8.000  19.000   1.000  -.12019815E+00
PHI   ***** ca   sit     1     -12.000   8.000  19.050   1.000  -.11962096E+00
PHI   ***** ca   sit     1     -12.000   8.000  19.100   1.000  -.11904385E+00
PHI   ***** ca   sit     1     -12.000   8.000  19.150   1.000  -.11846666E+00
PHI   ***** ca   sit     1     -12.000   8.000  19.200   1.000  -.11788957E+00
PHI   ***** ca   sit     1     -12.000   8.000  19.250   1.000  -.11731237E+00
PHI   ***** ca   sit     1     -12.000   8.000  19.300   1.000  -.11673518E+00
PHI   ***** ca   sit     1     -12.000   8.000  19.350   1.000  -.11615808E+00
PHI   ***** ca   sit     1     -12.000   8.000  19.400   1.000  -.11558089E+00
PHI   ***** ca   sit     1     -12.000   8.000  19.450   1.000  -.11500379E+00
PHI   ***** ca   sit     1     -12.000  10.000   2.000   1.000  0.94740145E-01
PHI   ***** ca   sit     1     -12.000  10.000   2.050   1.000  0.96366328E+00
PHI   ***** ca   sit     1     -12.000  10.000   2.100   1.000  0.18325864E+01
PHI   ***** ca   sit     1     -12.000  10.000   2.150   1.000  0.27015755E+01
PHI   ***** ca   sit     1     -12.000  10.000   2.200   1.000  0.35704987E+01
PHI   ***** ca   sit     1     -12.000  10.000   2.250   1.000  0.44394217E+01
PHI   ***** ca   sit     1     -12.000  10.000   2.300   1.000  0.53083448E+01
PHI   ***** ca   sit     1     -12.000  10.000   2.350   1.000  0.61772676E+01
PHI   ***** ca   sit     1     -12.000  10.000   2.400   1.000  0.70462580E+01
PHI   ***** ca   sit     1     -12.000  10.000   2.450   1.000  0.79151807E+01
PHI   ***** ca   sit     1     -12.000  10.000   2.500   1.000  0.87841034E+01
PHI   ***** ca   sit     1     -12.000  10.000   2.550   1.000  0.11163270E+02
PHI   ***** ca   sit     1     -12.000  10.000   2.600   1.000  0.13542437E+02
PHI   ***** ca   sit     1     -12.000  10.000   2.650   1.000  0.15921784E+02
PHI   ***** ca   sit     1     -12.000  10.000   2.700   1.000  0.18300951E+02
PHI   ***** ca   sit     1     -12.000  10.000   2.750   1.000  0.20680119E+02
PHI   ***** ca   sit     1     -12.000  10.000   2.800   1.000  0.23059282E+02
PHI   ***** ca   sit     1     -12.000  10.000   2.850   1.000  0.25438450E+02
PHI   ***** ca   sit     1     -12.000  10.000   2.900   1.000  0.27817801E+02
PHI   ***** ca   sit     1     -12.000  10.000   2.950   1.000  0.30196964E+02
PHI   ***** ca   sit     1     -12.000  10.000   3.000   1.000  0.32576130E+02
PHI   ***** ca   sit     1     -12.000  10.000   3.050   1.000  0.30499001E+02
PHI   ***** ca   sit     1     -12.000  10.000   3.100   1.000  0.28421873E+02
PHI   ***** ca   sit     1     -12.000  10.000   3.150   1.000  0.26344584E+02
PHI   ***** ca   sit     1     -12.000  10.000   3.200   1.000  0.24267456E+02
PHI   ***** ca   sit     1     -12.000  10.000   3.250   1.000  0.22190329E+02
PHI   ***** ca   sit     1     -12.000  10.000   3.300   1.000  0.20113197E+02
PHI   ***** ca   sit     1     -12.000  10.000   3.350   1.000  0.18036068E+02
PHI   ***** ca   sit     1     -12.000  10.000   3.400   1.000  0.15958781E+02
PHI   ***** ca   sit     1     -12.000  10.000   3.450   1.000  0.13881654E+02
PHI   ***** ca   sit     1     -12.000  10.000   3.500   1.000  0.11804523E+02
PHI   ***** ca   sit     1     -12.000  10.000   3.550   1.000  0.10887786E+02
PHI   ***** ca   sit     1     -12.000  10.000   3.600   1.000  0.99710474E+01
PHI   ***** ca   sit     1     -12.000  10.000   3.650   1.000  0.90542383E+01
PHI   ***** ca   sit     1     -12.000  10.000   3.700   1.000  0.81374998E+01
PHI   ***** ca   sit     1     -12.000  10.000   3.750   1.000  0.72207613E+01
PHI   ***** ca   sit     1     -12.000  10.000   3.800   1.000  0.63040223E+01
PHI   ***** ca   sit     1     -12.000  10.000   3.850   1.000  0.53872843E+01
PHI   ***** ca   sit     1     -12.000  10.000   3.900   1.000  0.44704757E+01
PHI   ***** ca   sit     1     -12.000  10.000   3.950   1.000  0.35537374E+01
PHI   ***** ca   sit     1     -12.000  10.000   4.000   1.000  0.26369989E+01
PHI   ***** ca   sit     1     -12.000  10.000   4.050   1.000  0.23959327E+01
PHI   ***** ca   sit     1     -12.000  10.000   4.100   1.000  0.21548665E+01
PHI   ***** ca   sit     1     -12.000  10.000   4.150   1.000  0.19137819E+01
PHI   ***** ca   sit     1     -12.000  10.000   4.200   1.000  0.16727157E+01
PHI   ***** ca   sit     1     -12.000  10.000   4.250   1.000  0.14316496E+01
PHI   ***** ca   sit     1     -12.000  10.000   4.300   1.000  0.11905833E+01
PHI   ***** ca   sit     1     -12.000  10.000   4.350   1.000  0.94951713E+00
PHI   ***** ca   sit     1     -12.000  10.000   4.400   1.000  0.70843261E+00
PHI   ***** ca   sit     1     -12.000  10.000   4.450   1.000  0.46736646E+00
PHI   ***** ca   sit     1     -12.000  10.000   4.500   1.000  0.22630028E+00
PHI   ***** ca   sit     1     -12.000  10.000   4.550   1.000  0.22052957E+00
PHI   ***** ca   sit     1     -12.000  10.000   4.600   1.000  0.21475884E+00
PHI   ***** ca   sit     1     -12.000  10.000   4.650   1.000  0.20898770E+00
PHI   ***** ca   sit     1     -12.000  10.000   4.700   1.000  0.20321698E+00
PHI   ***** ca   sit     1     -12.000  10.000   4.750   1.000  0.19744627E+00
PHI   ***** ca   sit     1     -12.000  10.000   4.800   1.000  0.19167554E+00
PHI   ***** ca   sit     1     -12.000  10.000   4.850   1.000  0.18590482E+00
PHI   ***** ca   sit     1     -12.000  10.000   4.900   1.000  0.18013369E+00
PHI   ***** ca   sit     1     -12.000  10.000   4.950   1.000  0.17436296E+00
PHI   ***** ca   sit     1     -12.000  10.000   5.000   1.000  0.16859224E+00
PHI   ***** ca   sit     1     -12.000  10.000   5.050   1.000  0.16269492E+00
PHI   ***** ca   sit     1     -12.000  10.000   5.100   1.000  0.15679759E+00
PHI   ***** ca   sit     1     -12.000  10.000   5.150   1.000  0.15089981E+00
PHI   ***** ca   sit     1     -12.000  10.000   5.200   1.000  0.14500248E+00
PHI   ***** ca   sit     1     -12.000  10.000   5.250   1.000  0.13910516E+00
PHI   ***** ca   sit     1     -12.000  10.000   5.300   1.000  0.13320784E+00
PHI   ***** ca   sit     1     -12.000  10.000   5.350   1.000  0.12731050E+00
PHI   ***** ca   sit     1     -12.000  10.000   5.400   1.000  0.12141273E+00
PHI   ***** ca   sit     1     -12.000  10.000   5.450   1.000  0.11551541E+00
PHI   ***** ca   sit     1     -12.000  10.000   5.500   1.000  0.10961808E+00
PHI   ***** ca   sit     1     -12.000  10.000   5.550   1.000  0.10339272E+00
PHI   ***** ca   sit     1     -12.000  10.000   5.600   1.000  0.97167328E-01
PHI   ***** ca   sit     1     -12.000  10.000   5.650   1.000  0.90941489E-01
PHI   ***** ca   sit     1     -12.000  10.000   5.700   1.000  0.84716111E-01
PHI   ***** ca   sit     1     -12.000  10.000   5.750   1.000  0.78490734E-01
PHI   ***** ca   sit     1     -12.000  10.000   5.800   1.000  0.72265364E-01
PHI   ***** ca   sit     1     -12.000  10.000   5.850   1.000  0.66039987E-01
PHI   ***** ca   sit     1     -12.000  10.000   5.900   1.000  0.59814136E-01
PHI   ***** ca   sit     1     -12.000  10.000   5.950   1.000  0.53588763E-01
PHI   ***** ca   sit     1     -12.000  10.000   6.000   1.000  0.47363386E-01
PHI   ***** ca   sit     1     -12.000  10.000   6.050   1.000  0.41928649E-01
PHI   ***** ca   sit     1     -12.000  10.000   6.100   1.000  0.36493916E-01
PHI   ***** ca   sit     1     -12.000  10.000   6.150   1.000  0.31058764E-01
PHI   ***** ca   sit     1     -12.000  10.000   6.200   1.000  0.25624031E-01
PHI   ***** ca   sit     1     -12.000  10.000   6.250   1.000  0.20189295E-01
PHI   ***** ca   sit     1     -12.000  10.000   6.300   1.000  0.14754561E-01
PHI   ***** ca   sit     1     -12.000  10.000   6.350   1.000  0.93198242E-02
PHI   ***** ca   sit     1     -12.000  10.000   6.400   1.000  0.38846750E-02
PHI   ***** ca   sit     1     -12.000  10.000   6.450   1.000  -.15500603E-02
PHI   ***** ca   sit     1     -12.000  10.000   6.500   1.000  -.69847959E-02
PHI   ***** ca   sit     1     -12.000  10.000   6.550   1.000  -.11291923E-01
PHI   ***** ca   sit     1     -12.000  10.000   6.600   1.000  -.15599050E-01
PHI   ***** ca   sit     1     -12.000  10.000   6.650   1.000  -.19906504E-01
PHI   ***** ca   sit     1     -12.000  10.000   6.700   1.000  -.24213631E-01
PHI   ***** ca   sit     1     -12.000  10.000   6.750   1.000  -.28520755E-01
PHI   ***** ca   sit     1     -12.000  10.000   6.800   1.000  -.32827884E-01
PHI   ***** ca   sit     1     -12.000  10.000   6.850   1.000  -.37135009E-01
PHI   ***** ca   sit     1     -12.000  10.000   6.900   1.000  -.41442465E-01
PHI   ***** ca   sit     1     -12.000  10.000   6.950   1.000  -.45749594E-01
PHI   ***** ca   sit     1     -12.000  10.000   7.000   1.000  -.50056718E-01
PHI   ***** ca   sit     1     -12.000  10.000   7.050   1.000  -.53323045E-01
PHI   ***** ca   sit     1     -12.000  10.000   7.100   1.000  -.56589365E-01
PHI   ***** ca   sit     1     -12.000  10.000   7.150   1.000  -.59855942E-01
PHI   ***** ca   sit     1     -12.000  10.000   7.200   1.000  -.63122265E-01
PHI   ***** ca   sit     1     -12.000  10.000   7.250   1.000  -.66388585E-01
PHI   ***** ca   sit     1     -12.000  10.000   7.300   1.000  -.69654912E-01
PHI   ***** ca   sit     1     -12.000  10.000   7.350   1.000  -.72921239E-01
PHI   ***** ca   sit     1     -12.000  10.000   7.400   1.000  -.76187812E-01
PHI   ***** ca   sit     1     -12.000  10.000   7.450   1.000  -.79454131E-01
PHI   ***** ca   sit     1     -12.000  10.000   7.500   1.000  -.82720459E-01
PHI   ***** ca   sit     1     -12.000  10.000   7.550   1.000  -.85144535E-01
PHI   ***** ca   sit     1     -12.000  10.000   7.600   1.000  -.87568618E-01
PHI   ***** ca   sit     1     -12.000  10.000   7.650   1.000  -.89992881E-01
PHI   ***** ca   sit     1     -12.000  10.000   7.700   1.000  -.92416964E-01
PHI   ***** ca   sit     1     -12.000  10.000   7.750   1.000  -.94841041E-01
PHI   ***** ca   sit     1     -12.000  10.000   7.800   1.000  -.97265124E-01
PHI   ***** ca   sit     1     -12.000  10.000   7.850   1.000  -.99689201E-01
PHI   ***** ca   sit     1     -12.000  10.000   7.900   1.000  -.10211346E+00
PHI   ***** ca   sit     1     -12.000  10.000   7.950   1.000  -.10453755E+00
PHI   ***** ca   sit     1     -12.000  10.000   8.000   1.000  -.10696162E+00
PHI   ***** ca   sit     1     -12.000  10.000   8.050   1.000  -.10873290E+00
PHI   ***** ca   sit     1     -12.000  10.000   8.100   1.000  -.11050417E+00
PHI   ***** ca   sit     1     -12.000  10.000   8.150   1.000  -.11227560E+00
PHI   ***** ca   sit     1     -12.000  10.000   8.200   1.000  -.11404688E+00
PHI   ***** ca   sit     1     -12.000  10.000   8.250   1.000  -.11581816E+00
PHI   ***** ca   sit     1     -12.000  10.000   8.300   1.000  -.11758943E+00
PHI   ***** ca   sit     1     -12.000  10.000   8.350   1.000  -.11936072E+00
PHI   ***** ca   sit     1     -12.000  10.000   8.400   1.000  -.12113214E+00
PHI   ***** ca   sit     1     -12.000  10.000   8.450   1.000  -.12290341E+00
PHI   ***** ca   sit     1     -12.000  10.000   8.500   1.000  -.12467469E+00
PHI   ***** ca   sit     1     -12.000  10.000   8.550   1.000  -.12594621E+00
PHI   ***** ca   sit     1     -12.000  10.000   8.600   1.000  -.12721771E+00
PHI   ***** ca   sit     1     -12.000  10.000   8.650   1.000  -.12848932E+00
PHI   ***** ca   sit     1     -12.000  10.000   8.700   1.000  -.12976082E+00
PHI   ***** ca   sit     1     -12.000  10.000   8.750   1.000  -.13103233E+00
PHI   ***** ca   sit     1     -12.000  10.000   8.800   1.000  -.13230383E+00
PHI   ***** ca   sit     1     -12.000  10.000   8.850   1.000  -.13357534E+00
PHI   ***** ca   sit     1     -12.000  10.000   8.900   1.000  -.13484696E+00
PHI   ***** ca   sit     1     -12.000  10.000   8.950   1.000  -.13611846E+00
PHI   ***** ca   sit     1     -12.000  10.000   9.000   1.000  -.13738997E+00
PHI   ***** ca   sit     1     -12.000  10.000   9.050   1.000  -.13827834E+00
PHI   ***** ca   sit     1     -12.000  10.000   9.100   1.000  -.13916671E+00
PHI   ***** ca   sit     1     -12.000  10.000   9.150   1.000  -.14005513E+00
PHI   ***** ca   sit     1     -12.000  10.000   9.200   1.000  -.14094351E+00
PHI   ***** ca   sit     1     -12.000  10.000   9.250   1.000  -.14183187E+00
PHI   ***** ca   sit     1     -12.000  10.000   9.300   1.000  -.14272025E+00
PHI   ***** ca   sit     1     -12.000  10.000   9.350   1.000  -.14360863E+00
PHI   ***** ca   sit     1     -12.000  10.000   9.400   1.000  -.14449705E+00
PHI   ***** ca   sit     1     -12.000  10.000   9.450   1.000  -.14538543E+00
PHI   ***** ca   sit     1     -12.000  10.000   9.500   1.000  -.14627379E+00
PHI   ***** ca   sit     1     -12.000  10.000   9.550   1.000  -.14686643E+00
PHI   ***** ca   sit     1     -12.000  10.000   9.600   1.000  -.14745906E+00
PHI   ***** ca   sit     1     -12.000  10.000   9.650   1.000  -.14805172E+00
PHI   ***** ca   sit     1     -12.000  10.000   9.700   1.000  -.14864436E+00
PHI   ***** ca   sit     1     -12.000  10.000   9.750   1.000  -.14923698E+00
PHI   ***** ca   sit     1     -12.000  10.000   9.800   1.000  -.14982961E+00
PHI   ***** ca   sit     1     -12.000  10.000   9.850   1.000  -.15042223E+00
PHI   ***** ca   sit     1     -12.000  10.000   9.900   1.000  -.15101491E+00
PHI   ***** ca   sit     1     -12.000  10.000   9.950   1.000  -.15160754E+00
PHI   ***** ca   sit     1     -12.000  10.000  10.000   1.000  -.15220016E+00
PHI   ***** ca   sit     1     -12.000  10.000  10.050   1.000  -.15256254E+00
PHI   ***** ca   sit     1     -12.000  10.000  10.100   1.000  -.15292493E+00
PHI   ***** ca   sit     1     -12.000  10.000  10.150   1.000  -.15328734E+00
PHI   ***** ca   sit     1     -12.000  10.000  10.200   1.000  -.15364973E+00
PHI   ***** ca   sit     1     -12.000  10.000  10.250   1.000  -.15401211E+00
PHI   ***** ca   sit     1     -12.000  10.000  10.300   1.000  -.15437448E+00
PHI   ***** ca   sit     1     -12.000  10.000  10.350   1.000  -.15473688E+00
PHI   ***** ca   sit     1     -12.000  10.000  10.400   1.000  -.15509927E+00
PHI   ***** ca   sit     1     -12.000  10.000  10.450   1.000  -.15546165E+00
PHI   ***** ca   sit     1     -12.000  10.000  10.500   1.000  -.15582405E+00
PHI   ***** ca   sit     1     -12.000  10.000  10.550   1.000  -.15600567E+00
PHI   ***** ca   sit     1     -12.000  10.000  10.600   1.000  -.15618728E+00
PHI   ***** ca   sit     1     -12.000  10.000  10.650   1.000  -.15636893E+00
PHI   ***** ca   sit     1     -12.000  10.000  10.700   1.000  -.15655054E+00
PHI   ***** ca   sit     1     -12.000  10.000  10.750   1.000  -.15673216E+00
PHI   ***** ca   sit     1     -12.000  10.000  10.800   1.000  -.15691377E+00
PHI   ***** ca   sit     1     -12.000  10.000  10.850   1.000  -.15709539E+00
PHI   ***** ca   sit     1     -12.000  10.000  10.900   1.000  -.15727703E+00
PHI   ***** ca   sit     1     -12.000  10.000  10.950   1.000  -.15745865E+00
PHI   ***** ca   sit     1     -12.000  10.000  11.000   1.000  -.15764026E+00
PHI   ***** ca   sit     1     -12.000  10.000  11.050   1.000  -.15767884E+00
PHI   ***** ca   sit     1     -12.000  10.000  11.100   1.000  -.15771745E+00
PHI   ***** ca   sit     1     -12.000  10.000  11.150   1.000  -.15775603E+00
PHI   ***** ca   sit     1     -12.000  10.000  11.200   1.000  -.15779464E+00
PHI   ***** ca   sit     1     -12.000  10.000  11.250   1.000  -.15783325E+00
PHI   ***** ca   sit     1     -12.000  10.000  11.300   1.000  -.15787183E+00
PHI   ***** ca   sit     1     -12.000  10.000  11.350   1.000  -.15791041E+00
PHI   ***** ca   sit     1     -12.000  10.000  11.400   1.000  -.15794902E+00
PHI   ***** ca   sit     1     -12.000  10.000  11.450   1.000  -.15798759E+00
PHI   ***** ca   sit     1     -12.000  10.000  11.500   1.000  -.15802620E+00
PHI   ***** ca   sit     1     -12.000  10.000  11.550   1.000  -.15795100E+00
PHI   ***** ca   sit     1     -12.000  10.000  11.600   1.000  -.15787582E+00
PHI   ***** ca   sit     1     -12.000  10.000  11.650   1.000  -.15780061E+00
PHI   ***** ca   sit     1     -12.000  10.000  11.700   1.000  -.15772544E+00
PHI   ***** ca   sit     1     -12.000  10.000  11.750   1.000  -.15765023E+00
PHI   ***** ca   sit     1     -12.000  10.000  11.800   1.000  -.15757506E+00
PHI   ***** ca   sit     1     -12.000  10.000  11.850   1.000  -.15749988E+00
PHI   ***** ca   sit     1     -12.000  10.000  11.900   1.000  -.15742467E+00
PHI   ***** ca   sit     1     -12.000  10.000  11.950   1.000  -.15734948E+00
PHI   ***** ca   sit     1     -12.000  10.000  12.000   1.000  -.15727429E+00
PHI   ***** ca   sit     1     -12.000  10.000  12.050   1.000  -.15710822E+00
PHI   ***** ca   sit     1     -12.000  10.000  12.100   1.000  -.15694213E+00
PHI   ***** ca   sit     1     -12.000  10.000  12.150   1.000  -.15677601E+00
PHI   ***** ca   sit     1     -12.000  10.000  12.200   1.000  -.15660995E+00
PHI   ***** ca   sit     1     -12.000  10.000  12.250   1.000  -.15644385E+00
PHI   ***** ca   sit     1     -12.000  10.000  12.300   1.000  -.15627778E+00
PHI   ***** ca   sit     1     -12.000  10.000  12.350   1.000  -.15611167E+00
PHI   ***** ca   sit     1     -12.000  10.000  12.400   1.000  -.15594558E+00
PHI   ***** ca   sit     1     -12.000  10.000  12.450   1.000  -.15577948E+00
PHI   ***** ca   sit     1     -12.000  10.000  12.500   1.000  -.15561341E+00
PHI   ***** ca   sit     1     -12.000  10.000  12.550   1.000  -.15537459E+00
PHI   ***** ca   sit     1     -12.000  10.000  12.600   1.000  -.15513577E+00
PHI   ***** ca   sit     1     -12.000  10.000  12.650   1.000  -.15489693E+00
PHI   ***** ca   sit     1     -12.000  10.000  12.700   1.000  -.15465811E+00
PHI   ***** ca   sit     1     -12.000  10.000  12.750   1.000  -.15441929E+00
PHI   ***** ca   sit     1     -12.000  10.000  12.800   1.000  -.15418047E+00
PHI   ***** ca   sit     1     -12.000  10.000  12.850   1.000  -.15394165E+00
PHI   ***** ca   sit     1     -12.000  10.000  12.900   1.000  -.15370281E+00
PHI   ***** ca   sit     1     -12.000  10.000  12.950   1.000  -.15346399E+00
PHI   ***** ca   sit     1     -12.000  10.000  13.000   1.000  -.15322517E+00
PHI   ***** ca   sit     1     -12.000  10.000  13.050   1.000  -.15292831E+00
PHI   ***** ca   sit     1     -12.000  10.000  13.100   1.000  -.15263142E+00
PHI   ***** ca   sit     1     -12.000  10.000  13.150   1.000  -.15233451E+00
PHI   ***** ca   sit     1     -12.000  10.000  13.200   1.000  -.15203765E+00
PHI   ***** ca   sit     1     -12.000  10.000  13.250   1.000  -.15174077E+00
PHI   ***** ca   sit     1     -12.000  10.000  13.300   1.000  -.15144391E+00
PHI   ***** ca   sit     1     -12.000  10.000  13.350   1.000  -.15114702E+00
PHI   ***** ca   sit     1     -12.000  10.000  13.400   1.000  -.15085013E+00
PHI   ***** ca   sit     1     -12.000  10.000  13.450   1.000  -.15055326E+00
PHI   ***** ca   sit     1     -12.000  10.000  13.500   1.000  -.15025638E+00
PHI   ***** ca   sit     1     -12.000  10.000  13.550   1.000  -.14991336E+00
PHI   ***** ca   sit     1     -12.000  10.000  13.600   1.000  -.14957039E+00
PHI   ***** ca   sit     1     -12.000  10.000  13.650   1.000  -.14922735E+00
PHI   ***** ca   sit     1     -12.000  10.000  13.700   1.000  -.14888437E+00
PHI   ***** ca   sit     1     -12.000  10.000  13.750   1.000  -.14854136E+00
PHI   ***** ca   sit     1     -12.000  10.000  13.800   1.000  -.14819832E+00
PHI   ***** ca   sit     1     -12.000  10.000  13.850   1.000  -.14785534E+00
PHI   ***** ca   sit     1     -12.000  10.000  13.900   1.000  -.14751232E+00
PHI   ***** ca   sit     1     -12.000  10.000  13.950   1.000  -.14716934E+00
PHI   ***** ca   sit     1     -12.000  10.000  14.000   1.000  -.14682631E+00
PHI   ***** ca   sit     1     -12.000  10.000  14.050   1.000  -.14644705E+00
PHI   ***** ca   sit     1     -12.000  10.000  14.100   1.000  -.14606786E+00
PHI   ***** ca   sit     1     -12.000  10.000  14.150   1.000  -.14568859E+00
PHI   ***** ca   sit     1     -12.000  10.000  14.200   1.000  -.14530939E+00
PHI   ***** ca   sit     1     -12.000  10.000  14.250   1.000  -.14493014E+00
PHI   ***** ca   sit     1     -12.000  10.000  14.300   1.000  -.14455087E+00
PHI   ***** ca   sit     1     -12.000  10.000  14.350   1.000  -.14417168E+00
PHI   ***** ca   sit     1     -12.000  10.000  14.400   1.000  -.14379242E+00
PHI   ***** ca   sit     1     -12.000  10.000  14.450   1.000  -.14341322E+00
PHI   ***** ca   sit     1     -12.000  10.000  14.500   1.000  -.14303395E+00
PHI   ***** ca   sit     1     -12.000  10.000  14.550   1.000  -.14262669E+00
PHI   ***** ca   sit     1     -12.000  10.000  14.600   1.000  -.14221947E+00
PHI   ***** ca   sit     1     -12.000  10.000  14.650   1.000  -.14181219E+00
PHI   ***** ca   sit     1     -12.000  10.000  14.700   1.000  -.14140499E+00
PHI   ***** ca   sit     1     -12.000  10.000  14.750   1.000  -.14099769E+00
PHI   ***** ca   sit     1     -12.000  10.000  14.800   1.000  -.14059041E+00
PHI   ***** ca   sit     1     -12.000  10.000  14.850   1.000  -.14018321E+00
PHI   ***** ca   sit     1     -12.000  10.000  14.900   1.000  -.13977593E+00
PHI   ***** ca   sit     1     -12.000  10.000  14.950   1.000  -.13936871E+00
PHI   ***** ca   sit     1     -12.000  10.000  15.000   1.000  -.13896143E+00
PHI   ***** ca   sit     1     -12.000  10.000  15.050   1.000  -.13853309E+00
PHI   ***** ca   sit     1     -12.000  10.000  15.100   1.000  -.13810478E+00
PHI   ***** ca   sit     1     -12.000  10.000  15.150   1.000  -.13767642E+00
PHI   ***** ca   sit     1     -12.000  10.000  15.200   1.000  -.13724811E+00
PHI   ***** ca   sit     1     -12.000  10.000  15.250   1.000  -.13681976E+00
PHI   ***** ca   sit     1     -12.000  10.000  15.300   1.000  -.13639140E+00
PHI   ***** ca   sit     1     -12.000  10.000  15.350   1.000  -.13596310E+00
PHI   ***** ca   sit     1     -12.000  10.000  15.400   1.000  -.13553475E+00
PHI   ***** ca   sit     1     -12.000  10.000  15.450   1.000  -.13510644E+00
PHI   ***** ca   sit     1     -12.000  10.000  15.500   1.000  -.13467808E+00
PHI   ***** ca   sit     1     -12.000  10.000  15.550   1.000  -.13423447E+00
PHI   ***** ca   sit     1     -12.000  10.000  15.600   1.000  -.13379095E+00
PHI   ***** ca   sit     1     -12.000  10.000  15.650   1.000  -.13334736E+00
PHI   ***** ca   sit     1     -12.000  10.000  15.700   1.000  -.13290383E+00
PHI   ***** ca   sit     1     -12.000  10.000  15.750   1.000  -.13246024E+00
PHI   ***** ca   sit     1     -12.000  10.000  15.800   1.000  -.13201664E+00
PHI   ***** ca   sit     1     -12.000  10.000  15.850   1.000  -.13157310E+00
PHI   ***** ca   sit     1     -12.000  10.000  15.900   1.000  -.13112950E+00
PHI   ***** ca   sit     1     -12.000  10.000  15.950   1.000  -.13068599E+00
PHI   ***** ca   sit     1     -12.000  10.000  16.000   1.000  -.13024238E+00
PHI   ***** ca   sit     1     -12.000  10.000  16.050   1.000  -.12978853E+00
PHI   ***** ca   sit     1     -12.000  10.000  16.100   1.000  -.12933473E+00
PHI   ***** ca   sit     1     -12.000  10.000  16.150   1.000  -.12888089E+00
PHI   ***** ca   sit     1     -12.000  10.000  16.200   1.000  -.12842710E+00
PHI   ***** ca   sit     1     -12.000  10.000  16.250   1.000  -.12797324E+00
PHI   ***** ca   sit     1     -12.000  10.000  16.300   1.000  -.12751938E+00
PHI   ***** ca   sit     1     -12.000  10.000  16.350   1.000  -.12706560E+00
PHI   ***** ca   sit     1     -12.000  10.000  16.400   1.000  -.12661175E+00
PHI   ***** ca   sit     1     -12.000  10.000  16.450   1.000  -.12615797E+00
PHI   ***** ca   sit     1     -12.000  10.000  16.500   1.000  -.12570411E+00
PHI   ***** ca   sit     1     -12.000  10.000  16.550   1.000  -.12524426E+00
PHI   ***** ca   sit     1     -12.000  10.000  16.600   1.000  -.12478447E+00
PHI   ***** ca   sit     1     -12.000  10.000  16.650   1.000  -.12432463E+00
PHI   ***** ca   sit     1     -12.000  10.000  16.700   1.000  -.12386484E+00
PHI   ***** ca   sit     1     -12.000  10.000  16.750   1.000  -.12340499E+00
PHI   ***** ca   sit     1     -12.000  10.000  16.800   1.000  -.12294514E+00
PHI   ***** ca   sit     1     -12.000  10.000  16.850   1.000  -.12248536E+00
PHI   ***** ca   sit     1     -12.000  10.000  16.900   1.000  -.12202552E+00
PHI   ***** ca   sit     1     -12.000  10.000  16.950   1.000  -.12156573E+00
PHI   ***** ca   sit     1     -12.000  10.000  17.000   1.000  -.12110588E+00
PHI   ***** ca   sit     1     -12.000  10.000  17.050   1.000  -.12064364E+00
PHI   ***** ca   sit     1     -12.000  10.000  17.100   1.000  -.12018147E+00
PHI   ***** ca   sit     1     -12.000  10.000  17.150   1.000  -.11971922E+00
PHI   ***** ca   sit     1     -12.000  10.000  17.200   1.000  -.11925704E+00
PHI   ***** ca   sit     1     -12.000  10.000  17.250   1.000  -.11879481E+00
PHI   ***** ca   sit     1     -12.000  10.000  17.300   1.000  -.11833256E+00
PHI   ***** ca   sit     1     -12.000  10.000  17.350   1.000  -.11787039E+00
PHI   ***** ca   sit     1     -12.000  10.000  17.400   1.000  -.11740816E+00
PHI   ***** ca   sit     1     -12.000  10.000  17.450   1.000  -.11694598E+00
PHI   ***** ca   sit     1     -12.000  10.000  17.500   1.000  -.11648374E+00
PHI   ***** ca   sit     1     -12.000  10.000  17.550   1.000  -.11602220E+00
PHI   ***** ca   sit     1     -12.000  10.000  17.600   1.000  -.11556073E+00
PHI   ***** ca   sit     1     -12.000  10.000  17.650   1.000  -.11509919E+00
PHI   ***** ca   sit     1     -12.000  10.000  17.700   1.000  -.11463773E+00
PHI   ***** ca   sit     1     -12.000  10.000  17.750   1.000  -.11417618E+00
PHI   ***** ca   sit     1     -12.000  10.000  17.800   1.000  -.11371464E+00
PHI   ***** ca   sit     1     -12.000  10.000  17.850   1.000  -.11325318E+00
PHI   ***** ca   sit     1     -12.000  10.000  17.900   1.000  -.11279164E+00
PHI   ***** ca   sit     1     -12.000  10.000  17.950   1.000  -.11233017E+00
PHI   ***** ca   sit     1     -12.000  10.000  18.000   1.000  -.11186863E+00
PHI   ***** ca   sit     1     -12.000  10.000  18.050   1.000  -.11141040E+00
PHI   ***** ca   sit     1     -12.000  10.000  18.100   1.000  -.11095226E+00
PHI   ***** ca   sit     1     -12.000  10.000  18.150   1.000  -.11049403E+00
PHI   ***** ca   sit     1     -12.000  10.000  18.200   1.000  -.11003589E+00
PHI   ***** ca   sit     1     -12.000  10.000  18.250   1.000  -.10957766E+00
PHI   ***** ca   sit     1     -12.000  10.000  18.300   1.000  -.10911943E+00
PHI   ***** ca   sit     1     -12.000  10.000  18.350   1.000  -.10866129E+00
PHI   ***** ca   sit     1     -12.000  10.000  18.400   1.000  -.10820307E+00
PHI   ***** ca   sit     1     -12.000  10.000  18.450   1.000  -.10774491E+00
PHI   ***** ca   sit     1     -12.000  10.000  18.500   1.000  -.10728669E+00
PHI   ***** ca   sit     1     -12.000  10.000  18.550   1.000  -.10683400E+00
PHI   ***** ca   sit     1     -12.000  10.000  18.600   1.000  -.10638141E+00
PHI   ***** ca   sit     1     -12.000  10.000  18.650   1.000  -.10592873E+00
PHI   ***** ca   sit     1     -12.000  10.000  18.700   1.000  -.10547612E+00
PHI   ***** ca   sit     1     -12.000  10.000  18.750   1.000  -.10502344E+00
PHI   ***** ca   sit     1     -12.000  10.000  18.800   1.000  -.10457077E+00
PHI   ***** ca   sit     1     -12.000  10.000  18.850   1.000  -.10411816E+00
PHI   ***** ca   sit     1     -12.000  10.000  18.900   1.000  -.10366547E+00
PHI   ***** ca   sit     1     -12.000  10.000  18.950   1.000  -.10321287E+00
PHI   ***** ca   sit     1     -12.000  10.000  19.000   1.000  -.10276020E+00
PHI   ***** ca   sit     1     -12.000  10.000  19.050   1.000  -.10231490E+00
PHI   ***** ca   sit     1     -12.000  10.000  19.100   1.000  -.10186967E+00
PHI   ***** ca   sit     1     -12.000  10.000  19.150   1.000  -.10142437E+00
PHI   ***** ca   sit     1     -12.000  10.000  19.200   1.000  -.10097915E+00
PHI   ***** ca   sit     1     -12.000  10.000  19.250   1.000  -.10053384E+00
PHI   ***** ca   sit     1     -12.000  10.000  19.300   1.000  -.10008855E+00
PHI   ***** ca   sit     1     -12.000  10.000  19.350   1.000  -.99643327E-01
PHI   ***** ca   sit     1     -12.000  10.000  19.400   1.000  -.99198036E-01
PHI   ***** ca   sit     1     -12.000  10.000  19.450   1.000  -.98752797E-01
PHI   ***** ca   sit     1     -10.000 -12.000   2.000   1.000  -.11764426E+01
PHI   ***** ca   sit     1     -10.000 -12.000   2.050   1.000  -.11635301E+01
PHI   ***** ca   sit     1     -10.000 -12.000   2.100   1.000  -.11506176E+01
PHI   ***** ca   sit     1     -10.000 -12.000   2.150   1.000  -.11377040E+01
PHI   ***** ca   sit     1     -10.000 -12.000   2.200   1.000  -.11247914E+01
PHI   ***** ca   sit     1     -10.000 -12.000   2.250   1.000  -.11118789E+01
PHI   ***** ca   sit     1     -10.000 -12.000   2.300   1.000  -.10989664E+01
PHI   ***** ca   sit     1     -10.000 -12.000   2.350   1.000  -.10860537E+01
PHI   ***** ca   sit     1     -10.000 -12.000   2.400   1.000  -.10731403E+01
PHI   ***** ca   sit     1     -10.000 -12.000   2.450   1.000  -.10602276E+01
PHI   ***** ca   sit     1     -10.000 -12.000   2.500   1.000  -.10473151E+01
PHI   ***** ca   sit     1     -10.000 -12.000   2.550   1.000  -.10368249E+01
PHI   ***** ca   sit     1     -10.000 -12.000   2.600   1.000  -.10263348E+01
PHI   ***** ca   sit     1     -10.000 -12.000   2.650   1.000  -.10158437E+01
PHI   ***** ca   sit     1     -10.000 -12.000   2.700   1.000  -.10053535E+01
PHI   ***** ca   sit     1     -10.000 -12.000   2.750   1.000  -.99486327E+00
PHI   ***** ca   sit     1     -10.000 -12.000   2.800   1.000  -.98437303E+00
PHI   ***** ca   sit     1     -10.000 -12.000   2.850   1.000  -.97388285E+00
PHI   ***** ca   sit     1     -10.000 -12.000   2.900   1.000  -.96339184E+00
PHI   ***** ca   sit     1     -10.000 -12.000   2.950   1.000  -.95290166E+00
PHI   ***** ca   sit     1     -10.000 -12.000   3.000   1.000  -.94241148E+00
PHI   ***** ca   sit     1     -10.000 -12.000   3.050   1.000  -.93360293E+00
PHI   ***** ca   sit     1     -10.000 -12.000   3.100   1.000  -.92479444E+00
PHI   ***** ca   sit     1     -10.000 -12.000   3.150   1.000  -.91598523E+00
PHI   ***** ca   sit     1     -10.000 -12.000   3.200   1.000  -.90717679E+00
PHI   ***** ca   sit     1     -10.000 -12.000   3.250   1.000  -.89836824E+00
PHI   ***** ca   sit     1     -10.000 -12.000   3.300   1.000  -.88955975E+00
PHI   ***** ca   sit     1     -10.000 -12.000   3.350   1.000  -.88075131E+00
PHI   ***** ca   sit     1     -10.000 -12.000   3.400   1.000  -.87194204E+00
PHI   ***** ca   sit     1     -10.000 -12.000   3.450   1.000  -.86313361E+00
PHI   ***** ca   sit     1     -10.000 -12.000   3.500   1.000  -.85432506E+00
PHI   ***** ca   sit     1     -10.000 -12.000   3.550   1.000  -.84687763E+00
PHI   ***** ca   sit     1     -10.000 -12.000   3.600   1.000  -.83943033E+00
PHI   ***** ca   sit     1     -10.000 -12.000   3.650   1.000  -.83198237E+00
PHI   ***** ca   sit     1     -10.000 -12.000   3.700   1.000  -.82453495E+00
PHI   ***** ca   sit     1     -10.000 -12.000   3.750   1.000  -.81708759E+00
PHI   ***** ca   sit     1     -10.000 -12.000   3.800   1.000  -.80964023E+00
PHI   ***** ca   sit     1     -10.000 -12.000   3.850   1.000  -.80219287E+00
PHI   ***** ca   sit     1     -10.000 -12.000   3.900   1.000  -.79474491E+00
PHI   ***** ca   sit     1     -10.000 -12.000   3.950   1.000  -.78729755E+00
PHI   ***** ca   sit     1     -10.000 -12.000   4.000   1.000  -.77985013E+00
PHI   ***** ca   sit     1     -10.000 -12.000   4.050   1.000  -.77343184E+00
PHI   ***** ca   sit     1     -10.000 -12.000   4.100   1.000  -.76701343E+00
PHI   ***** ca   sit     1     -10.000 -12.000   4.150   1.000  -.76059461E+00
PHI   ***** ca   sit     1     -10.000 -12.000   4.200   1.000  -.75417626E+00
PHI   ***** ca   sit     1     -10.000 -12.000   4.250   1.000  -.74775797E+00
PHI   ***** ca   sit     1     -10.000 -12.000   4.300   1.000  -.74133956E+00
PHI   ***** ca   sit     1     -10.000 -12.000   4.350   1.000  -.73492128E+00
PHI   ***** ca   sit     1     -10.000 -12.000   4.400   1.000  -.72850245E+00
PHI   ***** ca   sit     1     -10.000 -12.000   4.450   1.000  -.72208411E+00
PHI   ***** ca   sit     1     -10.000 -12.000   4.500   1.000  -.71566570E+00
PHI   ***** ca   sit     1     -10.000 -12.000   4.550   1.000  -.71005797E+00
PHI   ***** ca   sit     1     -10.000 -12.000   4.600   1.000  -.70445013E+00
PHI   ***** ca   sit     1     -10.000 -12.000   4.650   1.000  -.69884205E+00
PHI   ***** ca   sit     1     -10.000 -12.000   4.700   1.000  -.69323421E+00
PHI   ***** ca   sit     1     -10.000 -12.000   4.750   1.000  -.68762654E+00
PHI   ***** ca   sit     1     -10.000 -12.000   4.800   1.000  -.68201870E+00
PHI   ***** ca   sit     1     -10.000 -12.000   4.850   1.000  -.67641097E+00
PHI   ***** ca   sit     1     -10.000 -12.000   4.900   1.000  -.67080277E+00
PHI   ***** ca   sit     1     -10.000 -12.000   4.950   1.000  -.66519499E+00
PHI   ***** ca   sit     1     -10.000 -12.000   5.000   1.000  -.65958726E+00
PHI   ***** ca   sit     1     -10.000 -12.000   5.050   1.000  -.65463775E+00
PHI   ***** ca   sit     1     -10.000 -12.000   5.100   1.000  -.64968836E+00
PHI   ***** ca   sit     1     -10.000 -12.000   5.150   1.000  -.64473855E+00
PHI   ***** ca   sit     1     -10.000 -12.000   5.200   1.000  -.63978904E+00
PHI   ***** ca   sit     1     -10.000 -12.000   5.250   1.000  -.63483965E+00
PHI   ***** ca   sit     1     -10.000 -12.000   5.300   1.000  -.62989026E+00
PHI   ***** ca   sit     1     -10.000 -12.000   5.350   1.000  -.62494075E+00
PHI   ***** ca   sit     1     -10.000 -12.000   5.400   1.000  -.61999094E+00
PHI   ***** ca   sit     1     -10.000 -12.000   5.450   1.000  -.61504149E+00
PHI   ***** ca   sit     1     -10.000 -12.000   5.500   1.000  -.61009204E+00
PHI   ***** ca   sit     1     -10.000 -12.000   5.550   1.000  -.60569024E+00
PHI   ***** ca   sit     1     -10.000 -12.000   5.600   1.000  -.60128844E+00
PHI   ***** ca   sit     1     -10.000 -12.000   5.650   1.000  -.59688634E+00
PHI   ***** ca   sit     1     -10.000 -12.000   5.700   1.000  -.59248453E+00
PHI   ***** ca   sit     1     -10.000 -12.000   5.750   1.000  -.58808279E+00
PHI   ***** ca   sit     1     -10.000 -12.000   5.800   1.000  -.58368093E+00
PHI   ***** ca   sit     1     -10.000 -12.000   5.850   1.000  -.57927918E+00
PHI   ***** ca   sit     1     -10.000 -12.000   5.900   1.000  -.57487708E+00
PHI   ***** ca   sit     1     -10.000 -12.000   5.950   1.000  -.57047522E+00
PHI   ***** ca   sit     1     -10.000 -12.000   6.000   1.000  -.56607348E+00
PHI   ***** ca   sit     1     -10.000 -12.000   6.050   1.000  -.56213570E+00
PHI   ***** ca   sit     1     -10.000 -12.000   6.100   1.000  -.55819792E+00
PHI   ***** ca   sit     1     -10.000 -12.000   6.150   1.000  -.55425990E+00
PHI   ***** ca   sit     1     -10.000 -12.000   6.200   1.000  -.55032212E+00
PHI   ***** ca   sit     1     -10.000 -12.000   6.250   1.000  -.54638439E+00
PHI   ***** ca   sit     1     -10.000 -12.000   6.300   1.000  -.54244661E+00
PHI   ***** ca   sit     1     -10.000 -12.000   6.350   1.000  -.53850883E+00
PHI   ***** ca   sit     1     -10.000 -12.000   6.400   1.000  -.53457075E+00
PHI   ***** ca   sit     1     -10.000 -12.000   6.450   1.000  -.53063303E+00
PHI   ***** ca   sit     1     -10.000 -12.000   6.500   1.000  -.52669525E+00
PHI   ***** ca   sit     1     -10.000 -12.000   6.550   1.000  -.52315569E+00
PHI   ***** ca   sit     1     -10.000 -12.000   6.600   1.000  -.51961601E+00
PHI   ***** ca   sit     1     -10.000 -12.000   6.650   1.000  -.51607609E+00
PHI   ***** ca   sit     1     -10.000 -12.000   6.700   1.000  -.51253647E+00
PHI   ***** ca   sit     1     -10.000 -12.000   6.750   1.000  -.50899678E+00
PHI   ***** ca   sit     1     -10.000 -12.000   6.800   1.000  -.50545716E+00
PHI   ***** ca   sit     1     -10.000 -12.000   6.850   1.000  -.50191754E+00
PHI   ***** ca   sit     1     -10.000 -12.000   6.900   1.000  -.49837765E+00
PHI   ***** ca   sit     1     -10.000 -12.000   6.950   1.000  -.49483800E+00
PHI   ***** ca   sit     1     -10.000 -12.000   7.000   1.000  -.49129835E+00
PHI   ***** ca   sit     1     -10.000 -12.000   7.050   1.000  -.48810309E+00
PHI   ***** ca   sit     1     -10.000 -12.000   7.100   1.000  -.48490778E+00
PHI   ***** ca   sit     1     -10.000 -12.000   7.150   1.000  -.48171225E+00
PHI   ***** ca   sit     1     -10.000 -12.000   7.200   1.000  -.47851697E+00
PHI   ***** ca   sit     1     -10.000 -12.000   7.250   1.000  -.47532171E+00
PHI   ***** ca   sit     1     -10.000 -12.000   7.300   1.000  -.47212639E+00
PHI   ***** ca   sit     1     -10.000 -12.000   7.350   1.000  -.46893111E+00
PHI   ***** ca   sit     1     -10.000 -12.000   7.400   1.000  -.46573558E+00
PHI   ***** ca   sit     1     -10.000 -12.000   7.450   1.000  -.46254027E+00
PHI   ***** ca   sit     1     -10.000 -12.000   7.500   1.000  -.45934501E+00
PHI   ***** ca   sit     1     -10.000 -12.000   7.550   1.000  -.45644876E+00
PHI   ***** ca   sit     1     -10.000 -12.000   7.600   1.000  -.45355248E+00
PHI   ***** ca   sit     1     -10.000 -12.000   7.650   1.000  -.45065600E+00
PHI   ***** ca   sit     1     -10.000 -12.000   7.700   1.000  -.44775975E+00
PHI   ***** ca   sit     1     -10.000 -12.000   7.750   1.000  -.44486350E+00
PHI   ***** ca   sit     1     -10.000 -12.000   7.800   1.000  -.44196725E+00
PHI   ***** ca   sit     1     -10.000 -12.000   7.850   1.000  -.43907100E+00
PHI   ***** ca   sit     1     -10.000 -12.000   7.900   1.000  -.43617451E+00
PHI   ***** ca   sit     1     -10.000 -12.000   7.950   1.000  -.43327826E+00
PHI   ***** ca   sit     1     -10.000 -12.000   8.000   1.000  -.43038201E+00
PHI   ***** ca   sit     1     -10.000 -12.000   8.050   1.000  -.42774594E+00
PHI   ***** ca   sit     1     -10.000 -12.000   8.100   1.000  -.42510989E+00
PHI   ***** ca   sit     1     -10.000 -12.000   8.150   1.000  -.42247364E+00
PHI   ***** ca   sit     1     -10.000 -12.000   8.200   1.000  -.41983762E+00
PHI   ***** ca   sit     1     -10.000 -12.000   8.250   1.000  -.41720155E+00
PHI   ***** ca   sit     1     -10.000 -12.000   8.300   1.000  -.41456547E+00
PHI   ***** ca   sit     1     -10.000 -12.000   8.350   1.000  -.41192946E+00
PHI   ***** ca   sit     1     -10.000 -12.000   8.400   1.000  -.40929314E+00
PHI   ***** ca   sit     1     -10.000 -12.000   8.450   1.000  -.40665716E+00
PHI   ***** ca   sit     1     -10.000 -12.000   8.500   1.000  -.40402108E+00
PHI   ***** ca   sit     1     -10.000 -12.000   8.550   1.000  -.40161169E+00
PHI   ***** ca   sit     1     -10.000 -12.000   8.600   1.000  -.39920229E+00
PHI   ***** ca   sit     1     -10.000 -12.000   8.650   1.000  -.39679268E+00
PHI   ***** ca   sit     1     -10.000 -12.000   8.700   1.000  -.39438331E+00
PHI   ***** ca   sit     1     -10.000 -12.000   8.750   1.000  -.39197391E+00
PHI   ***** ca   sit     1     -10.000 -12.000   8.800   1.000  -.38956454E+00
PHI   ***** ca   sit     1     -10.000 -12.000   8.850   1.000  -.38715515E+00
PHI   ***** ca   sit     1     -10.000 -12.000   8.900   1.000  -.38474554E+00
PHI   ***** ca   sit     1     -10.000 -12.000   8.950   1.000  -.38233617E+00
PHI   ***** ca   sit     1     -10.000 -12.000   9.000   1.000  -.37992677E+00
PHI   ***** ca   sit     1     -10.000 -12.000   9.050   1.000  -.37771484E+00
PHI   ***** ca   sit     1     -10.000 -12.000   9.100   1.000  -.37550288E+00
PHI   ***** ca   sit     1     -10.000 -12.000   9.150   1.000  -.37329078E+00
PHI   ***** ca   sit     1     -10.000 -12.000   9.200   1.000  -.37107882E+00
PHI   ***** ca   sit     1     -10.000 -12.000   9.250   1.000  -.36886689E+00
PHI   ***** ca   sit     1     -10.000 -12.000   9.300   1.000  -.36665493E+00
PHI   ***** ca   sit     1     -10.000 -12.000   9.350   1.000  -.36444300E+00
PHI   ***** ca   sit     1     -10.000 -12.000   9.400   1.000  -.36223087E+00
PHI   ***** ca   sit     1     -10.000 -12.000   9.450   1.000  -.36001894E+00
PHI   ***** ca   sit     1     -10.000 -12.000   9.500   1.000  -.35780701E+00
PHI   ***** ca   sit     1     -10.000 -12.000   9.550   1.000  -.35576728E+00
PHI   ***** ca   sit     1     -10.000 -12.000   9.600   1.000  -.35372752E+00
PHI   ***** ca   sit     1     -10.000 -12.000   9.650   1.000  -.35168767E+00
PHI   ***** ca   sit     1     -10.000 -12.000   9.700   1.000  -.34964791E+00
PHI   ***** ca   sit     1     -10.000 -12.000   9.750   1.000  -.34760818E+00
PHI   ***** ca   sit     1     -10.000 -12.000   9.800   1.000  -.34556851E+00
PHI   ***** ca   sit     1     -10.000 -12.000   9.850   1.000  -.34352878E+00
PHI   ***** ca   sit     1     -10.000 -12.000   9.900   1.000  -.34148884E+00
PHI   ***** ca   sit     1     -10.000 -12.000   9.950   1.000  -.33944914E+00
PHI   ***** ca   sit     1     -10.000 -12.000  10.000   1.000  -.33740941E+00
PHI   ***** ca   sit     1     -10.000 -12.000  10.050   1.000  -.33552021E+00
PHI   ***** ca   sit     1     -10.000 -12.000  10.100   1.000  -.33363098E+00
PHI   ***** ca   sit     1     -10.000 -12.000  10.150   1.000  -.33174160E+00
PHI   ***** ca   sit     1     -10.000 -12.000  10.200   1.000  -.32985237E+00
PHI   ***** ca   sit     1     -10.000 -12.000  10.250   1.000  -.32796314E+00
PHI   ***** ca   sit     1     -10.000 -12.000  10.300   1.000  -.32607394E+00
PHI   ***** ca   sit     1     -10.000 -12.000  10.350   1.000  -.32418472E+00
PHI   ***** ca   sit     1     -10.000 -12.000  10.400   1.000  -.32229534E+00
PHI   ***** ca   sit     1     -10.000 -12.000  10.450   1.000  -.32040611E+00
PHI   ***** ca   sit     1     -10.000 -12.000  10.500   1.000  -.31851688E+00
PHI   ***** ca   sit     1     -10.000 -12.000  10.550   1.000  -.31675956E+00
PHI   ***** ca   sit     1     -10.000 -12.000  10.600   1.000  -.31500223E+00
PHI   ***** ca   sit     1     -10.000 -12.000  10.650   1.000  -.31324470E+00
PHI   ***** ca   sit     1     -10.000 -12.000  10.700   1.000  -.31148738E+00
PHI   ***** ca   sit     1     -10.000 -12.000  10.750   1.000  -.30973002E+00
PHI   ***** ca   sit     1     -10.000 -12.000  10.800   1.000  -.30797270E+00
PHI   ***** ca   sit     1     -10.000 -12.000  10.850   1.000  -.30621535E+00
PHI   ***** ca   sit     1     -10.000 -12.000  10.900   1.000  -.30445787E+00
PHI   ***** ca   sit     1     -10.000 -12.000  10.950   1.000  -.30270052E+00
PHI   ***** ca   sit     1     -10.000 -12.000  11.000   1.000  -.30094317E+00
PHI   ***** ca   sit     1     -10.000 -12.000  11.050   1.000  -.29930204E+00
PHI   ***** ca   sit     1     -10.000 -12.000  11.100   1.000  -.29766092E+00
PHI   ***** ca   sit     1     -10.000 -12.000  11.150   1.000  -.29601967E+00
PHI   ***** ca   sit     1     -10.000 -12.000  11.200   1.000  -.29437852E+00
PHI   ***** ca   sit     1     -10.000 -12.000  11.250   1.000  -.29273739E+00
PHI   ***** ca   sit     1     -10.000 -12.000  11.300   1.000  -.29109627E+00
PHI   ***** ca   sit     1     -10.000 -12.000  11.350   1.000  -.28945512E+00
PHI   ***** ca   sit     1     -10.000 -12.000  11.400   1.000  -.28781387E+00
PHI   ***** ca   sit     1     -10.000 -12.000  11.450   1.000  -.28617275E+00
PHI   ***** ca   sit     1     -10.000 -12.000  11.500   1.000  -.28453159E+00
PHI   ***** ca   sit     1     -10.000 -12.000  11.550   1.000  -.28299332E+00
PHI   ***** ca   sit     1     -10.000 -12.000  11.600   1.000  -.28145504E+00
PHI   ***** ca   sit     1     -10.000 -12.000  11.650   1.000  -.27991664E+00
PHI   ***** ca   sit     1     -10.000 -12.000  11.700   1.000  -.27837837E+00
PHI   ***** ca   sit     1     -10.000 -12.000  11.750   1.000  -.27684009E+00
PHI   ***** ca   sit     1     -10.000 -12.000  11.800   1.000  -.27530181E+00
PHI   ***** ca   sit     1     -10.000 -12.000  11.850   1.000  -.27376354E+00
PHI   ***** ca   sit     1     -10.000 -12.000  11.900   1.000  -.27222511E+00
PHI   ***** ca   sit     1     -10.000 -12.000  11.950   1.000  -.27068686E+00
PHI   ***** ca   sit     1     -10.000 -12.000  12.000   1.000  -.26914856E+00
PHI   ***** ca   sit     1     -10.000 -12.000  12.050   1.000  -.26770207E+00
PHI   ***** ca   sit     1     -10.000 -12.000  12.100   1.000  -.26625559E+00
PHI   ***** ca   sit     1     -10.000 -12.000  12.150   1.000  -.26480895E+00
PHI   ***** ca   sit     1     -10.000 -12.000  12.200   1.000  -.26336247E+00
PHI   ***** ca   sit     1     -10.000 -12.000  12.250   1.000  -.26191598E+00
PHI   ***** ca   sit     1     -10.000 -12.000  12.300   1.000  -.26046947E+00
PHI   ***** ca   sit     1     -10.000 -12.000  12.350   1.000  -.25902298E+00
PHI   ***** ca   sit     1     -10.000 -12.000  12.400   1.000  -.25757638E+00
PHI   ***** ca   sit     1     -10.000 -12.000  12.450   1.000  -.25612986E+00
PHI   ***** ca   sit     1     -10.000 -12.000  12.500   1.000  -.25468338E+00
PHI   ***** ca   sit     1     -10.000 -12.000  12.550   1.000  -.25331935E+00
PHI   ***** ca   sit     1     -10.000 -12.000  12.600   1.000  -.25195536E+00
PHI   ***** ca   sit     1     -10.000 -12.000  12.650   1.000  -.25059125E+00
PHI   ***** ca   sit     1     -10.000 -12.000  12.700   1.000  -.24922726E+00
PHI   ***** ca   sit     1     -10.000 -12.000  12.750   1.000  -.24786326E+00
PHI   ***** ca   sit     1     -10.000 -12.000  12.800   1.000  -.24649926E+00
PHI   ***** ca   sit     1     -10.000 -12.000  12.850   1.000  -.24513525E+00
PHI   ***** ca   sit     1     -10.000 -12.000  12.900   1.000  -.24377115E+00
PHI   ***** ca   sit     1     -10.000 -12.000  12.950   1.000  -.24240716E+00
PHI   ***** ca   sit     1     -10.000 -12.000  13.000   1.000  -.24104315E+00
PHI   ***** ca   sit     1     -10.000 -12.000  13.050   1.000  -.23975399E+00
PHI   ***** ca   sit     1     -10.000 -12.000  13.100   1.000  -.23846482E+00
PHI   ***** ca   sit     1     -10.000 -12.000  13.150   1.000  -.23717555E+00
PHI   ***** ca   sit     1     -10.000 -12.000  13.200   1.000  -.23588639E+00
PHI   ***** ca   sit     1     -10.000 -12.000  13.250   1.000  -.23459724E+00
PHI   ***** ca   sit     1     -10.000 -12.000  13.300   1.000  -.23330806E+00
PHI   ***** ca   sit     1     -10.000 -12.000  13.350   1.000  -.23201889E+00
PHI   ***** ca   sit     1     -10.000 -12.000  13.400   1.000  -.23072964E+00
PHI   ***** ca   sit     1     -10.000 -12.000  13.450   1.000  -.22944047E+00
PHI   ***** ca   sit     1     -10.000 -12.000  13.500   1.000  -.22815131E+00
PHI   ***** ca   sit     1     -10.000 -12.000  13.550   1.000  -.22693054E+00
PHI   ***** ca   sit     1     -10.000 -12.000  13.600   1.000  -.22570993E+00
PHI   ***** ca   sit     1     -10.000 -12.000  13.650   1.000  -.22448914E+00
PHI   ***** ca   sit     1     -10.000 -12.000  13.700   1.000  -.22326854E+00
PHI   ***** ca   sit     1     -10.000 -12.000  13.750   1.000  -.22204775E+00
PHI   ***** ca   sit     1     -10.000 -12.000  13.800   1.000  -.22082695E+00
PHI   ***** ca   sit     1     -10.000 -12.000  13.850   1.000  -.21960635E+00
PHI   ***** ca   sit     1     -10.000 -12.000  13.900   1.000  -.21838558E+00
PHI   ***** ca   sit     1     -10.000 -12.000  13.950   1.000  -.21716496E+00
PHI   ***** ca   sit     1     -10.000 -12.000  14.000   1.000  -.21594417E+00
PHI   ***** ca   sit     1     -10.000 -12.000  14.050   1.000  -.21478656E+00
PHI   ***** ca   sit     1     -10.000 -12.000  14.100   1.000  -.21362913E+00
PHI   ***** ca   sit     1     -10.000 -12.000  14.150   1.000  -.21247151E+00
PHI   ***** ca   sit     1     -10.000 -12.000  14.200   1.000  -.21131408E+00
PHI   ***** ca   sit     1     -10.000 -12.000  14.250   1.000  -.21015647E+00
PHI   ***** ca   sit     1     -10.000 -12.000  14.300   1.000  -.20899886E+00
PHI   ***** ca   sit     1     -10.000 -12.000  14.350   1.000  -.20784143E+00
PHI   ***** ca   sit     1     -10.000 -12.000  14.400   1.000  -.20668380E+00
PHI   ***** ca   sit     1     -10.000 -12.000  14.450   1.000  -.20552637E+00
PHI   ***** ca   sit     1     -10.000 -12.000  14.500   1.000  -.20436876E+00
PHI   ***** ca   sit     1     -10.000 -12.000  14.550   1.000  -.20326993E+00
PHI   ***** ca   sit     1     -10.000 -12.000  14.600   1.000  -.20217128E+00
PHI   ***** ca   sit     1     -10.000 -12.000  14.650   1.000  -.20107247E+00
PHI   ***** ca   sit     1     -10.000 -12.000  14.700   1.000  -.19997381E+00
PHI   ***** ca   sit     1     -10.000 -12.000  14.750   1.000  -.19887500E+00
PHI   ***** ca   sit     1     -10.000 -12.000  14.800   1.000  -.19777617E+00
PHI   ***** ca   sit     1     -10.000 -12.000  14.850   1.000  -.19667751E+00
PHI   ***** ca   sit     1     -10.000 -12.000  14.900   1.000  -.19557871E+00
PHI   ***** ca   sit     1     -10.000 -12.000  14.950   1.000  -.19448003E+00
PHI   ***** ca   sit     1     -10.000 -12.000  15.000   1.000  -.19338122E+00
PHI   ***** ca   sit     1     -10.000 -12.000  15.050   1.000  -.19233745E+00
PHI   ***** ca   sit     1     -10.000 -12.000  15.100   1.000  -.19129387E+00
PHI   ***** ca   sit     1     -10.000 -12.000  15.150   1.000  -.19025007E+00
PHI   ***** ca   sit     1     -10.000 -12.000  15.200   1.000  -.18920648E+00
PHI   ***** ca   sit     1     -10.000 -12.000  15.250   1.000  -.18816271E+00
PHI   ***** ca   sit     1     -10.000 -12.000  15.300   1.000  -.18711896E+00
PHI   ***** ca   sit     1     -10.000 -12.000  15.350   1.000  -.18607533E+00
PHI   ***** ca   sit     1     -10.000 -12.000  15.400   1.000  -.18503158E+00
PHI   ***** ca   sit     1     -10.000 -12.000  15.450   1.000  -.18398795E+00
PHI   ***** ca   sit     1     -10.000 -12.000  15.500   1.000  -.18294419E+00
PHI   ***** ca   sit     1     -10.000 -12.000  15.550   1.000  -.18195233E+00
PHI   ***** ca   sit     1     -10.000 -12.000  15.600   1.000  -.18096061E+00
PHI   ***** ca   sit     1     -10.000 -12.000  15.650   1.000  -.17996873E+00
PHI   ***** ca   sit     1     -10.000 -12.000  15.700   1.000  -.17897703E+00
PHI   ***** ca   sit     1     -10.000 -12.000  15.750   1.000  -.17798515E+00
PHI   ***** ca   sit     1     -10.000 -12.000  15.800   1.000  -.17699327E+00
PHI   ***** ca   sit     1     -10.000 -12.000  15.850   1.000  -.17600156E+00
PHI   ***** ca   sit     1     -10.000 -12.000  15.900   1.000  -.17500968E+00
PHI   ***** ca   sit     1     -10.000 -12.000  15.950   1.000  -.17401797E+00
PHI   ***** ca   sit     1     -10.000 -12.000  16.000   1.000  -.17302610E+00
PHI   ***** ca   sit     1     -10.000 -12.000  16.050   1.000  -.17208342E+00
PHI   ***** ca   sit     1     -10.000 -12.000  16.100   1.000  -.17114088E+00
PHI   ***** ca   sit     1     -10.000 -12.000  16.150   1.000  -.17019819E+00
PHI   ***** ca   sit     1     -10.000 -12.000  16.200   1.000  -.16925566E+00
PHI   ***** ca   sit     1     -10.000 -12.000  16.250   1.000  -.16831297E+00
PHI   ***** ca   sit     1     -10.000 -12.000  16.300   1.000  -.16737029E+00
PHI   ***** ca   sit     1     -10.000 -12.000  16.350   1.000  -.16642776E+00
PHI   ***** ca   sit     1     -10.000 -12.000  16.400   1.000  -.16548507E+00
PHI   ***** ca   sit     1     -10.000 -12.000  16.450   1.000  -.16454253E+00
PHI   ***** ca   sit     1     -10.000 -12.000  16.500   1.000  -.16359985E+00
PHI   ***** ca   sit     1     -10.000 -12.000  16.550   1.000  -.16270389E+00
PHI   ***** ca   sit     1     -10.000 -12.000  16.600   1.000  -.16180807E+00
PHI   ***** ca   sit     1     -10.000 -12.000  16.650   1.000  -.16091213E+00
PHI   ***** ca   sit     1     -10.000 -12.000  16.700   1.000  -.16001631E+00
PHI   ***** ca   sit     1     -10.000 -12.000  16.750   1.000  -.15912035E+00
PHI   ***** ca   sit     1     -10.000 -12.000  16.800   1.000  -.15822442E+00
PHI   ***** ca   sit     1     -10.000 -12.000  16.850   1.000  -.15732859E+00
PHI   ***** ca   sit     1     -10.000 -12.000  16.900   1.000  -.15643263E+00
PHI   ***** ca   sit     1     -10.000 -12.000  16.950   1.000  -.15553682E+00
PHI   ***** ca   sit     1     -10.000 -12.000  17.000   1.000  -.15464088E+00
PHI   ***** ca   sit     1     -10.000 -12.000  17.050   1.000  -.15378954E+00
PHI   ***** ca   sit     1     -10.000 -12.000  17.100   1.000  -.15293834E+00
PHI   ***** ca   sit     1     -10.000 -12.000  17.150   1.000  -.15208700E+00
PHI   ***** ca   sit     1     -10.000 -12.000  17.200   1.000  -.15123580E+00
PHI   ***** ca   sit     1     -10.000 -12.000  17.250   1.000  -.15038446E+00
PHI   ***** ca   sit     1     -10.000 -12.000  17.300   1.000  -.14953314E+00
PHI   ***** ca   sit     1     -10.000 -12.000  17.350   1.000  -.14868192E+00
PHI   ***** ca   sit     1     -10.000 -12.000  17.400   1.000  -.14783059E+00
PHI   ***** ca   sit     1     -10.000 -12.000  17.450   1.000  -.14697938E+00
PHI   ***** ca   sit     1     -10.000 -12.000  17.500   1.000  -.14612804E+00
PHI   ***** ca   sit     1     -10.000 -12.000  17.550   1.000  -.14531937E+00
PHI   ***** ca   sit     1     -10.000 -12.000  17.600   1.000  -.14451084E+00
PHI   ***** ca   sit     1     -10.000 -12.000  17.650   1.000  -.14370218E+00
PHI   ***** ca   sit     1     -10.000 -12.000  17.700   1.000  -.14289363E+00
PHI   ***** ca   sit     1     -10.000 -12.000  17.750   1.000  -.14208496E+00
PHI   ***** ca   sit     1     -10.000 -12.000  17.800   1.000  -.14127629E+00
PHI   ***** ca   sit     1     -10.000 -12.000  17.850   1.000  -.14046775E+00
PHI   ***** ca   sit     1     -10.000 -12.000  17.900   1.000  -.13965908E+00
PHI   ***** ca   sit     1     -10.000 -12.000  17.950   1.000  -.13885054E+00
PHI   ***** ca   sit     1     -10.000 -12.000  18.000   1.000  -.13804187E+00
PHI   ***** ca   sit     1     -10.000 -12.000  18.050   1.000  -.13727404E+00
PHI   ***** ca   sit     1     -10.000 -12.000  18.100   1.000  -.13650633E+00
PHI   ***** ca   sit     1     -10.000 -12.000  18.150   1.000  -.13573852E+00
PHI   ***** ca   sit     1     -10.000 -12.000  18.200   1.000  -.13497083E+00
PHI   ***** ca   sit     1     -10.000 -12.000  18.250   1.000  -.13420300E+00
PHI   ***** ca   sit     1     -10.000 -12.000  18.300   1.000  -.13343517E+00
PHI   ***** ca   sit     1     -10.000 -12.000  18.350   1.000  -.13266747E+00
PHI   ***** ca   sit     1     -10.000 -12.000  18.400   1.000  -.13189964E+00
PHI   ***** ca   sit     1     -10.000 -12.000  18.450   1.000  -.13113193E+00
PHI   ***** ca   sit     1     -10.000 -12.000  18.500   1.000  -.13036412E+00
PHI   ***** ca   sit     1     -10.000 -12.000  18.550   1.000  -.12963542E+00
PHI   ***** ca   sit     1     -10.000 -12.000  18.600   1.000  -.12890685E+00
PHI   ***** ca   sit     1     -10.000 -12.000  18.650   1.000  -.12817813E+00
PHI   ***** ca   sit     1     -10.000 -12.000  18.700   1.000  -.12744956E+00
PHI   ***** ca   sit     1     -10.000 -12.000  18.750   1.000  -.12672085E+00
PHI   ***** ca   sit     1     -10.000 -12.000  18.800   1.000  -.12599215E+00
PHI   ***** ca   sit     1     -10.000 -12.000  18.850   1.000  -.12526356E+00
PHI   ***** ca   sit     1     -10.000 -12.000  18.900   1.000  -.12453487E+00
PHI   ***** ca   sit     1     -10.000 -12.000  18.950   1.000  -.12380628E+00
PHI   ***** ca   sit     1     -10.000 -12.000  19.000   1.000  -.12307758E+00
PHI   ***** ca   sit     1     -10.000 -12.000  19.050   1.000  -.12238635E+00
PHI   ***** ca   sit     1     -10.000 -12.000  19.100   1.000  -.12169524E+00
PHI   ***** ca   sit     1     -10.000 -12.000  19.150   1.000  -.12100401E+00
PHI   ***** ca   sit     1     -10.000 -12.000  19.200   1.000  -.12031290E+00
PHI   ***** ca   sit     1     -10.000 -12.000  19.250   1.000  -.11962167E+00
PHI   ***** ca   sit     1     -10.000 -12.000  19.300   1.000  -.11893045E+00
PHI   ***** ca   sit     1     -10.000 -12.000  19.350   1.000  -.11823933E+00
PHI   ***** ca   sit     1     -10.000 -12.000  19.400   1.000  -.11754811E+00
PHI   ***** ca   sit     1     -10.000 -12.000  19.450   1.000  -.11685699E+00
PHI   ***** ca   sit     1     -10.000 -10.000   2.000   1.000  -.17146571E+01
PHI   ***** ca   sit     1     -10.000 -10.000   2.050   1.000  -.17010145E+01
PHI   ***** ca   sit     1     -10.000 -10.000   2.100   1.000  -.16873719E+01
PHI   ***** ca   sit     1     -10.000 -10.000   2.150   1.000  -.16737282E+01
PHI   ***** ca   sit     1     -10.000 -10.000   2.200   1.000  -.16600856E+01
PHI   ***** ca   sit     1     -10.000 -10.000   2.250   1.000  -.16464431E+01
PHI   ***** ca   sit     1     -10.000 -10.000   2.300   1.000  -.16328003E+01
PHI   ***** ca   sit     1     -10.000 -10.000   2.350   1.000  -.16191579E+01
PHI   ***** ca   sit     1     -10.000 -10.000   2.400   1.000  -.16055143E+01
PHI   ***** ca   sit     1     -10.000 -10.000   2.450   1.000  -.15918716E+01
PHI   ***** ca   sit     1     -10.000 -10.000   2.500   1.000  -.15782291E+01
PHI   ***** ca   sit     1     -10.000 -10.000   2.550   1.000  -.15648189E+01
PHI   ***** ca   sit     1     -10.000 -10.000   2.600   1.000  -.15514084E+01
PHI   ***** ca   sit     1     -10.000 -10.000   2.650   1.000  -.15379972E+01
PHI   ***** ca   sit     1     -10.000 -10.000   2.700   1.000  -.15245870E+01
PHI   ***** ca   sit     1     -10.000 -10.000   2.750   1.000  -.15111767E+01
PHI   ***** ca   sit     1     -10.000 -10.000   2.800   1.000  -.14977665E+01
PHI   ***** ca   sit     1     -10.000 -10.000   2.850   1.000  -.14843563E+01
PHI   ***** ca   sit     1     -10.000 -10.000   2.900   1.000  -.14709449E+01
PHI   ***** ca   sit     1     -10.000 -10.000   2.950   1.000  -.14575347E+01
PHI   ***** ca   sit     1     -10.000 -10.000   3.000   1.000  -.14441245E+01
PHI   ***** ca   sit     1     -10.000 -10.000   3.050   1.000  -.14312725E+01
PHI   ***** ca   sit     1     -10.000 -10.000   3.100   1.000  -.14184207E+01
PHI   ***** ca   sit     1     -10.000 -10.000   3.150   1.000  -.14055679E+01
PHI   ***** ca   sit     1     -10.000 -10.000   3.200   1.000  -.13927159E+01
PHI   ***** ca   sit     1     -10.000 -10.000   3.250   1.000  -.13798640E+01
PHI   ***** ca   sit     1     -10.000 -10.000   3.300   1.000  -.13670121E+01
PHI   ***** ca   sit     1     -10.000 -10.000   3.350   1.000  -.13541603E+01
PHI   ***** ca   sit     1     -10.000 -10.000   3.400   1.000  -.13413073E+01
PHI   ***** ca   sit     1     -10.000 -10.000   3.450   1.000  -.13284556E+01
PHI   ***** ca   sit     1     -10.000 -10.000   3.500   1.000  -.13156036E+01
PHI   ***** ca   sit     1     -10.000 -10.000   3.550   1.000  -.13036315E+01
PHI   ***** ca   sit     1     -10.000 -10.000   3.600   1.000  -.12916594E+01
PHI   ***** ca   sit     1     -10.000 -10.000   3.650   1.000  -.12796865E+01
PHI   ***** ca   sit     1     -10.000 -10.000   3.700   1.000  -.12677145E+01
PHI   ***** ca   sit     1     -10.000 -10.000   3.750   1.000  -.12557423E+01
PHI   ***** ca   sit     1     -10.000 -10.000   3.800   1.000  -.12437702E+01
PHI   ***** ca   sit     1     -10.000 -10.000   3.850   1.000  -.12317983E+01
PHI   ***** ca   sit     1     -10.000 -10.000   3.900   1.000  -.12198253E+01
PHI   ***** ca   sit     1     -10.000 -10.000   3.950   1.000  -.12078531E+01
PHI   ***** ca   sit     1     -10.000 -10.000   4.000   1.000  -.11958811E+01
PHI   ***** ca   sit     1     -10.000 -10.000   4.050   1.000  -.11849508E+01
PHI   ***** ca   sit     1     -10.000 -10.000   4.100   1.000  -.11740205E+01
PHI   ***** ca   sit     1     -10.000 -10.000   4.150   1.000  -.11630894E+01
PHI   ***** ca   sit     1     -10.000 -10.000   4.200   1.000  -.11521591E+01
PHI   ***** ca   sit     1     -10.000 -10.000   4.250   1.000  -.11412289E+01
PHI   ***** ca   sit     1     -10.000 -10.000   4.300   1.000  -.11302986E+01
PHI   ***** ca   sit     1     -10.000 -10.000   4.350   1.000  -.11193683E+01
PHI   ***** ca   sit     1     -10.000 -10.000   4.400   1.000  -.11084372E+01
PHI   ***** ca   sit     1     -10.000 -10.000   4.450   1.000  -.10975069E+01
PHI   ***** ca   sit     1     -10.000 -10.000   4.500   1.000  -.10865766E+01
PHI   ***** ca   sit     1     -10.000 -10.000   4.550   1.000  -.10767365E+01
PHI   ***** ca   sit     1     -10.000 -10.000   4.600   1.000  -.10668964E+01
PHI   ***** ca   sit     1     -10.000 -10.000   4.650   1.000  -.10570555E+01
PHI   ***** ca   sit     1     -10.000 -10.000   4.700   1.000  -.10472153E+01
PHI   ***** ca   sit     1     -10.000 -10.000   4.750   1.000  -.10373752E+01
PHI   ***** ca   sit     1     -10.000 -10.000   4.800   1.000  -.10275352E+01
PHI   ***** ca   sit     1     -10.000 -10.000   4.850   1.000  -.10176950E+01
PHI   ***** ca   sit     1     -10.000 -10.000   4.900   1.000  -.10078541E+01
PHI   ***** ca   sit     1     -10.000 -10.000   4.950   1.000  -.99801397E+00
PHI   ***** ca   sit     1     -10.000 -10.000   5.000   1.000  -.98817390E+00
PHI   ***** ca   sit     1     -10.000 -10.000   5.050   1.000  -.97939831E+00
PHI   ***** ca   sit     1     -10.000 -10.000   5.100   1.000  -.97062278E+00
PHI   ***** ca   sit     1     -10.000 -10.000   5.150   1.000  -.96184653E+00
PHI   ***** ca   sit     1     -10.000 -10.000   5.200   1.000  -.95307094E+00
PHI   ***** ca   sit     1     -10.000 -10.000   5.250   1.000  -.94429541E+00
PHI   ***** ca   sit     1     -10.000 -10.000   5.300   1.000  -.93551981E+00
PHI   ***** ca   sit     1     -10.000 -10.000   5.350   1.000  -.92674428E+00
PHI   ***** ca   sit     1     -10.000 -10.000   5.400   1.000  -.91796798E+00
PHI   ***** ca   sit     1     -10.000 -10.000   5.450   1.000  -.90919244E+00
PHI   ***** ca   sit     1     -10.000 -10.000   5.500   1.000  -.90041691E+00
PHI   ***** ca   sit     1     -10.000 -10.000   5.550   1.000  -.89263684E+00
PHI   ***** ca   sit     1     -10.000 -10.000   5.600   1.000  -.88485688E+00
PHI   ***** ca   sit     1     -10.000 -10.000   5.650   1.000  -.87707621E+00
PHI   ***** ca   sit     1     -10.000 -10.000   5.700   1.000  -.86929613E+00
PHI   ***** ca   sit     1     -10.000 -10.000   5.750   1.000  -.86151618E+00
PHI   ***** ca   sit     1     -10.000 -10.000   5.800   1.000  -.85373610E+00
PHI   ***** ca   sit     1     -10.000 -10.000   5.850   1.000  -.84595609E+00
PHI   ***** ca   sit     1     -10.000 -10.000   5.900   1.000  -.83817542E+00
PHI   ***** ca   sit     1     -10.000 -10.000   5.950   1.000  -.83039546E+00
PHI   ***** ca   sit     1     -10.000 -10.000   6.000   1.000  -.82261539E+00
PHI   ***** ca   sit     1     -10.000 -10.000   6.050   1.000  -.81573915E+00
PHI   ***** ca   sit     1     -10.000 -10.000   6.100   1.000  -.80886281E+00
PHI   ***** ca   sit     1     -10.000 -10.000   6.150   1.000  -.80198604E+00
PHI   ***** ca   sit     1     -10.000 -10.000   6.200   1.000  -.79510975E+00
PHI   ***** ca   sit     1     -10.000 -10.000   6.250   1.000  -.78823346E+00
PHI   ***** ca   sit     1     -10.000 -10.000   6.300   1.000  -.78135723E+00
PHI   ***** ca   sit     1     -10.000 -10.000   6.350   1.000  -.77448100E+00
PHI   ***** ca   sit     1     -10.000 -10.000   6.400   1.000  -.76760411E+00
PHI   ***** ca   sit     1     -10.000 -10.000   6.450   1.000  -.76072776E+00
PHI   ***** ca   sit     1     -10.000 -10.000   6.500   1.000  -.75385153E+00
PHI   ***** ca   sit     1     -10.000 -10.000   6.550   1.000  -.74777877E+00
PHI   ***** ca   sit     1     -10.000 -10.000   6.600   1.000  -.74170601E+00
PHI   ***** ca   sit     1     -10.000 -10.000   6.650   1.000  -.73563284E+00
PHI   ***** ca   sit     1     -10.000 -10.000   6.700   1.000  -.72956002E+00
PHI   ***** ca   sit     1     -10.000 -10.000   6.750   1.000  -.72348732E+00
PHI   ***** ca   sit     1     -10.000 -10.000   6.800   1.000  -.71741456E+00
PHI   ***** ca   sit     1     -10.000 -10.000   6.850   1.000  -.71134186E+00
PHI   ***** ca   sit     1     -10.000 -10.000   6.900   1.000  -.70526856E+00
PHI   ***** ca   sit     1     -10.000 -10.000   6.950   1.000  -.69919592E+00
PHI   ***** ca   sit     1     -10.000 -10.000   7.000   1.000  -.69312310E+00
PHI   ***** ca   sit     1     -10.000 -10.000   7.050   1.000  -.68775439E+00
PHI   ***** ca   sit     1     -10.000 -10.000   7.100   1.000  -.68238556E+00
PHI   ***** ca   sit     1     -10.000 -10.000   7.150   1.000  -.67701644E+00
PHI   ***** ca   sit     1     -10.000 -10.000   7.200   1.000  -.67164761E+00
PHI   ***** ca   sit     1     -10.000 -10.000   7.250   1.000  -.66627878E+00
PHI   ***** ca   sit     1     -10.000 -10.000   7.300   1.000  -.66091007E+00
PHI   ***** ca   sit     1     -10.000 -10.000   7.350   1.000  -.65554124E+00
PHI   ***** ca   sit     1     -10.000 -10.000   7.400   1.000  -.65017211E+00
PHI   ***** ca   sit     1     -10.000 -10.000   7.450   1.000  -.64480329E+00
PHI   ***** ca   sit     1     -10.000 -10.000   7.500   1.000  -.63943458E+00
PHI   ***** ca   sit     1     -10.000 -10.000   7.550   1.000  -.63467532E+00
PHI   ***** ca   sit     1     -10.000 -10.000   7.600   1.000  -.62991607E+00
PHI   ***** ca   sit     1     -10.000 -10.000   7.650   1.000  -.62515646E+00
PHI   ***** ca   sit     1     -10.000 -10.000   7.700   1.000  -.62039727E+00
PHI   ***** ca   sit     1     -10.000 -10.000   7.750   1.000  -.61563802E+00
PHI   ***** ca   sit     1     -10.000 -10.000   7.800   1.000  -.61087877E+00
PHI   ***** ca   sit     1     -10.000 -10.000   7.850   1.000  -.60611951E+00
PHI   ***** ca   sit     1     -10.000 -10.000   7.900   1.000  -.60135990E+00
PHI   ***** ca   sit     1     -10.000 -10.000   7.950   1.000  -.59660065E+00
PHI   ***** ca   sit     1     -10.000 -10.000   8.000   1.000  -.59184140E+00
PHI   ***** ca   sit     1     -10.000 -10.000   8.050   1.000  -.58760554E+00
PHI   ***** ca   sit     1     -10.000 -10.000   8.100   1.000  -.58336973E+00
PHI   ***** ca   sit     1     -10.000 -10.000   8.150   1.000  -.57913357E+00
PHI   ***** ca   sit     1     -10.000 -10.000   8.200   1.000  -.57489777E+00
PHI   ***** ca   sit     1     -10.000 -10.000   8.250   1.000  -.57066190E+00
PHI   ***** ca   sit     1     -10.000 -10.000   8.300   1.000  -.56642610E+00
PHI   ***** ca   sit     1     -10.000 -10.000   8.350   1.000  -.56219029E+00
PHI   ***** ca   sit     1     -10.000 -10.000   8.400   1.000  -.55795413E+00
PHI   ***** ca   sit     1     -10.000 -10.000   8.450   1.000  -.55371833E+00
PHI   ***** ca   sit     1     -10.000 -10.000   8.500   1.000  -.54948246E+00
PHI   ***** ca   sit     1     -10.000 -10.000   8.550   1.000  -.54569370E+00
PHI   ***** ca   sit     1     -10.000 -10.000   8.600   1.000  -.54190493E+00
PHI   ***** ca   sit     1     -10.000 -10.000   8.650   1.000  -.53811586E+00
PHI   ***** ca   sit     1     -10.000 -10.000   8.700   1.000  -.53432709E+00
PHI   ***** ca   sit     1     -10.000 -10.000   8.750   1.000  -.53053832E+00
PHI   ***** ca   sit     1     -10.000 -10.000   8.800   1.000  -.52674955E+00
PHI   ***** ca   sit     1     -10.000 -10.000   8.850   1.000  -.52296078E+00
PHI   ***** ca   sit     1     -10.000 -10.000   8.900   1.000  -.51917171E+00
PHI   ***** ca   sit     1     -10.000 -10.000   8.950   1.000  -.51538295E+00
PHI   ***** ca   sit     1     -10.000 -10.000   9.000   1.000  -.51159418E+00
PHI   ***** ca   sit     1     -10.000 -10.000   9.050   1.000  -.50818580E+00
PHI   ***** ca   sit     1     -10.000 -10.000   9.100   1.000  -.50477737E+00
PHI   ***** ca   sit     1     -10.000 -10.000   9.150   1.000  -.50136870E+00
PHI   ***** ca   sit     1     -10.000 -10.000   9.200   1.000  -.49796033E+00
PHI   ***** ca   sit     1     -10.000 -10.000   9.250   1.000  -.49455193E+00
PHI   ***** ca   sit     1     -10.000 -10.000   9.300   1.000  -.49114349E+00
PHI   ***** ca   sit     1     -10.000 -10.000   9.350   1.000  -.48773512E+00
PHI   ***** ca   sit     1     -10.000 -10.000   9.400   1.000  -.48432642E+00
PHI   ***** ca   sit     1     -10.000 -10.000   9.450   1.000  -.48091805E+00
PHI   ***** ca   sit     1     -10.000 -10.000   9.500   1.000  -.47750965E+00
PHI   ***** ca   sit     1     -10.000 -10.000   9.550   1.000  -.47442463E+00
PHI   ***** ca   sit     1     -10.000 -10.000   9.600   1.000  -.47133961E+00
PHI   ***** ca   sit     1     -10.000 -10.000   9.650   1.000  -.46825436E+00
PHI   ***** ca   sit     1     -10.000 -10.000   9.700   1.000  -.46516934E+00
PHI   ***** ca   sit     1     -10.000 -10.000   9.750   1.000  -.46208438E+00
PHI   ***** ca   sit     1     -10.000 -10.000   9.800   1.000  -.45899940E+00
PHI   ***** ca   sit     1     -10.000 -10.000   9.850   1.000  -.45591438E+00
PHI   ***** ca   sit     1     -10.000 -10.000   9.900   1.000  -.45282909E+00
PHI   ***** ca   sit     1     -10.000 -10.000   9.950   1.000  -.44974411E+00
PHI   ***** ca   sit     1     -10.000 -10.000  10.000   1.000  -.44665909E+00
PHI   ***** ca   sit     1     -10.000 -10.000  10.050   1.000  -.44384933E+00
PHI   ***** ca   sit     1     -10.000 -10.000  10.100   1.000  -.44103950E+00
PHI   ***** ca   sit     1     -10.000 -10.000  10.150   1.000  -.43822950E+00
PHI   ***** ca   sit     1     -10.000 -10.000  10.200   1.000  -.43541968E+00
PHI   ***** ca   sit     1     -10.000 -10.000  10.250   1.000  -.43260989E+00
PHI   ***** ca   sit     1     -10.000 -10.000  10.300   1.000  -.42980012E+00
PHI   ***** ca   sit     1     -10.000 -10.000  10.350   1.000  -.42699030E+00
PHI   ***** ca   sit     1     -10.000 -10.000  10.400   1.000  -.42418024E+00
PHI   ***** ca   sit     1     -10.000 -10.000  10.450   1.000  -.42137048E+00
PHI   ***** ca   sit     1     -10.000 -10.000  10.500   1.000  -.41856068E+00
PHI   ***** ca   sit     1     -10.000 -10.000  10.550   1.000  -.41598597E+00
PHI   ***** ca   sit     1     -10.000 -10.000  10.600   1.000  -.41341129E+00
PHI   ***** ca   sit     1     -10.000 -10.000  10.650   1.000  -.41083640E+00
PHI   ***** ca   sit     1     -10.000 -10.000  10.700   1.000  -.40826169E+00
PHI   ***** ca   sit     1     -10.000 -10.000  10.750   1.000  -.40568700E+00
PHI   ***** ca   sit     1     -10.000 -10.000  10.800   1.000  -.40311229E+00
PHI   ***** ca   sit     1     -10.000 -10.000  10.850   1.000  -.40053758E+00
PHI   ***** ca   sit     1     -10.000 -10.000  10.900   1.000  -.39796272E+00
PHI   ***** ca   sit     1     -10.000 -10.000  10.950   1.000  -.39538801E+00
PHI   ***** ca   sit     1     -10.000 -10.000  11.000   1.000  -.39281330E+00
PHI   ***** ca   sit     1     -10.000 -10.000  11.050   1.000  -.39044049E+00
PHI   ***** ca   sit     1     -10.000 -10.000  11.100   1.000  -.38806766E+00
PHI   ***** ca   sit     1     -10.000 -10.000  11.150   1.000  -.38569465E+00
PHI   ***** ca   sit     1     -10.000 -10.000  11.200   1.000  -.38332185E+00
PHI   ***** ca   sit     1     -10.000 -10.000  11.250   1.000  -.38094902E+00
PHI   ***** ca   sit     1     -10.000 -10.000  11.300   1.000  -.37857616E+00
PHI   ***** ca   sit     1     -10.000 -10.000  11.350   1.000  -.37620336E+00
PHI   ***** ca   sit     1     -10.000 -10.000  11.400   1.000  -.37383038E+00
PHI   ***** ca   sit     1     -10.000 -10.000  11.450   1.000  -.37145752E+00
PHI   ***** ca   sit     1     -10.000 -10.000  11.500   1.000  -.36908472E+00
PHI   ***** ca   sit     1     -10.000 -10.000  11.550   1.000  -.36688650E+00
PHI   ***** ca   sit     1     -10.000 -10.000  11.600   1.000  -.36468834E+00
PHI   ***** ca   sit     1     -10.000 -10.000  11.650   1.000  -.36248997E+00
PHI   ***** ca   sit     1     -10.000 -10.000  11.700   1.000  -.36029178E+00
PHI   ***** ca   sit     1     -10.000 -10.000  11.750   1.000  -.35809359E+00
PHI   ***** ca   sit     1     -10.000 -10.000  11.800   1.000  -.35589537E+00
PHI   ***** ca   sit     1     -10.000 -10.000  11.850   1.000  -.35369718E+00
PHI   ***** ca   sit     1     -10.000 -10.000  11.900   1.000  -.35149881E+00
PHI   ***** ca   sit     1     -10.000 -10.000  11.950   1.000  -.34930065E+00
PHI   ***** ca   sit     1     -10.000 -10.000  12.000   1.000  -.34710243E+00
PHI   ***** ca   sit     1     -10.000 -10.000  12.050   1.000  -.34505680E+00
PHI   ***** ca   sit     1     -10.000 -10.000  12.100   1.000  -.34301114E+00
PHI   ***** ca   sit     1     -10.000 -10.000  12.150   1.000  -.34096533E+00
PHI   ***** ca   sit     1     -10.000 -10.000  12.200   1.000  -.33891970E+00
PHI   ***** ca   sit     1     -10.000 -10.000  12.250   1.000  -.33687401E+00
PHI   ***** ca   sit     1     -10.000 -10.000  12.300   1.000  -.33482838E+00
PHI   ***** ca   sit     1     -10.000 -10.000  12.350   1.000  -.33278275E+00
PHI   ***** ca   sit     1     -10.000 -10.000  12.400   1.000  -.33073694E+00
PHI   ***** ca   sit     1     -10.000 -10.000  12.450   1.000  -.32869130E+00
PHI   ***** ca   sit     1     -10.000 -10.000  12.500   1.000  -.32664564E+00
PHI   ***** ca   sit     1     -10.000 -10.000  12.550   1.000  -.32473457E+00
PHI   ***** ca   sit     1     -10.000 -10.000  12.600   1.000  -.32282346E+00
PHI   ***** ca   sit     1     -10.000 -10.000  12.650   1.000  -.32091221E+00
PHI   ***** ca   sit     1     -10.000 -10.000  12.700   1.000  -.31900111E+00
PHI   ***** ca   sit     1     -10.000 -10.000  12.750   1.000  -.31709003E+00
PHI   ***** ca   sit     1     -10.000 -10.000  12.800   1.000  -.31517893E+00
PHI   ***** ca   sit     1     -10.000 -10.000  12.850   1.000  -.31326783E+00
PHI   ***** ca   sit     1     -10.000 -10.000  12.900   1.000  -.31135660E+00
PHI   ***** ca   sit     1     -10.000 -10.000  12.950   1.000  -.30944550E+00
PHI   ***** ca   sit     1     -10.000 -10.000  13.000   1.000  -.30753440E+00
PHI   ***** ca   sit     1     -10.000 -10.000  13.050   1.000  -.30574328E+00
PHI   ***** ca   sit     1     -10.000 -10.000  13.100   1.000  -.30395213E+00
PHI   ***** ca   sit     1     -10.000 -10.000  13.150   1.000  -.30216086E+00
PHI   ***** ca   sit     1     -10.000 -10.000  13.200   1.000  -.30036974E+00
PHI   ***** ca   sit     1     -10.000 -10.000  13.250   1.000  -.29857862E+00
PHI   ***** ca   sit     1     -10.000 -10.000  13.300   1.000  -.29678747E+00
PHI   ***** ca   sit     1     -10.000 -10.000  13.350   1.000  -.29499632E+00
PHI   ***** ca   sit     1     -10.000 -10.000  13.400   1.000  -.29320505E+00
PHI   ***** ca   sit     1     -10.000 -10.000  13.450   1.000  -.29141393E+00
PHI   ***** ca   sit     1     -10.000 -10.000  13.500   1.000  -.28962281E+00
PHI   ***** ca   sit     1     -10.000 -10.000  13.550   1.000  -.28793973E+00
PHI   ***** ca   sit     1     -10.000 -10.000  13.600   1.000  -.28625691E+00
PHI   ***** ca   sit     1     -10.000 -10.000  13.650   1.000  -.28457385E+00
PHI   ***** ca   sit     1     -10.000 -10.000  13.700   1.000  -.28289106E+00
PHI   ***** ca   sit     1     -10.000 -10.000  13.750   1.000  -.28120798E+00
PHI   ***** ca   sit     1     -10.000 -10.000  13.800   1.000  -.27952492E+00
PHI   ***** ca   sit     1     -10.000 -10.000  13.850   1.000  -.27784207E+00
PHI   ***** ca   sit     1     -10.000 -10.000  13.900   1.000  -.27615905E+00
PHI   ***** ca   sit     1     -10.000 -10.000  13.950   1.000  -.27447623E+00
PHI   ***** ca   sit     1     -10.000 -10.000  14.000   1.000  -.27279314E+00
PHI   ***** ca   sit     1     -10.000 -10.000  14.050   1.000  -.27120867E+00
PHI   ***** ca   sit     1     -10.000 -10.000  14.100   1.000  -.26962441E+00
PHI   ***** ca   sit     1     -10.000 -10.000  14.150   1.000  -.26803991E+00
PHI   ***** ca   sit     1     -10.000 -10.000  14.200   1.000  -.26645565E+00
PHI   ***** ca   sit     1     -10.000 -10.000  14.250   1.000  -.26487118E+00
PHI   ***** ca   sit     1     -10.000 -10.000  14.300   1.000  -.26328665E+00
PHI   ***** ca   sit     1     -10.000 -10.000  14.350   1.000  -.26170242E+00
PHI   ***** ca   sit     1     -10.000 -10.000  14.400   1.000  -.26011792E+00
PHI   ***** ca   sit     1     -10.000 -10.000  14.450   1.000  -.25853366E+00
PHI   ***** ca   sit     1     -10.000 -10.000  14.500   1.000  -.25694916E+00
PHI   ***** ca   sit     1     -10.000 -10.000  14.550   1.000  -.25545532E+00
PHI   ***** ca   sit     1     -10.000 -10.000  14.600   1.000  -.25396171E+00
PHI   ***** ca   sit     1     -10.000 -10.000  14.650   1.000  -.25246787E+00
PHI   ***** ca   sit     1     -10.000 -10.000  14.700   1.000  -.25097424E+00
PHI   ***** ca   sit     1     -10.000 -10.000  14.750   1.000  -.24948040E+00
PHI   ***** ca   sit     1     -10.000 -10.000  14.800   1.000  -.24798656E+00
PHI   ***** ca   sit     1     -10.000 -10.000  14.850   1.000  -.24649294E+00
PHI   ***** ca   sit     1     -10.000 -10.000  14.900   1.000  -.24499911E+00
PHI   ***** ca   sit     1     -10.000 -10.000  14.950   1.000  -.24350546E+00
PHI   ***** ca   sit     1     -10.000 -10.000  15.000   1.000  -.24201162E+00
PHI   ***** ca   sit     1     -10.000 -10.000  15.050   1.000  -.24060185E+00
PHI   ***** ca   sit     1     -10.000 -10.000  15.100   1.000  -.23919231E+00
PHI   ***** ca   sit     1     -10.000 -10.000  15.150   1.000  -.23778252E+00
PHI   ***** ca   sit     1     -10.000 -10.000  15.200   1.000  -.23637298E+00
PHI   ***** ca   sit     1     -10.000 -10.000  15.250   1.000  -.23496321E+00
PHI   ***** ca   sit     1     -10.000 -10.000  15.300   1.000  -.23355342E+00
PHI   ***** ca   sit     1     -10.000 -10.000  15.350   1.000  -.23214388E+00
PHI   ***** ca   sit     1     -10.000 -10.000  15.400   1.000  -.23073411E+00
PHI   ***** ca   sit     1     -10.000 -10.000  15.450   1.000  -.22932453E+00
PHI   ***** ca   sit     1     -10.000 -10.000  15.500   1.000  -.22791477E+00
PHI   ***** ca   sit     1     -10.000 -10.000  15.550   1.000  -.22658353E+00
PHI   ***** ca   sit     1     -10.000 -10.000  15.600   1.000  -.22525249E+00
PHI   ***** ca   sit     1     -10.000 -10.000  15.650   1.000  -.22392125E+00
PHI   ***** ca   sit     1     -10.000 -10.000  15.700   1.000  -.22259021E+00
PHI   ***** ca   sit     1     -10.000 -10.000  15.750   1.000  -.22125897E+00
PHI   ***** ca   sit     1     -10.000 -10.000  15.800   1.000  -.21992773E+00
PHI   ***** ca   sit     1     -10.000 -10.000  15.850   1.000  -.21859670E+00
PHI   ***** ca   sit     1     -10.000 -10.000  15.900   1.000  -.21726546E+00
PHI   ***** ca   sit     1     -10.000 -10.000  15.950   1.000  -.21593441E+00
PHI   ***** ca   sit     1     -10.000 -10.000  16.000   1.000  -.21460317E+00
PHI   ***** ca   sit     1     -10.000 -10.000  16.050   1.000  -.21334569E+00
PHI   ***** ca   sit     1     -10.000 -10.000  16.100   1.000  -.21208839E+00
PHI   ***** ca   sit     1     -10.000 -10.000  16.150   1.000  -.21083091E+00
PHI   ***** ca   sit     1     -10.000 -10.000  16.200   1.000  -.20957361E+00
PHI   ***** ca   sit     1     -10.000 -10.000  16.250   1.000  -.20831613E+00
PHI   ***** ca   sit     1     -10.000 -10.000  16.300   1.000  -.20705862E+00
PHI   ***** ca   sit     1     -10.000 -10.000  16.350   1.000  -.20580132E+00
PHI   ***** ca   sit     1     -10.000 -10.000  16.400   1.000  -.20454384E+00
PHI   ***** ca   sit     1     -10.000 -10.000  16.450   1.000  -.20328654E+00
PHI   ***** ca   sit     1     -10.000 -10.000  16.500   1.000  -.20202906E+00
PHI   ***** ca   sit     1     -10.000 -10.000  16.550   1.000  -.20084113E+00
PHI   ***** ca   sit     1     -10.000 -10.000  16.600   1.000  -.19965337E+00
PHI   ***** ca   sit     1     -10.000 -10.000  16.650   1.000  -.19846544E+00
PHI   ***** ca   sit     1     -10.000 -10.000  16.700   1.000  -.19727768E+00
PHI   ***** ca   sit     1     -10.000 -10.000  16.750   1.000  -.19608977E+00
PHI   ***** ca   sit     1     -10.000 -10.000  16.800   1.000  -.19490181E+00
PHI   ***** ca   sit     1     -10.000 -10.000  16.850   1.000  -.19371408E+00
PHI   ***** ca   sit     1     -10.000 -10.000  16.900   1.000  -.19252615E+00
PHI   ***** ca   sit     1     -10.000 -10.000  16.950   1.000  -.19133839E+00
PHI   ***** ca   sit     1     -10.000 -10.000  17.000   1.000  -.19015045E+00
PHI   ***** ca   sit     1     -10.000 -10.000  17.050   1.000  -.18902837E+00
PHI   ***** ca   sit     1     -10.000 -10.000  17.100   1.000  -.18790647E+00
PHI   ***** ca   sit     1     -10.000 -10.000  17.150   1.000  -.18678439E+00
PHI   ***** ca   sit     1     -10.000 -10.000  17.200   1.000  -.18566248E+00
PHI   ***** ca   sit     1     -10.000 -10.000  17.250   1.000  -.18454041E+00
PHI   ***** ca   sit     1     -10.000 -10.000  17.300   1.000  -.18341833E+00
PHI   ***** ca   sit     1     -10.000 -10.000  17.350   1.000  -.18229643E+00
PHI   ***** ca   sit     1     -10.000 -10.000  17.400   1.000  -.18117434E+00
PHI   ***** ca   sit     1     -10.000 -10.000  17.450   1.000  -.18005244E+00
PHI   ***** ca   sit     1     -10.000 -10.000  17.500   1.000  -.17893036E+00
PHI   ***** ca   sit     1     -10.000 -10.000  17.550   1.000  -.17787071E+00
PHI   ***** ca   sit     1     -10.000 -10.000  17.600   1.000  -.17681120E+00
PHI   ***** ca   sit     1     -10.000 -10.000  17.650   1.000  -.17575154E+00
PHI   ***** ca   sit     1     -10.000 -10.000  17.700   1.000  -.17469205E+00
PHI   ***** ca   sit     1     -10.000 -10.000  17.750   1.000  -.17363240E+00
PHI   ***** ca   sit     1     -10.000 -10.000  17.800   1.000  -.17257273E+00
PHI   ***** ca   sit     1     -10.000 -10.000  17.850   1.000  -.17151323E+00
PHI   ***** ca   sit     1     -10.000 -10.000  17.900   1.000  -.17045358E+00
PHI   ***** ca   sit     1     -10.000 -10.000  17.950   1.000  -.16939408E+00
PHI   ***** ca   sit     1     -10.000 -10.000  18.000   1.000  -.16833442E+00
PHI   ***** ca   sit     1     -10.000 -10.000  18.050   1.000  -.16733405E+00
[truncated: 3,597,181 more chars]
