# Supplementary material for: On Calculation of the Electrostatic Potential of a Phosphatidylinositol Phosphate-Containing Phosphatidylcholine Lipid Membrane Accounting for Membrane Dynamics
Source: PLoS One. 2014 Aug 20;9(8):e104778. doi: 10.1371/journal.pone.0104778 (PMC4139306; doi:10.1371/journal.pone.0104778)
Supplement: File S6 — GAFF and CHARMM bilayer snapshot electrostatic grids in UHBD binary format, including UHBD input files for membrane electrostatic calculations. (ZIP) [file pone.0104778.s006.zip › gaff 83.5 ns snapshot/535.pdb]

REMARK    GENERATED BY TRJCONV
TITLE     Single PtdIns(3)P embedded in a POPC bilayer in TIP3P water t= 83500.00000
REMARK    THIS IS A SIMULATION BOX
CRYST1  144.507  139.110  114.006  90.00  90.00  90.00 P 1           1
MODEL      535
ATOM      1  C1T PTD A   1      49.790 100.060  60.060  1.00  0.00            
ATOM      2  C1N PTD A   1      50.690 100.370  58.870  1.00  0.00            
ATOM      3  C1M PTD A   1      49.820 100.950  57.720  1.00  0.00            
ATOM      4  C1L PTD A   1      50.740 101.020  56.430  1.00  0.00            
ATOM      5  C1K PTD A   1      49.920 101.690  55.290  1.00  0.00            
ATOM      6  C1J PTD A   1      50.660 101.720  54.010  1.00  0.00            
ATOM      7  C1I PTD A   1      49.790 102.300  52.890  1.00  0.00            
ATOM      8  C1H PTD A   1      48.840 101.260  52.230  1.00  0.00            
ATOM      9  CZ2 PTD A   1      48.220 101.690  51.010  1.00  0.00            
ATOM     10  CZ1 PTD A   1      48.700 101.750  49.770  1.00  0.00            
ATOM     11  C1G PTD A   1      50.150 101.490  49.340  1.00  0.00            
ATOM     12  C1F PTD A   1      50.420 100.100  48.700  1.00  0.00            
ATOM     13  C1E PTD A   1      49.870 100.010  47.230  1.00  0.00            
ATOM     14  C1D PTD A   1      49.870  98.620  46.720  1.00  0.00            
ATOM     15  C1C PTD A   1      49.080  98.350  45.400  1.00  0.00            
ATOM     16  C1B PTD A   1      49.050  96.850  44.910  1.00  0.00            
ATOM     17  C1A PTD A   1      48.200  96.790  43.600  1.00  0.00            
ATOM     18  C81 PTD A   1      48.120  95.470  42.910  1.00  0.00            
ATOM     19  O81 PTD A   1      48.910  94.510  43.080  1.00  0.00            
ATOM     20  O71 PTD A   1      47.070  95.450  42.060  1.00  0.00            
ATOM     21  C7  PTD A   1      46.570  94.330  41.360  1.00  0.00            
ATOM     22  C6  PTD A   1      47.660  93.790  40.330  1.00  0.00            
ATOM     23  O4P PTD A   1      47.820  94.770  39.170  1.00  0.00            
ATOM     24  C72 PTD A   1      46.100  93.210  42.290  1.00  0.00            
ATOM     25  O72 PTD A   1      45.370  93.770  43.500  1.00  0.00            
ATOM     26  C82 PTD A   1      44.060  94.020  43.270  1.00  0.00            
ATOM     27  O82 PTD A   1      43.610  93.820  42.170  1.00  0.00            
ATOM     28  C2A PTD A   1      43.460  94.690  44.540  1.00  0.00            
ATOM     29  C2B PTD A   1      41.950  94.580  44.480  1.00  0.00            
ATOM     30  C2C PTD A   1      41.210  95.480  45.530  1.00  0.00            
ATOM     31  C2D PTD A   1      41.480  95.050  46.930  1.00  0.00            
ATOM     32  C2E PTD A   1      40.970  96.140  47.830  1.00  0.00            
ATOM     33  C2F PTD A   1      41.300  95.880  49.320  1.00  0.00            
ATOM     34  C2G PTD A   1      41.320  97.150  50.280  1.00  0.00            
ATOM     35  C2H PTD A   1      41.230  96.790  51.790  1.00  0.00            
ATOM     36  C2I PTD A   1      41.070  98.030  52.650  1.00  0.00            
ATOM     37  C2J PTD A   1      41.200  97.710  54.180  1.00  0.00            
ATOM     38  C2K PTD A   1      41.210  98.980  55.040  1.00  0.00            
ATOM     39  C2L PTD A   1      41.560  98.650  56.540  1.00  0.00            
ATOM     40  C2M PTD A   1      41.590  99.930  57.310  1.00  0.00            
ATOM     41  C2N PTD A   1      41.980  99.520  58.790  1.00  0.00            
ATOM     42  C2T PTD A   1      42.120 100.730  59.710  1.00  0.00            
ATOM     43 1HT1 PTD A   1      48.950  99.400  59.860  1.00  0.00            
ATOM     44 2HT1 PTD A   1      50.380  99.540  60.820  1.00  0.00            
ATOM     45 3HT1 PTD A   1      49.400 101.010  60.440  1.00  0.00            
ATOM     46 1HN1 PTD A   1      51.000  99.370  58.550  1.00  0.00            
ATOM     47 2HN1 PTD A   1      51.560 100.970  59.140  1.00  0.00            
ATOM     48 1HM1 PTD A   1      49.440 101.920  58.030  1.00  0.00            
ATOM     49 2HM1 PTD A   1      48.970 100.270  57.560  1.00  0.00            
ATOM     50 1HL1 PTD A   1      50.960  99.980  56.190  1.00  0.00            
ATOM     51 2HL1 PTD A   1      51.600 101.660  56.660  1.00  0.00            
ATOM     52 1HK1 PTD A   1      49.630 102.680  55.650  1.00  0.00            
ATOM     53 2HK1 PTD A   1      49.030 101.070  55.190  1.00  0.00            
ATOM     54 1HJ1 PTD A   1      51.070 100.750  53.720  1.00  0.00            
ATOM     55 2HJ1 PTD A   1      51.470 102.430  54.190  1.00  0.00            
ATOM     56 1HI1 PTD A   1      50.490 102.660  52.120  1.00  0.00            
ATOM     57 2HI1 PTD A   1      49.300 103.200  53.240  1.00  0.00            
ATOM     58 1HH1 PTD A   1      48.000 100.930  52.850  1.00  0.00            
ATOM     59 2HH1 PTD A   1      49.340 100.300  52.070  1.00  0.00            
ATOM     60  HZ2 PTD A   1      47.220 102.070  51.210  1.00  0.00            
ATOM     61  HZ1 PTD A   1      48.030 102.250  49.080  1.00  0.00            
ATOM     62 1HG1 PTD A   1      50.850 101.580  50.170  1.00  0.00            
ATOM     63 2HG1 PTD A   1      50.520 102.230  48.620  1.00  0.00            
ATOM     64 1HF1 PTD A   1      49.910  99.340  49.310  1.00  0.00            
ATOM     65 2HF1 PTD A   1      51.500  99.950  48.680  1.00  0.00            
ATOM     66 1HE1 PTD A   1      50.400 100.630  46.500  1.00  0.00            
ATOM     67 2HE1 PTD A   1      48.870 100.440  47.290  1.00  0.00            
ATOM     68 1HD1 PTD A   1      49.330  98.030  47.470  1.00  0.00            
ATOM     69 2HD1 PTD A   1      50.860  98.170  46.630  1.00  0.00            
ATOM     70 1HC1 PTD A   1      49.560  98.920  44.600  1.00  0.00            
ATOM     71 2HC1 PTD A   1      48.080  98.770  45.490  1.00  0.00            
ATOM     72 1HB1 PTD A   1      48.640  96.160  45.660  1.00  0.00            
ATOM     73 2HB1 PTD A   1      50.030  96.460  44.620  1.00  0.00            
ATOM     74 1HA1 PTD A   1      48.580  97.500  42.860  1.00  0.00            
ATOM     75 2HA1 PTD A   1      47.160  97.110  43.700  1.00  0.00            
ATOM     76  H61 PTD A   1      47.240  92.800  40.110  1.00  0.00            
ATOM     77  H62 PTD A   1      48.610  93.680  40.860  1.00  0.00            
ATOM     78  H7  PTD A   1      45.700  94.670  40.800  1.00  0.00            
ATOM     79 1H72 PTD A   1      45.570  92.460  41.690  1.00  0.00            
ATOM     80 2H72 PTD A   1      47.010  92.720  42.660  1.00  0.00            
ATOM     81 1HA2 PTD A   1      43.910  94.210  45.410  1.00  0.00            
ATOM     82 2HA2 PTD A   1      43.590  95.770  44.460  1.00  0.00            
ATOM     83 1HB2 PTD A   1      41.650  94.910  43.480  1.00  0.00            
ATOM     84 2HB2 PTD A   1      41.630  93.540  44.490  1.00  0.00            
ATOM     85 1HC2 PTD A   1      41.530  96.520  45.430  1.00  0.00            
ATOM     86 2HC2 PTD A   1      40.120  95.380  45.510  1.00  0.00            
ATOM     87 1HD2 PTD A   1      40.970  94.100  47.100  1.00  0.00            
ATOM     88 2HD2 PTD A   1      42.540  94.840  47.110  1.00  0.00            
ATOM     89 1HE2 PTD A   1      41.400  97.120  47.590  1.00  0.00            
ATOM     90 2HE2 PTD A   1      39.890  96.210  47.720  1.00  0.00            
ATOM     91 1HF2 PTD A   1      40.520  95.220  49.700  1.00  0.00            
ATOM     92 2HF2 PTD A   1      42.240  95.340  49.420  1.00  0.00            
ATOM     93 1HG2 PTD A   1      42.240  97.700  50.050  1.00  0.00            
ATOM     94 2HG2 PTD A   1      40.560  97.860  49.950  1.00  0.00            
ATOM     95 1HH2 PTD A   1      40.400  96.100  51.990  1.00  0.00            
ATOM     96 2HH2 PTD A   1      42.090  96.170  52.020  1.00  0.00            
ATOM     97 1HI2 PTD A   1      41.860  98.740  52.380  1.00  0.00            
ATOM     98 2HI2 PTD A   1      40.120  98.570  52.520  1.00  0.00            
ATOM     99 1HJ2 PTD A   1      40.330  97.110  54.430  1.00  0.00            
ATOM    100 2HJ2 PTD A   1      42.130  97.190  54.410  1.00  0.00            
ATOM    101 1HK2 PTD A   1      41.840  99.690  54.490  1.00  0.00            
ATOM    102 2HK2 PTD A   1      40.170  99.300  55.100  1.00  0.00            
ATOM    103 1HL2 PTD A   1      40.830  97.970  56.980  1.00  0.00            
ATOM    104 2HL2 PTD A   1      42.520  98.140  56.570  1.00  0.00            
ATOM    105 1HM2 PTD A   1      42.300 100.650  56.910  1.00  0.00            
ATOM    106 2HM2 PTD A   1      40.600 100.380  57.340  1.00  0.00            
ATOM    107 1HN2 PTD A   1      41.130  98.910  59.100  1.00  0.00            
ATOM    108 2HN2 PTD A   1      42.970  99.080  58.720  1.00  0.00            
ATOM    109 1HT2 PTD A   1      42.600 101.610  59.280  1.00  0.00            
ATOM    110 2HT2 PTD A   1      41.120 101.110  59.950  1.00  0.00            
ATOM    111 3HT2 PTD A   1      42.590 100.550  60.680  1.00  0.00            
ATOM    112  C9  PTD A   1      49.230  94.570  35.480  1.00  0.00            
ATOM    113  O1  PTD A   1      48.430  94.630  36.710  1.00  0.00            
ATOM    114  C10 PTD A   1      48.370  95.160  34.350  1.00  0.00            
ATOM    115  O2  PTD A   1      47.110  94.340  34.320  1.00  0.00            
ATOM    116  C3I PTD A   1      49.170  95.160  33.010  1.00  0.00            
ATOM    117  O3  PTD A   1      48.260  95.680  31.970  1.00  0.00            
ATOM    118  C4I PTD A   1      49.660  93.820  32.650  1.00  0.00            
ATOM    119  O4  PTD A   1      50.450  93.710  31.480  1.00  0.00            
ATOM    120  C5I PTD A   1      50.370  93.060  33.810  1.00  0.00            
ATOM    121  O5  PTD A   1      50.670  91.690  33.440  1.00  0.00            
ATOM    122  C6I PTD A   1      49.630  93.140  35.140  1.00  0.00            
ATOM    123  O6  PTD A   1      50.440  92.520  36.140  1.00  0.00            
ATOM    124  P1  PTD A   1      49.060  94.690  38.170  1.00  0.00            
ATOM    125  OP1 PTD A   1      49.920  93.520  38.390  1.00  0.00            
ATOM    126  P3  PTD A   1      48.740  96.190  30.550  1.00  0.00            
ATOM    127  O10 PTD A   1      49.790  97.170  30.710  1.00  0.00            
ATOM    128  OP2 PTD A   1      49.950  95.840  38.230  1.00  0.00            
ATOM    129  O11 PTD A   1      49.140  95.060  29.740  1.00  0.00            
ATOM    130  O12 PTD A   1      47.730  96.940  29.760  1.00  0.00            
ATOM    131  HO6 PTD A   1      50.140  92.880  36.990  1.00  0.00            
ATOM    132  HO2 PTD A   1      46.850  94.280  35.260  1.00  0.00            
ATOM    133  HO4 PTD A   1      50.060  94.270  30.780  1.00  0.00            
ATOM    134  HO5 PTD A   1      51.290  91.760  32.690  1.00  0.00            
ATOM    135  H1  PTD A   1      50.010  95.300  35.710  1.00  0.00            
ATOM    136  H4  PTD A   1      48.750  93.230  32.510  1.00  0.00            
ATOM    137  H5  PTD A   1      51.260  93.690  33.890  1.00  0.00            
ATOM    138  H6  PTD A   1      48.790  92.470  34.920  1.00  0.00            
ATOM    139  H2  PTD A   1      48.040  96.150  34.680  1.00  0.00            
ATOM    140  H3  PTD A   1      49.970  95.890  33.160  1.00  0.00            
ATOM    141  C1T POP B   2      46.110  36.500  70.740  1.00  0.00            
ATOM    142 1HT1 POP B   2      45.360  36.060  71.390  1.00  0.00            
ATOM    143 2HT1 POP B   2      46.790  35.670  70.510  1.00  0.00            
ATOM    144 3HT1 POP B   2      46.850  37.160  71.200  1.00  0.00            
ATOM    145  C1N POP B   2      45.530  36.980  69.460  1.00  0.00            
ATOM    146 1HN1 POP B   2      45.020  36.160  68.940  1.00  0.00            
ATOM    147 2HN1 POP B   2      46.410  37.240  68.860  1.00  0.00            
ATOM    148  C1M POP B   2      44.580  38.200  69.650  1.00  0.00            
ATOM    149 1HM1 POP B   2      45.080  38.990  70.210  1.00  0.00            
ATOM    150 2HM1 POP B   2      43.720  37.820  70.210  1.00  0.00            
ATOM    151  C1L POP B   2      44.250  38.960  68.310  1.00  0.00            
ATOM    152 1HL1 POP B   2      45.190  39.290  67.860  1.00  0.00            
ATOM    153 2HL1 POP B   2      43.710  39.860  68.620  1.00  0.00            
ATOM    154  C1K POP B   2      43.490  38.070  67.330  1.00  0.00            
ATOM    155 1HK1 POP B   2      42.660  37.600  67.860  1.00  0.00            
ATOM    156 2HK1 POP B   2      44.100  37.240  66.970  1.00  0.00            
ATOM    157  C1J POP B   2      42.930  38.860  66.110  1.00  0.00            
ATOM    158 1HJ1 POP B   2      43.720  39.280  65.480  1.00  0.00            
ATOM    159 2HJ1 POP B   2      42.390  39.770  66.400  1.00  0.00            
ATOM    160  C1I POP B   2      41.990  37.960  65.200  1.00  0.00            
ATOM    161 1HI1 POP B   2      41.060  37.820  65.760  1.00  0.00            
ATOM    162 2HI1 POP B   2      42.430  36.970  65.060  1.00  0.00            
ATOM    163  C1H POP B   2      41.750  38.670  63.850  1.00  0.00            
ATOM    164 1HH1 POP B   2      42.530  38.340  63.150  1.00  0.00            
ATOM    165 2HH1 POP B   2      41.820  39.750  64.000  1.00  0.00            
ATOM    166  CZ2 POP B   2      40.430  38.320  63.160  1.00  0.00            
ATOM    167  HZ2 POP B   2      40.350  37.260  62.940  1.00  0.00            
ATOM    168  CZ1 POP B   2      39.400  39.170  63.000  1.00  0.00            
ATOM    169  HZ1 POP B   2      38.480  38.700  62.660  1.00  0.00            
ATOM    170  C1G POP B   2      39.250  40.640  63.240  1.00  0.00            
ATOM    171 1HG1 POP B   2      38.650  40.970  62.400  1.00  0.00            
ATOM    172 2HG1 POP B   2      40.190  41.180  63.360  1.00  0.00            
ATOM    173  C1F POP B   2      38.460  40.930  64.520  1.00  0.00            
ATOM    174 1HF1 POP B   2      37.520  40.380  64.550  1.00  0.00            
ATOM    175 2HF1 POP B   2      38.240  41.990  64.400  1.00  0.00            
ATOM    176  C1E POP B   2      39.260  40.470  65.750  1.00  0.00            
ATOM    177 1HE1 POP B   2      40.330  40.640  65.640  1.00  0.00            
ATOM    178 2HE1 POP B   2      39.040  39.400  65.800  1.00  0.00            
ATOM    179  C1D POP B   2      38.620  41.150  66.960  1.00  0.00            
ATOM    180 1HD1 POP B   2      37.570  40.890  67.090  1.00  0.00            
ATOM    181 2HD1 POP B   2      38.650  42.240  66.970  1.00  0.00            
ATOM    182  C1C POP B   2      39.320  40.490  68.190  1.00  0.00            
ATOM    183 1HC1 POP B   2      40.350  40.830  68.290  1.00  0.00            
ATOM    184 2HC1 POP B   2      39.380  39.410  68.060  1.00  0.00            
ATOM    185  C1B POP B   2      38.450  40.680  69.400  1.00  0.00            
ATOM    186 1HB1 POP B   2      37.400  40.510  69.190  1.00  0.00            
ATOM    187 2HB1 POP B   2      38.460  41.720  69.720  1.00  0.00            
ATOM    188  C1A POP B   2      39.010  39.960  70.690  1.00  0.00            
ATOM    189 1HA1 POP B   2      40.100  40.100  70.710  1.00  0.00            
ATOM    190 2HA1 POP B   2      38.800  38.890  70.580  1.00  0.00            
ATOM    191  C81 POP B   2      38.450  40.410  71.970  1.00  0.00            
ATOM    192  O81 POP B   2      37.190  40.110  72.110  1.00  0.00            
ATOM    193  O71 POP B   2      38.920  41.570  72.490  1.00  0.00            
ATOM    194  C7  POP B   2      38.350  41.990  73.800  1.00  0.00            
ATOM    195  C6  POP B   2      39.020  41.110  74.830  1.00  0.00            
ATOM    196  O4P POP B   2      38.420  39.750  74.800  1.00  0.00            
ATOM    197  P   POP B   2      38.480  38.850  76.130  1.00  0.00            
ATOM    198  O2P POP B   2      37.420  37.850  76.370  1.00  0.00            
ATOM    199  O3P POP B   2      38.290  39.740  77.270  1.00  0.00            
ATOM    200  O1P POP B   2      39.970  38.500  76.030  1.00  0.00            
ATOM    201  C5  POP B   2      40.750  37.610  76.850  1.00  0.00            
ATOM    202  C4  POP B   2      42.170  37.410  76.270  1.00  0.00            
ATOM    203  N   POP B   2      43.040  36.520  77.240  1.00  0.00            
ATOM    204  C1  POP B   2      44.430  36.350  76.720  1.00  0.00            
ATOM    205  H11 POP B   2      45.030  35.680  77.340  1.00  0.00            
ATOM    206  H12 POP B   2      44.340  36.010  75.690  1.00  0.00            
ATOM    207  H13 POP B   2      44.890  37.330  76.620  1.00  0.00            
ATOM    208  C2  POP B   2      42.480  35.160  77.540  1.00  0.00            
ATOM    209  H21 POP B   2      42.270  34.620  76.610  1.00  0.00            
ATOM    210  H22 POP B   2      43.220  34.580  78.100  1.00  0.00            
ATOM    211  H23 POP B   2      41.590  35.340  78.140  1.00  0.00            
ATOM    212  C3  POP B   2      43.190  37.240  78.660  1.00  0.00            
ATOM    213  H31 POP B   2      43.440  38.290  78.500  1.00  0.00            
ATOM    214  H32 POP B   2      42.300  37.320  79.290  1.00  0.00            
ATOM    215  H33 POP B   2      44.040  36.820  79.190  1.00  0.00            
ATOM    216  H41 POP B   2      42.000  36.840  75.360  1.00  0.00            
ATOM    217  H42 POP B   2      42.750  38.300  76.040  1.00  0.00            
ATOM    218  H51 POP B   2      40.290  36.610  76.820  1.00  0.00            
ATOM    219  H52 POP B   2      40.700  38.030  77.860  1.00  0.00            
ATOM    220  H61 POP B   2      39.000  41.530  75.840  1.00  0.00            
ATOM    221  H62 POP B   2      40.040  40.970  74.470  1.00  0.00            
ATOM    222  H7  POP B   2      37.270  41.830  73.880  1.00  0.00            
ATOM    223  C72 POP B   2      38.790  43.470  74.120  1.00  0.00            
ATOM    224 1H72 POP B   2      38.650  43.700  75.170  1.00  0.00            
ATOM    225 2H72 POP B   2      39.870  43.610  73.950  1.00  0.00            
ATOM    226  O72 POP B   2      37.970  44.250  73.200  1.00  0.00            
ATOM    227  C82 POP B   2      38.080  45.550  73.330  1.00  0.00            
ATOM    228  O82 POP B   2      38.910  46.030  74.170  1.00  0.00            
ATOM    229  C2A POP B   2      37.910  46.330  72.080  1.00  0.00            
ATOM    230 1HA2 POP B   2      36.830  46.290  71.920  1.00  0.00            
ATOM    231 2HA2 POP B   2      38.190  47.370  72.290  1.00  0.00            
ATOM    232  C2B POP B   2      38.600  45.820  70.790  1.00  0.00            
ATOM    233 1HB2 POP B   2      39.680  45.920  70.900  1.00  0.00            
ATOM    234 2HB2 POP B   2      38.290  44.780  70.630  1.00  0.00            
ATOM    235  C2C POP B   2      38.290  46.680  69.620  1.00  0.00            
ATOM    236 1HC2 POP B   2      37.260  46.550  69.290  1.00  0.00            
ATOM    237 2HC2 POP B   2      38.430  47.720  69.910  1.00  0.00            
ATOM    238  C2D POP B   2      39.140  46.230  68.420  1.00  0.00            
ATOM    239 1HD2 POP B   2      40.200  46.430  68.620  1.00  0.00            
ATOM    240 2HD2 POP B   2      39.000  45.170  68.210  1.00  0.00            
ATOM    241  C2E POP B   2      38.750  46.890  67.080  1.00  0.00            
ATOM    242 1HE2 POP B   2      37.700  46.620  66.960  1.00  0.00            
ATOM    243 2HE2 POP B   2      38.770  47.980  67.210  1.00  0.00            
ATOM    244  C2F POP B   2      39.630  46.430  65.860  1.00  0.00            
ATOM    245 1HF2 POP B   2      40.680  46.530  66.150  1.00  0.00            
ATOM    246 2HF2 POP B   2      39.340  45.400  65.620  1.00  0.00            
ATOM    247  C2G POP B   2      39.400  47.370  64.700  1.00  0.00            
ATOM    248 1HG2 POP B   2      38.360  47.290  64.380  1.00  0.00            
ATOM    249 2HG2 POP B   2      39.490  48.460  64.830  1.00  0.00            
ATOM    250  C2H POP B   2      40.250  46.920  63.440  1.00  0.00            
ATOM    251 1HH2 POP B   2      41.290  47.230  63.570  1.00  0.00            
ATOM    252 2HH2 POP B   2      40.170  45.840  63.300  1.00  0.00            
ATOM    253  C2I POP B   2      39.660  47.540  62.150  1.00  0.00            
ATOM    254 1HI2 POP B   2      38.580  47.350  62.080  1.00  0.00            
ATOM    255 2HI2 POP B   2      39.830  48.620  62.140  1.00  0.00            
ATOM    256  C2J POP B   2      40.170  46.740  60.900  1.00  0.00            
ATOM    257 1HJ2 POP B   2      41.250  46.670  61.070  1.00  0.00            
ATOM    258 2HJ2 POP B   2      39.660  45.790  60.770  1.00  0.00            
ATOM    259  C2K POP B   2      40.020  47.510  59.640  1.00  0.00            
ATOM    260 1HK2 POP B   2      38.960  47.570  59.420  1.00  0.00            
ATOM    261 2HK2 POP B   2      40.270  48.580  59.670  1.00  0.00            
ATOM    262  C2L POP B   2      40.770  46.760  58.490  1.00  0.00            
ATOM    263 1HL2 POP B   2      41.820  46.880  58.770  1.00  0.00            
ATOM    264 2HL2 POP B   2      40.390  45.740  58.490  1.00  0.00            
ATOM    265  C2M POP B   2      40.410  47.430  57.140  1.00  0.00            
ATOM    266 1HM2 POP B   2      39.330  47.400  57.030  1.00  0.00            
ATOM    267 2HM2 POP B   2      40.810  48.440  57.070  1.00  0.00            
ATOM    268  C2N POP B   2      41.000  46.650  55.890  1.00  0.00            
ATOM    269 1HN2 POP B   2      42.050  46.390  55.960  1.00  0.00            
ATOM    270 2HN2 POP B   2      40.400  45.740  55.810  1.00  0.00            
ATOM    271  C2T POP B   2      40.790  47.420  54.590  1.00  0.00            
ATOM    272 1HT2 POP B   2      41.420  47.100  53.760  1.00  0.00            
ATOM    273 2HT2 POP B   2      39.830  47.130  54.170  1.00  0.00            
ATOM    274 3HT2 POP B   2      41.040  48.450  54.840  1.00  0.00            
ATOM    275  C1T POP C   3      78.520  81.310  56.720  1.00  0.00            
ATOM    276 1HT1 POP C   3      78.770  80.340  56.280  1.00  0.00            
ATOM    277 2HT1 POP C   3      78.250  81.980  55.900  1.00  0.00            
ATOM    278 3HT1 POP C   3      79.400  81.780  57.170  1.00  0.00            
ATOM    279  C1N POP C   3      77.350  81.000  57.740  1.00  0.00            
ATOM    280 1HN1 POP C   3      77.150  81.960  58.230  1.00  0.00            
ATOM    281 2HN1 POP C   3      77.690  80.290  58.500  1.00  0.00            
ATOM    282  C1M POP C   3      76.010  80.470  57.100  1.00  0.00            
ATOM    283 1HM1 POP C   3      76.040  79.390  56.900  1.00  0.00            
ATOM    284 2HM1 POP C   3      75.860  80.900  56.110  1.00  0.00            
ATOM    285  C1L POP C   3      74.800  80.780  58.040  1.00  0.00            
ATOM    286 1HL1 POP C   3      74.810  81.850  58.260  1.00  0.00            
ATOM    287 2HL1 POP C   3      74.820  80.100  58.890  1.00  0.00            
ATOM    288  C1K POP C   3      73.490  80.560  57.250  1.00  0.00            
ATOM    289 1HK1 POP C   3      73.520  79.680  56.600  1.00  0.00            
ATOM    290 2HK1 POP C   3      73.270  81.430  56.630  1.00  0.00            
ATOM    291  C1J POP C   3      72.310  80.200  58.180  1.00  0.00            
ATOM    292 1HJ1 POP C   3      72.460  79.230  58.660  1.00  0.00            
ATOM    293 2HJ1 POP C   3      71.440  80.230  57.520  1.00  0.00            
ATOM    294  C1I POP C   3      72.010  81.300  59.280  1.00  0.00            
ATOM    295 1HI1 POP C   3      71.990  82.320  58.890  1.00  0.00            
ATOM    296 2HI1 POP C   3      72.900  81.230  59.900  1.00  0.00            
ATOM    297  C1H POP C   3      70.810  81.130  60.200  1.00  0.00            
ATOM    298 1HH1 POP C   3      70.600  80.140  60.600  1.00  0.00            
ATOM    299 2HH1 POP C   3      69.890  81.340  59.650  1.00  0.00            
ATOM    300  CZ2 POP C   3      70.730  82.230  61.250  1.00  0.00            
ATOM    301  HZ2 POP C   3      70.220  83.110  60.890  1.00  0.00            
ATOM    302  CZ1 POP C   3      71.180  82.210  62.500  1.00  0.00            
ATOM    303  HZ1 POP C   3      71.010  83.100  63.110  1.00  0.00            
ATOM    304  C1G POP C   3      72.190  81.240  63.080  1.00  0.00            
ATOM    305 1HG1 POP C   3      73.030  81.830  63.460  1.00  0.00            
ATOM    306 2HG1 POP C   3      72.610  80.720  62.220  1.00  0.00            
ATOM    307  C1F POP C   3      71.490  80.220  64.040  1.00  0.00            
ATOM    308 1HF1 POP C   3      72.190  79.390  64.130  1.00  0.00            
ATOM    309 2HF1 POP C   3      70.520  79.850  63.690  1.00  0.00            
ATOM    310  C1E POP C   3      71.270  80.750  65.430  1.00  0.00            
ATOM    311 1HE1 POP C   3      70.510  81.540  65.440  1.00  0.00            
ATOM    312 2HE1 POP C   3      72.220  81.140  65.820  1.00  0.00            
ATOM    313  C1D POP C   3      70.760  79.660  66.350  1.00  0.00            
ATOM    314 1HD1 POP C   3      71.620  79.090  66.720  1.00  0.00            
ATOM    315 2HD1 POP C   3      70.140  78.970  65.760  1.00  0.00            
ATOM    316  C1C POP C   3      70.080  80.190  67.600  1.00  0.00            
ATOM    317 1HC1 POP C   3      69.610  79.360  68.130  1.00  0.00            
ATOM    318 2HC1 POP C   3      69.330  80.950  67.350  1.00  0.00            
ATOM    319  C1B POP C   3      71.020  80.880  68.630  1.00  0.00            
ATOM    320 1HB1 POP C   3      71.310  81.860  68.230  1.00  0.00            
ATOM    321 2HB1 POP C   3      71.930  80.270  68.640  1.00  0.00            
ATOM    322  C1A POP C   3      70.280  81.070  70.030  1.00  0.00            
ATOM    323 1HA1 POP C   3      70.000  80.080  70.400  1.00  0.00            
ATOM    324 2HA1 POP C   3      69.350  81.640  69.960  1.00  0.00            
ATOM    325  C81 POP C   3      71.120  81.670  71.090  1.00  0.00            
ATOM    326  O81 POP C   3      71.580  82.840  70.820  1.00  0.00            
ATOM    327  O71 POP C   3      70.580  81.590  72.350  1.00  0.00            
ATOM    328  C7  POP C   3      71.450  81.750  73.470  1.00  0.00            
ATOM    329  C6  POP C   3      70.520  82.050  74.610  1.00  0.00            
ATOM    330  O4P POP C   3      69.710  83.190  74.220  1.00  0.00            
ATOM    331  P   POP C   3      68.540  83.530  75.280  1.00  0.00            
ATOM    332  O2P POP C   3      68.780  82.980  76.670  1.00  0.00            
ATOM    333  O3P POP C   3      67.170  83.160  74.820  1.00  0.00            
ATOM    334  O1P POP C   3      68.630  85.130  75.140  1.00  0.00            
ATOM    335  C5  POP C   3      69.650  85.900  75.790  1.00  0.00            
ATOM    336  C4  POP C   3      70.950  85.970  74.930  1.00  0.00            
ATOM    337  N   POP C   3      71.910  87.010  75.590  1.00  0.00            
ATOM    338  C1  POP C   3      73.070  87.250  74.620  1.00  0.00            
ATOM    339  H11 POP C   3      73.690  88.010  75.100  1.00  0.00            
ATOM    340  H12 POP C   3      73.770  86.410  74.550  1.00  0.00            
ATOM    341  H13 POP C   3      72.660  87.420  73.620  1.00  0.00            
ATOM    342  C2  POP C   3      72.530  86.480  76.870  1.00  0.00            
ATOM    343  H21 POP C   3      71.770  86.020  77.510  1.00  0.00            
ATOM    344  H22 POP C   3      73.190  85.660  76.590  1.00  0.00            
ATOM    345  H23 POP C   3      73.100  87.270  77.370  1.00  0.00            
ATOM    346  C3  POP C   3      71.260  88.350  75.770  1.00  0.00            
ATOM    347  H31 POP C   3      70.700  88.380  76.700  1.00  0.00            
ATOM    348  H32 POP C   3      71.940  89.200  75.820  1.00  0.00            
ATOM    349  H33 POP C   3      70.570  88.600  74.970  1.00  0.00            
ATOM    350  H41 POP C   3      71.440  85.010  74.850  1.00  0.00            
ATOM    351  H42 POP C   3      70.680  86.320  73.930  1.00  0.00            
ATOM    352  H51 POP C   3      69.890  85.490  76.770  1.00  0.00            
ATOM    353  H52 POP C   3      69.230  86.910  75.900  1.00  0.00            
ATOM    354  H61 POP C   3      71.040  82.310  75.530  1.00  0.00            
ATOM    355  H62 POP C   3      69.850  81.200  74.730  1.00  0.00            
ATOM    356  H7  POP C   3      72.050  82.660  73.340  1.00  0.00            
ATOM    357  C72 POP C   3      72.320  80.450  73.750  1.00  0.00            
ATOM    358 1H72 POP C   3      72.990  80.580  74.600  1.00  0.00            
ATOM    359 2H72 POP C   3      71.650  79.620  73.980  1.00  0.00            
ATOM    360  O72 POP C   3      73.170  80.190  72.570  1.00  0.00            
ATOM    361  C82 POP C   3      74.170  79.270  72.670  1.00  0.00            
ATOM    362  O82 POP C   3      74.180  78.470  73.640  1.00  0.00            
ATOM    363  C2A POP C   3      74.520  78.650  71.300  1.00  0.00            
ATOM    364 1HA2 POP C   3      74.670  79.440  70.560  1.00  0.00            
ATOM    365 2HA2 POP C   3      75.470  78.110  71.360  1.00  0.00            
ATOM    366  C2B POP C   3      73.360  77.760  70.690  1.00  0.00            
ATOM    367 1HB2 POP C   3      72.910  77.110  71.450  1.00  0.00            
ATOM    368 2HB2 POP C   3      72.610  78.470  70.350  1.00  0.00            
ATOM    369  C2C POP C   3      73.820  76.800  69.530  1.00  0.00            
ATOM    370 1HC2 POP C   3      74.660  76.220  69.930  1.00  0.00            
ATOM    371 2HC2 POP C   3      72.930  76.180  69.420  1.00  0.00            
ATOM    372  C2D POP C   3      74.150  77.640  68.270  1.00  0.00            
ATOM    373 1HD2 POP C   3      73.170  78.070  68.030  1.00  0.00            
ATOM    374 2HD2 POP C   3      74.870  78.420  68.510  1.00  0.00            
ATOM    375  C2E POP C   3      74.690  76.690  67.240  1.00  0.00            
ATOM    376 1HE2 POP C   3      75.690  76.410  67.580  1.00  0.00            
ATOM    377 2HE2 POP C   3      74.060  75.800  67.170  1.00  0.00            
ATOM    378  C2F POP C   3      74.720  77.470  65.890  1.00  0.00            
ATOM    379 1HF2 POP C   3      73.690  77.810  65.720  1.00  0.00            
ATOM    380 2HF2 POP C   3      75.430  78.270  66.110  1.00  0.00            
ATOM    381  C2G POP C   3      75.250  76.670  64.680  1.00  0.00            
ATOM    382 1HG2 POP C   3      76.340  76.580  64.720  1.00  0.00            
ATOM    383 2HG2 POP C   3      74.900  75.640  64.770  1.00  0.00            
ATOM    384  C2H POP C   3      74.710  77.180  63.340  1.00  0.00            
ATOM    385 1HH2 POP C   3      73.620  77.210  63.360  1.00  0.00            
ATOM    386 2HH2 POP C   3      75.170  78.170  63.320  1.00  0.00            
ATOM    387  C2I POP C   3      75.070  76.280  62.100  1.00  0.00            
ATOM    388 1HI2 POP C   3      76.150  76.180  62.010  1.00  0.00            
ATOM    389 2HI2 POP C   3      74.720  75.260  62.270  1.00  0.00            
ATOM    390  C2J POP C   3      74.660  76.940  60.660  1.00  0.00            
ATOM    391 1HJ2 POP C   3      73.580  77.090  60.650  1.00  0.00            
ATOM    392 2HJ2 POP C   3      75.060  77.940  60.510  1.00  0.00            
ATOM    393  C2K POP C   3      75.040  76.050  59.490  1.00  0.00            
ATOM    394 1HK2 POP C   3      76.130  75.990  59.370  1.00  0.00            
ATOM    395 2HK2 POP C   3      74.790  75.000  59.660  1.00  0.00            
ATOM    396  C2L POP C   3      74.450  76.560  58.190  1.00  0.00            
ATOM    397 1HL2 POP C   3      73.380  76.670  58.330  1.00  0.00            
ATOM    398 2HL2 POP C   3      74.810  77.540  57.890  1.00  0.00            
ATOM    399  C2M POP C   3      74.650  75.600  56.930  1.00  0.00            
ATOM    400 1HM2 POP C   3      75.700  75.320  56.760  1.00  0.00            
ATOM    401 2HM2 POP C   3      74.150  74.640  57.080  1.00  0.00            
ATOM    402  C2N POP C   3      74.080  76.180  55.610  1.00  0.00            
ATOM    403 1HN2 POP C   3      73.130  76.670  55.850  1.00  0.00            
ATOM    404 2HN2 POP C   3      74.840  76.870  55.220  1.00  0.00            
ATOM    405  C2T POP C   3      73.890  75.150  54.470  1.00  0.00            
ATOM    406 1HT2 POP C   3      73.360  75.640  53.660  1.00  0.00            
ATOM    407 2HT2 POP C   3      74.870  74.950  54.030  1.00  0.00            
ATOM    408 3HT2 POP C   3      73.460  74.210  54.840  1.00  0.00            
ATOM    409  C1T POP D   4      24.280 107.960  55.560  1.00  0.00            
ATOM    410 1HT1 POP D   4      25.030 107.180  55.700  1.00  0.00            
ATOM    411 2HT1 POP D   4      24.640 108.870  56.050  1.00  0.00            
ATOM    412 3HT1 POP D   4      23.370 107.660  56.080  1.00  0.00            
ATOM    413  C1N POP D   4      23.850 108.170  54.080  1.00  0.00            
ATOM    414 1HN1 POP D   4      22.860 108.640  54.040  1.00  0.00            
ATOM    415 2HN1 POP D   4      23.670 107.250  53.530  1.00  0.00            
ATOM    416  C1M POP D   4      24.910 108.890  53.290  1.00  0.00            
ATOM    417 1HM1 POP D   4      24.790 108.520  52.270  1.00  0.00            
ATOM    418 2HM1 POP D   4      25.930 108.700  53.620  1.00  0.00            
ATOM    419  C1L POP D   4      24.640 110.420  53.240  1.00  0.00            
ATOM    420 1HL1 POP D   4      24.540 110.830  54.240  1.00  0.00            
ATOM    421 2HL1 POP D   4      23.690 110.600  52.730  1.00  0.00            
ATOM    422  C1K POP D   4      25.830 111.100  52.570  1.00  0.00            
ATOM    423 1HK1 POP D   4      25.920 110.840  51.520  1.00  0.00            
ATOM    424 2HK1 POP D   4      26.680 110.740  53.160  1.00  0.00            
ATOM    425  C1J POP D   4      25.790 112.650  52.690  1.00  0.00            
ATOM    426 1HJ1 POP D   4      26.800 113.030  52.500  1.00  0.00            
ATOM    427 2HJ1 POP D   4      25.660 112.890  53.750  1.00  0.00            
ATOM    428  C1I POP D   4      24.650 113.310  51.930  1.00  0.00            
ATOM    429 1HI1 POP D   4      23.740 112.800  52.230  1.00  0.00            
ATOM    430 2HI1 POP D   4      24.840 113.020  50.890  1.00  0.00            
ATOM    431  C1H POP D   4      24.630 114.910  51.980  1.00  0.00            
ATOM    432 1HH1 POP D   4      24.290 115.240  52.970  1.00  0.00            
ATOM    433 2HH1 POP D   4      23.840 115.280  51.320  1.00  0.00            
ATOM    434  CZ2 POP D   4      25.870 115.640  51.640  1.00  0.00            
ATOM    435  HZ2 POP D   4      26.480 115.880  52.500  1.00  0.00            
ATOM    436  CZ1 POP D   4      26.270 115.660  50.400  1.00  0.00            
ATOM    437  HZ1 POP D   4      27.200 116.180  50.160  1.00  0.00            
ATOM    438  C1G POP D   4      25.260 115.430  49.220  1.00  0.00            
ATOM    439 1HG1 POP D   4      24.440 114.700  49.300  1.00  0.00            
ATOM    440 2HG1 POP D   4      25.900 115.100  48.400  1.00  0.00            
ATOM    441  C1F POP D   4      24.470 116.780  48.900  1.00  0.00            
ATOM    442 1HF1 POP D   4      25.220 117.480  48.530  1.00  0.00            
ATOM    443 2HF1 POP D   4      23.980 117.070  49.830  1.00  0.00            
ATOM    444  C1E POP D   4      23.350 116.560  47.840  1.00  0.00            
ATOM    445 1HE1 POP D   4      22.840 115.600  47.960  1.00  0.00            
ATOM    446 2HE1 POP D   4      23.820 116.640  46.850  1.00  0.00            
ATOM    447  C1D POP D   4      22.280 117.650  47.950  1.00  0.00            
ATOM    448 1HD1 POP D   4      21.690 117.570  48.870  1.00  0.00            
ATOM    449 2HD1 POP D   4      21.530 117.570  47.160  1.00  0.00            
ATOM    450  C1C POP D   4      22.830 119.090  47.970  1.00  0.00            
ATOM    451 1HC1 POP D   4      23.270 119.310  48.940  1.00  0.00            
ATOM    452 2HC1 POP D   4      21.930 119.700  47.900  1.00  0.00            
ATOM    453  C1B POP D   4      23.800 119.470  46.750  1.00  0.00            
ATOM    454 1HB1 POP D   4      24.750 118.970  46.970  1.00  0.00            
ATOM    455 2HB1 POP D   4      23.910 120.560  46.800  1.00  0.00            
ATOM    456  C1A POP D   4      23.140 119.150  45.410  1.00  0.00            
ATOM    457 1HA1 POP D   4      22.120 119.530  45.340  1.00  0.00            
ATOM    458 2HA1 POP D   4      23.130 118.060  45.310  1.00  0.00            
ATOM    459  C81 POP D   4      23.890 119.670  44.220  1.00  0.00            
ATOM    460  O81 POP D   4      25.000 119.130  44.060  1.00  0.00            
ATOM    461  O71 POP D   4      23.900 121.020  44.190  1.00  0.00            
ATOM    462  C7  POP D   4      24.690 121.660  43.150  1.00  0.00            
ATOM    463  C6  POP D   4      23.870 122.930  42.760  1.00  0.00            
ATOM    464  O4P POP D   4      22.630 122.600  42.260  1.00  0.00            
ATOM    465  P   POP D   4      22.370 122.110  40.720  1.00  0.00            
ATOM    466  O2P POP D   4      23.510 122.440  39.810  1.00  0.00            
ATOM    467  O3P POP D   4      21.060 122.740  40.270  1.00  0.00            
ATOM    468  O1P POP D   4      22.310 120.460  40.950  1.00  0.00            
ATOM    469  C5  POP D   4      21.020 119.800  41.240  1.00  0.00            
ATOM    470  C4  POP D   4      21.220 118.280  41.360  1.00  0.00            
ATOM    471  N   POP D   4      19.920 117.490  41.710  1.00  0.00            
ATOM    472  C1  POP D   4      20.240 116.050  41.850  1.00  0.00            
ATOM    473  H11 POP D   4      20.680 115.860  40.870  1.00  0.00            
ATOM    474  H12 POP D   4      20.950 115.840  42.660  1.00  0.00            
ATOM    475  H13 POP D   4      19.330 115.470  42.010  1.00  0.00            
ATOM    476  C2  POP D   4      18.890 117.650  40.570  1.00  0.00            
ATOM    477  H21 POP D   4      19.230 117.100  39.690  1.00  0.00            
ATOM    478  H22 POP D   4      17.900 117.330  40.910  1.00  0.00            
ATOM    479  H23 POP D   4      18.720 118.720  40.420  1.00  0.00            
ATOM    480  C3  POP D   4      19.260 117.980  42.990  1.00  0.00            
ATOM    481  H31 POP D   4      18.500 117.280  43.320  1.00  0.00            
ATOM    482  H32 POP D   4      20.010 117.940  43.780  1.00  0.00            
ATOM    483  H33 POP D   4      18.850 118.990  42.880  1.00  0.00            
ATOM    484  H41 POP D   4      21.720 117.840  40.490  1.00  0.00            
ATOM    485  H42 POP D   4      21.880 118.040  42.190  1.00  0.00            
ATOM    486  H51 POP D   4      20.390 120.010  40.370  1.00  0.00            
ATOM    487  H52 POP D   4      20.480 120.200  42.090  1.00  0.00            
ATOM    488  H61 POP D   4      24.440 123.560  42.080  1.00  0.00            
ATOM    489  H62 POP D   4      23.820 123.500  43.690  1.00  0.00            
ATOM    490  H7  POP D   4      24.800 120.990  42.290  1.00  0.00            
ATOM    491  C72 POP D   4      26.080 121.920  43.880  1.00  0.00            
ATOM    492 1H72 POP D   4      26.640 120.990  43.990  1.00  0.00            
ATOM    493 2H72 POP D   4      26.700 122.510  43.210  1.00  0.00            
ATOM    494  O72 POP D   4      25.830 122.630  45.140  1.00  0.00            
ATOM    495  C82 POP D   4      26.950 123.300  45.620  1.00  0.00            
ATOM    496  O82 POP D   4      28.100 122.800  45.650  1.00  0.00            
ATOM    497  C2A POP D   4      26.690 124.230  46.770  1.00  0.00            
ATOM    498 1HA2 POP D   4      27.260 125.140  46.580  1.00  0.00            
ATOM    499 2HA2 POP D   4      25.630 124.460  46.720  1.00  0.00            
ATOM    500  C2B POP D   4      27.210 123.840  48.170  1.00  0.00            
ATOM    501 1HB2 POP D   4      26.660 122.990  48.580  1.00  0.00            
ATOM    502 2HB2 POP D   4      28.260 123.550  48.140  1.00  0.00            
ATOM    503  C2C POP D   4      26.990 125.020  49.170  1.00  0.00            
ATOM    504 1HC2 POP D   4      27.290 125.970  48.710  1.00  0.00            
ATOM    505 2HC2 POP D   4      25.950 125.190  49.450  1.00  0.00            
ATOM    506  C2D POP D   4      27.770 124.750  50.430  1.00  0.00            
ATOM    507 1HD2 POP D   4      27.380 123.820  50.860  1.00  0.00            
ATOM    508 2HD2 POP D   4      28.830 124.550  50.240  1.00  0.00            
ATOM    509  C2E POP D   4      27.700 125.870  51.450  1.00  0.00            
ATOM    510 1HE2 POP D   4      28.210 126.780  51.130  1.00  0.00            
ATOM    511 2HE2 POP D   4      26.670 126.230  51.460  1.00  0.00            
ATOM    512  C2F POP D   4      28.050 125.520  52.910  1.00  0.00            
ATOM    513 1HF2 POP D   4      27.420 124.700  53.270  1.00  0.00            
ATOM    514 2HF2 POP D   4      29.110 125.270  52.990  1.00  0.00            
ATOM    515  C2G POP D   4      27.950 126.770  53.780  1.00  0.00            
ATOM    516 1HG2 POP D   4      28.640 127.470  53.310  1.00  0.00            
ATOM    517 2HG2 POP D   4      26.930 127.170  53.800  1.00  0.00            
ATOM    518  C2H POP D   4      28.390 126.520  55.230  1.00  0.00            
ATOM    519 1HH2 POP D   4      27.770 125.730  55.670  1.00  0.00            
ATOM    520 2HH2 POP D   4      29.420 126.170  55.270  1.00  0.00            
ATOM    521  C2I POP D   4      28.130 127.720  56.090  1.00  0.00            
ATOM    522 1HI2 POP D   4      28.640 128.570  55.620  1.00  0.00            
ATOM    523 2HI2 POP D   4      27.090 128.020  56.240  1.00  0.00            
ATOM    524  C2J POP D   4      28.780 127.530  57.440  1.00  0.00            
ATOM    525 1HJ2 POP D   4      28.570 126.570  57.900  1.00  0.00            
ATOM    526 2HJ2 POP D   4      29.860 127.610  57.330  1.00  0.00            
ATOM    527  C2K POP D   4      28.320 128.610  58.500  1.00  0.00            
ATOM    528 1HK2 POP D   4      28.680 129.610  58.280  1.00  0.00            
ATOM    529 2HK2 POP D   4      27.220 128.620  58.460  1.00  0.00            
ATOM    530  C2L POP D   4      28.760 128.290  59.980  1.00  0.00            
ATOM    531 1HL2 POP D   4      28.550 127.240  60.210  1.00  0.00            
ATOM    532 2HL2 POP D   4      29.830 128.450  60.080  1.00  0.00            
ATOM    533  C2M POP D   4      28.030 129.240  60.920  1.00  0.00            
ATOM    534 1HM2 POP D   4      28.190 130.230  60.480  1.00  0.00            
ATOM    535 2HM2 POP D   4      26.960 128.990  60.900  1.00  0.00            
ATOM    536  C2N POP D   4      28.610 129.100  62.390  1.00  0.00            
ATOM    537 1HN2 POP D   4      28.450 128.090  62.780  1.00  0.00            
ATOM    538 2HN2 POP D   4      29.690 129.210  62.380  1.00  0.00            
ATOM    539  C2T POP D   4      27.940 130.040  63.420  1.00  0.00            
ATOM    540 1HT2 POP D   4      28.370 131.040  63.330  1.00  0.00            
ATOM    541 2HT2 POP D   4      26.850 130.050  63.350  1.00  0.00            
ATOM    542 3HT2 POP D   4      28.240 129.780  64.440  1.00  0.00            
ATOM    543  C1T POP E   5      40.530 110.460  50.070  1.00  0.00            
ATOM    544 1HT1 POP E   5      39.870 109.590  50.010  1.00  0.00            
ATOM    545 2HT1 POP E   5      40.160 111.300  49.480  1.00  0.00            
ATOM    546 3HT1 POP E   5      41.570 110.230  49.810  1.00  0.00            
ATOM    547  C1N POP E   5      40.450 110.830  51.560  1.00  0.00            
ATOM    548 1HN1 POP E   5      39.470 111.220  51.840  1.00  0.00            
ATOM    549 2HN1 POP E   5      41.170 111.640  51.710  1.00  0.00            
ATOM    550  C1M POP E   5      40.910 109.750  52.560  1.00  0.00            
ATOM    551 1HM1 POP E   5      41.970 109.520  52.490  1.00  0.00            
ATOM    552 2HM1 POP E   5      40.390 108.800  52.410  1.00  0.00            
ATOM    553  C1L POP E   5      40.540 110.120  54.000  1.00  0.00            
ATOM    554 1HL1 POP E   5      39.470 110.370  54.020  1.00  0.00            
ATOM    555 2HL1 POP E   5      41.140 110.960  54.350  1.00  0.00            
ATOM    556  C1K POP E   5      40.770 108.990  54.960  1.00  0.00            
ATOM    557 1HK1 POP E   5      41.800 109.070  55.320  1.00  0.00            
ATOM    558 2HK1 POP E   5      40.520 108.000  54.590  1.00  0.00            
ATOM    559  C1J POP E   5      39.920 109.090  56.280  1.00  0.00            
ATOM    560 1HJ1 POP E   5      38.890 108.940  55.960  1.00  0.00            
ATOM    561 2HJ1 POP E   5      40.050 110.140  56.550  1.00  0.00            
ATOM    562  C1I POP E   5      40.400 108.200  57.430  1.00  0.00            
ATOM    563 1HI1 POP E   5      41.490 108.220  57.450  1.00  0.00            
ATOM    564 2HI1 POP E   5      40.110 107.220  57.060  1.00  0.00            
ATOM    565  C1H POP E   5      39.720 108.620  58.740  1.00  0.00            
ATOM    566 1HH1 POP E   5      38.680 108.270  58.790  1.00  0.00            
ATOM    567 2HH1 POP E   5      39.610 109.710  58.790  1.00  0.00            
ATOM    568  CZ2 POP E   5      40.490 108.120  59.940  1.00  0.00            
ATOM    569  HZ2 POP E   5      41.580 108.180  59.870  1.00  0.00            
ATOM    570  CZ1 POP E   5      39.940 107.790  61.120  1.00  0.00            
ATOM    571  HZ1 POP E   5      40.560 107.310  61.870  1.00  0.00            
ATOM    572  C1G POP E   5      38.490 108.030  61.600  1.00  0.00            
ATOM    573 1HG1 POP E   5      37.870 108.410  60.790  1.00  0.00            
ATOM    574 2HG1 POP E   5      38.430 108.790  62.380  1.00  0.00            
ATOM    575  C1F POP E   5      37.890 106.680  62.090  1.00  0.00            
ATOM    576 1HF1 POP E   5      38.550 106.270  62.860  1.00  0.00            
ATOM    577 2HF1 POP E   5      37.880 106.050  61.200  1.00  0.00            
ATOM    578  C1E POP E   5      36.450 106.870  62.570  1.00  0.00            
ATOM    579 1HE1 POP E   5      35.840 107.450  61.880  1.00  0.00            
ATOM    580 2HE1 POP E   5      36.580 107.280  63.570  1.00  0.00            
ATOM    581  C1D POP E   5      35.700 105.580  62.680  1.00  0.00            
ATOM    582 1HD1 POP E   5      36.390 104.840  63.090  1.00  0.00            
ATOM    583 2HD1 POP E   5      35.540 105.180  61.670  1.00  0.00            
ATOM    584  C1C POP E   5      34.380 105.730  63.400  1.00  0.00            
ATOM    585 1HC1 POP E   5      33.900 104.770  63.580  1.00  0.00            
ATOM    586 2HC1 POP E   5      33.630 106.320  62.860  1.00  0.00            
ATOM    587  C1B POP E   5      34.460 106.460  64.770  1.00  0.00            
ATOM    588 1HB1 POP E   5      34.510 107.550  64.690  1.00  0.00            
ATOM    589 2HB1 POP E   5      35.200 106.120  65.500  1.00  0.00            
ATOM    590  C1A POP E   5      33.090 106.250  65.550  1.00  0.00            
ATOM    591 1HA1 POP E   5      32.980 105.180  65.710  1.00  0.00            
ATOM    592 2HA1 POP E   5      32.240 106.480  64.900  1.00  0.00            
ATOM    593  C81 POP E   5      32.920 107.040  66.820  1.00  0.00            
ATOM    594  O81 POP E   5      31.980 107.980  66.880  1.00  0.00            
ATOM    595  O71 POP E   5      33.990 107.050  67.610  1.00  0.00            
ATOM    596  C7  POP E   5      34.340 108.220  68.390  1.00  0.00            
ATOM    597  C6  POP E   5      33.390 108.340  69.610  1.00  0.00            
ATOM    598  O4P POP E   5      33.550 107.280  70.540  1.00  0.00            
ATOM    599  P   POP E   5      32.720 107.400  71.930  1.00  0.00            
ATOM    600  O2P POP E   5      32.640 106.230  72.820  1.00  0.00            
ATOM    601  O3P POP E   5      31.320 107.900  71.700  1.00  0.00            
ATOM    602  O1P POP E   5      33.450 108.660  72.700  1.00  0.00            
ATOM    603  C5  POP E   5      34.880 108.790  72.820  1.00  0.00            
ATOM    604  C4  POP E   5      35.440 107.530  73.490  1.00  0.00            
ATOM    605  N   POP E   5      36.930 107.570  73.390  1.00  0.00            
ATOM    606  C1  POP E   5      37.540 107.610  72.060  1.00  0.00            
ATOM    607  H11 POP E   5      38.570 107.330  72.280  1.00  0.00            
ATOM    608  H12 POP E   5      37.120 107.000  71.250  1.00  0.00            
ATOM    609  H13 POP E   5      37.490 108.610  71.640  1.00  0.00            
ATOM    610  C2  POP E   5      37.370 106.270  74.090  1.00  0.00            
ATOM    611  H21 POP E   5      37.130 106.290  75.150  1.00  0.00            
ATOM    612  H22 POP E   5      36.930 105.410  73.600  1.00  0.00            
ATOM    613  H23 POP E   5      38.460 106.210  74.040  1.00  0.00            
ATOM    614  C3  POP E   5      37.490 108.760  74.110  1.00  0.00            
ATOM    615  H31 POP E   5      37.150 109.680  73.620  1.00  0.00            
ATOM    616  H32 POP E   5      37.120 108.810  75.130  1.00  0.00            
ATOM    617  H33 POP E   5      38.540 108.610  74.340  1.00  0.00            
ATOM    618  H41 POP E   5      35.210 107.390  74.550  1.00  0.00            
ATOM    619  H42 POP E   5      35.030 106.650  72.990  1.00  0.00            
ATOM    620  H51 POP E   5      35.070 109.670  73.450  1.00  0.00            
ATOM    621  H52 POP E   5      35.340 108.840  71.830  1.00  0.00            
ATOM    622  H61 POP E   5      32.360 108.340  69.240  1.00  0.00            
ATOM    623  H62 POP E   5      33.440 109.290  70.160  1.00  0.00            
ATOM    624  H7  POP E   5      34.130 109.110  67.790  1.00  0.00            
ATOM    625  C72 POP E   5      35.850 108.080  68.760  1.00  0.00            
ATOM    626 1H72 POP E   5      36.040 108.680  69.650  1.00  0.00            
ATOM    627 2H72 POP E   5      36.000 107.040  69.030  1.00  0.00            
ATOM    628  O72 POP E   5      36.710 108.470  67.690  1.00  0.00            
ATOM    629  C82 POP E   5      38.060 108.410  67.910  1.00  0.00            
ATOM    630  O82 POP E   5      38.480 107.710  68.860  1.00  0.00            
ATOM    631  C2A POP E   5      38.890 108.560  66.640  1.00  0.00            
ATOM    632 1HA2 POP E   5      39.810 107.990  66.780  1.00  0.00            
ATOM    633 2HA2 POP E   5      38.380 108.040  65.830  1.00  0.00            
ATOM    634  C2B POP E   5      39.060 110.040  66.250  1.00  0.00            
ATOM    635 1HB2 POP E   5      38.140 110.450  65.840  1.00  0.00            
ATOM    636 2HB2 POP E   5      39.440 110.660  67.070  1.00  0.00            
ATOM    637  C2C POP E   5      40.120 110.150  65.170  1.00  0.00            
ATOM    638 1HC2 POP E   5      41.100 109.880  65.570  1.00  0.00            
ATOM    639 2HC2 POP E   5      39.890 109.430  64.390  1.00  0.00            
ATOM    640  C2D POP E   5      40.100 111.610  64.640  1.00  0.00            
ATOM    641 1HD2 POP E   5      39.200 111.880  64.100  1.00  0.00            
ATOM    642 2HD2 POP E   5      40.240 112.290  65.480  1.00  0.00            
ATOM    643  C2E POP E   5      41.360 112.000  63.720  1.00  0.00            
ATOM    644 1HE2 POP E   5      41.300 113.010  63.310  1.00  0.00            
ATOM    645 2HE2 POP E   5      42.330 112.040  64.210  1.00  0.00            
ATOM    646  C2F POP E   5      41.430 111.080  62.480  1.00  0.00            
ATOM    647 1HF2 POP E   5      41.980 110.160  62.690  1.00  0.00            
ATOM    648 2HF2 POP E   5      40.390 110.900  62.180  1.00  0.00            
ATOM    649  C2G POP E   5      42.270 111.720  61.410  1.00  0.00            
ATOM    650 1HG2 POP E   5      41.850 112.710  61.260  1.00  0.00            
ATOM    651 2HG2 POP E   5      43.290 111.870  61.790  1.00  0.00            
ATOM    652  C2H POP E   5      42.350 110.870  60.110  1.00  0.00            
ATOM    653 1HH2 POP E   5      42.680 109.850  60.320  1.00  0.00            
ATOM    654 2HH2 POP E   5      41.360 110.750  59.670  1.00  0.00            
ATOM    655  C2I POP E   5      43.300 111.550  59.080  1.00  0.00            
ATOM    656 1HI2 POP E   5      42.920 112.570  59.140  1.00  0.00            
ATOM    657 2HI2 POP E   5      44.290 111.330  59.470  1.00  0.00            
ATOM    658  C2J POP E   5      43.120 110.980  57.640  1.00  0.00            
ATOM    659 1HJ2 POP E   5      43.490 109.950  57.620  1.00  0.00            
ATOM    660 2HJ2 POP E   5      42.090 111.180  57.350  1.00  0.00            
ATOM    661  C2K POP E   5      44.080 111.770  56.660  1.00  0.00            
ATOM    662 1HK2 POP E   5      44.050 112.830  56.920  1.00  0.00            
ATOM    663 2HK2 POP E   5      45.100 111.520  56.950  1.00  0.00            
ATOM    664  C2L POP E   5      43.810 111.580  55.140  1.00  0.00            
ATOM    665 1HL2 POP E   5      43.580 110.530  54.950  1.00  0.00            
ATOM    666 2HL2 POP E   5      42.980 112.280  54.970  1.00  0.00            
ATOM    667  C2M POP E   5      45.000 111.900  54.210  1.00  0.00            
ATOM    668 1HM2 POP E   5      45.180 112.970  54.310  1.00  0.00            
ATOM    669 2HM2 POP E   5      45.950 111.410  54.430  1.00  0.00            
ATOM    670  C2N POP E   5      44.560 111.620  52.760  1.00  0.00            
ATOM    671 1HN2 POP E   5      44.470 110.540  52.600  1.00  0.00            
ATOM    672 2HN2 POP E   5      43.600 112.130  52.630  1.00  0.00            
ATOM    673  C2T POP E   5      45.550 112.230  51.750  1.00  0.00            
ATOM    674 1HT2 POP E   5      46.580 112.170  52.090  1.00  0.00            
ATOM    675 2HT2 POP E   5      45.500 111.750  50.770  1.00  0.00            
ATOM    676 3HT2 POP E   5      45.430 113.320  51.800  1.00  0.00            
ATOM    677  C1T POP F   6      24.270 115.000  55.930  1.00  0.00            
ATOM    678 1HT1 POP F   6      23.830 114.090  55.500  1.00  0.00            
ATOM    679 2HT1 POP F   6      23.650 115.220  56.800  1.00  0.00            
ATOM    680 3HT1 POP F   6      24.180 115.800  55.190  1.00  0.00            
ATOM    681  C1N POP F   6      25.730 114.720  56.190  1.00  0.00            
ATOM    682 1HN1 POP F   6      26.370 114.780  55.310  1.00  0.00            
ATOM    683 2HN1 POP F   6      25.750 113.710  56.610  1.00  0.00            
ATOM    684  C1M POP F   6      26.210 115.730  57.240  1.00  0.00            
ATOM    685 1HM1 POP F   6      25.510 115.830  58.070  1.00  0.00            
ATOM    686 2HM1 POP F   6      26.290 116.670  56.680  1.00  0.00            
ATOM    687  C1L POP F   6      27.580 115.350  57.850  1.00  0.00            
ATOM    688 1HL1 POP F   6      28.280 115.160  57.040  1.00  0.00            
ATOM    689 2HL1 POP F   6      27.500 114.410  58.400  1.00  0.00            
ATOM    690  C1K POP F   6      27.940 116.590  58.710  1.00  0.00            
ATOM    691 1HK1 POP F   6      27.240 116.540  59.550  1.00  0.00            
ATOM    692 2HK1 POP F   6      27.870 117.530  58.170  1.00  0.00            
ATOM    693  C1J POP F   6      29.310 116.440  59.330  1.00  0.00            
ATOM    694 1HJ1 POP F   6      30.030 116.040  58.620  1.00  0.00            
ATOM    695 2HJ1 POP F   6      29.330 115.730  60.150  1.00  0.00            
ATOM    696  C1I POP F   6      29.790 117.850  59.810  1.00  0.00            
ATOM    697 1HI1 POP F   6      29.070 118.350  60.470  1.00  0.00            
ATOM    698 2HI1 POP F   6      29.900 118.490  58.930  1.00  0.00            
ATOM    699  C1H POP F   6      31.080 117.660  60.620  1.00  0.00            
ATOM    700 1HH1 POP F   6      31.530 118.650  60.720  1.00  0.00            
ATOM    701 2HH1 POP F   6      31.900 117.120  60.140  1.00  0.00            
ATOM    702  CZ2 POP F   6      30.860 116.960  61.980  1.00  0.00            
ATOM    703  HZ2 POP F   6      31.030 115.890  62.070  1.00  0.00            
ATOM    704  CZ1 POP F   6      30.530 117.690  63.050  1.00  0.00            
ATOM    705  HZ1 POP F   6      30.350 117.130  63.960  1.00  0.00            
ATOM    706  C1G POP F   6      30.210 119.180  63.130  1.00  0.00            
ATOM    707 1HG1 POP F   6      29.420 119.340  63.860  1.00  0.00            
ATOM    708 2HG1 POP F   6      29.840 119.630  62.210  1.00  0.00            
ATOM    709  C1F POP F   6      31.400 119.950  63.650  1.00  0.00            
ATOM    710 1HF1 POP F   6      32.340 119.800  63.120  1.00  0.00            
ATOM    711 2HF1 POP F   6      31.560 119.480  64.620  1.00  0.00            
ATOM    712  C1E POP F   6      31.220 121.450  63.890  1.00  0.00            
ATOM    713 1HE1 POP F   6      30.270 121.620  64.400  1.00  0.00            
ATOM    714 2HE1 POP F   6      31.080 121.940  62.930  1.00  0.00            
ATOM    715  C1D POP F   6      32.410 122.010  64.700  1.00  0.00            
ATOM    716 1HD1 POP F   6      33.340 121.810  64.170  1.00  0.00            
ATOM    717 2HD1 POP F   6      32.450 121.460  65.640  1.00  0.00            
ATOM    718  C1C POP F   6      32.300 123.560  64.980  1.00  0.00            
ATOM    719 1HC1 POP F   6      31.280 123.800  65.280  1.00  0.00            
ATOM    720 2HC1 POP F   6      32.400 124.120  64.050  1.00  0.00            
ATOM    721  C1B POP F   6      33.290 124.090  66.000  1.00  0.00            
ATOM    722 1HB1 POP F   6      33.050 125.160  66.050  1.00  0.00            
ATOM    723 2HB1 POP F   6      34.330 123.910  65.720  1.00  0.00            
ATOM    724  C1A POP F   6      33.280 123.620  67.450  1.00  0.00            
ATOM    725 1HA1 POP F   6      33.650 122.600  67.350  1.00  0.00            
ATOM    726 2HA1 POP F   6      32.270 123.650  67.860  1.00  0.00            
ATOM    727  C81 POP F   6      34.030 124.470  68.530  1.00  0.00            
ATOM    728  O81 POP F   6      33.700 125.720  68.590  1.00  0.00            
ATOM    729  O71 POP F   6      35.380 124.260  68.660  1.00  0.00            
ATOM    730  C7  POP F   6      36.040 125.030  69.720  1.00  0.00            
ATOM    731  C6  POP F   6      35.530 124.580  71.040  1.00  0.00            
ATOM    732  O4P POP F   6      36.130 123.320  71.420  1.00  0.00            
ATOM    733  P   POP F   6      35.710 122.650  72.800  1.00  0.00            
ATOM    734  O2P POP F   6      35.380 123.580  73.880  1.00  0.00            
ATOM    735  O3P POP F   6      36.850 121.730  73.330  1.00  0.00            
ATOM    736  O1P POP F   6      34.410 121.880  72.250  1.00  0.00            
ATOM    737  C5  POP F   6      33.580 121.190  73.180  1.00  0.00            
ATOM    738  C4  POP F   6      32.740 122.200  73.960  1.00  0.00            
ATOM    739  N   POP F   6      31.930 121.440  75.070  1.00  0.00            
ATOM    740  C1  POP F   6      31.110 120.380  74.380  1.00  0.00            
ATOM    741  H11 POP F   6      31.720 119.560  74.000  1.00  0.00            
ATOM    742  H12 POP F   6      30.540 119.980  75.220  1.00  0.00            
ATOM    743  H13 POP F   6      30.540 120.780  73.540  1.00  0.00            
ATOM    744  C2  POP F   6      30.910 122.260  75.860  1.00  0.00            
ATOM    745  H21 POP F   6      31.480 123.010  76.410  1.00  0.00            
ATOM    746  H22 POP F   6      30.290 122.880  75.210  1.00  0.00            
ATOM    747  H23 POP F   6      30.310 121.660  76.550  1.00  0.00            
ATOM    748  C3  POP F   6      32.950 120.810  76.120  1.00  0.00            
ATOM    749  H31 POP F   6      33.630 120.140  75.590  1.00  0.00            
ATOM    750  H32 POP F   6      33.430 121.660  76.600  1.00  0.00            
ATOM    751  H33 POP F   6      32.490 120.200  76.900  1.00  0.00            
ATOM    752  H41 POP F   6      33.370 122.970  74.410  1.00  0.00            
ATOM    753  H42 POP F   6      32.150 122.830  73.290  1.00  0.00            
ATOM    754  H51 POP F   6      34.300 120.780  73.890  1.00  0.00            
ATOM    755  H52 POP F   6      33.060 120.410  72.620  1.00  0.00            
ATOM    756  H61 POP F   6      34.460 124.440  70.870  1.00  0.00            
ATOM    757  H62 POP F   6      35.630 125.310  71.840  1.00  0.00            
ATOM    758  H7  POP F   6      35.830 126.080  69.520  1.00  0.00            
ATOM    759  C72 POP F   6      37.600 124.870  69.620  1.00  0.00            
ATOM    760 1H72 POP F   6      38.000 125.360  70.510  1.00  0.00            
ATOM    761 2H72 POP F   6      37.810 123.800  69.530  1.00  0.00            
ATOM    762  O72 POP F   6      38.100 125.580  68.480  1.00  0.00            
ATOM    763  C82 POP F   6      39.450 125.420  68.130  1.00  0.00            
ATOM    764  O82 POP F   6      39.880 124.250  68.400  1.00  0.00            
ATOM    765  C2A POP F   6      39.790 126.200  66.870  1.00  0.00            
ATOM    766 1HA2 POP F   6      39.800 127.240  67.180  1.00  0.00            
ATOM    767 2HA2 POP F   6      40.810 125.960  66.570  1.00  0.00            
ATOM    768  C2B POP F   6      38.840 125.820  65.650  1.00  0.00            
ATOM    769 1HB2 POP F   6      38.810 124.730  65.520  1.00  0.00            
ATOM    770 2HB2 POP F   6      37.840 126.180  65.910  1.00  0.00            
ATOM    771  C2C POP F   6      39.260 126.400  64.300  1.00  0.00            
ATOM    772 1HC2 POP F   6      39.250 127.490  64.340  1.00  0.00            
ATOM    773 2HC2 POP F   6      40.270 126.120  64.020  1.00  0.00            
ATOM    774  C2D POP F   6      38.260 125.960  63.180  1.00  0.00            
ATOM    775 1HD2 POP F   6      38.110 124.880  63.150  1.00  0.00            
ATOM    776 2HD2 POP F   6      37.280 126.390  63.410  1.00  0.00            
ATOM    777  C2E POP F   6      38.860 126.360  61.870  1.00  0.00            
ATOM    778 1HE2 POP F   6      38.950 127.440  61.940  1.00  0.00            
ATOM    779 2HE2 POP F   6      39.890 126.020  61.710  1.00  0.00            
ATOM    780  C2F POP F   6      37.970 125.820  60.750  1.00  0.00            
ATOM    781 1HF2 POP F   6      37.620 124.840  61.090  1.00  0.00            
ATOM    782 2HF2 POP F   6      37.100 126.480  60.710  1.00  0.00            
ATOM    783  C2G POP F   6      38.630 125.730  59.360  1.00  0.00            
ATOM    784 1HG2 POP F   6      38.940 126.740  59.080  1.00  0.00            
ATOM    785 2HG2 POP F   6      39.440 125.000  59.310  1.00  0.00            
ATOM    786  C2H POP F   6      37.580 125.250  58.320  1.00  0.00            
ATOM    787 1HH2 POP F   6      37.070 124.330  58.620  1.00  0.00            
ATOM    788 2HH2 POP F   6      36.820 126.020  58.200  1.00  0.00            
ATOM    789  C2I POP F   6      38.190 125.050  56.940  1.00  0.00            
ATOM    790 1HI2 POP F   6      38.860 125.890  56.770  1.00  0.00            
ATOM    791 2HI2 POP F   6      38.770 124.120  56.900  1.00  0.00            
ATOM    792  C2J POP F   6      37.100 124.970  55.850  1.00  0.00            
ATOM    793 1HJ2 POP F   6      36.480 124.090  56.020  1.00  0.00            
ATOM    794 2HJ2 POP F   6      36.360 125.770  55.800  1.00  0.00            
ATOM    795  C2K POP F   6      37.580 124.820  54.360  1.00  0.00            
ATOM    796 1HK2 POP F   6      38.210 125.700  54.170  1.00  0.00            
ATOM    797 2HK2 POP F   6      38.190 123.930  54.200  1.00  0.00            
ATOM    798  C2L POP F   6      36.370 124.760  53.400  1.00  0.00            
ATOM    799 1HL2 POP F   6      35.790 123.860  53.600  1.00  0.00            
ATOM    800 2HL2 POP F   6      35.760 125.660  53.520  1.00  0.00            
ATOM    801  C2M POP F   6      36.830 124.610  51.970  1.00  0.00            
ATOM    802 1HM2 POP F   6      37.590 125.380  51.790  1.00  0.00            
ATOM    803 2HM2 POP F   6      37.150 123.600  51.730  1.00  0.00            
ATOM    804  C2N POP F   6      35.720 125.080  50.950  1.00  0.00            
ATOM    805 1HN2 POP F   6      34.780 124.620  51.250  1.00  0.00            
ATOM    806 2HN2 POP F   6      35.480 126.140  51.060  1.00  0.00            
ATOM    807  C2T POP F   6      36.170 124.820  49.490  1.00  0.00            
ATOM    808 1HT2 POP F   6      36.990 125.530  49.310  1.00  0.00            
ATOM    809 2HT2 POP F   6      36.540 123.810  49.320  1.00  0.00            
ATOM    810 3HT2 POP F   6      35.310 124.880  48.830  1.00  0.00            
ATOM    811  C1T POP G   7      59.370 101.700  49.410  1.00  0.00            
ATOM    812 1HT1 POP G   7      58.810 102.360  48.740  1.00  0.00            
ATOM    813 2HT1 POP G   7      60.090 101.190  48.760  1.00  0.00            
ATOM    814 3HT1 POP G   7      58.830 100.840  49.800  1.00  0.00            
ATOM    815  C1N POP G   7      60.110 102.390  50.550  1.00  0.00            
ATOM    816 1HN1 POP G   7      60.760 103.190  50.170  1.00  0.00            
ATOM    817 2HN1 POP G   7      60.650 101.620  51.110  1.00  0.00            
ATOM    818  C1M POP G   7      59.100 103.000  51.490  1.00  0.00            
ATOM    819 1HM1 POP G   7      58.570 102.240  52.060  1.00  0.00            
ATOM    820 2HM1 POP G   7      58.420 103.660  50.940  1.00  0.00            
ATOM    821  C1L POP G   7      59.830 103.810  52.560  1.00  0.00            
ATOM    822 1HL1 POP G   7      60.560 104.490  52.120  1.00  0.00            
ATOM    823 2HL1 POP G   7      60.410 103.100  53.150  1.00  0.00            
ATOM    824  C1K POP G   7      58.860 104.420  53.560  1.00  0.00            
ATOM    825 1HK1 POP G   7      58.330 103.700  54.190  1.00  0.00            
ATOM    826 2HK1 POP G   7      58.020 104.830  53.000  1.00  0.00            
ATOM    827  C1J POP G   7      59.480 105.380  54.600  1.00  0.00            
ATOM    828 1HJ1 POP G   7      60.010 106.260  54.230  1.00  0.00            
ATOM    829 2HJ1 POP G   7      60.260 104.950  55.230  1.00  0.00            
ATOM    830  C1I POP G   7      58.450 105.880  55.640  1.00  0.00            
ATOM    831 1HI1 POP G   7      58.100 105.020  56.210  1.00  0.00            
ATOM    832 2HI1 POP G   7      57.590 106.440  55.270  1.00  0.00            
ATOM    833  C1H POP G   7      59.180 106.840  56.640  1.00  0.00            
ATOM    834 1HH1 POP G   7      59.520 107.700  56.060  1.00  0.00            
ATOM    835 2HH1 POP G   7      60.140 106.510  57.020  1.00  0.00            
ATOM    836  CZ2 POP G   7      58.290 107.250  57.760  1.00  0.00            
ATOM    837  HZ2 POP G   7      57.550 108.010  57.530  1.00  0.00            
ATOM    838  CZ1 POP G   7      58.240 106.720  58.970  1.00  0.00            
ATOM    839  HZ1 POP G   7      57.520 107.060  59.710  1.00  0.00            
ATOM    840  C1G POP G   7      59.040 105.460  59.350  1.00  0.00            
ATOM    841 1HG1 POP G   7      59.630 105.050  58.530  1.00  0.00            
ATOM    842 2HG1 POP G   7      58.300 104.730  59.680  1.00  0.00            
ATOM    843  C1F POP G   7      59.880 105.860  60.530  1.00  0.00            
ATOM    844 1HF1 POP G   7      60.490 106.720  60.260  1.00  0.00            
ATOM    845 2HF1 POP G   7      60.490 104.970  60.730  1.00  0.00            
ATOM    846  C1E POP G   7      59.050 106.150  61.820  1.00  0.00            
ATOM    847 1HE1 POP G   7      58.370 105.300  61.930  1.00  0.00            
ATOM    848 2HE1 POP G   7      58.450 107.050  61.680  1.00  0.00            
ATOM    849  C1D POP G   7      60.040 106.530  62.970  1.00  0.00            
ATOM    850 1HD1 POP G   7      60.650 107.360  62.610  1.00  0.00            
ATOM    851 2HD1 POP G   7      60.630 105.650  63.220  1.00  0.00            
ATOM    852  C1C POP G   7      59.290 106.950  64.220  1.00  0.00            
ATOM    853 1HC1 POP G   7      58.790 106.050  64.570  1.00  0.00            
ATOM    854 2HC1 POP G   7      58.550 107.720  63.990  1.00  0.00            
ATOM    855  C1B POP G   7      60.230 107.450  65.220  1.00  0.00            
ATOM    856 1HB1 POP G   7      60.470 108.510  65.140  1.00  0.00            
ATOM    857 2HB1 POP G   7      61.160 106.890  65.150  1.00  0.00            
ATOM    858  C1A POP G   7      59.800 107.120  66.630  1.00  0.00            
ATOM    859 1HA1 POP G   7      59.820 106.030  66.620  1.00  0.00            
ATOM    860 2HA1 POP G   7      58.750 107.240  66.910  1.00  0.00            
ATOM    861  C81 POP G   7      60.650 107.580  67.820  1.00  0.00            
ATOM    862  O81 POP G   7      60.690 108.850  68.050  1.00  0.00            
ATOM    863  O71 POP G   7      61.720 106.770  68.080  1.00  0.00            
ATOM    864  C7  POP G   7      62.990 107.400  68.590  1.00  0.00            
ATOM    865  C6  POP G   7      62.920 107.580  70.120  1.00  0.00            
ATOM    866  O4P POP G   7      62.680 106.240  70.670  1.00  0.00            
ATOM    867  P   POP G   7      62.560 105.930  72.230  1.00  0.00            
ATOM    868  O2P POP G   7      62.170 107.150  72.980  1.00  0.00            
ATOM    869  O3P POP G   7      63.830 105.310  72.640  1.00  0.00            
ATOM    870  O1P POP G   7      61.290 104.990  72.240  1.00  0.00            
ATOM    871  C5  POP G   7      60.780 104.350  73.380  1.00  0.00            
ATOM    872  C4  POP G   7      61.870 103.520  74.150  1.00  0.00            
ATOM    873  N   POP G   7      61.150 102.750  75.280  1.00  0.00            
ATOM    874  C1  POP G   7      60.800 103.620  76.430  1.00  0.00            
ATOM    875  H11 POP G   7      61.730 103.920  76.920  1.00  0.00            
ATOM    876  H12 POP G   7      60.130 104.350  75.970  1.00  0.00            
ATOM    877  H13 POP G   7      60.340 103.030  77.220  1.00  0.00            
ATOM    878  C2  POP G   7      61.970 101.540  75.710  1.00  0.00            
ATOM    879  H21 POP G   7      61.410 101.200  76.580  1.00  0.00            
ATOM    880  H22 POP G   7      62.060 100.820  74.900  1.00  0.00            
ATOM    881  H23 POP G   7      62.960 101.860  76.030  1.00  0.00            
ATOM    882  C3  POP G   7      59.790 102.110  74.970  1.00  0.00            
ATOM    883  H31 POP G   7      59.890 101.520  74.050  1.00  0.00            
ATOM    884  H32 POP G   7      59.400 101.540  75.810  1.00  0.00            
ATOM    885  H33 POP G   7      59.210 103.000  74.730  1.00  0.00            
ATOM    886  H41 POP G   7      62.240 102.790  73.430  1.00  0.00            
ATOM    887  H42 POP G   7      62.720 104.110  74.470  1.00  0.00            
ATOM    888  H51 POP G   7      60.010 103.680  72.990  1.00  0.00            
ATOM    889  H52 POP G   7      60.220 105.090  73.960  1.00  0.00            
ATOM    890  H61 POP G   7      62.060 108.220  70.350  1.00  0.00            
ATOM    891  H62 POP G   7      63.860 108.000  70.480  1.00  0.00            
ATOM    892  H7  POP G   7      63.040 108.410  68.170  1.00  0.00            
ATOM    893  C72 POP G   7      64.220 106.560  68.270  1.00  0.00            
ATOM    894 1H72 POP G   7      65.090 106.950  68.800  1.00  0.00            
ATOM    895 2H72 POP G   7      64.080 105.560  68.680  1.00  0.00            
ATOM    896  O72 POP G   7      64.510 106.590  66.810  1.00  0.00            
ATOM    897  C82 POP G   7      65.670 105.880  66.480  1.00  0.00            
ATOM    898  O82 POP G   7      66.710 106.350  67.060  1.00  0.00            
ATOM    899  C2A POP G   7      65.790 105.380  65.090  1.00  0.00            
ATOM    900 1HA2 POP G   7      64.870 105.550  64.530  1.00  0.00            
ATOM    901 2HA2 POP G   7      66.460 106.050  64.550  1.00  0.00            
ATOM    902  C2B POP G   7      66.250 103.990  64.920  1.00  0.00            
ATOM    903 1HB2 POP G   7      67.200 103.930  65.470  1.00  0.00            
ATOM    904 2HB2 POP G   7      65.470 103.390  65.400  1.00  0.00            
ATOM    905  C2C POP G   7      66.440 103.450  63.490  1.00  0.00            
ATOM    906 1HC2 POP G   7      65.610 103.650  62.810  1.00  0.00            
ATOM    907 2HC2 POP G   7      67.410 103.790  63.120  1.00  0.00            
ATOM    908  C2D POP G   7      66.620 101.900  63.520  1.00  0.00            
ATOM    909 1HD2 POP G   7      67.320 101.670  64.330  1.00  0.00            
ATOM    910 2HD2 POP G   7      65.740 101.310  63.770  1.00  0.00            
ATOM    911  C2E POP G   7      67.290 101.100  62.330  1.00  0.00            
ATOM    912 1HE2 POP G   7      68.380 101.220  62.370  1.00  0.00            
ATOM    913 2HE2 POP G   7      67.130 100.030  62.460  1.00  0.00            
ATOM    914  C2F POP G   7      66.860 101.650  60.990  1.00  0.00            
ATOM    915 1HF2 POP G   7      65.770 101.600  60.950  1.00  0.00            
ATOM    916 2HF2 POP G   7      67.220 102.640  60.730  1.00  0.00            
ATOM    917  C2G POP G   7      67.310 100.730  59.810  1.00  0.00            
ATOM    918 1HG2 POP G   7      68.380 100.910  59.680  1.00  0.00            
ATOM    919 2HG2 POP G   7      67.140  99.730  60.210  1.00  0.00            
ATOM    920  C2H POP G   7      66.630 101.070  58.460  1.00  0.00            
ATOM    921 1HH2 POP G   7      65.550 101.170  58.580  1.00  0.00            
ATOM    922 2HH2 POP G   7      67.070 102.030  58.180  1.00  0.00            
ATOM    923  C2I POP G   7      66.780  99.860  57.530  1.00  0.00            
ATOM    924 1HI2 POP G   7      67.830  99.700  57.320  1.00  0.00            
ATOM    925 2HI2 POP G   7      66.320  98.990  58.000  1.00  0.00            
ATOM    926  C2J POP G   7      66.130 100.120  56.160  1.00  0.00            
ATOM    927 1HJ2 POP G   7      65.050 100.200  56.270  1.00  0.00            
ATOM    928 2HJ2 POP G   7      66.520 101.050  55.730  1.00  0.00            
ATOM    929  C2K POP G   7      66.340  98.860  55.260  1.00  0.00            
ATOM    930 1HK2 POP G   7      67.400  98.650  55.090  1.00  0.00            
ATOM    931 2HK2 POP G   7      65.960  97.990  55.790  1.00  0.00            
ATOM    932  C2L POP G   7      65.770  99.160  53.880  1.00  0.00            
ATOM    933 1HL2 POP G   7      64.690  99.290  53.930  1.00  0.00            
ATOM    934 2HL2 POP G   7      66.270 100.040  53.460  1.00  0.00            
ATOM    935  C2M POP G   7      66.010  97.980  52.910  1.00  0.00            
ATOM    936 1HM2 POP G   7      67.020  97.620  52.770  1.00  0.00            
ATOM    937 2HM2 POP G   7      65.530  97.110  53.370  1.00  0.00            
ATOM    938  C2N POP G   7      65.340  98.300  51.550  1.00  0.00            
ATOM    939 1HN2 POP G   7      64.270  98.460  51.660  1.00  0.00            
ATOM    940 2HN2 POP G   7      65.730  99.240  51.160  1.00  0.00            
ATOM    941  C2T POP G   7      65.390  97.260  50.400  1.00  0.00            
ATOM    942 1HT2 POP G   7      64.930  96.340  50.750  1.00  0.00            
ATOM    943 2HT2 POP G   7      64.820  97.600  49.540  1.00  0.00            
ATOM    944 3HT2 POP G   7      66.450  97.070  50.210  1.00  0.00            
ATOM    945  C1T POP H   8     110.010 130.680  59.620  1.00  0.00            
ATOM    946 1HT1 POP H   8     110.460 131.540  60.120  1.00  0.00            
ATOM    947 2HT1 POP H   8     108.940 130.800  59.790  1.00  0.00            
ATOM    948 3HT1 POP H   8     110.350 129.740  60.060  1.00  0.00            
ATOM    949  C1N POP H   8     110.100 130.440  58.050  1.00  0.00            
ATOM    950 1HN1 POP H   8     109.520 131.190  57.510  1.00  0.00            
ATOM    951 2HN1 POP H   8     109.650 129.460  57.900  1.00  0.00            
ATOM    952  C1M POP H   8     111.570 130.410  57.580  1.00  0.00            
ATOM    953 1HM1 POP H   8     112.190 129.760  58.210  1.00  0.00            
ATOM    954 2HM1 POP H   8     112.040 131.390  57.540  1.00  0.00            
ATOM    955  C1L POP H   8     111.680 129.900  56.160  1.00  0.00            
ATOM    956 1HL1 POP H   8     111.190 128.940  56.040  1.00  0.00            
ATOM    957 2HL1 POP H   8     112.740 129.660  56.110  1.00  0.00            
ATOM    958  C1K POP H   8     111.290 130.780  55.000  1.00  0.00            
ATOM    959 1HK1 POP H   8     111.560 131.820  55.190  1.00  0.00            
ATOM    960 2HK1 POP H   8     110.210 130.910  55.030  1.00  0.00            
ATOM    961  C1J POP H   8     111.840 130.130  53.720  1.00  0.00            
ATOM    962 1HJ1 POP H   8     111.390 129.140  53.760  1.00  0.00            
ATOM    963 2HJ1 POP H   8     112.930 130.130  53.680  1.00  0.00            
ATOM    964  C1I POP H   8     111.230 130.860  52.470  1.00  0.00            
ATOM    965 1HI1 POP H   8     111.500 131.910  52.520  1.00  0.00            
ATOM    966 2HI1 POP H   8     110.160 130.690  52.630  1.00  0.00            
ATOM    967  C1H POP H   8     111.680 130.220  51.060  1.00  0.00            
ATOM    968 1HH1 POP H   8     111.380 129.170  51.030  1.00  0.00            
ATOM    969 2HH1 POP H   8     112.770 130.280  51.130  1.00  0.00            
ATOM    970  CZ2 POP H   8     111.360 131.070  49.890  1.00  0.00            
ATOM    971  HZ2 POP H   8     111.250 132.140  50.040  1.00  0.00            
ATOM    972  CZ1 POP H   8     111.080 130.620  48.650  1.00  0.00            
ATOM    973  HZ1 POP H   8     110.970 131.460  47.970  1.00  0.00            
ATOM    974  C1G POP H   8     111.150 129.170  48.050  1.00  0.00            
ATOM    975 1HG1 POP H   8     110.340 128.950  47.350  1.00  0.00            
ATOM    976 2HG1 POP H   8     110.950 128.500  48.890  1.00  0.00            
ATOM    977  C1F POP H   8     112.530 128.780  47.370  1.00  0.00            
ATOM    978 1HF1 POP H   8     112.540 127.690  47.300  1.00  0.00            
ATOM    979 2HF1 POP H   8     113.390 129.030  48.000  1.00  0.00            
ATOM    980  C1E POP H   8     112.680 129.500  45.960  1.00  0.00            
ATOM    981 1HE1 POP H   8     113.680 129.930  45.850  1.00  0.00            
ATOM    982 2HE1 POP H   8     112.000 130.360  45.980  1.00  0.00            
ATOM    983  C1D POP H   8     112.310 128.470  44.820  1.00  0.00            
ATOM    984 1HD1 POP H   8     111.460 127.870  45.150  1.00  0.00            
ATOM    985 2HD1 POP H   8     113.090 127.710  44.820  1.00  0.00            
ATOM    986  C1C POP H   8     112.340 129.170  43.390  1.00  0.00            
ATOM    987 1HC1 POP H   8     113.070 129.980  43.310  1.00  0.00            
ATOM    988 2HC1 POP H   8     111.350 129.600  43.210  1.00  0.00            
ATOM    989  C1B POP H   8     112.400 128.090  42.220  1.00  0.00            
ATOM    990 1HB1 POP H   8     113.290 127.470  42.350  1.00  0.00            
ATOM    991 2HB1 POP H   8     112.510 128.500  41.210  1.00  0.00            
ATOM    992  C1A POP H   8     111.150 127.230  42.090  1.00  0.00            
ATOM    993 1HA1 POP H   8     110.240 127.770  41.810  1.00  0.00            
ATOM    994 2HA1 POP H   8     110.900 126.700  43.010  1.00  0.00            
ATOM    995  C81 POP H   8     111.370 126.200  40.940  1.00  0.00            
ATOM    996  O81 POP H   8     111.050 126.490  39.710  1.00  0.00            
ATOM    997  O71 POP H   8     111.070 124.920  41.320  1.00  0.00            
ATOM    998  C7  POP H   8     110.900 123.840  40.330  1.00  0.00            
ATOM    999  C6  POP H   8     112.220 123.160  39.830  1.00  0.00            
ATOM   1000  O4P POP H   8     113.040 124.180  39.300  1.00  0.00            
ATOM   1001  P   POP H   8     114.570 123.970  38.860  1.00  0.00            
ATOM   1002  O2P POP H   8     115.300 123.410  39.940  1.00  0.00            
ATOM   1003  O3P POP H   8     115.220 125.310  38.650  1.00  0.00            
ATOM   1004  O1P POP H   8     114.500 122.960  37.590  1.00  0.00            
ATOM   1005  C5  POP H   8     113.680 123.260  36.390  1.00  0.00            
ATOM   1006  C4  POP H   8     114.540 124.380  35.670  1.00  0.00            
ATOM   1007  N   POP H   8     113.940 124.730  34.280  1.00  0.00            
ATOM   1008  C1  POP H   8     114.710 125.880  33.670  1.00  0.00            
ATOM   1009  H11 POP H   8     114.250 126.750  34.140  1.00  0.00            
ATOM   1010  H12 POP H   8     115.800 125.800  33.770  1.00  0.00            
ATOM   1011  H13 POP H   8     114.450 125.940  32.610  1.00  0.00            
ATOM   1012  C2  POP H   8     112.490 125.120  34.500  1.00  0.00            
ATOM   1013  H21 POP H   8     111.950 124.390  35.110  1.00  0.00            
ATOM   1014  H22 POP H   8     112.400 126.100  34.990  1.00  0.00            
ATOM   1015  H23 POP H   8     112.070 125.140  33.500  1.00  0.00            
ATOM   1016  C3  POP H   8     113.950 123.640  33.200  1.00  0.00            
ATOM   1017  H31 POP H   8     114.960 123.260  33.000  1.00  0.00            
ATOM   1018  H32 POP H   8     113.290 122.860  33.590  1.00  0.00            
ATOM   1019  H33 POP H   8     113.610 124.050  32.240  1.00  0.00            
ATOM   1020  H41 POP H   8     114.670 125.250  36.320  1.00  0.00            
ATOM   1021  H42 POP H   8     115.610 124.200  35.590  1.00  0.00            
ATOM   1022  H51 POP H   8     112.700 123.660  36.690  1.00  0.00            
ATOM   1023  H52 POP H   8     113.600 122.350  35.790  1.00  0.00            
ATOM   1024  H61 POP H   8     111.950 122.430  39.060  1.00  0.00            
ATOM   1025  H62 POP H   8     112.690 122.760  40.730  1.00  0.00            
ATOM   1026  H7  POP H   8     110.380 124.180  39.430  1.00  0.00            
ATOM   1027  C72 POP H   8     109.930 122.810  41.020  1.00  0.00            
ATOM   1028 1H72 POP H   8     108.900 123.160  40.910  1.00  0.00            
ATOM   1029 2H72 POP H   8     109.980 121.850  40.520  1.00  0.00            
ATOM   1030  O72 POP H   8     110.310 122.510  42.410  1.00  0.00            
ATOM   1031  C82 POP H   8     109.880 121.330  43.010  1.00  0.00            
ATOM   1032  O82 POP H   8     108.770 120.730  42.710  1.00  0.00            
ATOM   1033  C2A POP H   8     110.350 121.280  44.450  1.00  0.00            
ATOM   1034 1HA2 POP H   8     111.050 122.080  44.650  1.00  0.00            
ATOM   1035 2HA2 POP H   8     109.510 121.580  45.080  1.00  0.00            
ATOM   1036  C2B POP H   8     110.850 119.900  44.930  1.00  0.00            
ATOM   1037 1HB2 POP H   8     110.030 119.190  45.060  1.00  0.00            
ATOM   1038 2HB2 POP H   8     111.530 119.640  44.120  1.00  0.00            
ATOM   1039  C2C POP H   8     111.610 119.920  46.280  1.00  0.00            
ATOM   1040 1HC2 POP H   8     111.020 120.540  46.970  1.00  0.00            
ATOM   1041 2HC2 POP H   8     111.750 118.940  46.730  1.00  0.00            
ATOM   1042  C2D POP H   8     112.920 120.690  46.100  1.00  0.00            
ATOM   1043 1HD2 POP H   8     113.420 120.450  45.170  1.00  0.00            
ATOM   1044 2HD2 POP H   8     112.630 121.740  46.070  1.00  0.00            
ATOM   1045  C2E POP H   8     113.840 120.470  47.290  1.00  0.00            
ATOM   1046 1HE2 POP H   8     113.420 120.900  48.200  1.00  0.00            
ATOM   1047 2HE2 POP H   8     113.990 119.410  47.460  1.00  0.00            
ATOM   1048  C2F POP H   8     115.230 121.150  47.060  1.00  0.00            
ATOM   1049 1HF2 POP H   8     115.830 120.620  46.320  1.00  0.00            
ATOM   1050 2HF2 POP H   8     115.070 122.180  46.740  1.00  0.00            
ATOM   1051  C2G POP H   8     116.000 121.140  48.350  1.00  0.00            
ATOM   1052 1HG2 POP H   8     115.500 121.710  49.140  1.00  0.00            
ATOM   1053 2HG2 POP H   8     116.220 120.110  48.660  1.00  0.00            
ATOM   1054  C2H POP H   8     117.310 121.860  47.980  1.00  0.00            
ATOM   1055 1HH2 POP H   8     117.770 121.330  47.140  1.00  0.00            
ATOM   1056 2HH2 POP H   8     117.230 122.910  47.700  1.00  0.00            
ATOM   1057  C2I POP H   8     118.300 121.870  49.140  1.00  0.00            
ATOM   1058 1HI2 POP H   8     117.830 122.270  50.030  1.00  0.00            
ATOM   1059 2HI2 POP H   8     118.440 120.830  49.450  1.00  0.00            
ATOM   1060  C2J POP H   8     119.680 122.390  48.760  1.00  0.00            
ATOM   1061 1HJ2 POP H   8     119.970 121.910  47.820  1.00  0.00            
ATOM   1062 2HJ2 POP H   8     119.680 123.480  48.620  1.00  0.00            
ATOM   1063  C2K POP H   8     120.700 122.060  49.890  1.00  0.00            
ATOM   1064 1HK2 POP H   8     120.300 122.570  50.770  1.00  0.00            
ATOM   1065 2HK2 POP H   8     120.760 120.970  49.930  1.00  0.00            
ATOM   1066  C2L POP H   8     122.120 122.620  49.520  1.00  0.00            
ATOM   1067 1HL2 POP H   8     122.430 122.120  48.600  1.00  0.00            
ATOM   1068 2HL2 POP H   8     122.030 123.700  49.360  1.00  0.00            
ATOM   1069  C2M POP H   8     123.210 122.400  50.610  1.00  0.00            
ATOM   1070 1HM2 POP H   8     124.250 122.510  50.320  1.00  0.00            
ATOM   1071 2HM2 POP H   8     123.030 123.210  51.320  1.00  0.00            
ATOM   1072  C2N POP H   8     123.120 121.100  51.420  1.00  0.00            
ATOM   1073 1HN2 POP H   8     122.110 120.910  51.760  1.00  0.00            
ATOM   1074 2HN2 POP H   8     123.500 120.240  50.860  1.00  0.00            
ATOM   1075  C2T POP H   8     124.010 121.070  52.670  1.00  0.00            
ATOM   1076 1HT2 POP H   8     123.920 121.980  53.270  1.00  0.00            
ATOM   1077 2HT2 POP H   8     123.960 120.190  53.310  1.00  0.00            
ATOM   1078 3HT2 POP H   8     125.030 120.960  52.290  1.00  0.00            
ATOM   1079  C1T POP I   9      19.830  91.740  59.890  1.00  0.00            
ATOM   1080 1HT1 POP I   9      19.780  90.660  59.980  1.00  0.00            
ATOM   1081 2HT1 POP I   9      20.880  92.050  59.850  1.00  0.00            
ATOM   1082 3HT1 POP I   9      19.390  92.220  60.770  1.00  0.00            
ATOM   1083  C1N POP I   9      19.260  92.220  58.560  1.00  0.00            
ATOM   1084 1HN1 POP I   9      19.550  93.250  58.320  1.00  0.00            
ATOM   1085 2HN1 POP I   9      18.180  92.140  58.550  1.00  0.00            
ATOM   1086  C1M POP I   9      19.840  91.300  57.450  1.00  0.00            
ATOM   1087 1HM1 POP I   9      19.850  90.320  57.920  1.00  0.00            
ATOM   1088 2HM1 POP I   9      20.890  91.550  57.320  1.00  0.00            
ATOM   1089  C1L POP I   9      19.040  91.330  56.120  1.00  0.00            
ATOM   1090 1HL1 POP I   9      18.990  92.260  55.550  1.00  0.00            
ATOM   1091 2HL1 POP I   9      18.020  91.030  56.350  1.00  0.00            
ATOM   1092  C1K POP I   9      19.630  90.290  55.150  1.00  0.00            
ATOM   1093 1HK1 POP I   9      19.450  89.270  55.490  1.00  0.00            
ATOM   1094 2HK1 POP I   9      20.720  90.340  55.200  1.00  0.00            
ATOM   1095  C1J POP I   9      19.040  90.520  53.730  1.00  0.00            
ATOM   1096 1HJ1 POP I   9      19.580  91.340  53.250  1.00  0.00            
ATOM   1097 2HJ1 POP I   9      17.990  90.800  53.870  1.00  0.00            
ATOM   1098  C1I POP I   9      19.090  89.150  52.960  1.00  0.00            
ATOM   1099 1HI1 POP I   9      18.710  88.280  53.490  1.00  0.00            
ATOM   1100 2HI1 POP I   9      20.170  89.000  52.810  1.00  0.00            
ATOM   1101  C1H POP I   9      18.490  89.340  51.580  1.00  0.00            
ATOM   1102 1HH1 POP I   9      19.300  89.670  50.920  1.00  0.00            
ATOM   1103 2HH1 POP I   9      17.790  90.180  51.510  1.00  0.00            
ATOM   1104  CZ2 POP I   9      17.900  88.100  51.080  1.00  0.00            
ATOM   1105  HZ2 POP I   9      16.830  88.090  51.270  1.00  0.00            
ATOM   1106  CZ1 POP I   9      18.580  87.060  50.520  1.00  0.00            
ATOM   1107  HZ1 POP I   9      18.060  86.120  50.330  1.00  0.00            
ATOM   1108  C1G POP I   9      20.040  87.150  50.080  1.00  0.00            
ATOM   1109 1HG1 POP I   9      20.430  86.220  50.500  1.00  0.00            
ATOM   1110 2HG1 POP I   9      20.660  87.890  50.590  1.00  0.00            
ATOM   1111  C1F POP I   9      20.040  87.000  48.600  1.00  0.00            
ATOM   1112 1HF1 POP I   9      19.290  86.300  48.220  1.00  0.00            
ATOM   1113 2HF1 POP I   9      21.030  86.690  48.260  1.00  0.00            
ATOM   1114  C1E POP I   9      19.830  88.360  47.880  1.00  0.00            
ATOM   1115 1HE1 POP I   9      20.540  88.310  47.040  1.00  0.00            
ATOM   1116 2HE1 POP I   9      20.170  89.130  48.570  1.00  0.00            
ATOM   1117  C1D POP I   9      18.410  88.560  47.280  1.00  0.00            
ATOM   1118 1HD1 POP I   9      17.800  88.960  48.090  1.00  0.00            
ATOM   1119 2HD1 POP I   9      18.020  87.650  46.800  1.00  0.00            
ATOM   1120  C1C POP I   9      18.590  89.720  46.270  1.00  0.00            
ATOM   1121 1HC1 POP I   9      19.480  89.630  45.650  1.00  0.00            
ATOM   1122 2HC1 POP I   9      18.670  90.690  46.770  1.00  0.00            
ATOM   1123  C1B POP I   9      17.320  89.710  45.390  1.00  0.00            
ATOM   1124 1HB1 POP I   9      16.480  90.050  45.990  1.00  0.00            
ATOM   1125 2HB1 POP I   9      17.160  88.670  45.100  1.00  0.00            
ATOM   1126  C1A POP I   9      17.370  90.430  44.070  1.00  0.00            
ATOM   1127 1HA1 POP I   9      16.350  90.610  43.710  1.00  0.00            
ATOM   1128 2HA1 POP I   9      17.820  91.400  44.300  1.00  0.00            
ATOM   1129  C81 POP I   9      18.150  89.760  43.000  1.00  0.00            
ATOM   1130  O81 POP I   9      17.480  89.430  41.990  1.00  0.00            
ATOM   1131  O71 POP I   9      19.510  89.840  43.080  1.00  0.00            
ATOM   1132  C7  POP I   9      20.290  89.170  42.060  1.00  0.00            
ATOM   1133  C6  POP I   9      20.710  90.140  40.910  1.00  0.00            
ATOM   1134  O4P POP I   9      19.590  90.540  40.080  1.00  0.00            
ATOM   1135  P   POP I   9      19.880  91.490  38.870  1.00  0.00            
ATOM   1136  O2P POP I   9      21.290  91.720  38.620  1.00  0.00            
ATOM   1137  O3P POP I   9      19.380  92.920  39.090  1.00  0.00            
ATOM   1138  O1P POP I   9      19.190  90.710  37.630  1.00  0.00            
ATOM   1139  C5  POP I   9      17.710  90.740  37.370  1.00  0.00            
ATOM   1140  C4  POP I   9      17.010  89.850  38.520  1.00  0.00            
ATOM   1141  N   POP I   9      15.470  89.960  38.400  1.00  0.00            
ATOM   1142  C1  POP I   9      14.990  91.410  38.430  1.00  0.00            
ATOM   1143  H11 POP I   9      15.550  91.820  39.270  1.00  0.00            
ATOM   1144  H12 POP I   9      15.260  92.010  37.550  1.00  0.00            
ATOM   1145  H13 POP I   9      13.910  91.500  38.540  1.00  0.00            
ATOM   1146  C2  POP I   9      14.750  89.160  39.510  1.00  0.00            
ATOM   1147  H21 POP I   9      15.060  88.110  39.530  1.00  0.00            
ATOM   1148  H22 POP I   9      14.960  89.670  40.450  1.00  0.00            
ATOM   1149  H23 POP I   9      13.670  89.160  39.350  1.00  0.00            
ATOM   1150  C3  POP I   9      15.140  89.450  36.960  1.00  0.00            
ATOM   1151  H31 POP I   9      15.390  90.180  36.190  1.00  0.00            
ATOM   1152  H32 POP I   9      15.800  88.590  36.790  1.00  0.00            
ATOM   1153  H33 POP I   9      14.080  89.230  36.830  1.00  0.00            
ATOM   1154  H41 POP I   9      17.280  88.800  38.540  1.00  0.00            
ATOM   1155  H42 POP I   9      17.270  90.180  39.520  1.00  0.00            
ATOM   1156  H51 POP I   9      17.680  90.250  36.400  1.00  0.00            
ATOM   1157  H52 POP I   9      17.420  91.790  37.280  1.00  0.00            
ATOM   1158  H61 POP I   9      21.480  89.770  40.220  1.00  0.00            
ATOM   1159  H62 POP I   9      21.080  91.070  41.350  1.00  0.00            
ATOM   1160  H7  POP I   9      19.670  88.330  41.710  1.00  0.00            
ATOM   1161  C72 POP I   9      21.580  88.600  42.650  1.00  0.00            
ATOM   1162 1H72 POP I   9      21.450  87.910  43.490  1.00  0.00            
ATOM   1163 2H72 POP I   9      22.090  88.000  41.890  1.00  0.00            
ATOM   1164  O72 POP I   9      22.520  89.590  43.160  1.00  0.00            
ATOM   1165  C82 POP I   9      23.710  89.200  43.610  1.00  0.00            
ATOM   1166  O82 POP I   9      24.170  88.070  43.360  1.00  0.00            
ATOM   1167  C2A POP I   9      24.280  89.930  44.760  1.00  0.00            
ATOM   1168 1HA2 POP I   9      25.350  89.740  44.640  1.00  0.00            
ATOM   1169 2HA2 POP I   9      24.060  90.990  44.690  1.00  0.00            
ATOM   1170  C2B POP I   9      23.790  89.300  46.070  1.00  0.00            
ATOM   1171 1HB2 POP I   9      22.700  89.390  46.080  1.00  0.00            
ATOM   1172 2HB2 POP I   9      24.050  88.250  45.950  1.00  0.00            
ATOM   1173  C2C POP I   9      24.290  89.840  47.400  1.00  0.00            
ATOM   1174 1HC2 POP I   9      25.370  89.710  47.450  1.00  0.00            
ATOM   1175 2HC2 POP I   9      24.140  90.920  47.410  1.00  0.00            
ATOM   1176  C2D POP I   9      23.720  89.250  48.690  1.00  0.00            
ATOM   1177 1HD2 POP I   9      22.630  89.320  48.730  1.00  0.00            
ATOM   1178 2HD2 POP I   9      23.970  88.190  48.720  1.00  0.00            
ATOM   1179  C2E POP I   9      24.340  89.980  49.930  1.00  0.00            
ATOM   1180 1HE2 POP I   9      25.390  89.680  49.900  1.00  0.00            
ATOM   1181 2HE2 POP I   9      24.400  91.070  49.850  1.00  0.00            
ATOM   1182  C2F POP I   9      23.680  89.410  51.240  1.00  0.00            
ATOM   1183 1HF2 POP I   9      22.590  89.490  51.240  1.00  0.00            
ATOM   1184 2HF2 POP I   9      23.840  88.330  51.310  1.00  0.00            
ATOM   1185  C2G POP I   9      24.240  90.210  52.410  1.00  0.00            
ATOM   1186 1HG2 POP I   9      25.330  90.100  52.460  1.00  0.00            
ATOM   1187 2HG2 POP I   9      23.920  91.240  52.250  1.00  0.00            
ATOM   1188  C2H POP I   9      23.730  89.570  53.690  1.00  0.00            
ATOM   1189 1HH2 POP I   9      22.640  89.600  53.670  1.00  0.00            
ATOM   1190 2HH2 POP I   9      24.010  88.530  53.870  1.00  0.00            
ATOM   1191  C2I POP I   9      24.210  90.360  54.970  1.00  0.00            
ATOM   1192 1HI2 POP I   9      25.300  90.350  54.930  1.00  0.00            
ATOM   1193 2HI2 POP I   9      23.920  91.410  54.930  1.00  0.00            
ATOM   1194  C2J POP I   9      23.790  89.620  56.240  1.00  0.00            
ATOM   1195 1HJ2 POP I   9      22.700  89.660  56.260  1.00  0.00            
ATOM   1196 2HJ2 POP I   9      24.100  88.570  56.240  1.00  0.00            
ATOM   1197  C2K POP I   9      24.260  90.250  57.600  1.00  0.00            
ATOM   1198 1HK2 POP I   9      25.350  90.220  57.570  1.00  0.00            
ATOM   1199 2HK2 POP I   9      23.940  91.290  57.570  1.00  0.00            
ATOM   1200  C2L POP I   9      23.730  89.470  58.830  1.00  0.00            
ATOM   1201 1HL2 POP I   9      22.660  89.260  58.830  1.00  0.00            
ATOM   1202 2HL2 POP I   9      24.070  88.440  58.790  1.00  0.00            
ATOM   1203  C2M POP I   9      24.180  90.170  60.090  1.00  0.00            
ATOM   1204 1HM2 POP I   9      24.990  90.850  59.820  1.00  0.00            
ATOM   1205 2HM2 POP I   9      23.410  90.760  60.600  1.00  0.00            
ATOM   1206  C2N POP I   9      24.650  89.250  61.200  1.00  0.00            
ATOM   1207 1HN2 POP I   9      25.080  88.350  60.750  1.00  0.00            
ATOM   1208 2HN2 POP I   9      25.280  89.800  61.900  1.00  0.00            
ATOM   1209  C2T POP I   9      23.400  88.780  62.000  1.00  0.00            
ATOM   1210 1HT2 POP I   9      22.710  89.590  62.250  1.00  0.00            
ATOM   1211 2HT2 POP I   9      22.820  88.050  61.440  1.00  0.00            
ATOM   1212 3HT2 POP I   9      23.700  88.280  62.930  1.00  0.00            
ATOM   1213  C1T POP J  10      75.280  48.790  65.910  1.00  0.00            
ATOM   1214 1HT1 POP J  10      75.930  49.500  66.440  1.00  0.00            
ATOM   1215 2HT1 POP J  10      74.600  49.390  65.300  1.00  0.00            
ATOM   1216 3HT1 POP J  10      74.730  48.170  66.630  1.00  0.00            
ATOM   1217  C1N POP J  10      76.010  47.910  64.850  1.00  0.00            
ATOM   1218 1HN1 POP J  10      76.940  47.510  65.260  1.00  0.00            
ATOM   1219 2HN1 POP J  10      76.240  48.450  63.930  1.00  0.00            
ATOM   1220  C1M POP J  10      75.080  46.750  64.400  1.00  0.00            
ATOM   1221 1HM1 POP J  10      74.890  46.110  65.270  1.00  0.00            
ATOM   1222 2HM1 POP J  10      75.590  46.120  63.670  1.00  0.00            
ATOM   1223  C1L POP J  10      73.820  47.330  63.710  1.00  0.00            
ATOM   1224 1HL1 POP J  10      74.080  48.140  63.020  1.00  0.00            
ATOM   1225 2HL1 POP J  10      73.050  47.680  64.400  1.00  0.00            
ATOM   1226  C1K POP J  10      73.100  46.170  62.950  1.00  0.00            
ATOM   1227 1HK1 POP J  10      72.940  45.360  63.650  1.00  0.00            
ATOM   1228 2HK1 POP J  10      73.860  45.770  62.270  1.00  0.00            
ATOM   1229  C1J POP J  10      71.770  46.730  62.340  1.00  0.00            
ATOM   1230 1HJ1 POP J  10      71.980  47.580  61.690  1.00  0.00            
ATOM   1231 2HJ1 POP J  10      71.090  47.100  63.110  1.00  0.00            
ATOM   1232  C1I POP J  10      70.990  45.600  61.650  1.00  0.00            
ATOM   1233 1HI1 POP J  10      71.590  45.050  60.920  1.00  0.00            
ATOM   1234 2HI1 POP J  10      70.150  46.000  61.070  1.00  0.00            
ATOM   1235  C1H POP J  10      70.360  44.680  62.660  1.00  0.00            
ATOM   1236 1HH1 POP J  10      71.170  44.290  63.280  1.00  0.00            
ATOM   1237 2HH1 POP J  10      69.930  43.900  62.030  1.00  0.00            
ATOM   1238  CZ2 POP J  10      69.260  45.220  63.490  1.00  0.00            
ATOM   1239  HZ2 POP J  10      68.570  45.900  63.000  1.00  0.00            
ATOM   1240  CZ1 POP J  10      69.110  44.880  64.760  1.00  0.00            
ATOM   1241  HZ1 POP J  10      68.350  45.400  65.340  1.00  0.00            
ATOM   1242  C1G POP J  10      70.060  43.990  65.560  1.00  0.00            
ATOM   1243 1HG1 POP J  10      70.710  43.320  65.000  1.00  0.00            
ATOM   1244 2HG1 POP J  10      69.500  43.390  66.280  1.00  0.00            
ATOM   1245  C1F POP J  10      71.010  44.830  66.430  1.00  0.00            
ATOM   1246 1HF1 POP J  10      71.300  45.700  65.830  1.00  0.00            
ATOM   1247 2HF1 POP J  10      71.920  44.260  66.620  1.00  0.00            
ATOM   1248  C1E POP J  10      70.330  45.260  67.750  1.00  0.00            
ATOM   1249 1HE1 POP J  10      69.770  44.440  68.210  1.00  0.00            
ATOM   1250 2HE1 POP J  10      69.550  46.000  67.570  1.00  0.00            
ATOM   1251  C1D POP J  10      71.290  45.730  68.850  1.00  0.00            
ATOM   1252 1HD1 POP J  10      71.920  46.500  68.410  1.00  0.00            
ATOM   1253 2HD1 POP J  10      71.990  44.940  69.140  1.00  0.00            
ATOM   1254  C1C POP J  10      70.590  46.200  70.070  1.00  0.00            
ATOM   1255 1HC1 POP J  10      70.200  45.300  70.540  1.00  0.00            
ATOM   1256 2HC1 POP J  10      69.840  46.950  69.840  1.00  0.00            
ATOM   1257  C1B POP J  10      71.500  46.890  71.110  1.00  0.00            
ATOM   1258 1HB1 POP J  10      71.910  47.830  70.740  1.00  0.00            
ATOM   1259 2HB1 POP J  10      72.330  46.190  71.230  1.00  0.00            
ATOM   1260  C1A POP J  10      70.910  47.050  72.580  1.00  0.00            
ATOM   1261 1HA1 POP J  10      70.440  46.150  72.980  1.00  0.00            
ATOM   1262 2HA1 POP J  10      70.130  47.810  72.650  1.00  0.00            
ATOM   1263  C81 POP J  10      71.990  47.330  73.530  1.00  0.00            
ATOM   1264  O81 POP J  10      72.410  48.500  73.610  1.00  0.00            
ATOM   1265  O71 POP J  10      72.750  46.300  73.970  1.00  0.00            
ATOM   1266  C7  POP J  10      73.830  46.560  74.950  1.00  0.00            
ATOM   1267  C6  POP J  10      73.280  47.140  76.210  1.00  0.00            
ATOM   1268  O4P POP J  10      72.240  46.370  76.770  1.00  0.00            
ATOM   1269  P   POP J  10      71.350  47.040  77.880  1.00  0.00            
ATOM   1270  O2P POP J  10      72.260  47.620  78.950  1.00  0.00            
ATOM   1271  O3P POP J  10      70.530  45.970  78.560  1.00  0.00            
ATOM   1272  O1P POP J  10      70.510  48.090  76.930  1.00  0.00            
ATOM   1273  C5  POP J  10      70.580  49.530  77.210  1.00  0.00            
ATOM   1274  C4  POP J  10      70.770  50.300  75.870  1.00  0.00            
ATOM   1275  N   POP J  10      70.680  51.840  76.110  1.00  0.00            
ATOM   1276  C1  POP J  10      71.470  52.260  77.300  1.00  0.00            
ATOM   1277  H11 POP J  10      70.930  51.980  78.200  1.00  0.00            
ATOM   1278  H12 POP J  10      72.470  51.810  77.300  1.00  0.00            
ATOM   1279  H13 POP J  10      71.660  53.330  77.260  1.00  0.00            
ATOM   1280  C2  POP J  10      69.210  52.220  76.310  1.00  0.00            
ATOM   1281  H21 POP J  10      68.980  53.030  75.620  1.00  0.00            
ATOM   1282  H22 POP J  10      68.450  51.440  76.270  1.00  0.00            
ATOM   1283  H23 POP J  10      69.160  52.630  77.320  1.00  0.00            
ATOM   1284  C3  POP J  10      71.220  52.540  74.830  1.00  0.00            
ATOM   1285  H31 POP J  10      70.640  52.320  73.930  1.00  0.00            
ATOM   1286  H32 POP J  10      71.270  53.630  74.870  1.00  0.00            
ATOM   1287  H33 POP J  10      72.230  52.160  74.620  1.00  0.00            
ATOM   1288  H41 POP J  10      71.750  50.070  75.450  1.00  0.00            
ATOM   1289  H42 POP J  10      70.090  50.060  75.050  1.00  0.00            
ATOM   1290  H51 POP J  10      71.440  49.720  77.860  1.00  0.00            
ATOM   1291  H52 POP J  10      69.680  49.840  77.740  1.00  0.00            
ATOM   1292  H61 POP J  10      72.860  48.140  76.060  1.00  0.00            
ATOM   1293  H62 POP J  10      74.080  47.170  76.950  1.00  0.00            
ATOM   1294  H7  POP J  10      74.590  47.220  74.540  1.00  0.00            
ATOM   1295  C72 POP J  10      74.690  45.280  75.220  1.00  0.00            
ATOM   1296 1H72 POP J  10      75.450  45.470  75.980  1.00  0.00            
ATOM   1297 2H72 POP J  10      74.070  44.430  75.530  1.00  0.00            
ATOM   1298  O72 POP J  10      75.360  44.880  73.980  1.00  0.00            
ATOM   1299  C82 POP J  10      76.280  43.870  74.120  1.00  0.00            
ATOM   1300  O82 POP J  10      76.980  43.660  75.160  1.00  0.00            
ATOM   1301  C2A POP J  10      76.180  42.650  73.220  1.00  0.00            
ATOM   1302 1HA2 POP J  10      76.000  41.820  73.890  1.00  0.00            
ATOM   1303 2HA2 POP J  10      75.310  42.780  72.580  1.00  0.00            
ATOM   1304  C2B POP J  10      77.340  42.460  72.260  1.00  0.00            
ATOM   1305 1HB2 POP J  10      77.590  43.340  71.660  1.00  0.00            
ATOM   1306 2HB2 POP J  10      78.260  42.300  72.820  1.00  0.00            
ATOM   1307  C2C POP J  10      77.370  41.240  71.260  1.00  0.00            
ATOM   1308 1HC2 POP J  10      77.640  40.350  71.830  1.00  0.00            
ATOM   1309 2HC2 POP J  10      76.390  41.130  70.810  1.00  0.00            
ATOM   1310  C2D POP J  10      78.410  41.390  70.130  1.00  0.00            
ATOM   1311 1HD2 POP J  10      78.140  42.270  69.550  1.00  0.00            
ATOM   1312 2HD2 POP J  10      79.410  41.560  70.540  1.00  0.00            
ATOM   1313  C2E POP J  10      78.260  40.120  69.280  1.00  0.00            
ATOM   1314 1HE2 POP J  10      78.170  39.230  69.900  1.00  0.00            
ATOM   1315 2HE2 POP J  10      77.400  40.190  68.610  1.00  0.00            
ATOM   1316  C2F POP J  10      79.530  39.830  68.340  1.00  0.00            
ATOM   1317 1HF2 POP J  10      79.690  40.740  67.750  1.00  0.00            
ATOM   1318 2HF2 POP J  10      80.470  39.620  68.850  1.00  0.00            
ATOM   1319  C2G POP J  10      79.220  38.620  67.440  1.00  0.00            
ATOM   1320 1HG2 POP J  10      79.480  37.690  67.950  1.00  0.00            
ATOM   1321 2HG2 POP J  10      78.160  38.520  67.220  1.00  0.00            
ATOM   1322  C2H POP J  10      80.110  38.680  66.170  1.00  0.00            
ATOM   1323 1HH2 POP J  10      79.830  39.510  65.530  1.00  0.00            
ATOM   1324 2HH2 POP J  10      81.160  38.760  66.460  1.00  0.00            
ATOM   1325  C2I POP J  10      79.940  37.400  65.310  1.00  0.00            
ATOM   1326 1HI2 POP J  10      80.320  36.640  66.000  1.00  0.00            
ATOM   1327 2HI2 POP J  10      78.890  37.290  65.060  1.00  0.00            
ATOM   1328  C2J POP J  10      80.640  37.560  63.940  1.00  0.00            
ATOM   1329 1HJ2 POP J  10      80.150  38.350  63.370  1.00  0.00            
ATOM   1330 2HJ2 POP J  10      81.680  37.730  64.220  1.00  0.00            
ATOM   1331  C2K POP J  10      80.610  36.330  63.000  1.00  0.00            
ATOM   1332 1HK2 POP J  10      81.000  35.460  63.520  1.00  0.00            
ATOM   1333 2HK2 POP J  10      79.620  35.940  62.750  1.00  0.00            
ATOM   1334  C2L POP J  10      81.250  36.510  61.590  1.00  0.00            
ATOM   1335 1HL2 POP J  10      80.830  35.700  60.990  1.00  0.00            
ATOM   1336 2HL2 POP J  10      80.980  37.470  61.160  1.00  0.00            
ATOM   1337  C2M POP J  10      82.790  36.330  61.650  1.00  0.00            
ATOM   1338 1HM2 POP J  10      83.230  37.060  62.330  1.00  0.00            
ATOM   1339 2HM2 POP J  10      83.090  35.350  62.030  1.00  0.00            
ATOM   1340  C2N POP J  10      83.500  36.590  60.260  1.00  0.00            
ATOM   1341 1HN2 POP J  10      83.290  35.680  59.680  1.00  0.00            
ATOM   1342 2HN2 POP J  10      83.020  37.320  59.610  1.00  0.00            
ATOM   1343  C2T POP J  10      85.010  36.920  60.340  1.00  0.00            
ATOM   1344 1HT2 POP J  10      85.550  35.970  60.380  1.00  0.00            
ATOM   1345 2HT2 POP J  10      85.410  37.430  59.460  1.00  0.00            
ATOM   1346 3HT2 POP J  10      85.290  37.520  61.210  1.00  0.00            
ATOM   1347  C1T POP K  11     108.390  44.810  54.760  1.00  0.00            
ATOM   1348 1HT1 POP K  11     108.520  44.240  55.690  1.00  0.00            
ATOM   1349 2HT1 POP K  11     108.350  45.860  55.040  1.00  0.00            
ATOM   1350 3HT1 POP K  11     107.450  44.490  54.290  1.00  0.00            
ATOM   1351  C1N POP K  11     109.640  44.730  53.910  1.00  0.00            
ATOM   1352 1HN1 POP K  11     109.980  43.700  53.800  1.00  0.00            
ATOM   1353 2HN1 POP K  11     110.420  45.280  54.440  1.00  0.00            
ATOM   1354  C1M POP K  11     109.380  45.310  52.490  1.00  0.00            
ATOM   1355 1HM1 POP K  11     108.520  44.840  52.010  1.00  0.00            
ATOM   1356 2HM1 POP K  11     110.230  45.020  51.860  1.00  0.00            
ATOM   1357  C1L POP K  11     109.260  46.810  52.500  1.00  0.00            
ATOM   1358 1HL1 POP K  11     110.160  47.280  52.910  1.00  0.00            
ATOM   1359 2HL1 POP K  11     108.410  47.080  53.130  1.00  0.00            
ATOM   1360  C1K POP K  11     109.020  47.360  51.080  1.00  0.00            
ATOM   1361 1HK1 POP K  11     108.050  47.030  50.710  1.00  0.00            
ATOM   1362 2HK1 POP K  11     109.790  46.990  50.400  1.00  0.00            
ATOM   1363  C1J POP K  11     109.210  48.860  51.060  1.00  0.00            
ATOM   1364 1HJ1 POP K  11     110.160  49.180  51.490  1.00  0.00            
ATOM   1365 2HJ1 POP K  11     108.420  49.310  51.670  1.00  0.00            
ATOM   1366  C1I POP K  11     109.110  49.400  49.510  1.00  0.00            
ATOM   1367 1HI1 POP K  11     108.130  49.170  49.100  1.00  0.00            
ATOM   1368 2HI1 POP K  11     109.820  48.830  48.900  1.00  0.00            
ATOM   1369  C1H POP K  11     109.130  50.950  49.440  1.00  0.00            
ATOM   1370 1HH1 POP K  11     108.560  51.360  50.280  1.00  0.00            
ATOM   1371 2HH1 POP K  11     108.640  51.300  48.530  1.00  0.00            
ATOM   1372  CZ2 POP K  11     110.520  51.530  49.480  1.00  0.00            
ATOM   1373  HZ2 POP K  11     110.950  51.550  50.480  1.00  0.00            
ATOM   1374  CZ1 POP K  11     111.310  51.940  48.480  1.00  0.00            
ATOM   1375  HZ1 POP K  11     112.330  52.190  48.760  1.00  0.00            
ATOM   1376  C1G POP K  11     110.970  52.050  47.060  1.00  0.00            
ATOM   1377 1HG1 POP K  11     110.820  53.100  46.800  1.00  0.00            
ATOM   1378 2HG1 POP K  11     110.100  51.440  46.810  1.00  0.00            
ATOM   1379  C1F POP K  11     112.070  51.390  46.210  1.00  0.00            
ATOM   1380 1HF1 POP K  11     112.170  50.330  46.430  1.00  0.00            
ATOM   1381 2HF1 POP K  11     113.030  51.770  46.580  1.00  0.00            
ATOM   1382  C1E POP K  11     111.950  51.700  44.720  1.00  0.00            
ATOM   1383 1HE1 POP K  11     112.840  51.320  44.200  1.00  0.00            
ATOM   1384 2HE1 POP K  11     112.000  52.770  44.500  1.00  0.00            
ATOM   1385  C1D POP K  11     110.690  51.040  44.180  1.00  0.00            
ATOM   1386 1HD1 POP K  11     109.910  51.800  44.240  1.00  0.00            
ATOM   1387 2HD1 POP K  11     110.410  50.140  44.710  1.00  0.00            
ATOM   1388  C1C POP K  11     110.980  50.560  42.770  1.00  0.00            
ATOM   1389 1HC1 POP K  11     111.790  49.830  42.790  1.00  0.00            
ATOM   1390 2HC1 POP K  11     111.310  51.440  42.200  1.00  0.00            
ATOM   1391  C1B POP K  11     109.650  50.040  42.180  1.00  0.00            
ATOM   1392 1HB1 POP K  11     108.900  50.800  42.410  1.00  0.00            
ATOM   1393 2HB1 POP K  11     109.420  49.080  42.630  1.00  0.00            
ATOM   1394  C1A POP K  11     109.740  49.960  40.700  1.00  0.00            
ATOM   1395 1HA1 POP K  11     110.640  49.370  40.470  1.00  0.00            
ATOM   1396 2HA1 POP K  11     109.840  51.000  40.390  1.00  0.00            
ATOM   1397  C81 POP K  11     108.620  49.280  39.980  1.00  0.00            
ATOM   1398  O81 POP K  11     107.530  49.880  39.700  1.00  0.00            
ATOM   1399  O71 POP K  11     108.680  47.910  39.820  1.00  0.00            
ATOM   1400  C7  POP K  11     107.520  47.270  39.120  1.00  0.00            
ATOM   1401  C6  POP K  11     107.650  47.490  37.600  1.00  0.00            
ATOM   1402  O4P POP K  11     108.800  46.880  36.980  1.00  0.00            
ATOM   1403  P   POP K  11     109.290  47.170  35.420  1.00  0.00            
ATOM   1404  O2P POP K  11     110.640  46.650  35.070  1.00  0.00            
ATOM   1405  O3P POP K  11     109.590  48.600  35.170  1.00  0.00            
ATOM   1406  O1P POP K  11     108.040  46.790  34.570  1.00  0.00            
ATOM   1407  C5  POP K  11     107.330  45.540  34.610  1.00  0.00            
ATOM   1408  C4  POP K  11     106.740  45.330  33.190  1.00  0.00            
ATOM   1409  N   POP K  11     105.710  44.120  33.280  1.00  0.00            
ATOM   1410  C1  POP K  11     106.290  42.880  33.850  1.00  0.00            
ATOM   1411  H11 POP K  11     106.610  43.120  34.860  1.00  0.00            
ATOM   1412  H12 POP K  11     105.420  42.230  33.890  1.00  0.00            
ATOM   1413  H13 POP K  11     107.130  42.490  33.280  1.00  0.00            
ATOM   1414  C2  POP K  11     105.210  43.850  31.800  1.00  0.00            
ATOM   1415  H21 POP K  11     105.950  43.340  31.180  1.00  0.00            
ATOM   1416  H22 POP K  11     104.360  43.170  31.820  1.00  0.00            
ATOM   1417  H23 POP K  11     104.960  44.860  31.480  1.00  0.00            
ATOM   1418  C3  POP K  11     104.520  44.440  34.170  1.00  0.00            
ATOM   1419  H31 POP K  11     103.920  45.120  33.560  1.00  0.00            
ATOM   1420  H32 POP K  11     103.950  43.570  34.480  1.00  0.00            
ATOM   1421  H33 POP K  11     104.810  45.060  35.020  1.00  0.00            
ATOM   1422  H41 POP K  11     106.200  46.160  32.740  1.00  0.00            
ATOM   1423  H42 POP K  11     107.500  45.000  32.480  1.00  0.00            
ATOM   1424  H51 POP K  11     106.600  45.610  35.420  1.00  0.00            
ATOM   1425  H52 POP K  11     108.020  44.720  34.810  1.00  0.00            
ATOM   1426  H61 POP K  11     107.570  48.540  37.280  1.00  0.00            
ATOM   1427  H62 POP K  11     106.760  47.100  37.100  1.00  0.00            
ATOM   1428  H7  POP K  11     106.600  47.620  39.600  1.00  0.00            
ATOM   1429  C72 POP K  11     107.510  45.740  39.270  1.00  0.00            
ATOM   1430 1H72 POP K  11     106.960  45.320  38.430  1.00  0.00            
ATOM   1431 2H72 POP K  11     108.550  45.400  39.200  1.00  0.00            
ATOM   1432  O72 POP K  11     106.830  45.260  40.470  1.00  0.00            
ATOM   1433  C82 POP K  11     107.130  44.030  40.850  1.00  0.00            
ATOM   1434  O82 POP K  11     107.060  43.130  40.000  1.00  0.00            
ATOM   1435  C2A POP K  11     106.470  43.730  42.120  1.00  0.00            
ATOM   1436 1HA2 POP K  11     105.790  44.530  42.440  1.00  0.00            
ATOM   1437 2HA2 POP K  11     105.800  42.890  41.970  1.00  0.00            
ATOM   1438  C2B POP K  11     107.350  43.390  43.270  1.00  0.00            
ATOM   1439 1HB2 POP K  11     107.950  44.270  43.530  1.00  0.00            
ATOM   1440 2HB2 POP K  11     106.760  43.040  44.120  1.00  0.00            
ATOM   1441  C2C POP K  11     108.460  42.360  42.910  1.00  0.00            
ATOM   1442 1HC2 POP K  11     108.190  41.360  42.570  1.00  0.00            
ATOM   1443 2HC2 POP K  11     109.090  42.860  42.160  1.00  0.00            
ATOM   1444  C2D POP K  11     109.370  42.220  44.120  1.00  0.00            
ATOM   1445 1HD2 POP K  11     109.760  43.230  44.300  1.00  0.00            
ATOM   1446 2HD2 POP K  11     108.910  41.740  44.980  1.00  0.00            
ATOM   1447  C2E POP K  11     110.560  41.310  43.700  1.00  0.00            
ATOM   1448 1HE2 POP K  11     110.140  40.350  43.380  1.00  0.00            
ATOM   1449 2HE2 POP K  11     111.110  41.660  42.830  1.00  0.00            
ATOM   1450  C2F POP K  11     111.680  41.070  44.690  1.00  0.00            
ATOM   1451 1HF2 POP K  11     111.240  40.530  45.540  1.00  0.00            
ATOM   1452 2HF2 POP K  11     112.440  40.490  44.160  1.00  0.00            
ATOM   1453  C2G POP K  11     112.380  42.390  45.130  1.00  0.00            
ATOM   1454 1HG2 POP K  11     112.840  42.830  44.250  1.00  0.00            
ATOM   1455 2HG2 POP K  11     111.650  43.150  45.440  1.00  0.00            
ATOM   1456  C2H POP K  11     113.500  42.140  46.140  1.00  0.00            
ATOM   1457 1HH2 POP K  11     113.020  41.510  46.890  1.00  0.00            
ATOM   1458 2HH2 POP K  11     114.310  41.490  45.800  1.00  0.00            
ATOM   1459  C2I POP K  11     114.140  43.390  46.740  1.00  0.00            
ATOM   1460 1HI2 POP K  11     114.970  43.070  47.370  1.00  0.00            
ATOM   1461 2HI2 POP K  11     114.590  44.000  45.960  1.00  0.00            
ATOM   1462  C2J POP K  11     113.100  44.250  47.450  1.00  0.00            
ATOM   1463 1HJ2 POP K  11     112.550  44.860  46.740  1.00  0.00            
ATOM   1464 2HJ2 POP K  11     112.320  43.640  47.910  1.00  0.00            
ATOM   1465  C2K POP K  11     113.810  45.140  48.620  1.00  0.00            
ATOM   1466 1HK2 POP K  11     114.290  44.590  49.430  1.00  0.00            
ATOM   1467 2HK2 POP K  11     114.560  45.660  48.020  1.00  0.00            
ATOM   1468  C2L POP K  11     112.790  46.090  49.250  1.00  0.00            
ATOM   1469 1HL2 POP K  11     112.210  46.430  48.390  1.00  0.00            
ATOM   1470 2HL2 POP K  11     112.130  45.540  49.920  1.00  0.00            
ATOM   1471  C2M POP K  11     113.410  47.370  49.970  1.00  0.00            
ATOM   1472 1HM2 POP K  11     112.580  47.840  50.500  1.00  0.00            
ATOM   1473 2HM2 POP K  11     114.140  47.050  50.710  1.00  0.00            
ATOM   1474  C2N POP K  11     114.020  48.340  49.000  1.00  0.00            
ATOM   1475 1HN2 POP K  11     115.100  48.190  48.970  1.00  0.00            
ATOM   1476 2HN2 POP K  11     113.610  48.270  47.990  1.00  0.00            
ATOM   1477  C2T POP K  11     113.830  49.800  49.480  1.00  0.00            
ATOM   1478 1HT2 POP K  11     112.810  50.070  49.730  1.00  0.00            
ATOM   1479 2HT2 POP K  11     114.340  50.060  50.410  1.00  0.00            
ATOM   1480 3HT2 POP K  11     114.200  50.490  48.720  1.00  0.00            
ATOM   1481  C1T POP L  12      53.480 132.100  70.790  1.00  0.00            
ATOM   1482 1HT1 POP L  12      53.410 132.350  71.850  1.00  0.00            
ATOM   1483 2HT1 POP L  12      53.760 131.060  70.590  1.00  0.00            
ATOM   1484 3HT1 POP L  12      54.330 132.650  70.390  1.00  0.00            
ATOM   1485  C1N POP L  12      52.040 132.360  70.240  1.00  0.00            
ATOM   1486 1HN1 POP L  12      51.730 133.370  70.520  1.00  0.00            
ATOM   1487 2HN1 POP L  12      51.420 131.650  70.790  1.00  0.00            
ATOM   1488  C1M POP L  12      51.950 132.160  68.690  1.00  0.00            
ATOM   1489 1HM1 POP L  12      50.880 132.170  68.480  1.00  0.00            
ATOM   1490 2HM1 POP L  12      52.370 131.180  68.420  1.00  0.00            
ATOM   1491  C1L POP L  12      52.580 133.250  67.790  1.00  0.00            
ATOM   1492 1HL1 POP L  12      53.630 133.410  68.060  1.00  0.00            
ATOM   1493 2HL1 POP L  12      52.030 134.160  68.010  1.00  0.00            
ATOM   1494  C1K POP L  12      52.540 132.850  66.370  1.00  0.00            
ATOM   1495 1HK1 POP L  12      53.060 131.890  66.300  1.00  0.00            
ATOM   1496 2HK1 POP L  12      53.030 133.570  65.710  1.00  0.00            
ATOM   1497  C1J POP L  12      51.050 132.760  65.850  1.00  0.00            
ATOM   1498 1HJ1 POP L  12      50.600 133.680  66.230  1.00  0.00            
ATOM   1499 2HJ1 POP L  12      50.610 131.870  66.300  1.00  0.00            
ATOM   1500  C1I POP L  12      50.920 132.720  64.280  1.00  0.00            
ATOM   1501 1HI1 POP L  12      51.360 131.840  63.790  1.00  0.00            
ATOM   1502 2HI1 POP L  12      51.480 133.560  63.880  1.00  0.00            
ATOM   1503  C1H POP L  12      49.390 132.820  63.790  1.00  0.00            
ATOM   1504 1HH1 POP L  12      48.930 131.830  63.770  1.00  0.00            
ATOM   1505 2HH1 POP L  12      49.470 133.190  62.770  1.00  0.00            
ATOM   1506  CZ2 POP L  12      48.550 133.770  64.470  1.00  0.00            
ATOM   1507  HZ2 POP L  12      48.350 134.640  63.850  1.00  0.00            
ATOM   1508  CZ1 POP L  12      47.870 133.620  65.620  1.00  0.00            
ATOM   1509  HZ1 POP L  12      47.140 134.390  65.830  1.00  0.00            
ATOM   1510  C1G POP L  12      47.740 132.390  66.500  1.00  0.00            
ATOM   1511 1HG1 POP L  12      48.310 132.590  67.410  1.00  0.00            
ATOM   1512 2HG1 POP L  12      48.080 131.510  65.950  1.00  0.00            
ATOM   1513  C1F POP L  12      46.320 131.960  66.860  1.00  0.00            
ATOM   1514 1HF1 POP L  12      45.720 131.950  65.950  1.00  0.00            
ATOM   1515 2HF1 POP L  12      45.890 132.680  67.560  1.00  0.00            
ATOM   1516  C1E POP L  12      46.300 130.550  67.490  1.00  0.00            
ATOM   1517 1HE1 POP L  12      46.990 129.890  66.970  1.00  0.00            
ATOM   1518 2HE1 POP L  12      45.340 130.030  67.480  1.00  0.00            
ATOM   1519  C1D POP L  12      46.820 130.590  69.020  1.00  0.00            
ATOM   1520 1HD1 POP L  12      45.960 131.000  69.560  1.00  0.00            
ATOM   1521 2HD1 POP L  12      47.600 131.340  69.130  1.00  0.00            
ATOM   1522  C1C POP L  12      47.140 129.190  69.580  1.00  0.00            
ATOM   1523 1HC1 POP L  12      47.950 128.790  68.960  1.00  0.00            
ATOM   1524 2HC1 POP L  12      46.300 128.500  69.530  1.00  0.00            
ATOM   1525  C1B POP L  12      47.850 129.070  70.970  1.00  0.00            
ATOM   1526 1HB1 POP L  12      47.830 128.030  71.310  1.00  0.00            
ATOM   1527 2HB1 POP L  12      47.220 129.530  71.730  1.00  0.00            
ATOM   1528  C1A POP L  12      49.280 129.710  71.030  1.00  0.00            
ATOM   1529 1HA1 POP L  12      49.310 130.750  70.680  1.00  0.00            
ATOM   1530 2HA1 POP L  12      49.900 129.230  70.270  1.00  0.00            
ATOM   1531  C81 POP L  12      49.980 129.610  72.400  1.00  0.00            
ATOM   1532  O81 POP L  12      50.000 130.700  73.080  1.00  0.00            
ATOM   1533  O71 POP L  12      51.250 129.250  72.270  1.00  0.00            
ATOM   1534  C7  POP L  12      51.720 128.710  73.540  1.00  0.00            
ATOM   1535  C6  POP L  12      51.110 127.290  73.610  1.00  0.00            
ATOM   1536  O4P POP L  12      49.670 127.230  73.990  1.00  0.00            
ATOM   1537  P   POP L  12      49.020 125.840  74.080  1.00  0.00            
ATOM   1538  O2P POP L  12      49.680 124.720  74.790  1.00  0.00            
ATOM   1539  O3P POP L  12      48.740 125.390  72.650  1.00  0.00            
ATOM   1540  O1P POP L  12      47.700 126.400  74.830  1.00  0.00            
ATOM   1541  C5  POP L  12      46.630 125.470  75.290  1.00  0.00            
ATOM   1542  C4  POP L  12      47.160 124.610  76.540  1.00  0.00            
ATOM   1543  N   POP L  12      46.340 123.370  76.820  1.00  0.00            
ATOM   1544  C1  POP L  12      46.780 122.570  78.060  1.00  0.00            
ATOM   1545  H11 POP L  12      46.300 121.590  78.080  1.00  0.00            
ATOM   1546  H12 POP L  12      47.850 122.390  77.980  1.00  0.00            
ATOM   1547  H13 POP L  12      46.450 123.200  78.880  1.00  0.00            
ATOM   1548  C2  POP L  12      46.290 122.450  75.630  1.00  0.00            
ATOM   1549  H21 POP L  12      45.720 122.900  74.820  1.00  0.00            
ATOM   1550  H22 POP L  12      47.300 122.390  75.230  1.00  0.00            
ATOM   1551  H23 POP L  12      45.950 121.430  75.820  1.00  0.00            
ATOM   1552  C3  POP L  12      44.870 123.720  77.100  1.00  0.00            
ATOM   1553  H31 POP L  12      44.300 122.800  77.220  1.00  0.00            
ATOM   1554  H32 POP L  12      44.890 124.370  77.980  1.00  0.00            
ATOM   1555  H33 POP L  12      44.340 124.210  76.280  1.00  0.00            
ATOM   1556  H41 POP L  12      48.180 124.330  76.290  1.00  0.00            
ATOM   1557  H42 POP L  12      47.140 125.110  77.510  1.00  0.00            
ATOM   1558  H51 POP L  12      46.440 124.850  74.400  1.00  0.00            
ATOM   1559  H52 POP L  12      45.700 125.920  75.630  1.00  0.00            
ATOM   1560  H61 POP L  12      51.710 126.710  74.320  1.00  0.00            
ATOM   1561  H62 POP L  12      51.250 126.870  72.610  1.00  0.00            
ATOM   1562  H7  POP L  12      51.500 129.270  74.450  1.00  0.00            
ATOM   1563  C72 POP L  12      53.270 128.700  73.540  1.00  0.00            
ATOM   1564 1H72 POP L  12      53.670 129.570  73.030  1.00  0.00            
ATOM   1565 2H72 POP L  12      53.550 128.990  74.560  1.00  0.00            
ATOM   1566  O72 POP L  12      53.860 127.470  73.110  1.00  0.00            
ATOM   1567  C82 POP L  12      55.200 127.270  73.270  1.00  0.00            
ATOM   1568  O82 POP L  12      55.850 128.260  73.770  1.00  0.00            
ATOM   1569  C2A POP L  12      55.790 126.190  72.410  1.00  0.00            
ATOM   1570 1HA2 POP L  12      56.510 125.640  73.030  1.00  0.00            
ATOM   1571 2HA2 POP L  12      55.090 125.400  72.130  1.00  0.00            
ATOM   1572  C2B POP L  12      56.570 126.650  71.090  1.00  0.00            
ATOM   1573 1HB2 POP L  12      57.470 127.200  71.360  1.00  0.00            
ATOM   1574 2HB2 POP L  12      56.800 125.800  70.440  1.00  0.00            
ATOM   1575  C2C POP L  12      55.800 127.780  70.370  1.00  0.00            
ATOM   1576 1HC2 POP L  12      54.810 127.340  70.230  1.00  0.00            
ATOM   1577 2HC2 POP L  12      55.710 128.540  71.140  1.00  0.00            
ATOM   1578  C2D POP L  12      56.560 128.220  69.130  1.00  0.00            
ATOM   1579 1HD2 POP L  12      57.620 128.450  69.290  1.00  0.00            
ATOM   1580 2HD2 POP L  12      56.630 127.450  68.370  1.00  0.00            
ATOM   1581  C2E POP L  12      55.910 129.440  68.480  1.00  0.00            
ATOM   1582 1HE2 POP L  12      54.900 129.160  68.190  1.00  0.00            
ATOM   1583 2HE2 POP L  12      55.850 130.240  69.230  1.00  0.00            
ATOM   1584  C2F POP L  12      56.680 129.820  67.210  1.00  0.00            
ATOM   1585 1HF2 POP L  12      57.690 130.060  67.560  1.00  0.00            
ATOM   1586 2HF2 POP L  12      56.870 128.940  66.600  1.00  0.00            
ATOM   1587  C2G POP L  12      55.970 130.920  66.450  1.00  0.00            
ATOM   1588 1HG2 POP L  12      55.010 130.530  66.080  1.00  0.00            
ATOM   1589 2HG2 POP L  12      55.780 131.720  67.170  1.00  0.00            
ATOM   1590  C2H POP L  12      56.760 131.430  65.210  1.00  0.00            
ATOM   1591 1HH2 POP L  12      57.460 132.180  65.600  1.00  0.00            
ATOM   1592 2HH2 POP L  12      57.400 130.620  64.840  1.00  0.00            
ATOM   1593  C2I POP L  12      55.870 131.960  64.110  1.00  0.00            
ATOM   1594 1HI2 POP L  12      55.520 131.060  63.580  1.00  0.00            
ATOM   1595 2HI2 POP L  12      55.010 132.550  64.420  1.00  0.00            
ATOM   1596  C2J POP L  12      56.800 132.760  63.110  1.00  0.00            
ATOM   1597 1HJ2 POP L  12      57.280 133.640  63.560  1.00  0.00            
ATOM   1598 2HJ2 POP L  12      57.540 132.070  62.700  1.00  0.00            
ATOM   1599  C2K POP L  12      55.890 133.240  61.980  1.00  0.00            
ATOM   1600 1HK2 POP L  12      55.180 132.490  61.620  1.00  0.00            
ATOM   1601 2HK2 POP L  12      55.160 133.940  62.390  1.00  0.00            
ATOM   1602  C2L POP L  12      56.710 133.960  60.880  1.00  0.00            
ATOM   1603 1HL2 POP L  12      56.070 134.280  60.050  1.00  0.00            
ATOM   1604 2HL2 POP L  12      57.150 134.890  61.240  1.00  0.00            
ATOM   1605  C2M POP L  12      57.740 133.060  60.280  1.00  0.00            
ATOM   1606 1HM2 POP L  12      58.690 132.860  60.780  1.00  0.00            
ATOM   1607 2HM2 POP L  12      57.330 132.080  60.020  1.00  0.00            
ATOM   1608  C2N POP L  12      58.220 133.620  59.000  1.00  0.00            
ATOM   1609 1HN2 POP L  12      58.370 134.700  59.050  1.00  0.00            
ATOM   1610 2HN2 POP L  12      59.250 133.260  58.910  1.00  0.00            
ATOM   1611  C2T POP L  12      57.360 133.330  57.730  1.00  0.00            
ATOM   1612 1HT2 POP L  12      56.320 133.670  57.720  1.00  0.00            
ATOM   1613 2HT2 POP L  12      57.710 133.780  56.790  1.00  0.00            
ATOM   1614 3HT2 POP L  12      57.440 132.250  57.580  1.00  0.00            
ATOM   1615  C1T POP M  13      25.390  37.370  53.090  1.00  0.00            
ATOM   1616 1HT1 POP M  13      25.060  38.370  52.800  1.00  0.00            
ATOM   1617 2HT1 POP M  13      26.470  37.490  53.110  1.00  0.00            
ATOM   1618 3HT1 POP M  13      25.160  36.590  52.360  1.00  0.00            
ATOM   1619  C1N POP M  13      24.830  36.990  54.440  1.00  0.00            
ATOM   1620 1HN1 POP M  13      25.130  35.980  54.730  1.00  0.00            
ATOM   1621 2HN1 POP M  13      23.740  36.900  54.330  1.00  0.00            
ATOM   1622  C1M POP M  13      25.060  38.110  55.440  1.00  0.00            
ATOM   1623 1HM1 POP M  13      24.810  39.110  55.080  1.00  0.00            
ATOM   1624 2HM1 POP M  13      26.080  38.160  55.840  1.00  0.00            
ATOM   1625  C1L POP M  13      24.180  37.800  56.730  1.00  0.00            
ATOM   1626 1HL1 POP M  13      24.330  36.800  57.140  1.00  0.00            
ATOM   1627 2HL1 POP M  13      23.090  37.770  56.590  1.00  0.00            
ATOM   1628  C1K POP M  13      24.420  38.890  57.750  1.00  0.00            
ATOM   1629 1HK1 POP M  13      24.210  39.850  57.280  1.00  0.00            
ATOM   1630 2HK1 POP M  13      25.420  38.790  58.180  1.00  0.00            
ATOM   1631  C1J POP M  13      23.440  38.570  58.970  1.00  0.00            
ATOM   1632 1HJ1 POP M  13      23.460  37.480  59.090  1.00  0.00            
ATOM   1633 2HJ1 POP M  13      22.400  38.840  58.780  1.00  0.00            
ATOM   1634  C1I POP M  13      24.000  39.350  60.180  1.00  0.00            
ATOM   1635 1HI1 POP M  13      24.170  40.350  59.780  1.00  0.00            
ATOM   1636 2HI1 POP M  13      24.980  38.930  60.440  1.00  0.00            
ATOM   1637  C1H POP M  13      23.080  39.310  61.390  1.00  0.00            
ATOM   1638 1HH1 POP M  13      22.030  39.530  61.160  1.00  0.00            
ATOM   1639 2HH1 POP M  13      23.430  40.040  62.120  1.00  0.00            
ATOM   1640  CZ2 POP M  13      23.040  37.960  62.170  1.00  0.00            
ATOM   1641  HZ2 POP M  13      22.710  37.100  61.600  1.00  0.00            
ATOM   1642  CZ1 POP M  13      23.420  37.770  63.440  1.00  0.00            
ATOM   1643  HZ1 POP M  13      23.240  36.760  63.800  1.00  0.00            
ATOM   1644  C1G POP M  13      23.850  38.740  64.500  1.00  0.00            
ATOM   1645 1HG1 POP M  13      24.210  39.670  64.060  1.00  0.00            
ATOM   1646 2HG1 POP M  13      24.690  38.410  65.110  1.00  0.00            
ATOM   1647  C1F POP M  13      22.650  39.080  65.400  1.00  0.00            
ATOM   1648 1HF1 POP M  13      22.220  38.140  65.740  1.00  0.00            
ATOM   1649 2HF1 POP M  13      22.040  39.750  64.800  1.00  0.00            
ATOM   1650  C1E POP M  13      23.120  39.870  66.710  1.00  0.00            
ATOM   1651 1HE1 POP M  13      23.640  40.780  66.420  1.00  0.00            
ATOM   1652 2HE1 POP M  13      23.850  39.230  67.220  1.00  0.00            
ATOM   1653  C1D POP M  13      21.890  40.190  67.580  1.00  0.00            
ATOM   1654 1HD1 POP M  13      21.260  39.330  67.810  1.00  0.00            
ATOM   1655 2HD1 POP M  13      21.190  40.870  67.080  1.00  0.00            
ATOM   1656  C1C POP M  13      22.410  40.850  68.900  1.00  0.00            
ATOM   1657 1HC1 POP M  13      23.180  41.590  68.670  1.00  0.00            
ATOM   1658 2HC1 POP M  13      23.000  40.110  69.460  1.00  0.00            
ATOM   1659  C1B POP M  13      21.200  41.450  69.680  1.00  0.00            
ATOM   1660 1HB1 POP M  13      20.340  40.770  69.620  1.00  0.00            
ATOM   1661 2HB1 POP M  13      20.860  42.400  69.270  1.00  0.00            
ATOM   1662  C1A POP M  13      21.700  41.700  71.120  1.00  0.00            
ATOM   1663 1HA1 POP M  13      22.050  40.810  71.640  1.00  0.00            
ATOM   1664 2HA1 POP M  13      22.600  42.320  71.130  1.00  0.00            
ATOM   1665  C81 POP M  13      20.660  42.420  71.930  1.00  0.00            
ATOM   1666  O81 POP M  13      20.430  43.620  71.660  1.00  0.00            
ATOM   1667  O71 POP M  13      19.480  41.710  72.220  1.00  0.00            
ATOM   1668  C7  POP M  13      19.560  40.810  73.370  1.00  0.00            
ATOM   1669  C6  POP M  13      19.580  41.630  74.700  1.00  0.00            
ATOM   1670  O4P POP M  13      20.870  42.200  75.090  1.00  0.00            
ATOM   1671  P   POP M  13      22.020  41.260  75.630  1.00  0.00            
ATOM   1672  O2P POP M  13      23.160  41.570  74.770  1.00  0.00            
ATOM   1673  O3P POP M  13      21.650  39.830  75.440  1.00  0.00            
ATOM   1674  O1P POP M  13      22.100  41.770  77.110  1.00  0.00            
ATOM   1675  C5  POP M  13      21.090  41.550  78.140  1.00  0.00            
ATOM   1676  C4  POP M  13      21.270  40.150  78.660  1.00  0.00            
ATOM   1677  N   POP M  13      20.140  39.680  79.650  1.00  0.00            
ATOM   1678  C1  POP M  13      19.870  40.610  80.860  1.00  0.00            
ATOM   1679  H11 POP M  13      19.700  41.620  80.510  1.00  0.00            
ATOM   1680  H12 POP M  13      18.980  40.260  81.380  1.00  0.00            
ATOM   1681  H13 POP M  13      20.700  40.740  81.560  1.00  0.00            
ATOM   1682  C2  POP M  13      20.410  38.130  80.000  1.00  0.00            
ATOM   1683  H21 POP M  13      21.330  37.960  80.550  1.00  0.00            
ATOM   1684  H22 POP M  13      19.600  37.640  80.550  1.00  0.00            
ATOM   1685  H23 POP M  13      20.370  37.580  79.060  1.00  0.00            
ATOM   1686  C3  POP M  13      18.790  39.610  78.900  1.00  0.00            
ATOM   1687  H31 POP M  13      18.690  38.750  78.230  1.00  0.00            
ATOM   1688  H32 POP M  13      17.950  39.450  79.580  1.00  0.00            
ATOM   1689  H33 POP M  13      18.640  40.530  78.320  1.00  0.00            
ATOM   1690  H41 POP M  13      21.280  39.470  77.810  1.00  0.00            
ATOM   1691  H42 POP M  13      22.230  40.150  79.190  1.00  0.00            
ATOM   1692  H51 POP M  13      20.150  41.600  77.570  1.00  0.00            
ATOM   1693  H52 POP M  13      21.140  42.270  78.950  1.00  0.00            
ATOM   1694  H61 POP M  13      19.190  41.030  75.520  1.00  0.00            
ATOM   1695  H62 POP M  13      18.820  42.420  74.630  1.00  0.00            
ATOM   1696  H7  POP M  13      20.490  40.260  73.260  1.00  0.00            
ATOM   1697  C72 POP M  13      18.290  39.980  73.300  1.00  0.00            
ATOM   1698 1H72 POP M  13      18.150  39.360  74.180  1.00  0.00            
ATOM   1699 2H72 POP M  13      17.380  40.590  73.230  1.00  0.00            
ATOM   1700  O72 POP M  13      18.280  39.180  72.130  1.00  0.00            
ATOM   1701  C82 POP M  13      17.680  37.970  72.440  1.00  0.00            
ATOM   1702  O82 POP M  13      16.390  37.990  72.460  1.00  0.00            
ATOM   1703  C2A POP M  13      18.250  36.810  71.660  1.00  0.00            
ATOM   1704 1HA2 POP M  13      19.180  36.540  72.180  1.00  0.00            
ATOM   1705 2HA2 POP M  13      17.680  35.880  71.770  1.00  0.00            
ATOM   1706  C2B POP M  13      18.500  37.090  70.160  1.00  0.00            
ATOM   1707 1HB2 POP M  13      17.550  37.350  69.690  1.00  0.00            
ATOM   1708 2HB2 POP M  13      18.990  38.030  69.920  1.00  0.00            
ATOM   1709  C2C POP M  13      19.150  35.840  69.530  1.00  0.00            
ATOM   1710 1HC2 POP M  13      19.930  35.420  70.170  1.00  0.00            
ATOM   1711 2HC2 POP M  13      18.440  35.010  69.590  1.00  0.00            
ATOM   1712  C2D POP M  13      19.730  36.110  68.100  1.00  0.00            
ATOM   1713 1HD2 POP M  13      19.060  36.630  67.400  1.00  0.00            
ATOM   1714 2HD2 POP M  13      20.670  36.650  68.240  1.00  0.00            
ATOM   1715  C2E POP M  13      20.110  34.760  67.640  1.00  0.00            
ATOM   1716 1HE2 POP M  13      20.950  34.350  68.210  1.00  0.00            
ATOM   1717 2HE2 POP M  13      19.350  33.990  67.770  1.00  0.00            
ATOM   1718  C2F POP M  13      20.560  34.720  66.200  1.00  0.00            
ATOM   1719 1HF2 POP M  13      19.920  35.150  65.440  1.00  0.00            
ATOM   1720 2HF2 POP M  13      21.450  35.360  66.200  1.00  0.00            
ATOM   1721  C2G POP M  13      20.870  33.250  65.870  1.00  0.00            
ATOM   1722 1HG2 POP M  13      21.600  32.980  66.640  1.00  0.00            
ATOM   1723 2HG2 POP M  13      19.940  32.680  65.960  1.00  0.00            
ATOM   1724  C2H POP M  13      21.580  33.190  64.530  1.00  0.00            
ATOM   1725 1HH2 POP M  13      20.890  33.520  63.750  1.00  0.00            
ATOM   1726 2HH2 POP M  13      22.470  33.820  64.620  1.00  0.00            
ATOM   1727  C2I POP M  13      22.060  31.790  64.050  1.00  0.00            
ATOM   1728 1HI2 POP M  13      21.300  31.010  64.050  1.00  0.00            
ATOM   1729 2HI2 POP M  13      22.460  31.830  63.040  1.00  0.00            
ATOM   1730  C2J POP M  13      23.200  31.240  64.840  1.00  0.00            
ATOM   1731 1HJ2 POP M  13      23.950  32.020  64.720  1.00  0.00            
ATOM   1732 2HJ2 POP M  13      22.910  31.080  65.880  1.00  0.00            
ATOM   1733  C2K POP M  13      23.780  29.920  64.410  1.00  0.00            
ATOM   1734 1HK2 POP M  13      23.020  29.140  64.440  1.00  0.00            
ATOM   1735 2HK2 POP M  13      24.180  29.990  63.400  1.00  0.00            
ATOM   1736  C2L POP M  13      24.850  29.480  65.460  1.00  0.00            
ATOM   1737 1HL2 POP M  13      25.660  30.220  65.460  1.00  0.00            
ATOM   1738 2HL2 POP M  13      24.500  29.410  66.500  1.00  0.00            
ATOM   1739  C2M POP M  13      25.340  28.050  65.020  1.00  0.00            
ATOM   1740 1HM2 POP M  13      24.600  27.310  65.320  1.00  0.00            
ATOM   1741 2HM2 POP M  13      25.560  28.010  63.950  1.00  0.00            
ATOM   1742  C2N POP M  13      26.670  27.770  65.750  1.00  0.00            
ATOM   1743 1HN2 POP M  13      27.470  28.470  65.510  1.00  0.00            
ATOM   1744 2HN2 POP M  13      26.480  27.750  66.820  1.00  0.00            
ATOM   1745  C2T POP M  13      27.250  26.380  65.540  1.00  0.00            
ATOM   1746 1HT2 POP M  13      27.760  26.370  64.570  1.00  0.00            
ATOM   1747 2HT2 POP M  13      28.000  26.130  66.290  1.00  0.00            
ATOM   1748 3HT2 POP M  13      26.510  25.580  65.550  1.00  0.00            
ATOM   1749  C1T POP N  14      23.110 135.250  61.660  1.00  0.00            
ATOM   1750 1HT1 POP N  14      23.370 135.520  62.690  1.00  0.00            
ATOM   1751 2HT1 POP N  14      24.030 135.080  61.100  1.00  0.00            
ATOM   1752 3HT1 POP N  14      22.600 136.030  61.090  1.00  0.00            
ATOM   1753  C1N POP N  14      22.260 133.950  61.740  1.00  0.00            
ATOM   1754 1HN1 POP N  14      21.570 134.210  62.550  1.00  0.00            
ATOM   1755 2HN1 POP N  14      22.810 133.050  62.040  1.00  0.00            
ATOM   1756  C1M POP N  14      21.440 133.610  60.430  1.00  0.00            
ATOM   1757 1HM1 POP N  14      22.060 133.390  59.560  1.00  0.00            
ATOM   1758 2HM1 POP N  14      20.940 134.510  60.080  1.00  0.00            
ATOM   1759  C1L POP N  14      20.470 132.480  60.790  1.00  0.00            
ATOM   1760 1HL1 POP N  14      19.620 132.880  61.340  1.00  0.00            
ATOM   1761 2HL1 POP N  14      20.890 131.590  61.270  1.00  0.00            
ATOM   1762  C1K POP N  14      19.780 131.900  59.500  1.00  0.00            
ATOM   1763 1HK1 POP N  14      20.550 131.680  58.760  1.00  0.00            
ATOM   1764 2HK1 POP N  14      19.150 132.670  59.050  1.00  0.00            
ATOM   1765  C1J POP N  14      18.920 130.650  59.810  1.00  0.00            
ATOM   1766 1HJ1 POP N  14      19.640 129.890  60.110  1.00  0.00            
ATOM   1767 2HJ1 POP N  14      18.510 130.310  58.860  1.00  0.00            
ATOM   1768  C1I POP N  14      17.840 130.780  60.880  1.00  0.00            
ATOM   1769 1HI1 POP N  14      17.180 131.580  60.540  1.00  0.00            
ATOM   1770 2HI1 POP N  14      18.380 131.150  61.750  1.00  0.00            
ATOM   1771  C1H POP N  14      17.080 129.530  61.200  1.00  0.00            
ATOM   1772 1HH1 POP N  14      16.540 129.230  60.300  1.00  0.00            
ATOM   1773 2HH1 POP N  14      16.250 129.800  61.870  1.00  0.00            
ATOM   1774  CZ2 POP N  14      17.910 128.470  61.890  1.00  0.00            
ATOM   1775  HZ2 POP N  14      18.790 128.140  61.330  1.00  0.00            
ATOM   1776  CZ1 POP N  14      17.580 127.820  63.020  1.00  0.00            
ATOM   1777  HZ1 POP N  14      18.290 127.090  63.390  1.00  0.00            
ATOM   1778  C1G POP N  14      16.450 128.090  63.980  1.00  0.00            
ATOM   1779 1HG1 POP N  14      16.080 127.170  64.420  1.00  0.00            
ATOM   1780 2HG1 POP N  14      15.570 128.400  63.430  1.00  0.00            
ATOM   1781  C1F POP N  14      16.640 129.250  65.000  1.00  0.00            
ATOM   1782 1HF1 POP N  14      16.640 130.170  64.410  1.00  0.00            
ATOM   1783 2HF1 POP N  14      17.590 129.170  65.530  1.00  0.00            
ATOM   1784  C1E POP N  14      15.520 129.450  66.000  1.00  0.00            
ATOM   1785 1HE1 POP N  14      15.450 128.530  66.580  1.00  0.00            
ATOM   1786 2HE1 POP N  14      14.590 129.620  65.460  1.00  0.00            
ATOM   1787  C1D POP N  14      15.860 130.650  66.890  1.00  0.00            
ATOM   1788 1HD1 POP N  14      15.770 131.600  66.370  1.00  0.00            
ATOM   1789 2HD1 POP N  14      16.920 130.630  67.120  1.00  0.00            
ATOM   1790  C1C POP N  14      14.810 130.720  68.020  1.00  0.00            
ATOM   1791 1HC1 POP N  14      14.920 129.880  68.710  1.00  0.00            
ATOM   1792 2HC1 POP N  14      13.820 130.700  67.550  1.00  0.00            
ATOM   1793  C1B POP N  14      14.940 131.930  68.880  1.00  0.00            
ATOM   1794 1HB1 POP N  14      14.540 132.830  68.400  1.00  0.00            
ATOM   1795 2HB1 POP N  14      15.960 132.310  68.860  1.00  0.00            
ATOM   1796  C1A POP N  14      14.470 131.820  70.310  1.00  0.00            
ATOM   1797 1HA1 POP N  14      15.010 130.990  70.760  1.00  0.00            
ATOM   1798 2HA1 POP N  14      13.420 131.490  70.250  1.00  0.00            
ATOM   1799  C81 POP N  14      14.600 133.140  71.120  1.00  0.00            
ATOM   1800  O81 POP N  14      13.550 133.830  71.260  1.00  0.00            
ATOM   1801  O71 POP N  14      15.570 133.220  72.090  1.00  0.00            
ATOM   1802  C7  POP N  14      16.250 134.480  72.190  1.00  0.00            
ATOM   1803  C6  POP N  14      16.750 134.570  73.630  1.00  0.00            
ATOM   1804  O4P POP N  14      15.670 134.620  74.590  1.00  0.00            
ATOM   1805  P   POP N  14      16.080 134.350  76.100  1.00  0.00            
ATOM   1806  O2P POP N  14      15.330 135.150  77.090  1.00  0.00            
ATOM   1807  O3P POP N  14      17.530 134.530  76.310  1.00  0.00            
ATOM   1808  O1P POP N  14      15.510 132.800  76.110  1.00  0.00            
ATOM   1809  C5  POP N  14      16.350 131.770  75.620  1.00  0.00            
ATOM   1810  C4  POP N  14      15.630 130.410  75.760  1.00  0.00            
ATOM   1811  N   POP N  14      14.550 130.210  74.600  1.00  0.00            
ATOM   1812  C1  POP N  14      13.590 129.140  74.950  1.00  0.00            
ATOM   1813  H11 POP N  14      13.130 129.380  75.910  1.00  0.00            
ATOM   1814  H12 POP N  14      12.780 128.970  74.230  1.00  0.00            
ATOM   1815  H13 POP N  14      14.140 128.210  75.090  1.00  0.00            
ATOM   1816  C2  POP N  14      15.180 129.910  73.310  1.00  0.00            
ATOM   1817  H21 POP N  14      15.980 129.190  73.490  1.00  0.00            
ATOM   1818  H22 POP N  14      14.530 129.410  72.590  1.00  0.00            
ATOM   1819  H23 POP N  14      15.730 130.790  72.980  1.00  0.00            
ATOM   1820  C3  POP N  14      13.660 131.460  74.410  1.00  0.00            
ATOM   1821  H31 POP N  14      12.810 131.470  75.090  1.00  0.00            
ATOM   1822  H32 POP N  14      14.260 132.360  74.550  1.00  0.00            
ATOM   1823  H33 POP N  14      13.240 131.510  73.410  1.00  0.00            
ATOM   1824  H41 POP N  14      16.330 129.570  75.800  1.00  0.00            
ATOM   1825  H42 POP N  14      15.080 130.380  76.690  1.00  0.00            
ATOM   1826  H51 POP N  14      17.300 131.830  76.160  1.00  0.00            
ATOM   1827  H52 POP N  14      16.610 131.910  74.570  1.00  0.00            
ATOM   1828  H61 POP N  14      17.420 135.380  73.930  1.00  0.00            
ATOM   1829  H62 POP N  14      17.270 133.620  73.780  1.00  0.00            
ATOM   1830  H7  POP N  14      15.630 135.380  72.110  1.00  0.00            
ATOM   1831  C72 POP N  14      17.340 134.610  71.050  1.00  0.00            
ATOM   1832 1H72 POP N  14      17.930 135.510  71.280  1.00  0.00            
ATOM   1833 2H72 POP N  14      18.030 133.760  71.070  1.00  0.00            
ATOM   1834  O72 POP N  14      16.630 134.690  69.760  1.00  0.00            
ATOM   1835  C82 POP N  14      17.440 135.020  68.710  1.00  0.00            
ATOM   1836  O82 POP N  14      18.660 134.610  68.690  1.00  0.00            
ATOM   1837  C2A POP N  14      16.750 135.340  67.410  1.00  0.00            
ATOM   1838 1HA2 POP N  14      15.680 135.130  67.460  1.00  0.00            
ATOM   1839 2HA2 POP N  14      16.870 136.400  67.190  1.00  0.00            
ATOM   1840  C2B POP N  14      17.310 134.630  66.190  1.00  0.00            
ATOM   1841 1HB2 POP N  14      18.360 134.880  66.060  1.00  0.00            
ATOM   1842 2HB2 POP N  14      17.260 133.540  66.220  1.00  0.00            
ATOM   1843  C2C POP N  14      16.550 135.080  64.930  1.00  0.00            
ATOM   1844 1HC2 POP N  14      15.530 134.690  64.960  1.00  0.00            
ATOM   1845 2HC2 POP N  14      16.540 136.160  64.780  1.00  0.00            
ATOM   1846  C2D POP N  14      17.230 134.550  63.680  1.00  0.00            
ATOM   1847 1HD2 POP N  14      18.310 134.750  63.680  1.00  0.00            
ATOM   1848 2HD2 POP N  14      17.200 133.470  63.550  1.00  0.00            
ATOM   1849  C2E POP N  14      16.510 135.090  62.410  1.00  0.00            
ATOM   1850 1HE2 POP N  14      15.450 134.830  62.480  1.00  0.00            
ATOM   1851 2HE2 POP N  14      16.560 136.180  62.410  1.00  0.00            
ATOM   1852  C2F POP N  14      16.880 134.560  61.050  1.00  0.00            
ATOM   1853 1HF2 POP N  14      17.960 134.490  60.870  1.00  0.00            
ATOM   1854 2HF2 POP N  14      16.600 133.520  61.230  1.00  0.00            
ATOM   1855  C2G POP N  14      16.270 135.180  59.830  1.00  0.00            
ATOM   1856 1HG2 POP N  14      15.180 135.060  59.890  1.00  0.00            
ATOM   1857 2HG2 POP N  14      16.420 136.260  59.870  1.00  0.00            
ATOM   1858  C2H POP N  14      16.950 134.560  58.590  1.00  0.00            
ATOM   1859 1HH2 POP N  14      17.970 134.950  58.620  1.00  0.00            
ATOM   1860 2HH2 POP N  14      17.010 133.470  58.640  1.00  0.00            
ATOM   1861  C2I POP N  14      16.080 135.070  57.350  1.00  0.00            
ATOM   1862 1HI2 POP N  14      15.050 134.770  57.530  1.00  0.00            
ATOM   1863 2HI2 POP N  14      16.090 136.160  57.430  1.00  0.00            
ATOM   1864  C2J POP N  14      16.620 134.730  55.920  1.00  0.00            
ATOM   1865 1HJ2 POP N  14      17.650 135.120  55.920  1.00  0.00            
ATOM   1866 2HJ2 POP N  14      16.800 133.660  55.850  1.00  0.00            
ATOM   1867  C2K POP N  14      15.820 135.420  54.860  1.00  0.00            
ATOM   1868 1HK2 POP N  14      14.860 134.890  54.880  1.00  0.00            
ATOM   1869 2HK2 POP N  14      15.770 136.480  55.130  1.00  0.00            
ATOM   1870  C2L POP N  14      16.500 135.270  53.510  1.00  0.00            
ATOM   1871 1HL2 POP N  14      17.500 135.720  53.520  1.00  0.00            
ATOM   1872 2HL2 POP N  14      16.580 134.200  53.280  1.00  0.00            
ATOM   1873  C2M POP N  14      15.610 135.970  52.410  1.00  0.00            
ATOM   1874 1HM2 POP N  14      14.610 135.560  52.420  1.00  0.00            
ATOM   1875 2HM2 POP N  14      15.550 137.050  52.580  1.00  0.00            
ATOM   1876  C2N POP N  14      16.150 135.810  50.940  1.00  0.00            
ATOM   1877 1HN2 POP N  14      17.090 136.360  50.840  1.00  0.00            
ATOM   1878 2HN2 POP N  14      16.360 134.760  50.710  1.00  0.00            
ATOM   1879  C2T POP N  14      15.210 136.480  49.890  1.00  0.00            
ATOM   1880 1HT2 POP N  14      14.950 137.490  50.220  1.00  0.00            
ATOM   1881 2HT2 POP N  14      15.520 136.560  48.850  1.00  0.00            
ATOM   1882 3HT2 POP N  14      14.260 135.930  49.970  1.00  0.00            
ATOM   1883  C1T POP O  15       9.600  37.870  63.860  1.00  0.00            
ATOM   1884 1HT1 POP O  15       8.880  37.360  64.510  1.00  0.00            
ATOM   1885 2HT1 POP O  15      10.510  38.090  64.430  1.00  0.00            
ATOM   1886 3HT1 POP O  15       9.150  38.820  63.570  1.00  0.00            
ATOM   1887  C1N POP O  15      10.030  36.920  62.710  1.00  0.00            
ATOM   1888 1HN1 POP O  15      10.800  37.360  62.070  1.00  0.00            
ATOM   1889 2HN1 POP O  15       9.240  36.640  62.010  1.00  0.00            
ATOM   1890  C1M POP O  15      10.600  35.600  63.310  1.00  0.00            
ATOM   1891 1HM1 POP O  15       9.910  35.070  63.960  1.00  0.00            
ATOM   1892 2HM1 POP O  15      11.390  35.970  63.970  1.00  0.00            
ATOM   1893  C1L POP O  15      11.120  34.620  62.210  1.00  0.00            
ATOM   1894 1HL1 POP O  15      11.690  35.060  61.390  1.00  0.00            
ATOM   1895 2HL1 POP O  15      10.200  34.310  61.720  1.00  0.00            
ATOM   1896  C1K POP O  15      12.020  33.500  62.770  1.00  0.00            
ATOM   1897 1HK1 POP O  15      11.590  32.980  63.630  1.00  0.00            
ATOM   1898 2HK1 POP O  15      12.980  33.880  63.120  1.00  0.00            
ATOM   1899  C1J POP O  15      12.290  32.410  61.640  1.00  0.00            
ATOM   1900 1HJ1 POP O  15      12.610  32.860  60.700  1.00  0.00            
ATOM   1901 2HJ1 POP O  15      11.370  31.930  61.310  1.00  0.00            
ATOM   1902  C1I POP O  15      13.250  31.280  61.990  1.00  0.00            
ATOM   1903 1HI1 POP O  15      14.290  31.610  62.050  1.00  0.00            
ATOM   1904 2HI1 POP O  15      13.100  30.550  61.190  1.00  0.00            
ATOM   1905  C1H POP O  15      12.870  30.540  63.270  1.00  0.00            
ATOM   1906 1HH1 POP O  15      11.800  30.350  63.370  1.00  0.00            
ATOM   1907 2HH1 POP O  15      13.110  31.180  64.120  1.00  0.00            
ATOM   1908  CZ2 POP O  15      13.680  29.250  63.280  1.00  0.00            
ATOM   1909  HZ2 POP O  15      14.240  28.950  62.400  1.00  0.00            
ATOM   1910  CZ1 POP O  15      13.850  28.440  64.310  1.00  0.00            
ATOM   1911  HZ1 POP O  15      14.470  27.550  64.220  1.00  0.00            
ATOM   1912  C1G POP O  15      13.140  28.500  65.680  1.00  0.00            
ATOM   1913 1HG1 POP O  15      12.820  27.540  66.090  1.00  0.00            
ATOM   1914 2HG1 POP O  15      12.270  29.150  65.640  1.00  0.00            
ATOM   1915  C1F POP O  15      14.140  29.130  66.690  1.00  0.00            
ATOM   1916 1HF1 POP O  15      14.490  30.130  66.420  1.00  0.00            
ATOM   1917 2HF1 POP O  15      15.080  28.570  66.650  1.00  0.00            
ATOM   1918  C1E POP O  15      13.750  28.990  68.190  1.00  0.00            
ATOM   1919 1HE1 POP O  15      13.920  27.950  68.490  1.00  0.00            
ATOM   1920 2HE1 POP O  15      12.700  29.260  68.290  1.00  0.00            
ATOM   1921  C1D POP O  15      14.580  29.960  69.060  1.00  0.00            
ATOM   1922 1HD1 POP O  15      14.320  29.770  70.100  1.00  0.00            
ATOM   1923 2HD1 POP O  15      14.350  31.010  68.850  1.00  0.00            
ATOM   1924  C1C POP O  15      16.130  29.840  68.900  1.00  0.00            
ATOM   1925 1HC1 POP O  15      16.440  30.290  67.960  1.00  0.00            
ATOM   1926 2HC1 POP O  15      16.340  28.770  68.880  1.00  0.00            
ATOM   1927  C1B POP O  15      16.920  30.510  70.110  1.00  0.00            
ATOM   1928 1HB1 POP O  15      17.930  30.090  70.170  1.00  0.00            
ATOM   1929 2HB1 POP O  15      16.370  30.260  71.020  1.00  0.00            
ATOM   1930  C1A POP O  15      17.180  32.030  69.820  1.00  0.00            
ATOM   1931 1HA1 POP O  15      16.190  32.490  69.800  1.00  0.00            
ATOM   1932 2HA1 POP O  15      17.730  32.210  68.890  1.00  0.00            
ATOM   1933  C81 POP O  15      17.810  32.490  71.050  1.00  0.00            
ATOM   1934  O81 POP O  15      17.230  33.420  71.630  1.00  0.00            
ATOM   1935  O71 POP O  15      19.210  32.680  70.980  1.00  0.00            
ATOM   1936  C7  POP O  15      19.860  32.750  72.290  1.00  0.00            
ATOM   1937  C6  POP O  15      19.990  31.350  72.920  1.00  0.00            
ATOM   1938  O4P POP O  15      18.760  30.920  73.600  1.00  0.00            
ATOM   1939  P   POP O  15      18.690  29.450  74.210  1.00  0.00            
ATOM   1940  O2P POP O  15      20.070  28.900  74.520  1.00  0.00            
ATOM   1941  O3P POP O  15      18.070  28.540  73.190  1.00  0.00            
ATOM   1942  O1P POP O  15      17.880  29.570  75.590  1.00  0.00            
ATOM   1943  C5  POP O  15      16.410  29.480  75.750  1.00  0.00            
ATOM   1944  C4  POP O  15      15.530  30.640  75.270  1.00  0.00            
ATOM   1945  N   POP O  15      15.840  31.940  76.070  1.00  0.00            
ATOM   1946  C1  POP O  15      15.880  31.830  77.580  1.00  0.00            
ATOM   1947  H11 POP O  15      16.860  31.370  77.700  1.00  0.00            
ATOM   1948  H12 POP O  15      15.680  32.810  78.010  1.00  0.00            
ATOM   1949  H13 POP O  15      15.040  31.230  77.950  1.00  0.00            
ATOM   1950  C2  POP O  15      14.800  32.940  75.720  1.00  0.00            
ATOM   1951  H21 POP O  15      13.760  32.720  75.930  1.00  0.00            
ATOM   1952  H22 POP O  15      15.070  33.850  76.260  1.00  0.00            
ATOM   1953  H23 POP O  15      14.900  33.170  74.650  1.00  0.00            
ATOM   1954  C3  POP O  15      17.150  32.470  75.600  1.00  0.00            
ATOM   1955  H31 POP O  15      17.880  31.660  75.720  1.00  0.00            
ATOM   1956  H32 POP O  15      17.100  32.610  74.520  1.00  0.00            
ATOM   1957  H33 POP O  15      17.470  33.450  75.960  1.00  0.00            
ATOM   1958  H41 POP O  15      15.500  30.770  74.190  1.00  0.00            
ATOM   1959  H42 POP O  15      14.510  30.340  75.520  1.00  0.00            
ATOM   1960  H51 POP O  15      16.130  29.330  76.800  1.00  0.00            
ATOM   1961  H52 POP O  15      16.070  28.610  75.190  1.00  0.00            
ATOM   1962  H61 POP O  15      20.800  31.260  73.640  1.00  0.00            
ATOM   1963  H62 POP O  15      20.240  30.640  72.130  1.00  0.00            
ATOM   1964  H7  POP O  15      19.250  33.340  72.970  1.00  0.00            
ATOM   1965  C72 POP O  15      21.250  33.420  72.080  1.00  0.00            
ATOM   1966 1H72 POP O  15      21.120  34.360  71.540  1.00  0.00            
ATOM   1967 2H72 POP O  15      21.710  33.560  73.070  1.00  0.00            
ATOM   1968  O72 POP O  15      22.090  32.440  71.380  1.00  0.00            
ATOM   1969  C82 POP O  15      23.370  32.820  71.330  1.00  0.00            
ATOM   1970  O82 POP O  15      23.780  34.020  71.670  1.00  0.00            
ATOM   1971  C2A POP O  15      24.410  31.870  70.800  1.00  0.00            
ATOM   1972 1HA2 POP O  15      25.230  31.680  71.490  1.00  0.00            
ATOM   1973 2HA2 POP O  15      23.960  30.880  70.670  1.00  0.00            
ATOM   1974  C2B POP O  15      24.850  32.400  69.480  1.00  0.00            
ATOM   1975 1HB2 POP O  15      23.970  32.720  68.930  1.00  0.00            
ATOM   1976 2HB2 POP O  15      25.350  33.360  69.610  1.00  0.00            
ATOM   1977  C2C POP O  15      25.880  31.460  68.830  1.00  0.00            
ATOM   1978 1HC2 POP O  15      26.500  30.940  69.560  1.00  0.00            
ATOM   1979 2HC2 POP O  15      25.360  30.610  68.360  1.00  0.00            
ATOM   1980  C2D POP O  15      26.800  32.180  67.820  1.00  0.00            
ATOM   1981 1HD2 POP O  15      26.200  32.560  66.990  1.00  0.00            
ATOM   1982 2HD2 POP O  15      27.180  33.080  68.320  1.00  0.00            
ATOM   1983  C2E POP O  15      27.960  31.300  67.230  1.00  0.00            
ATOM   1984 1HE2 POP O  15      27.500  30.310  67.300  1.00  0.00            
ATOM   1985 2HE2 POP O  15      28.210  31.400  66.170  1.00  0.00            
ATOM   1986  C2F POP O  15      29.330  31.390  68.000  1.00  0.00            
ATOM   1987 1HF2 POP O  15      29.090  31.400  69.070  1.00  0.00            
ATOM   1988 2HF2 POP O  15      29.990  30.520  67.950  1.00  0.00            
ATOM   1989  C2G POP O  15      30.040  32.720  67.600  1.00  0.00            
ATOM   1990 1HG2 POP O  15      30.340  32.640  66.560  1.00  0.00            
ATOM   1991 2HG2 POP O  15      29.330  33.550  67.610  1.00  0.00            
ATOM   1992  C2H POP O  15      31.230  33.050  68.510  1.00  0.00            
ATOM   1993 1HH2 POP O  15      30.890  33.180  69.540  1.00  0.00            
ATOM   1994 2HH2 POP O  15      31.860  32.160  68.400  1.00  0.00            
ATOM   1995  C2I POP O  15      32.040  34.230  67.960  1.00  0.00            
ATOM   1996 1HI2 POP O  15      32.370  33.870  66.980  1.00  0.00            
ATOM   1997 2HI2 POP O  15      31.420  35.120  67.800  1.00  0.00            
ATOM   1998  C2J POP O  15      33.330  34.530  68.860  1.00  0.00            
ATOM   1999 1HJ2 POP O  15      33.900  35.290  68.320  1.00  0.00            
ATOM   2000 2HJ2 POP O  15      33.060  35.050  69.790  1.00  0.00            
ATOM   2001  C2K POP O  15      34.220  33.350  69.160  1.00  0.00            
ATOM   2002 1HK2 POP O  15      33.790  32.870  70.050  1.00  0.00            
ATOM   2003 2HK2 POP O  15      34.100  32.600  68.370  1.00  0.00            
ATOM   2004  C2L POP O  15      35.690  33.710  69.300  1.00  0.00            
ATOM   2005 1HL2 POP O  15      36.110  34.250  68.450  1.00  0.00            
ATOM   2006 2HL2 POP O  15      35.770  34.380  70.160  1.00  0.00            
ATOM   2007  C2M POP O  15      36.630  32.520  69.510  1.00  0.00            
ATOM   2008 1HM2 POP O  15      36.080  31.750  70.060  1.00  0.00            
ATOM   2009 2HM2 POP O  15      36.930  31.990  68.610  1.00  0.00            
ATOM   2010  C2N POP O  15      37.930  32.910  70.210  1.00  0.00            
ATOM   2011 1HN2 POP O  15      38.350  33.690  69.580  1.00  0.00            
ATOM   2012 2HN2 POP O  15      37.810  33.360  71.200  1.00  0.00            
ATOM   2013  C2T POP O  15      38.920  31.790  70.300  1.00  0.00            
ATOM   2014 1HT2 POP O  15      39.260  31.420  69.330  1.00  0.00            
ATOM   2015 2HT2 POP O  15      39.730  32.230  70.880  1.00  0.00            
ATOM   2016 3HT2 POP O  15      38.520  31.010  70.940  1.00  0.00            
ATOM   2017  C1T POP P  16      39.340  85.920  59.190  1.00  0.00            
ATOM   2018 1HT1 POP P  16      39.460  85.150  59.950  1.00  0.00            
ATOM   2019 2HT1 POP P  16      40.040  86.730  59.430  1.00  0.00            
ATOM   2020 3HT1 POP P  16      38.320  86.260  59.040  1.00  0.00            
ATOM   2021  C1N POP P  16      39.970  85.410  57.900  1.00  0.00            
ATOM   2022 1HN1 POP P  16      39.630  84.400  57.670  1.00  0.00            
ATOM   2023 2HN1 POP P  16      41.050  85.280  58.000  1.00  0.00            
ATOM   2024  C1M POP P  16      39.700  86.430  56.790  1.00  0.00            
ATOM   2025 1HM1 POP P  16      40.020  87.420  57.140  1.00  0.00            
ATOM   2026 2HM1 POP P  16      38.630  86.510  56.590  1.00  0.00            
ATOM   2027  C1L POP P  16      40.500  86.070  55.520  1.00  0.00            
ATOM   2028 1HL1 POP P  16      40.270  85.030  55.290  1.00  0.00            
ATOM   2029 2HL1 POP P  16      41.560  86.000  55.770  1.00  0.00            
ATOM   2030  C1K POP P  16      40.220  87.080  54.430  1.00  0.00            
ATOM   2031 1HK1 POP P  16      40.780  87.990  54.660  1.00  0.00            
ATOM   2032 2HK1 POP P  16      39.150  87.270  54.470  1.00  0.00            
ATOM   2033  C1J POP P  16      40.570  86.630  53.020  1.00  0.00            
ATOM   2034 1HJ1 POP P  16      40.090  85.670  52.860  1.00  0.00            
ATOM   2035 2HJ1 POP P  16      41.650  86.500  53.000  1.00  0.00            
ATOM   2036  C1I POP P  16      40.210  87.770  52.080  1.00  0.00            
ATOM   2037 1HI1 POP P  16      40.800  88.670  52.260  1.00  0.00            
ATOM   2038 2HI1 POP P  16      39.140  87.960  52.130  1.00  0.00            
ATOM   2039  C1H POP P  16      40.670  87.360  50.710  1.00  0.00            
ATOM   2040 1HH1 POP P  16      40.360  86.340  50.450  1.00  0.00            
ATOM   2041 2HH1 POP P  16      41.760  87.250  50.670  1.00  0.00            
ATOM   2042  CZ2 POP P  16      40.220  88.300  49.640  1.00  0.00            
ATOM   2043  HZ2 POP P  16      40.610  89.290  49.830  1.00  0.00            
ATOM   2044  CZ1 POP P  16      39.360  88.210  48.670  1.00  0.00            
ATOM   2045  HZ1 POP P  16      39.080  89.120  48.150  1.00  0.00            
ATOM   2046  C1G POP P  16      38.540  86.970  48.360  1.00  0.00            
ATOM   2047 1HG1 POP P  16      37.660  87.240  47.780  1.00  0.00            
ATOM   2048 2HG1 POP P  16      38.060  86.550  49.250  1.00  0.00            
ATOM   2049  C1F POP P  16      39.360  85.820  47.640  1.00  0.00            
ATOM   2050 1HF1 POP P  16      40.120  85.360  48.270  1.00  0.00            
ATOM   2051 2HF1 POP P  16      40.000  86.280  46.880  1.00  0.00            
ATOM   2052  C1E POP P  16      38.490  84.660  47.020  1.00  0.00            
ATOM   2053 1HE1 POP P  16      37.860  84.360  47.850  1.00  0.00            
ATOM   2054 2HE1 POP P  16      39.220  83.900  46.720  1.00  0.00            
ATOM   2055  C1D POP P  16      37.440  85.070  46.010  1.00  0.00            
ATOM   2056 1HD1 POP P  16      36.770  85.740  46.550  1.00  0.00            
ATOM   2057 2HD1 POP P  16      36.980  84.100  45.790  1.00  0.00            
ATOM   2058  C1C POP P  16      38.150  85.670  44.760  1.00  0.00            
ATOM   2059 1HC1 POP P  16      39.110  85.160  44.610  1.00  0.00            
ATOM   2060 2HC1 POP P  16      38.340  86.730  44.930  1.00  0.00            
ATOM   2061  C1B POP P  16      37.280  85.580  43.400  1.00  0.00            
ATOM   2062 1HB1 POP P  16      36.270  85.890  43.660  1.00  0.00            
ATOM   2063 2HB1 POP P  16      37.340  84.560  43.030  1.00  0.00            
ATOM   2064  C1A POP P  16      37.710  86.630  42.350  1.00  0.00            
ATOM   2065 1HA1 POP P  16      37.470  87.610  42.750  1.00  0.00            
ATOM   2066 2HA1 POP P  16      37.290  86.460  41.360  1.00  0.00            
ATOM   2067  C81 POP P  16      39.180  86.670  42.210  1.00  0.00            
ATOM   2068  O81 POP P  16      39.810  87.570  42.800  1.00  0.00            
ATOM   2069  O71 POP P  16      39.800  86.110  41.120  1.00  0.00            
ATOM   2070  C7  POP P  16      40.470  84.880  41.410  1.00  0.00            
ATOM   2071  C6  POP P  16      40.730  84.180  40.070  1.00  0.00            
ATOM   2072  O4P POP P  16      41.670  84.950  39.260  1.00  0.00            
ATOM   2073  P   POP P  16      41.820  84.550  37.740  1.00  0.00            
ATOM   2074  O2P POP P  16      41.830  83.080  37.620  1.00  0.00            
ATOM   2075  O3P POP P  16      43.100  84.900  37.100  1.00  0.00            
ATOM   2076  O1P POP P  16      40.510  85.200  37.040  1.00  0.00            
ATOM   2077  C5  POP P  16      39.770  84.430  36.010  1.00  0.00            
ATOM   2078  C4  POP P  16      39.030  83.260  36.670  1.00  0.00            
ATOM   2079  N   POP P  16      38.240  82.420  35.630  1.00  0.00            
ATOM   2080  C1  POP P  16      37.590  83.310  34.590  1.00  0.00            
ATOM   2081  H11 POP P  16      37.110  84.120  35.140  1.00  0.00            
ATOM   2082  H12 POP P  16      38.390  83.780  34.000  1.00  0.00            
ATOM   2083  H13 POP P  16      36.920  82.880  33.840  1.00  0.00            
ATOM   2084  C2  POP P  16      37.110  81.620  36.240  1.00  0.00            
ATOM   2085  H21 POP P  16      36.520  82.400  36.720  1.00  0.00            
ATOM   2086  H22 POP P  16      36.550  81.140  35.430  1.00  0.00            
ATOM   2087  H23 POP P  16      37.550  80.900  36.940  1.00  0.00            
ATOM   2088  C3  POP P  16      39.130  81.510  34.820  1.00  0.00            
ATOM   2089  H31 POP P  16      39.550  80.680  35.390  1.00  0.00            
ATOM   2090  H32 POP P  16      38.470  81.140  34.030  1.00  0.00            
ATOM   2091  H33 POP P  16      39.910  82.120  34.360  1.00  0.00            
ATOM   2092  H41 POP P  16      39.770  82.650  37.200  1.00  0.00            
ATOM   2093  H42 POP P  16      38.290  83.680  37.350  1.00  0.00            
ATOM   2094  H51 POP P  16      40.380  84.080  35.170  1.00  0.00            
ATOM   2095  H52 POP P  16      39.040  85.150  35.630  1.00  0.00            
ATOM   2096  H61 POP P  16      39.770  84.150  39.550  1.00  0.00            
ATOM   2097  H62 POP P  16      41.020  83.140  40.250  1.00  0.00            
ATOM   2098  H7  POP P  16      39.770  84.190  41.880  1.00  0.00            
ATOM   2099  C72 POP P  16      41.740  85.090  42.140  1.00  0.00            
ATOM   2100 1H72 POP P  16      42.460  84.330  41.820  1.00  0.00            
ATOM   2101 2H72 POP P  16      42.180  86.070  41.930  1.00  0.00            
ATOM   2102  O72 POP P  16      41.560  84.930  43.600  1.00  0.00            
ATOM   2103  C82 POP P  16      42.540  85.300  44.470  1.00  0.00            
ATOM   2104  O82 POP P  16      43.710  85.650  43.940  1.00  0.00            
ATOM   2105  C2A POP P  16      42.550  84.670  45.870  1.00  0.00            
ATOM   2106 1HA2 POP P  16      41.630  84.170  46.160  1.00  0.00            
ATOM   2107 2HA2 POP P  16      43.240  83.830  45.770  1.00  0.00            
ATOM   2108  C2B POP P  16      42.950  85.720  47.010  1.00  0.00            
ATOM   2109 1HB2 POP P  16      43.900  86.220  46.800  1.00  0.00            
ATOM   2110 2HB2 POP P  16      42.240  86.550  47.060  1.00  0.00            
ATOM   2111  C2C POP P  16      43.210  85.060  48.400  1.00  0.00            
ATOM   2112 1HC2 POP P  16      42.230  84.910  48.850  1.00  0.00            
ATOM   2113 2HC2 POP P  16      43.700  84.090  48.290  1.00  0.00            
ATOM   2114  C2D POP P  16      44.040  85.800  49.370  1.00  0.00            
ATOM   2115 1HD2 POP P  16      45.030  86.030  48.970  1.00  0.00            
ATOM   2116 2HD2 POP P  16      43.500  86.710  49.640  1.00  0.00            
ATOM   2117  C2E POP P  16      44.120  84.960  50.690  1.00  0.00            
ATOM   2118 1HE2 POP P  16      43.130  84.660  51.040  1.00  0.00            
ATOM   2119 2HE2 POP P  16      44.640  84.010  50.550  1.00  0.00            
ATOM   2120  C2F POP P  16      44.650  85.750  51.870  1.00  0.00            
ATOM   2121 1HF2 POP P  16      45.580  86.300  51.680  1.00  0.00            
ATOM   2122 2HF2 POP P  16      43.860  86.480  52.050  1.00  0.00            
ATOM   2123  C2G POP P  16      44.840  84.910  53.120  1.00  0.00            
ATOM   2124 1HG2 POP P  16      43.880  84.420  53.330  1.00  0.00            
ATOM   2125 2HG2 POP P  16      45.650  84.190  53.030  1.00  0.00            
ATOM   2126  C2H POP P  16      45.140  85.710  54.390  1.00  0.00            
ATOM   2127 1HH2 POP P  16      46.200  85.930  54.470  1.00  0.00            
ATOM   2128 2HH2 POP P  16      44.480  86.570  54.430  1.00  0.00            
ATOM   2129  C2I POP P  16      44.760  84.920  55.660  1.00  0.00            
ATOM   2130 1HI2 POP P  16      43.730  84.560  55.650  1.00  0.00            
ATOM   2131 2HI2 POP P  16      45.400  84.030  55.700  1.00  0.00            
ATOM   2132  C2J POP P  16      45.180  85.670  56.990  1.00  0.00            
ATOM   2133 1HJ2 POP P  16      46.230  85.990  56.940  1.00  0.00            
ATOM   2134 2HJ2 POP P  16      44.590  86.590  57.010  1.00  0.00            
ATOM   2135  C2K POP P  16      45.010  84.820  58.310  1.00  0.00            
ATOM   2136 1HK2 POP P  16      44.120  84.210  58.170  1.00  0.00            
ATOM   2137 2HK2 POP P  16      45.840  84.130  58.470  1.00  0.00            
ATOM   2138  C2L POP P  16      45.060  85.780  59.580  1.00  0.00            
ATOM   2139 1HL2 POP P  16      46.060  86.210  59.690  1.00  0.00            
ATOM   2140 2HL2 POP P  16      44.400  86.630  59.420  1.00  0.00            
ATOM   2141  C2M POP P  16      44.570  85.110  60.880  1.00  0.00            
ATOM   2142 1HM2 POP P  16      43.570  84.750  60.630  1.00  0.00            
ATOM   2143 2HM2 POP P  16      45.170  84.250  61.170  1.00  0.00            
ATOM   2144  C2N POP P  16      44.570  86.110  62.130  1.00  0.00            
ATOM   2145 1HN2 POP P  16      44.010  87.030  61.960  1.00  0.00            
ATOM   2146 2HN2 POP P  16      44.100  85.680  63.010  1.00  0.00            
ATOM   2147  C2T POP P  16      46.000  86.440  62.530  1.00  0.00            
ATOM   2148 1HT2 POP P  16      45.990  87.110  63.390  1.00  0.00            
ATOM   2149 2HT2 POP P  16      46.500  85.520  62.840  1.00  0.00            
ATOM   2150 3HT2 POP P  16      46.670  86.800  61.750  1.00  0.00            
ATOM   2151  C1T POP Q  17     109.830 119.520  58.590  1.00  0.00            
ATOM   2152 1HT1 POP Q  17     109.570 118.500  58.870  1.00  0.00            
ATOM   2153 2HT1 POP Q  17     110.900 119.730  58.540  1.00  0.00            
ATOM   2154 3HT1 POP Q  17     109.290 120.180  59.270  1.00  0.00            
ATOM   2155  C1N POP Q  17     109.100 119.830  57.330  1.00  0.00            
ATOM   2156 1HN1 POP Q  17     109.390 119.110  56.570  1.00  0.00            
ATOM   2157 2HN1 POP Q  17     109.450 120.780  56.910  1.00  0.00            
ATOM   2158  C1M POP Q  17     107.550 119.780  57.540  1.00  0.00            
ATOM   2159 1HM1 POP Q  17     107.190 120.740  57.920  1.00  0.00            
ATOM   2160 2HM1 POP Q  17     107.140 118.990  58.160  1.00  0.00            
ATOM   2161  C1L POP Q  17     106.850 119.640  56.170  1.00  0.00            
ATOM   2162 1HL1 POP Q  17     107.120 120.460  55.510  1.00  0.00            
ATOM   2163 2HL1 POP Q  17     105.770 119.670  56.350  1.00  0.00            
ATOM   2164  C1K POP Q  17     107.090 118.380  55.340  1.00  0.00            
ATOM   2165 1HK1 POP Q  17     106.980 117.500  55.970  1.00  0.00            
ATOM   2166 2HK1 POP Q  17     108.130 118.370  54.980  1.00  0.00            
ATOM   2167  C1J POP Q  17     106.080 118.200  54.150  1.00  0.00            
ATOM   2168 1HJ1 POP Q  17     106.060 119.170  53.640  1.00  0.00            
ATOM   2169 2HJ1 POP Q  17     105.060 118.030  54.510  1.00  0.00            
ATOM   2170  C1I POP Q  17     106.540 117.090  53.250  1.00  0.00            
ATOM   2171 1HI1 POP Q  17     106.670 116.150  53.790  1.00  0.00            
ATOM   2172 2HI1 POP Q  17     107.480 117.280  52.740  1.00  0.00            
ATOM   2173  C1H POP Q  17     105.430 116.870  52.220  1.00  0.00            
ATOM   2174 1HH1 POP Q  17     105.110 117.810  51.770  1.00  0.00            
ATOM   2175 2HH1 POP Q  17     104.500 116.520  52.670  1.00  0.00            
ATOM   2176  CZ2 POP Q  17     105.940 115.970  51.150  1.00  0.00            
ATOM   2177  HZ2 POP Q  17     105.660 114.930  51.230  1.00  0.00            
ATOM   2178  CZ1 POP Q  17     106.800 116.410  50.200  1.00  0.00            
ATOM   2179  HZ1 POP Q  17     107.180 115.680  49.490  1.00  0.00            
ATOM   2180  C1G POP Q  17     107.290 117.810  49.890  1.00  0.00            
ATOM   2181 1HG1 POP Q  17     108.370 117.730  49.740  1.00  0.00            
ATOM   2182 2HG1 POP Q  17     107.020 118.540  50.650  1.00  0.00            
ATOM   2183  C1F POP Q  17     106.670 118.360  48.660  1.00  0.00            
ATOM   2184 1HF1 POP Q  17     106.710 119.460  48.690  1.00  0.00            
ATOM   2185 2HF1 POP Q  17     105.610 118.100  48.670  1.00  0.00            
ATOM   2186  C1E POP Q  17     107.440 117.880  47.370  1.00  0.00            
ATOM   2187 1HE1 POP Q  17     107.770 116.850  47.420  1.00  0.00            
ATOM   2188 2HE1 POP Q  17     108.390 118.410  47.230  1.00  0.00            
ATOM   2189  C1D POP Q  17     106.470 118.120  46.210  1.00  0.00            
ATOM   2190 1HD1 POP Q  17     106.220 119.190  46.140  1.00  0.00            
ATOM   2191 2HD1 POP Q  17     105.560 117.530  46.350  1.00  0.00            
ATOM   2192  C1C POP Q  17     107.100 117.730  44.920  1.00  0.00            
ATOM   2193 1HC1 POP Q  17     107.490 116.720  45.070  1.00  0.00            
ATOM   2194 2HC1 POP Q  17     107.870 118.460  44.640  1.00  0.00            
ATOM   2195  C1B POP Q  17     106.110 117.720  43.790  1.00  0.00            
ATOM   2196 1HB1 POP Q  17     105.790 118.760  43.710  1.00  0.00            
ATOM   2197 2HB1 POP Q  17     105.320 117.060  44.160  1.00  0.00            
ATOM   2198  C1A POP Q  17     106.640 117.160  42.440  1.00  0.00            
ATOM   2199 1HA1 POP Q  17     107.280 116.350  42.810  1.00  0.00            
ATOM   2200 2HA1 POP Q  17     107.260 117.920  41.950  1.00  0.00            
ATOM   2201  C81 POP Q  17     105.610 116.730  41.420  1.00  0.00            
ATOM   2202  O81 POP Q  17     104.830 117.660  41.000  1.00  0.00            
ATOM   2203  O71 POP Q  17     106.050 115.780  40.550  1.00  0.00            
ATOM   2204  C7  POP Q  17     105.010 114.980  39.980  1.00  0.00            
ATOM   2205  C6  POP Q  17     105.550 114.320  38.720  1.00  0.00            
ATOM   2206  O4P POP Q  17     106.040 115.360  37.940  1.00  0.00            
ATOM   2207  P   POP Q  17     106.940 115.210  36.600  1.00  0.00            
ATOM   2208  O2P POP Q  17     106.210 115.470  35.310  1.00  0.00            
ATOM   2209  O3P POP Q  17     107.370 113.890  36.290  1.00  0.00            
ATOM   2210  O1P POP Q  17     108.170 116.250  36.920  1.00  0.00            
ATOM   2211  C5  POP Q  17     108.160 117.650  36.600  1.00  0.00            
ATOM   2212  C4  POP Q  17     108.420 117.840  35.080  1.00  0.00            
ATOM   2213  N   POP Q  17     108.830 119.300  34.860  1.00  0.00            
ATOM   2214  C1  POP Q  17     107.710 120.220  35.340  1.00  0.00            
ATOM   2215  H11 POP Q  17     107.750 120.320  36.420  1.00  0.00            
ATOM   2216  H12 POP Q  17     107.950 121.190  34.890  1.00  0.00            
ATOM   2217  H13 POP Q  17     106.730 119.890  34.960  1.00  0.00            
ATOM   2218  C2  POP Q  17     109.080 119.500  33.350  1.00  0.00            
ATOM   2219  H21 POP Q  17     109.510 120.480  33.130  1.00  0.00            
ATOM   2220  H22 POP Q  17     109.640 118.720  32.820  1.00  0.00            
ATOM   2221  H23 POP Q  17     108.080 119.560  32.910  1.00  0.00            
ATOM   2222  C3  POP Q  17     110.110 119.680  35.500  1.00  0.00            
ATOM   2223  H31 POP Q  17     110.270 120.760  35.460  1.00  0.00            
ATOM   2224  H32 POP Q  17     110.170 119.480  36.570  1.00  0.00            
ATOM   2225  H33 POP Q  17     110.870 119.070  35.010  1.00  0.00            
ATOM   2226  H41 POP Q  17     109.290 117.220  34.880  1.00  0.00            
ATOM   2227  H42 POP Q  17     107.610 117.520  34.430  1.00  0.00            
ATOM   2228  H51 POP Q  17     108.920 118.190  37.170  1.00  0.00            
ATOM   2229  H52 POP Q  17     107.210 118.070  36.910  1.00  0.00            
ATOM   2230  H61 POP Q  17     104.770 113.690  38.280  1.00  0.00            
ATOM   2231  H62 POP Q  17     106.350 113.690  39.120  1.00  0.00            
ATOM   2232  H7  POP Q  17     104.220 115.660  39.640  1.00  0.00            
ATOM   2233  C72 POP Q  17     104.480 114.010  41.040  1.00  0.00            
ATOM   2234 1H72 POP Q  17     103.940 113.250  40.480  1.00  0.00            
ATOM   2235 2H72 POP Q  17     105.260 113.550  41.650  1.00  0.00            
ATOM   2236  O72 POP Q  17     103.680 114.840  41.940  1.00  0.00            
ATOM   2237  C82 POP Q  17     103.440 114.200  43.100  1.00  0.00            
ATOM   2238  O82 POP Q  17     103.000 113.010  42.940  1.00  0.00            
ATOM   2239  C2A POP Q  17     102.860 115.010  44.190  1.00  0.00            
ATOM   2240 1HA2 POP Q  17     103.160 116.010  43.860  1.00  0.00            
ATOM   2241 2HA2 POP Q  17     101.780 114.860  44.220  1.00  0.00            
ATOM   2242  C2B POP Q  17     103.480 114.830  45.600  1.00  0.00            
ATOM   2243 1HB2 POP Q  17     103.530 113.760  45.800  1.00  0.00            
ATOM   2244 2HB2 POP Q  17     104.520 115.150  45.660  1.00  0.00            
ATOM   2245  C2C POP Q  17     102.630 115.440  46.700  1.00  0.00            
ATOM   2246 1HC2 POP Q  17     102.500 116.500  46.490  1.00  0.00            
ATOM   2247 2HC2 POP Q  17     101.670 114.950  46.500  1.00  0.00            
ATOM   2248  C2D POP Q  17     102.940 115.270  48.210  1.00  0.00            
ATOM   2249 1HD2 POP Q  17     103.000 114.200  48.440  1.00  0.00            
ATOM   2250 2HD2 POP Q  17     103.850 115.810  48.450  1.00  0.00            
ATOM   2251  C2E POP Q  17     101.780 115.780  49.130  1.00  0.00            
ATOM   2252 1HE2 POP Q  17     101.630 116.850  49.010  1.00  0.00            
ATOM   2253 2HE2 POP Q  17     100.910 115.180  48.860  1.00  0.00            
ATOM   2254  C2F POP Q  17     102.120 115.380  50.520  1.00  0.00            
ATOM   2255 1HF2 POP Q  17     102.460 114.340  50.500  1.00  0.00            
ATOM   2256 2HF2 POP Q  17     102.940 115.960  50.950  1.00  0.00            
ATOM   2257  C2G POP Q  17     100.870 115.510  51.400  1.00  0.00            
ATOM   2258 1HG2 POP Q  17     100.480 116.520  51.340  1.00  0.00            
ATOM   2259 2HG2 POP Q  17     100.060 114.870  51.050  1.00  0.00            
ATOM   2260  C2H POP Q  17     101.110 115.210  52.890  1.00  0.00            
ATOM   2261 1HH2 POP Q  17     101.630 114.260  53.010  1.00  0.00            
ATOM   2262 2HH2 POP Q  17     101.700 116.050  53.260  1.00  0.00            
ATOM   2263  C2I POP Q  17      99.770 115.230  53.690  1.00  0.00            
ATOM   2264 1HI2 POP Q  17      99.300 116.190  53.460  1.00  0.00            
ATOM   2265 2HI2 POP Q  17      99.170 114.400  53.300  1.00  0.00            
ATOM   2266  C2J POP Q  17      99.920 115.180  55.240  1.00  0.00            
ATOM   2267 1HJ2 POP Q  17     100.560 114.370  55.600  1.00  0.00            
ATOM   2268 2HJ2 POP Q  17     100.450 116.110  55.480  1.00  0.00            
ATOM   2269  C2K POP Q  17      98.650 115.110  56.110  1.00  0.00            
ATOM   2270 1HK2 POP Q  17      98.110 116.050  55.970  1.00  0.00            
ATOM   2271 2HK2 POP Q  17      98.010 114.310  55.740  1.00  0.00            
ATOM   2272  C2L POP Q  17      98.970 114.650  57.550  1.00  0.00            
ATOM   2273 1HL2 POP Q  17      99.050 113.570  57.650  1.00  0.00            
ATOM   2274 2HL2 POP Q  17      99.910 115.080  57.890  1.00  0.00            
ATOM   2275  C2M POP Q  17      97.820 115.160  58.440  1.00  0.00            
ATOM   2276 1HM2 POP Q  17      97.780 116.250  58.450  1.00  0.00            
ATOM   2277 2HM2 POP Q  17      96.890 114.870  57.960  1.00  0.00            
ATOM   2278  C2N POP Q  17      97.930 114.750  59.950  1.00  0.00            
ATOM   2279 1HN2 POP Q  17      97.030 115.170  60.400  1.00  0.00            
ATOM   2280 2HN2 POP Q  17      98.020 113.660  60.020  1.00  0.00            
ATOM   2281  C2T POP Q  17      99.200 115.430  60.680  1.00  0.00            
ATOM   2282 1HT2 POP Q  17     100.140 115.040  60.260  1.00  0.00            
ATOM   2283 2HT2 POP Q  17      99.310 116.500  60.490  1.00  0.00            
ATOM   2284 3HT2 POP Q  17      99.300 115.250  61.750  1.00  0.00            
ATOM   2285  C1T POP R  18      95.960 122.860  55.520  1.00  0.00            
ATOM   2286 1HT1 POP R  18      96.310 123.890  55.520  1.00  0.00            
ATOM   2287 2HT1 POP R  18      96.870 122.250  55.430  1.00  0.00            
ATOM   2288 3HT1 POP R  18      95.360 122.810  54.610  1.00  0.00            
ATOM   2289  C1N POP R  18      95.180 122.350  56.700  1.00  0.00            
ATOM   2290 1HN1 POP R  18      95.740 122.330  57.630  1.00  0.00            
ATOM   2291 2HN1 POP R  18      94.940 121.300  56.490  1.00  0.00            
ATOM   2292  C1M POP R  18      93.850 123.080  56.980  1.00  0.00            
ATOM   2293 1HM1 POP R  18      93.190 123.180  56.120  1.00  0.00            
ATOM   2294 2HM1 POP R  18      94.130 124.100  57.240  1.00  0.00            
ATOM   2295  C1L POP R  18      93.020 122.280  57.990  1.00  0.00            
ATOM   2296 1HL1 POP R  18      93.610 122.180  58.910  1.00  0.00            
ATOM   2297 2HL1 POP R  18      92.920 121.250  57.660  1.00  0.00            
ATOM   2298  C1K POP R  18      91.580 122.820  58.320  1.00  0.00            
ATOM   2299 1HK1 POP R  18      90.950 122.670  57.440  1.00  0.00            
ATOM   2300 2HK1 POP R  18      91.560 123.880  58.590  1.00  0.00            
ATOM   2301  C1J POP R  18      91.010 121.960  59.470  1.00  0.00            
ATOM   2302 1HJ1 POP R  18      91.570 122.280  60.350  1.00  0.00            
ATOM   2303 2HJ1 POP R  18      91.070 120.880  59.270  1.00  0.00            
ATOM   2304  C1I POP R  18      89.560 122.320  59.810  1.00  0.00            
ATOM   2305 1HI1 POP R  18      88.970 122.110  58.910  1.00  0.00            
ATOM   2306 2HI1 POP R  18      89.310 123.360  60.000  1.00  0.00            
ATOM   2307  C1H POP R  18      89.060 121.560  61.060  1.00  0.00            
ATOM   2308 1HH1 POP R  18      89.580 121.700  62.020  1.00  0.00            
ATOM   2309 2HH1 POP R  18      89.130 120.470  60.930  1.00  0.00            
ATOM   2310  CZ2 POP R  18      87.590 121.780  61.210  1.00  0.00            
ATOM   2311  HZ2 POP R  18      87.060 121.380  60.350  1.00  0.00            
ATOM   2312  CZ1 POP R  18      87.060 122.460  62.240  1.00  0.00            
ATOM   2313  HZ1 POP R  18      85.970 122.560  62.230  1.00  0.00            
ATOM   2314  C1G POP R  18      87.710 123.140  63.410  1.00  0.00            
ATOM   2315 1HG1 POP R  18      87.130 124.040  63.620  1.00  0.00            
ATOM   2316 2HG1 POP R  18      88.750 123.450  63.250  1.00  0.00            
ATOM   2317  C1F POP R  18      87.860 122.250  64.630  1.00  0.00            
ATOM   2318 1HF1 POP R  18      88.500 121.370  64.530  1.00  0.00            
ATOM   2319 2HF1 POP R  18      86.900 121.790  64.880  1.00  0.00            
ATOM   2320  C1E POP R  18      88.310 123.090  65.890  1.00  0.00            
ATOM   2321 1HE1 POP R  18      87.600 123.910  66.020  1.00  0.00            
ATOM   2322 2HE1 POP R  18      89.300 123.520  65.770  1.00  0.00            
ATOM   2323  C1D POP R  18      88.150 122.110  67.140  1.00  0.00            
ATOM   2324 1HD1 POP R  18      88.850 121.280  67.040  1.00  0.00            
ATOM   2325 2HD1 POP R  18      87.130 121.740  67.180  1.00  0.00            
ATOM   2326  C1C POP R  18      88.360 122.850  68.490  1.00  0.00            
ATOM   2327 1HC1 POP R  18      87.530 123.550  68.660  1.00  0.00            
ATOM   2328 2HC1 POP R  18      89.240 123.480  68.350  1.00  0.00            
ATOM   2329  C1B POP R  18      88.530 121.860  69.650  1.00  0.00            
ATOM   2330 1HB1 POP R  18      89.310 121.140  69.400  1.00  0.00            
ATOM   2331 2HB1 POP R  18      87.620 121.270  69.800  1.00  0.00            
ATOM   2332  C1A POP R  18      88.880 122.520  70.990  1.00  0.00            
ATOM   2333 1HA1 POP R  18      88.080 123.210  71.280  1.00  0.00            
ATOM   2334 2HA1 POP R  18      89.790 123.110  70.870  1.00  0.00            
ATOM   2335  C81 POP R  18      89.010 121.450  72.160  1.00  0.00            
ATOM   2336  O81 POP R  18      90.080 120.670  72.260  1.00  0.00            
ATOM   2337  O71 POP R  18      87.800 121.060  72.710  1.00  0.00            
ATOM   2338  C7  POP R  18      87.800 120.450  74.040  1.00  0.00            
ATOM   2339  C6  POP R  18      87.850 121.550  75.090  1.00  0.00            
ATOM   2340  O4P POP R  18      89.060 122.360  74.810  1.00  0.00            
ATOM   2341  P   POP R  18      89.430 123.550  75.850  1.00  0.00            
ATOM   2342  O2P POP R  18      90.450 123.050  76.840  1.00  0.00            
ATOM   2343  O3P POP R  18      88.360 123.980  76.740  1.00  0.00            
ATOM   2344  O1P POP R  18      90.000 124.600  74.660  1.00  0.00            
ATOM   2345  C5  POP R  18      91.290 124.300  74.020  1.00  0.00            
ATOM   2346  C4  POP R  18      92.280 125.320  74.640  1.00  0.00            
ATOM   2347  N   POP R  18      93.250 125.930  73.620  1.00  0.00            
ATOM   2348  C1  POP R  18      94.090 127.010  74.280  1.00  0.00            
ATOM   2349  H11 POP R  18      94.510 126.610  75.210  1.00  0.00            
ATOM   2350  H12 POP R  18      94.880 127.330  73.610  1.00  0.00            
ATOM   2351  H13 POP R  18      93.550 127.870  74.670  1.00  0.00            
ATOM   2352  C2  POP R  18      92.480 126.690  72.540  1.00  0.00            
ATOM   2353  H21 POP R  18      93.150 126.810  71.690  1.00  0.00            
ATOM   2354  H22 POP R  18      91.570 126.140  72.280  1.00  0.00            
ATOM   2355  H23 POP R  18      92.320 127.720  72.870  1.00  0.00            
ATOM   2356  C3  POP R  18      94.130 124.910  73.000  1.00  0.00            
ATOM   2357  H31 POP R  18      94.730 125.400  72.230  1.00  0.00            
ATOM   2358  H32 POP R  18      94.840 124.380  73.650  1.00  0.00            
ATOM   2359  H33 POP R  18      93.510 124.120  72.560  1.00  0.00            
ATOM   2360  H41 POP R  18      91.700 126.170  75.010  1.00  0.00            
ATOM   2361  H42 POP R  18      92.890 124.980  75.480  1.00  0.00            
ATOM   2362  H51 POP R  18      91.200 124.530  72.950  1.00  0.00            
ATOM   2363  H52 POP R  18      91.570 123.250  74.170  1.00  0.00            
ATOM   2364  H61 POP R  18      87.880 121.070  76.070  1.00  0.00            
ATOM   2365  H62 POP R  18      86.990 122.210  75.020  1.00  0.00            
ATOM   2366  H7  POP R  18      88.700 119.850  74.170  1.00  0.00            
ATOM   2367  C72 POP R  18      86.480 119.650  74.170  1.00  0.00            
ATOM   2368 1H72 POP R  18      86.370 119.110  75.110  1.00  0.00            
ATOM   2369 2H72 POP R  18      85.750 120.450  73.980  1.00  0.00            
ATOM   2370  O72 POP R  18      86.360 118.710  72.980  1.00  0.00            
ATOM   2371  C82 POP R  18      85.100 118.160  72.800  1.00  0.00            
ATOM   2372  O82 POP R  18      84.140 118.820  73.270  1.00  0.00            
ATOM   2373  C2A POP R  18      84.970 117.620  71.350  1.00  0.00            
ATOM   2374 1HA2 POP R  18      85.770 116.880  71.270  1.00  0.00            
ATOM   2375 2HA2 POP R  18      84.090 116.980  71.250  1.00  0.00            
ATOM   2376  C2B POP R  18      85.210 118.670  70.210  1.00  0.00            
ATOM   2377 1HB2 POP R  18      84.250 119.180  70.110  1.00  0.00            
ATOM   2378 2HB2 POP R  18      86.060 119.350  70.310  1.00  0.00            
ATOM   2379  C2C POP R  18      85.390 117.920  68.870  1.00  0.00            
ATOM   2380 1HC2 POP R  18      86.380 117.460  68.830  1.00  0.00            
ATOM   2381 2HC2 POP R  18      84.670 117.100  68.860  1.00  0.00            
ATOM   2382  C2D POP R  18      85.200 118.790  67.640  1.00  0.00            
ATOM   2383 1HD2 POP R  18      84.250 119.330  67.710  1.00  0.00            
ATOM   2384 2HD2 POP R  18      85.920 119.610  67.580  1.00  0.00            
ATOM   2385  C2E POP R  18      85.280 117.930  66.300  1.00  0.00            
ATOM   2386 1HE2 POP R  18      86.140 117.280  66.400  1.00  0.00            
ATOM   2387 2HE2 POP R  18      84.410 117.280  66.260  1.00  0.00            
ATOM   2388  C2F POP R  18      85.370 118.690  65.010  1.00  0.00            
ATOM   2389 1HF2 POP R  18      84.410 119.200  65.060  1.00  0.00            
ATOM   2390 2HF2 POP R  18      86.220 119.370  65.070  1.00  0.00            
ATOM   2391  C2G POP R  18      85.410 117.920  63.720  1.00  0.00            
ATOM   2392 1HG2 POP R  18      86.060 117.050  63.840  1.00  0.00            
ATOM   2393 2HG2 POP R  18      84.360 117.710  63.510  1.00  0.00            
ATOM   2394  C2H POP R  18      86.010 118.620  62.490  1.00  0.00            
ATOM   2395 1HH2 POP R  18      85.470 119.540  62.290  1.00  0.00            
ATOM   2396 2HH2 POP R  18      87.080 118.840  62.540  1.00  0.00            
ATOM   2397  C2I POP R  18      85.710 117.770  61.200  1.00  0.00            
ATOM   2398 1HI2 POP R  18      86.030 116.730  61.250  1.00  0.00            
ATOM   2399 2HI2 POP R  18      84.620 117.720  61.100  1.00  0.00            
ATOM   2400  C2J POP R  18      86.270 118.500  60.020  1.00  0.00            
ATOM   2401 1HJ2 POP R  18      85.840 119.500  60.050  1.00  0.00            
ATOM   2402 2HJ2 POP R  18      87.340 118.680  60.010  1.00  0.00            
ATOM   2403  C2K POP R  18      85.770 117.750  58.700  1.00  0.00            
ATOM   2404 1HK2 POP R  18      86.020 116.690  58.610  1.00  0.00            
ATOM   2405 2HK2 POP R  18      84.690 117.650  58.850  1.00  0.00            
ATOM   2406  C2L POP R  18      86.010 118.520  57.370  1.00  0.00            
ATOM   2407 1HL2 POP R  18      85.830 119.590  57.480  1.00  0.00            
ATOM   2408 2HL2 POP R  18      87.070 118.380  57.160  1.00  0.00            
ATOM   2409  C2M POP R  18      85.050 118.030  56.280  1.00  0.00            
ATOM   2410 1HM2 POP R  18      85.210 116.990  56.010  1.00  0.00            
ATOM   2411 2HM2 POP R  18      83.990 118.080  56.520  1.00  0.00            
ATOM   2412  C2N POP R  18      85.190 118.790  54.910  1.00  0.00            
ATOM   2413 1HN2 POP R  18      85.100 119.870  55.010  1.00  0.00            
ATOM   2414 2HN2 POP R  18      86.230 118.690  54.570  1.00  0.00            
ATOM   2415  C2T POP R  18      84.250 118.220  53.780  1.00  0.00            
ATOM   2416 1HT2 POP R  18      83.210 118.470  53.990  1.00  0.00            
ATOM   2417 2HT2 POP R  18      84.500 118.810  52.890  1.00  0.00            
ATOM   2418 3HT2 POP R  18      84.350 117.160  53.550  1.00  0.00            
ATOM   2419  C1T POP S  19      17.940  62.270  58.570  1.00  0.00            
ATOM   2420 1HT1 POP S  19      18.280  61.320  58.150  1.00  0.00            
ATOM   2421 2HT1 POP S  19      18.890  62.790  58.670  1.00  0.00            
ATOM   2422 3HT1 POP S  19      17.590  62.180  59.600  1.00  0.00            
ATOM   2423  C1N POP S  19      16.960  63.100  57.710  1.00  0.00            
ATOM   2424 1HN1 POP S  19      16.720  63.990  58.300  1.00  0.00            
ATOM   2425 2HN1 POP S  19      16.030  62.550  57.590  1.00  0.00            
ATOM   2426  C1M POP S  19      17.720  63.280  56.380  1.00  0.00            
ATOM   2427 1HM1 POP S  19      17.980  62.250  56.130  1.00  0.00            
ATOM   2428 2HM1 POP S  19      18.630  63.870  56.530  1.00  0.00            
ATOM   2429  C1L POP S  19      16.770  64.050  55.360  1.00  0.00            
ATOM   2430 1HL1 POP S  19      16.510  65.010  55.810  1.00  0.00            
ATOM   2431 2HL1 POP S  19      15.850  63.460  55.280  1.00  0.00            
ATOM   2432  C1K POP S  19      17.360  64.400  54.020  1.00  0.00            
ATOM   2433 1HK1 POP S  19      16.520  64.610  53.350  1.00  0.00            
ATOM   2434 2HK1 POP S  19      17.900  63.510  53.680  1.00  0.00            
ATOM   2435  C1J POP S  19      18.400  65.590  54.010  1.00  0.00            
ATOM   2436 1HJ1 POP S  19      19.080  65.400  54.850  1.00  0.00            
ATOM   2437 2HJ1 POP S  19      17.950  66.550  54.230  1.00  0.00            
ATOM   2438  C1I POP S  19      19.220  65.540  52.650  1.00  0.00            
ATOM   2439 1HI1 POP S  19      18.500  65.550  51.830  1.00  0.00            
ATOM   2440 2HI1 POP S  19      19.860  64.650  52.600  1.00  0.00            
ATOM   2441  C1H POP S  19      20.140  66.810  52.610  1.00  0.00            
ATOM   2442 1HH1 POP S  19      20.730  66.740  51.690  1.00  0.00            
ATOM   2443 2HH1 POP S  19      20.920  66.760  53.370  1.00  0.00            
ATOM   2444  CZ2 POP S  19      19.400  68.130  52.470  1.00  0.00            
ATOM   2445  HZ2 POP S  19      19.160  68.530  53.450  1.00  0.00            
ATOM   2446  CZ1 POP S  19      18.970  68.750  51.430  1.00  0.00            
ATOM   2447  HZ1 POP S  19      18.310  69.590  51.630  1.00  0.00            
ATOM   2448  C1G POP S  19      19.120  68.380  50.010  1.00  0.00            
ATOM   2449 1HG1 POP S  19      19.800  67.540  49.870  1.00  0.00            
ATOM   2450 2HG1 POP S  19      19.420  69.270  49.450  1.00  0.00            
ATOM   2451  C1F POP S  19      17.880  67.890  49.390  1.00  0.00            
ATOM   2452 1HF1 POP S  19      17.010  68.530  49.540  1.00  0.00            
ATOM   2453 2HF1 POP S  19      17.580  66.890  49.730  1.00  0.00            
ATOM   2454  C1E POP S  19      18.160  67.780  47.860  1.00  0.00            
ATOM   2455 1HE1 POP S  19      18.960  67.040  47.770  1.00  0.00            
ATOM   2456 2HE1 POP S  19      18.460  68.720  47.400  1.00  0.00            
ATOM   2457  C1D POP S  19      16.870  67.240  47.130  1.00  0.00            
ATOM   2458 1HD1 POP S  19      16.080  68.000  47.070  1.00  0.00            
ATOM   2459 2HD1 POP S  19      16.370  66.330  47.460  1.00  0.00            
ATOM   2460  C1C POP S  19      17.260  66.880  45.600  1.00  0.00            
ATOM   2461 1HC1 POP S  19      18.160  66.260  45.570  1.00  0.00            
ATOM   2462 2HC1 POP S  19      17.560  67.830  45.170  1.00  0.00            
ATOM   2463  C1B POP S  19      16.040  66.320  44.910  1.00  0.00            
ATOM   2464 1HB1 POP S  19      15.180  66.960  45.110  1.00  0.00            
ATOM   2465 2HB1 POP S  19      15.800  65.310  45.260  1.00  0.00            
ATOM   2466  C1A POP S  19      16.250  66.320  43.380  1.00  0.00            
ATOM   2467 1HA1 POP S  19      17.080  65.630  43.190  1.00  0.00            
ATOM   2468 2HA1 POP S  19      16.580  67.290  43.010  1.00  0.00            
ATOM   2469  C81 POP S  19      15.080  65.850  42.510  1.00  0.00            
ATOM   2470  O81 POP S  19      14.060  66.630  42.520  1.00  0.00            
ATOM   2471  O71 POP S  19      14.810  64.570  42.480  1.00  0.00            
ATOM   2472  C7  POP S  19      13.960  64.060  41.430  1.00  0.00            
ATOM   2473  C6  POP S  19      14.940  63.800  40.280  1.00  0.00            
ATOM   2474  O4P POP S  19      15.320  65.130  39.780  1.00  0.00            
ATOM   2475  P   POP S  19      15.930  65.240  38.270  1.00  0.00            
ATOM   2476  O2P POP S  19      16.100  66.700  37.870  1.00  0.00            
ATOM   2477  O3P POP S  19      15.030  64.770  37.220  1.00  0.00            
ATOM   2478  O1P POP S  19      17.340  64.560  38.410  1.00  0.00            
ATOM   2479  C5  POP S  19      17.950  63.960  37.320  1.00  0.00            
ATOM   2480  C4  POP S  19      18.410  64.990  36.270  1.00  0.00            
ATOM   2481  N   POP S  19      19.270  64.200  35.290  1.00  0.00            
ATOM   2482  C1  POP S  19      20.650  63.830  35.880  1.00  0.00            
ATOM   2483  H11 POP S  19      20.600  63.220  36.780  1.00  0.00            
ATOM   2484  H12 POP S  19      21.220  63.320  35.110  1.00  0.00            
ATOM   2485  H13 POP S  19      21.220  64.740  36.080  1.00  0.00            
ATOM   2486  C2  POP S  19      19.600  65.110  34.090  1.00  0.00            
ATOM   2487  H21 POP S  19      18.650  65.480  33.700  1.00  0.00            
ATOM   2488  H22 POP S  19      20.310  65.910  34.290  1.00  0.00            
ATOM   2489  H23 POP S  19      19.970  64.540  33.240  1.00  0.00            
ATOM   2490  C3  POP S  19      18.700  62.960  34.630  1.00  0.00            
ATOM   2491  H31 POP S  19      19.180  62.710  33.690  1.00  0.00            
ATOM   2492  H32 POP S  19      18.850  62.140  35.340  1.00  0.00            
ATOM   2493  H33 POP S  19      17.620  63.030  34.460  1.00  0.00            
ATOM   2494  H41 POP S  19      17.530  65.320  35.720  1.00  0.00            
ATOM   2495  H42 POP S  19      19.040  65.790  36.640  1.00  0.00            
ATOM   2496  H51 POP S  19      17.210  63.400  36.740  1.00  0.00            
ATOM   2497  H52 POP S  19      18.730  63.320  37.720  1.00  0.00            
ATOM   2498  H61 POP S  19      14.450  63.360  39.410  1.00  0.00            
ATOM   2499  H62 POP S  19      15.850  63.310  40.650  1.00  0.00            
ATOM   2500  H7  POP S  19      13.070  64.660  41.220  1.00  0.00            
ATOM   2501  C72 POP S  19      13.450  62.740  41.920  1.00  0.00            
ATOM   2502 1H72 POP S  19      12.850  62.260  41.140  1.00  0.00            
ATOM   2503 2H72 POP S  19      14.270  62.060  42.170  1.00  0.00            
ATOM   2504  O72 POP S  19      12.590  62.880  43.100  1.00  0.00            
ATOM   2505  C82 POP S  19      11.950  61.660  43.370  1.00  0.00            
ATOM   2506  O82 POP S  19      12.440  60.500  43.040  1.00  0.00            
ATOM   2507  C2A POP S  19      11.080  61.680  44.610  1.00  0.00            
ATOM   2508 1HA2 POP S  19      11.700  62.020  45.440  1.00  0.00            
ATOM   2509 2HA2 POP S  19      10.310  62.430  44.420  1.00  0.00            
ATOM   2510  C2B POP S  19      10.500  60.270  44.990  1.00  0.00            
ATOM   2511 1HB2 POP S  19       9.980  59.890  44.110  1.00  0.00            
ATOM   2512 2HB2 POP S  19      11.370  59.650  45.200  1.00  0.00            
ATOM   2513  C2C POP S  19       9.620  60.350  46.290  1.00  0.00            
ATOM   2514 1HC2 POP S  19       8.850  61.120  46.170  1.00  0.00            
ATOM   2515 2HC2 POP S  19       9.140  59.370  46.220  1.00  0.00            
ATOM   2516  C2D POP S  19      10.450  60.520  47.540  1.00  0.00            
ATOM   2517 1HD2 POP S  19      11.230  59.770  47.640  1.00  0.00            
ATOM   2518 2HD2 POP S  19      11.050  61.430  47.420  1.00  0.00            
ATOM   2519  C2E POP S  19       9.570  60.560  48.820  1.00  0.00            
ATOM   2520 1HE2 POP S  19       9.080  61.520  48.970  1.00  0.00            
ATOM   2521 2HE2 POP S  19       8.820  59.770  48.720  1.00  0.00            
ATOM   2522  C2F POP S  19      10.460  60.300  50.050  1.00  0.00            
ATOM   2523 1HF2 POP S  19      10.870  59.290  50.030  1.00  0.00            
ATOM   2524 2HF2 POP S  19      11.360  60.910  50.020  1.00  0.00            
ATOM   2525  C2G POP S  19       9.680  60.550  51.400  1.00  0.00            
ATOM   2526 1HG2 POP S  19       9.420  61.610  51.430  1.00  0.00            
ATOM   2527 2HG2 POP S  19       8.720  60.010  51.430  1.00  0.00            
ATOM   2528  C2H POP S  19      10.480  60.350  52.690  1.00  0.00            
ATOM   2529 1HH2 POP S  19      10.650  59.270  52.750  1.00  0.00            
ATOM   2530 2HH2 POP S  19      11.460  60.830  52.570  1.00  0.00            
ATOM   2531  C2I POP S  19       9.630  60.850  53.870  1.00  0.00            
ATOM   2532 1HI2 POP S  19       9.600  61.940  53.740  1.00  0.00            
ATOM   2533 2HI2 POP S  19       8.630  60.390  53.900  1.00  0.00            
ATOM   2534  C2J POP S  19      10.220  60.500  55.250  1.00  0.00            
ATOM   2535 1HJ2 POP S  19      10.090  59.420  55.330  1.00  0.00            
ATOM   2536 2HJ2 POP S  19      11.270  60.770  55.310  1.00  0.00            
ATOM   2537  C2K POP S  19       9.430  61.160  56.440  1.00  0.00            
ATOM   2538 1HK2 POP S  19       9.470  62.230  56.230  1.00  0.00            
ATOM   2539 2HK2 POP S  19       8.390  60.850  56.510  1.00  0.00            
ATOM   2540  C2L POP S  19      10.060  60.950  57.790  1.00  0.00            
ATOM   2541 1HL2 POP S  19      10.120  59.910  58.100  1.00  0.00            
ATOM   2542 2HL2 POP S  19      11.090  61.310  57.710  1.00  0.00            
ATOM   2543  C2M POP S  19       9.380  61.850  58.760  1.00  0.00            
ATOM   2544 1HM2 POP S  19       9.410  62.900  58.440  1.00  0.00            
ATOM   2545 2HM2 POP S  19       8.340  61.510  58.780  1.00  0.00            
ATOM   2546  C2N POP S  19      10.030  61.710  60.130  1.00  0.00            
ATOM   2547 1HN2 POP S  19       9.980  60.690  60.510  1.00  0.00            
ATOM   2548 2HN2 POP S  19      11.070  62.040  60.070  1.00  0.00            
ATOM   2549  C2T POP S  19       9.350  62.710  61.110  1.00  0.00            
ATOM   2550 1HT2 POP S  19       8.280  62.510  61.250  1.00  0.00            
ATOM   2551 2HT2 POP S  19       9.860  62.710  62.080  1.00  0.00            
ATOM   2552 3HT2 POP S  19       9.390  63.730  60.720  1.00  0.00            
ATOM   2553  C1T POP T  20     135.090  23.840  58.220  1.00  0.00            
ATOM   2554 1HT1 POP T  20     134.110  24.240  57.970  1.00  0.00            
ATOM   2555 2HT1 POP T  20     135.680  24.670  58.630  1.00  0.00            
ATOM   2556 3HT1 POP T  20     135.510  23.410  57.310  1.00  0.00            
ATOM   2557  C1N POP T  20     135.130  22.710  59.200  1.00  0.00            
ATOM   2558 1HN1 POP T  20     136.200  22.510  59.320  1.00  0.00            
ATOM   2559 2HN1 POP T  20     134.650  21.850  58.720  1.00  0.00            
ATOM   2560  C1M POP T  20     134.510  23.160  60.540  1.00  0.00            
ATOM   2561 1HM1 POP T  20     133.430  23.210  60.400  1.00  0.00            
ATOM   2562 2HM1 POP T  20     134.890  24.170  60.690  1.00  0.00            
ATOM   2563  C1L POP T  20     134.760  22.200  61.690  1.00  0.00            
ATOM   2564 1HL1 POP T  20     135.830  22.240  61.860  1.00  0.00            
ATOM   2565 2HL1 POP T  20     134.450  21.210  61.340  1.00  0.00            
ATOM   2566  C1K POP T  20     134.000  22.620  62.970  1.00  0.00            
ATOM   2567 1HK1 POP T  20     132.930  22.700  62.780  1.00  0.00            
ATOM   2568 2HK1 POP T  20     134.380  23.600  63.270  1.00  0.00            
ATOM   2569  C1J POP T  20     134.150  21.530  64.020  1.00  0.00            
ATOM   2570 1HJ1 POP T  20     135.220  21.470  64.240  1.00  0.00            
ATOM   2571 2HJ1 POP T  20     133.850  20.550  63.650  1.00  0.00            
ATOM   2572  C1I POP T  20     133.310  21.830  65.280  1.00  0.00            
ATOM   2573 1HI1 POP T  20     132.260  22.000  65.070  1.00  0.00            
ATOM   2574 2HI1 POP T  20     133.770  22.710  65.730  1.00  0.00            
ATOM   2575  C1H POP T  20     133.510  20.670  66.280  1.00  0.00            
ATOM   2576 1HH1 POP T  20     134.590  20.600  66.380  1.00  0.00            
ATOM   2577 2HH1 POP T  20     133.050  19.730  65.970  1.00  0.00            
ATOM   2578  CZ2 POP T  20     132.750  21.070  67.570  1.00  0.00            
ATOM   2579  HZ2 POP T  20     131.710  21.320  67.370  1.00  0.00            
ATOM   2580  CZ1 POP T  20     133.280  21.280  68.780  1.00  0.00            
ATOM   2581  HZ1 POP T  20     132.650  21.680  69.570  1.00  0.00            
ATOM   2582  C1G POP T  20     134.780  21.050  69.090  1.00  0.00            
ATOM   2583 1HG1 POP T  20     135.340  21.980  69.020  1.00  0.00            
ATOM   2584 2HG1 POP T  20     135.220  20.300  68.430  1.00  0.00            
ATOM   2585  C1F POP T  20     134.990  20.340  70.450  1.00  0.00            
ATOM   2586 1HF1 POP T  20     135.840  19.650  70.420  1.00  0.00            
ATOM   2587 2HF1 POP T  20     134.120  19.750  70.760  1.00  0.00            
ATOM   2588  C1E POP T  20     135.120  21.310  71.650  1.00  0.00            
ATOM   2589 1HE1 POP T  20     134.230  21.890  71.880  1.00  0.00            
ATOM   2590 2HE1 POP T  20     135.890  22.010  71.320  1.00  0.00            
ATOM   2591  C1D POP T  20     135.620  20.490  72.900  1.00  0.00            
ATOM   2592 1HD1 POP T  20     136.510  19.970  72.560  1.00  0.00            
ATOM   2593 2HD1 POP T  20     134.920  19.700  73.160  1.00  0.00            
ATOM   2594  C1C POP T  20     135.910  21.290  74.200  1.00  0.00            
ATOM   2595 1HC1 POP T  20     134.960  21.660  74.590  1.00  0.00            
ATOM   2596 2HC1 POP T  20     136.600  22.110  73.960  1.00  0.00            
ATOM   2597  C1B POP T  20     136.720  20.390  75.120  1.00  0.00            
ATOM   2598 1HB1 POP T  20     137.690  20.140  74.700  1.00  0.00            
ATOM   2599 2HB1 POP T  20     136.110  19.480  75.230  1.00  0.00            
ATOM   2600  C1A POP T  20     137.020  21.140  76.430  1.00  0.00            
ATOM   2601 1HA1 POP T  20     136.150  21.790  76.550  1.00  0.00            
ATOM   2602 2HA1 POP T  20     137.890  21.790  76.410  1.00  0.00            
ATOM   2603  C81 POP T  20     137.180  20.100  77.560  1.00  0.00            
ATOM   2604  O81 POP T  20     138.300  19.910  78.140  1.00  0.00            
ATOM   2605  O71 POP T  20     136.100  19.350  77.970  1.00  0.00            
ATOM   2606  C7  POP T  20     136.370  18.190  78.820  1.00  0.00            
ATOM   2607  C6  POP T  20     135.290  18.000  79.860  1.00  0.00            
ATOM   2608  O4P POP T  20     135.310  19.200  80.680  1.00  0.00            
ATOM   2609  P   POP T  20     134.100  19.450  81.680  1.00  0.00            
ATOM   2610  O2P POP T  20     133.010  18.450  81.640  1.00  0.00            
ATOM   2611  O3P POP T  20     133.310  20.660  81.330  1.00  0.00            
ATOM   2612  O1P POP T  20     134.800  19.410  83.100  1.00  0.00            
ATOM   2613  C5  POP T  20     135.340  18.150  83.570  1.00  0.00            
ATOM   2614  C4  POP T  20     134.250  17.210  84.130  1.00  0.00            
ATOM   2615  N   POP T  20     134.820  15.850  84.510  1.00  0.00            
ATOM   2616  C1  POP T  20     135.650  15.970  85.790  1.00  0.00            
ATOM   2617  H11 POP T  20     135.030  15.960  86.690  1.00  0.00            
ATOM   2618  H12 POP T  20     136.360  15.140  85.840  1.00  0.00            
ATOM   2619  H13 POP T  20     136.190  16.900  85.930  1.00  0.00            
ATOM   2620  C2  POP T  20     135.570  15.140  83.320  1.00  0.00            
ATOM   2621  H21 POP T  20     136.580  15.510  83.140  1.00  0.00            
ATOM   2622  H22 POP T  20     135.560  14.070  83.490  1.00  0.00            
ATOM   2623  H23 POP T  20     134.990  15.300  82.410  1.00  0.00            
ATOM   2624  C3  POP T  20     133.720  14.900  84.890  1.00  0.00            
ATOM   2625  H31 POP T  20     134.230  13.970  85.120  1.00  0.00            
ATOM   2626  H32 POP T  20     133.170  15.170  85.800  1.00  0.00            
ATOM   2627  H33 POP T  20     133.040  14.690  84.070  1.00  0.00            
ATOM   2628  H41 POP T  20     133.780  17.560  85.050  1.00  0.00            
ATOM   2629  H42 POP T  20     133.500  17.110  83.340  1.00  0.00            
ATOM   2630  H51 POP T  20     136.130  18.250  84.320  1.00  0.00            
ATOM   2631  H52 POP T  20     135.580  17.640  82.640  1.00  0.00            
ATOM   2632  H61 POP T  20     135.570  17.100  80.410  1.00  0.00            
ATOM   2633  H62 POP T  20     134.350  17.860  79.310  1.00  0.00            
ATOM   2634  H7  POP T  20     137.300  18.180  79.400  1.00  0.00            
ATOM   2635  C72 POP T  20     136.450  17.000  77.830  1.00  0.00            
ATOM   2636 1H72 POP T  20     136.620  16.140  78.480  1.00  0.00            
ATOM   2637 2H72 POP T  20     135.510  16.810  77.300  1.00  0.00            
ATOM   2638  O72 POP T  20     137.480  17.100  76.850  1.00  0.00            
ATOM   2639  C82 POP T  20     137.900  15.920  76.210  1.00  0.00            
ATOM   2640  O82 POP T  20     137.280  14.840  76.410  1.00  0.00            
ATOM   2641  C2A POP T  20     138.650  16.080  74.890  1.00  0.00            
ATOM   2642 1HA2 POP T  20     139.650  16.520  74.970  1.00  0.00            
ATOM   2643 2HA2 POP T  20     138.790  15.040  74.600  1.00  0.00            
ATOM   2644  C2B POP T  20     137.950  16.850  73.750  1.00  0.00            
ATOM   2645 1HB2 POP T  20     136.870  16.660  73.830  1.00  0.00            
ATOM   2646 2HB2 POP T  20     138.170  17.880  74.040  1.00  0.00            
ATOM   2647  C2C POP T  20     138.490  16.480  72.320  1.00  0.00            
ATOM   2648 1HC2 POP T  20     139.580  16.480  72.290  1.00  0.00            
ATOM   2649 2HC2 POP T  20     138.250  15.420  72.190  1.00  0.00            
ATOM   2650  C2D POP T  20     137.860  17.350  71.310  1.00  0.00            
ATOM   2651 1HD2 POP T  20     136.770  17.280  71.300  1.00  0.00            
ATOM   2652 2HD2 POP T  20     138.240  18.340  71.580  1.00  0.00            
ATOM   2653  C2E POP T  20     138.350  17.000  69.880  1.00  0.00            
ATOM   2654 1HE2 POP T  20     139.440  16.930  69.920  1.00  0.00            
ATOM   2655 2HE2 POP T  20     137.980  16.010  69.590  1.00  0.00            
ATOM   2656  C2F POP T  20     137.880  17.910  68.720  1.00  0.00            
ATOM   2657 1HF2 POP T  20     136.800  18.010  68.730  1.00  0.00            
ATOM   2658 2HF2 POP T  20     138.380  18.860  68.880  1.00  0.00            
ATOM   2659  C2G POP T  20     138.290  17.470  67.360  1.00  0.00            
ATOM   2660 1HG2 POP T  20     139.360  17.260  67.400  1.00  0.00            
ATOM   2661 2HG2 POP T  20     137.830  16.510  67.120  1.00  0.00            
ATOM   2662  C2H POP T  20     137.970  18.540  66.310  1.00  0.00            
ATOM   2663 1HH2 POP T  20     136.910  18.800  66.370  1.00  0.00            
ATOM   2664 2HH2 POP T  20     138.570  19.430  66.520  1.00  0.00            
ATOM   2665  C2I POP T  20     138.370  17.990  64.930  1.00  0.00            
ATOM   2666 1HI2 POP T  20     139.430  17.740  64.900  1.00  0.00            
ATOM   2667 2HI2 POP T  20     137.730  17.190  64.550  1.00  0.00            
ATOM   2668  C2J POP T  20     138.190  19.110  63.870  1.00  0.00            
ATOM   2669 1HJ2 POP T  20     137.150  19.420  63.980  1.00  0.00            
ATOM   2670 2HJ2 POP T  20     138.910  19.910  64.090  1.00  0.00            
ATOM   2671  C2K POP T  20     138.390  18.600  62.490  1.00  0.00            
ATOM   2672 1HK2 POP T  20     139.420  18.240  62.440  1.00  0.00            
ATOM   2673 2HK2 POP T  20     137.760  17.730  62.260  1.00  0.00            
ATOM   2674  C2L POP T  20     138.260  19.750  61.430  1.00  0.00            
ATOM   2675 1HL2 POP T  20     137.200  19.920  61.270  1.00  0.00            
ATOM   2676 2HL2 POP T  20     138.640  20.680  61.860  1.00  0.00            
ATOM   2677  C2M POP T  20     138.980  19.310  60.130  1.00  0.00            
ATOM   2678 1HM2 POP T  20     140.040  19.150  60.310  1.00  0.00            
ATOM   2679 2HM2 POP T  20     138.430  18.470  59.700  1.00  0.00            
ATOM   2680  C2N POP T  20     138.900  20.460  59.050  1.00  0.00            
ATOM   2681 1HN2 POP T  20     137.890  20.840  58.910  1.00  0.00            
ATOM   2682 2HN2 POP T  20     139.310  21.330  59.560  1.00  0.00            
ATOM   2683  C2T POP T  20     139.660  20.140  57.700  1.00  0.00            
ATOM   2684 1HT2 POP T  20     139.250  19.340  57.090  1.00  0.00            
ATOM   2685 2HT2 POP T  20     139.750  21.010  57.040  1.00  0.00            
ATOM   2686 3HT2 POP T  20     140.700  19.860  57.910  1.00  0.00            
ATOM   2687  C1T POP U  21     131.690  38.610  61.790  1.00  0.00            
ATOM   2688 1HT1 POP U  21     131.180  39.070  60.930  1.00  0.00            
ATOM   2689 2HT1 POP U  21     132.640  38.220  61.430  1.00  0.00            
ATOM   2690 3HT1 POP U  21     130.960  37.850  62.100  1.00  0.00            
ATOM   2691  C1N POP U  21     131.880  39.680  62.940  1.00  0.00            
ATOM   2692 1HN1 POP U  21     130.960  40.260  63.050  1.00  0.00            
ATOM   2693 2HN1 POP U  21     132.720  40.360  62.800  1.00  0.00            
ATOM   2694  C1M POP U  21     132.070  39.070  64.330  1.00  0.00            
ATOM   2695 1HM1 POP U  21     133.050  38.600  64.400  1.00  0.00            
ATOM   2696 2HM1 POP U  21     131.270  38.360  64.560  1.00  0.00            
ATOM   2697  C1L POP U  21     131.900  40.140  65.490  1.00  0.00            
ATOM   2698 1HL1 POP U  21     130.900  40.580  65.460  1.00  0.00            
ATOM   2699 2HL1 POP U  21     132.530  41.020  65.320  1.00  0.00            
ATOM   2700  C1K POP U  21     132.250  39.520  66.840  1.00  0.00            
ATOM   2701 1HK1 POP U  21     133.240  39.080  66.780  1.00  0.00            
ATOM   2702 2HK1 POP U  21     131.580  38.690  67.080  1.00  0.00            
ATOM   2703  C1J POP U  21     132.210  40.670  67.890  1.00  0.00            
ATOM   2704 1HJ1 POP U  21     131.240  41.130  68.100  1.00  0.00            
ATOM   2705 2HJ1 POP U  21     132.950  41.390  67.530  1.00  0.00            
ATOM   2706  C1I POP U  21     132.840  40.240  69.240  1.00  0.00            
ATOM   2707 1HI1 POP U  21     132.190  39.600  69.840  1.00  0.00            
ATOM   2708 2HI1 POP U  21     132.930  41.150  69.840  1.00  0.00            
ATOM   2709  C1H POP U  21     134.280  39.640  69.250  1.00  0.00            
ATOM   2710 1HH1 POP U  21     134.200  38.600  68.930  1.00  0.00            
ATOM   2711 2HH1 POP U  21     134.580  39.370  70.270  1.00  0.00            
ATOM   2712  CZ2 POP U  21     135.360  40.440  68.480  1.00  0.00            
ATOM   2713  HZ2 POP U  21     135.190  40.520  67.410  1.00  0.00            
ATOM   2714  CZ1 POP U  21     136.400  41.090  69.010  1.00  0.00            
ATOM   2715  HZ1 POP U  21     137.090  41.580  68.310  1.00  0.00            
ATOM   2716  C1G POP U  21     136.700  41.130  70.440  1.00  0.00            
ATOM   2717 1HG1 POP U  21     135.800  41.330  71.030  1.00  0.00            
ATOM   2718 2HG1 POP U  21     137.180  42.100  70.580  1.00  0.00            
ATOM   2719  C1F POP U  21     137.600  40.020  70.940  1.00  0.00            
ATOM   2720 1HF1 POP U  21     138.550  39.910  70.410  1.00  0.00            
ATOM   2721 2HF1 POP U  21     137.090  39.060  70.870  1.00  0.00            
ATOM   2722  C1E POP U  21     137.990  40.300  72.470  1.00  0.00            
ATOM   2723 1HE1 POP U  21     137.060  40.640  72.930  1.00  0.00            
ATOM   2724 2HE1 POP U  21     138.660  41.150  72.630  1.00  0.00            
ATOM   2725  C1D POP U  21     138.500  39.100  73.270  1.00  0.00            
ATOM   2726 1HD1 POP U  21     139.450  38.720  72.870  1.00  0.00            
ATOM   2727 2HD1 POP U  21     137.800  38.270  73.170  1.00  0.00            
ATOM   2728  C1C POP U  21     138.640  39.210  74.800  1.00  0.00            
ATOM   2729 1HC1 POP U  21     137.760  39.780  75.120  1.00  0.00            
ATOM   2730 2HC1 POP U  21     139.540  39.790  75.010  1.00  0.00            
ATOM   2731  C1B POP U  21     138.700  37.850  75.600  1.00  0.00            
ATOM   2732 1HB1 POP U  21     137.860  37.150  75.450  1.00  0.00            
ATOM   2733 2HB1 POP U  21     138.640  38.030  76.680  1.00  0.00            
ATOM   2734  C1A POP U  21     140.010  37.070  75.250  1.00  0.00            
ATOM   2735 1HA1 POP U  21     140.900  37.680  75.410  1.00  0.00            
ATOM   2736 2HA1 POP U  21     140.130  36.570  74.280  1.00  0.00            
ATOM   2737  C81 POP U  21     140.130  35.970  76.250  1.00  0.00            
ATOM   2738  O81 POP U  21     141.320  35.650  76.560  1.00  0.00            
ATOM   2739  O71 POP U  21     139.130  35.050  75.990  1.00  0.00            
ATOM   2740  C7  POP U  21     138.890  34.150  77.150  1.00  0.00            
ATOM   2741  C6  POP U  21     138.160  34.840  78.350  1.00  0.00            
ATOM   2742  O4P POP U  21     139.030  35.940  78.850  1.00  0.00            
ATOM   2743  P   POP U  21     138.590  36.730  80.170  1.00  0.00            
ATOM   2744  O2P POP U  21     138.890  35.930  81.350  1.00  0.00            
ATOM   2745  O3P POP U  21     137.240  37.290  80.070  1.00  0.00            
ATOM   2746  O1P POP U  21     139.640  37.910  80.040  1.00  0.00            
ATOM   2747  C5  POP U  21     140.280  38.440  81.160  1.00  0.00            
ATOM   2748  C4  POP U  21     139.360  39.500  81.830  1.00  0.00            
ATOM   2749  N   POP U  21     140.170  40.280  82.820  1.00  0.00            
ATOM   2750  C1  POP U  21     140.880  39.350  83.850  1.00  0.00            
ATOM   2751  H11 POP U  21     140.140  38.790  84.420  1.00  0.00            
ATOM   2752  H12 POP U  21     141.500  38.520  83.500  1.00  0.00            
ATOM   2753  H13 POP U  21     141.400  39.930  84.620  1.00  0.00            
ATOM   2754  C2  POP U  21     139.280  41.200  83.690  1.00  0.00            
ATOM   2755  H21 POP U  21     139.930  41.600  84.470  1.00  0.00            
ATOM   2756  H22 POP U  21     138.740  41.990  83.160  1.00  0.00            
ATOM   2757  H23 POP U  21     138.570  40.500  84.140  1.00  0.00            
ATOM   2758  C3  POP U  21     141.260  41.190  82.160  1.00  0.00            
ATOM   2759  H31 POP U  21     142.060  40.550  81.800  1.00  0.00            
ATOM   2760  H32 POP U  21     140.780  41.770  81.370  1.00  0.00            
ATOM   2761  H33 POP U  21     141.690  41.900  82.870  1.00  0.00            
ATOM   2762  H41 POP U  21     138.990  40.210  81.100  1.00  0.00            
ATOM   2763  H42 POP U  21     138.400  39.180  82.250  1.00  0.00            
ATOM   2764  H51 POP U  21     141.190  38.950  80.840  1.00  0.00            
ATOM   2765  H52 POP U  21     140.380  37.620  81.880  1.00  0.00            
ATOM   2766  H61 POP U  21     138.000  34.060  79.100  1.00  0.00            
ATOM   2767  H62 POP U  21     137.210  35.290  78.040  1.00  0.00            
ATOM   2768  H7  POP U  21     139.830  33.730  77.510  1.00  0.00            
ATOM   2769  C72 POP U  21     138.100  33.030  76.470  1.00  0.00            
ATOM   2770 1H72 POP U  21     137.650  32.470  77.280  1.00  0.00            
ATOM   2771 2H72 POP U  21     137.410  33.460  75.740  1.00  0.00            
ATOM   2772  O72 POP U  21     139.030  32.080  75.810  1.00  0.00            
ATOM   2773  C82 POP U  21     138.530  31.060  75.150  1.00  0.00            
ATOM   2774  O82 POP U  21     137.510  30.410  75.610  1.00  0.00            
ATOM   2775  C2A POP U  21     139.440  30.190  74.300  1.00  0.00            
ATOM   2776 1HA2 POP U  21     140.160  29.710  74.970  1.00  0.00            
ATOM   2777 2HA2 POP U  21     138.810  29.410  73.870  1.00  0.00            
ATOM   2778  C2B POP U  21     140.060  30.840  73.030  1.00  0.00            
ATOM   2779 1HB2 POP U  21     140.530  31.790  73.290  1.00  0.00            
ATOM   2780 2HB2 POP U  21     140.900  30.250  72.650  1.00  0.00            
ATOM   2781  C2C POP U  21     139.030  31.180  71.960  1.00  0.00            
ATOM   2782 1HC2 POP U  21     138.550  30.240  71.660  1.00  0.00            
ATOM   2783 2HC2 POP U  21     138.150  31.760  72.250  1.00  0.00            
ATOM   2784  C2D POP U  21     139.760  31.710  70.730  1.00  0.00            
ATOM   2785 1HD2 POP U  21     139.950  32.750  71.000  1.00  0.00            
ATOM   2786 2HD2 POP U  21     140.730  31.260  70.540  1.00  0.00            
ATOM   2787  C2E POP U  21     138.890  31.710  69.430  1.00  0.00            
ATOM   2788 1HE2 POP U  21     138.550  30.720  69.130  1.00  0.00            
ATOM   2789 2HE2 POP U  21     138.100  32.470  69.560  1.00  0.00            
ATOM   2790  C2F POP U  21     139.810  32.300  68.370  1.00  0.00            
ATOM   2791 1HF2 POP U  21     140.100  33.260  68.770  1.00  0.00            
ATOM   2792 2HF2 POP U  21     140.690  31.680  68.170  1.00  0.00            
ATOM   2793  C2G POP U  21     139.030  32.340  67.060  1.00  0.00            
ATOM   2794 1HG2 POP U  21     138.730  31.310  66.850  1.00  0.00            
ATOM   2795 2HG2 POP U  21     138.140  32.940  67.220  1.00  0.00            
ATOM   2796  C2H POP U  21     139.850  32.720  65.880  1.00  0.00            
ATOM   2797 1HH2 POP U  21     139.990  33.800  65.940  1.00  0.00            
ATOM   2798 2HH2 POP U  21     140.790  32.170  65.820  1.00  0.00            
ATOM   2799  C2I POP U  21     139.190  32.310  64.550  1.00  0.00            
ATOM   2800 1HI2 POP U  21     139.040  31.260  64.310  1.00  0.00            
ATOM   2801 2HI2 POP U  21     138.200  32.770  64.440  1.00  0.00            
ATOM   2802  C2J POP U  21     140.040  32.860  63.320  1.00  0.00            
ATOM   2803 1HJ2 POP U  21     140.170  33.940  63.320  1.00  0.00            
ATOM   2804 2HJ2 POP U  21     141.050  32.440  63.260  1.00  0.00            
ATOM   2805  C2K POP U  21     139.260  32.480  61.970  1.00  0.00            
ATOM   2806 1HK2 POP U  21     139.060  31.400  61.980  1.00  0.00            
ATOM   2807 2HK2 POP U  21     138.310  33.000  61.810  1.00  0.00            
ATOM   2808  C2L POP U  21     140.170  32.860  60.840  1.00  0.00            
ATOM   2809 1HL2 POP U  21     140.320  33.940  60.860  1.00  0.00            
ATOM   2810 2HL2 POP U  21     141.060  32.260  61.020  1.00  0.00            
ATOM   2811  C2M POP U  21     139.580  32.480  59.440  1.00  0.00            
ATOM   2812 1HM2 POP U  21     139.540  31.390  59.390  1.00  0.00            
ATOM   2813 2HM2 POP U  21     138.550  32.820  59.300  1.00  0.00            
ATOM   2814  C2N POP U  21     140.420  33.020  58.320  1.00  0.00            
ATOM   2815 1HN2 POP U  21     140.550  34.090  58.480  1.00  0.00            
ATOM   2816 2HN2 POP U  21     141.420  32.590  58.370  1.00  0.00            
ATOM   2817  C2T POP U  21     139.850  32.660  56.950  1.00  0.00            
ATOM   2818 1HT2 POP U  21     139.480  31.640  57.020  1.00  0.00            
ATOM   2819 2HT2 POP U  21     139.030  33.360  56.760  1.00  0.00            
ATOM   2820 3HT2 POP U  21     140.670  32.710  56.230  1.00  0.00            
ATOM   2821  C1T POP V  22     125.000 135.500  54.310  1.00  0.00            
ATOM   2822 1HT1 POP V  22     125.650 136.380  54.410  1.00  0.00            
ATOM   2823 2HT1 POP V  22     125.490 134.720  54.900  1.00  0.00            
ATOM   2824 3HT1 POP V  22     124.980 135.170  53.270  1.00  0.00            
ATOM   2825  C1N POP V  22     123.690 135.880  54.840  1.00  0.00            
ATOM   2826 1HN1 POP V  22     123.240 136.690  54.260  1.00  0.00            
ATOM   2827 2HN1 POP V  22     123.770 136.390  55.810  1.00  0.00            
ATOM   2828  C1M POP V  22     122.640 134.680  54.890  1.00  0.00            
ATOM   2829 1HM1 POP V  22     121.650 135.040  55.180  1.00  0.00            
ATOM   2830 2HM1 POP V  22     123.060 134.050  55.680  1.00  0.00            
ATOM   2831  C1L POP V  22     122.610 133.800  53.610  1.00  0.00            
ATOM   2832 1HL1 POP V  22     123.560 133.320  53.380  1.00  0.00            
ATOM   2833 2HL1 POP V  22     122.530 134.390  52.700  1.00  0.00            
ATOM   2834  C1K POP V  22     121.570 132.780  53.690  1.00  0.00            
ATOM   2835 1HK1 POP V  22     120.690 133.210  54.160  1.00  0.00            
ATOM   2836 2HK1 POP V  22     121.770 132.040  54.470  1.00  0.00            
ATOM   2837  C1J POP V  22     121.070 132.120  52.390  1.00  0.00            
ATOM   2838 1HJ1 POP V  22     121.840 131.460  51.980  1.00  0.00            
ATOM   2839 2HJ1 POP V  22     120.780 132.810  51.600  1.00  0.00            
ATOM   2840  C1I POP V  22     119.840 131.280  52.670  1.00  0.00            
ATOM   2841 1HI1 POP V  22     119.000 131.860  53.050  1.00  0.00            
ATOM   2842 2HI1 POP V  22     120.030 130.560  53.470  1.00  0.00            
ATOM   2843  C1H POP V  22     119.450 130.360  51.470  1.00  0.00            
ATOM   2844 1HH1 POP V  22     120.260 129.640  51.430  1.00  0.00            
ATOM   2845 2HH1 POP V  22     119.420 130.950  50.550  1.00  0.00            
ATOM   2846  CZ2 POP V  22     118.120 129.690  51.720  1.00  0.00            
ATOM   2847  HZ2 POP V  22     118.270 128.730  52.200  1.00  0.00            
ATOM   2848  CZ1 POP V  22     116.890 130.170  51.400  1.00  0.00            
ATOM   2849  HZ1 POP V  22     116.060 129.550  51.720  1.00  0.00            
ATOM   2850  C1G POP V  22     116.480 131.500  50.840  1.00  0.00            
ATOM   2851 1HG1 POP V  22     117.220 132.300  50.910  1.00  0.00            
ATOM   2852 2HG1 POP V  22     115.580 131.780  51.400  1.00  0.00            
ATOM   2853  C1F POP V  22     116.090 131.280  49.330  1.00  0.00            
ATOM   2854 1HF1 POP V  22     115.470 130.390  49.190  1.00  0.00            
ATOM   2855 2HF1 POP V  22     116.930 131.090  48.660  1.00  0.00            
ATOM   2856  C1E POP V  22     115.230 132.500  48.990  1.00  0.00            
ATOM   2857 1HE1 POP V  22     115.800 133.430  49.080  1.00  0.00            
ATOM   2858 2HE1 POP V  22     114.390 132.610  49.690  1.00  0.00            
ATOM   2859  C1D POP V  22     114.770 132.490  47.550  1.00  0.00            
ATOM   2860 1HD1 POP V  22     114.300 131.560  47.240  1.00  0.00            
ATOM   2861 2HD1 POP V  22     115.690 132.750  47.020  1.00  0.00            
ATOM   2862  C1C POP V  22     113.860 133.620  47.080  1.00  0.00            
ATOM   2863 1HC1 POP V  22     114.350 134.580  47.240  1.00  0.00            
ATOM   2864 2HC1 POP V  22     113.010 133.710  47.760  1.00  0.00            
ATOM   2865  C1B POP V  22     113.230 133.470  45.680  1.00  0.00            
ATOM   2866 1HB1 POP V  22     112.820 132.460  45.550  1.00  0.00            
ATOM   2867 2HB1 POP V  22     114.040 133.380  44.940  1.00  0.00            
ATOM   2868  C1A POP V  22     112.160 134.540  45.360  1.00  0.00            
ATOM   2869 1HA1 POP V  22     112.480 135.550  45.640  1.00  0.00            
ATOM   2870 2HA1 POP V  22     111.280 134.310  45.950  1.00  0.00            
ATOM   2871  C81 POP V  22     111.780 134.480  43.910  1.00  0.00            
ATOM   2872  O81 POP V  22     111.300 133.340  43.550  1.00  0.00            
ATOM   2873  O71 POP V  22     111.050 135.590  43.500  1.00  0.00            
ATOM   2874  C7  POP V  22     111.630 136.450  42.550  1.00  0.00            
ATOM   2875  C6  POP V  22     111.500 135.800  41.140  1.00  0.00            
ATOM   2876  O4P POP V  22     112.600 134.910  41.010  1.00  0.00            
ATOM   2877  P   POP V  22     112.860 134.120  39.620  1.00  0.00            
ATOM   2878  O2P POP V  22     111.770 134.500  38.660  1.00  0.00            
ATOM   2879  O3P POP V  22     112.970 132.670  39.840  1.00  0.00            
ATOM   2880  O1P POP V  22     114.180 134.660  39.050  1.00  0.00            
ATOM   2881  C5  POP V  22     114.390 135.910  38.520  1.00  0.00            
ATOM   2882  C4  POP V  22     115.880 136.360  38.840  1.00  0.00            
ATOM   2883  N   POP V  22     116.220 137.590  38.020  1.00  0.00            
ATOM   2884  C1  POP V  22     115.490 138.810  38.600  1.00  0.00            
ATOM   2885  H11 POP V  22     115.700 138.750  39.670  1.00  0.00            
ATOM   2886  H12 POP V  22     115.870   0.610  38.140  1.00  0.00            
ATOM   2887  H13 POP V  22     114.420 138.670  38.520  1.00  0.00            
ATOM   2888  C2  POP V  22     115.840 137.530  36.490  1.00  0.00            
ATOM   2889  H21 POP V  22     116.330 138.390  36.040  1.00  0.00            
ATOM   2890  H22 POP V  22     116.030 136.580  35.980  1.00  0.00            
ATOM   2891  H23 POP V  22     114.760 137.670  36.440  1.00  0.00            
ATOM   2892  C3  POP V  22     117.700 137.900  38.020  1.00  0.00            
ATOM   2893  H31 POP V  22     118.100 138.160  39.010  1.00  0.00            
ATOM   2894  H32 POP V  22     118.100 136.980  37.600  1.00  0.00            
ATOM   2895  H33 POP V  22     117.910 138.710  37.320  1.00  0.00            
ATOM   2896  H41 POP V  22     116.030 136.490  39.910  1.00  0.00            
ATOM   2897  H42 POP V  22     116.550 135.540  38.600  1.00  0.00            
ATOM   2898  H51 POP V  22     113.720 136.640  38.970  1.00  0.00            
ATOM   2899  H52 POP V  22     114.230 135.860  37.440  1.00  0.00            
ATOM   2900  H61 POP V  22     111.520 136.600  40.390  1.00  0.00            
ATOM   2901  H62 POP V  22     110.530 135.300  41.130  1.00  0.00            
ATOM   2902  H7  POP V  22     112.680 136.580  42.810  1.00  0.00            
ATOM   2903  C72 POP V  22     111.040 137.900  42.680  1.00  0.00            
ATOM   2904 1H72 POP V  22     111.570 138.500  41.940  1.00  0.00            
ATOM   2905 2H72 POP V  22     110.000 137.770  42.380  1.00  0.00            
ATOM   2906  O72 POP V  22     111.130 138.530  44.030  1.00  0.00            
ATOM   2907  C82 POP V  22     112.420 138.900  44.460  1.00  0.00            
ATOM   2908  O82 POP V  22     113.240   0.050  43.610  1.00  0.00            
ATOM   2909  C2A POP V  22     112.440   0.660  45.670  1.00  0.00            
ATOM   2910 1HA2 POP V  22     113.450   1.070  45.750  1.00  0.00            
ATOM   2911 2HA2 POP V  22     111.650   1.400  45.560  1.00  0.00            
ATOM   2912  C2B POP V  22     112.230 138.980  46.970  1.00  0.00            
ATOM   2913 1HB2 POP V  22     111.550 138.150  46.750  1.00  0.00            
ATOM   2914 2HB2 POP V  22     113.120 138.390  47.190  1.00  0.00            
ATOM   2915  C2C POP V  22     111.910   0.640  48.210  1.00  0.00            
ATOM   2916 1HC2 POP V  22     112.610   1.430  48.470  1.00  0.00            
ATOM   2917 2HC2 POP V  22     110.980   1.170  47.990  1.00  0.00            
ATOM   2918  C2D POP V  22     111.760 138.940  49.500  1.00  0.00            
ATOM   2919 1HD2 POP V  22     110.900 138.290  49.310  1.00  0.00            
ATOM   2920 2HD2 POP V  22     112.670 138.350  49.600  1.00  0.00            
ATOM   2921  C2E POP V  22     111.450   0.640  50.720  1.00  0.00            
ATOM   2922 1HE2 POP V  22     112.200   1.430  50.800  1.00  0.00            
ATOM   2923 2HE2 POP V  22     110.470   1.090  50.560  1.00  0.00            
ATOM   2924  C2F POP V  22     111.260 138.930  51.960  1.00  0.00            
ATOM   2925 1HF2 POP V  22     110.520 138.170  51.710  1.00  0.00            
ATOM   2926 2HF2 POP V  22     112.170 138.420  52.270  1.00  0.00            
ATOM   2927  C2G POP V  22     110.790   0.750  53.130  1.00  0.00            
ATOM   2928 1HG2 POP V  22     111.580   1.500  53.130  1.00  0.00            
ATOM   2929 2HG2 POP V  22     109.840   1.270  52.940  1.00  0.00            
ATOM   2930  C2H POP V  22     110.550 139.070  54.450  1.00  0.00            
ATOM   2931 1HH2 POP V  22     109.860 138.240  54.330  1.00  0.00            
ATOM   2932 2HH2 POP V  22     111.530 138.720  54.780  1.00  0.00            
ATOM   2933  C2I POP V  22     110.010   0.920  55.540  1.00  0.00            
ATOM   2934 1HI2 POP V  22     110.620   1.820  55.540  1.00  0.00            
ATOM   2935 2HI2 POP V  22     108.990   1.200  55.260  1.00  0.00            
ATOM   2936  C2J POP V  22     110.180   0.230  56.940  1.00  0.00            
ATOM   2937 1HJ2 POP V  22     109.620 138.410  56.860  1.00  0.00            
ATOM   2938 2HJ2 POP V  22     111.240   0.050  57.130  1.00  0.00            
ATOM   2939  C2K POP V  22     109.730   1.190  58.050  1.00  0.00            
ATOM   2940 1HK2 POP V  22     110.490   1.970  57.990  1.00  0.00            
ATOM   2941 2HK2 POP V  22     108.740   1.630  57.920  1.00  0.00            
ATOM   2942  C2L POP V  22     110.110   0.420  59.350  1.00  0.00            
ATOM   2943 1HL2 POP V  22     109.640 138.550  59.380  1.00  0.00            
ATOM   2944 2HL2 POP V  22     111.140   0.090  59.210  1.00  0.00            
ATOM   2945  C2M POP V  22     110.070   1.300  60.630  1.00  0.00            
ATOM   2946 1HM2 POP V  22     110.910   1.990  60.690  1.00  0.00            
ATOM   2947 2HM2 POP V  22     109.150   1.860  60.780  1.00  0.00            
ATOM   2948  C2N POP V  22     110.240   0.340  61.770  1.00  0.00            
ATOM   2949 1HN2 POP V  22     109.390 138.760  61.750  1.00  0.00            
ATOM   2950 2HN2 POP V  22     111.140 138.830  61.770  1.00  0.00            
ATOM   2951  C2T POP V  22     110.310   0.980  63.130  1.00  0.00            
ATOM   2952 1HT2 POP V  22     109.480   1.640  63.410  1.00  0.00            
ATOM   2953 2HT2 POP V  22     110.460   0.190  63.860  1.00  0.00            
ATOM   2954 3HT2 POP V  22     111.180   1.620  63.260  1.00  0.00            
ATOM   2955  C1T POP W  23      83.160 126.390  71.440  1.00  0.00            
ATOM   2956 1HT1 POP W  23      83.890 125.900  70.780  1.00  0.00            
ATOM   2957 2HT1 POP W  23      83.540 126.370  72.460  1.00  0.00            
ATOM   2958 3HT1 POP W  23      82.320 125.710  71.350  1.00  0.00            
ATOM   2959  C1N POP W  23      82.850 127.850  70.950  1.00  0.00            
ATOM   2960 1HN1 POP W  23      83.830 128.310  70.840  1.00  0.00            
ATOM   2961 2HN1 POP W  23      82.280 128.380  71.730  1.00  0.00            
ATOM   2962  C1M POP W  23      82.120 127.890  69.590  1.00  0.00            
ATOM   2963 1HM1 POP W  23      81.130 127.460  69.730  1.00  0.00            
ATOM   2964 2HM1 POP W  23      82.790 127.260  68.990  1.00  0.00            
ATOM   2965  C1L POP W  23      81.990 129.350  69.070  1.00  0.00            
ATOM   2966 1HL1 POP W  23      82.890 129.800  69.490  1.00  0.00            
ATOM   2967 2HL1 POP W  23      81.120 129.850  69.510  1.00  0.00            
ATOM   2968  C1K POP W  23      81.910 129.480  67.560  1.00  0.00            
ATOM   2969 1HK1 POP W  23      82.920 129.270  67.220  1.00  0.00            
ATOM   2970 2HK1 POP W  23      81.640 130.520  67.350  1.00  0.00            
ATOM   2971  C1J POP W  23      80.750 128.580  67.050  1.00  0.00            
ATOM   2972 1HJ1 POP W  23      79.940 128.570  67.780  1.00  0.00            
ATOM   2973 2HJ1 POP W  23      81.110 127.550  67.020  1.00  0.00            
ATOM   2974  C1I POP W  23      80.230 128.860  65.630  1.00  0.00            
ATOM   2975 1HI1 POP W  23      79.840 129.880  65.580  1.00  0.00            
ATOM   2976 2HI1 POP W  23      79.390 128.180  65.450  1.00  0.00            
ATOM   2977  C1H POP W  23      81.440 128.550  64.610  1.00  0.00            
ATOM   2978 1HH1 POP W  23      82.290 129.160  64.920  1.00  0.00            
ATOM   2979 2HH1 POP W  23      81.010 128.940  63.680  1.00  0.00            
ATOM   2980  CZ2 POP W  23      81.610 127.090  64.400  1.00  0.00            
ATOM   2981  HZ2 POP W  23      80.630 126.630  64.270  1.00  0.00            
ATOM   2982  CZ1 POP W  23      82.730 126.450  64.370  1.00  0.00            
ATOM   2983  HZ1 POP W  23      82.720 125.390  64.120  1.00  0.00            
ATOM   2984  C1G POP W  23      84.140 127.070  64.460  1.00  0.00            
ATOM   2985 1HG1 POP W  23      84.030 128.140  64.270  1.00  0.00            
ATOM   2986 2HG1 POP W  23      84.680 126.570  63.650  1.00  0.00            
ATOM   2987  C1F POP W  23      84.940 126.850  65.820  1.00  0.00            
ATOM   2988 1HF1 POP W  23      85.350 125.850  65.970  1.00  0.00            
ATOM   2989 2HF1 POP W  23      84.200 127.090  66.580  1.00  0.00            
ATOM   2990  C1E POP W  23      86.040 127.870  65.930  1.00  0.00            
ATOM   2991 1HE1 POP W  23      85.540 128.840  65.970  1.00  0.00            
ATOM   2992 2HE1 POP W  23      86.680 127.880  65.050  1.00  0.00            
ATOM   2993  C1D POP W  23      86.880 127.860  67.260  1.00  0.00            
ATOM   2994 1HD1 POP W  23      87.560 128.710  67.150  1.00  0.00            
ATOM   2995 2HD1 POP W  23      87.540 126.990  67.190  1.00  0.00            
ATOM   2996  C1C POP W  23      85.930 127.820  68.540  1.00  0.00            
ATOM   2997 1HC1 POP W  23      85.260 126.960  68.480  1.00  0.00            
ATOM   2998 2HC1 POP W  23      85.370 128.750  68.630  1.00  0.00            
ATOM   2999  C1B POP W  23      86.800 127.680  69.820  1.00  0.00            
ATOM   3000 1HB1 POP W  23      86.110 127.780  70.660  1.00  0.00            
ATOM   3001 2HB1 POP W  23      87.540 128.480  69.890  1.00  0.00            
ATOM   3002  C1A POP W  23      87.480 126.310  69.950  1.00  0.00            
ATOM   3003 1HA1 POP W  23      88.460 126.240  69.470  1.00  0.00            
ATOM   3004 2HA1 POP W  23      86.840 125.520  69.540  1.00  0.00            
ATOM   3005  C81 POP W  23      87.830 125.970  71.350  1.00  0.00            
ATOM   3006  O81 POP W  23      89.060 126.240  71.660  1.00  0.00            
ATOM   3007  O71 POP W  23      86.820 126.090  72.300  1.00  0.00            
ATOM   3008  C7  POP W  23      87.140 125.440  73.550  1.00  0.00            
ATOM   3009  C6  POP W  23      87.440 126.530  74.570  1.00  0.00            
ATOM   3010  O4P POP W  23      86.320 127.460  74.730  1.00  0.00            
ATOM   3011  P   POP W  23      85.590 127.540  76.120  1.00  0.00            
ATOM   3012  O2P POP W  23      84.810 128.760  76.230  1.00  0.00            
ATOM   3013  O3P POP W  23      86.610 127.720  77.190  1.00  0.00            
ATOM   3014  O1P POP W  23      84.630 126.250  76.260  1.00  0.00            
ATOM   3015  C5  POP W  23      83.390 126.180  75.640  1.00  0.00            
ATOM   3016  C4  POP W  23      82.390 127.130  76.330  1.00  0.00            
ATOM   3017  N   POP W  23      81.060 127.220  75.550  1.00  0.00            
ATOM   3018  C1  POP W  23      80.170 126.000  75.690  1.00  0.00            
ATOM   3019  H11 POP W  23      80.670 125.150  75.220  1.00  0.00            
ATOM   3020  H12 POP W  23      79.820 125.710  76.680  1.00  0.00            
ATOM   3021  H13 POP W  23      79.310 126.260  75.070  1.00  0.00            
ATOM   3022  C2  POP W  23      81.270 127.440  74.050  1.00  0.00            
ATOM   3023  H21 POP W  23      80.250 127.560  73.670  1.00  0.00            
ATOM   3024  H22 POP W  23      81.870 128.330  73.840  1.00  0.00            
ATOM   3025  H23 POP W  23      81.770 126.550  73.680  1.00  0.00            
ATOM   3026  C3  POP W  23      80.320 128.410  76.120  1.00  0.00            
ATOM   3027  H31 POP W  23      79.530 128.650  75.410  1.00  0.00            
ATOM   3028  H32 POP W  23      79.930 128.340  77.130  1.00  0.00            
ATOM   3029  H33 POP W  23      81.030 129.240  76.120  1.00  0.00            
ATOM   3030  H41 POP W  23      82.270 126.900  77.390  1.00  0.00            
ATOM   3031  H42 POP W  23      82.840 128.130  76.310  1.00  0.00            
ATOM   3032  H51 POP W  23      82.930 125.190  75.630  1.00  0.00            
ATOM   3033  H52 POP W  23      83.590 126.430  74.600  1.00  0.00            
ATOM   3034  H61 POP W  23      88.390 127.030  74.360  1.00  0.00            
ATOM   3035  H62 POP W  23      87.540 126.090  75.560  1.00  0.00            
ATOM   3036  H7  POP W  23      88.010 124.790  73.400  1.00  0.00            
ATOM   3037  C72 POP W  23      85.960 124.570  73.900  1.00  0.00            
ATOM   3038 1H72 POP W  23      86.040 124.270  74.940  1.00  0.00            
ATOM   3039 2H72 POP W  23      85.120 125.270  73.880  1.00  0.00            
ATOM   3040  O72 POP W  23      85.740 123.510  72.970  1.00  0.00            
ATOM   3041  C82 POP W  23      84.590 122.830  73.170  1.00  0.00            
ATOM   3042  O82 POP W  23      84.490 122.160  74.250  1.00  0.00            
ATOM   3043  C2A POP W  23      84.120 122.020  71.970  1.00  0.00            
ATOM   3044 1HA2 POP W  23      84.890 121.290  71.730  1.00  0.00            
ATOM   3045 2HA2 POP W  23      83.150 121.590  72.220  1.00  0.00            
ATOM   3046  C2B POP W  23      84.080 122.980  70.680  1.00  0.00            
ATOM   3047 1HB2 POP W  23      83.180 123.600  70.750  1.00  0.00            
ATOM   3048 2HB2 POP W  23      84.960 123.620  70.690  1.00  0.00            
ATOM   3049  C2C POP W  23      83.920 122.210  69.370  1.00  0.00            
ATOM   3050 1HC2 POP W  23      84.780 121.550  69.240  1.00  0.00            
ATOM   3051 2HC2 POP W  23      82.970 121.670  69.490  1.00  0.00            
ATOM   3052  C2D POP W  23      83.880 123.090  68.130  1.00  0.00            
ATOM   3053 1HD2 POP W  23      83.030 123.770  68.200  1.00  0.00            
ATOM   3054 2HD2 POP W  23      84.770 123.720  68.150  1.00  0.00            
ATOM   3055  C2E POP W  23      83.870 122.170  66.890  1.00  0.00            
ATOM   3056 1HE2 POP W  23      84.730 121.500  66.920  1.00  0.00            
ATOM   3057 2HE2 POP W  23      82.970 121.550  66.930  1.00  0.00            
ATOM   3058  C2F POP W  23      83.750 122.950  65.550  1.00  0.00            
ATOM   3059 1HF2 POP W  23      82.850 123.570  65.560  1.00  0.00            
ATOM   3060 2HF2 POP W  23      84.600 123.630  65.480  1.00  0.00            
ATOM   3061  C2G POP W  23      83.760 121.940  64.340  1.00  0.00            
ATOM   3062 1HG2 POP W  23      84.770 121.530  64.180  1.00  0.00            
ATOM   3063 2HG2 POP W  23      83.050 121.120  64.470  1.00  0.00            
ATOM   3064  C2H POP W  23      83.410 122.730  63.070  1.00  0.00            
ATOM   3065 1HH2 POP W  23      82.470 123.240  63.260  1.00  0.00            
ATOM   3066 2HH2 POP W  23      84.090 123.570  62.940  1.00  0.00            
ATOM   3067  C2I POP W  23      83.430 121.820  61.770  1.00  0.00            
ATOM   3068 1HI2 POP W  23      84.440 121.410  61.630  1.00  0.00            
ATOM   3069 2HI2 POP W  23      82.700 121.010  61.830  1.00  0.00            
ATOM   3070  C2J POP W  23      83.200 122.670  60.440  1.00  0.00            
ATOM   3071 1HJ2 POP W  23      82.180 123.060  60.340  1.00  0.00            
ATOM   3072 2HJ2 POP W  23      83.930 123.460  60.260  1.00  0.00            
ATOM   3073  C2K POP W  23      83.290 121.700  59.210  1.00  0.00            
ATOM   3074 1HK2 POP W  23      84.340 121.560  58.950  1.00  0.00            
ATOM   3075 2HK2 POP W  23      82.820 120.730  59.380  1.00  0.00            
ATOM   3076  C2L POP W  23      82.580 122.300  57.980  1.00  0.00            
ATOM   3077 1HL2 POP W  23      81.520 122.450  58.170  1.00  0.00            
ATOM   3078 2HL2 POP W  23      83.020 123.270  57.740  1.00  0.00            
ATOM   3079  C2M POP W  23      82.920 121.470  56.740  1.00  0.00            
ATOM   3080 1HM2 POP W  23      83.970 121.620  56.500  1.00  0.00            
ATOM   3081 2HM2 POP W  23      82.770 120.420  57.010  1.00  0.00            
ATOM   3082  C2N POP W  23      81.980 121.960  55.520  1.00  0.00            
ATOM   3083 1HN2 POP W  23      81.000 121.490  55.580  1.00  0.00            
ATOM   3084 2HN2 POP W  23      81.770 123.020  55.670  1.00  0.00            
ATOM   3085  C2T POP W  23      82.680 121.860  54.190  1.00  0.00            
ATOM   3086 1HT2 POP W  23      83.670 122.320  54.130  1.00  0.00            
ATOM   3087 2HT2 POP W  23      82.830 120.830  53.850  1.00  0.00            
ATOM   3088 3HT2 POP W  23      82.110 122.380  53.420  1.00  0.00            
ATOM   3089  C1T POP X  24      72.940 135.780  54.540  1.00  0.00            
ATOM   3090 1HT1 POP X  24      73.090 134.980  55.270  1.00  0.00            
ATOM   3091 2HT1 POP X  24      71.890 135.830  54.250  1.00  0.00            
ATOM   3092 3HT1 POP X  24      73.430 135.500  53.610  1.00  0.00            
ATOM   3093  C1N POP X  24      73.480 137.160  54.960  1.00  0.00            
ATOM   3094 1HN1 POP X  24      73.020 137.910  54.310  1.00  0.00            
ATOM   3095 2HN1 POP X  24      74.530 137.200  54.680  1.00  0.00            
ATOM   3096  C1M POP X  24      73.340 137.440  56.490  1.00  0.00            
ATOM   3097 1HM1 POP X  24      73.900 138.350  56.710  1.00  0.00            
ATOM   3098 2HM1 POP X  24      73.690 136.640  57.130  1.00  0.00            
ATOM   3099  C1L POP X  24      71.850 137.600  56.960  1.00  0.00            
ATOM   3100 1HL1 POP X  24      71.340 136.690  56.640  1.00  0.00            
ATOM   3101 2HL1 POP X  24      71.330 138.410  56.440  1.00  0.00            
ATOM   3102  C1K POP X  24      71.720 137.650  58.480  1.00  0.00            
ATOM   3103 1HK1 POP X  24      72.340 138.390  58.990  1.00  0.00            
ATOM   3104 2HK1 POP X  24      71.820 136.610  58.800  1.00  0.00            
ATOM   3105  C1J POP X  24      70.310 138.160  58.910  1.00  0.00            
ATOM   3106 1HJ1 POP X  24      69.510 137.570  58.470  1.00  0.00            
ATOM   3107 2HJ1 POP X  24      70.100   0.070  58.600  1.00  0.00            
ATOM   3108  C1I POP X  24      70.230 138.130  60.420  1.00  0.00            
ATOM   3109 1HI1 POP X  24      71.170 138.460  60.860  1.00  0.00            
ATOM   3110 2HI1 POP X  24      69.850 137.150  60.720  1.00  0.00            
ATOM   3111  C1H POP X  24      69.220   0.040  60.940  1.00  0.00            
ATOM   3112 1HH1 POP X  24      68.920 139.040  61.980  1.00  0.00            
ATOM   3113 2HH1 POP X  24      68.230 139.030  60.490  1.00  0.00            
ATOM   3114  CZ2 POP X  24      69.740   1.490  60.790  1.00  0.00            
ATOM   3115  HZ2 POP X  24      69.650   1.960  59.810  1.00  0.00            
ATOM   3116  CZ1 POP X  24      70.280   2.230  61.770  1.00  0.00            
ATOM   3117  HZ1 POP X  24      70.660   3.210  61.510  1.00  0.00            
ATOM   3118  C1G POP X  24      70.670   1.660  63.160  1.00  0.00            
ATOM   3119 1HG1 POP X  24      71.700   2.000  63.270  1.00  0.00            
ATOM   3120 2HG1 POP X  24      70.740   0.580  63.270  1.00  0.00            
ATOM   3121  C1F POP X  24      69.960   2.280  64.350  1.00  0.00            
ATOM   3122 1HF1 POP X  24      68.890   2.080  64.280  1.00  0.00            
ATOM   3123 2HF1 POP X  24      70.140   3.350  64.460  1.00  0.00            
ATOM   3124  C1E POP X  24      70.390   1.590  65.700  1.00  0.00            
ATOM   3125 1HE1 POP X  24      71.480   1.650  65.710  1.00  0.00            
ATOM   3126 2HE1 POP X  24      70.020   0.570  65.790  1.00  0.00            
ATOM   3127  C1D POP X  24      69.800   2.430  66.890  1.00  0.00            
ATOM   3128 1HD1 POP X  24      68.720   2.500  66.740  1.00  0.00            
ATOM   3129 2HD1 POP X  24      70.230   3.440  66.860  1.00  0.00            
ATOM   3130  C1C POP X  24      70.180   1.630  68.150  1.00  0.00            
ATOM   3131 1HC1 POP X  24      71.250   1.430  68.150  1.00  0.00            
ATOM   3132 2HC1 POP X  24      69.610   0.710  68.270  1.00  0.00            
ATOM   3133  C1B POP X  24      69.710   2.440  69.350  1.00  0.00            
ATOM   3134 1HB1 POP X  24      68.640   2.570  69.490  1.00  0.00            
ATOM   3135 2HB1 POP X  24      70.140   3.430  69.170  1.00  0.00            
ATOM   3136  C1A POP X  24      70.400   1.840  70.650  1.00  0.00            
ATOM   3137 1HA1 POP X  24      71.440   1.590  70.420  1.00  0.00            
ATOM   3138 2HA1 POP X  24      70.040   0.840  70.910  1.00  0.00            
ATOM   3139  C81 POP X  24      70.220   2.570  71.930  1.00  0.00            
ATOM   3140  O81 POP X  24      69.250   3.390  72.070  1.00  0.00            
ATOM   3141  O71 POP X  24      71.340   2.870  72.640  1.00  0.00            
ATOM   3142  C7  POP X  24      71.350   4.010  73.540  1.00  0.00            
ATOM   3143  C6  POP X  24      70.580   3.840  74.910  1.00  0.00            
ATOM   3144  O4P POP X  24      71.500   3.180  75.800  1.00  0.00            
ATOM   3145  P   POP X  24      71.420   1.540  75.900  1.00  0.00            
ATOM   3146  O2P POP X  24      70.230   0.990  75.200  1.00  0.00            
ATOM   3147  O3P POP X  24      71.190   1.090  77.300  1.00  0.00            
ATOM   3148  O1P POP X  24      72.850   1.100  75.250  1.00  0.00            
ATOM   3149  C5  POP X  24      74.180   1.660  75.680  1.00  0.00            
ATOM   3150  C4  POP X  24      74.760   0.680  76.680  1.00  0.00            
ATOM   3151  N   POP X  24      75.650   1.570  77.610  1.00  0.00            
ATOM   3152  C1  POP X  24      74.940   2.570  78.450  1.00  0.00            
ATOM   3153  H11 POP X  24      75.490   2.970  79.310  1.00  0.00            
ATOM   3154  H12 POP X  24      74.450   3.310  77.830  1.00  0.00            
ATOM   3155  H13 POP X  24      74.090   2.160  78.990  1.00  0.00            
ATOM   3156  C2  POP X  24      76.740   2.330  76.920  1.00  0.00            
ATOM   3157  H21 POP X  24      76.360   3.210  76.390  1.00  0.00            
ATOM   3158  H22 POP X  24      77.420   2.760  77.650  1.00  0.00            
ATOM   3159  H23 POP X  24      77.160   1.760  76.090  1.00  0.00            
ATOM   3160  C3  POP X  24      76.380   0.590  78.460  1.00  0.00            
ATOM   3161  H31 POP X  24      76.810   1.050  79.350  1.00  0.00            
ATOM   3162  H32 POP X  24      75.730 138.880  78.770  1.00  0.00            
ATOM   3163  H33 POP X  24      77.110   0.050  77.870  1.00  0.00            
ATOM   3164  H41 POP X  24      74.020   0.140  77.280  1.00  0.00            
ATOM   3165  H42 POP X  24      75.280 138.990  76.160  1.00  0.00            
ATOM   3166  H51 POP X  24      74.060   2.640  76.160  1.00  0.00            
ATOM   3167  H52 POP X  24      74.860   1.620  74.830  1.00  0.00            
ATOM   3168  H61 POP X  24      69.670   3.310  74.590  1.00  0.00            
ATOM   3169  H62 POP X  24      70.350   4.820  75.340  1.00  0.00            
ATOM   3170  H7  POP X  24      70.920   4.850  72.990  1.00  0.00            
ATOM   3171  C72 POP X  24      72.820   4.480  73.740  1.00  0.00            
ATOM   3172 1H72 POP X  24      72.910   5.160  74.600  1.00  0.00            
ATOM   3173 2H72 POP X  24      73.410   3.580  73.890  1.00  0.00            
ATOM   3174  O72 POP X  24      73.090   5.200  72.460  1.00  0.00            
ATOM   3175  C82 POP X  24      74.400   5.410  72.290  1.00  0.00            
ATOM   3176  O82 POP X  24      75.050   5.830  73.280  1.00  0.00            
ATOM   3177  C2A POP X  24      74.870   5.740  70.880  1.00  0.00            
ATOM   3178 1HA2 POP X  24      75.020   6.820  70.830  1.00  0.00            
ATOM   3179 2HA2 POP X  24      75.840   5.290  70.680  1.00  0.00            
ATOM   3180  C2B POP X  24      73.890   5.300  69.790  1.00  0.00            
ATOM   3181 1HB2 POP X  24      73.800   4.210  69.810  1.00  0.00            
ATOM   3182 2HB2 POP X  24      72.870   5.630  69.980  1.00  0.00            
ATOM   3183  C2C POP X  24      74.360   5.770  68.360  1.00  0.00            
ATOM   3184 1HC2 POP X  24      74.440   6.860  68.420  1.00  0.00            
ATOM   3185 2HC2 POP X  24      75.350   5.340  68.230  1.00  0.00            
ATOM   3186  C2D POP X  24      73.400   5.430  67.250  1.00  0.00            
ATOM   3187 1HD2 POP X  24      72.920   4.450  67.390  1.00  0.00            
ATOM   3188 2HD2 POP X  24      72.570   6.140  67.300  1.00  0.00            
ATOM   3189  C2E POP X  24      74.060   5.610  65.930  1.00  0.00            
ATOM   3190 1HE2 POP X  24      74.580   6.560  65.920  1.00  0.00            
ATOM   3191 2HE2 POP X  24      74.840   4.860  65.780  1.00  0.00            
ATOM   3192  C2F POP X  24      73.120   5.530  64.720  1.00  0.00            
ATOM   3193 1HF2 POP X  24      72.770   4.500  64.610  1.00  0.00            
ATOM   3194 2HF2 POP X  24      72.310   6.260  64.810  1.00  0.00            
ATOM   3195  C2G POP X  24      73.860   6.000  63.430  1.00  0.00            
ATOM   3196 1HG2 POP X  24      73.840   7.080  63.310  1.00  0.00            
ATOM   3197 2HG2 POP X  24      74.900   5.680  63.470  1.00  0.00            
ATOM   3198  C2H POP X  24      73.070   5.390  62.150  1.00  0.00            
ATOM   3199 1HH2 POP X  24      73.360   4.340  62.200  1.00  0.00            
ATOM   3200 2HH2 POP X  24      71.980   5.350  62.260  1.00  0.00            
ATOM   3201  C2I POP X  24      73.470   5.970  60.770  1.00  0.00            
ATOM   3202 1HI2 POP X  24      73.530   7.060  60.860  1.00  0.00            
ATOM   3203 2HI2 POP X  24      74.520   5.680  60.670  1.00  0.00            
ATOM   3204  C2J POP X  24      72.500   5.500  59.650  1.00  0.00            
ATOM   3205 1HJ2 POP X  24      72.480   4.410  59.580  1.00  0.00            
ATOM   3206 2HJ2 POP X  24      71.480   5.850  59.820  1.00  0.00            
ATOM   3207  C2K POP X  24      72.920   6.000  58.320  1.00  0.00            
ATOM   3208 1HK2 POP X  24      72.800   7.080  58.320  1.00  0.00            
ATOM   3209 2HK2 POP X  24      73.980   5.790  58.230  1.00  0.00            
ATOM   3210  C2L POP X  24      72.110   5.400  57.100  1.00  0.00            
ATOM   3211 1HL2 POP X  24      72.330   4.340  56.940  1.00  0.00            
ATOM   3212 2HL2 POP X  24      71.060   5.530  57.340  1.00  0.00            
ATOM   3213  C2M POP X  24      72.310   6.120  55.800  1.00  0.00            
ATOM   3214 1HM2 POP X  24      71.840   7.110  55.850  1.00  0.00            
ATOM   3215 2HM2 POP X  24      73.390   6.080  55.660  1.00  0.00            
ATOM   3216  C2N POP X  24      71.640   5.320  54.630  1.00  0.00            
ATOM   3217 1HN2 POP X  24      71.970   4.290  54.650  1.00  0.00            
ATOM   3218 2HN2 POP X  24      70.550   5.230  54.730  1.00  0.00            
ATOM   3219  C2T POP X  24      72.000   5.810  53.360  1.00  0.00            
ATOM   3220 1HT2 POP X  24      71.760   5.040  52.620  1.00  0.00            
ATOM   3221 2HT2 POP X  24      71.460   6.670  52.960  1.00  0.00            
ATOM   3222 3HT2 POP X  24      73.080   5.920  53.280  1.00  0.00            
ATOM   3223  C1T POP Y  25     117.280  13.350  54.450  1.00  0.00            
ATOM   3224 1HT1 POP Y  25     116.560  14.180  54.470  1.00  0.00            
ATOM   3225 2HT1 POP Y  25     117.760  13.310  55.430  1.00  0.00            
ATOM   3226 3HT1 POP Y  25     118.170  13.550  53.860  1.00  0.00            
ATOM   3227  C1N POP Y  25     116.520  12.000  54.040  1.00  0.00            
ATOM   3228 1HN1 POP Y  25     115.670  11.800  54.690  1.00  0.00            
ATOM   3229 2HN1 POP Y  25     117.270  11.210  54.150  1.00  0.00            
ATOM   3230  C1M POP Y  25     116.060  12.070  52.610  1.00  0.00            
ATOM   3231 1HM1 POP Y  25     116.740  12.650  51.990  1.00  0.00            
ATOM   3232 2HM1 POP Y  25     115.120  12.600  52.710  1.00  0.00            
ATOM   3233  C1L POP Y  25     115.860  10.740  51.870  1.00  0.00            
ATOM   3234 1HL1 POP Y  25     115.000  10.230  52.310  1.00  0.00            
ATOM   3235 2HL1 POP Y  25     116.710  10.080  52.030  1.00  0.00            
ATOM   3236  C1K POP Y  25     115.640  11.070  50.350  1.00  0.00            
ATOM   3237 1HK1 POP Y  25     116.480  11.680  50.010  1.00  0.00            
ATOM   3238 2HK1 POP Y  25     114.760  11.690  50.130  1.00  0.00            
ATOM   3239  C1J POP Y  25     115.440   9.700  49.710  1.00  0.00            
ATOM   3240 1HJ1 POP Y  25     114.640   9.170  50.240  1.00  0.00            
ATOM   3241 2HJ1 POP Y  25     116.260   8.990  49.810  1.00  0.00            
ATOM   3242  C1I POP Y  25     115.080   9.690  48.210  1.00  0.00            
ATOM   3243 1HI1 POP Y  25     114.410  10.530  48.020  1.00  0.00            
ATOM   3244 2HI1 POP Y  25     114.570   8.760  47.940  1.00  0.00            
ATOM   3245  C1H POP Y  25     116.400   9.760  47.400  1.00  0.00            
ATOM   3246 1HH1 POP Y  25     116.820   8.770  47.260  1.00  0.00            
ATOM   3247 2HH1 POP Y  25     117.120  10.350  47.970  1.00  0.00            
ATOM   3248  CZ2 POP Y  25     116.040  10.380  46.050  1.00  0.00            
ATOM   3249  HZ2 POP Y  25     116.280  11.430  45.870  1.00  0.00            
ATOM   3250  CZ1 POP Y  25     115.420   9.800  44.950  1.00  0.00            
ATOM   3251  HZ1 POP Y  25     115.220  10.430  44.090  1.00  0.00            
ATOM   3252  C1G POP Y  25     115.100   8.320  44.860  1.00  0.00            
ATOM   3253 1HG1 POP Y  25     114.140   8.200  44.350  1.00  0.00            
ATOM   3254 2HG1 POP Y  25     114.950   7.860  45.830  1.00  0.00            
ATOM   3255  C1F POP Y  25     116.310   7.620  44.130  1.00  0.00            
ATOM   3256 1HF1 POP Y  25     116.140   6.540  44.170  1.00  0.00            
ATOM   3257 2HF1 POP Y  25     117.230   7.800  44.690  1.00  0.00            
ATOM   3258  C1E POP Y  25     116.530   8.150  42.690  1.00  0.00            
ATOM   3259 1HE1 POP Y  25     116.850   9.190  42.640  1.00  0.00            
ATOM   3260 2HE1 POP Y  25     115.650   7.900  42.090  1.00  0.00            
ATOM   3261  C1D POP Y  25     117.610   7.320  41.940  1.00  0.00            
ATOM   3262 1HD1 POP Y  25     117.140   6.360  41.730  1.00  0.00            
ATOM   3263 2HD1 POP Y  25     118.500   7.090  42.520  1.00  0.00            
ATOM   3264  C1C POP Y  25     117.900   8.010  40.600  1.00  0.00            
ATOM   3265 1HC1 POP Y  25     117.940   9.090  40.750  1.00  0.00            
ATOM   3266 2HC1 POP Y  25     117.050   7.840  39.940  1.00  0.00            
ATOM   3267  C1B POP Y  25     119.190   7.460  39.890  1.00  0.00            
ATOM   3268 1HB1 POP Y  25     119.200   6.370  39.870  1.00  0.00            
ATOM   3269 2HB1 POP Y  25     120.100   7.620  40.480  1.00  0.00            
ATOM   3270  C1A POP Y  25     119.310   8.030  38.390  1.00  0.00            
ATOM   3271 1HA1 POP Y  25     119.580   9.090  38.440  1.00  0.00            
ATOM   3272 2HA1 POP Y  25     118.350   8.080  37.870  1.00  0.00            
ATOM   3273  C81 POP Y  25     120.290   7.250  37.550  1.00  0.00            
ATOM   3274  O81 POP Y  25     119.770   6.180  37.040  1.00  0.00            
ATOM   3275  O71 POP Y  25     121.600   7.230  38.000  1.00  0.00            
ATOM   3276  C7  POP Y  25     122.530   7.460  36.910  1.00  0.00            
ATOM   3277  C6  POP Y  25     122.350   8.910  36.420  1.00  0.00            
ATOM   3278  O4P POP Y  25     121.100   9.140  35.620  1.00  0.00            
ATOM   3279  P   POP Y  25     121.180   9.200  34.020  1.00  0.00            
ATOM   3280  O2P POP Y  25     119.920   8.610  33.540  1.00  0.00            
ATOM   3281  O3P POP Y  25     122.240   8.310  33.480  1.00  0.00            
ATOM   3282  O1P POP Y  25     121.340  10.810  33.910  1.00  0.00            
ATOM   3283  C5  POP Y  25     122.580  11.480  33.620  1.00  0.00            
ATOM   3284  C4  POP Y  25     123.230  10.900  32.360  1.00  0.00            
ATOM   3285  N   POP Y  25     124.660  11.500  32.170  1.00  0.00            
ATOM   3286  C1  POP Y  25     124.710  13.000  32.340  1.00  0.00            
ATOM   3287  H11 POP Y  25     125.680  13.370  32.020  1.00  0.00            
ATOM   3288  H12 POP Y  25     123.990  13.510  31.700  1.00  0.00            
ATOM   3289  H13 POP Y  25     124.680  13.260  33.400  1.00  0.00            
ATOM   3290  C2  POP Y  25     125.120  11.330  30.750  1.00  0.00            
ATOM   3291  H21 POP Y  25     125.380  10.310  30.490  1.00  0.00            
ATOM   3292  H22 POP Y  25     124.300  11.620  30.090  1.00  0.00            
ATOM   3293  H23 POP Y  25     125.990  11.940  30.520  1.00  0.00            
ATOM   3294  C3  POP Y  25     125.720  10.800  33.010  1.00  0.00            
ATOM   3295  H31 POP Y  25     125.720   9.720  32.860  1.00  0.00            
ATOM   3296  H32 POP Y  25     126.690  11.160  32.660  1.00  0.00            
ATOM   3297  H33 POP Y  25     125.490  11.040  34.050  1.00  0.00            
ATOM   3298  H41 POP Y  25     123.380   9.830  32.450  1.00  0.00            
ATOM   3299  H42 POP Y  25     122.690  11.100  31.430  1.00  0.00            
ATOM   3300  H51 POP Y  25     123.150  11.440  34.550  1.00  0.00            
ATOM   3301  H52 POP Y  25     122.360  12.550  33.580  1.00  0.00            
ATOM   3302  H61 POP Y  25     123.210   9.270  35.850  1.00  0.00            
ATOM   3303  H62 POP Y  25     122.290   9.460  37.360  1.00  0.00            
ATOM   3304  H7  POP Y  25     122.360   6.810  36.040  1.00  0.00            
ATOM   3305  C72 POP Y  25     124.000   7.160  37.380  1.00  0.00            
ATOM   3306 1H72 POP Y  25     123.920   6.210  37.910  1.00  0.00            
ATOM   3307 2H72 POP Y  25     124.650   7.160  36.500  1.00  0.00            
ATOM   3308  O72 POP Y  25     124.490   8.090  38.390  1.00  0.00            
ATOM   3309  C82 POP Y  25     125.830   8.000  38.800  1.00  0.00            
ATOM   3310  O82 POP Y  25     126.350   6.810  38.620  1.00  0.00            
ATOM   3311  C2A POP Y  25     126.160   8.650  40.120  1.00  0.00            
ATOM   3312 1HA2 POP Y  25     127.180   9.040  40.070  1.00  0.00            
ATOM   3313 2HA2 POP Y  25     125.580   9.560  40.310  1.00  0.00            
ATOM   3314  C2B POP Y  25     125.960   7.710  41.410  1.00  0.00            
ATOM   3315 1HB2 POP Y  25     125.150   7.020  41.180  1.00  0.00            
ATOM   3316 2HB2 POP Y  25     126.890   7.140  41.460  1.00  0.00            
ATOM   3317  C2C POP Y  25     125.710   8.470  42.690  1.00  0.00            
ATOM   3318 1HC2 POP Y  25     126.500   9.210  42.760  1.00  0.00            
ATOM   3319 2HC2 POP Y  25     124.780   9.010  42.530  1.00  0.00            
ATOM   3320  C2D POP Y  25     125.690   7.660  44.040  1.00  0.00            
ATOM   3321 1HD2 POP Y  25     124.940   6.890  43.870  1.00  0.00            
ATOM   3322 2HD2 POP Y  25     126.640   7.160  44.240  1.00  0.00            
ATOM   3323  C2E POP Y  25     125.320   8.660  45.220  1.00  0.00            
ATOM   3324 1HE2 POP Y  25     126.130   9.380  45.160  1.00  0.00            
ATOM   3325 2HE2 POP Y  25     124.340   9.100  45.040  1.00  0.00            
ATOM   3326  C2F POP Y  25     125.330   7.850  46.550  1.00  0.00            
ATOM   3327 1HF2 POP Y  25     124.520   7.130  46.660  1.00  0.00            
ATOM   3328 2HF2 POP Y  25     126.220   7.230  46.630  1.00  0.00            
ATOM   3329  C2G POP Y  25     125.140   8.890  47.690  1.00  0.00            
ATOM   3330 1HG2 POP Y  25     125.960   9.600  47.620  1.00  0.00            
ATOM   3331 2HG2 POP Y  25     124.240   9.480  47.540  1.00  0.00            
ATOM   3332  C2H POP Y  25     125.070   8.270  49.140  1.00  0.00            
ATOM   3333 1HH2 POP Y  25     124.300   7.490  49.160  1.00  0.00            
ATOM   3334 2HH2 POP Y  25     126.040   7.810  49.340  1.00  0.00            
ATOM   3335  C2I POP Y  25     124.910   9.320  50.240  1.00  0.00            
ATOM   3336 1HI2 POP Y  25     125.810   9.920  50.140  1.00  0.00            
ATOM   3337 2HI2 POP Y  25     123.990   9.850  49.970  1.00  0.00            
ATOM   3338  C2J POP Y  25     124.800   8.700  51.590  1.00  0.00            
ATOM   3339 1HJ2 POP Y  25     123.890   8.110  51.710  1.00  0.00            
ATOM   3340 2HJ2 POP Y  25     125.680   8.070  51.770  1.00  0.00            
ATOM   3341  C2K POP Y  25     124.780   9.870  52.660  1.00  0.00            
ATOM   3342 1HK2 POP Y  25     125.480  10.650  52.360  1.00  0.00            
ATOM   3343 2HK2 POP Y  25     123.790  10.340  52.680  1.00  0.00            
ATOM   3344  C2L POP Y  25     125.130   9.330  54.050  1.00  0.00            
ATOM   3345 1HL2 POP Y  25     124.490   8.500  54.350  1.00  0.00            
ATOM   3346 2HL2 POP Y  25     126.060   8.760  54.030  1.00  0.00            
ATOM   3347  C2M POP Y  25     125.190  10.390  55.190  1.00  0.00            
ATOM   3348 1HM2 POP Y  25     126.040  11.040  55.000  1.00  0.00            
ATOM   3349 2HM2 POP Y  25     124.290  11.000  55.210  1.00  0.00            
ATOM   3350  C2N POP Y  25     125.350   9.720  56.560  1.00  0.00            
ATOM   3351 1HN2 POP Y  25     124.490   9.060  56.670  1.00  0.00            
ATOM   3352 2HN2 POP Y  25     126.160   8.990  56.520  1.00  0.00            
ATOM   3353  C2T POP Y  25     125.510  10.730  57.780  1.00  0.00            
ATOM   3354 1HT2 POP Y  25     126.050  10.180  58.550  1.00  0.00            
ATOM   3355 2HT2 POP Y  25     126.040  11.630  57.500  1.00  0.00            
ATOM   3356 3HT2 POP Y  25     124.540  10.990  58.220  1.00  0.00            
ATOM   3357  C1T POP Z  26      98.250 138.400  60.880  1.00  0.00            
ATOM   3358 1HT1 POP Z  26      97.570 138.870  61.590  1.00  0.00            
ATOM   3359 2HT1 POP Z  26      98.330 137.330  61.040  1.00  0.00            
ATOM   3360 3HT1 POP Z  26      99.260 138.800  61.010  1.00  0.00            
ATOM   3361  C1N POP Z  26      97.840 138.760  59.390  1.00  0.00            
ATOM   3362 1HN1 POP Z  26      97.740   0.740  59.450  1.00  0.00            
ATOM   3363 2HN1 POP Z  26      96.890 138.230  59.320  1.00  0.00            
ATOM   3364  C1M POP Z  26      98.930 138.270  58.360  1.00  0.00            
ATOM   3365 1HM1 POP Z  26      98.940 137.180  58.330  1.00  0.00            
ATOM   3366 2HM1 POP Z  26      99.930 138.600  58.640  1.00  0.00            
ATOM   3367  C1L POP Z  26      98.440 138.820  56.960  1.00  0.00            
ATOM   3368 1HL1 POP Z  26      98.160   0.760  56.970  1.00  0.00            
ATOM   3369 2HL1 POP Z  26      97.530 138.340  56.600  1.00  0.00            
ATOM   3370  C1K POP Z  26      99.520 138.570  55.870  1.00  0.00            
ATOM   3371 1HK1 POP Z  26      99.570 137.490  55.680  1.00  0.00            
ATOM   3372 2HK1 POP Z  26     100.470 138.880  56.300  1.00  0.00            
ATOM   3373  C1J POP Z  26      99.210   0.190  54.590  1.00  0.00            
ATOM   3374 1HJ1 POP Z  26      99.160   1.270  54.770  1.00  0.00            
ATOM   3375 2HJ1 POP Z  26      98.210 139.000  54.250  1.00  0.00            
ATOM   3376  C1I POP Z  26     100.260 138.840  53.490  1.00  0.00            
ATOM   3377 1HI1 POP Z  26     100.110 137.770  53.330  1.00  0.00            
ATOM   3378 2HI1 POP Z  26     101.270 138.870  53.890  1.00  0.00            
ATOM   3379  C1H POP Z  26     100.030   0.500  52.170  1.00  0.00            
ATOM   3380 1HH1 POP Z  26     100.260   1.560  52.330  1.00  0.00            
ATOM   3381 2HH1 POP Z  26      99.010   0.330  51.830  1.00  0.00            
ATOM   3382  CZ2 POP Z  26     100.970 138.990  51.110  1.00  0.00            
ATOM   3383  HZ2 POP Z  26     100.580 138.080  50.680  1.00  0.00            
ATOM   3384  CZ1 POP Z  26     102.030   0.400  50.500  1.00  0.00            
ATOM   3385  HZ1 POP Z  26     102.500 138.940  49.700  1.00  0.00            
ATOM   3386  C1G POP Z  26     102.650   1.760  50.830  1.00  0.00            
ATOM   3387 1HG1 POP Z  26     103.660   1.700  51.250  1.00  0.00            
ATOM   3388 2HG1 POP Z  26     101.990   2.100  51.620  1.00  0.00            
ATOM   3389  C1F POP Z  26     102.490   2.880  49.830  1.00  0.00            
ATOM   3390 1HF1 POP Z  26     102.780   3.830  50.300  1.00  0.00            
ATOM   3391 2HF1 POP Z  26     101.470   2.880  49.450  1.00  0.00            
ATOM   3392  C1E POP Z  26     103.540   2.740  48.670  1.00  0.00            
ATOM   3393 1HE1 POP Z  26     103.240   1.820  48.160  1.00  0.00            
ATOM   3394 2HE1 POP Z  26     104.520   2.490  49.090  1.00  0.00            
ATOM   3395  C1D POP Z  26     103.590   3.990  47.730  1.00  0.00            
ATOM   3396 1HD1 POP Z  26     104.050   4.860  48.220  1.00  0.00            
ATOM   3397 2HD1 POP Z  26     102.540   4.170  47.490  1.00  0.00            
ATOM   3398  C1C POP Z  26     104.390   3.640  46.470  1.00  0.00            
ATOM   3399 1HC1 POP Z  26     104.180   2.610  46.180  1.00  0.00            
ATOM   3400 2HC1 POP Z  26     105.470   3.720  46.640  1.00  0.00            
ATOM   3401  C1B POP Z  26     103.870   4.560  45.320  1.00  0.00            
ATOM   3402 1HB1 POP Z  26     103.730   5.590  45.640  1.00  0.00            
ATOM   3403 2HB1 POP Z  26     102.880   4.340  44.910  1.00  0.00            
ATOM   3404  C1A POP Z  26     104.910   4.590  44.210  1.00  0.00            
ATOM   3405 1HA1 POP Z  26     105.140   3.540  43.980  1.00  0.00            
ATOM   3406 2HA1 POP Z  26     105.750   5.230  44.460  1.00  0.00            
ATOM   3407  C81 POP Z  26     104.310   5.050  42.910  1.00  0.00            
ATOM   3408  O81 POP Z  26     104.080   6.320  42.750  1.00  0.00            
ATOM   3409  O71 POP Z  26     103.320   4.190  42.480  1.00  0.00            
ATOM   3410  C7  POP Z  26     102.390   4.710  41.430  1.00  0.00            
ATOM   3411  C6  POP Z  26     103.120   4.870  40.110  1.00  0.00            
ATOM   3412  O4P POP Z  26     103.430   3.550  39.580  1.00  0.00            
ATOM   3413  P   POP Z  26     104.090   3.570  38.070  1.00  0.00            
ATOM   3414  O2P POP Z  26     105.340   4.350  37.890  1.00  0.00            
ATOM   3415  O3P POP Z  26     103.240   3.730  36.950  1.00  0.00            
ATOM   3416  O1P POP Z  26     104.410   2.040  38.120  1.00  0.00            
ATOM   3417  C5  POP Z  26     104.570   1.280  36.840  1.00  0.00            
ATOM   3418  C4  POP Z  26     104.150 138.920  37.070  1.00  0.00            
ATOM   3419  N   POP Z  26     104.310 138.210  35.710  1.00  0.00            
ATOM   3420  C1  POP Z  26     105.520 138.610  34.830  1.00  0.00            
ATOM   3421  H11 POP Z  26     106.420 138.320  35.380  1.00  0.00            
ATOM   3422  H12 POP Z  26     105.450 137.960  33.960  1.00  0.00            
ATOM   3423  H13 POP Z  26     105.510   0.550  34.540  1.00  0.00            
ATOM   3424  C2  POP Z  26     103.060 138.360  34.840  1.00  0.00            
ATOM   3425  H21 POP Z  26     102.820   0.300  34.630  1.00  0.00            
ATOM   3426  H22 POP Z  26     103.130 137.860  33.870  1.00  0.00            
ATOM   3427  H23 POP Z  26     102.160 138.010  35.360  1.00  0.00            
ATOM   3428  C3  POP Z  26     104.420 136.730  36.020  1.00  0.00            
ATOM   3429  H31 POP Z  26     103.610 136.260  36.580  1.00  0.00            
ATOM   3430  H32 POP Z  26     104.690 136.230  35.090  1.00  0.00            
ATOM   3431  H33 POP Z  26     105.240 136.580  36.730  1.00  0.00            
ATOM   3432  H41 POP Z  26     104.760 138.460  37.850  1.00  0.00            
ATOM   3433  H42 POP Z  26     103.150 138.920  37.500  1.00  0.00            
ATOM   3434  H51 POP Z  26     105.630   1.170  36.580  1.00  0.00            
ATOM   3435  H52 POP Z  26     104.170   1.800  35.980  1.00  0.00            
ATOM   3436  H61 POP Z  26     104.060   5.430  40.140  1.00  0.00            
ATOM   3437  H62 POP Z  26     102.480   5.380  39.380  1.00  0.00            
ATOM   3438  H7  POP Z  26     102.060   5.700  41.760  1.00  0.00            
ATOM   3439  C72 POP Z  26     101.140   3.920  41.330  1.00  0.00            
ATOM   3440 1H72 POP Z  26     100.650   4.260  40.410  1.00  0.00            
ATOM   3441 2H72 POP Z  26     101.330   2.870  41.120  1.00  0.00            
ATOM   3442  O72 POP Z  26     100.280   4.120  42.480  1.00  0.00            
ATOM   3443  C82 POP Z  26      98.980   3.830  42.300  1.00  0.00            
ATOM   3444  O82 POP Z  26      98.670   2.930  41.510  1.00  0.00            
ATOM   3445  C2A POP Z  26      98.110   4.210  43.450  1.00  0.00            
ATOM   3446 1HA2 POP Z  26      97.640   3.270  43.760  1.00  0.00            
ATOM   3447 2HA2 POP Z  26      98.750   4.370  44.320  1.00  0.00            
ATOM   3448  C2B POP Z  26      97.060   5.400  43.230  1.00  0.00            
ATOM   3449 1HB2 POP Z  26      97.490   6.400  43.190  1.00  0.00            
ATOM   3450 2HB2 POP Z  26      96.530   5.250  42.280  1.00  0.00            
ATOM   3451  C2C POP Z  26      95.980   5.390  44.330  1.00  0.00            
ATOM   3452 1HC2 POP Z  26      95.240   6.150  44.080  1.00  0.00            
ATOM   3453 2HC2 POP Z  26      95.450   4.430  44.290  1.00  0.00            
ATOM   3454  C2D POP Z  26      96.550   5.650  45.720  1.00  0.00            
ATOM   3455 1HD2 POP Z  26      97.180   4.780  45.900  1.00  0.00            
ATOM   3456 2HD2 POP Z  26      97.110   6.590  45.630  1.00  0.00            
ATOM   3457  C2E POP Z  26      95.390   5.560  46.760  1.00  0.00            
ATOM   3458 1HE2 POP Z  26      94.910   6.540  46.660  1.00  0.00            
ATOM   3459 2HE2 POP Z  26      94.640   4.790  46.620  1.00  0.00            
ATOM   3460  C2F POP Z  26      95.890   5.410  48.170  1.00  0.00            
ATOM   3461 1HF2 POP Z  26      96.320   4.400  48.240  1.00  0.00            
ATOM   3462 2HF2 POP Z  26      96.750   6.080  48.260  1.00  0.00            
ATOM   3463  C2G POP Z  26      94.800   5.690  49.240  1.00  0.00            
ATOM   3464 1HG2 POP Z  26      94.380   6.700  49.160  1.00  0.00            
ATOM   3465 2HG2 POP Z  26      93.960   5.020  49.060  1.00  0.00            
ATOM   3466  C2H POP Z  26      95.180   5.320  50.700  1.00  0.00            
ATOM   3467 1HH2 POP Z  26      95.690   4.350  50.690  1.00  0.00            
ATOM   3468 2HH2 POP Z  26      95.960   6.070  50.880  1.00  0.00            
ATOM   3469  C2I POP Z  26      94.030   5.270  51.700  1.00  0.00            
ATOM   3470 1HI2 POP Z  26      93.620   6.280  51.730  1.00  0.00            
ATOM   3471 2HI2 POP Z  26      93.220   4.570  51.470  1.00  0.00            
ATOM   3472  C2J POP Z  26      94.460   4.940  53.110  1.00  0.00            
ATOM   3473 1HJ2 POP Z  26      94.560   3.860  53.230  1.00  0.00            
ATOM   3474 2HJ2 POP Z  26      95.440   5.380  53.290  1.00  0.00            
ATOM   3475  C2K POP Z  26      93.450   5.460  54.160  1.00  0.00            
ATOM   3476 1HK2 POP Z  26      93.330   6.540  54.220  1.00  0.00            
ATOM   3477 2HK2 POP Z  26      92.470   5.000  54.000  1.00  0.00            
ATOM   3478  C2L POP Z  26      93.910   4.930  55.530  1.00  0.00            
ATOM   3479 1HL2 POP Z  26      94.050   3.850  55.550  1.00  0.00            
ATOM   3480 2HL2 POP Z  26      94.890   5.380  55.660  1.00  0.00            
ATOM   3481  C2M POP Z  26      93.110   5.290  56.790  1.00  0.00            
ATOM   3482 1HM2 POP Z  26      92.950   6.370  56.820  1.00  0.00            
ATOM   3483 2HM2 POP Z  26      92.100   4.880  56.690  1.00  0.00            
ATOM   3484  C2N POP Z  26      93.880   4.730  57.990  1.00  0.00            
ATOM   3485 1HN2 POP Z  26      94.150   3.670  57.920  1.00  0.00            
ATOM   3486 2HN2 POP Z  26      94.700   5.450  58.020  1.00  0.00            
ATOM   3487  C2T POP Z  26      93.060   4.690  59.330  1.00  0.00            
ATOM   3488 1HT2 POP Z  26      92.200   4.020  59.260  1.00  0.00            
ATOM   3489 2HT2 POP Z  26      93.680   4.290  60.140  1.00  0.00            
ATOM   3490 3HT2 POP Z  26      92.820   5.730  59.550  1.00  0.00            
ATOM   3491  C1T POP    27      92.340  94.790  52.980  1.00  0.00            
ATOM   3492 1HT1 POP    27      93.080  94.030  52.700  1.00  0.00            
ATOM   3493 2HT1 POP    27      92.820  95.310  53.810  1.00  0.00            
ATOM   3494 3HT1 POP    27      91.430  94.290  53.330  1.00  0.00            
ATOM   3495  C1N POP    27      92.060  95.800  51.870  1.00  0.00            
ATOM   3496 1HN1 POP    27      91.790  95.330  50.920  1.00  0.00            
ATOM   3497 2HN1 POP    27      92.990  96.270  51.560  1.00  0.00            
ATOM   3498  C1M POP    27      91.050  96.890  52.180  1.00  0.00            
ATOM   3499 1HM1 POP    27      91.490  97.630  52.860  1.00  0.00            
ATOM   3500 2HM1 POP    27      90.170  96.410  52.620  1.00  0.00            
ATOM   3501  C1L POP    27      90.580  97.690  50.920  1.00  0.00            
ATOM   3502 1HL1 POP    27      89.860  97.140  50.310  1.00  0.00            
ATOM   3503 2HL1 POP    27      91.410  97.780  50.210  1.00  0.00            
ATOM   3504  C1K POP    27      90.080  99.110  51.280  1.00  0.00            
ATOM   3505 1HK1 POP    27      90.870  99.740  51.680  1.00  0.00            
ATOM   3506 2HK1 POP    27      89.450  99.090  52.180  1.00  0.00            
ATOM   3507  C1J POP    27      89.350  99.900  50.160  1.00  0.00            
ATOM   3508 1HJ1 POP    27      89.180 100.920  50.520  1.00  0.00            
ATOM   3509 2HJ1 POP    27      88.510  99.240  49.970  1.00  0.00            
ATOM   3510  C1I POP    27      90.330  99.990  48.950  1.00  0.00            
ATOM   3511 1HI1 POP    27      90.680  98.990  48.690  1.00  0.00            
ATOM   3512 2HI1 POP    27      91.290 100.500  49.070  1.00  0.00            
ATOM   3513  C1H POP    27      89.580 100.630  47.820  1.00  0.00            
ATOM   3514 1HH1 POP    27      89.220  99.840  47.150  1.00  0.00            
ATOM   3515 2HH1 POP    27      90.340 101.150  47.240  1.00  0.00            
ATOM   3516  CZ2 POP    27      88.510 101.610  48.190  1.00  0.00            
ATOM   3517  HZ2 POP    27      88.870 102.570  48.540  1.00  0.00            
ATOM   3518  CZ1 POP    27      87.190 101.520  47.920  1.00  0.00            
ATOM   3519  HZ1 POP    27      86.630 102.430  48.090  1.00  0.00            
ATOM   3520  C1G POP    27      86.480 100.310  47.310  1.00  0.00            
ATOM   3521 1HG1 POP    27      85.430 100.420  47.580  1.00  0.00            
ATOM   3522 2HG1 POP    27      86.840  99.430  47.830  1.00  0.00            
ATOM   3523  C1F POP    27      86.710 100.150  45.780  1.00  0.00            
ATOM   3524 1HF1 POP    27      86.340  99.220  45.340  1.00  0.00            
ATOM   3525 2HF1 POP    27      87.780 100.050  45.620  1.00  0.00            
ATOM   3526  C1E POP    27      86.240 101.410  44.950  1.00  0.00            
ATOM   3527 1HE1 POP    27      86.810 101.330  44.020  1.00  0.00            
ATOM   3528 2HE1 POP    27      86.640 102.360  45.310  1.00  0.00            
ATOM   3529  C1D POP    27      84.720 101.440  44.800  1.00  0.00            
ATOM   3530 1HD1 POP    27      84.210 101.530  45.760  1.00  0.00            
ATOM   3531 2HD1 POP    27      84.350 100.490  44.410  1.00  0.00            
ATOM   3532  C1C POP    27      84.250 102.620  43.950  1.00  0.00            
ATOM   3533 1HC1 POP    27      84.660 102.470  42.950  1.00  0.00            
ATOM   3534 2HC1 POP    27      84.680 103.530  44.360  1.00  0.00            
ATOM   3535  C1B POP    27      82.750 102.860  43.720  1.00  0.00            
ATOM   3536 1HB1 POP    27      82.600 103.720  43.070  1.00  0.00            
ATOM   3537 2HB1 POP    27      82.180 103.100  44.620  1.00  0.00            
ATOM   3538  C1A POP    27      82.060 101.610  43.030  1.00  0.00            
ATOM   3539 1HA1 POP    27      80.970 101.720  43.090  1.00  0.00            
ATOM   3540 2HA1 POP    27      82.450 100.800  43.640  1.00  0.00            
ATOM   3541  C81 POP    27      82.420 101.470  41.610  1.00  0.00            
ATOM   3542  O81 POP    27      82.130 102.520  40.910  1.00  0.00            
ATOM   3543  O71 POP    27      82.160 100.340  40.960  1.00  0.00            
ATOM   3544  C7  POP    27      83.170  99.610  40.160  1.00  0.00            
ATOM   3545  C6  POP    27      84.370  99.250  41.100  1.00  0.00            
ATOM   3546  O4P POP    27      85.150 100.460  41.440  1.00  0.00            
ATOM   3547  P   POP    27      86.170 100.990  40.290  1.00  0.00            
ATOM   3548  O2P POP    27      86.820  99.840  39.560  1.00  0.00            
ATOM   3549  O3P POP    27      87.240 101.860  40.910  1.00  0.00            
ATOM   3550  O1P POP    27      85.220 101.790  39.300  1.00  0.00            
ATOM   3551  C5  POP    27      85.840 102.410  38.130  1.00  0.00            
ATOM   3552  C4  POP    27      85.920 103.970  38.450  1.00  0.00            
ATOM   3553  N   POP    27      86.660 104.680  37.210  1.00  0.00            
ATOM   3554  C1  POP    27      85.860 104.580  35.940  1.00  0.00            
ATOM   3555  H11 POP    27      84.860 105.010  36.050  1.00  0.00            
ATOM   3556  H12 POP    27      86.290 104.980  35.030  1.00  0.00            
ATOM   3557  H13 POP    27      85.700 103.500  35.840  1.00  0.00            
ATOM   3558  C2  POP    27      88.020 104.080  36.940  1.00  0.00            
ATOM   3559  H21 POP    27      88.640 104.310  37.810  1.00  0.00            
ATOM   3560  H22 POP    27      87.890 103.000  36.890  1.00  0.00            
ATOM   3561  H23 POP    27      88.420 104.570  36.050  1.00  0.00            
ATOM   3562  C3  POP    27      86.840 106.150  37.420  1.00  0.00            
ATOM   3563  H31 POP    27      85.890 106.670  37.340  1.00  0.00            
ATOM   3564  H32 POP    27      87.380 106.310  38.350  1.00  0.00            
ATOM   3565  H33 POP    27      87.370 106.600  36.580  1.00  0.00            
ATOM   3566  H41 POP    27      84.950 104.470  38.500  1.00  0.00            
ATOM   3567  H42 POP    27      86.530 104.000  39.350  1.00  0.00            
ATOM   3568  H51 POP    27      85.130 102.180  37.340  1.00  0.00            
ATOM   3569  H52 POP    27      86.840 102.000  37.990  1.00  0.00            
ATOM   3570  H61 POP    27      84.990  98.430  40.730  1.00  0.00            
ATOM   3571  H62 POP    27      83.930  98.800  41.990  1.00  0.00            
ATOM   3572  H7  POP    27      83.470 100.300  39.370  1.00  0.00            
ATOM   3573  C72 POP    27      82.520  98.330  39.730  1.00  0.00            
ATOM   3574 1H72 POP    27      81.660  98.750  39.200  1.00  0.00            
ATOM   3575 2H72 POP    27      83.150  97.750  39.050  1.00  0.00            
ATOM   3576  O72 POP    27      82.040  97.420  40.840  1.00  0.00            
ATOM   3577  C82 POP    27      81.510  96.200  40.580  1.00  0.00            
ATOM   3578  O82 POP    27      80.870  96.120  39.480  1.00  0.00            
ATOM   3579  C2A POP    27      81.150  95.400  41.890  1.00  0.00            
ATOM   3580 1HA2 POP    27      80.820  94.410  41.570  1.00  0.00            
ATOM   3581 2HA2 POP    27      82.020  95.240  42.530  1.00  0.00            
ATOM   3582  C2B POP    27      80.050  96.150  42.790  1.00  0.00            
ATOM   3583 1HB2 POP    27      80.420  97.130  43.100  1.00  0.00            
ATOM   3584 2HB2 POP    27      79.130  96.290  42.220  1.00  0.00            
ATOM   3585  C2C POP    27      79.740  95.170  43.910  1.00  0.00            
ATOM   3586 1HC2 POP    27      79.470  94.170  43.560  1.00  0.00            
ATOM   3587 2HC2 POP    27      80.650  94.940  44.460  1.00  0.00            
ATOM   3588  C2D POP    27      78.670  95.650  44.910  1.00  0.00            
ATOM   3589 1HD2 POP    27      78.930  96.640  45.290  1.00  0.00            
ATOM   3590 2HD2 POP    27      77.710  95.710  44.390  1.00  0.00            
ATOM   3591  C2E POP    27      78.540  94.740  46.200  1.00  0.00            
ATOM   3592 1HE2 POP    27      78.280  93.720  45.930  1.00  0.00            
ATOM   3593 2HE2 POP    27      79.520  94.760  46.690  1.00  0.00            
ATOM   3594  C2F POP    27      77.570  95.380  47.230  1.00  0.00            
ATOM   3595 1HF2 POP    27      77.860  96.410  47.440  1.00  0.00            
ATOM   3596 2HF2 POP    27      76.580  95.350  46.780  1.00  0.00            
ATOM   3597  C2G POP    27      77.730  94.530  48.540  1.00  0.00            
ATOM   3598 1HG2 POP    27      77.860  93.470  48.330  1.00  0.00            
ATOM   3599 2HG2 POP    27      78.610  94.910  49.060  1.00  0.00            
ATOM   3600  C2H POP    27      76.510  94.850  49.340  1.00  0.00            
ATOM   3601 1HH2 POP    27      76.490  95.940  49.420  1.00  0.00            
ATOM   3602 2HH2 POP    27      75.560  94.570  48.890  1.00  0.00            
ATOM   3603  C2I POP    27      76.640  94.210  50.730  1.00  0.00            
ATOM   3604 1HI2 POP    27      76.770  93.130  50.730  1.00  0.00            
ATOM   3605 2HI2 POP    27      77.570  94.550  51.190  1.00  0.00            
ATOM   3606  C2J POP    27      75.470  94.600  51.620  1.00  0.00            
ATOM   3607 1HJ2 POP    27      75.560  95.680  51.700  1.00  0.00            
ATOM   3608 2HJ2 POP    27      74.520  94.380  51.120  1.00  0.00            
ATOM   3609  C2K POP    27      75.470  93.840  52.990  1.00  0.00            
ATOM   3610 1HK2 POP    27      75.470  92.760  52.820  1.00  0.00            
ATOM   3611 2HK2 POP    27      76.340  94.040  53.630  1.00  0.00            
ATOM   3612  C2L POP    27      74.180  94.190  53.790  1.00  0.00            
ATOM   3613 1HL2 POP    27      74.270  95.240  54.060  1.00  0.00            
ATOM   3614 2HL2 POP    27      73.270  93.980  53.220  1.00  0.00            
ATOM   3615  C2M POP    27      74.150  93.300  55.060  1.00  0.00            
ATOM   3616 1HM2 POP    27      74.290  92.240  54.810  1.00  0.00            
ATOM   3617 2HM2 POP    27      75.030  93.620  55.620  1.00  0.00            
ATOM   3618  C2N POP    27      72.810  93.570  55.860  1.00  0.00            
ATOM   3619 1HN2 POP    27      72.700  94.610  56.200  1.00  0.00            
ATOM   3620 2HN2 POP    27      71.940  93.350  55.240  1.00  0.00            
ATOM   3621  C2T POP    27      72.720  92.750  57.130  1.00  0.00            
ATOM   3622 1HT2 POP    27      71.750  92.680  57.620  1.00  0.00            
ATOM   3623 2HT2 POP    27      73.050  91.740  56.880  1.00  0.00            
ATOM   3624 3HT2 POP    27      73.430  93.150  57.860  1.00  0.00            
ATOM   3625  C1T POP    28     119.790  47.190  48.890  1.00  0.00            
ATOM   3626 1HT1 POP    28     119.500  46.920  49.910  1.00  0.00            
ATOM   3627 2HT1 POP    28     119.910  48.270  48.780  1.00  0.00            
ATOM   3628 3HT1 POP    28     118.980  46.920  48.200  1.00  0.00            
ATOM   3629  C1N POP    28     121.060  46.420  48.430  1.00  0.00            
ATOM   3630 1HN1 POP    28     121.160  46.410  47.340  1.00  0.00            
ATOM   3631 2HN1 POP    28     120.880  45.440  48.890  1.00  0.00            
ATOM   3632  C1M POP    28     122.330  47.090  49.070  1.00  0.00            
ATOM   3633 1HM1 POP    28     122.330  46.880  50.150  1.00  0.00            
ATOM   3634 2HM1 POP    28     122.330  48.180  48.970  1.00  0.00            
ATOM   3635  C1L POP    28     123.680  46.490  48.470  1.00  0.00            
ATOM   3636 1HL1 POP    28     123.760  46.940  47.480  1.00  0.00            
ATOM   3637 2HL1 POP    28     123.450  45.430  48.390  1.00  0.00            
ATOM   3638  C1K POP    28     124.900  46.860  49.250  1.00  0.00            
ATOM   3639 1HK1 POP    28     124.750  46.500  50.270  1.00  0.00            
ATOM   3640 2HK1 POP    28     125.010  47.950  49.300  1.00  0.00            
ATOM   3641  C1J POP    28     126.290  46.240  48.680  1.00  0.00            
ATOM   3642 1HJ1 POP    28     127.090  46.770  49.200  1.00  0.00            
ATOM   3643 2HJ1 POP    28     126.270  46.310  47.590  1.00  0.00            
ATOM   3644  C1I POP    28     126.360  44.770  49.110  1.00  0.00            
ATOM   3645 1HI1 POP    28     125.410  44.320  48.820  1.00  0.00            
ATOM   3646 2HI1 POP    28     126.340  44.680  50.200  1.00  0.00            
ATOM   3647  C1H POP    28     127.620  44.130  48.500  1.00  0.00            
ATOM   3648 1HH1 POP    28     128.500  44.470  49.060  1.00  0.00            
ATOM   3649 2HH1 POP    28     127.640  44.360  47.430  1.00  0.00            
ATOM   3650  CZ2 POP    28     127.490  42.660  48.800  1.00  0.00            
ATOM   3651  HZ2 POP    28     127.350  42.430  49.850  1.00  0.00            
ATOM   3652  CZ1 POP    28     127.430  41.630  47.950  1.00  0.00            
ATOM   3653  HZ1 POP    28     127.320  40.620  48.330  1.00  0.00            
ATOM   3654  C1G POP    28     127.410  41.700  46.420  1.00  0.00            
ATOM   3655 1HG1 POP    28     126.500  42.240  46.140  1.00  0.00            
ATOM   3656 2HG1 POP    28     127.260  40.730  45.950  1.00  0.00            
ATOM   3657  C1F POP    28     128.670  42.420  45.780  1.00  0.00            
ATOM   3658 1HF1 POP    28     129.510  41.750  45.610  1.00  0.00            
ATOM   3659 2HF1 POP    28     129.050  43.240  46.380  1.00  0.00            
ATOM   3660  C1E POP    28     128.170  42.970  44.390  1.00  0.00            
ATOM   3661 1HE1 POP    28     127.380  43.710  44.570  1.00  0.00            
ATOM   3662 2HE1 POP    28     127.810  42.070  43.900  1.00  0.00            
ATOM   3663  C1D POP    28     129.360  43.650  43.610  1.00  0.00            
ATOM   3664 1HD1 POP    28     130.320  43.250  43.930  1.00  0.00            
ATOM   3665 2HD1 POP    28     129.570  44.680  43.890  1.00  0.00            
ATOM   3666  C1C POP    28     129.220  43.710  42.050  1.00  0.00            
ATOM   3667 1HC1 POP    28     129.410  42.690  41.720  1.00  0.00            
ATOM   3668 2HC1 POP    28     130.090  44.250  41.670  1.00  0.00            
ATOM   3669  C1B POP    28     127.860  44.250  41.540  1.00  0.00            
ATOM   3670 1HB1 POP    28     127.710  45.300  41.820  1.00  0.00            
ATOM   3671 2HB1 POP    28     127.000  43.770  42.010  1.00  0.00            
ATOM   3672  C1A POP    28     127.850  44.140  39.950  1.00  0.00            
ATOM   3673 1HA1 POP    28     127.880  43.080  39.670  1.00  0.00            
ATOM   3674 2HA1 POP    28     128.710  44.680  39.570  1.00  0.00            
ATOM   3675  C81 POP    28     126.610  44.710  39.270  1.00  0.00            
ATOM   3676  O81 POP    28     126.670  45.870  38.800  1.00  0.00            
ATOM   3677  O71 POP    28     125.460  44.110  39.690  1.00  0.00            
ATOM   3678  C7  POP    28     124.180  44.300  38.800  1.00  0.00            
ATOM   3679  C6  POP    28     124.380  43.410  37.500  1.00  0.00            
ATOM   3680  O4P POP    28     125.340  43.990  36.540  1.00  0.00            
ATOM   3681  P   POP    28     126.000  43.030  35.440  1.00  0.00            
ATOM   3682  O2P POP    28     126.370  43.770  34.190  1.00  0.00            
ATOM   3683  O3P POP    28     125.190  41.950  34.910  1.00  0.00            
ATOM   3684  O1P POP    28     127.290  42.370  36.080  1.00  0.00            
ATOM   3685  C5  POP    28     128.490  43.120  36.530  1.00  0.00            
ATOM   3686  C4  POP    28     129.490  43.130  35.430  1.00  0.00            
ATOM   3687  N   POP    28     130.760  43.850  35.840  1.00  0.00            
ATOM   3688  C1  POP    28     130.410  45.300  36.050  1.00  0.00            
ATOM   3689  H11 POP    28     130.060  45.790  35.140  1.00  0.00            
ATOM   3690  H12 POP    28     129.640  45.370  36.820  1.00  0.00            
ATOM   3691  H13 POP    28     131.320  45.790  36.400  1.00  0.00            
ATOM   3692  C2  POP    28     131.760  43.960  34.750  1.00  0.00            
ATOM   3693  H21 POP    28     131.320  44.450  33.870  1.00  0.00            
ATOM   3694  H22 POP    28     132.640  44.530  35.050  1.00  0.00            
ATOM   3695  H23 POP    28     132.170  43.020  34.380  1.00  0.00            
ATOM   3696  C3  POP    28     131.510  43.180  36.970  1.00  0.00            
ATOM   3697  H31 POP    28     130.970  43.190  37.920  1.00  0.00            
ATOM   3698  H32 POP    28     131.910  42.220  36.640  1.00  0.00            
ATOM   3699  H33 POP    28     132.400  43.700  37.330  1.00  0.00            
ATOM   3700  H41 POP    28     129.780  42.120  35.120  1.00  0.00            
ATOM   3701  H42 POP    28     128.980  43.610  34.590  1.00  0.00            
ATOM   3702  H51 POP    28     128.880  42.560  37.390  1.00  0.00            
ATOM   3703  H52 POP    28     128.200  44.130  36.830  1.00  0.00            
ATOM   3704  H61 POP    28     123.440  43.210  36.980  1.00  0.00            
ATOM   3705  H62 POP    28     124.730  42.490  37.960  1.00  0.00            
ATOM   3706  H7  POP    28     124.150  45.340  38.450  1.00  0.00            
ATOM   3707  C72 POP    28     122.820  43.960  39.410  1.00  0.00            
ATOM   3708 1H72 POP    28     122.560  44.760  40.110  1.00  0.00            
ATOM   3709 2H72 POP    28     122.070  44.060  38.630  1.00  0.00            
ATOM   3710  O72 POP    28     122.710  42.620  40.120  1.00  0.00            
ATOM   3711  C82 POP    28     121.410  42.220  40.370  1.00  0.00            
ATOM   3712  O82 POP    28     120.420  42.960  40.130  1.00  0.00            
ATOM   3713  C2A POP    28     121.140  40.890  40.990  1.00  0.00            
ATOM   3714 1HA2 POP    28     120.400  40.350  40.400  1.00  0.00            
ATOM   3715 2HA2 POP    28     122.020  40.260  40.910  1.00  0.00            
ATOM   3716  C2B POP    28     120.650  41.060  42.440  1.00  0.00            
ATOM   3717 1HB2 POP    28     121.470  41.530  42.980  1.00  0.00            
ATOM   3718 2HB2 POP    28     119.810  41.770  42.440  1.00  0.00            
ATOM   3719  C2C POP    28     120.140  39.720  42.950  1.00  0.00            
ATOM   3720 1HC2 POP    28     119.250  39.450  42.380  1.00  0.00            
ATOM   3721 2HC2 POP    28     120.910  38.960  42.780  1.00  0.00            
ATOM   3722  C2D POP    28     119.900  39.930  44.470  1.00  0.00            
ATOM   3723 1HD2 POP    28     120.750  40.350  45.010  1.00  0.00            
ATOM   3724 2HD2 POP    28     119.120  40.690  44.610  1.00  0.00            
ATOM   3725  C2E POP    28     119.540  38.600  45.220  1.00  0.00            
ATOM   3726 1HE2 POP    28     118.730  38.010  44.780  1.00  0.00            
ATOM   3727 2HE2 POP    28     120.470  38.040  45.350  1.00  0.00            
ATOM   3728  C2F POP    28     119.100  39.030  46.610  1.00  0.00            
ATOM   3729 1HF2 POP    28     119.860  39.730  46.960  1.00  0.00            
ATOM   3730 2HF2 POP    28     118.150  39.560  46.520  1.00  0.00            
ATOM   3731  C2G POP    28     119.040  37.730  47.520  1.00  0.00            
ATOM   3732 1HG2 POP    28     118.130  37.150  47.390  1.00  0.00            
ATOM   3733 2HG2 POP    28     119.850  37.040  47.260  1.00  0.00            
ATOM   3734  C2H POP    28     119.160  38.040  48.980  1.00  0.00            
ATOM   3735 1HH2 POP    28     120.140  38.490  49.200  1.00  0.00            
ATOM   3736 2HH2 POP    28     118.350  38.720  49.260  1.00  0.00            
ATOM   3737  C2I POP    28     118.850  36.830  49.880  1.00  0.00            
ATOM   3738 1HI2 POP    28     117.880  36.450  49.550  1.00  0.00            
ATOM   3739 2HI2 POP    28     119.550  36.000  49.770  1.00  0.00            
ATOM   3740  C2J POP    28     118.890  37.170  51.440  1.00  0.00            
ATOM   3741 1HJ2 POP    28     119.880  37.470  51.770  1.00  0.00            
ATOM   3742 2HJ2 POP    28     118.260  38.020  51.710  1.00  0.00            
ATOM   3743  C2K POP    28     118.460  35.980  52.290  1.00  0.00            
ATOM   3744 1HK2 POP    28     117.540  35.680  51.790  1.00  0.00            
ATOM   3745 2HK2 POP    28     119.140  35.130  52.270  1.00  0.00            
ATOM   3746  C2L POP    28     118.150  36.270  53.790  1.00  0.00            
ATOM   3747 1HL2 POP    28     119.040  36.620  54.320  1.00  0.00            
ATOM   3748 2HL2 POP    28     117.280  36.930  53.860  1.00  0.00            
ATOM   3749  C2M POP    28     117.710  34.990  54.430  1.00  0.00            
ATOM   3750 1HM2 POP    28     116.750  34.820  53.950  1.00  0.00            
ATOM   3751 2HM2 POP    28     118.390  34.190  54.130  1.00  0.00            
ATOM   3752  C2N POP    28     117.450  35.080  55.960  1.00  0.00            
ATOM   3753 1HN2 POP    28     118.400  35.040  56.490  1.00  0.00            
ATOM   3754 2HN2 POP    28     116.940  36.020  56.190  1.00  0.00            
ATOM   3755  C2T POP    28     116.630  33.870  56.390  1.00  0.00            
ATOM   3756 1HT2 POP    28     115.700  33.780  55.830  1.00  0.00            
ATOM   3757 2HT2 POP    28     117.130  32.900  56.380  1.00  0.00            
ATOM   3758 3HT2 POP    28     116.410  34.110  57.440  1.00  0.00            
ATOM   3759  C1T POP    29      19.890 105.740  57.250  1.00  0.00            
ATOM   3760 1HT1 POP    29      20.650 106.250  57.850  1.00  0.00            
ATOM   3761 2HT1 POP    29      19.140 105.300  57.900  1.00  0.00            
ATOM   3762 3HT1 POP    29      20.300 104.930  56.630  1.00  0.00            
ATOM   3763  C1N POP    29      19.370 106.790  56.320  1.00  0.00            
ATOM   3764 1HN1 POP    29      18.420 106.530  55.840  1.00  0.00            
ATOM   3765 2HN1 POP    29      20.070 107.020  55.520  1.00  0.00            
ATOM   3766  C1M POP    29      19.290 108.020  57.180  1.00  0.00            
ATOM   3767 1HM1 POP    29      20.210 108.320  57.690  1.00  0.00            
ATOM   3768 2HM1 POP    29      18.650 107.690  58.010  1.00  0.00            
ATOM   3769  C1L POP    29      18.630 109.220  56.540  1.00  0.00            
ATOM   3770 1HL1 POP    29      17.980 108.900  55.720  1.00  0.00            
ATOM   3771 2HL1 POP    29      19.400 109.830  56.060  1.00  0.00            
ATOM   3772  C1K POP    29      17.770 110.110  57.490  1.00  0.00            
ATOM   3773 1HK1 POP    29      16.890 109.560  57.820  1.00  0.00            
ATOM   3774 2HK1 POP    29      17.350 110.970  56.970  1.00  0.00            
ATOM   3775  C1J POP    29      18.480 110.620  58.750  1.00  0.00            
ATOM   3776 1HJ1 POP    29      19.540 110.810  58.610  1.00  0.00            
ATOM   3777 2HJ1 POP    29      18.420 109.920  59.590  1.00  0.00            
ATOM   3778  C1I POP    29      17.800 111.930  59.260  1.00  0.00            
ATOM   3779 1HI1 POP    29      16.730 111.810  59.470  1.00  0.00            
ATOM   3780 2HI1 POP    29      17.960 112.670  58.480  1.00  0.00            
ATOM   3781  C1H POP    29      18.470 112.380  60.550  1.00  0.00            
ATOM   3782 1HH1 POP    29      18.350 113.450  60.730  1.00  0.00            
ATOM   3783 2HH1 POP    29      19.560 112.360  60.420  1.00  0.00            
ATOM   3784  CZ2 POP    29      18.100 111.630  61.810  1.00  0.00            
ATOM   3785  HZ2 POP    29      18.430 110.590  61.760  1.00  0.00            
ATOM   3786  CZ1 POP    29      17.350 111.980  62.830  1.00  0.00            
ATOM   3787  HZ1 POP    29      16.950 111.240  63.510  1.00  0.00            
ATOM   3788  C1G POP    29      16.750 113.310  63.080  1.00  0.00            
ATOM   3789 1HG1 POP    29      15.800 113.180  63.590  1.00  0.00            
ATOM   3790 2HG1 POP    29      16.630 113.810  62.110  1.00  0.00            
ATOM   3791  C1F POP    29      17.710 114.140  64.010  1.00  0.00            
ATOM   3792 1HF1 POP    29      17.340 115.150  63.850  1.00  0.00            
ATOM   3793 2HF1 POP    29      18.740 114.000  63.680  1.00  0.00            
ATOM   3794  C1E POP    29      17.530 113.910  65.510  1.00  0.00            
ATOM   3795 1HE1 POP    29      18.140 113.030  65.740  1.00  0.00            
ATOM   3796 2HE1 POP    29      16.480 113.740  65.740  1.00  0.00            
ATOM   3797  C1D POP    29      18.150 115.080  66.300  1.00  0.00            
ATOM   3798 1HD1 POP    29      17.540 115.970  66.150  1.00  0.00            
ATOM   3799 2HD1 POP    29      19.200 115.240  66.020  1.00  0.00            
ATOM   3800  C1C POP    29      18.000 114.760  67.830  1.00  0.00            
ATOM   3801 1HC1 POP    29      18.440 113.770  68.000  1.00  0.00            
ATOM   3802 2HC1 POP    29      16.950 114.890  68.080  1.00  0.00            
ATOM   3803  C1B POP    29      18.790 115.780  68.680  1.00  0.00            
ATOM   3804 1HB1 POP    29      18.560 116.810  68.390  1.00  0.00            
ATOM   3805 2HB1 POP    29      19.840 115.660  68.420  1.00  0.00            
ATOM   3806  C1A POP    29      18.620 115.570  70.240  1.00  0.00            
ATOM   3807 1HA1 POP    29      19.100 114.630  70.530  1.00  0.00            
ATOM   3808 2HA1 POP    29      17.590 115.240  70.410  1.00  0.00            
ATOM   3809  C81 POP    29      18.960 116.710  71.110  1.00  0.00            
ATOM   3810  O81 POP    29      18.190 117.710  70.910  1.00  0.00            
ATOM   3811  O71 POP    29      19.410 116.580  72.410  1.00  0.00            
ATOM   3812  C7  POP    29      20.190 117.720  72.920  1.00  0.00            
ATOM   3813  C6  POP    29      20.060 117.590  74.520  1.00  0.00            
ATOM   3814  O4P POP    29      18.750 118.130  74.870  1.00  0.00            
ATOM   3815  P   POP    29      18.420 118.500  76.430  1.00  0.00            
ATOM   3816  O2P POP    29      17.860 119.850  76.660  1.00  0.00            
ATOM   3817  O3P POP    29      19.720 118.540  77.250  1.00  0.00            
ATOM   3818  O1P POP    29      17.540 117.300  76.900  1.00  0.00            
ATOM   3819  C5  POP    29      18.110 116.030  77.060  1.00  0.00            
ATOM   3820  C4  POP    29      18.760 115.940  78.430  1.00  0.00            
ATOM   3821  N   POP    29      19.430 114.540  78.540  1.00  0.00            
ATOM   3822  C1  POP    29      18.420 113.470  78.670  1.00  0.00            
ATOM   3823  H11 POP    29      18.820 112.460  78.790  1.00  0.00            
ATOM   3824  H12 POP    29      18.030 113.680  79.670  1.00  0.00            
ATOM   3825  H13 POP    29      17.770 113.460  77.800  1.00  0.00            
ATOM   3826  C2  POP    29      20.350 114.560  79.850  1.00  0.00            
ATOM   3827  H21 POP    29      21.230 115.170  79.660  1.00  0.00            
ATOM   3828  H22 POP    29      19.770 115.160  80.550  1.00  0.00            
ATOM   3829  H23 POP    29      20.590 113.570  80.230  1.00  0.00            
ATOM   3830  C3  POP    29      20.330 114.150  77.410  1.00  0.00            
ATOM   3831  H31 POP    29      21.210 114.760  77.200  1.00  0.00            
ATOM   3832  H32 POP    29      20.670 113.130  77.620  1.00  0.00            
ATOM   3833  H33 POP    29      19.890 113.970  76.420  1.00  0.00            
ATOM   3834  H41 POP    29      19.480 116.750  78.560  1.00  0.00            
ATOM   3835  H42 POP    29      18.040 116.110  79.240  1.00  0.00            
ATOM   3836  H51 POP    29      18.740 115.720  76.230  1.00  0.00            
ATOM   3837  H52 POP    29      17.280 115.320  77.120  1.00  0.00            
ATOM   3838  H61 POP    29      20.860 118.190  74.950  1.00  0.00            
ATOM   3839  H62 POP    29      20.110 116.540  74.810  1.00  0.00            
ATOM   3840  H7  POP    29      19.800 118.690  72.610  1.00  0.00            
ATOM   3841  C72 POP    29      21.650 117.680  72.450  1.00  0.00            
ATOM   3842 1H72 POP    29      22.290 118.450  72.900  1.00  0.00            
ATOM   3843 2H72 POP    29      21.980 116.650  72.600  1.00  0.00            
ATOM   3844  O72 POP    29      21.690 117.970  71.050  1.00  0.00            
ATOM   3845  C82 POP    29      22.870 118.360  70.500  1.00  0.00            
ATOM   3846  O82 POP    29      23.960 118.160  71.090  1.00  0.00            
ATOM   3847  C2A POP    29      22.950 118.220  68.960  1.00  0.00            
ATOM   3848 1HA2 POP    29      22.220 118.890  68.490  1.00  0.00            
ATOM   3849 2HA2 POP    29      23.970 118.470  68.660  1.00  0.00            
ATOM   3850  C2B POP    29      22.840 116.710  68.560  1.00  0.00            
ATOM   3851 1HB2 POP    29      23.710 116.130  68.880  1.00  0.00            
ATOM   3852 2HB2 POP    29      21.950 116.240  68.990  1.00  0.00            
ATOM   3853  C2C POP    29      22.640 116.580  67.020  1.00  0.00            
ATOM   3854 1HC2 POP    29      21.730 117.150  66.820  1.00  0.00            
ATOM   3855 2HC2 POP    29      23.450 117.070  66.480  1.00  0.00            
ATOM   3856  C2D POP    29      22.450 115.100  66.760  1.00  0.00            
ATOM   3857 1HD2 POP    29      23.230 114.490  67.220  1.00  0.00            
ATOM   3858 2HD2 POP    29      21.550 114.810  67.310  1.00  0.00            
ATOM   3859  C2E POP    29      22.350 114.730  65.270  1.00  0.00            
ATOM   3860 1HE2 POP    29      21.550 115.340  64.850  1.00  0.00            
ATOM   3861 2HE2 POP    29      23.260 115.000  64.730  1.00  0.00            
ATOM   3862  C2F POP    29      22.190 113.240  65.090  1.00  0.00            
ATOM   3863 1HF2 POP    29      22.970 112.650  65.590  1.00  0.00            
ATOM   3864 2HF2 POP    29      21.220 113.020  65.540  1.00  0.00            
ATOM   3865  C2G POP    29      22.090 112.700  63.670  1.00  0.00            
ATOM   3866 1HG2 POP    29      21.160 113.010  63.190  1.00  0.00            
ATOM   3867 2HG2 POP    29      22.850 113.110  63.000  1.00  0.00            
ATOM   3868  C2H POP    29      22.150 111.170  63.550  1.00  0.00            
ATOM   3869 1HH2 POP    29      23.110 110.800  63.890  1.00  0.00            
ATOM   3870 2HH2 POP    29      21.480 110.700  64.280  1.00  0.00            
ATOM   3871  C2I POP    29      21.890 110.600  62.210  1.00  0.00            
ATOM   3872 1HI2 POP    29      20.950 110.970  61.810  1.00  0.00            
ATOM   3873 2HI2 POP    29      22.710 110.930  61.570  1.00  0.00            
ATOM   3874  C2J POP    29      21.770 109.040  62.120  1.00  0.00            
ATOM   3875 1HJ2 POP    29      22.720 108.760  62.600  1.00  0.00            
ATOM   3876 2HJ2 POP    29      20.970 108.680  62.770  1.00  0.00            
ATOM   3877  C2K POP    29      21.680 108.650  60.620  1.00  0.00            
ATOM   3878 1HK2 POP    29      20.630 108.590  60.320  1.00  0.00            
ATOM   3879 2HK2 POP    29      22.130 109.460  60.040  1.00  0.00            
ATOM   3880  C2L POP    29      22.280 107.260  60.220  1.00  0.00            
ATOM   3881 1HL2 POP    29      22.270 107.130  59.140  1.00  0.00            
ATOM   3882 2HL2 POP    29      23.330 107.220  60.500  1.00  0.00            
ATOM   3883  C2M POP    29      21.550 106.080  60.840  1.00  0.00            
ATOM   3884 1HM2 POP    29      21.530 106.100  61.930  1.00  0.00            
ATOM   3885 2HM2 POP    29      20.470 106.110  60.680  1.00  0.00            
ATOM   3886  C2N POP    29      21.950 104.680  60.320  1.00  0.00            
ATOM   3887 1HN2 POP    29      21.070 104.100  60.600  1.00  0.00            
ATOM   3888 2HN2 POP    29      22.050 104.630  59.230  1.00  0.00            
ATOM   3889  C2T POP    29      23.210 104.110  61.030  1.00  0.00            
ATOM   3890 1HT2 POP    29      24.060 104.800  60.980  1.00  0.00            
ATOM   3891 2HT2 POP    29      22.950 103.910  62.070  1.00  0.00            
ATOM   3892 3HT2 POP    29      23.530 103.160  60.590  1.00  0.00            
ATOM   3893  C1T POP    30      70.810   8.010  42.260  1.00  0.00            
ATOM   3894 1HT1 POP    30      70.930   8.520  41.300  1.00  0.00            
ATOM   3895 2HT1 POP    30      70.800   6.940  42.050  1.00  0.00            
ATOM   3896 3HT1 POP    30      69.820   8.250  42.640  1.00  0.00            
ATOM   3897  C1N POP    30      71.840   8.450  43.330  1.00  0.00            
ATOM   3898 1HN1 POP    30      71.940   9.530  43.450  1.00  0.00            
ATOM   3899 2HN1 POP    30      72.870   8.090  43.240  1.00  0.00            
ATOM   3900  C1M POP    30      71.290   7.940  44.740  1.00  0.00            
ATOM   3901 1HM1 POP    30      71.490   6.890  44.950  1.00  0.00            
ATOM   3902 2HM1 POP    30      70.220   8.120  44.790  1.00  0.00            
ATOM   3903  C1L POP    30      71.990   8.640  45.950  1.00  0.00            
ATOM   3904 1HL1 POP    30      72.120   9.700  45.720  1.00  0.00            
ATOM   3905 2HL1 POP    30      73.030   8.300  45.980  1.00  0.00            
ATOM   3906  C1K POP    30      71.300   8.310  47.260  1.00  0.00            
ATOM   3907 1HK1 POP    30      71.460   7.240  47.420  1.00  0.00            
ATOM   3908 2HK1 POP    30      70.240   8.530  47.110  1.00  0.00            
ATOM   3909  C1J POP    30      71.940   9.160  48.350  1.00  0.00            
ATOM   3910 1HJ1 POP    30      71.510   9.000  49.340  1.00  0.00            
ATOM   3911 2HJ1 POP    30      71.790  10.240  48.300  1.00  0.00            
ATOM   3912  C1I POP    30      73.380   8.900  48.750  1.00  0.00            
ATOM   3913 1HI1 POP    30      73.780   9.600  49.490  1.00  0.00            
ATOM   3914 2HI1 POP    30      74.040   9.040  47.890  1.00  0.00            
ATOM   3915  C1H POP    30      73.510   7.520  49.380  1.00  0.00            
ATOM   3916 1HH1 POP    30      73.130   6.760  48.690  1.00  0.00            
ATOM   3917 2HH1 POP    30      72.800   7.590  50.210  1.00  0.00            
ATOM   3918  CZ2 POP    30      74.950   7.320  49.920  1.00  0.00            
ATOM   3919  HZ2 POP    30      75.140   7.770  50.890  1.00  0.00            
ATOM   3920  CZ1 POP    30      75.890   6.610  49.280  1.00  0.00            
ATOM   3921  HZ1 POP    30      76.830   6.550  49.820  1.00  0.00            
ATOM   3922  C1G POP    30      75.760   5.920  47.890  1.00  0.00            
ATOM   3923 1HG1 POP    30      76.240   6.510  47.110  1.00  0.00            
ATOM   3924 2HG1 POP    30      74.710   5.950  47.620  1.00  0.00            
ATOM   3925  C1F POP    30      76.270   4.510  48.020  1.00  0.00            
ATOM   3926 1HF1 POP    30      75.440   3.910  48.400  1.00  0.00            
ATOM   3927 2HF1 POP    30      77.090   4.490  48.740  1.00  0.00            
ATOM   3928  C1E POP    30      76.720   3.980  46.680  1.00  0.00            
ATOM   3929 1HE1 POP    30      77.360   3.130  46.910  1.00  0.00            
ATOM   3930 2HE1 POP    30      77.260   4.670  46.030  1.00  0.00            
ATOM   3931  C1D POP    30      75.500   3.520  45.830  1.00  0.00            
ATOM   3932 1HD1 POP    30      74.880   4.360  45.500  1.00  0.00            
ATOM   3933 2HD1 POP    30      74.840   3.010  46.530  1.00  0.00            
ATOM   3934  C1C POP    30      75.950   2.630  44.650  1.00  0.00            
ATOM   3935 1HC1 POP    30      75.010   2.460  44.120  1.00  0.00            
ATOM   3936 2HC1 POP    30      76.450   1.740  45.050  1.00  0.00            
ATOM   3937  C1B POP    30      76.920   3.350  43.720  1.00  0.00            
ATOM   3938 1HB1 POP    30      77.920   3.490  44.140  1.00  0.00            
ATOM   3939 2HB1 POP    30      76.460   4.310  43.440  1.00  0.00            
ATOM   3940  C1A POP    30      77.100   2.610  42.420  1.00  0.00            
ATOM   3941 1HA1 POP    30      76.110   2.380  42.020  1.00  0.00            
ATOM   3942 2HA1 POP    30      77.580   1.660  42.630  1.00  0.00            
ATOM   3943  C81 POP    30      77.740   3.320  41.250  1.00  0.00            
ATOM   3944  O81 POP    30      78.980   3.160  41.220  1.00  0.00            
ATOM   3945  O71 POP    30      77.290   4.550  40.940  1.00  0.00            
ATOM   3946  C7  POP    30      77.850   5.270  39.720  1.00  0.00            
ATOM   3947  C6  POP    30      77.510   4.500  38.460  1.00  0.00            
ATOM   3948  O4P POP    30      76.090   4.810  38.060  1.00  0.00            
ATOM   3949  P   POP    30      75.560   4.330  36.610  1.00  0.00            
ATOM   3950  O2P POP    30      74.050   4.300  36.450  1.00  0.00            
ATOM   3951  O3P POP    30      75.840   2.930  36.230  1.00  0.00            
ATOM   3952  O1P POP    30      76.230   5.480  35.700  1.00  0.00            
ATOM   3953  C5  POP    30      77.220   5.120  34.720  1.00  0.00            
ATOM   3954  C4  POP    30      77.760   6.450  34.100  1.00  0.00            
ATOM   3955  N   POP    30      78.560   6.130  32.820  1.00  0.00            
ATOM   3956  C1  POP    30      77.680   5.600  31.660  1.00  0.00            
ATOM   3957  H11 POP    30      77.090   4.750  32.000  1.00  0.00            
ATOM   3958  H12 POP    30      77.110   6.440  31.280  1.00  0.00            
ATOM   3959  H13 POP    30      78.330   5.290  30.840  1.00  0.00            
ATOM   3960  C2  POP    30      79.610   5.070  33.150  1.00  0.00            
ATOM   3961  H21 POP    30      80.180   4.680  32.300  1.00  0.00            
ATOM   3962  H22 POP    30      80.280   5.450  33.910  1.00  0.00            
ATOM   3963  H23 POP    30      79.060   4.230  33.570  1.00  0.00            
ATOM   3964  C3  POP    30      79.220   7.290  32.190  1.00  0.00            
ATOM   3965  H31 POP    30      79.850   6.910  31.390  1.00  0.00            
ATOM   3966  H32 POP    30      78.510   8.040  31.840  1.00  0.00            
ATOM   3967  H33 POP    30      79.870   7.810  32.890  1.00  0.00            
ATOM   3968  H41 POP    30      76.900   7.090  33.910  1.00  0.00            
ATOM   3969  H42 POP    30      78.480   6.900  34.780  1.00  0.00            
ATOM   3970  H51 POP    30      76.730   4.620  33.880  1.00  0.00            
ATOM   3971  H52 POP    30      78.070   4.610  35.170  1.00  0.00            
ATOM   3972  H61 POP    30      77.580   3.420  38.630  1.00  0.00            
ATOM   3973  H62 POP    30      78.210   4.810  37.680  1.00  0.00            
ATOM   3974  H7  POP    30      78.940   5.340  39.830  1.00  0.00            
ATOM   3975  C72 POP    30      77.400   6.720  39.770  1.00  0.00            
ATOM   3976 1H72 POP    30      77.650   7.210  38.830  1.00  0.00            
ATOM   3977 2H72 POP    30      76.350   6.830  40.060  1.00  0.00            
ATOM   3978  O72 POP    30      78.210   7.360  40.720  1.00  0.00            
ATOM   3979  C82 POP    30      78.000   8.710  40.860  1.00  0.00            
ATOM   3980  O82 POP    30      76.910   9.210  40.650  1.00  0.00            
ATOM   3981  C2A POP    30      78.450   9.180  42.180  1.00  0.00            
ATOM   3982 1HA2 POP    30      79.510   8.960  42.330  1.00  0.00            
ATOM   3983 2HA2 POP    30      78.490  10.260  42.060  1.00  0.00            
ATOM   3984  C2B POP    30      77.680   8.750  43.430  1.00  0.00            
ATOM   3985 1HB2 POP    30      76.610   8.960  43.330  1.00  0.00            
ATOM   3986 2HB2 POP    30      77.820   7.670  43.520  1.00  0.00            
ATOM   3987  C2C POP    30      78.120   9.630  44.680  1.00  0.00            
ATOM   3988 1HC2 POP    30      79.200   9.740  44.720  1.00  0.00            
ATOM   3989 2HC2 POP    30      77.550  10.570  44.690  1.00  0.00            
ATOM   3990  C2D POP    30      77.760   8.950  46.040  1.00  0.00            
ATOM   3991 1HD2 POP    30      76.680   9.030  46.230  1.00  0.00            
ATOM   3992 2HD2 POP    30      78.080   7.910  46.000  1.00  0.00            
ATOM   3993  C2E POP    30      78.320   9.830  47.180  1.00  0.00            
ATOM   3994 1HE2 POP    30      79.400   9.680  47.260  1.00  0.00            
ATOM   3995 2HE2 POP    30      77.920  10.840  47.060  1.00  0.00            
ATOM   3996  C2F POP    30      77.700   9.410  48.490  1.00  0.00            
ATOM   3997 1HF2 POP    30      76.620   9.360  48.330  1.00  0.00            
ATOM   3998 2HF2 POP    30      77.940   8.370  48.710  1.00  0.00            
ATOM   3999  C2G POP    30      78.150  10.280  49.720  1.00  0.00            
ATOM   4000 1HG2 POP    30      79.240  10.200  49.830  1.00  0.00            
ATOM   4001 2HG2 POP    30      77.830  11.310  49.650  1.00  0.00            
ATOM   4002  C2H POP    30      77.470   9.650  51.010  1.00  0.00            
ATOM   4003 1HH2 POP    30      76.470  10.080  51.020  1.00  0.00            
ATOM   4004 2HH2 POP    30      77.500   8.560  50.900  1.00  0.00            
ATOM   4005  C2I POP    30      78.030  10.100  52.360  1.00  0.00            
ATOM   4006 1HI2 POP    30      79.010   9.620  52.480  1.00  0.00            
ATOM   4007 2HI2 POP    30      78.240  11.170  52.300  1.00  0.00            
ATOM   4008  C2J POP    30      77.110   9.900  53.580  1.00  0.00            
ATOM   4009 1HJ2 POP    30      76.040  10.090  53.420  1.00  0.00            
ATOM   4010 2HJ2 POP    30      77.160   8.820  53.700  1.00  0.00            
ATOM   4011  C2K POP    30      77.680  10.740  54.800  1.00  0.00            
ATOM   4012 1HK2 POP    30      78.760  10.610  54.720  1.00  0.00            
ATOM   4013 2HK2 POP    30      77.330  11.770  54.690  1.00  0.00            
ATOM   4014  C2L POP    30      76.990  10.220  56.080  1.00  0.00            
ATOM   4015 1HL2 POP    30      75.930  10.480  56.000  1.00  0.00            
ATOM   4016 2HL2 POP    30      77.030   9.130  56.000  1.00  0.00            
ATOM   4017  C2M POP    30      77.470  10.810  57.430  1.00  0.00            
ATOM   4018 1HM2 POP    30      78.560  10.750  57.520  1.00  0.00            
ATOM   4019 2HM2 POP    30      77.420  11.900  57.390  1.00  0.00            
ATOM   4020  C2N POP    30      76.800  10.240  58.700  1.00  0.00            
ATOM   4021 1HN2 POP    30      75.720  10.370  58.620  1.00  0.00            
ATOM   4022 2HN2 POP    30      76.980   9.160  58.780  1.00  0.00            
ATOM   4023  C2T POP    30      77.400  10.860  60.000  1.00  0.00            
ATOM   4024 1HT2 POP    30      77.090  11.900  60.150  1.00  0.00            
ATOM   4025 2HT2 POP    30      76.910  10.370  60.850  1.00  0.00            
ATOM   4026 3HT2 POP    30      78.470  10.690  60.110  1.00  0.00            
ATOM   4027  C1T POP    31      57.220 138.440  58.040  1.00  0.00            
ATOM   4028 1HT1 POP    31      57.870 137.600  57.800  1.00  0.00            
ATOM   4029 2HT1 POP    31      56.310 138.130  58.570  1.00  0.00            
ATOM   4030 3HT1 POP    31      56.790 138.880  57.140  1.00  0.00            
ATOM   4031  C1N POP    31      57.990   0.450  58.790  1.00  0.00            
ATOM   4032 1HN1 POP    31      58.910   0.620  58.220  1.00  0.00            
ATOM   4033 2HN1 POP    31      58.150 139.100  59.770  1.00  0.00            
ATOM   4034  C1M POP    31      57.210   1.730  59.010  1.00  0.00            
ATOM   4035 1HM1 POP    31      56.750   1.960  58.050  1.00  0.00            
ATOM   4036 2HM1 POP    31      57.800   2.600  59.310  1.00  0.00            
ATOM   4037  C1L POP    31      56.050   1.700  60.060  1.00  0.00            
ATOM   4038 1HL1 POP    31      55.260   1.000  59.770  1.00  0.00            
ATOM   4039 2HL1 POP    31      55.660   2.720  60.140  1.00  0.00            
ATOM   4040  C1K POP    31      56.560   1.370  61.540  1.00  0.00            
ATOM   4041 1HK1 POP    31      57.220   2.160  61.880  1.00  0.00            
ATOM   4042 2HK1 POP    31      57.130   0.440  61.560  1.00  0.00            
ATOM   4043  C1J POP    31      55.390   1.120  62.450  1.00  0.00            
ATOM   4044 1HJ1 POP    31      55.740   0.400  63.190  1.00  0.00            
ATOM   4045 2HJ1 POP    31      54.560   0.580  62.000  1.00  0.00            
ATOM   4046  C1I POP    31      54.720   2.340  63.090  1.00  0.00            
ATOM   4047 1HI1 POP    31      54.240   2.930  62.310  1.00  0.00            
ATOM   4048 2HI1 POP    31      55.570   2.920  63.470  1.00  0.00            
ATOM   4049  C1H POP    31      53.790   2.010  64.230  1.00  0.00            
ATOM   4050 1HH1 POP    31      54.340   1.490  65.020  1.00  0.00            
ATOM   4051 2HH1 POP    31      53.040   1.420  63.710  1.00  0.00            
ATOM   4052  CZ2 POP    31      53.080   3.160  64.880  1.00  0.00            
ATOM   4053  HZ2 POP    31      52.390   3.640  64.190  1.00  0.00            
ATOM   4054  CZ1 POP    31      53.090   3.540  66.140  1.00  0.00            
ATOM   4055  HZ1 POP    31      52.530   4.410  66.470  1.00  0.00            
ATOM   4056  C1G POP    31      53.920   3.020  67.320  1.00  0.00            
ATOM   4057 1HG1 POP    31      54.130   3.890  67.940  1.00  0.00            
ATOM   4058 2HG1 POP    31      54.900   2.670  66.980  1.00  0.00            
ATOM   4059  C1F POP    31      53.060   2.020  68.160  1.00  0.00            
ATOM   4060 1HF1 POP    31      52.280   1.570  67.540  1.00  0.00            
ATOM   4061 2HF1 POP    31      52.440   2.570  68.870  1.00  0.00            
ATOM   4062  C1E POP    31      53.910   1.000  68.860  1.00  0.00            
ATOM   4063 1HE1 POP    31      54.550   1.520  69.570  1.00  0.00            
ATOM   4064 2HE1 POP    31      54.580   0.530  68.140  1.00  0.00            
ATOM   4065  C1D POP    31      53.090 139.050  69.590  1.00  0.00            
ATOM   4066 1HD1 POP    31      52.350 138.520  68.990  1.00  0.00            
ATOM   4067 2HD1 POP    31      52.540   0.470  70.380  1.00  0.00            
ATOM   4068  C1C POP    31      53.960 137.950  70.130  1.00  0.00            
ATOM   4069 1HC1 POP    31      54.840 138.350  70.640  1.00  0.00            
ATOM   4070 2HC1 POP    31      54.450 137.370  69.340  1.00  0.00            
ATOM   4071  C1B POP    31      53.190 136.940  71.080  1.00  0.00            
ATOM   4072 1HB1 POP    31      52.450 136.410  70.480  1.00  0.00            
ATOM   4073 2HB1 POP    31      52.600 137.520  71.790  1.00  0.00            
ATOM   4074  C1A POP    31      54.100 135.900  71.830  1.00  0.00            
ATOM   4075 1HA1 POP    31      54.560 135.260  71.060  1.00  0.00            
ATOM   4076 2HA1 POP    31      53.390 135.200  72.280  1.00  0.00            
ATOM   4077  C81 POP    31      55.030 136.470  72.870  1.00  0.00            
ATOM   4078  O81 POP    31      54.650 137.500  73.560  1.00  0.00            
ATOM   4079  O71 POP    31      56.320 136.470  72.460  1.00  0.00            
ATOM   4080  C7  POP    31      57.330 137.380  73.060  1.00  0.00            
ATOM   4081  C6  POP    31      57.440 137.080  74.570  1.00  0.00            
ATOM   4082  O4P POP    31      57.990 135.720  74.690  1.00  0.00            
ATOM   4083  P   POP    31      58.810 135.410  76.010  1.00  0.00            
ATOM   4084  O2P POP    31      57.960 135.160  77.200  1.00  0.00            
ATOM   4085  O3P POP    31      59.740 136.510  76.270  1.00  0.00            
ATOM   4086  O1P POP    31      59.620 134.090  75.600  1.00  0.00            
ATOM   4087  C5  POP    31      60.130 133.180  76.540  1.00  0.00            
ATOM   4088  C4  POP    31      60.790 131.930  75.820  1.00  0.00            
ATOM   4089  N   POP    31      61.320 130.920  76.850  1.00  0.00            
ATOM   4090  C1  POP    31      60.200 130.090  77.430  1.00  0.00            
ATOM   4091  H11 POP    31      60.580 129.670  78.360  1.00  0.00            
ATOM   4092  H12 POP    31      59.430 130.730  77.850  1.00  0.00            
ATOM   4093  H13 POP    31      59.790 129.330  76.760  1.00  0.00            
ATOM   4094  C2  POP    31      62.050 131.510  78.080  1.00  0.00            
ATOM   4095  H21 POP    31      61.230 131.860  78.710  1.00  0.00            
ATOM   4096  H22 POP    31      62.560 130.800  78.730  1.00  0.00            
ATOM   4097  H23 POP    31      62.750 132.260  77.700  1.00  0.00            
ATOM   4098  C3  POP    31      62.170 129.950  76.150  1.00  0.00            
ATOM   4099  H31 POP    31      62.510 129.210  76.870  1.00  0.00            
ATOM   4100  H32 POP    31      61.600 129.460  75.360  1.00  0.00            
ATOM   4101  H33 POP    31      63.110 130.320  75.740  1.00  0.00            
ATOM   4102  H41 POP    31      59.970 131.430  75.310  1.00  0.00            
ATOM   4103  H42 POP    31      61.570 132.210  75.120  1.00  0.00            
ATOM   4104  H51 POP    31      59.200 132.840  77.010  1.00  0.00            
ATOM   4105  H52 POP    31      60.790 133.690  77.240  1.00  0.00            
ATOM   4106  H61 POP    31      56.570 137.290  75.180  1.00  0.00            
ATOM   4107  H62 POP    31      58.240 137.710  74.950  1.00  0.00            
ATOM   4108  H7  POP    31      57.020 138.410  72.850  1.00  0.00            
ATOM   4109  C72 POP    31      58.720 137.260  72.270  1.00  0.00            
ATOM   4110 1H72 POP    31      59.390 137.850  72.890  1.00  0.00            
ATOM   4111 2H72 POP    31      59.040 136.220  72.380  1.00  0.00            
ATOM   4112  O72 POP    31      58.730 137.780  70.920  1.00  0.00            
ATOM   4113  C82 POP    31      59.980 137.980  70.370  1.00  0.00            
ATOM   4114  O82 POP    31      60.890 137.170  70.740  1.00  0.00            
ATOM   4115  C2A POP    31      60.000 138.350  68.890  1.00  0.00            
ATOM   4116 1HA2 POP    31      61.050 138.440  68.590  1.00  0.00            
ATOM   4117 2HA2 POP    31      59.550 137.580  68.260  1.00  0.00            
ATOM   4118  C2B POP    31      59.240   0.590  68.660  1.00  0.00            
ATOM   4119 1HB2 POP    31      58.220   0.590  69.060  1.00  0.00            
ATOM   4120 2HB2 POP    31      59.770   1.440  69.100  1.00  0.00            
ATOM   4121  C2C POP    31      59.050   1.080  67.190  1.00  0.00            
ATOM   4122 1HC2 POP    31      58.220   0.450  66.860  1.00  0.00            
ATOM   4123 2HC2 POP    31      58.700   2.120  67.170  1.00  0.00            
ATOM   4124  C2D POP    31      60.380   0.960  66.340  1.00  0.00            
ATOM   4125 1HD2 POP    31      61.280   1.230  66.900  1.00  0.00            
ATOM   4126 2HD2 POP    31      60.570 139.020  66.120  1.00  0.00            
ATOM   4127  C2E POP    31      60.250   1.820  65.080  1.00  0.00            
ATOM   4128 1HE2 POP    31      59.430   1.380  64.510  1.00  0.00            
ATOM   4129 2HE2 POP    31      59.870   2.820  65.290  1.00  0.00            
ATOM   4130  C2F POP    31      61.520   1.870  64.300  1.00  0.00            
ATOM   4131 1HF2 POP    31      61.270   2.610  63.530  1.00  0.00            
ATOM   4132 2HF2 POP    31      62.220   2.280  65.030  1.00  0.00            
ATOM   4133  C2G POP    31      61.950   0.580  63.570  1.00  0.00            
ATOM   4134 1HG2 POP    31      62.970   0.680  63.190  1.00  0.00            
ATOM   4135 2HG2 POP    31      62.050 138.870  64.290  1.00  0.00            
ATOM   4136  C2H POP    31      61.040   0.160  62.400  1.00  0.00            
ATOM   4137 1HH2 POP    31      59.990   0.050  62.690  1.00  0.00            
ATOM   4138 2HH2 POP    31      60.920   0.930  61.640  1.00  0.00            
ATOM   4139  C2I POP    31      61.490 137.890  61.780  1.00  0.00            
ATOM   4140 1HI2 POP    31      62.580 137.870  61.760  1.00  0.00            
ATOM   4141 2HI2 POP    31      61.170 137.070  62.420  1.00  0.00            
ATOM   4142  C2J POP    31      60.970 137.710  60.300  1.00  0.00            
ATOM   4143 1HJ2 POP    31      59.880 137.710  60.330  1.00  0.00            
ATOM   4144 2HJ2 POP    31      61.360 138.470  59.620  1.00  0.00            
ATOM   4145  C2K POP    31      61.420 136.320  59.810  1.00  0.00            
ATOM   4146 1HK2 POP    31      62.510 136.330  59.840  1.00  0.00            
ATOM   4147 2HK2 POP    31      60.810 135.630  60.390  1.00  0.00            
ATOM   4148  C2L POP    31      61.190 136.100  58.260  1.00  0.00            
ATOM   4149 1HL2 POP    31      60.110 136.010  58.110  1.00  0.00            
ATOM   4150 2HL2 POP    31      61.500 136.950  57.650  1.00  0.00            
ATOM   4151  C2M POP    31      61.700 134.770  57.670  1.00  0.00            
ATOM   4152 1HM2 POP    31      62.780 134.810  57.550  1.00  0.00            
ATOM   4153 2HM2 POP    31      61.490 133.940  58.340  1.00  0.00            
ATOM   4154  C2N POP    31      61.070 134.340  56.320  1.00  0.00            
ATOM   4155 1HN2 POP    31      61.340 133.300  56.120  1.00  0.00            
ATOM   4156 2HN2 POP    31      60.000 134.370  56.530  1.00  0.00            
ATOM   4157  C2T POP    31      61.410 135.140  55.100  1.00  0.00            
ATOM   4158 1HT2 POP    31      62.490 135.030  54.960  1.00  0.00            
ATOM   4159 2HT2 POP    31      60.980 134.810  54.150  1.00  0.00            
ATOM   4160 3HT2 POP    31      61.230 136.190  55.320  1.00  0.00            
ATOM   4161  C1T POP    32      33.040  64.630  61.360  1.00  0.00            
ATOM   4162 1HT1 POP    32      33.460  65.310  60.620  1.00  0.00            
ATOM   4163 2HT1 POP    32      33.440  65.040  62.290  1.00  0.00            
ATOM   4164 3HT1 POP    32      33.510  63.680  61.080  1.00  0.00            
ATOM   4165  C1N POP    32      31.510  64.570  61.170  1.00  0.00            
ATOM   4166 1HN1 POP    32      31.020  64.120  62.030  1.00  0.00            
ATOM   4167 2HN1 POP    32      31.230  63.990  60.290  1.00  0.00            
ATOM   4168  C1M POP    32      31.010  65.990  60.970  1.00  0.00            
ATOM   4169 1HM1 POP    32      31.260  66.300  59.950  1.00  0.00            
ATOM   4170 2HM1 POP    32      31.490  66.690  61.650  1.00  0.00            
ATOM   4171  C1L POP    32      29.440  66.090  61.140  1.00  0.00            
ATOM   4172 1HL1 POP    32      29.090  65.920  62.160  1.00  0.00            
ATOM   4173 2HL1 POP    32      28.980  65.300  60.540  1.00  0.00            
ATOM   4174  C1K POP    32      29.020  67.490  60.650  1.00  0.00            
ATOM   4175 1HK1 POP    32      29.230  67.580  59.580  1.00  0.00            
ATOM   4176 2HK1 POP    32      29.690  68.250  61.070  1.00  0.00            
ATOM   4177  C1J POP    32      27.540  67.720  60.660  1.00  0.00            
ATOM   4178 1HJ1 POP    32      27.160  67.460  61.650  1.00  0.00            
ATOM   4179 2HJ1 POP    32      27.170  66.940  59.990  1.00  0.00            
ATOM   4180  C1I POP    32      27.200  69.210  60.360  1.00  0.00            
ATOM   4181 1HI1 POP    32      27.520  69.350  59.320  1.00  0.00            
ATOM   4182 2HI1 POP    32      27.820  69.790  61.050  1.00  0.00            
ATOM   4183  C1H POP    32      25.730  69.460  60.310  1.00  0.00            
ATOM   4184 1HH1 POP    32      25.340  68.610  59.750  1.00  0.00            
ATOM   4185 2HH1 POP    32      25.520  70.350  59.720  1.00  0.00            
ATOM   4186  CZ2 POP    32      25.180  69.670  61.660  1.00  0.00            
ATOM   4187  HZ2 POP    32      24.860  68.710  62.060  1.00  0.00            
ATOM   4188  CZ1 POP    32      24.890  70.730  62.390  1.00  0.00            
ATOM   4189  HZ1 POP    32      24.360  70.570  63.320  1.00  0.00            
ATOM   4190  C1G POP    32      25.280  72.140  62.140  1.00  0.00            
ATOM   4191 1HG1 POP    32      24.560  72.760  62.690  1.00  0.00            
ATOM   4192 2HG1 POP    32      25.340  72.240  61.060  1.00  0.00            
ATOM   4193  C1F POP    32      26.690  72.380  62.740  1.00  0.00            
ATOM   4194 1HF1 POP    32      27.370  71.640  62.310  1.00  0.00            
ATOM   4195 2HF1 POP    32      26.650  72.260  63.820  1.00  0.00            
ATOM   4196  C1E POP    32      27.120  73.760  62.290  1.00  0.00            
ATOM   4197 1HE1 POP    32      26.330  74.500  62.470  1.00  0.00            
ATOM   4198 2HE1 POP    32      27.260  73.850  61.210  1.00  0.00            
ATOM   4199  C1D POP    32      28.510  74.090  62.920  1.00  0.00            
ATOM   4200 1HD1 POP    32      29.290  73.730  62.240  1.00  0.00            
ATOM   4201 2HD1 POP    32      28.620  73.590  63.880  1.00  0.00            
ATOM   4202  C1C POP    32      28.770  75.590  63.070  1.00  0.00            
ATOM   4203 1HC1 POP    32      27.880  76.160  63.330  1.00  0.00            
ATOM   4204 2HC1 POP    32      29.090  75.970  62.100  1.00  0.00            
ATOM   4205  C1B POP    32      29.830  75.870  64.210  1.00  0.00            
ATOM   4206 1HB1 POP    32      30.610  75.110  64.180  1.00  0.00            
ATOM   4207 2HB1 POP    32      29.370  75.900  65.200  1.00  0.00            
ATOM   4208  C1A POP    32      30.450  77.300  64.070  1.00  0.00            
ATOM   4209 1HA1 POP    32      29.640  78.020  64.190  1.00  0.00            
ATOM   4210 2HA1 POP    32      30.840  77.480  63.070  1.00  0.00            
ATOM   4211  C81 POP    32      31.520  77.470  65.040  1.00  0.00            
ATOM   4212  O81 POP    32      31.480  78.600  65.580  1.00  0.00            
ATOM   4213  O71 POP    32      32.760  76.830  64.750  1.00  0.00            
ATOM   4214  C7  POP    32      33.910  77.280  65.510  1.00  0.00            
ATOM   4215  C6  POP    32      33.870  76.730  66.970  1.00  0.00            
ATOM   4216  O4P POP    32      33.960  75.270  67.030  1.00  0.00            
ATOM   4217  P   POP    32      33.690  74.530  68.420  1.00  0.00            
ATOM   4218  O2P POP    32      32.860  73.320  68.430  1.00  0.00            
ATOM   4219  O3P POP    32      32.890  75.420  69.270  1.00  0.00            
ATOM   4220  O1P POP    32      35.140  74.410  68.840  1.00  0.00            
ATOM   4221  C5  POP    32      35.490  73.350  69.710  1.00  0.00            
ATOM   4222  C4  POP    32      36.820  73.720  70.290  1.00  0.00            
ATOM   4223  N   POP    32      37.420  72.490  71.110  1.00  0.00            
ATOM   4224  C1  POP    32      36.430  72.150  72.250  1.00  0.00            
ATOM   4225  H11 POP    32      36.490  72.890  73.040  1.00  0.00            
ATOM   4226  H12 POP    32      35.370  72.100  72.010  1.00  0.00            
ATOM   4227  H13 POP    32      36.740  71.230  72.760  1.00  0.00            
ATOM   4228  C2  POP    32      38.770  72.860  71.710  1.00  0.00            
ATOM   4229  H21 POP    32      38.750  73.760  72.320  1.00  0.00            
ATOM   4230  H22 POP    32      39.260  72.090  72.310  1.00  0.00            
ATOM   4231  H23 POP    32      39.520  73.030  70.940  1.00  0.00            
ATOM   4232  C3  POP    32      37.610  71.260  70.300  1.00  0.00            
ATOM   4233  H31 POP    32      36.810  71.080  69.580  1.00  0.00            
ATOM   4234  H32 POP    32      38.510  71.350  69.680  1.00  0.00            
ATOM   4235  H33 POP    32      37.830  70.420  70.960  1.00  0.00            
ATOM   4236  H41 POP    32      37.610  73.880  69.550  1.00  0.00            
ATOM   4237  H42 POP    32      36.760  74.600  70.920  1.00  0.00            
ATOM   4238  H51 POP    32      35.680  72.440  69.140  1.00  0.00            
ATOM   4239  H52 POP    32      34.730  73.260  70.490  1.00  0.00            
ATOM   4240  H61 POP    32      32.930  77.130  67.360  1.00  0.00            
ATOM   4241  H62 POP    32      34.700  77.150  67.550  1.00  0.00            
ATOM   4242  H7  POP    32      33.910  78.370  65.540  1.00  0.00            
ATOM   4243  C72 POP    32      35.170  76.650  64.860  1.00  0.00            
ATOM   4244 1H72 POP    32      36.000  76.480  65.550  1.00  0.00            
ATOM   4245 2H72 POP    32      34.810  75.690  64.470  1.00  0.00            
ATOM   4246  O72 POP    32      35.570  77.470  63.750  1.00  0.00            
ATOM   4247  C82 POP    32      36.570  78.380  63.970  1.00  0.00            
ATOM   4248  O82 POP    32      36.450  79.010  65.070  1.00  0.00            
ATOM   4249  C2A POP    32      37.240  79.130  62.820  1.00  0.00            
ATOM   4250 1HA2 POP    32      36.570  79.950  62.530  1.00  0.00            
ATOM   4251 2HA2 POP    32      38.190  79.590  63.100  1.00  0.00            
ATOM   4252  C2B POP    32      37.580  78.070  61.790  1.00  0.00            
ATOM   4253 1HB2 POP    32      38.250  77.380  62.290  1.00  0.00            
ATOM   4254 2HB2 POP    32      36.650  77.590  61.470  1.00  0.00            
ATOM   4255  C2C POP    32      38.440  78.650  60.660  1.00  0.00            
ATOM   4256 1HC2 POP    32      38.070  79.630  60.380  1.00  0.00            
ATOM   4257 2HC2 POP    32      39.480  78.840  60.960  1.00  0.00            
ATOM   4258  C2D POP    32      38.680  77.620  59.580  1.00  0.00            
ATOM   4259 1HD2 POP    32      39.260  76.770  59.940  1.00  0.00            
ATOM   4260 2HD2 POP    32      37.710  77.390  59.130  1.00  0.00            
ATOM   4261  C2E POP    32      39.520  78.220  58.450  1.00  0.00            
ATOM   4262 1HE2 POP    32      38.930  79.000  57.960  1.00  0.00            
ATOM   4263 2HE2 POP    32      40.370  78.770  58.860  1.00  0.00            
ATOM   4264  C2F POP    32      39.970  77.130  57.500  1.00  0.00            
ATOM   4265 1HF2 POP    32      40.670  76.430  57.950  1.00  0.00            
ATOM   4266 2HF2 POP    32      39.140  76.520  57.120  1.00  0.00            
ATOM   4267  C2G POP    32      40.660  77.740  56.230  1.00  0.00            
ATOM   4268 1HG2 POP    32      39.940  78.350  55.680  1.00  0.00            
ATOM   4269 2HG2 POP    32      41.550  78.280  56.530  1.00  0.00            
ATOM   4270  C2H POP    32      41.120  76.640  55.220  1.00  0.00            
ATOM   4271 1HH2 POP    32      41.710  75.850  55.700  1.00  0.00            
ATOM   4272 2HH2 POP    32      40.250  76.130  54.810  1.00  0.00            
ATOM   4273  C2I POP    32      42.030  77.300  54.120  1.00  0.00            
ATOM   4274 1HI2 POP    32      41.480  78.110  53.630  1.00  0.00            
ATOM   4275 2HI2 POP    32      42.840  77.840  54.610  1.00  0.00            
ATOM   4276  C2J POP    32      42.480  76.170  53.160  1.00  0.00            
ATOM   4277 1HJ2 POP    32      43.020  75.460  53.790  1.00  0.00            
ATOM   4278 2HJ2 POP    32      41.570  75.730  52.740  1.00  0.00            
ATOM   4279  C2K POP    32      43.410  76.610  52.000  1.00  0.00            
ATOM   4280 1HK2 POP    32      42.780  77.250  51.380  1.00  0.00            
ATOM   4281 2HK2 POP    32      44.170  77.250  52.450  1.00  0.00            
ATOM   4282  C2L POP    32      44.040  75.450  51.220  1.00  0.00            
ATOM   4283 1HL2 POP    32      44.900  75.090  51.790  1.00  0.00            
ATOM   4284 2HL2 POP    32      43.240  74.760  50.970  1.00  0.00            
ATOM   4285  C2M POP    32      44.570  75.970  49.860  1.00  0.00            
ATOM   4286 1HM2 POP    32      43.800  76.600  49.410  1.00  0.00            
ATOM   4287 2HM2 POP    32      45.530  76.470  49.930  1.00  0.00            
ATOM   4288  C2N POP    32      44.790  74.780  48.850  1.00  0.00            
ATOM   4289 1HN2 POP    32      45.540  74.120  49.310  1.00  0.00            
ATOM   4290 2HN2 POP    32      43.860  74.220  48.810  1.00  0.00            
ATOM   4291  C2T POP    32      45.240  75.240  47.470  1.00  0.00            
ATOM   4292 1HT2 POP    32      44.580  76.040  47.120  1.00  0.00            
ATOM   4293 2HT2 POP    32      46.240  75.680  47.560  1.00  0.00            
ATOM   4294 3HT2 POP    32      45.190  74.360  46.840  1.00  0.00            
ATOM   4295  C1T POP    33       1.280 138.030  52.100  1.00  0.00            
ATOM   4296 1HT1 POP    33       0.530 137.280  51.820  1.00  0.00            
ATOM   4297 2HT1 POP    33       2.210 137.500  52.320  1.00  0.00            
ATOM   4298 3HT1 POP    33       0.940 138.690  52.900  1.00  0.00            
ATOM   4299  C1N POP    33       1.610 138.780  50.810  1.00  0.00            
ATOM   4300 1HN1 POP    33       1.540 138.210  49.880  1.00  0.00            
ATOM   4301 2HN1 POP    33       2.620   0.070  50.870  1.00  0.00            
ATOM   4302  C1M POP    33       0.730   0.960  50.780  1.00  0.00            
ATOM   4303 1HM1 POP    33       1.120   1.570  49.960  1.00  0.00            
ATOM   4304 2HM1 POP    33       0.760   1.600  51.660  1.00  0.00            
ATOM   4305  C1L POP    33     143.770   0.530  50.550  1.00  0.00            
ATOM   4306 1HL1 POP    33     143.340   0.050  51.430  1.00  0.00            
ATOM   4307 2HL1 POP    33     143.700 138.830  49.810  1.00  0.00            
ATOM   4308  C1K POP    33     142.950   1.780  50.240  1.00  0.00            
ATOM   4309 1HK1 POP    33     143.390   2.260  49.360  1.00  0.00            
ATOM   4310 2HK1 POP    33     143.090   2.520  51.030  1.00  0.00            
ATOM   4311  C1J POP    33     141.420   1.440  49.970  1.00  0.00            
ATOM   4312 1HJ1 POP    33     140.980   1.030  50.880  1.00  0.00            
ATOM   4313 2HJ1 POP    33     141.320   0.730  49.150  1.00  0.00            
ATOM   4314  C1I POP    33     140.520   2.650  49.520  1.00  0.00            
ATOM   4315 1HI1 POP    33     140.970   3.130  48.650  1.00  0.00            
ATOM   4316 2HI1 POP    33     140.380   3.300  50.380  1.00  0.00            
ATOM   4317  C1H POP    33     139.070   2.250  49.040  1.00  0.00            
ATOM   4318 1HH1 POP    33     138.620   1.670  49.850  1.00  0.00            
ATOM   4319 2HH1 POP    33     139.170   1.660  48.130  1.00  0.00            
ATOM   4320  CZ2 POP    33     138.250   3.460  48.800  1.00  0.00            
ATOM   4321  HZ2 POP    33     137.900   3.930  49.710  1.00  0.00            
ATOM   4322  CZ1 POP    33     137.880   3.920  47.590  1.00  0.00            
ATOM   4323  HZ1 POP    33     137.320   4.860  47.560  1.00  0.00            
ATOM   4324  C1G POP    33     138.180   3.200  46.270  1.00  0.00            
ATOM   4325 1HG1 POP    33     139.170   2.740  46.200  1.00  0.00            
ATOM   4326 2HG1 POP    33     138.260   3.870  45.410  1.00  0.00            
ATOM   4327  C1F POP    33     137.130   2.080  46.040  1.00  0.00            
ATOM   4328 1HF1 POP    33     136.140   2.450  45.790  1.00  0.00            
ATOM   4329 2HF1 POP    33     137.030   1.580  47.010  1.00  0.00            
ATOM   4330  C1E POP    33     137.610   0.980  45.010  1.00  0.00            
ATOM   4331 1HE1 POP    33     137.050   0.050  45.100  1.00  0.00            
ATOM   4332 2HE1 POP    33     138.570   0.670  45.440  1.00  0.00            
ATOM   4333  C1D POP    33     137.700   1.540  43.540  1.00  0.00            
ATOM   4334 1HD1 POP    33     138.540   2.220  43.390  1.00  0.00            
ATOM   4335 2HD1 POP    33     136.740   1.980  43.270  1.00  0.00            
ATOM   4336  C1C POP    33     137.830   0.350  42.520  1.00  0.00            
ATOM   4337 1HC1 POP    33     137.570   0.660  41.510  1.00  0.00            
ATOM   4338 2HC1 POP    33     137.160 138.620  42.750  1.00  0.00            
ATOM   4339  C1B POP    33     139.320 138.930  42.600  1.00  0.00            
ATOM   4340 1HB1 POP    33     139.420 138.300  43.480  1.00  0.00            
ATOM   4341 2HB1 POP    33     140.010   0.660  42.680  1.00  0.00            
ATOM   4342  C1A POP    33     139.790 138.120  41.270  1.00  0.00            
ATOM   4343 1HA1 POP    33     139.230 137.180  41.230  1.00  0.00            
ATOM   4344 2HA1 POP    33     140.860 137.910  41.360  1.00  0.00            
ATOM   4345  C81 POP    33     139.710 138.880  39.920  1.00  0.00            
ATOM   4346  O81 POP    33     140.500   0.780  39.910  1.00  0.00            
ATOM   4347  O71 POP    33     139.800 138.030  38.860  1.00  0.00            
ATOM   4348  C7  POP    33     140.200 138.660  37.600  1.00  0.00            
ATOM   4349  C6  POP    33     140.540 137.520  36.680  1.00  0.00            
ATOM   4350  O4P POP    33     139.370 136.780  36.490  1.00  0.00            
ATOM   4351  P   POP    33     139.420 135.710  35.290  1.00  0.00            
ATOM   4352  O2P POP    33     138.890 136.240  34.020  1.00  0.00            
ATOM   4353  O3P POP    33     138.730 134.410  35.710  1.00  0.00            
ATOM   4354  O1P POP    33     140.980 135.290  35.230  1.00  0.00            
ATOM   4355  C5  POP    33     141.450 134.500  34.080  1.00  0.00            
ATOM   4356  C4  POP    33     141.130 132.940  34.160  1.00  0.00            
ATOM   4357  N   POP    33     141.520 132.250  32.780  1.00  0.00            
ATOM   4358  C1  POP    33     142.940 132.570  32.440  1.00  0.00            
ATOM   4359  H11 POP    33     143.530 132.260  33.310  1.00  0.00            
ATOM   4360  H12 POP    33     143.280 132.120  31.510  1.00  0.00            
ATOM   4361  H13 POP    33     143.100 133.650  32.380  1.00  0.00            
ATOM   4362  C2  POP    33     140.590 132.800  31.690  1.00  0.00            
ATOM   4363  H21 POP    33     140.910 132.560  30.670  1.00  0.00            
ATOM   4364  H22 POP    33     139.600 132.350  31.790  1.00  0.00            
ATOM   4365  H23 POP    33     140.430 133.870  31.820  1.00  0.00            
ATOM   4366  C3  POP    33     141.350 130.730  32.670  1.00  0.00            
ATOM   4367  H31 POP    33     142.200 130.240  33.150  1.00  0.00            
ATOM   4368  H32 POP    33     140.370 130.340  32.960  1.00  0.00            
ATOM   4369  H33 POP    33     141.460 130.470  31.610  1.00  0.00            
ATOM   4370  H41 POP    33     141.730 132.430  34.920  1.00  0.00            
ATOM   4371  H42 POP    33     140.060 132.940  34.380  1.00  0.00            
ATOM   4372  H51 POP    33     142.520 134.710  33.990  1.00  0.00            
ATOM   4373  H52 POP    33     141.160 135.030  33.170  1.00  0.00            
ATOM   4374  H61 POP    33     141.280 136.890  37.170  1.00  0.00            
ATOM   4375  H62 POP    33     140.940 137.940  35.750  1.00  0.00            
ATOM   4376  H7  POP    33     141.110   0.140  37.710  1.00  0.00            
ATOM   4377  C72 POP    33     138.990   0.360  37.100  1.00  0.00            
ATOM   4378 1H72 POP    33     139.260   0.850  36.170  1.00  0.00            
ATOM   4379 2H72 POP    33     138.130 138.850  36.830  1.00  0.00            
ATOM   4380  O72 POP    33     138.590   1.430  37.970  1.00  0.00            
ATOM   4381  C82 POP    33     137.510   2.140  37.620  1.00  0.00            
ATOM   4382  O82 POP    33     137.550   2.730  36.480  1.00  0.00            
ATOM   4383  C2A POP    33     136.620   2.920  38.590  1.00  0.00            
ATOM   4384 1HA2 POP    33     135.620   2.950  38.150  1.00  0.00            
ATOM   4385 2HA2 POP    33     136.640   2.330  39.510  1.00  0.00            
ATOM   4386  C2B POP    33     137.020   4.370  38.930  1.00  0.00            
ATOM   4387 1HB2 POP    33     138.020   4.470  39.350  1.00  0.00            
ATOM   4388 2HB2 POP    33     137.040   4.950  38.010  1.00  0.00            
ATOM   4389  C2C POP    33     135.930   5.000  39.840  1.00  0.00            
ATOM   4390 1HC2 POP    33     136.150   6.070  39.820  1.00  0.00            
ATOM   4391 2HC2 POP    33     134.920   4.820  39.450  1.00  0.00            
ATOM   4392  C2D POP    33     136.030   4.370  41.270  1.00  0.00            
ATOM   4393 1HD2 POP    33     135.620   3.360  41.250  1.00  0.00            
ATOM   4394 2HD2 POP    33     137.020   4.470  41.720  1.00  0.00            
ATOM   4395  C2E POP    33     135.040   5.170  42.060  1.00  0.00            
ATOM   4396 1HE2 POP    33     135.440   6.180  42.170  1.00  0.00            
ATOM   4397 2HE2 POP    33     134.030   5.230  41.660  1.00  0.00            
ATOM   4398  C2F POP    33     134.940   4.550  43.440  1.00  0.00            
ATOM   4399 1HF2 POP    33     134.440   3.580  43.510  1.00  0.00            
ATOM   4400 2HF2 POP    33     135.960   4.370  43.790  1.00  0.00            
ATOM   4401  C2G POP    33     134.350   5.520  44.560  1.00  0.00            
ATOM   4402 1HG2 POP    33     134.970   6.420  44.650  1.00  0.00            
ATOM   4403 2HG2 POP    33     133.340   5.850  44.320  1.00  0.00            
ATOM   4404  C2H POP    33     134.290   4.780  45.900  1.00  0.00            
ATOM   4405 1HH2 POP    33     133.710   3.850  45.910  1.00  0.00            
ATOM   4406 2HH2 POP    33     135.280   4.500  46.260  1.00  0.00            
ATOM   4407  C2I POP    33     133.870   5.770  47.020  1.00  0.00            
ATOM   4408 1HI2 POP    33     134.520   6.640  47.030  1.00  0.00            
ATOM   4409 2HI2 POP    33     132.880   6.190  46.790  1.00  0.00            
ATOM   4410  C2J POP    33     133.830   5.140  48.450  1.00  0.00            
ATOM   4411 1HJ2 POP    33     133.210   4.240  48.440  1.00  0.00            
ATOM   4412 2HJ2 POP    33     134.860   4.830  48.630  1.00  0.00            
ATOM   4413  C2K POP    33     133.330   6.210  49.480  1.00  0.00            
ATOM   4414 1HK2 POP    33     133.930   7.120  49.600  1.00  0.00            
ATOM   4415 2HK2 POP    33     132.310   6.530  49.270  1.00  0.00            
ATOM   4416  C2L POP    33     133.340   5.490  50.900  1.00  0.00            
ATOM   4417 1HL2 POP    33     132.570   4.710  50.910  1.00  0.00            
ATOM   4418 2HL2 POP    33     134.350   5.130  51.130  1.00  0.00            
ATOM   4419  C2M POP    33     132.840   6.560  51.920  1.00  0.00            
ATOM   4420 1HM2 POP    33     133.550   7.360  52.150  1.00  0.00            
ATOM   4421 2HM2 POP    33     131.950   6.970  51.430  1.00  0.00            
ATOM   4422  C2N POP    33     132.500   5.920  53.290  1.00  0.00            
ATOM   4423 1HN2 POP    33     131.760   5.120  53.150  1.00  0.00            
ATOM   4424 2HN2 POP    33     133.380   5.500  53.770  1.00  0.00            
ATOM   4425  C2T POP    33     131.930   6.910  54.170  1.00  0.00            
ATOM   4426 1HT2 POP    33     131.640   6.290  55.030  1.00  0.00            
ATOM   4427 2HT2 POP    33     132.570   7.690  54.590  1.00  0.00            
ATOM   4428 3HT2 POP    33     130.980   7.330  53.820  1.00  0.00            
ATOM   4429  C1T POP    34      59.070  72.320  58.830  1.00  0.00            
ATOM   4430 1HT1 POP    34      59.430  71.470  59.410  1.00  0.00            
ATOM   4431 2HT1 POP    34      59.700  72.430  57.950  1.00  0.00            
ATOM   4432 3HT1 POP    34      59.270  73.180  59.480  1.00  0.00            
ATOM   4433  C1N POP    34      57.570  72.200  58.330  1.00  0.00            
ATOM   4434 1HN1 POP    34      57.720  71.370  57.630  1.00  0.00            
ATOM   4435 2HN1 POP    34      57.340  73.090  57.750  1.00  0.00            
ATOM   4436  C1M POP    34      56.550  71.970  59.480  1.00  0.00            
ATOM   4437 1HM1 POP    34      56.940  71.120  60.050  1.00  0.00            
ATOM   4438 2HM1 POP    34      55.590  71.590  59.110  1.00  0.00            
ATOM   4439  C1L POP    34      56.400  73.310  60.340  1.00  0.00            
ATOM   4440 1HL1 POP    34      56.350  74.190  59.700  1.00  0.00            
ATOM   4441 2HL1 POP    34      57.250  73.390  61.020  1.00  0.00            
ATOM   4442  C1K POP    34      55.110  73.240  61.180  1.00  0.00            
ATOM   4443 1HK1 POP    34      55.190  72.370  61.840  1.00  0.00            
ATOM   4444 2HK1 POP    34      54.230  73.060  60.560  1.00  0.00            
ATOM   4445  C1J POP    34      54.850  74.470  62.080  1.00  0.00            
ATOM   4446 1HJ1 POP    34      54.700  75.380  61.490  1.00  0.00            
ATOM   4447 2HJ1 POP    34      55.740  74.600  62.700  1.00  0.00            
ATOM   4448  C1I POP    34      53.630  74.250  62.940  1.00  0.00            
ATOM   4449 1HI1 POP    34      53.690  74.940  63.780  1.00  0.00            
ATOM   4450 2HI1 POP    34      53.710  73.240  63.350  1.00  0.00            
ATOM   4451  C1H POP    34      52.330  74.460  62.120  1.00  0.00            
ATOM   4452 1HH1 POP    34      51.470  74.310  62.770  1.00  0.00            
ATOM   4453 2HH1 POP    34      52.030  73.760  61.330  1.00  0.00            
ATOM   4454  CZ2 POP    34      52.220  75.860  61.550  1.00  0.00            
ATOM   4455  HZ2 POP    34      52.310  75.900  60.470  1.00  0.00            
ATOM   4456  CZ1 POP    34      52.010  76.970  62.270  1.00  0.00            
ATOM   4457  HZ1 POP    34      52.020  77.910  61.730  1.00  0.00            
ATOM   4458  C1G POP    34      51.680  77.050  63.750  1.00  0.00            
ATOM   4459 1HG1 POP    34      52.230  77.910  64.150  1.00  0.00            
ATOM   4460 2HG1 POP    34      52.100  76.190  64.260  1.00  0.00            
ATOM   4461  C1F POP    34      50.170  77.240  64.050  1.00  0.00            
ATOM   4462 1HF1 POP    34      49.670  76.380  63.610  1.00  0.00            
ATOM   4463 2HF1 POP    34      49.720  78.130  63.620  1.00  0.00            
ATOM   4464  C1E POP    34      49.910  77.190  65.580  1.00  0.00            
ATOM   4465 1HE1 POP    34      50.540  77.940  66.080  1.00  0.00            
ATOM   4466 2HE1 POP    34      50.260  76.260  66.020  1.00  0.00            
ATOM   4467  C1D POP    34      48.440  77.600  65.880  1.00  0.00            
ATOM   4468 1HD1 POP    34      47.840  76.960  65.240  1.00  0.00            
ATOM   4469 2HD1 POP    34      48.260  78.630  65.560  1.00  0.00            
ATOM   4470  C1C POP    34      48.090  77.540  67.410  1.00  0.00            
ATOM   4471 1HC1 POP    34      48.640  78.340  67.900  1.00  0.00            
ATOM   4472 2HC1 POP    34      48.400  76.530  67.700  1.00  0.00            
ATOM   4473  C1B POP    34      46.590  77.790  67.560  1.00  0.00            
ATOM   4474 1HB1 POP    34      45.920  77.350  66.810  1.00  0.00            
ATOM   4475 2HB1 POP    34      46.330  78.850  67.470  1.00  0.00            
ATOM   4476  C1A POP    34      46.140  77.320  68.970  1.00  0.00            
ATOM   4477 1HA1 POP    34      46.430  76.280  69.140  1.00  0.00            
ATOM   4478 2HA1 POP    34      46.690  77.830  69.760  1.00  0.00            
ATOM   4479  C81 POP    34      44.690  77.630  69.260  1.00  0.00            
ATOM   4480  O81 POP    34      44.210  77.050  70.270  1.00  0.00            
ATOM   4481  O71 POP    34      43.880  77.580  68.170  1.00  0.00            
ATOM   4482  C7  POP    34      42.620  78.310  68.430  1.00  0.00            
ATOM   4483  C6  POP    34      42.860  79.780  68.420  1.00  0.00            
ATOM   4484  O4P POP    34      43.370  80.220  69.690  1.00  0.00            
ATOM   4485  P   POP    34      43.740  81.750  69.810  1.00  0.00            
ATOM   4486  O2P POP    34      44.350  82.070  71.120  1.00  0.00            
ATOM   4487  O3P POP    34      42.560  82.650  69.730  1.00  0.00            
ATOM   4488  O1P POP    34      44.830  81.810  68.590  1.00  0.00            
ATOM   4489  C5  POP    34      46.190  81.380  68.790  1.00  0.00            
ATOM   4490  C4  POP    34      47.010  82.240  69.800  1.00  0.00            
ATOM   4491  N   POP    34      48.400  81.550  70.120  1.00  0.00            
ATOM   4492  C1  POP    34      49.010  82.320  71.300  1.00  0.00            
ATOM   4493  H11 POP    34      48.490  82.280  72.260  1.00  0.00            
ATOM   4494  H12 POP    34      50.050  82.040  71.470  1.00  0.00            
ATOM   4495  H13 POP    34      48.990  83.380  71.060  1.00  0.00            
ATOM   4496  C2  POP    34      49.300  81.590  68.920  1.00  0.00            
ATOM   4497  H21 POP    34      49.690  82.610  68.870  1.00  0.00            
ATOM   4498  H22 POP    34      50.130  80.900  69.040  1.00  0.00            
ATOM   4499  H23 POP    34      48.770  81.340  68.000  1.00  0.00            
ATOM   4500  C3  POP    34      48.250  80.190  70.650  1.00  0.00            
ATOM   4501  H31 POP    34      47.760  79.520  69.940  1.00  0.00            
ATOM   4502  H32 POP    34      49.220  79.780  70.920  1.00  0.00            
ATOM   4503  H33 POP    34      47.650  80.110  71.550  1.00  0.00            
ATOM   4504  H41 POP    34      47.300  83.160  69.300  1.00  0.00            
ATOM   4505  H42 POP    34      46.550  82.490  70.760  1.00  0.00            
ATOM   4506  H51 POP    34      46.690  81.390  67.820  1.00  0.00            
ATOM   4507  H52 POP    34      46.070  80.330  69.080  1.00  0.00            
ATOM   4508  H61 POP    34      41.940  80.350  68.250  1.00  0.00            
ATOM   4509  H62 POP    34      43.550  80.020  67.600  1.00  0.00            
ATOM   4510  H7  POP    34      42.220  77.970  69.390  1.00  0.00            
ATOM   4511  C72 POP    34      41.680  77.970  67.300  1.00  0.00            
ATOM   4512 1H72 POP    34      41.560  76.880  67.350  1.00  0.00            
ATOM   4513 2H72 POP    34      40.660  78.350  67.440  1.00  0.00            
ATOM   4514  O72 POP    34      42.240  78.450  66.000  1.00  0.00            
ATOM   4515  C82 POP    34      41.360  78.460  64.970  1.00  0.00            
ATOM   4516  O82 POP    34      40.170  77.960  65.060  1.00  0.00            
ATOM   4517  C2A POP    34      42.030  78.240  63.560  1.00  0.00            
ATOM   4518 1HA2 POP    34      41.300  78.640  62.850  1.00  0.00            
ATOM   4519 2HA2 POP    34      42.870  78.910  63.400  1.00  0.00            
ATOM   4520  C2B POP    34      42.400  76.720  63.240  1.00  0.00            
ATOM   4521 1HB2 POP    34      42.830  76.200  64.090  1.00  0.00            
ATOM   4522 2HB2 POP    34      41.560  76.060  63.040  1.00  0.00            
ATOM   4523  C2C POP    34      43.390  76.650  61.990  1.00  0.00            
ATOM   4524 1HC2 POP    34      44.350  77.070  62.310  1.00  0.00            
ATOM   4525 2HC2 POP    34      43.630  75.590  61.880  1.00  0.00            
ATOM   4526  C2D POP    34      42.920  77.420  60.730  1.00  0.00            
ATOM   4527 1HD2 POP    34      42.010  77.020  60.300  1.00  0.00            
ATOM   4528 2HD2 POP    34      42.620  78.350  61.220  1.00  0.00            
ATOM   4529  C2E POP    34      44.040  77.640  59.710  1.00  0.00            
ATOM   4530 1HE2 POP    34      43.560  78.290  58.990  1.00  0.00            
ATOM   4531 2HE2 POP    34      44.960  78.080  60.110  1.00  0.00            
ATOM   4532  C2F POP    34      44.410  76.280  59.000  1.00  0.00            
ATOM   4533 1HF2 POP    34      44.580  75.470  59.700  1.00  0.00            
ATOM   4534 2HF2 POP    34      43.560  75.980  58.390  1.00  0.00            
ATOM   4535  C2G POP    34      45.620  76.480  58.030  1.00  0.00            
ATOM   4536 1HG2 POP    34      45.390  77.170  57.210  1.00  0.00            
ATOM   4537 2HG2 POP    34      46.380  77.000  58.610  1.00  0.00            
ATOM   4538  C2H POP    34      46.190  75.120  57.520  1.00  0.00            
ATOM   4539 1HH2 POP    34      47.130  75.380  57.040  1.00  0.00            
ATOM   4540 2HH2 POP    34      46.440  74.480  58.370  1.00  0.00            
ATOM   4541  C2I POP    34      45.310  74.330  56.550  1.00  0.00            
ATOM   4542 1HI2 POP    34      44.530  73.800  57.090  1.00  0.00            
ATOM   4543 2HI2 POP    34      44.790  75.050  55.910  1.00  0.00            
ATOM   4544  C2J POP    34      46.170  73.320  55.730  1.00  0.00            
ATOM   4545 1HJ2 POP    34      47.020  73.870  55.330  1.00  0.00            
ATOM   4546 2HJ2 POP    34      46.560  72.560  56.410  1.00  0.00            
ATOM   4547  C2K POP    34      45.320  72.740  54.590  1.00  0.00            
ATOM   4548 1HK2 POP    34      44.560  72.190  55.150  1.00  0.00            
ATOM   4549 2HK2 POP    34      44.860  73.610  54.110  1.00  0.00            
ATOM   4550  C2L POP    34      46.190  71.890  53.660  1.00  0.00            
ATOM   4551 1HL2 POP    34      47.130  72.380  53.390  1.00  0.00            
ATOM   4552 2HL2 POP    34      46.490  70.990  54.200  1.00  0.00            
ATOM   4553  C2M POP    34      45.460  71.540  52.410  1.00  0.00            
ATOM   4554 1HM2 POP    34      45.310  72.330  51.680  1.00  0.00            
ATOM   4555 2HM2 POP    34      45.930  70.700  51.890  1.00  0.00            
ATOM   4556  C2N POP    34      43.970  71.110  52.640  1.00  0.00            
ATOM   4557 1HN2 POP    34      43.960  70.360  53.430  1.00  0.00            
ATOM   4558 2HN2 POP    34      43.370  71.960  52.970  1.00  0.00            
ATOM   4559  C2T POP    34      43.320  70.740  51.340  1.00  0.00            
ATOM   4560 1HT2 POP    34      43.260  71.570  50.640  1.00  0.00            
ATOM   4561 2HT2 POP    34      43.850  69.920  50.850  1.00  0.00            
ATOM   4562 3HT2 POP    34      42.300  70.410  51.560  1.00  0.00            
ATOM   4563  C1T POP    35       0.060  23.450  54.200  1.00  0.00            
ATOM   4564 1HT1 POP    35     144.420  23.640  53.130  1.00  0.00            
ATOM   4565 2HT1 POP    35       0.800  24.200  54.520  1.00  0.00            
ATOM   4566 3HT1 POP    35       0.480  22.450  54.340  1.00  0.00            
ATOM   4567  C1N POP    35     143.270  23.650  54.960  1.00  0.00            
ATOM   4568 1HN1 POP    35     142.760  24.600  54.760  1.00  0.00            
ATOM   4569 2HN1 POP    35     143.470  23.680  56.040  1.00  0.00            
ATOM   4570  C1M POP    35     142.330  22.420  54.700  1.00  0.00            
ATOM   4571 1HM1 POP    35     141.620  22.410  55.530  1.00  0.00            
ATOM   4572 2HM1 POP    35     142.920  21.510  54.870  1.00  0.00            
ATOM   4573  C1L POP    35     141.580  22.520  53.350  1.00  0.00            
ATOM   4574 1HL1 POP    35     142.220  22.230  52.520  1.00  0.00            
ATOM   4575 2HL1 POP    35     141.450  23.600  53.230  1.00  0.00            
ATOM   4576  C1K POP    35     140.220  21.840  53.270  1.00  0.00            
ATOM   4577 1HK1 POP    35     139.500  22.370  53.890  1.00  0.00            
ATOM   4578 2HK1 POP    35     140.280  20.770  53.520  1.00  0.00            
ATOM   4579  C1J POP    35     139.750  21.860  51.790  1.00  0.00            
ATOM   4580 1HJ1 POP    35     140.560  21.430  51.190  1.00  0.00            
ATOM   4581 2HJ1 POP    35     139.500  22.870  51.460  1.00  0.00            
ATOM   4582  C1I POP    35     138.550  20.920  51.600  1.00  0.00            
ATOM   4583 1HI1 POP    35     137.780  21.360  52.240  1.00  0.00            
ATOM   4584 2HI1 POP    35     138.740  19.880  51.860  1.00  0.00            
ATOM   4585  C1H POP    35     138.020  21.090  50.120  1.00  0.00            
ATOM   4586 1HH1 POP    35     138.870  20.990  49.440  1.00  0.00            
ATOM   4587 2HH1 POP    35     137.540  22.060  50.000  1.00  0.00            
ATOM   4588  CZ2 POP    35     136.970  20.070  49.860  1.00  0.00            
ATOM   4589  HZ2 POP    35     136.320  19.830  50.700  1.00  0.00            
ATOM   4590  CZ1 POP    35     136.820  19.300  48.760  1.00  0.00            
ATOM   4591  HZ1 POP    35     136.090  18.490  48.800  1.00  0.00            
ATOM   4592  C1G POP    35     137.700  19.270  47.570  1.00  0.00            
ATOM   4593 1HG1 POP    35     137.730  18.220  47.260  1.00  0.00            
ATOM   4594 2HG1 POP    35     138.750  19.540  47.710  1.00  0.00            
ATOM   4595  C1F POP    35     137.220  20.200  46.450  1.00  0.00            
ATOM   4596 1HF1 POP    35     137.300  21.270  46.620  1.00  0.00            
ATOM   4597 2HF1 POP    35     136.160  20.040  46.240  1.00  0.00            
ATOM   4598  C1E POP    35     138.030  19.920  45.160  1.00  0.00            
ATOM   4599 1HE1 POP    35     138.190  18.850  44.990  1.00  0.00            
ATOM   4600 2HE1 POP    35     138.980  20.460  45.250  1.00  0.00            
ATOM   4601  C1D POP    35     137.350  20.450  43.830  1.00  0.00            
ATOM   4602 1HD1 POP    35     137.040  21.490  43.970  1.00  0.00            
ATOM   4603 2HD1 POP    35     136.440  19.860  43.700  1.00  0.00            
ATOM   4604  C1C POP    35     138.300  20.340  42.610  1.00  0.00            
ATOM   4605 1HC1 POP    35     138.520  19.320  42.290  1.00  0.00            
ATOM   4606 2HC1 POP    35     139.230  20.830  42.910  1.00  0.00            
ATOM   4607  C1B POP    35     137.680  21.140  41.420  1.00  0.00            
ATOM   4608 1HB1 POP    35     137.370  22.120  41.770  1.00  0.00            
ATOM   4609 2HB1 POP    35     136.750  20.660  41.110  1.00  0.00            
ATOM   4610  C1A POP    35     138.640  21.330  40.260  1.00  0.00            
ATOM   4611 1HA1 POP    35     139.040  20.370  39.940  1.00  0.00            
ATOM   4612 2HA1 POP    35     139.490  21.980  40.520  1.00  0.00            
ATOM   4613  C81 POP    35     138.070  21.860  38.980  1.00  0.00            
ATOM   4614  O81 POP    35     138.840  22.350  38.150  1.00  0.00            
ATOM   4615  O71 POP    35     136.770  22.340  38.940  1.00  0.00            
ATOM   4616  C7  POP    35     136.710  23.760  38.800  1.00  0.00            
ATOM   4617  C6  POP    35     136.630  24.000  37.220  1.00  0.00            
ATOM   4618  O4P POP    35     135.410  23.540  36.650  1.00  0.00            
ATOM   4619  P   POP    35     135.200  23.680  35.060  1.00  0.00            
ATOM   4620  O2P POP    35     134.610  22.470  34.450  1.00  0.00            
ATOM   4621  O3P POP    35     136.510  23.820  34.420  1.00  0.00            
ATOM   4622  O1P POP    35     134.150  24.940  34.920  1.00  0.00            
ATOM   4623  C5  POP    35     134.610  26.320  35.140  1.00  0.00            
ATOM   4624  C4  POP    35     135.670  26.710  34.040  1.00  0.00            
ATOM   4625  N   POP    35     136.150  28.150  34.360  1.00  0.00            
ATOM   4626  C1  POP    35     136.950  28.320  35.710  1.00  0.00            
ATOM   4627  H11 POP    35     137.200  29.360  35.900  1.00  0.00            
ATOM   4628  H12 POP    35     136.360  28.020  36.580  1.00  0.00            
ATOM   4629  H13 POP    35     137.810  27.650  35.750  1.00  0.00            
ATOM   4630  C2  POP    35     134.990  29.110  34.320  1.00  0.00            
ATOM   4631  H21 POP    35     135.270  30.150  34.480  1.00  0.00            
ATOM   4632  H22 POP    35     134.630  28.880  33.310  1.00  0.00            
ATOM   4633  H23 POP    35     134.200  28.820  35.010  1.00  0.00            
ATOM   4634  C3  POP    35     137.150  28.590  33.330  1.00  0.00            
ATOM   4635  H31 POP    35     136.790  28.740  32.310  1.00  0.00            
ATOM   4636  H32 POP    35     137.490  29.610  33.520  1.00  0.00            
ATOM   4637  H33 POP    35     138.070  28.010  33.410  1.00  0.00            
ATOM   4638  H41 POP    35     136.500  26.000  33.970  1.00  0.00            
ATOM   4639  H42 POP    35     135.170  26.730  33.070  1.00  0.00            
ATOM   4640  H51 POP    35     135.170  26.300  36.080  1.00  0.00            
ATOM   4641  H52 POP    35     133.740  26.970  35.190  1.00  0.00            
ATOM   4642  H61 POP    35     137.530  23.590  36.740  1.00  0.00            
ATOM   4643  H62 POP    35     136.780  25.070  37.050  1.00  0.00            
ATOM   4644  H7  POP    35     137.560  24.320  39.210  1.00  0.00            
ATOM   4645  C72 POP    35     135.490  24.240  39.620  1.00  0.00            
ATOM   4646 1H72 POP    35     135.310  25.270  39.310  1.00  0.00            
ATOM   4647 2H72 POP    35     134.580  23.690  39.380  1.00  0.00            
ATOM   4648  O72 POP    35     135.960  24.040  40.950  1.00  0.00            
ATOM   4649  C82 POP    35     135.220  24.690  41.860  1.00  0.00            
ATOM   4650  O82 POP    35     134.230  25.410  41.550  1.00  0.00            
ATOM   4651  C2A POP    35     135.730  24.580  43.270  1.00  0.00            
ATOM   4652 1HA2 POP    35     135.290  25.350  43.910  1.00  0.00            
ATOM   4653 2HA2 POP    35     135.440  23.560  43.560  1.00  0.00            
ATOM   4654  C2B POP    35     137.250  24.670  43.440  1.00  0.00            
ATOM   4655 1HB2 POP    35     137.690  23.790  42.980  1.00  0.00            
ATOM   4656 2HB2 POP    35     137.740  25.540  42.990  1.00  0.00            
ATOM   4657  C2C POP    35     137.540  24.800  45.000  1.00  0.00            
ATOM   4658 1HC2 POP    35     136.800  25.480  45.430  1.00  0.00            
ATOM   4659 2HC2 POP    35     137.400  23.790  45.390  1.00  0.00            
ATOM   4660  C2D POP    35     139.030  25.170  45.390  1.00  0.00            
ATOM   4661 1HD2 POP    35     139.720  24.420  44.990  1.00  0.00            
ATOM   4662 2HD2 POP    35     139.340  26.110  44.950  1.00  0.00            
ATOM   4663  C2E POP    35     139.290  25.170  46.950  1.00  0.00            
ATOM   4664 1HE2 POP    35     138.950  24.210  47.330  1.00  0.00            
ATOM   4665 2HE2 POP    35     140.380  25.150  47.050  1.00  0.00            
ATOM   4666  C2F POP    35     138.600  26.310  47.730  1.00  0.00            
ATOM   4667 1HF2 POP    35     139.130  27.260  47.560  1.00  0.00            
ATOM   4668 2HF2 POP    35     137.550  26.320  47.430  1.00  0.00            
ATOM   4669  C2G POP    35     138.670  26.140  49.240  1.00  0.00            
ATOM   4670 1HG2 POP    35     137.830  26.670  49.680  1.00  0.00            
ATOM   4671 2HG2 POP    35     138.390  25.110  49.470  1.00  0.00            
ATOM   4672  C2H POP    35     140.000  26.390  49.900  1.00  0.00            
ATOM   4673 1HH2 POP    35     140.570  25.490  49.650  1.00  0.00            
ATOM   4674 2HH2 POP    35     140.400  27.310  49.490  1.00  0.00            
ATOM   4675  C2I POP    35     139.900  26.460  51.430  1.00  0.00            
ATOM   4676 1HI2 POP    35     138.990  27.040  51.620  1.00  0.00            
ATOM   4677 2HI2 POP    35     139.710  25.480  51.860  1.00  0.00            
ATOM   4678  C2J POP    35     141.120  27.150  51.970  1.00  0.00            
ATOM   4679 1HJ2 POP    35     141.990  26.540  51.710  1.00  0.00            
ATOM   4680 2HJ2 POP    35     141.310  28.150  51.580  1.00  0.00            
ATOM   4681  C2K POP    35     141.040  27.060  53.520  1.00  0.00            
ATOM   4682 1HK2 POP    35     140.100  27.500  53.860  1.00  0.00            
ATOM   4683 2HK2 POP    35     141.050  25.990  53.770  1.00  0.00            
ATOM   4684  C2L POP    35     142.290  27.610  54.240  1.00  0.00            
ATOM   4685 1HL2 POP    35     143.160  26.970  54.090  1.00  0.00            
ATOM   4686 2HL2 POP    35     142.310  28.660  53.920  1.00  0.00            
ATOM   4687  C2M POP    35     142.160  27.720  55.770  1.00  0.00            
ATOM   4688 1HM2 POP    35     141.960  26.710  56.130  1.00  0.00            
ATOM   4689 2HM2 POP    35     143.040  28.020  56.340  1.00  0.00            
ATOM   4690  C2N POP    35     140.950  28.610  56.200  1.00  0.00            
ATOM   4691 1HN2 POP    35     141.130  29.610  55.790  1.00  0.00            
ATOM   4692 2HN2 POP    35     140.000  28.270  55.780  1.00  0.00            
ATOM   4693  C2T POP    35     140.860  28.750  57.730  1.00  0.00            
ATOM   4694 1HT2 POP    35     141.770  29.280  58.040  1.00  0.00            
ATOM   4695 2HT2 POP    35     140.000  29.290  58.130  1.00  0.00            
ATOM   4696 3HT2 POP    35     141.010  27.780  58.220  1.00  0.00            
ATOM   4697  C1T POP    36      15.370  68.250  58.040  1.00  0.00            
ATOM   4698 1HT1 POP    36      16.140  68.530  57.310  1.00  0.00            
ATOM   4699 2HT1 POP    36      15.050  67.270  57.680  1.00  0.00            
ATOM   4700 3HT1 POP    36      14.680  69.080  57.930  1.00  0.00            
ATOM   4701  C1N POP    36      15.770  68.170  59.510  1.00  0.00            
ATOM   4702 1HN1 POP    36      14.920  67.940  60.150  1.00  0.00            
ATOM   4703 2HN1 POP    36      16.180  69.100  59.900  1.00  0.00            
ATOM   4704  C1M POP    36      16.770  66.990  59.760  1.00  0.00            
ATOM   4705 1HM1 POP    36      16.690  66.200  59.010  1.00  0.00            
ATOM   4706 2HM1 POP    36      16.650  66.630  60.790  1.00  0.00            
ATOM   4707  C1L POP    36      18.200  67.490  59.690  1.00  0.00            
ATOM   4708 1HL1 POP    36      18.190  68.360  60.350  1.00  0.00            
ATOM   4709 2HL1 POP    36      18.560  67.800  58.710  1.00  0.00            
ATOM   4710  C1K POP    36      19.060  66.250  60.340  1.00  0.00            
ATOM   4711 1HK1 POP    36      19.000  65.270  59.860  1.00  0.00            
ATOM   4712 2HK1 POP    36      18.580  66.100  61.310  1.00  0.00            
ATOM   4713  C1J POP    36      20.520  66.620  60.430  1.00  0.00            
ATOM   4714 1HJ1 POP    36      21.000  65.990  61.190  1.00  0.00            
ATOM   4715 2HJ1 POP    36      20.730  67.670  60.620  1.00  0.00            
ATOM   4716  C1I POP    36      21.230  66.340  59.110  1.00  0.00            
ATOM   4717 1HI1 POP    36      20.620  66.560  58.230  1.00  0.00            
ATOM   4718 2HI1 POP    36      21.330  65.260  58.940  1.00  0.00            
ATOM   4719  C1H POP    36      22.640  66.980  59.010  1.00  0.00            
ATOM   4720 1HH1 POP    36      23.120  67.300  59.940  1.00  0.00            
ATOM   4721 2HH1 POP    36      22.520  67.920  58.470  1.00  0.00            
ATOM   4722  CZ2 POP    36      23.490  66.050  58.120  1.00  0.00            
ATOM   4723  HZ2 POP    36      23.630  66.550  57.170  1.00  0.00            
ATOM   4724  CZ1 POP    36      24.130  65.000  58.660  1.00  0.00            
ATOM   4725  HZ1 POP    36      24.930  64.550  58.080  1.00  0.00            
ATOM   4726  C1G POP    36      24.140  64.460  60.080  1.00  0.00            
ATOM   4727 1HG1 POP    36      24.300  63.390  59.930  1.00  0.00            
ATOM   4728 2HG1 POP    36      23.150  64.670  60.490  1.00  0.00            
ATOM   4729  C1F POP    36      25.250  65.100  60.970  1.00  0.00            
ATOM   4730 1HF1 POP    36      25.120  66.180  61.040  1.00  0.00            
ATOM   4731 2HF1 POP    36      26.260  65.030  60.550  1.00  0.00            
ATOM   4732  C1E POP    36      25.240  64.530  62.420  1.00  0.00            
ATOM   4733 1HE1 POP    36      25.620  63.510  62.440  1.00  0.00            
ATOM   4734 2HE1 POP    36      24.230  64.440  62.820  1.00  0.00            
ATOM   4735  C1D POP    36      26.050  65.430  63.400  1.00  0.00            
ATOM   4736 1HD1 POP    36      25.380  66.280  63.500  1.00  0.00            
ATOM   4737 2HD1 POP    36      26.990  65.610  62.880  1.00  0.00            
ATOM   4738  C1C POP    36      26.280  64.700  64.710  1.00  0.00            
ATOM   4739 1HC1 POP    36      26.980  63.870  64.580  1.00  0.00            
ATOM   4740 2HC1 POP    36      25.380  64.220  65.120  1.00  0.00            
ATOM   4741  C1B POP    36      26.870  65.720  65.710  1.00  0.00            
ATOM   4742 1HB1 POP    36      27.660  66.280  65.200  1.00  0.00            
ATOM   4743 2HB1 POP    36      27.400  65.100  66.440  1.00  0.00            
ATOM   4744  C1A POP    36      25.850  66.580  66.470  1.00  0.00            
ATOM   4745 1HA1 POP    36      25.290  67.290  65.850  1.00  0.00            
ATOM   4746 2HA1 POP    36      25.070  65.930  66.860  1.00  0.00            
ATOM   4747  C81 POP    36      26.320  67.390  67.620  1.00  0.00            
ATOM   4748  O81 POP    36      26.790  66.650  68.480  1.00  0.00            
ATOM   4749  O71 POP    36      26.980  68.510  67.210  1.00  0.00            
ATOM   4750  C7  POP    36      26.060  69.620  67.120  1.00  0.00            
ATOM   4751  C6  POP    36      26.490  70.590  68.260  1.00  0.00            
ATOM   4752  O4P POP    36      26.030  69.930  69.510  1.00  0.00            
ATOM   4753  P   POP    36      26.490  70.560  70.880  1.00  0.00            
ATOM   4754  O2P POP    36      27.930  70.500  70.920  1.00  0.00            
ATOM   4755  O3P POP    36      26.180  69.700  72.060  1.00  0.00            
ATOM   4756  O1P POP    36      25.930  72.090  70.980  1.00  0.00            
ATOM   4757  C5  POP    36      26.020  72.920  72.170  1.00  0.00            
ATOM   4758  C4  POP    36      27.570  73.080  72.420  1.00  0.00            
ATOM   4759  N   POP    36      27.990  72.890  73.880  1.00  0.00            
ATOM   4760  C1  POP    36      29.550  72.880  74.060  1.00  0.00            
ATOM   4761  H11 POP    36      29.920  72.030  73.480  1.00  0.00            
ATOM   4762  H12 POP    36      30.060  73.710  73.550  1.00  0.00            
ATOM   4763  H13 POP    36      29.830  72.850  75.110  1.00  0.00            
ATOM   4764  C2  POP    36      27.500  71.580  74.390  1.00  0.00            
ATOM   4765  H21 POP    36      27.990  71.300  75.330  1.00  0.00            
ATOM   4766  H22 POP    36      26.450  71.600  74.670  1.00  0.00            
ATOM   4767  H23 POP    36      27.730  70.780  73.690  1.00  0.00            
ATOM   4768  C3  POP    36      27.320  73.940  74.700  1.00  0.00            
ATOM   4769  H31 POP    36      27.750  74.920  74.480  1.00  0.00            
ATOM   4770  H32 POP    36      26.240  73.820  74.630  1.00  0.00            
ATOM   4771  H33 POP    36      27.400  73.880  75.790  1.00  0.00            
ATOM   4772  H41 POP    36      28.200  72.590  71.680  1.00  0.00            
ATOM   4773  H42 POP    36      27.850  74.110  72.240  1.00  0.00            
ATOM   4774  H51 POP    36      25.540  72.420  73.020  1.00  0.00            
ATOM   4775  H52 POP    36      25.640  73.900  71.850  1.00  0.00            
ATOM   4776  H61 POP    36      25.970  71.550  68.180  1.00  0.00            
ATOM   4777  H62 POP    36      27.570  70.690  68.190  1.00  0.00            
ATOM   4778  H7  POP    36      25.000  69.370  67.190  1.00  0.00            
ATOM   4779  C72 POP    36      26.220  70.370  65.760  1.00  0.00            
ATOM   4780 1H72 POP    36      25.680  69.690  65.100  1.00  0.00            
ATOM   4781 2H72 POP    36      25.690  71.330  65.680  1.00  0.00            
ATOM   4782  O72 POP    36      27.610  70.650  65.440  1.00  0.00            
ATOM   4783  C82 POP    36      28.360  69.670  64.870  1.00  0.00            
ATOM   4784  O82 POP    36      27.690  68.750  64.240  1.00  0.00            
ATOM   4785  C2A POP    36      29.560  70.310  64.160  1.00  0.00            
ATOM   4786 1HA2 POP    36      29.890  69.580  63.420  1.00  0.00            
ATOM   4787 2HA2 POP    36      29.190  71.180  63.620  1.00  0.00            
ATOM   4788  C2B POP    36      30.650  70.740  65.190  1.00  0.00            
ATOM   4789 1HB2 POP    36      30.230  71.330  66.000  1.00  0.00            
ATOM   4790 2HB2 POP    36      31.070  69.770  65.500  1.00  0.00            
ATOM   4791  C2C POP    36      31.700  71.610  64.420  1.00  0.00            
ATOM   4792 1HC2 POP    36      31.690  71.360  63.360  1.00  0.00            
ATOM   4793 2HC2 POP    36      31.320  72.630  64.330  1.00  0.00            
ATOM   4794  C2D POP    36      33.150  71.600  65.040  1.00  0.00            
ATOM   4795 1HD2 POP    36      33.040  71.950  66.070  1.00  0.00            
ATOM   4796 2HD2 POP    36      33.600  70.620  65.180  1.00  0.00            
ATOM   4797  C2E POP    36      34.080  72.540  64.200  1.00  0.00            
ATOM   4798 1HE2 POP    36      34.080  72.350  63.130  1.00  0.00            
ATOM   4799 2HE2 POP    36      33.840  73.600  64.280  1.00  0.00            
ATOM   4800  C2F POP    36      35.540  72.360  64.680  1.00  0.00            
ATOM   4801 1HF2 POP    36      35.610  72.660  65.720  1.00  0.00            
ATOM   4802 2HF2 POP    36      35.840  71.310  64.710  1.00  0.00            
ATOM   4803  C2G POP    36      36.530  73.090  63.690  1.00  0.00            
ATOM   4804 1HG2 POP    36      36.040  73.980  63.280  1.00  0.00            
ATOM   4805 2HG2 POP    36      37.380  73.520  64.220  1.00  0.00            
ATOM   4806  C2H POP    36      37.000  72.220  62.480  1.00  0.00            
ATOM   4807 1HH2 POP    36      37.630  71.390  62.790  1.00  0.00            
ATOM   4808 2HH2 POP    36      36.100  71.760  62.050  1.00  0.00            
ATOM   4809  C2I POP    36      37.760  73.100  61.510  1.00  0.00            
ATOM   4810 1HI2 POP    36      37.140  73.850  61.020  1.00  0.00            
ATOM   4811 2HI2 POP    36      38.470  73.680  62.110  1.00  0.00            
ATOM   4812  C2J POP    36      38.580  72.370  60.390  1.00  0.00            
ATOM   4813 1HJ2 POP    36      39.190  71.580  60.810  1.00  0.00            
ATOM   4814 2HJ2 POP    36      37.840  71.870  59.760  1.00  0.00            
ATOM   4815  C2K POP    36      39.320  73.380  59.450  1.00  0.00            
ATOM   4816 1HK2 POP    36      38.720  74.120  58.930  1.00  0.00            
ATOM   4817 2HK2 POP    36      40.140  73.770  60.070  1.00  0.00            
ATOM   4818  C2L POP    36      39.940  72.580  58.290  1.00  0.00            
ATOM   4819 1HL2 POP    36      40.380  71.640  58.640  1.00  0.00            
ATOM   4820 2HL2 POP    36      39.180  72.160  57.630  1.00  0.00            
ATOM   4821  C2M POP    36      40.970  73.470  57.570  1.00  0.00            
ATOM   4822 1HM2 POP    36      40.670  74.500  57.390  1.00  0.00            
ATOM   4823 2HM2 POP    36      41.770  73.580  58.310  1.00  0.00            
ATOM   4824  C2N POP    36      41.460  72.850  56.200  1.00  0.00            
ATOM   4825 1HN2 POP    36      40.730  72.760  55.400  1.00  0.00            
ATOM   4826 2HN2 POP    36      42.320  73.460  55.920  1.00  0.00            
ATOM   4827  C2T POP    36      42.070  71.500  56.450  1.00  0.00            
ATOM   4828 1HT2 POP    36      42.940  71.550  57.110  1.00  0.00            
ATOM   4829 2HT2 POP    36      41.380  70.700  56.740  1.00  0.00            
ATOM   4830 3HT2 POP    36      42.420  71.150  55.480  1.00  0.00            
ATOM   4831  C1T POP    37     141.320  89.570  58.950  1.00  0.00            
ATOM   4832 1HT1 POP    37     141.530  90.590  59.270  1.00  0.00            
ATOM   4833 2HT1 POP    37     140.260  89.420  58.750  1.00  0.00            
ATOM   4834 3HT1 POP    37     141.480  88.960  59.840  1.00  0.00            
ATOM   4835  C1N POP    37     142.220  89.210  57.730  1.00  0.00            
ATOM   4836 1HN1 POP    37     142.200  88.130  57.580  1.00  0.00            
ATOM   4837 2HN1 POP    37     143.220  89.590  57.930  1.00  0.00            
ATOM   4838  C1M POP    37     141.630  89.760  56.440  1.00  0.00            
ATOM   4839 1HM1 POP    37     141.630  90.850  56.450  1.00  0.00            
ATOM   4840 2HM1 POP    37     140.580  89.480  56.320  1.00  0.00            
ATOM   4841  C1L POP    37     142.470  89.320  55.180  1.00  0.00            
ATOM   4842 1HL1 POP    37     142.480  88.220  55.180  1.00  0.00            
ATOM   4843 2HL1 POP    37     143.440  89.800  55.220  1.00  0.00            
ATOM   4844  C1K POP    37     141.800  89.800  53.940  1.00  0.00            
ATOM   4845 1HK1 POP    37     141.910  90.880  53.870  1.00  0.00            
ATOM   4846 2HK1 POP    37     140.750  89.510  53.840  1.00  0.00            
ATOM   4847  C1J POP    37     142.660  89.210  52.680  1.00  0.00            
ATOM   4848 1HJ1 POP    37     142.950  88.180  52.930  1.00  0.00            
ATOM   4849 2HJ1 POP    37     143.610  89.740  52.670  1.00  0.00            
ATOM   4850  C1I POP    37     142.030  89.270  51.300  1.00  0.00            
ATOM   4851 1HI1 POP    37     141.750  90.250  50.890  1.00  0.00            
ATOM   4852 2HI1 POP    37     141.050  88.810  51.320  1.00  0.00            
ATOM   4853  C1H POP    37     142.910  88.570  50.220  1.00  0.00            
ATOM   4854 1HH1 POP    37     143.440  87.660  50.510  1.00  0.00            
ATOM   4855 2HH1 POP    37     143.720  89.250  49.980  1.00  0.00            
ATOM   4856  CZ2 POP    37     142.090  88.370  48.970  1.00  0.00            
ATOM   4857  HZ2 POP    37     141.800  89.270  48.430  1.00  0.00            
ATOM   4858  CZ1 POP    37     141.630  87.260  48.550  1.00  0.00            
ATOM   4859  HZ1 POP    37     141.140  87.180  47.580  1.00  0.00            
ATOM   4860  C1G POP    37     141.820  85.870  49.240  1.00  0.00            
ATOM   4861 1HG1 POP    37     140.870  85.670  49.750  1.00  0.00            
ATOM   4862 2HG1 POP    37     142.620  85.980  49.970  1.00  0.00            
ATOM   4863  C1F POP    37     142.240  84.680  48.220  1.00  0.00            
ATOM   4864 1HF1 POP    37     142.460  83.800  48.840  1.00  0.00            
ATOM   4865 2HF1 POP    37     143.190  84.890  47.740  1.00  0.00            
ATOM   4866  C1E POP    37     141.020  84.330  47.230  1.00  0.00            
ATOM   4867 1HE1 POP    37     140.390  85.200  47.050  1.00  0.00            
ATOM   4868 2HE1 POP    37     140.380  83.520  47.580  1.00  0.00            
ATOM   4869  C1D POP    37     141.480  83.850  45.850  1.00  0.00            
ATOM   4870 1HD1 POP    37     141.930  82.860  45.880  1.00  0.00            
ATOM   4871 2HD1 POP    37     142.100  84.620  45.380  1.00  0.00            
ATOM   4872  C1C POP    37     140.320  83.720  44.880  1.00  0.00            
ATOM   4873 1HC1 POP    37     139.860  84.680  44.640  1.00  0.00            
ATOM   4874 2HC1 POP    37     139.520  83.050  45.230  1.00  0.00            
ATOM   4875  C1B POP    37     140.810  83.110  43.580  1.00  0.00            
ATOM   4876 1HB1 POP    37     141.290  82.140  43.690  1.00  0.00            
ATOM   4877 2HB1 POP    37     141.620  83.720  43.180  1.00  0.00            
ATOM   4878  C1A POP    37     139.720  82.850  42.530  1.00  0.00            
ATOM   4879 1HA1 POP    37     139.050  83.720  42.450  1.00  0.00            
ATOM   4880 2HA1 POP    37     139.020  82.080  42.850  1.00  0.00            
ATOM   4881  C81 POP    37     140.370  82.640  41.180  1.00  0.00            
ATOM   4882  O81 POP    37     140.700  83.660  40.560  1.00  0.00            
ATOM   4883  O71 POP    37     141.120  81.490  41.110  1.00  0.00            
ATOM   4884  C7  POP    37     140.400  80.360  40.630  1.00  0.00            
ATOM   4885  C6  POP    37     140.820  80.280  39.110  1.00  0.00            
ATOM   4886  O4P POP    37     140.010  81.180  38.350  1.00  0.00            
ATOM   4887  P   POP    37     140.480  81.350  36.790  1.00  0.00            
ATOM   4888  O2P POP    37     139.450  82.120  36.080  1.00  0.00            
ATOM   4889  O3P POP    37     140.530  80.070  36.050  1.00  0.00            
ATOM   4890  O1P POP    37     141.840  82.120  36.910  1.00  0.00            
ATOM   4891  C5  POP    37     142.970  81.780  36.170  1.00  0.00            
ATOM   4892  C4  POP    37     142.550  81.880  34.700  1.00  0.00            
ATOM   4893  N   POP    37     143.670  81.470  33.750  1.00  0.00            
ATOM   4894  C1  POP    37       0.420  82.290  33.730  1.00  0.00            
ATOM   4895  H11 POP    37       1.080  82.120  34.580  1.00  0.00            
ATOM   4896  H12 POP    37       0.950  82.190  32.780  1.00  0.00            
ATOM   4897  H13 POP    37       0.130  83.340  33.840  1.00  0.00            
ATOM   4898  C2  POP    37     143.150  81.510  32.280  1.00  0.00            
ATOM   4899  H21 POP    37     142.340  80.770  32.190  1.00  0.00            
ATOM   4900  H22 POP    37     142.770  82.530  32.220  1.00  0.00            
ATOM   4901  H23 POP    37     144.000  81.340  31.630  1.00  0.00            
ATOM   4902  C3  POP    37     144.050  80.020  34.030  1.00  0.00            
ATOM   4903  H31 POP    37     144.170  79.870  35.100  1.00  0.00            
ATOM   4904  H32 POP    37     143.380  79.280  33.580  1.00  0.00            
ATOM   4905  H33 POP    37       0.440  79.800  33.460  1.00  0.00            
ATOM   4906  H41 POP    37     141.720  81.220  34.450  1.00  0.00            
ATOM   4907  H42 POP    37     142.290  82.940  34.580  1.00  0.00            
ATOM   4908  H51 POP    37     143.280  80.770  36.410  1.00  0.00            
ATOM   4909  H52 POP    37     143.780  82.500  36.300  1.00  0.00            
ATOM   4910  H61 POP    37     140.670  79.310  38.640  1.00  0.00            
ATOM   4911  H62 POP    37     141.880  80.490  38.930  1.00  0.00            
ATOM   4912  H7  POP    37     139.330  80.500  40.800  1.00  0.00            
ATOM   4913  C72 POP    37     140.960  79.130  41.410  1.00  0.00            
ATOM   4914 1H72 POP    37     140.630  78.170  41.000  1.00  0.00            
ATOM   4915 2H72 POP    37     142.050  79.160  41.450  1.00  0.00            
ATOM   4916  O72 POP    37     140.480  79.260  42.790  1.00  0.00            
ATOM   4917  C82 POP    37     140.800  78.360  43.760  1.00  0.00            
ATOM   4918  O82 POP    37     141.030  77.170  43.420  1.00  0.00            
ATOM   4919  C2A POP    37     140.090  78.530  45.090  1.00  0.00            
ATOM   4920 1HA2 POP    37     139.210  79.120  44.830  1.00  0.00            
ATOM   4921 2HA2 POP    37     139.730  77.560  45.460  1.00  0.00            
ATOM   4922  C2B POP    37     140.970  79.280  46.080  1.00  0.00            
ATOM   4923 1HB2 POP    37     141.890  78.730  46.290  1.00  0.00            
ATOM   4924 2HB2 POP    37     141.240  80.180  45.510  1.00  0.00            
ATOM   4925  C2C POP    37     140.330  79.560  47.450  1.00  0.00            
ATOM   4926 1HC2 POP    37     140.050  78.610  47.910  1.00  0.00            
ATOM   4927 2HC2 POP    37     141.120  80.150  47.930  1.00  0.00            
ATOM   4928  C2D POP    37     139.070  80.460  47.330  1.00  0.00            
ATOM   4929 1HD2 POP    37     139.290  81.380  46.790  1.00  0.00            
ATOM   4930 2HD2 POP    37     138.270  79.930  46.820  1.00  0.00            
ATOM   4931  C2E POP    37     138.800  81.060  48.640  1.00  0.00            
ATOM   4932 1HE2 POP    37     138.590  80.250  49.340  1.00  0.00            
ATOM   4933 2HE2 POP    37     139.630  81.590  49.100  1.00  0.00            
ATOM   4934  C2F POP    37     137.700  82.130  48.590  1.00  0.00            
ATOM   4935 1HF2 POP    37     137.800  82.850  47.770  1.00  0.00            
ATOM   4936 2HF2 POP    37     136.730  81.640  48.480  1.00  0.00            
ATOM   4937  C2G POP    37     137.710  82.940  49.950  1.00  0.00            
ATOM   4938 1HG2 POP    37     138.640  83.480  50.170  1.00  0.00            
ATOM   4939 2HG2 POP    37     136.970  83.740  50.040  1.00  0.00            
ATOM   4940  C2H POP    37     137.470  81.990  51.220  1.00  0.00            
ATOM   4941 1HH2 POP    37     136.620  81.330  51.060  1.00  0.00            
ATOM   4942 2HH2 POP    37     138.350  81.370  51.420  1.00  0.00            
ATOM   4943  C2I POP    37     137.230  82.850  52.470  1.00  0.00            
ATOM   4944 1HI2 POP    37     137.840  83.750  52.370  1.00  0.00            
ATOM   4945 2HI2 POP    37     136.180  83.130  52.440  1.00  0.00            
ATOM   4946  C2J POP    37     137.430  82.030  53.750  1.00  0.00            
ATOM   4947 1HJ2 POP    37     136.980  81.040  53.730  1.00  0.00            
ATOM   4948 2HJ2 POP    37     138.450  81.750  54.010  1.00  0.00            
ATOM   4949  C2K POP    37     136.800  82.750  54.950  1.00  0.00            
ATOM   4950 1HK2 POP    37     137.470  83.590  55.180  1.00  0.00            
ATOM   4951 2HK2 POP    37     135.860  83.230  54.690  1.00  0.00            
ATOM   4952  C2L POP    37     136.720  81.830  56.160  1.00  0.00            
ATOM   4953 1HL2 POP    37     136.140  80.940  55.910  1.00  0.00            
ATOM   4954 2HL2 POP    37     137.750  81.590  56.440  1.00  0.00            
ATOM   4955  C2M POP    37     135.930  82.420  57.330  1.00  0.00            
ATOM   4956 1HM2 POP    37     136.150  83.480  57.500  1.00  0.00            
ATOM   4957 2HM2 POP    37     134.870  82.420  57.110  1.00  0.00            
ATOM   4958  C2N POP    37     136.180  81.600  58.590  1.00  0.00            
ATOM   4959 1HN2 POP    37     135.880  80.590  58.280  1.00  0.00            
ATOM   4960 2HN2 POP    37     137.240  81.560  58.850  1.00  0.00            
ATOM   4961  C2T POP    37     135.370  82.100  59.820  1.00  0.00            
ATOM   4962 1HT2 POP    37     135.570  81.600  60.770  1.00  0.00            
ATOM   4963 2HT2 POP    37     135.490  83.150  60.060  1.00  0.00            
ATOM   4964 3HT2 POP    37     134.290  81.930  59.760  1.00  0.00            
ATOM   4965  C1T POP    38      93.050  56.970  55.300  1.00  0.00            
ATOM   4966 1HT1 POP    38      92.210  57.550  54.900  1.00  0.00            
ATOM   4967 2HT1 POP    38      93.100  56.080  54.670  1.00  0.00            
ATOM   4968 3HT1 POP    38      92.800  56.660  56.320  1.00  0.00            
ATOM   4969  C1N POP    38      94.480  57.620  55.330  1.00  0.00            
ATOM   4970 1HN1 POP    38      95.230  56.970  55.780  1.00  0.00            
ATOM   4971 2HN1 POP    38      94.510  58.510  55.970  1.00  0.00            
ATOM   4972  C1M POP    38      94.870  58.020  53.920  1.00  0.00            
ATOM   4973 1HM1 POP    38      94.350  58.930  53.620  1.00  0.00            
ATOM   4974 2HM1 POP    38      94.530  57.350  53.130  1.00  0.00            
ATOM   4975  C1L POP    38      96.400  58.220  53.860  1.00  0.00            
ATOM   4976 1HL1 POP    38      96.890  57.470  54.480  1.00  0.00            
ATOM   4977 2HL1 POP    38      96.580  59.250  54.170  1.00  0.00            
ATOM   4978  C1K POP    38      96.880  57.930  52.450  1.00  0.00            
ATOM   4979 1HK1 POP    38      96.510  58.650  51.710  1.00  0.00            
ATOM   4980 2HK1 POP    38      96.670  56.890  52.200  1.00  0.00            
ATOM   4981  C1J POP    38      98.430  58.130  52.450  1.00  0.00            
ATOM   4982 1HJ1 POP    38      98.970  57.510  53.180  1.00  0.00            
ATOM   4983 2HJ1 POP    38      98.670  59.190  52.510  1.00  0.00            
ATOM   4984  C1I POP    38      99.050  57.640  51.130  1.00  0.00            
ATOM   4985 1HI1 POP    38      98.740  58.280  50.300  1.00  0.00            
ATOM   4986 2HI1 POP    38      98.680  56.690  50.760  1.00  0.00            
ATOM   4987  C1H POP    38     100.560  57.680  51.170  1.00  0.00            
ATOM   4988 1HH1 POP    38     100.950  56.820  51.710  1.00  0.00            
ATOM   4989 2HH1 POP    38     100.900  58.630  51.610  1.00  0.00            
ATOM   4990  CZ2 POP    38     101.100  57.440  49.800  1.00  0.00            
ATOM   4991  HZ2 POP    38     100.800  56.460  49.430  1.00  0.00            
ATOM   4992  CZ1 POP    38     101.930  58.180  49.000  1.00  0.00            
ATOM   4993  HZ1 POP    38     102.150  57.800  48.000  1.00  0.00            
ATOM   4994  C1G POP    38     102.610  59.480  49.320  1.00  0.00            
ATOM   4995 1HG1 POP    38     103.600  59.420  48.860  1.00  0.00            
ATOM   4996 2HG1 POP    38     102.810  59.650  50.380  1.00  0.00            
ATOM   4997  C1F POP    38     101.840  60.670  48.750  1.00  0.00            
ATOM   4998 1HF1 POP    38     102.150  61.620  49.190  1.00  0.00            
ATOM   4999 2HF1 POP    38     100.850  60.670  49.210  1.00  0.00            
ATOM   5000  C1E POP    38     101.600  60.670  47.180  1.00  0.00            
ATOM   5001 1HE1 POP    38     101.080  59.760  46.860  1.00  0.00            
ATOM   5002 2HE1 POP    38     102.550  60.640  46.640  1.00  0.00            
ATOM   5003  C1D POP    38     100.830  61.920  46.710  1.00  0.00            
ATOM   5004 1HD1 POP    38     101.380  62.830  46.940  1.00  0.00            
ATOM   5005 2HD1 POP    38      99.860  62.030  47.190  1.00  0.00            
ATOM   5006  C1C POP    38     100.680  61.880  45.200  1.00  0.00            
ATOM   5007 1HC1 POP    38     100.120  60.980  44.950  1.00  0.00            
ATOM   5008 2HC1 POP    38     101.620  61.850  44.650  1.00  0.00            
ATOM   5009  C1B POP    38     100.010  63.240  44.740  1.00  0.00            
ATOM   5010 1HB1 POP    38     100.540  64.090  45.180  1.00  0.00            
ATOM   5011 2HB1 POP    38      98.980  63.320  45.090  1.00  0.00            
ATOM   5012  C1A POP    38     100.010  63.220  43.170  1.00  0.00            
ATOM   5013 1HA1 POP    38      99.550  62.270  42.900  1.00  0.00            
ATOM   5014 2HA1 POP    38     101.030  63.110  42.800  1.00  0.00            
ATOM   5015  C81 POP    38      99.250  64.340  42.380  1.00  0.00            
ATOM   5016  O81 POP    38      97.990  64.070  42.410  1.00  0.00            
ATOM   5017  O71 POP    38      99.720  64.620  41.180  1.00  0.00            
ATOM   5018  C7  POP    38     100.370  65.900  40.880  1.00  0.00            
ATOM   5019  C6  POP    38     100.800  65.820  39.340  1.00  0.00            
ATOM   5020  O4P POP    38     102.000  65.030  39.170  1.00  0.00            
ATOM   5021  P   POP    38     102.380  64.590  37.690  1.00  0.00            
ATOM   5022  O2P POP    38     102.630  65.830  36.920  1.00  0.00            
ATOM   5023  O3P POP    38     101.330  63.910  36.920  1.00  0.00            
ATOM   5024  O1P POP    38     103.690  63.590  37.860  1.00  0.00            
ATOM   5025  C5  POP    38     103.980  62.660  36.800  1.00  0.00            
ATOM   5026  C4  POP    38     104.690  61.440  37.350  1.00  0.00            
ATOM   5027  N   POP    38     104.760  60.310  36.270  1.00  0.00            
ATOM   5028  C1  POP    38     105.990  59.350  36.460  1.00  0.00            
ATOM   5029  H11 POP    38     106.090  58.750  35.550  1.00  0.00            
ATOM   5030  H12 POP    38     106.910  59.930  36.510  1.00  0.00            
ATOM   5031  H13 POP    38     105.900  58.660  37.300  1.00  0.00            
ATOM   5032  C2  POP    38     104.840  60.860  34.840  1.00  0.00            
ATOM   5033  H21 POP    38     104.870  60.020  34.140  1.00  0.00            
ATOM   5034  H22 POP    38     103.900  61.370  34.640  1.00  0.00            
ATOM   5035  H23 POP    38     105.700  61.490  34.610  1.00  0.00            
ATOM   5036  C3  POP    38     103.490  59.480  36.340  1.00  0.00            
ATOM   5037  H31 POP    38     103.400  58.860  37.240  1.00  0.00            
ATOM   5038  H32 POP    38     102.520  59.980  36.270  1.00  0.00            
ATOM   5039  H33 POP    38     103.540  58.810  35.480  1.00  0.00            
ATOM   5040  H41 POP    38     105.730  61.730  37.460  1.00  0.00            
ATOM   5041  H42 POP    38     104.270  61.050  38.280  1.00  0.00            
ATOM   5042  H51 POP    38     104.700  63.200  36.180  1.00  0.00            
ATOM   5043  H52 POP    38     103.060  62.420  36.270  1.00  0.00            
ATOM   5044  H61 POP    38     100.910  66.770  38.800  1.00  0.00            
ATOM   5045  H62 POP    38     100.030  65.320  38.750  1.00  0.00            
ATOM   5046  H7  POP    38     101.260  65.980  41.510  1.00  0.00            
ATOM   5047  C72 POP    38      99.460  67.060  41.250  1.00  0.00            
ATOM   5048 1H72 POP    38      99.910  67.960  40.810  1.00  0.00            
ATOM   5049 2H72 POP    38      98.490  66.890  40.770  1.00  0.00            
ATOM   5050  O72 POP    38      99.280  67.180  42.660  1.00  0.00            
ATOM   5051  C82 POP    38      98.220  67.910  43.130  1.00  0.00            
ATOM   5052  O82 POP    38      98.140  69.080  42.570  1.00  0.00            
ATOM   5053  C2A POP    38      98.020  67.920  44.620  1.00  0.00            
ATOM   5054 1HA2 POP    38      98.800  68.510  45.110  1.00  0.00            
ATOM   5055 2HA2 POP    38      97.070  68.340  44.960  1.00  0.00            
ATOM   5056  C2B POP    38      98.070  66.490  45.220  1.00  0.00            
ATOM   5057 1HB2 POP    38      97.230  65.900  44.840  1.00  0.00            
ATOM   5058 2HB2 POP    38      98.950  65.930  44.890  1.00  0.00            
ATOM   5059  C2C POP    38      98.080  66.460  46.750  1.00  0.00            
ATOM   5060 1HC2 POP    38      98.980  66.950  47.120  1.00  0.00
[truncated: 6,037,034 more chars]
