# Supplementary material for: On Calculation of the Electrostatic Potential of a Phosphatidylinositol Phosphate-Containing Phosphatidylcholine Lipid Membrane Accounting for Membrane Dynamics
Source: PLoS One. 2014 Aug 20;9(8):e104778. doi: 10.1371/journal.pone.0104778 (PMC4139306; doi:10.1371/journal.pone.0104778)
Supplement: File S6 — GAFF and CHARMM bilayer snapshot electrostatic grids in UHBD binary format, including UHBD input files for membrane electrostatic calculations. (ZIP) [file pone.0104778.s006.zip › charmm 83.5 ns snapshot/535.pdb]

REMARK    GENERATED BY TRJCONV
TITLE     Protein in water t= 83500.00000
REMARK    THIS IS A SIMULATION BOX
CRYST1  142.047  137.773  114.182  90.00  90.00  90.00 P 1           1
MODEL      535
ATOM      1  C1T PTD     1      44.170 102.660  55.120  1.00  0.00            
ATOM      2  C1N PTD     1      43.190 103.630  55.780  1.00  0.00            
ATOM      3  C1M PTD     1      41.810 103.770  55.090  1.00  0.00            
ATOM      4  C1L PTD     1      41.810 103.890  53.550  1.00  0.00            
ATOM      5  C1K PTD     1      40.400 104.180  52.940  1.00  0.00            
ATOM      6  C1J PTD     1      40.340 104.480  51.440  1.00  0.00            
ATOM      7  C1I PTD     1      39.200 105.560  51.090  1.00  0.00            
ATOM      8  C1H PTD     1      39.090 105.880  49.570  1.00  0.00            
ATOM      9  CZ2 PTD     1      38.050 106.970  49.420  1.00  0.00            
ATOM     10  CZ1 PTD     1      37.170 107.080  48.430  1.00  0.00            
ATOM     11  C1G PTD     1      36.930 106.130  47.280  1.00  0.00            
ATOM     12  C1F PTD     1      37.320 106.790  45.940  1.00  0.00            
ATOM     13  C1E PTD     1      36.170 107.540  45.240  1.00  0.00            
ATOM     14  C1D PTD     1      36.470 108.510  44.140  1.00  0.00            
ATOM     15  C1C PTD     1      35.130 109.230  43.610  1.00  0.00            
ATOM     16  C1B PTD     1      35.330 110.100  42.320  1.00  0.00            
ATOM     17  C1A PTD     1      35.590 109.230  41.110  1.00  0.00            
ATOM     18  C81 PTD     1      35.210 109.930  39.730  1.00  0.00            
ATOM     19  O81 PTD     1      35.740 110.990  39.440  1.00  0.00            
ATOM     20  O71 PTD     1      34.070 109.500  39.270  1.00  0.00            
ATOM     21  C7  PTD     1      33.370 110.500  38.440  1.00  0.00            
ATOM     22  C6  PTD     1      32.800 109.620  37.360  1.00  0.00            
ATOM     23  O4P PTD     1      33.800 108.990  36.510  1.00  0.00            
ATOM     24  C72 PTD     1      32.340 111.410  39.210  1.00  0.00            
ATOM     25  O72 PTD     1      32.870 112.110  40.320  1.00  0.00            
ATOM     26  C82 PTD     1      33.680 113.140  40.190  1.00  0.00            
ATOM     27  O82 PTD     1      33.980 113.590  39.080  1.00  0.00            
ATOM     28  C2A PTD     1      34.460 113.590  41.460  1.00  0.00            
ATOM     29  C2B PTD     1      34.950 115.070  41.400  1.00  0.00            
ATOM     30  C2C PTD     1      35.760 115.600  42.530  1.00  0.00            
ATOM     31  C2D PTD     1      34.860 115.730  43.710  1.00  0.00            
ATOM     32  C2E PTD     1      33.910 117.020  43.690  1.00  0.00            
ATOM     33  C2F PTD     1      32.550 116.860  44.330  1.00  0.00            
ATOM     34  C2G PTD     1      31.780 118.200  44.360  1.00  0.00            
ATOM     35  C2H PTD     1      30.460 117.970  45.170  1.00  0.00            
ATOM     36  C2I PTD     1      29.660 119.250  45.250  1.00  0.00            
ATOM     37  C2J PTD     1      28.670 119.210  46.470  1.00  0.00            
ATOM     38  C2K PTD     1      29.400 118.870  47.780  1.00  0.00            
ATOM     39  C2L PTD     1      28.690 119.460  49.060  1.00  0.00            
ATOM     40  C2M PTD     1      27.340 118.820  49.140  1.00  0.00            
ATOM     41  C2N PTD     1      26.870 118.490  50.550  1.00  0.00            
ATOM     42  C2T PTD     1      26.460 119.740  51.290  1.00  0.00            
ATOM     43 1HT1 PTD     1      44.420 103.140  54.150  1.00  0.00            
ATOM     44 2HT1 PTD     1      45.180 102.480  55.560  1.00  0.00            
ATOM     45 3HT1 PTD     1      43.750 101.650  54.900  1.00  0.00            
ATOM     46 1HN1 PTD     1      43.630 104.650  55.760  1.00  0.00            
ATOM     47 2HN1 PTD     1      42.960 103.420  56.850  1.00  0.00            
ATOM     48 1HM1 PTD     1      41.190 104.570  55.540  1.00  0.00            
ATOM     49 2HM1 PTD     1      41.150 102.900  55.290  1.00  0.00            
ATOM     50 1HL1 PTD     1      42.110 102.910  53.110  1.00  0.00            
ATOM     51 2HL1 PTD     1      42.610 104.630  53.330  1.00  0.00            
ATOM     52 1HK1 PTD     1      40.020 105.070  53.490  1.00  0.00            
ATOM     53 2HK1 PTD     1      39.730 103.340  53.210  1.00  0.00            
ATOM     54 1HJ1 PTD     1      40.190 103.560  50.840  1.00  0.00            
ATOM     55 2HJ1 PTD     1      41.330 104.880  51.110  1.00  0.00            
ATOM     56 1HI1 PTD     1      39.470 106.500  51.640  1.00  0.00            
ATOM     57 2HI1 PTD     1      38.260 105.220  51.570  1.00  0.00            
ATOM     58 1HH1 PTD     1      38.820 104.900  49.120  1.00  0.00            
ATOM     59 2HH1 PTD     1      40.010 106.230  49.050  1.00  0.00            
ATOM     60  HZ2 PTD     1      38.060 107.770  50.170  1.00  0.00            
ATOM     61  HZ1 PTD     1      36.360 107.820  48.450  1.00  0.00            
ATOM     62 1HG1 PTD     1      35.880 105.760  47.320  1.00  0.00            
ATOM     63 2HG1 PTD     1      37.550 105.220  47.410  1.00  0.00            
ATOM     64 1HF1 PTD     1      37.770 106.070  45.220  1.00  0.00            
ATOM     65 2HF1 PTD     1      38.070 107.590  46.140  1.00  0.00            
ATOM     66 1HE1 PTD     1      35.690 108.070  46.080  1.00  0.00            
ATOM     67 2HE1 PTD     1      35.350 106.850  44.960  1.00  0.00            
ATOM     68 1HD1 PTD     1      36.810 107.990  43.220  1.00  0.00            
ATOM     69 2HD1 PTD     1      37.250 109.250  44.430  1.00  0.00            
ATOM     70 1HC1 PTD     1      34.600 109.760  44.430  1.00  0.00            
ATOM     71 2HC1 PTD     1      34.400 108.410  43.430  1.00  0.00            
ATOM     72 1HB1 PTD     1      36.080 110.910  42.420  1.00  0.00            
ATOM     73 2HB1 PTD     1      34.320 110.570  42.260  1.00  0.00            
ATOM     74 1HA1 PTD     1      34.860 108.390  41.200  1.00  0.00            
ATOM     75 2HA1 PTD     1      36.610 108.810  40.990  1.00  0.00            
ATOM     76  H61 PTD     1      32.060 110.180  36.750  1.00  0.00            
ATOM     77  H62 PTD     1      32.230 108.810  37.850  1.00  0.00            
ATOM     78  H7  PTD     1      34.030 111.210  37.890  1.00  0.00            
ATOM     79 1H72 PTD     1      31.940 112.200  38.540  1.00  0.00            
ATOM     80 2H72 PTD     1      31.490 110.760  39.510  1.00  0.00            
ATOM     81 1HA2 PTD     1      33.720 113.490  42.280  1.00  0.00            
ATOM     82 2HA2 PTD     1      35.300 112.870  41.570  1.00  0.00            
ATOM     83 1HB2 PTD     1      35.580 115.200  40.490  1.00  0.00            
ATOM     84 2HB2 PTD     1      34.090 115.760  41.250  1.00  0.00            
ATOM     85 1HC2 PTD     1      36.570 114.910  42.840  1.00  0.00            
ATOM     86 2HC2 PTD     1      36.280 116.520  42.190  1.00  0.00            
ATOM     87 1HD2 PTD     1      34.170 114.860  43.750  1.00  0.00            
ATOM     88 2HD2 PTD     1      35.420 115.820  44.660  1.00  0.00            
ATOM     89 1HE2 PTD     1      34.380 117.990  43.950  1.00  0.00            
ATOM     90 2HE2 PTD     1      33.700 117.230  42.620  1.00  0.00            
ATOM     91 1HF2 PTD     1      32.060 116.180  43.600  1.00  0.00            
ATOM     92 2HF2 PTD     1      32.530 116.290  45.280  1.00  0.00            
ATOM     93 1HG2 PTD     1      32.480 118.800  44.990  1.00  0.00            
ATOM     94 2HG2 PTD     1      31.610 118.660  43.360  1.00  0.00            
ATOM     95 1HH2 PTD     1      30.020 117.130  44.600  1.00  0.00            
ATOM     96 2HH2 PTD     1      30.730 117.490  46.140  1.00  0.00            
ATOM     97 1HI2 PTD     1      30.460 120.010  45.350  1.00  0.00            
ATOM     98 2HI2 PTD     1      29.000 119.400  44.360  1.00  0.00            
ATOM     99 1HJ2 PTD     1      28.070 120.140  46.570  1.00  0.00            
ATOM    100 2HJ2 PTD     1      28.030 118.330  46.240  1.00  0.00            
ATOM    101 1HK2 PTD     1      29.500 117.770  47.880  1.00  0.00            
ATOM    102 2HK2 PTD     1      30.440 119.250  47.790  1.00  0.00            
ATOM    103 1HL2 PTD     1      29.350 119.270  49.940  1.00  0.00            
ATOM    104 2HL2 PTD     1      28.630 120.570  48.960  1.00  0.00            
ATOM    105 1HM2 PTD     1      26.590 119.580  48.810  1.00  0.00            
ATOM    106 2HM2 PTD     1      27.310 117.930  48.470  1.00  0.00            
ATOM    107 1HN2 PTD     1      25.980 117.810  50.510  1.00  0.00            
ATOM    108 2HN2 PTD     1      27.620 117.840  51.050  1.00  0.00            
ATOM    109 1HT2 PTD     1      27.190 120.540  51.050  1.00  0.00            
ATOM    110 2HT2 PTD     1      25.440 120.020  50.940  1.00  0.00            
ATOM    111 3HT2 PTD     1      26.400 119.520  52.370  1.00  0.00            
ATOM    112  C9  PTD     1      32.220 108.920  33.820  1.00  0.00            
ATOM    113  O1  PTD     1      32.940 110.000  34.470  1.00  0.00            
ATOM    114  C10 PTD     1      32.710 108.670  32.430  1.00  0.00            
ATOM    115  O2  PTD     1      32.800 109.880  31.640  1.00  0.00            
ATOM    116  C3I PTD     1      31.760 107.680  31.820  1.00  0.00            
ATOM    117  O3  PTD     1      32.310 107.010  30.700  1.00  0.00            
ATOM    118  C4I PTD     1      30.310 108.110  31.730  1.00  0.00            
ATOM    119  O4  PTD     1      29.460 107.200  30.970  1.00  0.00            
ATOM    120  C5I PTD     1      29.750 108.440  33.120  1.00  0.00            
ATOM    121  O5  PTD     1      28.620 109.260  32.930  1.00  0.00            
ATOM    122  C6I PTD     1      30.700 109.060  34.100  1.00  0.00            
ATOM    123  O6  PTD     1      30.430 108.860  35.480  1.00  0.00            
ATOM    124  P1  PTD     1      34.300 109.670  35.150  1.00  0.00            
ATOM    125  OP1 PTD     1      35.050 108.660  34.320  1.00  0.00            
ATOM    126  P3  PTD     1      32.160 107.540  29.240  1.00  0.00            
ATOM    127  O10 PTD     1      30.960 106.880  28.770  1.00  0.00            
ATOM    128  OP2 PTD     1      34.910 110.940  35.550  1.00  0.00            
ATOM    129  O11 PTD     1      32.060 109.040  29.260  1.00  0.00            
ATOM    130  O12 PTD     1      33.340 107.150  28.450  1.00  0.00            
ATOM    131  HO6 PTD     1      30.110 109.640  35.950  1.00  0.00            
ATOM    132  HO2 PTD     1      32.510 109.690  30.740  1.00  0.00            
ATOM    133  HO4 PTD     1      29.870 107.180  30.100  1.00  0.00            
ATOM    134  HO5 PTD     1      27.900 108.650  32.770  1.00  0.00            
ATOM    135  H1  PTD     1      32.500 108.030  34.430  1.00  0.00            
ATOM    136  H4  PTD     1      30.320 109.040  31.120  1.00  0.00            
ATOM    137  H5  PTD     1      29.350 107.490  33.550  1.00  0.00            
ATOM    138  H6  PTD     1      30.570 110.140  33.890  1.00  0.00            
ATOM    139  H2  PTD     1      33.730 108.240  32.380  1.00  0.00            
ATOM    140  H3  PTD     1      31.820 106.880  32.590  1.00  0.00            
ATOM    141  C1T POP     2      55.550  49.000  65.270  1.00  0.00            
ATOM    142 1HT1 POP     2      56.350  49.400  65.940  1.00  0.00            
ATOM    143 2HT1 POP     2      55.730  48.090  64.650  1.00  0.00            
ATOM    144 3HT1 POP     2      55.240  49.870  64.660  1.00  0.00            
ATOM    145  C1N POP     2      54.490  48.670  66.270  1.00  0.00            
ATOM    146 1HN1 POP     2      54.180  49.430  67.010  1.00  0.00            
ATOM    147 2HN1 POP     2      55.000  47.840  66.810  1.00  0.00            
ATOM    148  C1M POP     2      53.160  48.240  65.660  1.00  0.00            
ATOM    149 1HM1 POP     2      52.600  47.530  66.310  1.00  0.00            
ATOM    150 2HM1 POP     2      53.410  47.850  64.650  1.00  0.00            
ATOM    151  C1L POP     2      52.230  49.430  65.640  1.00  0.00            
ATOM    152 1HL1 POP     2      52.850  50.310  65.340  1.00  0.00            
ATOM    153 2HL1 POP     2      52.150  49.630  66.730  1.00  0.00            
ATOM    154  C1K POP     2      50.940  49.160  64.810  1.00  0.00            
ATOM    155 1HK1 POP     2      50.720  48.110  65.060  1.00  0.00            
ATOM    156 2HK1 POP     2      51.160  49.320  63.730  1.00  0.00            
ATOM    157  C1J POP     2      49.710  49.990  65.270  1.00  0.00            
ATOM    158 1HJ1 POP     2      50.000  51.050  65.090  1.00  0.00            
ATOM    159 2HJ1 POP     2      49.360  49.840  66.320  1.00  0.00            
ATOM    160  C1I POP     2      48.420  49.740  64.370  1.00  0.00            
ATOM    161 1HI1 POP     2      48.150  48.670  64.500  1.00  0.00            
ATOM    162 2HI1 POP     2      48.620  49.890  63.290  1.00  0.00            
ATOM    163  C1H POP     2      47.180  50.530  64.870  1.00  0.00            
ATOM    164 1HH1 POP     2      47.370  51.620  64.830  1.00  0.00            
ATOM    165 2HH1 POP     2      47.180  50.310  65.960  1.00  0.00            
ATOM    166  CZ2 POP     2      45.870  50.140  64.250  1.00  0.00            
ATOM    167  HZ2 POP     2      45.750  50.440  63.200  1.00  0.00            
ATOM    168  CZ1 POP     2      44.830  49.620  64.860  1.00  0.00            
ATOM    169  HZ1 POP     2      43.930  49.330  64.310  1.00  0.00            
ATOM    170  C1G POP     2      44.680  49.280  66.340  1.00  0.00            
ATOM    171 1HG1 POP     2      44.370  50.220  66.850  1.00  0.00            
ATOM    172 2HG1 POP     2      45.660  48.960  66.740  1.00  0.00            
ATOM    173  C1F POP     2      43.630  48.220  66.510  1.00  0.00            
ATOM    174 1HF1 POP     2      43.890  47.260  66.020  1.00  0.00            
ATOM    175 2HF1 POP     2      42.640  48.550  66.140  1.00  0.00            
ATOM    176  C1E POP     2      43.470  47.980  68.060  1.00  0.00            
ATOM    177 1HE1 POP     2      43.230  48.960  68.520  1.00  0.00            
ATOM    178 2HE1 POP     2      44.380  47.550  68.540  1.00  0.00            
ATOM    179  C1D POP     2      42.320  47.110  68.430  1.00  0.00            
ATOM    180 1HD1 POP     2      42.600  46.120  68.010  1.00  0.00            
ATOM    181 2HD1 POP     2      41.380  47.460  67.960  1.00  0.00            
ATOM    182  C1C POP     2      42.110  46.880  69.970  1.00  0.00            
ATOM    183 1HC1 POP     2      43.020  46.380  70.360  1.00  0.00            
ATOM    184 2HC1 POP     2      41.300  46.160  70.180  1.00  0.00            
ATOM    185  C1B POP     2      41.770  48.160  70.820  1.00  0.00            
ATOM    186 1HB1 POP     2      40.800  48.590  70.510  1.00  0.00            
ATOM    187 2HB1 POP     2      42.500  48.970  70.600  1.00  0.00            
ATOM    188  C1A POP     2      41.620  47.820  72.290  1.00  0.00            
ATOM    189 1HA1 POP     2      40.970  46.930  72.500  1.00  0.00            
ATOM    190 2HA1 POP     2      40.910  48.530  72.770  1.00  0.00            
ATOM    191  C81 POP     2      42.900  47.740  73.120  1.00  0.00            
ATOM    192  O81 POP     2      43.570  48.670  73.610  1.00  0.00            
ATOM    193  O71 POP     2      43.160  46.390  73.250  1.00  0.00            
ATOM    194  C7  POP     2      44.490  46.200  73.720  1.00  0.00            
ATOM    195  C6  POP     2      44.400  44.930  74.600  1.00  0.00            
ATOM    196  O4P POP     2      43.610  45.170  75.700  1.00  0.00            
ATOM    197  P   POP     2      44.130  45.240  77.130  1.00  0.00            
ATOM    198  O2P POP     2      45.320  44.330  77.190  1.00  0.00            
ATOM    199  O3P POP     2      43.040  45.050  78.100  1.00  0.00            
ATOM    200  O1P POP     2      44.610  46.800  77.210  1.00  0.00            
ATOM    201  C5  POP     2      43.460  47.680  77.270  1.00  0.00            
ATOM    202  C4  POP     2      43.710  48.900  78.200  1.00  0.00            
ATOM    203  N   POP     2      43.920  48.620  79.690  1.00  0.00            
ATOM    204  C1  POP     2      45.320  48.090  79.910  1.00  0.00            
ATOM    205  H11 POP     2      45.600  47.460  79.080  1.00  0.00            
ATOM    206  H12 POP     2      46.000  48.910  80.020  1.00  0.00            
ATOM    207  H13 POP     2      45.460  47.610  80.870  1.00  0.00            
ATOM    208  C2  POP     2      43.000  47.550  80.240  1.00  0.00            
ATOM    209  H21 POP     2      43.160  46.730  79.560  1.00  0.00            
ATOM    210  H22 POP     2      43.200  47.160  81.230  1.00  0.00            
ATOM    211  H23 POP     2      42.000  47.950  80.250  1.00  0.00            
ATOM    212  C3  POP     2      43.810  49.840  80.500  1.00  0.00            
ATOM    213  H31 POP     2      44.630  50.510  80.320  1.00  0.00            
ATOM    214  H32 POP     2      42.880  50.320  80.220  1.00  0.00            
ATOM    215  H33 POP     2      43.540  49.600  81.520  1.00  0.00            
ATOM    216  H41 POP     2      44.580  49.450  77.880  1.00  0.00            
ATOM    217  H42 POP     2      42.910  49.590  77.960  1.00  0.00            
ATOM    218  H51 POP     2      42.500  47.230  77.600  1.00  0.00            
ATOM    219  H52 POP     2      43.260  47.980  76.220  1.00  0.00            
ATOM    220  H61 POP     2      45.460  44.680  74.820  1.00  0.00            
ATOM    221  H62 POP     2      43.910  44.080  74.070  1.00  0.00            
ATOM    222  H7  POP     2      44.840  47.000  74.400  1.00  0.00            
ATOM    223  C72 POP     2      45.530  45.950  72.580  1.00  0.00            
ATOM    224 1H72 POP     2      45.650  46.950  72.090  1.00  0.00            
ATOM    225 2H72 POP     2      46.560  45.710  72.910  1.00  0.00            
ATOM    226  O72 POP     2      45.030  45.010  71.710  1.00  0.00            
ATOM    227  C82 POP     2      45.890  44.290  70.970  1.00  0.00            
ATOM    228  O82 POP     2      47.130  44.290  71.060  1.00  0.00            
ATOM    229  C2A POP     2      45.180  43.340  69.910  1.00  0.00            
ATOM    230 1HA2 POP     2      45.100  42.340  70.390  1.00  0.00            
ATOM    231 2HA2 POP     2      44.110  43.630  69.800  1.00  0.00            
ATOM    232  C2B POP     2      45.890  43.460  68.540  1.00  0.00            
ATOM    233 1HB2 POP     2      46.990  43.420  68.660  1.00  0.00            
ATOM    234 2HB2 POP     2      45.710  42.510  67.990  1.00  0.00            
ATOM    235  C2C POP     2      45.530  44.650  67.720  1.00  0.00            
ATOM    236 1HC2 POP     2      44.440  44.730  67.480  1.00  0.00            
ATOM    237 2HC2 POP     2      45.740  45.620  68.210  1.00  0.00            
ATOM    238  C2D POP     2      46.110  44.780  66.370  1.00  0.00            
ATOM    239 1HD2 POP     2      45.730  43.900  65.790  1.00  0.00            
ATOM    240 2HD2 POP     2      45.620  45.580  65.780  1.00  0.00            
ATOM    241  C2E POP     2      47.650  44.610  66.260  1.00  0.00            
ATOM    242 1HE2 POP     2      48.030  45.190  67.130  1.00  0.00            
ATOM    243 2HE2 POP     2      47.920  43.550  66.470  1.00  0.00            
ATOM    244  C2F POP     2      48.220  45.110  64.890  1.00  0.00            
ATOM    245 1HF2 POP     2      47.860  44.440  64.080  1.00  0.00            
ATOM    246 2HF2 POP     2      47.700  46.070  64.690  1.00  0.00            
ATOM    247  C2G POP     2      49.770  45.090  64.740  1.00  0.00            
ATOM    248 1HG2 POP     2      50.240  45.760  65.500  1.00  0.00            
ATOM    249 2HG2 POP     2      50.090  44.060  64.990  1.00  0.00            
ATOM    250  C2H POP     2      50.230  45.540  63.410  1.00  0.00            
ATOM    251 1HH2 POP     2      49.530  46.380  63.210  1.00  0.00            
ATOM    252 2HH2 POP     2      51.310  45.810  63.350  1.00  0.00            
ATOM    253  C2I POP     2      49.940  44.480  62.300  1.00  0.00            
ATOM    254 1HI2 POP     2      50.140  43.450  62.680  1.00  0.00            
ATOM    255 2HI2 POP     2      48.850  44.520  62.100  1.00  0.00            
ATOM    256  C2J POP     2      50.790  44.650  60.990  1.00  0.00            
ATOM    257 1HJ2 POP     2      51.880  44.490  61.120  1.00  0.00            
ATOM    258 2HJ2 POP     2      50.500  43.860  60.260  1.00  0.00            
ATOM    259  C2K POP     2      50.620  46.070  60.280  1.00  0.00            
ATOM    260 1HK2 POP     2      50.980  46.920  60.900  1.00  0.00            
ATOM    261 2HK2 POP     2      51.290  46.020  59.400  1.00  0.00            
ATOM    262  C2L POP     2      49.260  46.410  59.760  1.00  0.00            
ATOM    263 1HL2 POP     2      48.750  45.610  59.190  1.00  0.00            
ATOM    264 2HL2 POP     2      48.510  46.730  60.520  1.00  0.00            
ATOM    265  C2M POP     2      49.310  47.610  58.880  1.00  0.00            
ATOM    266 1HM2 POP     2      49.470  48.530  59.480  1.00  0.00            
ATOM    267 2HM2 POP     2      50.140  47.450  58.160  1.00  0.00            
ATOM    268  C2N POP     2      47.990  47.940  58.070  1.00  0.00            
ATOM    269 1HN2 POP     2      47.070  47.760  58.670  1.00  0.00            
ATOM    270 2HN2 POP     2      48.150  49.010  57.800  1.00  0.00            
ATOM    271  C2T POP     2      47.910  47.150  56.780  1.00  0.00            
ATOM    272 1HT2 POP     2      47.180  47.580  56.060  1.00  0.00            
ATOM    273 2HT2 POP     2      48.890  47.030  56.270  1.00  0.00            
ATOM    274 3HT2 POP     2      47.470  46.150  56.980  1.00  0.00            
ATOM    275  C1T POP     3      78.120  90.000  56.060  1.00  0.00            
ATOM    276 1HT1 POP     3      77.180  89.770  55.510  1.00  0.00            
ATOM    277 2HT1 POP     3      77.930  89.890  57.150  1.00  0.00            
ATOM    278 3HT1 POP     3      78.330  91.060  55.800  1.00  0.00            
ATOM    279  C1N POP     3      79.160  88.920  55.780  1.00  0.00            
ATOM    280 1HN1 POP     3      79.150  88.910  54.670  1.00  0.00            
ATOM    281 2HN1 POP     3      78.890  87.890  56.110  1.00  0.00            
ATOM    282  C1M POP     3      80.650  89.260  56.220  1.00  0.00            
ATOM    283 1HM1 POP     3      81.080  90.130  55.670  1.00  0.00            
ATOM    284 2HM1 POP     3      81.270  88.380  55.960  1.00  0.00            
ATOM    285  C1L POP     3      80.850  89.430  57.740  1.00  0.00            
ATOM    286 1HL1 POP     3      80.650  88.480  58.270  1.00  0.00            
ATOM    287 2HL1 POP     3      80.040  90.100  58.080  1.00  0.00            
ATOM    288  C1K POP     3      82.240  90.030  58.130  1.00  0.00            
ATOM    289 1HK1 POP     3      82.170  91.090  57.810  1.00  0.00            
ATOM    290 2HK1 POP     3      83.070  89.440  57.700  1.00  0.00            
ATOM    291  C1J POP     3      82.320  89.950  59.660  1.00  0.00            
ATOM    292 1HJ1 POP     3      82.170  88.880  59.920  1.00  0.00            
ATOM    293 2HJ1 POP     3      81.430  90.440  60.110  1.00  0.00            
ATOM    294  C1I POP     3      83.540  90.630  60.170  1.00  0.00            
ATOM    295 1HI1 POP     3      83.490  91.710  59.920  1.00  0.00            
ATOM    296 2HI1 POP     3      84.410  90.180  59.650  1.00  0.00            
ATOM    297  C1H POP     3      83.750  90.580  61.750  1.00  0.00            
ATOM    298 1HH1 POP     3      82.750  90.550  62.240  1.00  0.00            
ATOM    299 2HH1 POP     3      84.260  91.520  62.040  1.00  0.00            
ATOM    300  CZ2 POP     3      84.590  89.340  61.990  1.00  0.00            
ATOM    301  HZ2 POP     3      84.850  88.700  61.130  1.00  0.00            
ATOM    302  CZ1 POP     3      85.200  89.140  63.180  1.00  0.00            
ATOM    303  HZ1 POP     3      85.820  88.250  63.390  1.00  0.00            
ATOM    304  C1G POP     3      84.860  90.000  64.450  1.00  0.00            
ATOM    305 1HG1 POP     3      83.790  90.000  64.720  1.00  0.00            
ATOM    306 2HG1 POP     3      85.160  91.040  64.160  1.00  0.00            
ATOM    307  C1F POP     3      85.710  89.630  65.720  1.00  0.00            
ATOM    308 1HF1 POP     3      85.670  90.460  66.450  1.00  0.00            
ATOM    309 2HF1 POP     3      86.790  89.720  65.470  1.00  0.00            
ATOM    310  C1E POP     3      85.480  88.200  66.280  1.00  0.00            
ATOM    311 1HE1 POP     3      85.440  87.490  65.420  1.00  0.00            
ATOM    312 2HE1 POP     3      84.520  88.250  66.830  1.00  0.00            
ATOM    313  C1D POP     3      86.610  87.710  67.180  1.00  0.00            
ATOM    314 1HD1 POP     3      87.420  87.330  66.520  1.00  0.00            
ATOM    315 2HD1 POP     3      86.240  86.900  67.840  1.00  0.00            
ATOM    316  C1C POP     3      87.150  88.900  68.110  1.00  0.00            
ATOM    317 1HC1 POP     3      86.280  89.550  68.320  1.00  0.00            
ATOM    318 2HC1 POP     3      87.930  89.520  67.610  1.00  0.00            
ATOM    319  C1B POP     3      87.550  88.320  69.450  1.00  0.00            
ATOM    320 1HB1 POP     3      88.510  87.810  69.190  1.00  0.00            
ATOM    321 2HB1 POP     3      86.810  87.570  69.800  1.00  0.00            
ATOM    322  C1A POP     3      87.820  89.470  70.480  1.00  0.00            
ATOM    323 1HA1 POP     3      88.630  90.070  70.020  1.00  0.00            
ATOM    324 2HA1 POP     3      87.930  88.950  71.450  1.00  0.00            
ATOM    325  C81 POP     3      86.690  90.420  70.710  1.00  0.00            
ATOM    326  O81 POP     3      85.530  90.110  70.740  1.00  0.00            
ATOM    327  O71 POP     3      87.190  91.620  70.830  1.00  0.00            
ATOM    328  C7  POP     3      86.230  92.600  71.330  1.00  0.00            
ATOM    329  C6  POP     3      85.950  92.330  72.840  1.00  0.00            
ATOM    330  O4P POP     3      87.090  92.370  73.590  1.00  0.00            
ATOM    331  P   POP     3      86.950  92.420  75.200  1.00  0.00            
ATOM    332  O2P POP     3      87.630  91.230  75.770  1.00  0.00            
ATOM    333  O3P POP     3      85.630  92.770  75.660  1.00  0.00            
ATOM    334  O1P POP     3      87.860  93.630  75.610  1.00  0.00            
ATOM    335  C5  POP     3      87.510  94.950  75.160  1.00  0.00            
ATOM    336  C4  POP     3      88.110  96.010  76.080  1.00  0.00            
ATOM    337  N   POP     3      87.390  96.250  77.400  1.00  0.00            
ATOM    338  C1  POP     3      88.220  97.180  78.220  1.00  0.00            
ATOM    339  H11 POP     3      89.200  96.790  78.450  1.00  0.00            
ATOM    340  H12 POP     3      88.490  98.040  77.630  1.00  0.00            
ATOM    341  H13 POP     3      87.820  97.380  79.200  1.00  0.00            
ATOM    342  C2  POP     3      87.370  94.960  78.160  1.00  0.00            
ATOM    343  H21 POP     3      86.670  95.030  78.970  1.00  0.00            
ATOM    344  H22 POP     3      87.110  94.160  77.480  1.00  0.00            
ATOM    345  H23 POP     3      88.410  94.860  78.450  1.00  0.00            
ATOM    346  C3  POP     3      86.010  96.650  77.150  1.00  0.00            
ATOM    347  H31 POP     3      85.730  97.440  76.470  1.00  0.00            
ATOM    348  H32 POP     3      85.400  95.800  76.890  1.00  0.00            
ATOM    349  H33 POP     3      85.610  97.100  78.040  1.00  0.00            
ATOM    350  H41 POP     3      89.090  95.610  76.320  1.00  0.00            
ATOM    351  H42 POP     3      88.150  96.960  75.580  1.00  0.00            
ATOM    352  H51 POP     3      86.430  95.140  74.970  1.00  0.00            
ATOM    353  H52 POP     3      87.980  95.180  74.180  1.00  0.00            
ATOM    354  H61 POP     3      85.420  91.360  72.960  1.00  0.00            
ATOM    355  H62 POP     3      85.260  93.150  73.150  1.00  0.00            
ATOM    356  H7  POP     3      85.280  92.580  70.740  1.00  0.00            
ATOM    357  C72 POP     3      86.790  94.040  71.000  1.00  0.00            
ATOM    358 1H72 POP     3      86.270  94.770  71.650  1.00  0.00            
ATOM    359 2H72 POP     3      87.890  94.050  71.200  1.00  0.00            
ATOM    360  O72 POP     3      86.540  94.400  69.580  1.00  0.00            
ATOM    361  C82 POP     3      86.750  95.670  69.290  1.00  0.00            
ATOM    362  O82 POP     3      87.020  96.550  70.050  1.00  0.00            
ATOM    363  C2A POP     3      86.500  96.020  67.880  1.00  0.00            
ATOM    364 1HA2 POP     3      87.360  95.690  67.250  1.00  0.00            
ATOM    365 2HA2 POP     3      85.700  95.410  67.410  1.00  0.00            
ATOM    366  C2B POP     3      86.160  97.490  67.670  1.00  0.00            
ATOM    367 1HB2 POP     3      85.220  97.680  68.220  1.00  0.00            
ATOM    368 2HB2 POP     3      86.910  98.210  68.050  1.00  0.00            
ATOM    369  C2C POP     3      85.940  97.940  66.200  1.00  0.00            
ATOM    370 1HC2 POP     3      86.860  97.720  65.620  1.00  0.00            
ATOM    371 2HC2 POP     3      85.160  97.310  65.730  1.00  0.00            
ATOM    372  C2D POP     3      85.820  99.460  66.150  1.00  0.00            
ATOM    373 1HD2 POP     3      84.760  99.790  66.270  1.00  0.00            
ATOM    374 2HD2 POP     3      86.460  99.940  66.920  1.00  0.00            
ATOM    375  C2E POP     3      86.290  99.930  64.760  1.00  0.00            
ATOM    376 1HE2 POP     3      87.390 100.010  64.850  1.00  0.00            
ATOM    377 2HE2 POP     3      86.100  99.120  64.020  1.00  0.00            
ATOM    378  C2F POP     3      85.730 101.270  64.420  1.00  0.00            
ATOM    379 1HF2 POP     3      84.620 101.250  64.420  1.00  0.00            
ATOM    380 2HF2 POP     3      85.960 101.890  65.310  1.00  0.00            
ATOM    381  C2G POP     3      86.230 101.890  63.130  1.00  0.00            
ATOM    382 1HG2 POP     3      87.090 101.320  62.720  1.00  0.00            
ATOM    383 2HG2 POP     3      85.530 101.740  62.280  1.00  0.00            
ATOM    384  C2H POP     3      86.530 103.360  63.160  1.00  0.00            
ATOM    385 1HH2 POP     3      85.730 103.900  63.710  1.00  0.00            
ATOM    386 2HH2 POP     3      87.380 103.620  63.830  1.00  0.00            
ATOM    387  C2I POP     3      86.690 103.890  61.720  1.00  0.00            
ATOM    388 1HI2 POP     3      87.520 103.350  61.230  1.00  0.00            
ATOM    389 2HI2 POP     3      85.740 103.580  61.250  1.00  0.00            
ATOM    390  C2J POP     3      87.010 105.400  61.780  1.00  0.00            
ATOM    391 1HJ2 POP     3      86.090 105.780  62.280  1.00  0.00            
ATOM    392 2HJ2 POP     3      87.940 105.480  62.380  1.00  0.00            
ATOM    393  C2K POP     3      87.220 106.020  60.470  1.00  0.00            
ATOM    394 1HK2 POP     3      88.000 105.390  59.980  1.00  0.00            
ATOM    395 2HK2 POP     3      86.320 105.820  59.860  1.00  0.00            
ATOM    396  C2L POP     3      87.640 107.430  60.370  1.00  0.00            
ATOM    397 1HL2 POP     3      88.660 107.610  60.770  1.00  0.00            
ATOM    398 2HL2 POP     3      87.810 107.580  59.280  1.00  0.00            
ATOM    399  C2M POP     3      86.600 108.470  60.800  1.00  0.00            
ATOM    400 1HM2 POP     3      85.650 108.280  60.260  1.00  0.00            
ATOM    401 2HM2 POP     3      86.420 108.310  61.890  1.00  0.00            
ATOM    402  C2N POP     3      86.820 109.950  60.460  1.00  0.00            
ATOM    403 1HN2 POP     3      87.650 110.310  61.100  1.00  0.00            
ATOM    404 2HN2 POP     3      87.240 110.070  59.440  1.00  0.00            
ATOM    405  C2T POP     3      85.540 110.770  60.640  1.00  0.00            
ATOM    406 1HT2 POP     3      84.660 110.200  60.280  1.00  0.00            
ATOM    407 2HT2 POP     3      85.500 110.910  61.740  1.00  0.00            
ATOM    408 3HT2 POP     3      85.630 111.780  60.180  1.00  0.00            
ATOM    409  C1T POP     4      18.690   0.870  53.250  1.00  0.00            
ATOM    410 1HT1 POP     4      18.370   1.940  53.250  1.00  0.00            
ATOM    411 2HT1 POP     4      18.690   0.560  54.320  1.00  0.00            
ATOM    412 3HT1 POP     4      19.770   0.920  53.000  1.00  0.00            
ATOM    413  C1N POP     4      18.040 137.680  52.310  1.00  0.00            
ATOM    414 1HN1 POP     4      18.120   0.250  51.260  1.00  0.00            
ATOM    415 2HN1 POP     4      16.940 137.600  52.420  1.00  0.00            
ATOM    416  C1M POP     4      18.720 136.320  52.450  1.00  0.00            
ATOM    417 1HM1 POP     4      17.870 135.600  52.460  1.00  0.00            
ATOM    418 2HM1 POP     4      19.110 136.400  53.480  1.00  0.00            
ATOM    419  C1L POP     4      19.850 135.880  51.470  1.00  0.00            
ATOM    420 1HL1 POP     4      20.530 136.760  51.520  1.00  0.00            
ATOM    421 2HL1 POP     4      19.450 135.870  50.430  1.00  0.00            
ATOM    422  C1K POP     4      20.700 134.650  51.900  1.00  0.00            
ATOM    423 1HK1 POP     4      19.950 133.890  52.200  1.00  0.00            
ATOM    424 2HK1 POP     4      21.300 134.780  52.830  1.00  0.00            
ATOM    425  C1J POP     4      21.640 134.150  50.650  1.00  0.00            
ATOM    426 1HJ1 POP     4      22.530 134.810  50.580  1.00  0.00            
ATOM    427 2HJ1 POP     4      21.070 134.280  49.710  1.00  0.00            
ATOM    428  C1I POP     4      22.100 132.720  50.720  1.00  0.00            
ATOM    429 1HI1 POP     4      21.260 132.020  50.930  1.00  0.00            
ATOM    430 2HI1 POP     4      22.850 132.720  51.540  1.00  0.00            
ATOM    431  C1H POP     4      22.880 132.230  49.450  1.00  0.00            
ATOM    432 1HH1 POP     4      22.030 132.000  48.760  1.00  0.00            
ATOM    433 2HH1 POP     4      23.320 131.250  49.720  1.00  0.00            
ATOM    434  CZ2 POP     4      24.000 133.050  48.920  1.00  0.00            
ATOM    435  HZ2 POP     4      24.760 133.120  49.720  1.00  0.00            
ATOM    436  CZ1 POP     4      24.350 133.380  47.660  1.00  0.00            
ATOM    437  HZ1 POP     4      25.200 134.060  47.510  1.00  0.00            
ATOM    438  C1G POP     4      23.580 132.960  46.380  1.00  0.00            
ATOM    439 1HG1 POP     4      22.770 133.710  46.210  1.00  0.00            
ATOM    440 2HG1 POP     4      22.970 132.050  46.570  1.00  0.00            
ATOM    441  C1F POP     4      24.390 132.790  45.070  1.00  0.00            
ATOM    442 1HF1 POP     4      25.220 132.110  45.350  1.00  0.00            
ATOM    443 2HF1 POP     4      24.810 133.780  44.790  1.00  0.00            
ATOM    444  C1E POP     4      23.530 132.100  44.000  1.00  0.00            
ATOM    445 1HE1 POP     4      22.580 132.670  43.860  1.00  0.00            
ATOM    446 2HE1 POP     4      23.260 131.100  44.390  1.00  0.00            
ATOM    447  C1D POP     4      24.230 131.980  42.680  1.00  0.00            
ATOM    448 1HD1 POP     4      25.290 131.650  42.710  1.00  0.00            
ATOM    449 2HD1 POP     4      24.330 133.010  42.250  1.00  0.00            
ATOM    450  C1C POP     4      23.430 131.140  41.830  1.00  0.00            
ATOM    451 1HC1 POP     4      22.350 131.400  41.860  1.00  0.00            
ATOM    452 2HC1 POP     4      23.490 130.130  42.280  1.00  0.00            
ATOM    453  C1B POP     4      24.030 131.140  40.430  1.00  0.00            
ATOM    454 1HB1 POP     4      25.110 130.910  40.410  1.00  0.00            
ATOM    455 2HB1 POP     4      23.940 132.140  39.950  1.00  0.00            
ATOM    456  C1A POP     4      23.390 130.040  39.540  1.00  0.00            
ATOM    457 1HA1 POP     4      22.960 129.190  40.120  1.00  0.00            
ATOM    458 2HA1 POP     4      24.200 129.650  38.880  1.00  0.00            
ATOM    459  C81 POP     4      22.310 130.710  38.660  1.00  0.00            
ATOM    460  O81 POP     4      22.530 131.700  37.930  1.00  0.00            
ATOM    461  O71 POP     4      21.170 130.200  38.920  1.00  0.00            
ATOM    462  C7  POP     4      20.020 130.900  38.380  1.00  0.00            
ATOM    463  C6  POP     4      19.530 129.910  37.220  1.00  0.00            
ATOM    464  O4P POP     4      20.640 129.580  36.370  1.00  0.00            
ATOM    465  P   POP     4      20.590 128.320  35.440  1.00  0.00            
ATOM    466  O2P POP     4      19.230 128.330  34.800  1.00  0.00            
ATOM    467  O3P POP     4      20.980 127.080  36.130  1.00  0.00            
ATOM    468  O1P POP     4      21.590 128.560  34.200  1.00  0.00            
ATOM    469  C5  POP     4      22.760 129.360  34.360  1.00  0.00            
ATOM    470  C4  POP     4      23.790 129.040  33.310  1.00  0.00            
ATOM    471  N   POP     4      24.600 127.800  33.480  1.00  0.00            
ATOM    472  C1  POP     4      25.590 127.890  34.570  1.00  0.00            
ATOM    473  H11 POP     4      24.940 128.020  35.420  1.00  0.00            
ATOM    474  H12 POP     4      26.200 127.000  34.620  1.00  0.00            
ATOM    475  H13 POP     4      26.190 128.790  34.450  1.00  0.00            
ATOM    476  C2  POP     4      25.360 127.530  32.280  1.00  0.00            
ATOM    477  H21 POP     4      25.860 126.580  32.350  1.00  0.00            
ATOM    478  H22 POP     4      24.740 127.510  31.390  1.00  0.00            
ATOM    479  H23 POP     4      26.110 128.300  32.160  1.00  0.00            
ATOM    480  C3  POP     4      23.780 126.580  33.680  1.00  0.00            
ATOM    481  H31 POP     4      22.910 126.810  34.290  1.00  0.00            
ATOM    482  H32 POP     4      23.460 126.140  32.750  1.00  0.00            
ATOM    483  H33 POP     4      24.380 125.790  34.110  1.00  0.00            
ATOM    484  H41 POP     4      23.310 129.020  32.340  1.00  0.00            
ATOM    485  H42 POP     4      24.450 129.880  33.190  1.00  0.00            
ATOM    486  H51 POP     4      23.170 129.300  35.390  1.00  0.00            
ATOM    487  H52 POP     4      22.530 130.400  34.070  1.00  0.00            
ATOM    488  H61 POP     4      18.690 130.360  36.650  1.00  0.00            
ATOM    489  H62 POP     4      19.250 128.970  37.730  1.00  0.00            
ATOM    490  H7  POP     4      20.210 131.920  37.980  1.00  0.00            
ATOM    491  C72 POP     4      18.950 130.980  39.580  1.00  0.00            
ATOM    492 1H72 POP     4      18.000 131.380  39.170  1.00  0.00            
ATOM    493 2H72 POP     4      18.750 129.930  39.900  1.00  0.00            
ATOM    494  O72 POP     4      19.390 131.840  40.650  1.00  0.00            
ATOM    495  C82 POP     4      19.670 133.120  40.410  1.00  0.00            
ATOM    496  O82 POP     4      19.220 133.710  39.470  1.00  0.00            
ATOM    497  C2A POP     4      20.400 133.740  41.590  1.00  0.00            
ATOM    498 1HA2 POP     4      19.960 133.420  42.560  1.00  0.00            
ATOM    499 2HA2 POP     4      21.400 133.270  41.460  1.00  0.00            
ATOM    500  C2B POP     4      20.610 135.300  41.520  1.00  0.00            
ATOM    501 1HB2 POP     4      20.970 135.550  40.500  1.00  0.00            
ATOM    502 2HB2 POP     4      19.590 135.740  41.530  1.00  0.00            
ATOM    503  C2C POP     4      21.470 135.920  42.650  1.00  0.00            
ATOM    504 1HC2 POP     4      22.480 135.460  42.580  1.00  0.00            
ATOM    505 2HC2 POP     4      21.440 137.010  42.440  1.00  0.00            
ATOM    506  C2D POP     4      20.970 135.550  44.060  1.00  0.00            
ATOM    507 1HD2 POP     4      19.890 135.800  44.090  1.00  0.00            
ATOM    508 2HD2 POP     4      21.060 134.540  44.510  1.00  0.00            
ATOM    509  C2E POP     4      21.630 136.680  44.920  1.00  0.00            
ATOM    510 1HE2 POP     4      22.700 136.430  44.820  1.00  0.00            
ATOM    511 2HE2 POP     4      21.420 137.680  44.480  1.00  0.00            
ATOM    512  C2F POP     4      21.280 136.580  46.420  1.00  0.00            
ATOM    513 1HF2 POP     4      20.170 136.600  46.420  1.00  0.00            
ATOM    514 2HF2 POP     4      21.600 135.650  46.930  1.00  0.00            
ATOM    515  C2G POP     4      21.950 137.770  47.220  1.00  0.00            
ATOM    516 1HG2 POP     4      22.870   0.200  46.630  1.00  0.00            
ATOM    517 2HG2 POP     4      21.320   0.910  47.190  1.00  0.00            
ATOM    518  C2H POP     4      22.170 137.360  48.690  1.00  0.00            
ATOM    519 1HH2 POP     4      21.210 137.250  49.220  1.00  0.00            
ATOM    520 2HH2 POP     4      22.600 136.340  48.670  1.00  0.00            
ATOM    521  C2I POP     4      23.150   0.450  49.510  1.00  0.00            
ATOM    522 1HI2 POP     4      24.040   0.610  48.860  1.00  0.00            
ATOM    523 2HI2 POP     4      22.870   1.520  49.620  1.00  0.00            
ATOM    524  C2J POP     4      23.690 137.440  50.760  1.00  0.00            
ATOM    525 1HJ2 POP     4      22.760 137.150  51.290  1.00  0.00            
ATOM    526 2HJ2 POP     4      24.310 136.590  50.400  1.00  0.00            
ATOM    527  C2K POP     4      24.630   0.590  51.680  1.00  0.00            
ATOM    528 1HK2 POP     4      25.250 137.700  52.310  1.00  0.00            
ATOM    529 2HK2 POP     4      25.260   1.150  50.960  1.00  0.00            
ATOM    530  C2L POP     4      23.730   1.570  52.450  1.00  0.00            
ATOM    531 1HL2 POP     4      24.370   2.380  52.860  1.00  0.00            
ATOM    532 2HL2 POP     4      22.990   2.040  51.760  1.00  0.00            
ATOM    533  C2M POP     4      23.140   0.920  53.720  1.00  0.00            
ATOM    534 1HM2 POP     4      22.630 137.740  53.440  1.00  0.00            
ATOM    535 2HM2 POP     4      24.010   0.640  54.350  1.00  0.00            
ATOM    536  C2N POP     4      22.130   1.720  54.430  1.00  0.00            
ATOM    537 1HN2 POP     4      21.370   2.160  53.760  1.00  0.00            
ATOM    538 2HN2 POP     4      21.530   1.070  55.100  1.00  0.00            
ATOM    539  C2T POP     4      22.650   2.900  55.330  1.00  0.00            
ATOM    540 1HT2 POP     4      23.470   2.490  55.960  1.00  0.00            
ATOM    541 2HT2 POP     4      23.150   3.650  54.680  1.00  0.00            
ATOM    542 3HT2 POP     4      21.900   3.440  55.940  1.00  0.00            
ATOM    543  C1T POP     5      42.260  99.100  57.470  1.00  0.00            
ATOM    544 1HT1 POP     5      43.310  99.010  57.810  1.00  0.00            
ATOM    545 2HT1 POP     5      42.110  99.710  56.550  1.00  0.00            
ATOM    546 3HT1 POP     5      41.620  99.480  58.290  1.00  0.00            
ATOM    547  C1N POP     5      41.790  97.680  57.090  1.00  0.00            
ATOM    548 1HN1 POP     5      41.700  97.010  57.970  1.00  0.00            
ATOM    549 2HN1 POP     5      42.650  97.290  56.500  1.00  0.00            
ATOM    550  C1M POP     5      40.450  97.520  56.330  1.00  0.00            
ATOM    551 1HM1 POP     5      40.510  98.170  55.430  1.00  0.00            
ATOM    552 2HM1 POP     5      39.590  97.970  56.870  1.00  0.00            
ATOM    553  C1L POP     5      40.100  96.060  55.830  1.00  0.00            
ATOM    554 1HL1 POP     5      40.840  95.670  55.100  1.00  0.00            
ATOM    555 2HL1 POP     5      39.140  96.160  55.290  1.00  0.00            
ATOM    556  C1K POP     5      39.880  95.090  56.920  1.00  0.00            
ATOM    557 1HK1 POP     5      40.770  94.970  57.570  1.00  0.00            
ATOM    558 2HK1 POP     5      39.550  94.090  56.540  1.00  0.00            
ATOM    559  C1J POP     5      38.810  95.600  57.930  1.00  0.00            
ATOM    560 1HJ1 POP     5      37.960  96.110  57.420  1.00  0.00            
ATOM    561 2HJ1 POP     5      39.350  96.330  58.560  1.00  0.00            
ATOM    562  C1I POP     5      38.200  94.490  58.810  1.00  0.00            
ATOM    563 1HI1 POP     5      39.010  93.900  59.280  1.00  0.00            
ATOM    564 2HI1 POP     5      37.590  93.740  58.260  1.00  0.00            
ATOM    565  C1H POP     5      37.190  95.060  59.860  1.00  0.00            
ATOM    566 1HH1 POP     5      36.600  94.180  60.210  1.00  0.00            
ATOM    567 2HH1 POP     5      36.510  95.710  59.270  1.00  0.00            
ATOM    568  CZ2 POP     5      37.740  95.830  61.020  1.00  0.00            
ATOM    569  HZ2 POP     5      38.270  96.750  60.750  1.00  0.00            
ATOM    570  CZ1 POP     5      37.860  95.430  62.290  1.00  0.00            
ATOM    571  HZ1 POP     5      38.190  96.200  63.010  1.00  0.00            
ATOM    572  C1G POP     5      37.590  94.090  62.960  1.00  0.00            
ATOM    573 1HG1 POP     5      37.310  93.320  62.210  1.00  0.00            
ATOM    574 2HG1 POP     5      36.730  94.260  63.640  1.00  0.00            
ATOM    575  C1F POP     5      38.670  93.540  63.880  1.00  0.00            
ATOM    576 1HF1 POP     5      39.450  93.130  63.200  1.00  0.00            
ATOM    577 2HF1 POP     5      38.280  92.660  64.440  1.00  0.00            
ATOM    578  C1E POP     5      39.430  94.590  64.820  1.00  0.00            
ATOM    579 1HE1 POP     5      38.680  95.220  65.340  1.00  0.00            
ATOM    580 2HE1 POP     5      39.960  95.250  64.100  1.00  0.00            
ATOM    581  C1D POP     5      40.360  94.030  65.840  1.00  0.00            
ATOM    582 1HD1 POP     5      41.160  93.380  65.420  1.00  0.00            
ATOM    583 2HD1 POP     5      39.680  93.410  66.460  1.00  0.00            
ATOM    584  C1C POP     5      41.060  95.200  66.630  1.00  0.00            
ATOM    585 1HC1 POP     5      40.300  95.990  66.830  1.00  0.00            
ATOM    586 2HC1 POP     5      41.920  95.680  66.120  1.00  0.00            
ATOM    587  C1B POP     5      41.680  94.840  67.970  1.00  0.00            
ATOM    588 1HB1 POP     5      42.500  95.530  68.280  1.00  0.00            
ATOM    589 2HB1 POP     5      42.110  93.830  67.820  1.00  0.00            
ATOM    590  C1A POP     5      40.630  94.900  69.110  1.00  0.00            
ATOM    591 1HA1 POP     5      41.090  94.380  69.980  1.00  0.00            
ATOM    592 2HA1 POP     5      39.650  94.440  68.830  1.00  0.00            
ATOM    593  C81 POP     5      40.350  96.280  69.710  1.00  0.00            
ATOM    594  O81 POP     5      39.250  96.780  69.710  1.00  0.00            
ATOM    595  O71 POP     5      41.430  96.780  70.300  1.00  0.00            
ATOM    596  C7  POP     5      41.230  97.940  71.020  1.00  0.00            
ATOM    597  C6  POP     5      40.400  97.610  72.280  1.00  0.00            
ATOM    598  O4P POP     5      41.050  96.800  73.240  1.00  0.00            
ATOM    599  P   POP     5      40.740  96.840  74.770  1.00  0.00            
ATOM    600  O2P POP     5      41.930  97.470  75.420  1.00  0.00            
ATOM    601  O3P POP     5      40.330  95.530  75.210  1.00  0.00            
ATOM    602  O1P POP     5      39.590  97.870  75.050  1.00  0.00            
ATOM    603  C5  POP     5      38.240  97.830  74.730  1.00  0.00            
ATOM    604  C4  POP     5      37.490  96.920  75.790  1.00  0.00            
ATOM    605  N   POP     5      37.160  97.400  77.150  1.00  0.00            
ATOM    606  C1  POP     5      36.140  98.520  76.900  1.00  0.00            
ATOM    607  H11 POP     5      35.190  98.100  76.610  1.00  0.00            
ATOM    608  H12 POP     5      35.990  99.190  77.730  1.00  0.00            
ATOM    609  H13 POP     5      36.420  99.150  76.070  1.00  0.00            
ATOM    610  C2  POP     5      38.310  97.980  77.890  1.00  0.00            
ATOM    611  H21 POP     5      39.160  97.310  77.890  1.00  0.00            
ATOM    612  H22 POP     5      38.680  98.910  77.490  1.00  0.00            
ATOM    613  H23 POP     5      38.010  98.090  78.920  1.00  0.00            
ATOM    614  C3  POP     5      36.610  96.270  78.000  1.00  0.00            
ATOM    615  H31 POP     5      37.260  95.400  77.970  1.00  0.00            
ATOM    616  H32 POP     5      36.450  96.730  78.960  1.00  0.00            
ATOM    617  H33 POP     5      35.670  95.850  77.680  1.00  0.00            
ATOM    618  H41 POP     5      36.550  96.540  75.420  1.00  0.00            
ATOM    619  H42 POP     5      38.160  96.120  76.050  1.00  0.00            
ATOM    620  H51 POP     5      38.130  97.460  73.680  1.00  0.00            
ATOM    621  H52 POP     5      37.710  98.800  74.630  1.00  0.00            
ATOM    622  H61 POP     5      39.400  97.220  72.020  1.00  0.00            
ATOM    623  H62 POP     5      40.210  98.620  72.710  1.00  0.00            
ATOM    624  H7  POP     5      40.610  98.610  70.380  1.00  0.00            
ATOM    625  C72 POP     5      42.500  98.700  71.330  1.00  0.00            
ATOM    626 1H72 POP     5      42.300  99.250  72.270  1.00  0.00            
ATOM    627 2H72 POP     5      43.260  97.960  71.690  1.00  0.00            
ATOM    628  O72 POP     5      42.890  99.600  70.230  1.00  0.00            
ATOM    629  C82 POP     5      44.140  99.730  70.000  1.00  0.00            
ATOM    630  O82 POP     5      45.040  99.190  70.660  1.00  0.00            
ATOM    631  C2A POP     5      44.320 100.700  68.890  1.00  0.00            
ATOM    632 1HA2 POP     5      43.620 101.550  68.970  1.00  0.00            
ATOM    633 2HA2 POP     5      45.340 101.150  68.900  1.00  0.00            
ATOM    634  C2B POP     5      44.000  99.970  67.540  1.00  0.00            
ATOM    635 1HB2 POP     5      44.730  99.140  67.420  1.00  0.00            
ATOM    636 2HB2 POP     5      42.970  99.560  67.600  1.00  0.00            
ATOM    637  C2C POP     5      44.090 100.890  66.320  1.00  0.00            
ATOM    638 1HC2 POP     5      43.280 101.650  66.380  1.00  0.00            
ATOM    639 2HC2 POP     5      45.070 101.420  66.410  1.00  0.00            
ATOM    640  C2D POP     5      43.790 100.210  65.000  1.00  0.00            
ATOM    641 1HD2 POP     5      44.520  99.400  64.800  1.00  0.00            
ATOM    642 2HD2 POP     5      42.840  99.650  65.140  1.00  0.00            
ATOM    643  C2E POP     5      43.690 101.090  63.760  1.00  0.00            
ATOM    644 1HE2 POP     5      42.950 101.820  64.150  1.00  0.00            
ATOM    645 2HE2 POP     5      44.700 101.510  63.590  1.00  0.00            
ATOM    646  C2F POP     5      43.370 100.340  62.500  1.00  0.00            
ATOM    647 1HF2 POP     5      44.210  99.660  62.270  1.00  0.00            
ATOM    648 2HF2 POP     5      42.480  99.720  62.730  1.00  0.00            
ATOM    649  C2G POP     5      42.870 101.100  61.250  1.00  0.00            
ATOM    650 1HG2 POP     5      42.420 100.430  60.490  1.00  0.00            
ATOM    651 2HG2 POP     5      41.950 101.630  61.570  1.00  0.00            
ATOM    652  C2H POP     5      43.830 102.080  60.670  1.00  0.00            
ATOM    653 1HH2 POP     5      43.330 102.900  60.100  1.00  0.00            
ATOM    654 2HH2 POP     5      44.300 102.560  61.550  1.00  0.00            
ATOM    655  C2I POP     5      44.940 101.400  59.810  1.00  0.00            
ATOM    656 1HI2 POP     5      45.250 100.470  60.330  1.00  0.00            
ATOM    657 2HI2 POP     5      44.390 101.210  58.860  1.00  0.00            
ATOM    658  C2J POP     5      46.180 102.280  59.570  1.00  0.00            
ATOM    659 1HJ2 POP     5      45.680 103.170  59.120  1.00  0.00            
ATOM    660 2HJ2 POP     5      46.760 102.530  60.490  1.00  0.00            
ATOM    661  C2K POP     5      47.050 101.700  58.480  1.00  0.00            
ATOM    662 1HK2 POP     5      47.480 100.760  58.890  1.00  0.00            
ATOM    663 2HK2 POP     5      46.420 101.390  57.620  1.00  0.00            
ATOM    664  C2L POP     5      48.150 102.710  58.230  1.00  0.00            
ATOM    665 1HL2 POP     5      48.710 102.920  59.170  1.00  0.00            
ATOM    666 2HL2 POP     5      48.910 102.290  57.540  1.00  0.00            
ATOM    667  C2M POP     5      47.660 104.000  57.640  1.00  0.00            
ATOM    668 1HM2 POP     5      47.440 103.880  56.560  1.00  0.00            
ATOM    669 2HM2 POP     5      46.750 104.500  58.060  1.00  0.00            
ATOM    670  C2N POP     5      48.790 105.030  57.660  1.00  0.00            
ATOM    671 1HN2 POP     5      48.350 106.010  57.390  1.00  0.00            
ATOM    672 2HN2 POP     5      49.270 105.190  58.650  1.00  0.00            
ATOM    673  C2T POP     5      49.960 104.700  56.740  1.00  0.00            
ATOM    674 1HT2 POP     5      50.500 103.750  56.920  1.00  0.00            
ATOM    675 2HT2 POP     5      49.650 104.810  55.670  1.00  0.00            
ATOM    676 3HT2 POP     5      50.790 105.430  56.850  1.00  0.00            
ATOM    677  C1T POP     6      29.890 113.360  58.850  1.00  0.00            
ATOM    678 1HT1 POP     6      30.370 113.140  57.870  1.00  0.00            
ATOM    679 2HT1 POP     6      29.650 112.370  59.300  1.00  0.00            
ATOM    680 3HT1 POP     6      28.990 113.930  58.530  1.00  0.00            
ATOM    681  C1N POP     6      30.760 114.260  59.730  1.00  0.00            
ATOM    682 1HN1 POP     6      31.610 113.590  59.990  1.00  0.00            
ATOM    683 2HN1 POP     6      30.340 114.480  60.740  1.00  0.00            
ATOM    684  C1M POP     6      31.260 115.510  59.080  1.00  0.00            
ATOM    685 1HM1 POP     6      30.400 116.180  58.860  1.00  0.00            
ATOM    686 2HM1 POP     6      31.790 115.220  58.150  1.00  0.00            
ATOM    687  C1L POP     6      32.200 116.410  59.940  1.00  0.00            
ATOM    688 1HL1 POP     6      31.990 116.370  61.030  1.00  0.00            
ATOM    689 2HL1 POP     6      32.090 117.480  59.680  1.00  0.00            
ATOM    690  C1K POP     6      33.710 116.140  59.660  1.00  0.00            
ATOM    691 1HK1 POP     6      34.490 116.770  60.130  1.00  0.00            
ATOM    692 2HK1 POP     6      33.860 116.320  58.570  1.00  0.00            
ATOM    693  C1J POP     6      34.230 114.690  59.970  1.00  0.00            
ATOM    694 1HJ1 POP     6      35.300 114.640  59.690  1.00  0.00            
ATOM    695 2HJ1 POP     6      33.660 113.980  59.340  1.00  0.00            
ATOM    696  C1I POP     6      33.980 114.330  61.420  1.00  0.00            
ATOM    697 1HI1 POP     6      32.890 114.240  61.610  1.00  0.00            
ATOM    698 2HI1 POP     6      34.410 114.980  62.220  1.00  0.00            
ATOM    699  C1H POP     6      34.460 112.870  61.650  1.00  0.00            
ATOM    700 1HH1 POP     6      33.860 112.260  60.960  1.00  0.00            
ATOM    701 2HH1 POP     6      34.100 112.640  62.680  1.00  0.00            
ATOM    702  CZ2 POP     6      35.870 112.410  61.510  1.00  0.00            
ATOM    703  HZ2 POP     6      36.290 112.550  60.500  1.00  0.00            
ATOM    704  CZ1 POP     6      36.640 112.000  62.530  1.00  0.00            
ATOM    705  HZ1 POP     6      37.600 111.540  62.220  1.00  0.00            
ATOM    706  C1G POP     6      36.290 111.730  63.960  1.00  0.00            
ATOM    707 1HG1 POP     6      37.060 111.040  64.380  1.00  0.00            
ATOM    708 2HG1 POP     6      35.360 111.120  63.970  1.00  0.00            
ATOM    709  C1F POP     6      36.310 112.980  64.830  1.00  0.00            
ATOM    710 1HF1 POP     6      35.470 113.680  64.640  1.00  0.00            
ATOM    711 2HF1 POP     6      37.230 113.580  64.670  1.00  0.00            
ATOM    712  C1E POP     6      36.350 112.650  66.380  1.00  0.00            
ATOM    713 1HE1 POP     6      36.730 113.590  66.840  1.00  0.00            
ATOM    714 2HE1 POP     6      37.100 111.830  66.430  1.00  0.00            
ATOM    715  C1D POP     6      34.940 112.340  66.890  1.00  0.00            
ATOM    716 1HD1 POP     6      34.350 111.550  66.380  1.00  0.00            
ATOM    717 2HD1 POP     6      34.160 113.130  66.810  1.00  0.00            
ATOM    718  C1C POP     6      35.110 111.820  68.310  1.00  0.00            
ATOM    719 1HC1 POP     6      35.960 111.110  68.330  1.00  0.00            
ATOM    720 2HC1 POP     6      34.190 111.240  68.570  1.00  0.00            
ATOM    721  C1B POP     6      35.280 112.900  69.430  1.00  0.00            
ATOM    722 1HB1 POP     6      36.340 113.230  69.420  1.00  0.00            
ATOM    723 2HB1 POP     6      35.110 112.350  70.390  1.00  0.00            
ATOM    724  C1A POP     6      34.390 114.210  69.360  1.00  0.00            
ATOM    725 1HA1 POP     6      34.690 114.790  68.460  1.00  0.00            
ATOM    726 2HA1 POP     6      34.580 114.780  70.290  1.00  0.00            
ATOM    727  C81 POP     6      32.870 113.910  69.330  1.00  0.00            
ATOM    728  O81 POP     6      32.250 112.890  69.060  1.00  0.00            
ATOM    729  O71 POP     6      32.340 115.060  69.650  1.00  0.00            
ATOM    730  C7  POP     6      30.870 114.970  69.760  1.00  0.00            
ATOM    731  C6  POP     6      30.360 114.650  71.210  1.00  0.00            
ATOM    732  O4P POP     6      31.200 115.290  72.210  1.00  0.00            
ATOM    733  P   POP     6      31.370 114.540  73.650  1.00  0.00            
ATOM    734  O2P POP     6      30.300 113.510  73.830  1.00  0.00            
ATOM    735  O3P POP     6      31.480 115.640  74.620  1.00  0.00            
ATOM    736  O1P POP     6      32.790 113.850  73.620  1.00  0.00            
ATOM    737  C5  POP     6      33.020 112.580  72.910  1.00  0.00            
ATOM    738  C4  POP     6      34.010 111.650  73.630  1.00  0.00            
ATOM    739  N   POP     6      33.680 111.110  75.040  1.00  0.00            
ATOM    740  C1  POP     6      33.440 112.250  76.020  1.00  0.00            
ATOM    741  H11 POP     6      33.170 111.920  77.010  1.00  0.00            
ATOM    742  H12 POP     6      34.340 112.820  76.180  1.00  0.00            
ATOM    743  H13 POP     6      32.610 112.760  75.550  1.00  0.00            
ATOM    744  C2  POP     6      34.730 110.270  75.660  1.00  0.00            
ATOM    745  H21 POP     6      34.410 109.700  76.520  1.00  0.00            
ATOM    746  H22 POP     6      35.140 109.630  74.890  1.00  0.00            
ATOM    747  H23 POP     6      35.520 110.880  76.080  1.00  0.00            
ATOM    748  C3  POP     6      32.430 110.220  75.000  1.00  0.00            
ATOM    749  H31 POP     6      32.230 109.670  75.910  1.00  0.00            
ATOM    750  H32 POP     6      31.610 110.850  74.690  1.00  0.00            
ATOM    751  H33 POP     6      32.610 109.460  74.250  1.00  0.00            
ATOM    752  H41 POP     6      34.270 110.890  72.910  1.00  0.00            
ATOM    753  H42 POP     6      34.930 112.210  73.760  1.00  0.00            
ATOM    754  H51 POP     6      33.260 112.800  71.850  1.00  0.00            
ATOM    755  H52 POP     6      32.060 112.030  72.800  1.00  0.00            
ATOM    756  H61 POP     6      30.490 113.550  71.280  1.00  0.00            
ATOM    757  H62 POP     6      29.260 114.820  71.250  1.00  0.00            
ATOM    758  H7  POP     6      30.390 114.290  69.020  1.00  0.00            
ATOM    759  C72 POP     6      30.390 116.400  69.470  1.00  0.00            
ATOM    760 1H72 POP     6      30.850 116.990  70.290  1.00  0.00            
ATOM    761 2H72 POP     6      30.880 116.800  68.560  1.00  0.00            
ATOM    762  O72 POP     6      28.920 116.440  69.510  1.00  0.00            
ATOM    763  C82 POP     6      28.510 117.650  69.110  1.00  0.00            
ATOM    764  O82 POP     6      29.230 118.620  68.940  1.00  0.00            
ATOM    765  C2A POP     6      27.050 117.590  68.860  1.00  0.00            
ATOM    766 1HA2 POP     6      26.520 117.000  69.630  1.00  0.00            
ATOM    767 2HA2 POP     6      26.730 118.650  69.010  1.00  0.00            
ATOM    768  C2B POP     6      26.670 116.980  67.520  1.00  0.00            
ATOM    769 1HB2 POP     6      27.340 116.140  67.290  1.00  0.00            
ATOM    770 2HB2 POP     6      25.680 116.470  67.510  1.00  0.00            
ATOM    771  C2C POP     6      26.560 118.090  66.430  1.00  0.00            
ATOM    772 1HC2 POP     6      25.560 118.570  66.580  1.00  0.00            
ATOM    773 2HC2 POP     6      27.390 118.820  66.490  1.00  0.00            
ATOM    774  C2D POP     6      26.600 117.510  65.000  1.00  0.00            
ATOM    775 1HD2 POP     6      27.650 117.170  64.840  1.00  0.00            
ATOM    776 2HD2 POP     6      25.870 116.670  65.050  1.00  0.00            
ATOM    777  C2E POP     6      26.100 118.520  63.910  1.00  0.00            
ATOM    778 1HE2 POP     6      25.200 119.010  64.340  1.00  0.00            
ATOM    779 2HE2 POP     6      26.910 119.280  63.780  1.00  0.00            
ATOM    780  C2F POP     6      25.930 117.870  62.520  1.00  0.00            
ATOM    781 1HF2 POP     6      26.500 116.920  62.550  1.00  0.00            
ATOM    782 2HF2 POP     6      24.840 117.660  62.410  1.00  0.00            
ATOM    783  C2G POP     6      26.310 118.720  61.270  1.00  0.00            
ATOM    784 1HG2 POP     6      25.610 119.580  61.250  1.00  0.00            
ATOM    785 2HG2 POP     6      27.300 119.200  61.470  1.00  0.00            
ATOM    786  C2H POP     6      26.090 118.040  59.880  1.00  0.00            
ATOM    787 1HH2 POP     6      25.070 117.600  59.920  1.00  0.00            
ATOM    788 2HH2 POP     6      25.990 118.870  59.150  1.00  0.00            
ATOM    789  C2I POP     6      27.130 117.060  59.500  1.00  0.00            
ATOM    790 1HI2 POP     6      28.180 117.360  59.730  1.00  0.00            
ATOM    791 2HI2 POP     6      27.160 116.200  60.200  1.00  0.00            
ATOM    792  C2J POP     6      27.000 116.350  58.160  1.00  0.00            
ATOM    793 1HJ2 POP     6      27.690 115.490  58.070  1.00  0.00            
ATOM    794 2HJ2 POP     6      26.000 115.860  58.240  1.00  0.00            
ATOM    795  C2K POP     6      27.290 117.320  56.950  1.00  0.00            
ATOM    796 1HK2 POP     6      26.650 118.230  56.990  1.00  0.00            
ATOM    797 2HK2 POP     6      28.330 117.710  57.010  1.00  0.00            
ATOM    798  C2L POP     6      27.040 116.580  55.590  1.00  0.00            
ATOM    799 1HL2 POP     6      27.640 115.650  55.700  1.00  0.00            
ATOM    800 2HL2 POP     6      25.960 116.330  55.580  1.00  0.00            
ATOM    801  C2M POP     6      27.230 117.430  54.250  1.00  0.00            
ATOM    802 1HM2 POP     6      26.610 117.020  53.420  1.00  0.00            
ATOM    803 2HM2 POP     6      26.800 118.380  54.620  1.00  0.00            
ATOM    804  C2N POP     6      28.680 117.620  53.770  1.00  0.00            
ATOM    805 1HN2 POP     6      28.790 118.380  52.970  1.00  0.00            
ATOM    806 2HN2 POP     6      29.220 118.040  54.640  1.00  0.00            
ATOM    807  C2T POP     6      29.310 116.270  53.420  1.00  0.00            
ATOM    808 1HT2 POP     6      29.100 115.450  54.150  1.00  0.00            
ATOM    809 2HT2 POP     6      29.140 116.080  52.340  1.00  0.00            
ATOM    810 3HT2 POP     6      30.420 116.330  53.400  1.00  0.00            
ATOM    811  C1T POP     7      48.250 107.060  52.760  1.00  0.00            
ATOM    812 1HT1 POP     7      47.480 107.620  52.180  1.00  0.00            
ATOM    813 2HT1 POP     7      48.610 106.220  52.130  1.00  0.00            
ATOM    814 3HT1 POP     7      47.810 106.660  53.700  1.00  0.00            
ATOM    815  C1N POP     7      49.350 108.040  53.160  1.00  0.00            
ATOM    816 1HN1 POP     7      48.950 108.950  53.670  1.00  0.00            
ATOM    817 2HN1 POP     7      49.710 108.440  52.190  1.00  0.00            
ATOM    818  C1M POP     7      50.400 107.310  53.940  1.00  0.00            
ATOM    819 1HM1 POP     7      50.570 106.290  53.530  1.00  0.00            
ATOM    820 2HM1 POP     7      50.010 107.140  54.970  1.00  0.00            
ATOM    821  C1L POP     7      51.640 108.060  53.990  1.00  0.00            
ATOM    822 1HL1 POP     7      51.400 109.100  54.300  1.00  0.00            
ATOM    823 2HL1 POP     7      52.270 108.140  53.080  1.00  0.00            
ATOM    824  C1K POP     7      52.690 107.810  55.140  1.00  0.00            
ATOM    825 1HK1 POP     7      53.590 108.450  55.070  1.00  0.00            
ATOM    826 2HK1 POP     7      53.020 106.750  55.150  1.00  0.00            
ATOM    827  C1J POP     7      52.120 108.120  56.500  1.00  0.00            
ATOM    828 1HJ1 POP     7      51.160 107.580  56.600  1.00  0.00            
ATOM    829 2HJ1 POP     7      51.790 109.180  56.500  1.00  0.00            
ATOM    830  C1I POP     7      53.110 107.880  57.730  1.00  0.00            
ATOM    831 1HI1 POP     7      53.780 108.770  57.800  1.00  0.00            
ATOM    832 2HI1 POP     7      53.730 106.970  57.600  1.00  0.00            
ATOM    833  C1H POP     7      52.280 107.800  58.990  1.00  0.00            
ATOM    834 1HH1 POP     7      52.920 107.540  59.860  1.00  0.00            
ATOM    835 2HH1 POP     7      51.580 106.930  59.000  1.00  0.00            
ATOM    836  CZ2 POP     7      51.530 109.100  59.070  1.00  0.00            
ATOM    837  HZ2 POP     7      50.580 109.050  58.520  1.00  0.00            
ATOM    838  CZ1 POP     7      51.750 110.100  59.910  1.00  0.00            
ATOM    839  HZ1 POP     7      51.080 110.960  59.790  1.00  0.00            
ATOM    840  C1G POP     7      52.890 110.290  60.870  1.00  0.00            
ATOM    841 1HG1 POP     7      53.370 111.250  60.560  1.00  0.00            
ATOM    842 2HG1 POP     7      53.640 109.470  60.890  1.00  0.00            
ATOM    843  C1F POP     7      52.310 110.610  62.260  1.00  0.00            
ATOM    844 1HF1 POP     7      51.710 109.760  62.640  1.00  0.00            
ATOM    845 2HF1 POP     7      51.640 111.490  62.270  1.00  0.00            
ATOM    846  C1E POP     7      53.350 110.900  63.340  1.00  0.00            
ATOM    847 1HE1 POP     7      53.650 111.970  63.320  1.00  0.00            
ATOM    848 2HE1 POP     7      54.220 110.230  63.130  1.00  0.00            
ATOM    849  C1D POP     7      53.030 110.520  64.740  1.00  0.00            
ATOM    850 1HD1 POP     7      53.930 110.640  65.370  1.00  0.00            
ATOM    851 2HD1 POP     7      52.740 109.440  64.720  1.00  0.00            
ATOM    852  C1C POP     7      51.780 111.270  65.210  1.00  0.00            
ATOM    853 1HC1 POP     7      50.990 111.430  64.450  1.00  0.00            
ATOM    854 2HC1 POP     7      52.170 112.260  65.540  1.00  0.00            
ATOM    855  C1B POP     7      51.290 110.550  66.530  1.00  0.00            
ATOM    856 1HB1 POP     7      51.210 109.470  66.300  1.00  0.00            
ATOM    857 2HB1 POP     7      50.290 110.930  66.830  1.00  0.00            
ATOM    858  C1A POP     7      52.310 110.590  67.680  1.00  0.00            
ATOM    859 1HA1 POP     7      53.300 110.210  67.350  1.00  0.00            
ATOM    860 2HA1 POP     7      52.090 109.890  68.510  1.00  0.00            
ATOM    861  C81 POP     7      52.460 111.930  68.410  1.00  0.00            
ATOM    862  O81 POP     7      51.530 112.610  68.870  1.00  0.00            
ATOM    863  O71 POP     7      53.760 112.230  68.490  1.00  0.00            
ATOM    864  C7  POP     7      54.160 113.190  69.540  1.00  0.00            
ATOM    865  C6  POP     7      53.780 112.780  71.010  1.00  0.00            
ATOM    866  O4P POP     7      54.050 111.420  71.230  1.00  0.00            
ATOM    867  P   POP     7      54.190 110.690  72.660  1.00  0.00            
ATOM    868  O2P POP     7      55.270 111.270  73.510  1.00  0.00            
ATOM    869  O3P POP     7      54.130 109.250  72.490  1.00  0.00            
ATOM    870  O1P POP     7      52.890 111.120  73.360  1.00  0.00            
ATOM    871  C5  POP     7      51.620 110.820  72.860  1.00  0.00            
ATOM    872  C4  POP     7      51.010 109.450  73.260  1.00  0.00            
ATOM    873  N   POP     7      50.590 109.330  74.740  1.00  0.00            
ATOM    874  C1  POP     7      49.620 110.430  74.970  1.00  0.00            
ATOM    875  H11 POP     7      50.090 111.400  74.970  1.00  0.00            
ATOM    876  H12 POP     7      48.820 110.240  74.270  1.00  0.00            
ATOM    877  H13 POP     7      49.240 110.340  75.980  1.00  0.00            
ATOM    878  C2  POP     7      51.750 109.370  75.570  1.00  0.00            
ATOM    879  H21 POP     7      52.470 108.650  75.200  1.00  0.00            
ATOM    880  H22 POP     7      52.240 110.320  75.470  1.00  0.00            
ATOM    881  H23 POP     7      51.580 109.270  76.630  1.00  0.00            
ATOM    882  C3  POP     7      49.880 107.950  74.960  1.00  0.00            
ATOM    883  H31 POP     7      49.680 107.770  76.010  1.00  0.00            
ATOM    884  H32 POP     7      49.010 107.770  74.340  1.00  0.00            
ATOM    885  H33 POP     7      50.590 107.200  74.630  1.00  0.00            
ATOM    886  H41 POP     7      50.170 109.170  72.640  1.00  0.00            
ATOM    887  H42 POP     7      51.770 108.730  73.020  1.00  0.00            
ATOM    888  H51 POP     7      51.730 110.700  71.760  1.00  0.00            
ATOM    889  H52 POP     7      50.890 111.610  73.120  1.00  0.00            
ATOM    890  H61 POP     7      52.680 112.980  70.990  1.00  0.00            
ATOM    891  H62 POP     7      54.290 113.410  71.760  1.00  0.00            
ATOM    892  H7  POP     7      53.630 114.150  69.360  1.00  0.00            
ATOM    893  C72 POP     7      55.770 113.320  69.370  1.00  0.00            
ATOM    894 1H72 POP     7      56.220 113.830  70.250  1.00  0.00            
ATOM    895 2H72 POP     7      56.180 112.290  69.440  1.00  0.00            
ATOM    896  O72 POP     7      56.120 113.990  68.160  1.00  0.00            
ATOM    897  C82 POP     7      55.960 115.220  68.250  1.00  0.00            
ATOM    898  O82 POP     7      55.580 115.840  69.220  1.00  0.00            
ATOM    899  C2A POP     7      56.290 115.980  66.970  1.00  0.00            
ATOM    900 1HA2 POP     7      56.250 115.270  66.120  1.00  0.00            
ATOM    901 2HA2 POP     7      55.410 116.660  66.900  1.00  0.00            
ATOM    902  C2B POP     7      57.470 116.940  67.190  1.00  0.00            
ATOM    903 1HB2 POP     7      57.270 117.670  68.000  1.00  0.00            
ATOM    904 2HB2 POP     7      58.270 116.240  67.510  1.00  0.00            
ATOM    905  C2C POP     7      57.990 117.540  65.920  1.00  0.00            
ATOM    906 1HC2 POP     7      58.110 116.840  65.060  1.00  0.00            
ATOM    907 2HC2 POP     7      57.240 118.280  65.590  1.00  0.00            
ATOM    908  C2D POP     7      59.340 118.200  66.100  1.00  0.00            
ATOM    909 1HD2 POP     7      59.410 118.760  67.060  1.00  0.00            
ATOM    910 2HD2 POP     7      60.080 117.400  66.290  1.00  0.00            
ATOM    911  C2E POP     7      59.830 119.060  64.920  1.00  0.00            
ATOM    912 1HE2 POP     7      59.440 118.590  63.990  1.00  0.00            
ATOM    913 2HE2 POP     7      59.270 120.010  64.850  1.00  0.00            
ATOM    914  C2F POP     7      61.360 119.350  64.790  1.00  0.00            
ATOM    915 1HF2 POP     7      61.730 120.030  65.580  1.00  0.00            
ATOM    916 2HF2 POP     7      61.950 118.410  64.820  1.00  0.00            
ATOM    917  C2G POP     7      61.640 120.000  63.460  1.00  0.00            
ATOM    918 1HG2 POP     7      61.520 119.330  62.580  1.00  0.00            
ATOM    919 2HG2 POP     7      60.980 120.870  63.270  1.00  0.00            
ATOM    920  C2H POP     7      63.090 120.540  63.240  1.00  0.00            
ATOM    921 1HH2 POP     7      63.260 121.360  63.980  1.00  0.00            
ATOM    922 2HH2 POP     7      63.870 119.790  63.480  1.00  0.00            
ATOM    923  C2I POP     7      63.310 121.260  61.860  1.00  0.00            
ATOM    924 1HI2 POP     7      63.220 120.550  61.010  1.00  0.00            
ATOM    925 2HI2 POP     7      62.610 122.110  61.710  1.00  0.00            
ATOM    926  C2J POP     7      64.690 121.980  61.780  1.00  0.00            
ATOM    927 1HJ2 POP     7      64.730 122.910  62.390  1.00  0.00            
ATOM    928 2HJ2 POP     7      65.480 121.300  62.170  1.00  0.00            
ATOM    929  C2K POP     7      65.050 122.430  60.420  1.00  0.00            
ATOM    930 1HK2 POP     7      65.110 121.520  59.790  1.00  0.00            
ATOM    931 2HK2 POP     7      64.230 123.080  60.030  1.00  0.00            
ATOM    932  C2L POP     7      66.270 123.300  60.360  1.00  0.00            
ATOM    933 1HL2 POP     7      66.330 124.280  60.880  1.00  0.00            
ATOM    934 2HL2 POP     7      67.050 122.660  60.830  1.00  0.00            
ATOM    935  C2M POP     7      66.800 123.510  58.900  1.00  0.00            
ATOM    936 1HM2 POP     7      66.650 122.550  58.360  1.00  0.00            
ATOM    937 2HM2 POP     7      66.200 124.220  58.300  1.00  0.00            
ATOM    938  C2N POP     7      68.280 123.900  58.690  1.00  0.00            
ATOM    939 1HN2 POP     7      68.430 124.890  59.190  1.00  0.00            
ATOM    940 2HN2 POP     7      68.940 123.220  59.260  1.00  0.00            
ATOM    941  C2T POP     7      68.750 123.980  57.250  1.00  0.00            
ATOM    942 1HT2 POP     7      68.160 124.540  56.500  1.00  0.00            
ATOM    943 2HT2 POP     7      69.760 124.440  57.230  1.00  0.00            
ATOM    944 3HT2 POP     7      68.900 122.920  56.950  1.00  0.00            
ATOM    945  C1T POP     8      90.420 136.390  59.940  1.00  0.00            
ATOM    946 1HT1 POP     8      90.990 135.920  60.770  1.00  0.00            
ATOM    947 2HT1 POP     8      89.980 137.330  60.330  1.00  0.00            
ATOM    948 3HT1 POP     8      89.600 135.720  59.610  1.00  0.00            
ATOM    949  C1N POP     8      91.360 136.630  58.760  1.00  0.00            
ATOM    950 1HN1 POP     8      92.110 137.380  59.070  1.00  0.00            
ATOM    951 2HN1 POP     8      90.750 137.030  57.930  1.00  0.00            
ATOM    952  C1M POP     8      92.000 135.350  58.290  1.00  0.00            
ATOM    953 1HM1 POP     8      91.230 134.640  57.900  1.00  0.00            
ATOM    954 2HM1 POP     8      92.580 134.910  59.130  1.00  0.00            
ATOM    955  C1L POP     8      92.950 135.600  57.140  1.00  0.00            
ATOM    956 1HL1 POP     8      93.720 136.350  57.410  1.00  0.00            
ATOM    957 2HL1 POP     8      92.440 135.890  56.200  1.00  0.00            
ATOM    958  C1K POP     8      93.640 134.310  56.780  1.00  0.00            
ATOM    959 1HK1 POP     8      93.010 133.400  56.790  1.00  0.00            
ATOM    960 2HK1 POP     8      94.480 134.280  57.510  1.00  0.00            
ATOM    961  C1J POP     8      94.240 134.310  55.370  1.00  0.00            
ATOM    962 1HJ1 POP     8      94.780 135.230  55.070  1.00  0.00            
ATOM    963 2HJ1 POP     8      93.420 134.120  54.650  1.00  0.00            
ATOM    964  C1I POP     8      95.290 133.210  55.130  1.00  0.00            
ATOM    965 1HI1 POP     8      95.070 132.270  55.660  1.00  0.00            
ATOM    966 2HI1 POP     8      96.280 133.510  55.550  1.00  0.00            
ATOM    967  C1H POP     8      95.490 133.060  53.610  1.00  0.00            
ATOM    968 1HH1 POP     8      96.490 132.620  53.410  1.00  0.00            
ATOM    969 2HH1 POP     8      95.530 134.110  53.250  1.00  0.00            
ATOM    970  CZ2 POP     8      94.350 132.310  52.830  1.00  0.00            
ATOM    971  HZ2 POP     8      93.390 132.630  53.250  1.00  0.00            
ATOM    972  CZ1 POP     8      94.470 131.710  51.610  1.00  0.00            
ATOM    973  HZ1 POP     8      93.560 131.340  51.120  1.00  0.00            
ATOM    974  C1G POP     8      95.800 131.390  51.020  1.00  0.00            
ATOM    975 1HG1 POP     8      96.340 130.490  51.390  1.00  0.00            
ATOM    976 2HG1 POP     8      96.570 132.170  51.200  1.00  0.00            
ATOM    977  C1F POP     8      95.700 131.210  49.470  1.00  0.00            
ATOM    978 1HF1 POP     8      96.750 130.990  49.170  1.00  0.00            
ATOM    979 2HF1 POP     8      95.310 132.150  49.010  1.00  0.00            
ATOM    980  C1E POP     8      94.810 130.000  49.030  1.00  0.00            
ATOM    981 1HE1 POP     8      93.720 130.160  49.210  1.00  0.00            
ATOM    982 2HE1 POP     8      95.160 129.160  49.670  1.00  0.00            
ATOM    983  C1D POP     8      94.960 129.510  47.580  1.00  0.00            
ATOM    984 1HD1 POP     8      94.600 130.190  46.780  1.00  0.00            
ATOM    985 2HD1 POP     8      94.280 128.630  47.500  1.00  0.00            
ATOM    986  C1C POP     8      96.350 128.990  47.250  1.00  0.00            
ATOM    987 1HC1 POP     8      96.860 128.250  47.910  1.00  0.00            
ATOM    988 2HC1 POP     8      97.010 129.860  47.080  1.00  0.00            
ATOM    989  C1B POP     8      96.300 128.280  45.870  1.00  0.00            
ATOM    990 1HB1 POP     8      96.020 129.060  45.140  1.00  0.00            
ATOM    991 2HB1 POP     8      95.510 127.500  45.990  1.00  0.00            
ATOM    992  C1A POP     8      97.640 127.580  45.530  1.00  0.00            
ATOM    993 1HA1 POP     8      97.840 126.740  46.230  1.00  0.00            
ATOM    994 2HA1 POP     8      98.530 128.210  45.740  1.00  0.00            
ATOM    995  C81 POP     8      97.760 127.040  44.100  1.00  0.00            
ATOM    996  O81 POP     8      96.840 126.960  43.320  1.00  0.00            
ATOM    997  O71 POP     8      99.000 126.480  44.000  1.00  0.00            
ATOM    998  C7  POP     8      99.260 125.540  42.900  1.00  0.00            
ATOM    999  C6  POP     8     100.750 125.200  42.970  1.00  0.00            
ATOM   1000  O4P POP     8     101.550 126.300  42.580  1.00  0.00            
ATOM   1001  P   POP     8     102.050 126.690  41.160  1.00  0.00            
ATOM   1002  O2P POP     8     102.770 127.980  41.320  1.00  0.00            
ATOM   1003  O3P POP     8     100.960 126.640  40.250  1.00  0.00            
ATOM   1004  O1P POP     8     103.010 125.460  40.760  1.00  0.00            
ATOM   1005  C5  POP     8     104.380 125.690  40.210  1.00  0.00            
ATOM   1006  C4  POP     8     105.410 126.320  41.180  1.00  0.00            
ATOM   1007  N   POP     8     105.740 125.500  42.390  1.00  0.00            
ATOM   1008  C1  POP     8     106.970 125.970  43.170  1.00  0.00            
ATOM   1009  H11 POP     8     107.850 126.000  42.550  1.00  0.00            
ATOM   1010  H12 POP     8     106.820 126.990  43.480  1.00  0.00            
ATOM   1011  H13 POP     8     107.210 125.240  43.930  1.00  0.00            
ATOM   1012  C2  POP     8     106.100 124.130  42.040  1.00  0.00            
ATOM   1013  H21 POP     8     106.130 123.400  42.830  1.00  0.00            
ATOM   1014  H22 POP     8     105.420 123.780  41.270  1.00  0.00            
ATOM   1015  H23 POP     8     107.040 124.080  41.500  1.00  0.00            
ATOM   1016  C3  POP     8     104.650 125.340  43.330  1.00  0.00            
ATOM   1017  H31 POP     8     104.300 126.270  43.740  1.00  0.00            
ATOM   1018  H32 POP     8     103.860 124.830  42.790  1.00  0.00            
ATOM   1019  H33 POP     8     104.870 124.660  44.140  1.00  0.00            
ATOM   1020  H41 POP     8     106.290 126.470  40.570  1.00  0.00            
ATOM   1021  H42 POP     8     105.090 127.300  41.490  1.00  0.00            
ATOM   1022  H51 POP     8     104.320 126.250  39.250  1.00  0.00            
ATOM   1023  H52 POP     8     104.760 124.680  39.950  1.00  0.00            
ATOM   1024  H61 POP     8     101.040 124.250  42.470  1.00  0.00            
ATOM   1025  H62 POP     8     100.990 124.950  44.020  1.00  0.00            
ATOM   1026  H7  POP     8      99.070 126.070  41.940  1.00  0.00            
ATOM   1027  C72 POP     8      98.340 124.300  42.980  1.00  0.00            
ATOM   1028 1H72 POP     8      97.300 124.660  42.830  1.00  0.00            
ATOM   1029 2H72 POP     8      98.490 123.680  42.070  1.00  0.00            
ATOM   1030  O72 POP     8      98.410 123.550  44.260  1.00  0.00            
ATOM   1031  C82 POP     8      99.190 122.440  44.430  1.00  0.00            
ATOM   1032  O82 POP     8      99.990 122.000  43.620  1.00  0.00            
ATOM   1033  C2A POP     8      98.970 121.870  45.800  1.00  0.00            
ATOM   1034 1HA2 POP     8      97.870 121.750  45.760  1.00  0.00            
ATOM   1035 2HA2 POP     8      99.370 120.840  45.870  1.00  0.00            
ATOM   1036  C2B POP     8      99.360 122.790  46.880  1.00  0.00            
ATOM   1037 1HB2 POP     8     100.430 122.690  47.170  1.00  0.00            
ATOM   1038 2HB2 POP     8      99.130 123.860  46.670  1.00  0.00            
ATOM   1039  C2C POP     8      98.660 122.350  48.220  1.00  0.00            
ATOM   1040 1HC2 POP     8      97.570 122.200  48.050  1.00  0.00            
ATOM   1041 2HC2 POP     8      99.230 121.420  48.420  1.00  0.00            
ATOM   1042  C2D POP     8      98.890 123.250  49.370  1.00  0.00            
ATOM   1043 1HD2 POP     8     100.000 123.300  49.490  1.00  0.00            
ATOM   1044 2HD2 POP     8      98.570 124.280  49.110  1.00  0.00            
ATOM   1045  C2E POP     8      98.290 122.700  50.650  1.00  0.00            
ATOM   1046 1HE2 POP     8      98.650 123.310  51.510  1.00  0.00            
ATOM   1047 2HE2 POP     8      97.180 122.660  50.690  1.00  0.00            
ATOM   1048  C2F POP     8      98.930 121.290  51.050  1.00  0.00            
ATOM   1049 1HF2 POP     8      98.660 120.410  50.430  1.00  0.00            
ATOM   1050 2HF2 POP     8     100.030 121.390  51.120  1.00  0.00            
ATOM   1051  C2G POP     8      98.410 121.070  52.520  1.00  0.00            
ATOM   1052 1HG2 POP     8      98.890 121.820  53.180  1.00  0.00            
ATOM   1053 2HG2 POP     8      97.310 121.180  52.610  1.00  0.00            
ATOM   1054  C2H POP     8      98.870 119.800  53.210  1.00  0.00            
ATOM   1055 1HH2 POP     8      98.310 118.990  52.720  1.00  0.00            
ATOM   1056 2HH2 POP     8      99.960 119.650  53.040  1.00  0.00            
ATOM   1057  C2I POP     8      98.620 119.780  54.800  1.00  0.00            
ATOM   1058 1HI2 POP     8      99.210 120.620  55.250  1.00  0.00            
ATOM   1059 2HI2 POP     8      97.510 119.830  54.850  1.00  0.00            
ATOM   1060  C2J POP     8      99.130 118.500  55.490  1.00  0.00            
ATOM   1061 1HJ2 POP     8      98.620 117.620  55.040  1.00  0.00            
ATOM   1062 2HJ2 POP     8     100.240 118.500  55.400  1.00  0.00            
ATOM   1063  C2K POP     8      98.730 118.510  57.000  1.00  0.00            
ATOM   1064 1HK2 POP     8      98.970 119.440  57.560  1.00  0.00            
ATOM   1065 2HK2 POP     8      97.630 118.390  56.970  1.00  0.00            
ATOM   1066  C2L POP     8      99.430 117.390  57.770  1.00  0.00            
ATOM   1067 1HL2 POP     8     100.480 117.380  57.410  1.00  0.00            
ATOM   1068 2HL2 POP     8      99.480 117.690  58.840  1.00  0.00            
ATOM   1069  C2M POP     8      98.840 115.950  57.750  1.00  0.00            
ATOM   1070 1HM2 POP     8      97.830 115.830  58.210  1.00  0.00            
ATOM   1071 2HM2 POP     8      98.800 115.770  56.650  1.00  0.00            
ATOM   1072  C2N POP     8      99.900 114.910  58.220  1.00  0.00            
ATOM   1073 1HN2 POP     8      99.610 113.860  58.010  1.00  0.00            
ATOM   1074 2HN2 POP     8     100.830 115.180  57.670  1.00  0.00            
ATOM   1075  C2T POP     8     100.260 114.850  59.780  1.00  0.00            
ATOM   1076 1HT2 POP     8     100.510 115.830  60.240  1.00  0.00            
ATOM   1077 2HT2 POP     8      99.430 114.330  60.290  1.00  0.00            
ATOM   1078 3HT2 POP     8     101.190 114.240  59.780  1.00  0.00            
ATOM   1079  C1T POP     9      12.930 136.040  43.200  1.00  0.00            
ATOM   1080 1HT1 POP     9      12.050 136.690  43.010  1.00  0.00            
ATOM   1081 2HT1 POP     9      13.650 136.070  42.360  1.00  0.00            
ATOM   1082 3HT1 POP     9      12.480 135.030  43.280  1.00  0.00            
ATOM   1083  C1N POP     9      13.640 136.240  44.570  1.00  0.00            
ATOM   1084 1HN1 POP     9      14.540 135.610  44.740  1.00  0.00            
ATOM   1085 2HN1 POP     9      12.950 135.930  45.390  1.00  0.00            
ATOM   1086  C1M POP     9      14.110 137.630  44.830  1.00  0.00            
ATOM   1087 1HM1 POP     9      13.470   0.630  44.360  1.00  0.00            
ATOM   1088 2HM1 POP     9      15.030   0.170  44.280  1.00  0.00            
ATOM   1089  C1L POP     9      14.340   0.080  46.330  1.00  0.00            
ATOM   1090 1HL1 POP     9      13.380 137.680  46.870  1.00  0.00            
ATOM   1091 2HL1 POP     9      14.810   1.070  46.490  1.00  0.00            
ATOM   1092  C1K POP     9      15.340 136.880  46.850  1.00  0.00            
ATOM   1093 1HK1 POP     9      16.180 136.870  46.120  1.00  0.00            
ATOM   1094 2HK1 POP     9      14.940 135.850  46.950  1.00  0.00            
ATOM   1095  C1J POP     9      15.770 137.210  48.290  1.00  0.00            
ATOM   1096 1HJ1 POP     9      15.000 137.010  49.070  1.00  0.00            
ATOM   1097 2HJ1 POP     9      16.100   0.480  48.430  1.00  0.00            
ATOM   1098  C1I POP     9      16.970 136.310  48.740  1.00  0.00            
ATOM   1099 1HI1 POP     9      17.580 136.820  49.510  1.00  0.00            
ATOM   1100 2HI1 POP     9      17.660 136.130  47.890  1.00  0.00            
ATOM   1101  C1H POP     9      16.430 134.960  49.280  1.00  0.00            
ATOM   1102 1HH1 POP     9      15.560 134.790  48.610  1.00  0.00            
ATOM   1103 2HH1 POP     9      16.040 135.240  50.280  1.00  0.00            
ATOM   1104  CZ2 POP     9      17.290 133.730  49.410  1.00  0.00            
ATOM   1105  HZ2 POP     9      17.640 133.520  50.430  1.00  0.00            
ATOM   1106  CZ1 POP     9      17.600 132.940  48.300  1.00  0.00            
ATOM   1107  HZ1 POP     9      18.390 132.210  48.500  1.00  0.00            
ATOM   1108  C1G POP     9      17.070 133.150  46.890  1.00  0.00            
ATOM   1109 1HG1 POP     9      16.620 134.170  46.810  1.00  0.00            
ATOM   1110 2HG1 POP     9      16.230 132.460  46.640  1.00  0.00            
ATOM   1111  C1F POP     9      18.110 133.100  45.810  1.00  0.00            
ATOM   1112 1HF1 POP     9      18.390 132.040  45.620  1.00  0.00            
ATOM   1113 2HF1 POP     9      19.030 133.680  46.060  1.00  0.00            
ATOM   1114  C1E POP     9      17.620 133.860  44.580  1.00  0.00            
ATOM   1115 1HE1 POP     9      18.430 133.950  43.830  1.00  0.00            
ATOM   1116 2HE1 POP     9      17.220 134.860  44.870  1.00  0.00            
ATOM   1117  C1D POP     9      16.530 133.090  43.740  1.00  0.00            
ATOM   1118 1HD1 POP     9      15.520 133.280  44.170  1.00  0.00            
ATOM   1119 2HD1 POP     9      16.640 131.990  43.740  1.00  0.00            
ATOM   1120  C1C POP     9      16.470 133.740  42.370  1.00  0.00            
ATOM   1121 1HC1 POP     9      17.510 134.080  42.180  1.00  0.00            
ATOM   1122 2HC1 POP     9      15.920 134.700  42.290  1.00  0.00            
ATOM   1123  C1B POP     9      15.860 132.790  41.310  1.00  0.00            
ATOM   1124 1HB1 POP     9      15.110 132.180  41.850  1.00  0.00            
ATOM   1125 2HB1 POP     9      16.640 132.050  41.050  1.00  0.00            
ATOM   1126  C1A POP     9      15.360 133.590  40.100  1.00  0.00            
ATOM   1127 1HA1 POP     9      14.530 134.290  40.330  1.00  0.00            
ATOM   1128 2HA1 POP     9      16.180 134.120  39.580  1.00  0.00            
ATOM   1129  C81 POP     9      14.720 132.640  39.150  1.00  0.00            
ATOM   1130  O81 POP     9      13.760 131.940  39.410  1.00  0.00            
ATOM   1131  O71 POP     9      15.540 132.590  38.190  1.00  0.00            
ATOM   1132  C7  POP     9      15.050 131.860  37.030  1.00  0.00            
ATOM   1133  C6  POP     9      15.490 132.470  35.700  1.00  0.00            
ATOM   1134  O4P POP     9      15.400 133.890  35.700  1.00  0.00            
ATOM   1135  P   POP     9      13.900 134.490  35.520  1.00  0.00            
ATOM   1136  O2P POP     9      13.280 133.990  34.250  1.00  0.00            
ATOM   1137  O3P POP     9      13.980 135.970  35.630  1.00  0.00            
ATOM   1138  O1P POP     9      12.980 133.960  36.680  1.00  0.00            
ATOM   1139  C5  POP     9      12.440 134.830  37.730  1.00  0.00            
ATOM   1140  C4  POP     9      11.350 135.750  37.180  1.00  0.00            
ATOM   1141  N   POP     9      10.080 135.140  36.660  1.00  0.00            
ATOM   1142  C1  POP     9      10.380 134.520  35.310  1.00  0.00            
ATOM   1143  H11 POP     9      11.080 133.730  35.520  1.00  0.00            
ATOM   1144  H12 POP     9       9.450 134.220  34.860  1.00  0.00            
ATOM   1145  H13 POP     9      10.760 135.160  34.520  1.00  0.00            
ATOM   1146  C2  POP     9       8.960 136.150  36.490  1.00  0.00            
ATOM   1147  H21 POP     9       8.100 135.620  36.120  1.00  0.00            
ATOM   1148  H22 POP     9       8.540 136.530  37.410  1.00  0.00            
ATOM   1149  H23 POP     9       9.220 136.840  35.700  1.00  0.00            
ATOM   1150  C3  POP     9       9.570 134.050  37.550  1.00  0.00            
ATOM   1151  H31 POP     9       8.630 133.760  37.110  1.00  0.00            
ATOM   1152  H32 POP     9      10.160 133.160  37.410  1.00  0.00            
ATOM   1153  H33 POP     9       9.360 134.420  38.550  1.00  0.00            
ATOM   1154  H41 POP     9      11.140 136.440  37.990  1.00  0.00            
ATOM   1155  H42 POP     9      11.900 136.390  36.510  1.00  0.00            
ATOM   1156  H51 POP     9      13.330 135.320  38.170  1.00  0.00            
ATOM   1157  H52 POP     9      11.970 134.200  38.510  1.00  0.00            
ATOM   1158  H61 POP     9      14.920 132.000  34.880  1.00  0.00            
ATOM   1159  H62 POP     9      16.520 132.100  35.500  1.00  0.00            
ATOM   1160  H7  POP     9      13.950 131.920  36.940  1.00  0.00            
ATOM   1161  C72 POP     9      15.340 130.300  37.070  1.00  0.00            
ATOM   1162 1H72 POP     9      14.930 129.870  36.140  1.00  0.00            
ATOM   1163 2H72 POP     9      16.440 130.160  37.120  1.00  0.00            
ATOM   1164  O72 POP     9      14.660 129.680  38.150  1.00  0.00            
ATOM   1165  C82 POP     9      15.280 129.310  39.260  1.00  0.00            
ATOM   1166  O82 POP     9      16.400 129.630  39.630  1.00  0.00            
ATOM   1167  C2A POP     9      14.340 128.480  40.110  1.00  0.00            
ATOM   1168 1HA2 POP     9      13.710 129.250  40.610  1.00  0.00            
ATOM   1169 2HA2 POP     9      13.620 128.010  39.410  1.00  0.00            
ATOM   1170  C2B POP     9      15.020 127.640  41.210  1.00  0.00            
ATOM   1171 1HB2 POP     9      14.270 126.880  41.520  1.00  0.00            
ATOM   1172 2HB2 POP     9      15.910 127.080  40.860  1.00  0.00            
ATOM   1173  C2C POP     9      15.370 128.480  42.440  1.00  0.00            
ATOM   1174 1HC2 POP     9      16.260 129.150  42.350  1.00  0.00            
ATOM   1175 2HC2 POP     9      14.590 129.170  42.820  1.00  0.00            
ATOM   1176  C2D POP     9      15.780 127.660  43.720  1.00  0.00            
ATOM   1177 1HD2 POP     9      14.920 127.120  44.170  1.00  0.00            
ATOM   1178 2HD2 POP     9      16.600 126.970  43.410  1.00  0.00            
ATOM   1179  C2E POP     9      16.230 128.630  44.810  1.00  0.00            
ATOM   1180 1HE2 POP     9      17.180 129.140  44.560  1.00  0.00            
ATOM   1181 2HE2 POP     9      15.410 129.380  44.860  1.00  0.00            
ATOM   1182  C2F POP     9      16.360 128.040  46.210  1.00  0.00            
ATOM   1183 1HF2 POP     9      15.510 127.320  46.180  1.00  0.00            
ATOM   1184 2HF2 POP     9      17.200 127.320  46.150  1.00  0.00            
ATOM   1185  C2G POP     9      16.210 128.850  47.460  1.00  0.00            
ATOM   1186 1HG2 POP     9      17.140 129.440  47.610  1.00  0.00            
ATOM   1187 2HG2 POP     9      15.560 129.730  47.270  1.00  0.00            
ATOM   1188  C2H POP     9      15.890 128.020  48.720  1.00  0.00            
ATOM   1189 1HH2 POP     9      14.820 127.710  48.800  1.00  0.00            
ATOM   1190 2HH2 POP     9      16.570 127.150  48.670  1.00  0.00            
ATOM   1191  C2I POP     9      16.430 128.800  49.950  1.00  0.00            
ATOM   1192 1HI2 POP     9      16.650 128.130  50.810  1.00  0.00            
ATOM   1193 2HI2 POP     9      17.460 129.130  49.690  1.00  0.00            
ATOM   1194  C2J POP     9      15.540 129.930  50.520  1.00  0.00            
ATOM   1195 1HJ2 POP     9      16.250 130.450  51.200  1.00  0.00            
ATOM   1196 2HJ2 POP     9      15.340 130.730  49.770  1.00  0.00            
ATOM   1197  C2K POP     9      14.240 129.570  51.280  1.00  0.00            
ATOM   1198 1HK2 POP     9      13.980 130.440  51.920  1.00  0.00            
ATOM   1199 2HK2 POP     9      13.390 129.440  50.580  1.00  0.00            
ATOM   1200  C2L POP     9      14.350 128.370  52.210  1.00  0.00            
ATOM   1201 1HL2 POP     9      14.350 127.490  51.540  1.00  0.00            
ATOM   1202 2HL2 POP     9      15.350 128.340  52.700  1.00  0.00            
ATOM   1203  C2M POP     9      13.150 128.360  53.200  1.00  0.00            
ATOM   1204 1HM2 POP     9      13.170 129.290  53.810  1.00  0.00            
ATOM   1205 2HM2 POP     9      12.200 128.380  52.610  1.00  0.00            
ATOM   1206  C2N POP     9      13.210 127.150  54.220  1.00  0.00            
ATOM   1207 1HN2 POP     9      13.220 126.170  53.710  1.00  0.00            
ATOM   1208 2HN2 POP     9      14.170 127.300  54.770  1.00  0.00            
ATOM   1209  C2T POP     9      12.050 127.150  55.170  1.00  0.00            
ATOM   1210 1HT2 POP     9      12.170 126.540  56.080  1.00  0.00            
ATOM   1211 2HT2 POP     9      11.950 128.170  55.600  1.00  0.00            
ATOM   1212 3HT2 POP     9      11.150 126.820  54.600  1.00  0.00            
ATOM   1213  C1T POP    10      67.310  21.150  55.460  1.00  0.00            
ATOM   1214 1HT1 POP    10      66.560  21.960  55.590  1.00  0.00            
ATOM   1215 2HT1 POP    10      67.870  21.340  54.510  1.00  0.00            
ATOM   1216 3HT1 POP    10      66.890  20.120  55.390  1.00  0.00            
ATOM   1217  C1N POP    10      68.150  21.240  56.680  1.00  0.00            
ATOM   1218 1HN1 POP    10      68.690  22.210  56.730  1.00  0.00            
ATOM   1219 2HN1 POP    10      68.930  20.450  56.570  1.00  0.00            
ATOM   1220  C1M POP    10      67.450  21.110  58.030  1.00  0.00            
ATOM   1221 1HM1 POP    10      66.800  20.200  57.970  1.00  0.00            
ATOM   1222 2HM1 POP    10      66.680  21.890  58.200  1.00  0.00            
ATOM   1223  C1L POP    10      68.350  20.910  59.250  1.00  0.00            
ATOM   1224 1HL1 POP    10      69.050  21.770  59.320  1.00  0.00            
ATOM   1225 2HL1 POP    10      68.920  20.000  58.960  1.00  0.00            
ATOM   1226  C1K POP    10      67.730  20.730  60.650  1.00  0.00            
ATOM   1227 1HK1 POP    10      68.270  19.990  61.270  1.00  0.00            
ATOM   1228 2HK1 POP    10      66.690  20.340  60.580  1.00  0.00            
ATOM   1229  C1J POP    10      67.560  22.060  61.420  1.00  0.00            
ATOM   1230 1HJ1 POP    10      67.120  22.830  60.740  1.00  0.00            
ATOM   1231 2HJ1 POP    10      68.550  22.450  61.760  1.00  0.00            
ATOM   1232  C1I POP    10      66.680  21.920  62.680  1.00  0.00            
ATOM   1233 1HI1 POP    10      65.650  21.750  62.300  1.00  0.00            
ATOM   1234 2HI1 POP    10      66.750  22.900  63.210  1.00  0.00            
ATOM   1235  C1H POP    10      67.190  20.900  63.820  1.00  0.00            
ATOM   1236 1HH1 POP    10      67.300  19.890  63.360  1.00  0.00            
ATOM   1237 2HH1 POP    10      66.410  20.820  64.610  1.00  0.00            
ATOM   1238  CZ2 POP    10      68.490  21.300  64.380  1.00  0.00            
ATOM   1239  HZ2 POP    10      69.290  21.390  63.630  1.00  0.00            
ATOM   1240  CZ1 POP    10      68.860  21.470  65.670  1.00  0.00            
ATOM   1241  HZ1 POP    10      69.860  21.660  66.080  1.00  0.00            
ATOM   1242  C1G POP    10      67.940  21.400  66.860  1.00  0.00            
ATOM   1243 1HG1 POP    10      66.970  21.000  66.470  1.00  0.00            
ATOM   1244 2HG1 POP    10      67.910  22.470  67.170  1.00  0.00            
ATOM   1245  C1F POP    10      68.490  20.570  68.040  1.00  0.00            
ATOM   1246 1HF1 POP    10      69.250  21.120  68.640  1.00  0.00            
ATOM   1247 2HF1 POP    10      68.840  19.530  67.840  1.00  0.00            
ATOM   1248  C1E POP    10      67.360  20.430  69.060  1.00  0.00            
ATOM   1249 1HE1 POP    10      66.740  21.350  69.020  1.00  0.00            
ATOM   1250 2HE1 POP    10      67.690  20.510  70.120  1.00  0.00            
ATOM   1251  C1D POP    10      66.530  19.090  68.910  1.00  0.00            
ATOM   1252 1HD1 POP    10      67.360  18.430  68.580  1.00  0.00            
ATOM   1253 2HD1 POP    10      65.860  19.190  68.030  1.00  0.00            
ATOM   1254  C1C POP    10      65.810  18.700  70.210  1.00  0.00            
ATOM   1255 1HC1 POP    10      65.290  17.770  69.900  1.00  0.00            
ATOM   1256 2HC1 POP    10      65.090  19.510  70.440  1.00  0.00            
ATOM   1257  C1B POP    10      66.670  18.350  71.460  1.00  0.00            
ATOM   1258 1HB1 POP    10      67.160  19.270  71.850  1.00  0.00            
ATOM   1259 2HB1 POP    10      67.350  17.480  71.310  1.00  0.00            
ATOM   1260  C1A POP    10      65.720  18.020  72.670  1.00  0.00            
ATOM   1261 1HA1 POP    10      64.950  18.800  72.830  1.00  0.00            
ATOM   1262 2HA1 POP    10      66.310  17.940  73.610  1.00  0.00            
ATOM   1263  C81 POP    10      65.000  16.710  72.590  1.00  0.00            
ATOM   1264  O81 POP    10      65.520  15.660  72.920  1.00  0.00            
ATOM   1265  O71 POP    10      63.730  16.830  72.100  1.00  0.00            
ATOM   1266  C7  POP    10      62.950  15.650  72.110  1.00  0.00            
ATOM   1267  C6  POP    10      62.300  15.330  73.550  1.00  0.00            
ATOM   1268  O4P POP    10      62.090  16.400  74.520  1.00  0.00            
ATOM   1269  P   POP    10      60.650  16.990  74.810  1.00  0.00            
ATOM   1270  O2P POP    10      59.830  16.070  75.600  1.00  0.00            
ATOM   1271  O3P POP    10      60.000  17.470  73.610  1.00  0.00            
ATOM   1272  O1P POP    10      60.870  18.090  75.810  1.00  0.00            
ATOM   1273  C5  POP    10      61.620  19.280  75.590  1.00  0.00            
ATOM   1274  C4  POP    10      60.670  20.220  74.950  1.00  0.00            
ATOM   1275  N   POP    10      59.560  20.990  75.740  1.00  0.00            
ATOM   1276  C1  POP    10      58.750  20.040  76.580  1.00  0.00            
ATOM   1277  H11 POP    10      58.160  19.380  75.950  1.00  0.00            
ATOM   1278  H12 POP    10      59.310  19.520  77.340  1.00  0.00            
ATOM   1279  H13 POP    10      58.030  20.660  77.090  1.00  0.00            
ATOM   1280  C2  POP    10      58.770  21.760  74.790  1.00  0.00            
ATOM   1281  H21 POP    10      58.010  22.220  75.410  1.00  0.00            
ATOM   1282  H22 POP    10      59.310  22.460  74.170  1.00  0.00            
ATOM   1283  H23 POP    10      58.310  21.120  74.050  1.00  0.00            
ATOM   1284  C3  POP    10      60.240  22.000  76.600  1.00  0.00            
ATOM   1285  H31 POP    10      60.750  21.600  77.460  1.00  0.00            
ATOM   1286  H32 POP    10      60.990  22.550  76.060  1.00  0.00            
ATOM   1287  H33 POP    10      59.450  22.640  76.950  1.00  0.00            
ATOM   1288  H41 POP    10      61.250  20.930  74.380  1.00  0.00            
ATOM   1289  H42 POP    10      60.230  19.600  74.180  1.00  0.00            
ATOM   1290  H51 POP    10      62.520  19.150  74.940  1.00  0.00            
ATOM   1291  H52 POP    10      61.900  19.710  76.570  1.00  0.00            
ATOM   1292  H61 POP    10      63.050  14.660  74.020  1.00  0.00            
ATOM   1293  H62 POP    10      61.420  14.700  73.330  1.00  0.00            
ATOM   1294  H7  POP    10      63.600  14.800  71.810  1.00  0.00            
ATOM   1295  C72 POP    10      61.800  15.700  71.020  1.00  0.00            
ATOM   1296 1H72 POP    10      61.260  14.740  71.150  1.00  0.00            
ATOM   1297 2H72 POP    10      61.110  16.500  71.360  1.00  0.00            
ATOM   1298  O72 POP    10      62.260  15.910  69.630  1.00  0.00            
ATOM   1299  C82 POP    10      62.430  17.080  69.100  1.00  0.00            
ATOM   1300  O82 POP    10      62.130  18.160  69.680  1.00  0.00            
ATOM   1301  C2A POP    10      63.100  16.980  67.630  1.00  0.00            
ATOM   1302 1HA2 POP    10      64.020  16.370  67.700  1.00  0.00            
ATOM   1303 2HA2 POP    10      62.370  16.430  66.990  1.00  0.00            
ATOM   1304  C2B POP    10      63.250  18.350  66.930  1.00  0.00            
ATOM   1305 1HB2 POP    10      62.300  18.780  66.540  1.00  0.00            
ATOM   1306 2HB2 POP    10      63.720  19.110  67.580  1.00  0.00            
ATOM   1307  C2C POP    10      63.990  18.330  65.570  1.00  0.00            
ATOM   1308 1HC2 POP    10      63.680  19.250  65.020  1.00  0.00            
ATOM   1309 2HC2 POP    10      65.080  18.320  65.790  1.00  0.00            
ATOM   1310  C2D POP    10      63.720  17.330  64.520  1.00  0.00            
ATOM   1311 1HD2 POP    10      63.810  16.290  64.890  1.00  0.00            
ATOM   1312 2HD2 POP    10      62.660  17.460  64.220  1.00  0.00            
ATOM   1313  C2E POP    10      64.600  17.550  63.250  1.00  0.00            
ATOM   1314 1HE2 POP    10      64.670  18.650  63.100  1.00  0.00            
ATOM   1315 2HE2 POP    10      65.610  17.170  63.530  1.00  0.00            
ATOM   1316  C2F POP    10      64.240  16.760  62.020  1.00  0.00            
ATOM   1317 1HF2 POP    10      64.150  15.690  62.320  1.00  0.00            
ATOM   1318 2HF2 POP    10      63.210  17.070  61.720  1.00  0.00            
ATOM   1319  C2G POP    10      65.180  16.950  60.770  1.00  0.00            
ATOM   1320 1HG2 POP    10      65.180  18.040  60.570  1.00  0.00            
ATOM   1321 2HG2 POP    10      66.190  16.610  61.070  1.00  0.00            
ATOM   1322  C2H POP    10      64.780  16.200  59.470  1.00  0.00            
ATOM   1323 1HH2 POP    10      65.040  15.120  59.510  1.00  0.00            
ATOM   1324 2HH2 POP    10      63.670  16.300  59.450  1.00  0.00            
ATOM   1325  C2I POP    10      65.310  16.830  58.140  1.00  0.00            
ATOM   1326 1HI2 POP    10      64.920  16.130  57.380  1.00  0.00            
ATOM   1327 2HI2 POP    10      64.810  17.790  57.910  1.00  0.00            
ATOM   1328  C2J POP    10      66.800  17.070  58.140  1.00  0.00            
ATOM   1329 1HJ2 POP    10      66.990  17.990  58.730  1.00  0.00            
ATOM   1330 2HJ2 POP    10      67.400  16.260  58.610  1.00  0.00            
ATOM   1331  C2K POP    10      67.400  17.320  56.790  1.00  0.00            
ATOM   1332 1HK2 POP    10      66.880  18.180  56.310  1.00  0.00            
ATOM   1333 2HK2 POP    10      68.490  17.540  56.840  1.00  0.00            
ATOM   1334  C2L POP    10      67.260  16.190  55.790  1.00  0.00            
ATOM   1335 1HL2 POP    10      67.830  15.260  55.990  1.00  0.00            
ATOM   1336 2HL2 POP    10      66.160  16.060  55.720  1.00  0.00            
ATOM   1337  C2M POP    10      67.750  16.580  54.360  1.00  0.00            
ATOM   1338 1HM2 POP    10      67.090  15.960  53.710  1.00  0.00            
ATOM   1339 2HM2 POP    10      67.390  17.620  54.200  1.00  0.00            
ATOM   1340  C2N POP    10      69.300  16.410  54.150  1.00  0.00            
ATOM   1341 1HN2 POP    10      69.970  16.990  54.830  1.00  0.00            
ATOM   1342 2HN2 POP    10      69.540  15.330  54.290  1.00  0.00            
ATOM   1343  C2T POP    10      69.850  16.790  52.720  1.00  0.00            
ATOM   1344 1HT2 POP    10      70.930  16.570  52.590  1.00  0.00            
ATOM   1345 2HT2 POP    10      69.150  16.280  52.010  1.00  0.00            
ATOM   1346 3HT2 POP    10      69.720  17.880  52.590  1.00  0.00            
ATOM   1347  C1T POP    11      81.500  52.890  46.040  1.00  0.00            
ATOM   1348 1HT1 POP    11      80.740  52.890  45.240  1.00  0.00            
ATOM   1349 2HT1 POP    11      82.380  53.180  45.430  1.00  0.00            
ATOM   1350 3HT1 POP    11      81.740  51.950  46.570  1.00  0.00            
ATOM   1351  C1N POP    11      81.070  54.060  46.960  1.00  0.00            
ATOM   1352 1HN1 POP    11      80.030  53.980  47.340  1.00  0.00            
ATOM   1353 2HN1 POP    11      81.260  55.040  46.460  1.00  0.00            
ATOM   1354  C1M POP    11      82.010  54.190  48.170  1.00  0.00            
ATOM   1355 1HM1 POP    11      81.820  53.330  48.840  1.00  0.00            
ATOM   1356 2HM1 POP    11      81.730  55.040  48.830  1.00  0.00            
ATOM   1357  C1L POP    11      83.550  54.470  47.870  1.00  0.00            
ATOM   1358 1HL1 POP    11      83.650  55.350  47.210  1.00  0.00            
ATOM   1359 2HL1 POP    11      84.040  53.730  47.200  1.00  0.00            
ATOM   1360  C1K POP    11      84.340  54.860  49.100  1.00  0.00            
ATOM   1361 1HK1 POP    11      84.170  54.200  49.980  1.00  0.00            
ATOM   1362 2HK1 POP    11      83.890  55.830  49.420  1.00  0.00            
ATOM   1363  C1J POP    11      85.840  55.010  48.920  1.00  0.00            
ATOM   1364 1HJ1 POP    11      86.150  55.620  49.790  1.00  0.00            
ATOM   1365 2HJ1 POP    11      86.140  55.650  48.070  1.00  0.00            
ATOM   1366  C1I POP    11      86.650  53.660  48.940  1.00  0.00            
ATOM   1367 1HI1 POP    11      86.060  52.990  48.260  1.00  0.00            
ATOM   1368 2HI1 POP    11      86.630  53.220  49.960  1.00  0.00            
ATOM   1369  C1H POP    11      88.210  53.640  48.580  1.00  0.00            
ATOM   1370 1HH1 POP    11      88.570  52.610  48.810  1.00  0.00            
ATOM   1371 2HH1 POP    11      88.730  54.300  49.310  1.00  0.00            
ATOM   1372  CZ2 POP    11      88.540  53.820  47.140  1.00  0.00            
ATOM   1373  HZ2 POP    11      87.840  53.320  46.450  1.00  0.00            
ATOM   1374  CZ1 POP    11      89.520  54.550  46.660  1.00  0.00            
ATOM   1375  HZ1 POP    11      89.630  54.580  45.570  1.00  0.00            
ATOM   1376  C1G POP    11      90.640  55.290  47.370  1.00  0.00            
ATOM   1377 1HG1 POP    11      90.260  55.700  48.330  1.00  0.00            
ATOM   1378 2HG1 POP    11      90.880  56.160  46.720  1.00  0.00            
ATOM   1379  C1F POP    11      91.940  54.600  47.830  1.00  0.00            
ATOM   1380 1HF1 POP    11      91.750  53.690  48.440  1.00  0.00            
ATOM   1381 2HF1 POP    11      92.510  55.240  48.530  1.00  0.00            
ATOM   1382  C1E POP    11      92.840  54.150  46.640  1.00  0.00            
ATOM   1383 1HE1 POP    11      93.050  55.020  45.980  1.00  0.00            
ATOM   1384 2HE1 POP    11      92.270  53.430  46.010  1.00  0.00            
ATOM   1385  C1D POP    11      94.140  53.450  47.030  1.00  0.00            
ATOM   1386 1HD1 POP    11      93.870  52.770  47.870  1.00  0.00            
ATOM   1387 2HD1 POP    11      94.860  54.230  47.370  1.00  0.00            
ATOM   1388  C1C POP    11      94.810  52.580  45.960  1.00  0.00            
ATOM   1389 1HC1 POP    11      94.210  51.690  45.670  1.00  0.00            
ATOM   1390 2HC1 POP    11      95.730  52.150  46.430  1.00  0.00            
ATOM   1391  C1B POP    11      95.280  53.390  44.740  1.00  0.00            
ATOM   1392 1HB1 POP    11      96.060  54.090  45.100  1.00  0.00            
ATOM   1393 2HB1 POP    11      94.420  54.010  44.420  1.00  0.00            
ATOM   1394  C1A POP    11      95.860  52.560  43.600  1.00  0.00            
ATOM   1395 1HA1 POP    11      95.970  53.100  42.640  1.00  0.00            
ATOM   1396 2HA1 POP    11      95.170  51.730  43.320  1.00  0.00            
ATOM   1397  C81 POP    11      97.210  51.940  43.900  1.00  0.00            
ATOM   1398  O81 POP    11      97.440  50.810  44.270  1.00  0.00            
ATOM   1399  O71 POP    11      98.120  52.940  43.790  1.00  0.00            
ATOM   1400  C7  POP    11      99.500  52.510  44.100  1.00  0.00            
ATOM   1401  C6  POP    11     100.430  53.490  43.380  1.00  0.00            
ATOM   1402  O4P POP    11      99.930  53.770  42.050  1.00  0.00            
ATOM   1403  P   POP    11     100.330  52.930  40.760  1.00  0.00            
ATOM   1404  O2P POP    11      99.250  52.950  39.780  1.00  0.00            
ATOM   1405  O3P POP    11     100.890  51.590  41.140  1.00  0.00            
ATOM   1406  O1P POP    11     101.450  53.830  40.090  1.00  0.00            
ATOM   1407  C5  POP    11     101.380  55.270  40.100  1.00  0.00            
ATOM   1408  C4  POP    11     102.610  55.860  39.460  1.00  0.00            
ATOM   1409  N   POP    11     102.790  55.660  37.980  1.00  0.00            
ATOM   1410  C1  POP    11     103.080  54.260  37.610  1.00  0.00            
ATOM   1411  H11 POP    11     103.930  54.240  36.940  1.00  0.00            
ATOM   1412  H12 POP    11     103.180  53.680  38.510  1.00  0.00            
ATOM   1413  H13 POP    11     102.230  53.810  37.110  1.00  0.00            
ATOM   1414  C2  POP    11     103.820  56.590  37.450  1.00  0.00            
ATOM   1415  H21 POP    11     104.720  56.570  38.050  1.00  0.00            
ATOM   1416  H22 POP    11     104.170  56.370  36.450  1.00  0.00            
ATOM   1417  H23 POP    11     103.470  57.590  37.650  1.00  0.00            
ATOM   1418  C3  POP    11     101.510  56.090  37.210  1.00  0.00            
ATOM   1419  H31 POP    11     100.680  55.420  37.410  1.00  0.00            
ATOM   1420  H32 POP    11     101.210  57.080  37.500  1.00  0.00            
ATOM   1421  H33 POP    11     101.590  56.020  36.130  1.00  0.00            
ATOM   1422  H41 POP    11     102.690  56.890  39.780  1.00  0.00            
ATOM   1423  H42 POP    11     103.550  55.540  39.900  1.00  0.00            
ATOM   1424  H51 POP    11     101.270  55.680  41.130  1.00  0.00            
ATOM   1425  H52 POP    11     100.570  55.720  39.490  1.00  0.00            
ATOM   1426  H61 POP    11     101.490  53.180  43.360  1.00  0.00            
ATOM   1427  H62 POP    11     100.390  54.440  43.950  1.00  0.00            
ATOM   1428  H7  POP    11      99.730  51.490  43.720  1.00  0.00            
ATOM   1429  C72 POP    11      99.760  52.530  45.670  1.00  0.00            
ATOM   1430 1H72 POP    11      99.550  53.570  46.000  1.00  0.00            
ATOM   1431 2H72 POP    11      99.040  51.870  46.190  1.00  0.00            
ATOM   1432  O72 POP    11     101.120  52.260  46.000  1.00  0.00            
ATOM   1433  C82 POP    11     101.440  50.970  46.120  1.00  0.00            
ATOM   1434  O82 POP    11     100.620  50.030  46.000  1.00  0.00            
ATOM   1435  C2A POP    11     102.880  50.860  46.610  1.00  0.00            
ATOM   1436 1HA2 POP    11     102.730  50.760  47.700  1.00  0.00            
ATOM   1437 2HA2 POP    11     103.320  49.890  46.280  1.00  0.00            
ATOM   1438  C2B POP    11     103.940  52.010  46.370  1.00  0.00            
ATOM   1439 1HB2 POP    11     104.930  51.520  46.530  1.00  0.00            
ATOM   1440 2HB2 POP    11     103.960  52.380  45.320  1.00  0.00            
ATOM   1441  C2C POP    11     103.750  53.110  47.410  1.00  0.00            
ATOM   1442 1HC2 POP    11     102.800  53.680  47.250  1.00  0.00            
ATOM   1443 2HC2 POP    11     103.630  52.760  48.450  1.00  0.00            
ATOM   1444  C2D POP    11     104.900  54.090  47.350  1.00  0.00            
ATOM   1445 1HD2 POP    11     105.820  53.480  47.470  1.00  0.00            
ATOM   1446 2HD2 POP    11     105.080  54.600  46.370  1.00  0.00            
ATOM   1447  C2E POP    11     104.750  55.210  48.410  1.00  0.00            
ATOM   1448 1HE2 POP    11     104.420  54.770  49.380  1.00  0.00            
ATOM   1449 2HE2 POP    11     105.750  55.660  48.560  1.00  0.00            
ATOM   1450  C2F POP    11     103.670  56.320  48.020  1.00  0.00            
ATOM   1451 1HF2 POP    11     103.910  56.540  46.960  1.00  0.00            
ATOM   1452 2HF2 POP    11     102.650  55.880  48.120  1.00  0.00            
ATOM   1453  C2G POP    11     103.730  57.620  48.760  1.00  0.00            
ATOM   1454 1HG2 POP    11     104.790  57.960  48.780  1.00  0.00            
ATOM   1455 2HG2 POP    11     103.190  58.420  48.210  1.00  0.00            
ATOM   1456  C2H POP    11     103.010  57.540  50.180  1.00  0.00            
ATOM   1457 1HH2 POP    11     101.950  57.250  50.030  1.00  0.00            
ATOM   1458 2HH2 POP    11     103.480  56.860  50.920  1.00  0.00            
ATOM   1459  C2I POP    11     102.890  58.920  50.940  1.00  0.00            
ATOM   1460 1HI2 POP    11     102.320  59.580  50.260  1.00  0.00            
ATOM   1461 2HI2 POP    11     102.370  58.770  51.910  1.00  0.00            
ATOM   1462  C2J POP    11     104.230  59.540  51.260  1.00  0.00            
ATOM   1463 1HJ2 POP    11     104.940  59.580  50.420  1.00  0.00            
ATOM   1464 2HJ2 POP    11     104.090  60.600  51.580  1.00  0.00            
ATOM   1465  C2K POP    11     104.830  58.880  52.520  1.00  0.00            
ATOM   1466 1HK2 POP    11     104.000  58.950  53.250  1.00  0.00            
ATOM   1467 2HK2 POP    11     104.910  57.780  52.400  1.00  0.00            
ATOM   1468  C2L POP    11     106.060  59.580  53.100  1.00  0.00            
ATOM   1469 1HL2 POP    11     106.920  59.090  52.590  1.00  0.00            
ATOM   1470 2HL2 POP    11     106.030  60.660  52.880  1.00  0.00            
ATOM   1471  C2M POP    11     105.960  59.500  54.630  1.00  0.00            
ATOM   1472 1HM2 POP    11     104.880  59.630  54.850  1.00  0.00            
ATOM   1473 2HM2 POP    11     106.090  58.480  55.040  1.00  0.00            
ATOM   1474  C2N POP    11     106.940  60.450  55.390  1.00  0.00            
ATOM   1475 1HN2 POP    11     107.930  59.980  55.220  1.00  0.00            
ATOM   1476 2HN2 POP    11     107.010  61.430  54.880  1.00  0.00            
ATOM   1477  C2T POP    11     106.600  60.490  56.970  1.00  0.00            
ATOM   1478 1HT2 POP    11     105.600  60.960  57.050  1.00  0.00            
ATOM   1479 2HT2 POP    11     106.660  59.460  57.370  1.00  0.00            
ATOM   1480 3HT2 POP    11     107.320  61.050  57.600  1.00  0.00            
ATOM   1481  C1T POP    12      43.690 125.420  55.900  1.00  0.00            
ATOM   1482 1HT1 POP    12      43.530 126.360  55.330  1.00  0.00            
ATOM   1483 2HT1 POP    12      44.650 125.510  56.450  1.00  0.00            
ATOM   1484 3HT1 POP    12      43.830 124.580  55.180  1.00  0.00            
ATOM   1485  C1N POP    12      42.490 125.300  56.860  1.00  0.00            
ATOM   1486 1HN1 POP    12      42.580 124.300  57.330  1.00  0.00            
ATOM   1487 2HN1 POP    12      41.510 125.210  56.340  1.00  0.00            
ATOM   1488  C1M POP    12      42.550 126.270  58.100  1.00  0.00            
ATOM   1489 1HM1 POP    12      43.640 126.420  58.290  1.00  0.00            
ATOM   1490 2HM1 POP    12      42.080 125.850  59.010  1.00  0.00            
ATOM   1491  C1L POP    12      41.900 127.690  57.840  1.00  0.00            
ATOM   1492 1HL1 POP    12      40.810 127.550  57.670  1.00  0.00            
ATOM   1493 2HL1 POP    12      42.430 128.060  56.940  1.00  0.00            
ATOM   1494  C1K POP    12      42.300 128.590  59.060  1.00  0.00            
ATOM   1495 1HK1 POP    12      43.410 128.610  59.070  1.00  0.00            
ATOM   1496 2HK1 POP    12      41.890 128.170  60.010  1.00  0.00            
ATOM   1497  C1J POP    12      41.840 129.980  58.750  1.00  0.00            
ATOM   1498 1HJ1 POP    12      40.740 129.960  58.860  1.00  0.00            
ATOM   1499 2HJ1 POP    12      42.040 130.190  57.680  1.00  0.00            
ATOM   1500  C1I POP    12      42.460 131.010  59.640  1.00  0.00            
ATOM   1501 1HI1 POP    12      43.560 130.940  59.530  1.00  0.00            
ATOM   1502 2HI1 POP    12      42.200 130.770  60.690  1.00  0.00            
ATOM   1503  C1H POP    12      41.960 132.460  59.400  1.00  0.00            
ATOM   1504 1HH1 POP    12      40.880 132.330  59.630  1.00  0.00            
ATOM   1505 2HH1 POP    12      41.920 132.740  58.320  1.00  0.00            
ATOM   1506  CZ2 POP    12      42.690 133.530  60.240  1.00  0.00            
ATOM   1507  HZ2 POP    12      43.580 133.990  59.800  1.00  0.00            
ATOM   1508  CZ1 POP    12      42.070 134.280  61.150  1.00  0.00            
ATOM   1509  HZ1 POP    12      42.700 135.000  61.700  1.00  0.00            
ATOM   1510  C1G POP    12      40.670 134.040  61.680  1.00  0.00            
ATOM   1511 1HG1 POP    12      39.970 133.750  60.860  1.00  0.00            
ATOM   1512 2HG1 POP    12      40.150 134.920  62.110  1.00  0.00            
ATOM   1513  C1F POP    12      40.510 132.970  62.810  1.00  0.00            
ATOM   1514 1HF1 POP    12      40.930 133.430  63.730  1.00  0.00            
ATOM   1515 2HF1 POP    12      40.930 131.990  62.490  1.00  0.00            
ATOM   1516  C1E POP    12      39.090 132.560  63.180  1.00  0.00            
ATOM   1517 1HE1 POP    12      38.690 132.120  62.240  1.00  0.00            
ATOM   1518 2HE1 POP    12      38.450 133.410  63.510  1.00  0.00            
ATOM   1519  C1D POP    12      38.960 131.590  64.420  1.00  0.00            
ATOM   1520 1HD1 POP    12      39.610 130.690  64.330  1.00  0.00            
ATOM   1521 2HD1 POP    12      37.880 131.340  64.390  1.00  0.00            
ATOM   1522  C1C POP    12      39.370 132.190  65.740  1.00  0.00            
ATOM   1523 1HC1 POP    12      38.730 133.080  65.900  1.00  0.00            
ATOM   1524 2HC1 POP    12      40.370 132.650  65.630  1.00  0.00            
ATOM   1525  C1B POP    12      39.240 131.120  66.860  1.00  0.00            
ATOM   1526 1HB1 POP    12      39.990 130.350  66.610  1.00  0.00            
ATOM   1527 2HB1 POP    12      38.240 130.620  66.870  1.00  0.00            
ATOM   1528  C1A POP    12      39.470 131.720  68.250  1.00  0.00            
ATOM   1529 1HA1 POP    12      38.540 131.840  68.840  1.00  0.00            
ATOM   1530 2HA1 POP    12      40.140 132.610  68.290  1.00  0.00            
ATOM   1531  C81 POP    12      40.210 130.650  69.160  1.00  0.00            
ATOM   1532  O81 POP    12      41.430 130.400  68.980  1.00  0.00            
ATOM   1533  O71 POP    12      39.360 130.080  69.900  1.00  0.00            
ATOM   1534  C7  POP    12      39.680 128.900  70.670  1.00  0.00            
ATOM   1535  C6  POP    12      38.790 128.980  71.870  1.00  0.00            
ATOM   1536  O4P POP    12      39.040 130.150  72.610  1.00  0.00            
ATOM   1537  P   POP    12      39.650 130.010  74.080  1.00  0.00            
ATOM   1538  O2P POP    12      39.710 131.380  74.680  1.00  0.00            
ATOM   1539  O3P POP    12      40.920 129.220  74.060  1.00  0.00            
ATOM   1540  O1P POP    12      38.570 129.210  74.860  1.00  0.00            
ATOM   1541  C5  POP    12      38.720 128.960  76.270  1.00  0.00            
ATOM   1542  C4  POP    12      39.690 127.840  76.400  1.00  0.00            
ATOM   1543  N   POP    12      40.320 127.500  77.700  1.00  0.00            
ATOM   1544  C1  POP    12      39.330 127.480  78.810  1.00  0.00            
ATOM   1545  H11 POP    12      38.580 126.710  78.760  1.00  0.00            
ATOM   1546  H12 POP    12      39.970 127.420  79.680  1.00  0.00            
ATOM   1547  H13 POP    12      38.750 128.390  78.880  1.00  0.00            
ATOM   1548  C2  POP    12      41.470 128.350  78.110  1.00  0.00            
ATOM   1549  H21 POP    12      41.320 129.360  78.460  1.00  0.00            
ATOM   1550  H22 POP    12      42.110 127.940  78.880  1.00  0.00            
ATOM   1551  H23 POP    12      42.180 128.420  77.290  1.00  0.00            
ATOM   1552  C3  POP    12      40.880 126.130  77.600  1.00  0.00            
ATOM   1553  H31 POP    12      41.490 125.840  78.440  1.00  0.00            
ATOM   1554  H32 POP    12      40.100 125.410  77.380  1.00  0.00            
ATOM   1555  H33 POP    12      41.590 126.170  76.790  1.00  0.00            
ATOM   1556  H41 POP    12      39.100 127.000  76.060  1.00  0.00            
ATOM   1557  H42 POP    12      40.490 128.060  75.710  1.00  0.00            
ATOM   1558  H51 POP    12      37.730 128.560  76.590  1.00  0.00            
ATOM   1559  H52 POP    12      38.870 129.860  76.910  1.00  0.00            
ATOM   1560  H61 POP    12      38.900 128.050  72.470  1.00  0.00            
ATOM   1561  H62 POP    12      37.730 129.030  71.560  1.00  0.00            
ATOM   1562  H7  POP    12      40.750 128.800  70.950  1.00  0.00            
ATOM   1563  C72 POP    12      39.300 127.630  69.840  1.00  0.00            
ATOM   1564 1H72 POP    12      39.410 126.740  70.500  1.00  0.00            
ATOM   1565 2H72 POP    12      38.220 127.850  69.690  1.00  0.00            
ATOM   1566  O72 POP    12      39.900 127.390  68.520  1.00  0.00            
ATOM   1567  C82 POP    12      41.060 126.920  68.670  1.00  0.00            
ATOM   1568  O82 POP    12      41.610 126.580  69.730  1.00  0.00            
ATOM   1569  C2A POP    12      41.620 126.590  67.340  1.00  0.00            
ATOM   1570 1HA2 POP    12      42.450 125.880  67.580  1.00  0.00            
ATOM   1571 2HA2 POP    12      40.760 126.140  66.800  1.00  0.00            
ATOM   1572  C2B POP    12      42.050 127.890  66.660  1.00  0.00            
ATOM   1573 1HB2 POP    12      41.240 128.640  66.770  1.00  0.00            
ATOM   1574 2HB2 POP    12      42.910 128.400  67.150  1.00  0.00            
ATOM   1575  C2C POP    12      42.210 127.850  65.170  1.00  0.00            
ATOM   1576 1HC2 POP    12      41.270 127.480  64.700  1.00  0.00            
ATOM   1577 2HC2 POP    12      42.280 128.900  64.810  1.00  0.00            
ATOM   1578  C2D POP    12      43.470 126.980  64.740  1.00  0.00            
ATOM   1579 1HD2 POP    12      44.420 127.470  65.060  1.00  0.00            
ATOM   1580 2HD2 POP    12      43.470 126.000  65.250  1.00  0.00            
ATOM   1581  C2E POP    12      43.470 126.780  63.180  1.00  0.00            
ATOM   1582 1HE2 POP    12      42.410 126.560  62.950  1.00  0.00            
ATOM   1583 2HE2 POP    12      43.750 127.770  62.760  1.00  0.00            
ATOM   1584  C2F POP    12      44.460 125.730  62.740  1.00  0.00            
ATOM   1585 1HF2 POP    12      45.450 125.940  63.180  1.00  0.00            
ATOM   1586 2HF2 POP    12      44.140 124.790  63.230  1.00  0.00            
ATOM   1587  C2G POP    12      44.840 125.680  61.240  1.00  0.00            
ATOM   1588 1HG2 POP    12      44.000 125.350  60.600  1.00  0.00            
ATOM   1589 2HG2 POP    12      45.100 126.700  60.890  1.00  0.00            
ATOM   1590  C2H POP    12      46.090 124.850  60.940  1.00  0.00            
ATOM   1591 1HH2 POP    12      46.950 125.180  61.560  1.00  0.00            
ATOM   1592 2HH2 POP    12      45.910 123.800  61.260  1.00  0.00            
ATOM   1593  C2I POP    12      46.570 124.840  59.510  1.00  0.00            
ATOM   1594 1HI2 POP    12      45.660 125.040  58.900  1.00  0.00            
ATOM   1595 2HI2 POP    12      47.320 125.640  59.360  1.00  0.00            
ATOM   1596  C2J POP    12      47.210 123.450  59.290  1.00  0.00            
ATOM   1597 1HJ2 POP    12      47.830 123.220  60.190  1.00  0.00            
ATOM   1598 2HJ2 POP    12      46.430 122.670  59.160  1.00  0.00            
ATOM   1599  C2K POP    12      48.060 123.350  58.020  1.00  0.00            
ATOM   1600 1HK2 POP    12      48.620 124.310  58.030  1.00  0.00            
ATOM   1601 2HK2 POP    12      48.760 122.480  57.970  1.00  0.00            
ATOM   1602  C2L POP    12      47.230 123.380  56.700  1.00  0.00            
ATOM   1603 1HL2 POP    12      46.630 124.300  56.800  1.00  0.00            
ATOM   1604 2HL2 POP    12      47.940 123.500  55.840  1.00  0.00            
ATOM   1605  C2M POP    12      46.360 122.110  56.540  1.00  0.00            
ATOM   1606 1HM2 POP    12      47.010 121.210  56.530  1.00  0.00            
ATOM   1607 2HM2 POP    12      45.670 121.990  57.400  1.00  0.00            
ATOM   1608  C2N POP    12      45.520 122.030  55.230  1.00  0.00            
ATOM   1609 1HN2 POP    12      44.660 122.720  55.360  1.00  0.00            
ATOM   1610 2HN2 POP    12      45.980 122.480  54.330  1.00  0.00            
ATOM   1611  C2T POP    12      45.050 120.610  54.990  1.00  0.00            
ATOM   1612 1HT2 POP    12      45.880 119.970  54.610  1.00  0.00            
ATOM   1613 2HT2 POP    12      44.650 120.060  55.880  1.00  0.00            
ATOM   1614 3HT2 POP    12      44.190 120.610  54.290  1.00  0.00            
ATOM   1615  C1T POP    13      33.510  41.400  62.720  1.00  0.00            
ATOM   1616 1HT1 POP    13      34.320  41.920  63.260  1.00  0.00            
ATOM   1617 2HT1 POP    13      34.190  41.040  61.920  1.00  0.00            
ATOM   1618 3HT1 POP    13      32.670  41.990  62.290  1.00  0.00            
ATOM   1619  C1N POP    13      33.100  40.320  63.600  1.00  0.00            
ATOM   1620 1HN1 POP    13      32.620  40.730  64.520  1.00  0.00            
ATOM   1621 2HN1 POP    13      34.030  39.820  63.960  1.00  0.00            
ATOM   1622  C1M POP    13      32.190  39.300  62.900  1.00  0.00            
ATOM   1623 1HM1 POP    13      32.340  38.430  63.570  1.00  0.00            
ATOM   1624 2HM1 POP    13      32.660  39.020  61.930  1.00  0.00            
ATOM   1625  C1L POP    13      30.690  39.720  62.710  1.00  0.00            
ATOM   1626 1HL1 POP    13      30.080  39.010  62.110  1.00  0.00            
ATOM   1627 2HL1 POP    13      30.810  40.730  62.280  1.00  0.00            
ATOM   1628  C1K POP    13      29.970  39.850  64.030  1.00  0.00            
ATOM   1629 1HK1 POP    13      30.520  40.580  64.660  1.00  0.00            
ATOM   1630 2HK1 POP    13      29.990  38.900  64.610  1.00  0.00            
ATOM   1631  C1J POP    13      28.540  40.450  63.820  1.00  0.00            
ATOM   1632 1HJ1 POP    13      27.930  39.750  63.210  1.00  0.00            
ATOM   1633 2HJ1 POP    13      28.590  41.480  63.400  1.00  0.00            
ATOM   1634  C1I POP    13      27.820  40.770  65.140  1.00  0.00            
ATOM   1635 1HI1 POP    13      27.890  39.860  65.760  1.00  0.00            
ATOM   1636 2HI1 POP    13      26.820  41.010  64.730  1.00  0.00            
ATOM   1637  C1H POP    13      28.260  42.110  65.890  1.00  0.00            
ATOM   1638 1HH1 POP    13      28.400  42.950  65.170  1.00  0.00            
ATOM   1639 2HH1 POP    13      29.240  41.840  66.340  1.00  0.00            
ATOM   1640  CZ2 POP    13      27.190  42.510  66.900  1.00  0.00            
ATOM   1641  HZ2 POP    13      26.210  42.800  66.490  1.00  0.00            
ATOM   1642  CZ1 POP    13      27.530  42.540  68.210  1.00  0.00            
ATOM   1643  HZ1 POP    13      26.790  42.740  69.010  1.00  0.00            
ATOM   1644  C1G POP    13      28.870  42.240  68.740  1.00  0.00            
ATOM   1645 1HG1 POP    13      29.540  42.920  68.170  1.00  0.00            
ATOM   1646 2HG1 POP    13      29.160  41.180  68.550  1.00  0.00            
ATOM   1647  C1F POP    13      29.060  42.450  70.260  1.00  0.00            
ATOM   1648 1HF1 POP    13      28.250  43.060  70.710  1.00  0.00            
ATOM   1649 2HF1 POP    13      30.080  42.880  70.410  1.00  0.00            
ATOM   1650  C1E POP    13      28.910  41.130  71.030  1.00  0.00            
ATOM   1651 1HE1 POP    13      29.810  40.490  70.920  1.00  0.00            
ATOM   1652 2HE1 POP    13      28.030  40.570  70.660  1.00  0.00            
ATOM   1653  C1D POP    13      28.590  41.350  72.590  1.00  0.00            
ATOM   1654 1HD1 POP    13      27.670  41.960  72.720  1.00  0.00            
ATOM   1655 2HD1 POP    13      29.480  41.820  73.060  1.00  0.00            
ATOM   1656  C1C POP    13      28.500  40.030  73.450  1.00  0.00            
ATOM   1657 1HC1 POP    13      27.590  39.400  73.290  1.00  0.00            
ATOM   1658 2HC1 POP    13      28.330  40.350  74.500  1.00  0.00            
ATOM   1659  C1B POP    13      29.650  39.060  73.230  1.00  0.00            
ATOM   1660 1HB1 POP    13      30.500  39.760  73.150  1.00  0.00            
ATOM   1661 2HB1 POP    13      29.460  38.650  72.220  1.00  0.00            
ATOM   1662  C1A POP    13      29.700  38.200  74.510  1.00  0.00            
ATOM   1663 1HA1 POP    13      29.980  38.890  75.340  1.00  0.00            
ATOM   1664 2HA1 POP    13      28.790  37.600  74.740  1.00  0.00            
ATOM   1665  C81 POP    13      30.910  37.220  74.390  1.00  0.00            
ATOM   1666  O81 POP    13      31.810  37.270  73.600  1.00  0.00            
ATOM   1667  O71 POP    13      30.730  36.410  75.350  1.00  0.00            
ATOM   1668  C7  POP    13      31.740  35.370  75.550  1.00  0.00            
ATOM   1669  C6  POP    13      32.740  35.890  76.560  1.00  0.00            
ATOM   1670  O4P POP    13      32.280  35.920  77.950  1.00  0.00            
ATOM   1671  P   POP    13      32.960  37.000  78.970  1.00  0.00            
ATOM   1672  O2P POP    13      33.070  38.290  78.310  1.00  0.00            
ATOM   1673  O3P POP    13      34.190  36.430  79.510  1.00  0.00            
ATOM   1674  O1P POP    13      31.930  37.120  80.170  1.00  0.00            
ATOM   1675  C5  POP    13      30.900  38.110  80.160  1.00  0.00            
ATOM   1676  C4  POP    13      29.570  37.490  80.490  1.00  0.00            
ATOM   1677  N   POP    13      29.050  36.420  79.490  1.00  0.00            
ATOM   1678  C1  POP    13      29.330  36.710  78.040  1.00  0.00            
ATOM   1679  H11 POP    13      29.010  37.690  77.690  1.00  0.00            
ATOM   1680  H12 POP    13      30.390  36.640  77.860  1.00  0.00            
ATOM   1681  H13 POP    13      28.900  35.940  77.410  1.00  0.00            
ATOM   1682  C2  POP    13      27.620  36.250  79.640  1.00  0.00            
ATOM   1683  H21 POP    13      27.100  37.180  79.450  1.00  0.00            
ATOM   1684  H22 POP    13      27.200  35.500  78.980  1.00  0.00            
ATOM   1685  H23 POP    13      27.260  35.940  80.610  1.00  0.00            
ATOM   1686  C3  POP    13      29.690  35.100  79.870  1.00  0.00            
ATOM   1687  H31 POP    13      30.730  35.380  79.990  1.00  0.00            
ATOM   1688  H32 POP    13      29.260  34.810  80.820  1.00  0.00            
ATOM   1689  H33 POP    13      29.410  34.420  79.080  1.00  0.00            
ATOM   1690  H41 POP    13      29.700  36.960  81.430  1.00  0.00            
ATOM   1691  H42 POP    13      28.850  38.290  80.520  1.00  0.00            
ATOM   1692  H51 POP    13      30.750  38.630  79.190  1.00  0.00            
ATOM   1693  H52 POP    13      31.080  38.900  80.930  1.00  0.00            
ATOM   1694  H61 POP    13      33.050  36.910  76.240  1.00  0.00            
ATOM   1695  H62 POP    13      33.640  35.250  76.450  1.00  0.00            
ATOM   1696  H7  POP    13      32.330  35.180  74.620  1.00  0.00            
ATOM   1697  C72 POP    13      31.050  34.020  75.870  1.00  0.00            
ATOM   1698 1H72 POP    13      31.830  33.250  76.090  1.00  0.00            
ATOM   1699 2H72 POP    13      30.590  34.000  76.890  1.00  0.00            
ATOM   1700  O72 POP    13      30.220  33.680  74.750  1.00  0.00            
ATOM   1701  C82 POP    13      28.870  33.840  74.840  1.00  0.00            
ATOM   1702  O82 POP    13      28.300  34.270  75.850  1.00  0.00            
ATOM   1703  C2A POP    13      28.050  33.460  73.580  1.00  0.00            
ATOM   1704 1HA2 POP    13      28.720  33.600  72.710  1.00  0.00            
ATOM   1705 2HA2 POP    13      27.740  32.410  73.760  1.00  0.00            
ATOM   1706  C2B POP    13      26.830  34.360  73.380  1.00  0.00            
ATOM   1707 1HB2 POP    13      26.280  34.460  74.340  1.00  0.00            
ATOM   1708 2HB2 POP    13      27.180  35.390  73.160  1.00  0.00            
ATOM   1709  C2C POP    13      25.900  33.900  72.250  1.00  0.00            
ATOM   1710 1HC2 POP    13      25.430  32.980  72.660  1.00  0.00            
ATOM   1711 2HC2 POP    13      25.100  34.610  71.970  1.00  0.00            
ATOM   1712  C2D POP    13      26.680  33.590  70.960  1.00  0.00            
ATOM   1713 1HD2 POP    13      27.260  34.490  70.650  1.00  0.00            
ATOM   1714 2HD2 POP    13      27.320  32.720  71.190  1.00  0.00            
ATOM   1715  C2E POP    13      25.770  33.260  69.740  1.00  0.00            
ATOM   1716 1HE2 POP    13      25.030  32.480  70.000  1.00  0.00            
ATOM   1717 2HE2 POP    13      25.170  34.190  69.630  1.00  0.00            
ATOM   1718  C2F POP    13      26.610  32.980  68.440  1.00  0.00            
ATOM   1719 1HF2 POP    13      27.280  33.820  68.150  1.00  0.00            
ATOM   1720 2HF2 POP    13      27.360  32.200  68.710  1.00  0.00            
ATOM   1721  C2G POP    13      25.580  32.480  67.300  1.00  0.00            
ATOM   1722 1HG2 POP    13      25.110  31.620  67.830  1.00  0.00            
ATOM   1723 2HG2 POP    13      24.960  33.350  66.990  1.00  0.00            
ATOM   1724  C2H POP    13      26.370  31.870  66.180  1.00  0.00            
ATOM   1725 1HH2 POP    13      27.200  32.580  65.920  1.00  0.00            
ATOM   1726 2HH2 POP    13      26.950  30.950  66.400  1.00  0.00            
ATOM   1727  C2I POP    13      25.450  31.630  64.940  1.00  0.00            
ATOM   1728 1HI2 POP    13      24.570  31.100  65.380  1.00  0.00            
ATOM   1729 2HI2 POP    13      25.010  32.590  64.590  1.00  0.00            
ATOM   1730  C2J POP    13      26.050  30.840  63.800  1.00  0.00            
ATOM   1731 1HJ2 POP    13      25.370  30.970  62.930  1.00  0.00            
ATOM   1732 2HJ2 POP    13      26.960  31.330  63.400  1.00  0.00            
ATOM   1733  C2K POP    13      26.020  29.360  63.950  1.00  0.00            
ATOM   1734 1HK2 POP    13      26.550  28.910  64.820  1.00  0.00            
ATOM   1735 2HK2 POP    13      24.990  29.070  64.270  1.00  0.00            
ATOM   1736  C2L POP    13      26.490  28.560  62.730  1.00  0.00            
ATOM   1737 1HL2 POP    13      26.040  29.020  61.820  1.00  0.00            
ATOM   1738 2HL2 POP    13      27.590  28.690  62.590  1.00  0.00            
ATOM   1739  C2M POP    13      26.190  27.060  62.720  1.00  0.00            
ATOM   1740 1HM2 POP    13      26.210  26.640  63.750  1.00  0.00            
ATOM   1741 2HM2 POP    13      25.170  26.830  62.340  1.00  0.00            
ATOM   1742  C2N POP    13      27.080  26.310  61.690  1.00  0.00            
ATOM   1743 1HN2 POP    13      26.990  26.770  60.680  1.00  0.00            
ATOM   1744 2HN2 POP    13      28.140  26.430  61.990  1.00  0.00            
ATOM   1745  C2T POP    13      26.690  24.860  61.600  1.00  0.00            
ATOM   1746 1HT2 POP    13      25.650  24.790  61.200  1.00  0.00            
ATOM   1747 2HT2 POP    13      27.310  24.430  60.790  1.00  0.00            
ATOM   1748 3HT2 POP    13      26.570  24.250  62.520  1.00  0.00            
ATOM   1749  C1T POP    14      24.840 122.760  52.700  1.00  0.00            
ATOM   1750 1HT1 POP    14      24.350 123.580  53.260  1.00  0.00            
ATOM   1751 2HT1 POP    14      24.930 123.100  51.640  1.00  0.00            
ATOM   1752 3HT1 POP    14      24.170 121.880  52.760  1.00  0.00            
ATOM   1753  C1N POP    14      26.190 122.790  53.420  1.00  0.00            
ATOM   1754 1HN1 POP    14      26.630 123.810  53.440  1.00  0.00            
ATOM   1755 2HN1 POP    14      26.920 122.210  52.810  1.00  0.00            
ATOM   1756  C1M POP    14      26.170 122.210  54.820  1.00  0.00            
ATOM   1757 1HM1 POP    14      25.820 121.160  54.710  1.00  0.00            
ATOM   1758 2HM1 POP    14      25.470 122.760  55.480  1.00  0.00            
ATOM   1759  C1L POP    14      27.590 122.340  55.350  1.00  0.00            
ATOM   1760 1HL1 POP    14      27.890 123.410  55.370  1.00  0.00            
ATOM   1761 2HL1 POP    14      28.260 121.750  54.700  1.00  0.00            
ATOM   1762  C1K POP    14      27.580 121.760  56.740  1.00  0.00            
ATOM   1763 1HK1 POP    14      26.960 120.840  56.820  1.00  0.00            
ATOM   1764 2HK1 POP    14      27.130 122.540  57.390  1.00  0.00            
ATOM   1765  C1J POP    14      29.080 121.410  57.190  1.00  0.00            
ATOM   1766 1HJ1 POP    14      29.680 122.320  56.990  1.00  0.00            
ATOM   1767 2HJ1 POP    14      29.350 120.610  56.470  1.00  0.00            
ATOM   1768  C1I POP    14      29.160 121.060  58.730  1.00  0.00            
ATOM   1769 1HI1 POP    14      30.090 120.480  58.890  1.00  0.00            
ATOM   1770 2HI1 POP    14      28.340 120.370  59.040  1.00  0.00            
ATOM   1771  C1H POP    14      29.290 122.360  59.530  1.00  0.00            
ATOM   1772 1HH1 POP    14      28.350 122.890  59.240  1.00  0.00            
ATOM   1773 2HH1 POP    14      30.120 122.930  59.070  1.00  0.00            
ATOM   1774  CZ2 POP    14      29.580 122.190  61.000  1.00  0.00            
ATOM   1775  HZ2 POP    14      30.600 122.040  61.370  1.00  0.00            
ATOM   1776  CZ1 POP    14      28.640 122.160  61.970  1.00  0.00            
ATOM   1777  HZ1 POP    14      28.900 121.860  63.000  1.00  0.00            
ATOM   1778  C1G POP    14      27.170 122.460  61.850  1.00  0.00            
ATOM   1779 1HG1 POP    14      26.570 121.530  61.900  1.00  0.00            
ATOM   1780 2HG1 POP    14      26.980 123.020  60.910  1.00  0.00            
ATOM   1781  C1F POP    14      26.660 123.320  63.000  1.00  0.00            
ATOM   1782 1HF1 POP    14      25.700 123.760  62.680  1.00  0.00            
ATOM   1783 2HF1 POP    14      27.210 124.280  63.130  1.00  0.00            
ATOM   1784  C1E POP    14      26.580 122.610  64.340  1.00  0.00            
ATOM   1785 1HE1 POP    14      27.500 122.770  64.930  1.00  0.00            
ATOM   1786 2HE1 POP    14      26.510 121.500  64.240  1.00  0.00            
ATOM   1787  C1D POP    14      25.380 123.180  65.180  1.00  0.00            
ATOM   1788 1HD1 POP    14      24.440 122.960  64.630  1.00  0.00            
ATOM   1789 2HD1 POP    14      25.510 124.280  65.120  1.00  0.00            
ATOM   1790  C1C POP    14      25.280 122.530  66.550  1.00  0.00            
ATOM   1791 1HC1 POP    14      26.110 122.720  67.270  1.00  0.00            
ATOM   1792 2HC1 POP    14      25.160 121.430  66.460  1.00  0.00            
ATOM   1793  C1B POP    14      23.960 123.020  67.220  1.00  0.00            
ATOM   1794 1HB1 POP    14      23.030 122.660  66.720  1.00  0.00            
ATOM   1795 2HB1 POP    14      23.970 124.130  67.100  1.00  0.00            
ATOM   1796  C1A POP    14      24.090 122.680  68.630  1.00  0.00            
ATOM   1797 1HA1 POP    14      24.410 121.620  68.780  1.00  0.00            
ATOM   1798 2HA1 POP    14      23.100 122.800  69.120  1.00  0.00            
ATOM   1799  C81 POP    14      25.000 123.630  69.400  1.00  0.00            
ATOM   1800  O81 POP    14      24.880 124.860  69.350  1.00  0.00            
ATOM   1801  O71 POP    14      25.830 122.950  70.110  1.00  0.00            
ATOM   1802  C7  POP    14      26.670 123.760  70.970  1.00  0.00            
ATOM   1803  C6  POP    14      26.970 122.970  72.220  1.00  0.00            
ATOM   1804  O4P POP    14      25.850 122.960  73.020  1.00  0.00            
ATOM   1805  P   POP    14      25.770 122.190  74.350  1.00  0.00            
ATOM   1806  O2P POP    14      25.560 123.240  75.410  1.00  0.00            
ATOM   1807  O3P POP    14      26.930 121.310  74.560  1.00  0.00            
ATOM   1808  O1P POP    14      24.400 121.300  74.110  1.00  0.00            
ATOM   1809  C5  POP    14      24.060 121.080  72.750  1.00  0.00            
ATOM   1810  C4  POP    14      22.920 120.060  72.470  1.00  0.00            
ATOM   1811  N   POP    14      23.090 118.740  73.170  1.00  0.00            
ATOM   1812  C1  POP    14      22.910 118.950  74.660  1.00  0.00            
ATOM   1813  H11 POP    14      23.670 119.660  74.940  1.00  0.00            
ATOM   1814  H12 POP    14      21.870 119.160  74.850  1.00  0.00            
ATOM   1815  H13 POP    14      23.150 118.040  75.190  1.00  0.00            
ATOM   1816  C2  POP    14      24.390 118.150  72.900  1.00  0.00            
ATOM   1817  H21 POP    14      25.140 118.720  73.440  1.00  0.00            
ATOM   1818  H22 POP    14      24.510 117.120  73.200  1.00  0.00            
ATOM   1819  H23 POP    14      24.520 118.280  71.840  1.00  0.00            
ATOM   1820  C3  POP    14      21.980 117.840  72.720  1.00  0.00            
ATOM   1821  H31 POP    14      22.070 116.850  73.150  1.00  0.00            
ATOM   1822  H32 POP    14      21.020 118.260  72.990  1.00  0.00            
ATOM   1823  H33 POP    14      21.980 117.660  71.650  1.00  0.00            
ATOM   1824  H41 POP    14      21.970 120.440  72.830  1.00  0.00            
ATOM   1825  H42 POP    14      22.670 119.840  71.440  1.00  0.00            
ATOM   1826  H51 POP    14      24.900 120.650  72.170  1.00  0.00            
ATOM   1827  H52 POP    14      23.630 122.020  72.330  1.00  0.00            
ATOM   1828  H61 POP    14      27.810 123.480  72.750  1.00  0.00            
ATOM   1829  H62 POP    14      27.290 121.940  71.980  1.00  0.00            
ATOM   1830  H7  POP    14      26.120 124.680  71.270  1.00  0.00            
ATOM   1831  C72 POP    14      27.950 124.100  70.170  1.00  0.00            
ATOM   1832 1H72 POP    14      28.560 124.710  70.880  1.00  0.00            
ATOM   1833 2H72 POP    14      28.540 123.160  70.110  1.00  0.00            
ATOM   1834  O72 POP    14      27.810 124.620  68.830  1.00  0.00            
ATOM   1835  C82 POP    14      27.530 125.940  68.860  1.00  0.00            
ATOM   1836  O82 POP    14      27.420 126.620  69.870  1.00  0.00            
ATOM   1837  C2A POP    14      27.400 126.390  67.390  1.00  0.00            
ATOM   1838 1HA2 POP    14      28.290 126.080  66.810  1.00  0.00            
ATOM   1839 2HA2 POP    14      26.450 125.960  67.000  1.00  0.00            
ATOM   1840  C2B POP    14      27.170 127.920  67.320  1.00  0.00            
ATOM   1841 1HB2 POP    14      26.640 128.160  66.380  1.00  0.00            
ATOM   1842 2HB2 POP    14      26.390 128.240  68.040  1.00  0.00            
ATOM   1843  C2C POP    14      28.370 128.770  67.330  1.00  0.00            
ATOM   1844 1HC2 POP    14      28.980 128.560  68.240  1.00  0.00            
ATOM   1845 2HC2 POP    14      28.960 128.520  66.420  1.00  0.00            
ATOM   1846  C2D POP    14      27.880 130.280  67.230  1.00  0.00            
ATOM   1847 1HD2 POP    14      26.920 130.370  66.670  1.00  0.00            
ATOM   1848 2HD2 POP    14      27.710 130.520  68.300  1.00  0.00            
ATOM   1849  C2E POP    14      28.960 131.190  66.640  1.00  0.00            
ATOM   1850 1HE2 POP    14      28.780 132.240  66.940  1.00  0.00            
ATOM   1851 2HE2 POP    14      29.930 130.810  67.040  1.00  0.00            
ATOM   1852  C2F POP    14      29.000 131.150  65.150  1.00  0.00            
ATOM   1853 1HF2 POP    14      29.180 130.100  64.820  1.00  0.00            
ATOM   1854 2HF2 POP    14      27.970 131.410  64.810  1.00  0.00            
ATOM   1855  C2G POP    14      29.920 132.190  64.580  1.00  0.00            
ATOM   1856 1HG2 POP    14      29.440 133.180  64.730  1.00  0.00            
ATOM   1857 2HG2 POP    14      30.830 132.450  65.160  1.00  0.00            
ATOM   1858  C2H POP    14      30.100 132.110  63.000  1.00  0.00            
ATOM   1859 1HH2 POP    14      30.700 131.210  62.730  1.00  0.00            
ATOM   1860 2HH2 POP    14      29.060 131.920  62.670  1.00  0.00            
ATOM   1861  C2I POP    14      30.660 133.410  62.490  1.00  0.00            
ATOM   1862 1HI2 POP    14      29.890 134.200  62.660  1.00  0.00            
ATOM   1863 2HI2 POP    14      31.590 133.750  62.990  1.00  0.00            
ATOM   1864  C2J POP    14      30.900 133.360  60.990  1.00  0.00            
ATOM   1865 1HJ2 POP    14      29.930 133.210  60.470  1.00  0.00            
ATOM   1866 2HJ2 POP    14      31.250 134.360  60.670  1.00  0.00            
ATOM   1867  C2K POP    14      31.930 132.240  60.610  1.00  0.00            
ATOM   1868 1HK2 POP    14      32.980 132.490  60.890  1.00  0.00            
ATOM   1869 2HK2 POP    14      31.610 131.230  60.950  1.00  0.00            
ATOM   1870  C2L POP    14      31.920 131.950  59.050  1.00  0.00            
ATOM   1871 1HL2 POP    14      30.900 131.570  58.830  1.00  0.00            
ATOM   1872 2HL2 POP    14      32.120 132.830  58.400  1.00  0.00            
ATOM   1873  C2M POP    14      32.900 130.800  58.700  1.00  0.00            
ATOM   1874 1HM2 POP    14      33.880 131.280  58.890  1.00  0.00            
ATOM   1875 2HM2 POP    14      32.610 129.900  59.290  1.00  0.00            
ATOM   1876  C2N POP    14      32.880 130.470  57.190  1.00  0.00            
ATOM   1877 1HN2 POP    14      31.800 130.440  56.920  1.00  0.00            
ATOM   1878 2HN2 POP    14      33.400 131.260  56.610  1.00  0.00            
ATOM   1879  C2T POP    14      33.670 129.180  56.740  1.00  0.00            
ATOM   1880 1HT2 POP    14      33.440 128.350  57.440  1.00  0.00            
ATOM   1881 2HT2 POP    14      33.450 128.800  55.720  1.00  0.00            
ATOM   1882 3HT2 POP    14      34.760 129.340  56.650  1.00  0.00            
ATOM   1883  C1T POP    15      39.970  45.140  58.850  1.00  0.00            
ATOM   1884 1HT1 POP    15      40.750  45.450  58.140  1.00  0.00            
ATOM   1885 2HT1 POP    15      39.070  44.960  58.220  1.00  0.00            
ATOM   1886 3HT1 POP    15      39.720  45.970  59.550  1.00  0.00            
ATOM   1887  C1N POP    15      40.380  43.830  59.560  1.00  0.00            
ATOM   1888 1HN1 POP    15      41.400  44.020  59.970  1.00  0.00            
ATOM   1889 2HN1 POP    15      40.410  43.000  58.820  1.00  0.00            
ATOM   1890  C1M POP    15      39.390  43.330  60.610  1.00  0.00            
ATOM   1891 1HM1 POP    15      38.380  43.190  60.160  1.00  0.00            
ATOM   1892 2HM1 POP    15      39.300  44.210  61.280  1.00  0.00            
ATOM   1893  C1L POP    15      39.810  42.000  61.330  1.00  0.00            
ATOM   1894 1HL1 POP    15      40.830  42.010  61.770  1.00  0.00            
ATOM   1895 2HL1 POP    15      39.980  41.330  60.450  1.00  0.00            
ATOM   1896  C1K POP    15      38.660  41.290  62.040  1.00  0.00            
ATOM   1897 1HK1 POP    15      39.000  40.260  62.300  1.00  0.00            
ATOM   1898 2HK1 POP    15      37.710  41.280  61.460  1.00  0.00            
ATOM   1899  C1J POP    15      38.420  41.870  63.500  1.00  0.00            
ATOM   1900 1HJ1 POP    15      38.080  42.930  63.390  1.00  0.00            
ATOM   1901 2HJ1 POP    15      39.280  41.900  64.200  1.00  0.00            
ATOM   1902  C1I POP    15      37.320  41.110  64.250  1.00  0.00            
ATOM   1903 1HI1 POP    15      37.580  40.050  64.420  1.00  0.00            
ATOM   1904 2HI1 POP    15      36.410  41.150  63.620  1.00  0.00            
ATOM   1905  C1H POP    15      37.190  41.590  65.730  1.00  0.00            
ATOM   1906 1HH1 POP    15      37.320  42.670  65.530  1.00  0.00            
ATOM   1907 2HH1 POP    15      38.070  41.270  66.330  1.00  0.00            
ATOM   1908  CZ2 POP    15      35.930  41.080  66.360  1.00  0.00            
ATOM   1909  HZ2 POP    15      35.810  39.990  66.430  1.00  0.00            
ATOM   1910  CZ1 POP    15      34.880  41.920  66.730  1.00  0.00            
ATOM   1911  HZ1 POP    15      33.940  41.450  67.080  1.00  0.00            
ATOM   1912  C1G POP    15      34.760  43.420  66.460  1.00  0.00            
ATOM   1913 1HG1 POP    15      34.900  43.590  65.370  1.00  0.00            
ATOM   1914 2HG1 POP    15      35.650  43.970  66.840  1.00  0.00            
ATOM   1915  C1F POP    15      33.490  44.040  67.010  1.00  0.00            
ATOM   1916 1HF1 POP    15      32.600  43.430  66.740  1.00  0.00            
ATOM   1917 2HF1 POP    15      33.300  44.980  66.440  1.00  0.00            
ATOM   1918  C1E POP    15      33.660  44.320  68.500  1.00  0.00            
ATOM   1919 1HE1 POP    15      34.620  44.860  68.640  1.00  0.00            
ATOM   1920 2HE1 POP    15      33.700  43.360  69.070  1.00  0.00            
ATOM   1921  C1D POP    15      32.430  45.100  69.090  1.00  0.00            
ATOM   1922 1HD1 POP    15      31.530  44.480  68.880  1.00  0.00            
ATOM   1923 2HD1 POP    15      32.160  46.050  68.560  1.00  0.00            
ATOM   1924  C1C POP    15      32.590  45.290  70.590  1.00  0.00            
ATOM   1925 1HC1 POP    15      33.430  45.980  70.800  1.00  0.00            
ATOM   1926 2HC1 POP    15      32.700  44.360  71.200  1.00  0.00            
ATOM   1927  C1B POP    15      31.390  45.890  71.360  1.00  0.00            
ATOM   1928 1HB1 POP    15      30.590  45.160  71.130  1.00  0.00            
ATOM   1929 2HB1 POP    15      31.190  46.830  70.800  1.00  0.00            
ATOM   1930  C1A POP    15      31.540  46.180  72.850  1.00  0.00            
ATOM   1931 1HA1 POP    15      32.240  47.040  72.980  1.00  0.00            
ATOM   1932 2HA1 POP    15      32.090  45.290  73.220  1.00  0.00            
ATOM   1933  C81 POP    15      30.210  46.350  73.620  1.00  0.00            
ATOM   1934  O81 POP    15      29.170  45.850  73.220  1.00  0.00            
ATOM   1935  O71 POP    15      30.430  46.880  74.780  1.00  0.00            
ATOM   1936  C7  POP    15      29.230  47.170  75.520  1.00  0.00            
ATOM   1937  C6  POP    15      29.650  47.250  77.040  1.00  0.00            
ATOM   1938  O4P POP    15      30.210  46.050  77.530  1.00  0.00            
ATOM   1939  P   POP    15      30.870  46.010  78.950  1.00  0.00            
ATOM   1940  O2P POP    15      31.160  44.590  79.210  1.00  0.00            
ATOM   1941  O3P POP    15      30.050  46.810  79.930  1.00  0.00            
ATOM   1942  O1P POP    15      32.240  46.830  78.670  1.00  0.00            
ATOM   1943  C5  POP    15      33.150  46.340  77.740  1.00  0.00            
ATOM   1944  C4  POP    15      34.550  46.020  78.390  1.00  0.00            
ATOM   1945  N   POP    15      34.790  44.800  79.290  1.00  0.00            
ATOM   1946  C1  POP    15      36.260  44.480  79.530  1.00  0.00            
ATOM   1947  H11 POP    15      36.720  44.090  78.630  1.00  0.00            
ATOM   1948  H12 POP    15      36.780  45.400  79.780  1.00  0.00            
ATOM   1949  H13 POP    15      36.310  43.710  80.290  1.00  0.00            
ATOM   1950  C2  POP    15      34.110  43.640  78.750  1.00  0.00            
ATOM   1951  H21 POP    15      34.290  42.710  79.280  1.00  0.00            
ATOM   1952  H22 POP    15      33.050  43.790  78.600  1.00  0.00            
ATOM   1953  H23 POP    15      34.560  43.450  77.790  1.00  0.00            
ATOM   1954  C3  POP    15      34.110  45.050  80.640  1.00  0.00            
ATOM   1955  H31 POP    15      34.500  45.890  81.190  1.00  0.00            
ATOM   1956  H32 POP    15      33.100  45.390  80.490  1.00  0.00            
ATOM   1957  H33 POP    15      34.050  44.200  81.300  1.00  0.00            
ATOM   1958  H41 POP    15      35.270  45.930  77.590  1.00  0.00            
ATOM   1959  H42 POP    15      34.970  46.870  78.910  1.00  0.00            
ATOM   1960  H51 POP    15      33.300  47.160  77.000  1.00  0.00            
ATOM   1961  H52 POP    15      32.770  45.460  77.180  1.00  0.00            
ATOM   1962  H61 POP    15      28.680  47.440  77.550  1.00  0.00            
ATOM   1963  H62 POP    15      30.360  48.100  77.160  1.00  0.00            
ATOM   1964  H7  POP    15      28.470  46.380  75.350  1.00  0.00            
ATOM   1965  C72 POP    15      28.690  48.550  75.000  1.00  0.00            
ATOM   1966 1H72 POP    15      27.830  48.830  75.640  1.00  0.00            
ATOM   1967 2H72 POP    15      29.400  49.370  75.230  1.00  0.00            
ATOM   1968  O72 POP    15      28.590  48.710  73.530  1.00  0.00            
ATOM   1969  C82 POP    15      27.340  48.470  73.070  1.00  0.00            
ATOM   1970  O82 POP    15      26.450  47.880  73.670  1.00  0.00            
ATOM   1971  C2A POP    15      27.110  48.830  71.640  1.00  0.00            
ATOM   1972 1HA2 POP    15      26.040  48.960  71.400  1.00  0.00            
ATOM   1973 2HA2 POP    15      27.530  49.850  71.490  1.00  0.00            
ATOM   1974  C2B POP    15      27.800  47.720  70.750  1.00  0.00            
ATOM   1975 1HB2 POP    15      28.770  47.570  71.260  1.00  0.00            
ATOM   1976 2HB2 POP    15      27.190  46.790  70.660  1.00  0.00            
ATOM   1977  C2C POP    15      27.900  48.280  69.360  1.00  0.00            
ATOM   1978 1HC2 POP    15      26.870  48.260  68.950  1.00  0.00            
ATOM   1979 2HC2 POP    15      28.320  49.310  69.400  1.00  0.00            
ATOM   1980  C2D POP    15      28.820  47.340  68.540  1.00  0.00            
ATOM   1981 1HD2 POP    15      29.840  47.240  68.980  1.00  0.00            
ATOM   1982 2HD2 POP    15      28.260  46.380  68.560  1.00  0.00            
ATOM   1983  C2E POP    15      29.000  47.930  67.160  1.00  0.00            
ATOM   1984 1HE2 POP    15      28.200  48.540  66.700  1.00  0.00            
ATOM   1985 2HE2 POP    15      29.900  48.550  67.350  1.00  0.00            
ATOM   1986  C2F POP    15      29.560  46.870  66.120  1.00  0.00            
ATOM   1987 1HF2 POP    15      29.980  46.000  66.670  1.00  0.00            
ATOM   1988 2HF2 POP    15      28.680  46.600  65.490  1.00  0.00            
ATOM   1989  C2G POP    15      30.620  47.400  65.150  1.00  0.00            
ATOM   1990 1HG2 POP    15      30.110  48.270  64.690  1.00  0.00            
ATOM   1991 2HG2 POP    15      31.450  47.830  65.750  1.00  0.00            
ATOM   1992  C2H POP    15      31.170  46.370  64.140  1.00  0.00            
ATOM   1993 1HH2 POP    15      31.360  45.430  64.710  1.00  0.00            
ATOM   1994 2HH2 POP    15      30.340  46.160  63.440  1.00  0.00            
ATOM   1995  C2I POP    15      32.340  46.830  63.280  1.00  0.00            
ATOM   1996 1HI2 POP    15      31.930  47.370  62.410  1.00  0.00            
ATOM   1997 2HI2 POP    15      32.920  47.600  63.840  1.00  0.00            
ATOM   1998  C2J POP    15      33.130  45.640  62.780  1.00  0.00            
ATOM   1999 1HJ2 POP    15      33.550  45.050  63.610  1.00  0.00            
ATOM   2000 2HJ2 POP    15      32.460  44.940  62.240  1.00  0.00            
ATOM   2001  C2K POP    15      34.400  46.040  61.950  1.00  0.00            
ATOM   2002 1HK2 POP    15      34.060  46.720  61.130  1.00  0.00            
ATOM   2003 2HK2 POP    15      35.000  46.520  62.750  1.00  0.00            
ATOM   2004  C2L POP    15      35.090  44.870  61.330  1.00  0.00            
ATOM   2005 1HL2 POP    15      35.710  44.310  62.060  1.00  0.00            
ATOM   2006 2HL2 POP    15      34.490  44.070  60.850  1.00  0.00            
ATOM   2007  C2M POP    15      36.210  45.410  60.370  1.00  0.00            
ATOM   2008 1HM2 POP    15      36.760  46.160  60.990  1.00  0.00            
ATOM   2009 2HM2 POP    15      36.940  44.580  60.310  1.00  0.00            
ATOM   2010  C2N POP    15      35.960  45.960  58.960  1.00  0.00            
ATOM   2011 1HN2 POP    15      35.130  46.700  58.940  1.00  0.00            
ATOM   2012 2HN2 POP    15      36.840  46.550  58.610  1.00  0.00            
ATOM   2013  C2T POP    15      35.740  44.880  57.880  1.00  0.00            
ATOM   2014 1HT2 POP    15      35.450  43.910  58.330  1.00  0.00            
ATOM   2015 2HT2 POP    15      34.910  45.210  57.230  1.00  0.00            
ATOM   2016 3HT2 POP    15      36.600  44.680  57.210  1.00  0.00            
ATOM   2017  C1T POP    16      31.730 104.620  54.520  1.00  0.00            
ATOM   2018 1HT1 POP    16      32.320 105.440  54.060  1.00  0.00            
ATOM   2019 2HT1 POP    16      30.770 105.080  54.830  1.00  0.00            
ATOM   2020 3HT1 POP    16      32.440 104.330  55.320  1.00  0.00            
ATOM   2021  C1N POP    16      31.760 103.510  53.420  1.00  0.00            
ATOM   2022 1HN1 POP    16      31.640 102.530  53.940  1.00  0.00            
ATOM   2023 2HN1 POP    16      32.750 103.460  52.920  1.00  0.00            
ATOM   2024  C1M POP    16      30.610 103.680  52.440  1.00  0.00            
ATOM   2025 1HM1 POP    16      29.750 103.630  53.150  1.00  0.00            
ATOM   2026 2HM1 POP    16      30.740 102.770  51.820  1.00  0.00            
ATOM   2027  C1L POP    16      30.670 104.970  51.580  1.00  0.00            
ATOM   2028 1HL1 POP    16      31.720 105.080  51.210  1.00  0.00            
ATOM   2029 2HL1 POP    16      30.580 105.810  52.300  1.00  0.00            
ATOM   2030  C1K POP    16      29.710 105.070  50.450  1.00  0.00            
ATOM   2031 1HK1 POP    16      29.720 106.090  49.990  1.00  0.00            
ATOM   2032 2HK1 POP    16      28.650 104.910  50.710  1.00  0.00            
ATOM   2033  C1J POP    16      30.080 104.120  49.230  1.00  0.00            
ATOM   2034 1HJ1 POP    16      29.270 104.340  48.510  1.00  0.00            
ATOM   2035 2HJ1 POP    16      30.030 103.080  49.620  1.00  0.00            
ATOM   2036  C1I POP    16      31.470 104.270  48.640  1.00  0.00            
ATOM   2037 1HI1 POP    16      32.220 103.780  49.300  1.00  0.00            
ATOM   2038 2HI1 POP    16      31.590 105.370  48.620  1.00  0.00            
ATOM   2039  C1H POP    16      31.560 103.780  47.160  1.00  0.00            
ATOM   2040 1HH1 POP    16      32.410 104.290  46.670  1.00  0.00            
ATOM   2041 2HH1 POP    16      30.670 104.190  46.640  1.00  0.00            
ATOM   2042  CZ2 POP    16      31.520 102.300  46.970  1.00  0.00            
ATOM   2043  HZ2 POP    16      32.440 101.780  47.270  1.00  0.00            
ATOM   2044  CZ1 POP    16      30.530 101.470  46.510  1.00  0.00            
ATOM   2045  HZ1 POP    16      30.800 100.410  46.560  1.00  0.00            
ATOM   2046  C1G POP    16      29.100 101.690  46.050  1.00  0.00            
ATOM   2047 1HG1 POP    16      28.660 102.700  46.190  1.00  0.00            
ATOM   2048 2HG1 POP    16      28.440 101.020  46.630  1.00  0.00            
ATOM   2049  C1F POP    16      28.860 101.150  44.610  1.00  0.00            
ATOM   2050 1HF1 POP    16      27.870 100.670  44.760  1.00  0.00            
ATOM   2051 2HF1 POP    16      29.630 100.370  44.420  1.00  0.00            
ATOM   2052  C1E POP    16      28.970 102.170  43.520  1.00  0.00            
ATOM   2053 1HE1 POP    16      29.600 103.030  43.840  1.00  0.00            
ATOM   2054 2HE1 POP    16      27.920 102.520  43.600  1.00  0.00            
ATOM   2055  C1D POP    16      29.340 101.630  42.140  1.00  0.00            
ATOM   2056 1HD1 POP    16      28.940 102.360  41.410  1.00  0.00            
ATOM   2057 2HD1 POP    16      28.850 100.670  41.870  1.00  0.00            
ATOM   2058  C1C POP    16      30.880 101.410  42.030  1.00  0.00            
ATOM   2059 1HC1 POP    16      31.210 100.680  42.800  1.00  0.00            
ATOM   2060 2HC1 POP    16      31.430 102.370  42.130  1.00  0.00            
ATOM   2061  C1B POP    16      31.150 100.830  40.610  1.00  0.00            
ATOM   2062 1HB1 POP    16      30.700 101.550  39.890  1.00  0.00            
ATOM   2063 2HB1 POP    16      30.530  99.920  40.540  1.00  0.00            
ATOM   2064  C1A POP    16      32.570 100.310  40.380  1.00  0.00            
ATOM   2065 1HA1 POP    16      33.330 100.960  40.870  1.00  0.00            
ATOM   2066 2HA1 POP    16      32.710 100.290  39.280  1.00  0.00            
ATOM   2067  C81 POP    16      32.770  98.840  40.760  1.00  0.00            
ATOM   2068  O81 POP    16      32.150  98.300  41.640  1.00  0.00            
ATOM   2069  O71 POP    16      33.640  98.230  39.930  1.00  0.00            
ATOM   2070  C7  POP    16      33.780  96.850  40.310  1.00  0.00            
ATOM   2071  C6  POP    16      34.030  96.050  38.980  1.00  0.00            
ATOM   2072  O4P POP    16      33.010  96.000  38.010  1.00  0.00            
ATOM   2073  P   POP    16      32.900  96.810  36.700  1.00  0.00            
ATOM   2074  O2P POP    16      32.090  96.060  35.680  1.00  0.00            
ATOM   2075  O3P POP    16      34.240  97.220  36.270  1.00  0.00            
ATOM   2076  O1P POP    16      32.240  98.170  37.080  1.00  0.00            
ATOM   2077  C5  POP    16      30.940  98.260  37.620  1.00  0.00            
ATOM   2078  C4  POP    16      29.950  99.110  36.790  1.00  0.00            
ATOM   2079  N   POP    16      29.500  98.540  35.380  1.00  0.00            
ATOM   2080  C1  POP    16      28.300  99.350  34.950  1.00  0.00            
ATOM   2081  H11 POP    16      28.600 100.370  34.780  1.00  0.00            
ATOM   2082  H12 POP    16      27.900  98.850  34.080  1.00  0.00            
ATOM   2083  H13 POP    16      27.520  99.160  35.670  1.00  0.00            
ATOM   2084  C2  POP    16      29.160  97.100  35.480  1.00  0.00            
ATOM   2085  H21 POP    16      28.260  96.960  36.070  1.00  0.00            
ATOM   2086  H22 POP    16      28.970  96.610  34.540  1.00  0.00            
ATOM   2087  H23 POP    16      29.900  96.510  36.000  1.00  0.00            
ATOM   2088  C3  POP    16      30.600  98.800  34.420  1.00  0.00            
ATOM   2089  H31 POP    16      31.390  98.140  34.730  1.00  0.00            
ATOM   2090  H32 POP    16      30.320  98.580  33.400  1.00  0.00            
ATOM   2091  H33 POP    16      31.020  99.770  34.640  1.00  0.00            
ATOM   2092  H41 POP    16      29.090  99.360  37.400  1.00  0.00            
ATOM   2093  H42 POP    16      30.350 100.080  36.530  1.00  0.00            
ATOM   2094  H51 POP    16      31.020  98.770  38.610  1.00  0.00            
ATOM   2095  H52 POP    16      30.400  97.290  37.720  1.00  0.00            
ATOM   2096  H61 POP    16      34.250  95.010  39.300  1.00  0.00            
ATOM   2097  H62 POP    16      34.980  96.430  38.560  1.00  0.00            
ATOM   2098  H7  POP    16      32.890  96.300  40.690  1.00  0.00            
ATOM   2099  C72 POP    16      34.890  96.700  41.300  1.00  0.00            
ATOM   2100 1H72 POP    16      35.760  97.180  40.800  1.00  0.00            
ATOM   2101 2H72 POP    16      34.680  97.300  42.220  1.00  0.00            
ATOM   2102  O72 POP    16      35.160  95.320  41.500  1.00  0.00            
ATOM   2103  C82 POP    16      36.180  95.130  42.340  1.00  0.00            
ATOM   2104  O82 POP    16      36.790  96.070  42.910  1.00  0.00            
ATOM   2105  C2A POP    16      36.420  93.670  42.760  1.00  0.00            
ATOM   2106 1HA2 POP    16      35.560  93.310  43.370  1.00  0.00            
ATOM   2107 2HA2 POP    16      36.470  93.150  41.780  1.00  0.00            
ATOM   2108  C2B POP    16      37.740  93.370  43.500  1.00  0.00            
ATOM   2109 1HB2 POP    16      38.550  94.080  43.210  1.00  0.00            
ATOM   2110 2HB2 POP    16      37.560  93.470  44.590  1.00  0.00            
ATOM   2111  C2C POP    16      38.360  91.990  43.190  1.00  0.00            
ATOM   2112 1HC2 POP    16      37.620  91.200  43.390  1.00  0.00            
ATOM   2113 2HC2 POP    16      38.490  91.850  42.090  1.00  0.00            
ATOM   2114  C2D POP    16      39.760  91.580  43.820  1.00  0.00            
ATOM   2115 1HD2 POP    16      39.890  90.500  43.620  1.00  0.00            
ATOM   2116 2HD2 POP    16      40.610  92.080  43.320  1.00  0.00            
ATOM   2117  C2E POP    16      39.970  91.850  45.320  1.00  0.00            
ATOM   2118 1HE2 POP    16      41.070  91.740  45.470  1.00  0.00            
ATOM   2119 2HE2 POP    16      39.770  92.920  45.570  1.00  0.00            
ATOM   2120  C2F POP    16      39.030  90.990  46.130  1.00  0.00            
ATOM   2121 1HF2 POP    16      38.010  91.150  45.730  1.00  0.00            
ATOM   2122 2HF2 POP    16      39.140  89.880  46.090  1.00  0.00            
ATOM   2123  C2G POP    16      38.960  91.470  47.590  1.00  0.00            
ATOM   2124 1HG2 POP    16      39.960  91.820  47.920  1.00  0.00            
ATOM   2125 2HG2 POP    16      38.420  92.440  47.660  1.00  0.00            
ATOM   2126  C2H POP    16      38.330  90.450  48.530  1.00  0.00            
ATOM   2127 1HH2 POP    16      37.280  90.210  48.270  1.00  0.00            
ATOM   2128 2HH2 POP    16      38.900  89.510  48.380  1.00  0.00            
ATOM   2129  C2I POP    16      38.190  90.790  49.980  1.00  0.00            
ATOM   2130 1HI2 POP    16      39.120  91.190  50.440  1.00  0.00            
ATOM   2131 2HI2 POP    16      37.400  91.560  50.080  1.00  0.00            
ATOM   2132  C2J POP    16      37.650  89.620  50.770  1.00  0.00            
ATOM   2133 1HJ2 POP    16      36.980  89.030  50.100  1.00  0.00            
ATOM   2134 2HJ2 POP    16      38.490  88.920  50.950  1.00  0.00            
ATOM   2135  C2K POP    16      37.110  90.150  52.080  1.00  0.00            
ATOM   2136 1HK2 POP    16      37.860  90.690  52.700  1.00  0.00            
ATOM   2137 2HK2 POP    16      36.370  90.870  51.690  1.00  0.00            
ATOM   2138  C2L POP    16      36.260  89.210  52.850  1.00  0.00            
ATOM   2139 1HL2 POP    16      35.700  88.530  52.170  1.00  0.00            
ATOM   2140 2HL2 POP    16      36.890  88.610  53.550  1.00  0.00            
ATOM   2141  C2M POP    16      35.230  89.940  53.730  1.00  0.00            
ATOM   2142 1HM2 POP    16      35.840  90.410  54.530  1.00  0.00            
ATOM   2143 2HM2 POP    16      34.730  90.700  53.100  1.00  0.00            
ATOM   2144  C2N POP    16      34.260  88.880  54.410  1.00  0.00            
ATOM   2145 1HN2 POP    16      33.670  88.400  53.600  1.00  0.00            
ATOM   2146 2HN2 POP    16      34.860  88.100  54.930  1.00  0.00            
ATOM   2147  C2T POP    16      33.140  89.450  55.350  1.00  0.00            
ATOM   2148 1HT2 POP    16      32.500  88.650  55.780  1.00  0.00            
ATOM   2149 2HT2 POP    16      33.640  89.990  56.180  1.00  0.00            
ATOM   2150 3HT2 POP    16      32.400  90.110  54.850  1.00  0.00            
ATOM   2151  C1T POP    17      94.490 121.850  57.360  1.00  0.00            
ATOM   2152 1HT1 POP    17      95.400 121.230  57.540  1.00  0.00            
ATOM   2153 2HT1 POP    17      94.750 122.930  57.330  1.00  0.00            
ATOM   2154 3HT1 POP    17      93.810 121.720  58.220  1.00  0.00            
ATOM   2155  C1N POP    17      93.860 121.550  55.970  1.00  0.00            
ATOM   2156 1HN1 POP    17      94.450 122.010  55.150  1.00  0.00            
ATOM   2157 2HN1 POP    17      92.830 121.960  56.010  1.00  0.00            
ATOM   2158  C1M POP    17      93.850 120.090  55.810  1.00  0.00            
ATOM   2159 1HM1 POP    17      93.370 119.610  56.690  1.00  0.00            
ATOM   2160 2HM1 POP    17      94.870 119.650  55.720  1.00  0.00            
ATOM   2161  C1L POP    17      93.080 119.540  54.540  1.00  0.00            
ATOM   2162 1HL1 POP    17      92.070 120.000  54.510  1.00  0.00            
ATOM   2163 2HL1 POP    17      93.080 118.430  54.560  1.00  0.00            
ATOM   2164  C1K POP    17      93.860 119.890  53.220  1.00  0.00            
ATOM   2165 1HK1 POP    17      94.910 119.530  53.310  1.00  0.00            
ATOM   2166 2HK1 POP    17      93.850 121.000  53.180  1.00  0.00            
ATOM   2167  C1J POP    17      93.280 119.250  51.920  1.00  0.00            
ATOM   2168 1HJ1 POP    17      92.200 119.530  51.900  1.00  0.00            
ATOM   2169 2HJ1 POP    17      93.330 118.140  51.910  1.00  0.00            
ATOM   2170  C1I POP    17      93.880 119.800  50.660  1.00  0.00            
ATOM   2171 1HI1 POP    17      93.570 120.870  50.610  1.00  0.00            
ATOM   2172 2HI1 POP    17      93.480 119.250  49.790  1.00  0.00            
ATOM   2173  C1H POP    17      95.450 119.720  50.510  1.00  0.00            
ATOM   2174 1HH1 POP    17      95.910 120.320  51.320  1.00  0.00            
ATOM   2175 2HH1 POP    17      95.640 120.250  49.550  1.00  0.00            
ATOM   2176  CZ2 POP    17      96.190 118.360  50.610  1.00  0.00            
ATOM   2177  HZ2 POP    17      96.290 118.010  51.650  1.00  0.00            
ATOM   2178  CZ1 POP    17      96.750 117.760  49.500  1.00  0.00            
ATOM   2179  HZ1 POP    17      97.330 116.830  49.660  1.00  0.00            
ATOM   2180  C1G POP    17      96.700 118.340  48.100  1.00  0.00            
ATOM   2181 1HG1 POP    17      97.440 119.160  47.930  1.00  0.00            
ATOM   2182 2HG1 POP    17      95.710 118.760  47.840  1.00  0.00            
ATOM   2183  C1F POP    17      96.800 117.210  47.020  1.00  0.00            
ATOM   2184 1HF1 POP    17      95.920 116.550  47.180  1.00  0.00            
ATOM   2185 2HF1 POP    17      97.720 116.590  47.130  1.00  0.00            
ATOM   2186  C1E POP    17      96.850 117.690  45.580  1.00  0.00            
ATOM   2187 1HE1 POP    17      97.790 118.270  45.440  1.00  0.00            
ATOM   2188 2HE1 POP    17      95.930 118.260  45.340  1.00  0.00            
ATOM   2189  C1D POP    17      97.050 116.530  44.610  1.00  0.00            
ATOM   2190 1HD1 POP    17      96.130 115.900  44.620  1.00  0.00            
ATOM   2191 2HD1 POP    17      97.810 115.860  45.060  1.00  0.00            
ATOM   2192  C1C POP    17      97.430 116.940  43.190  1.00  0.00            
ATOM   2193 1HC1 POP    17      98.350 116.410  42.870  1.00  0.00            
ATOM   2194 2HC1 POP    17      97.780 117.990  43.270  1.00  0.00            
ATOM   2195  C1B POP    17      96.320 116.830  42.140  1.00  0.00            
ATOM   2196 1HB1 POP    17      96.770 117.300  41.250  1.00  0.00            
ATOM   2197 2HB1 POP    17      95.460 117.480  42.390  1.00  0.00            
ATOM   2198  C1A POP    17      95.580 115.530  42.080  1.00  0.00            
ATOM   2199 1HA1 POP    17      94.920 115.460  42.970  1.00  0.00            
ATOM   2200 2HA1 POP    17      96.320 114.700  42.050  1.00  0.00            
ATOM   2201  C81 POP    17      94.730 115.380  40.810  1.00  0.00            
ATOM   2202  O81 POP    17      94.330 116.260  40.120  1.00  0.00            
ATOM   2203  O71 POP    17      94.490 114.060  40.510  1.00  0.00            
ATOM   2204  C7  POP    17      93.540 113.920  39.450  1.00  0.00            
ATOM   2205  C6  POP    17      94.320 113.690  38.120  1.00  0.00            
ATOM   2206  O4P POP    17      93.450 113.210  37.090  1.00  0.00            
ATOM   2207  P   POP    17      92.530 114.130  36.190  1.00  0.00            
ATOM   2208  O2P POP    17      91.150 113.780  36.520  1.00  0.00            
ATOM   2209  O3P POP    17      93.030 113.900  34.800  1.00  0.00            
ATOM   2210  O1P POP    17      92.950 115.590  36.650  1.00  0.00            
ATOM   2211  C5  POP    17      92.180 116.730  36.660  1.00  0.00            
ATOM   2212  C4  POP    17      92.490 117.720  35.460  1.00  0.00            
ATOM   2213  N   POP    17      93.930 118.320  35.360  1.00  0.00            
ATOM   2214  C1  POP    17      94.960 117.250  35.470  1.00  0.00            
ATOM   2215  H11 POP    17      94.740 116.480  34.750  1.00  0.00            
ATOM   2216  H12 POP    17      95.970 117.640  35.510  1.00  0.00            
ATOM   2217  H13 POP    17      94.690 116.770  36.390  1.00  0.00            
ATOM   2218  C2  POP    17      94.040 119.380  36.380  1.00  0.00            
ATOM   2219  H21 POP    17      94.970 119.920  36.310  1.00  0.00            
ATOM   2220  H22 POP    17      93.260 120.130  36.360  1.00  0.00            
ATOM   2221  H23 POP    17      94.010 118.920  37.360  1.00  0.00            
ATOM   2222  C3  POP    17      94.050 119.000  34.050  1.00  0.00            
ATOM   2223  H31 POP    17      93.350 119.820  34.010  1.00  0.00            
ATOM   2224  H32 POP    17      95.040 119.450  34.030  1.00  0.00            
ATOM   2225  H33 POP    17      93.900 118.350  33.200  1.00  0.00            
ATOM   2226  H41 POP    17      92.210 117.180  34.570  1.00  0.00            
ATOM   2227  H42 POP    17      91.830 118.570  35.480  1.00  0.00            
ATOM   2228  H51 POP    17      92.210 117.240  37.650  1.00  0.00            
ATOM   2229  H52 POP    17      91.110 116.460  36.490  1.00  0.00            
ATOM   2230  H61 POP    17      95.120 112.970  38.390  1.00  0.00            
ATOM   2231  H62 POP    17      94.840 114.640  37.860  1.00  0.00            
ATOM   2232  H7  POP    17      92.780 114.730  39.390  1.00  0.00            
ATOM   2233  C72 POP    17      92.750 112.660  39.700  1.00  0.00            
ATOM   2234 1H72 POP    17      91.900 112.620  38.990  1.00  0.00            
ATOM   2235 2H72 POP    17      93.350 111.730  39.610  1.00  0.00            
ATOM   2236  O72 POP    17      92.100 112.660  40.970  1.00  0.00            
ATOM   2237  C82 POP    17      90.970 113.330  41.140  1.00  0.00            
ATOM   2238  O82 POP    17      90.410 113.980  40.240  1.00  0.00            
ATOM   2239  C2A POP    17      90.600 113.350  42.660  1.00  0.00            
ATOM   2240 1HA2 POP    17      91.050 112.380  42.980  1.00  0.00            
ATOM   2241 2HA2 POP    17      91.220 114.160  43.090  1.00  0.00            
ATOM   2242  C2B POP    17      89.170 113.440  43.000  1.00  0.00            
ATOM   2243 1HB2 POP    17      88.600 114.350  42.690  1.00  0.00            
ATOM   2244 2HB2 POP    17      88.670 112.600  42.480  1.00  0.00            
ATOM   2245  C2C POP    17      88.980 113.290  44.590  1.00  0.00            
ATOM   2246 1HC2 POP    17      89.420 112.340  44.960  1.00  0.00            
ATOM   2247 2HC2 POP    17      89.650 114.060  45.030  1.00  0.00            
ATOM   2248  C2D POP    17      87.520 113.420  45.100  1.00  0.00            
ATOM   2249 1HD2 POP    17      87.070 114.420  44.920  1.00  0.00            
ATOM   2250 2HD2 POP    17      86.890 112.700  44.540  1.00  0.00            
ATOM   2251  C2E POP    17      87.340 113.250  46.630  1.00  0.00            
ATOM   2252 1HE2 POP    17      87.270 112.230  47.050  1.00  0.00            
ATOM   2253 2HE2 POP    17      88.140 113.860  47.090  1.00  0.00            
ATOM   2254  C2F POP    17      85.910 113.800  47.060  1.00  0.00            
ATOM   2255 1HF2 POP    17      85.950 114.880  46.800  1.00  0.00            
ATOM   2256 2HF2 POP    17      85.080 113.360  46.460  1.00  0.00            
ATOM   2257  C2G POP    17      85.600 113.610  48.520  1.00  0.00            
ATOM   2258 1HG2 POP    17      84.580 113.960  48.780  1.00  0.00            
ATOM   2259 2HG2 POP    17      85.640 112.510  48.650  1.00  0.00            
ATOM   2260  C2H POP    17      86.560 114.330  49.500  1.00  0.00            
ATOM   2261 1HH2 POP    17      87.650 114.090  49.460  1.00  0.00            
ATOM   2262 2HH2 POP    17      86.590 115.410  49.240  1.00  0.00            
ATOM   2263  C2I POP    17      86.210 114.090  51.010  1.00  0.00            
ATOM   2264 1HI2 POP    17      86.220 112.990  51.190  1.00  0.00            
ATOM   2265 2HI2 POP    17      87.020 114.500  51.660  1.00  0.00            
ATOM   2266  C2J POP    17      84.880 114.840  51.450  1.00  0.00            
ATOM   2267 1HJ2 POP    17      85.000 115.940  51.450  1.00  0.00            
ATOM   2268 2HJ2 POP    17      84.020 114.610  50.790  1.00  0.00            
ATOM   2269  C2K POP    17      84.320 114.560  52.840  1.00  0.00            
ATOM   2270 1HK2 POP    17      83.240 114.820  52.830  1.00  0.00            
ATOM   2271 2HK2 POP    17      84.190 113.460  52.940  1.00  0.00            
ATOM   2272  C2L POP    17      85.060 115.240  53.990  1.00  0.00            
ATOM   2273 1HL2 POP    17      86.150 115.210  53.820  1.00  0.00            
ATOM   2274 2HL2 POP    17      84.790 116.310  53.970  1.00  0.00            
ATOM   2275  C2M POP    17      84.550 114.740  55.350  1.00  0.00            
ATOM   2276 1HM2 POP    17      83.470 114.960  55.450  1.00  0.00            
ATOM   2277 2HM2 POP    17      84.700 113.660  55.540  1.00  0.00            
ATOM   2278  C2N POP    17      85.250 115.460  56.480  1.00  0.00            
ATOM   2279 1HN2 POP    17      86.310 115.230  56.710  1.00  0.00            
ATOM   2280 2HN2 POP    17      85.370 116.520  56.170  1.00  0.00            
ATOM   2281  C2T POP    17      84.440 115.460  57.780  1.00  0.00            
ATOM   2282 1HT2 POP    17      84.180 114.510  58.290  1.00  0.00            
ATOM   2283 2HT2 POP    17      85.000 116.090  58.510  1.00  0.00            
ATOM   2284 3HT2 POP    17      83.470 115.950  57.570  1.00  0.00            
ATOM   2285  C1T POP    18      97.270 110.170  62.980  1.00  0.00            
ATOM   2286 1HT1 POP    18      96.960 110.750  62.090  1.00  0.00            
ATOM   2287 2HT1 POP    18      98.130 110.550  63.560  1.00  0.00            
ATOM   2288 3HT1 POP    18      97.510 109.140  62.640  1.00  0.00            
ATOM   2289  C1N POP    18      96.150 110.040  64.070  1.00  0.00            
ATOM   2290 1HN1 POP    18      95.220 109.550  63.690  1.00  0.00            
ATOM   2291 2HN1 POP    18      95.780 110.990  64.500  1.00  0.00            
ATOM   2292  C1M POP    18      96.660 109.150  65.210  1.00  0.00            
ATOM   2293 1HM1 POP    18      97.510 109.610  65.750  1.00  0.00            
ATOM   2294 2HM1 POP    18      97.080 108.210  64.790  1.00  0.00            
ATOM   2295  C1L POP    18      95.520 108.730  66.210  1.00  0.00            
ATOM   2296 1HL1 POP    18      94.650 108.240  65.710  1.00  0.00            
ATOM   2297 2HL1 POP    18      95.110 109.590  66.780  1.00  0.00            
ATOM   2298  C1K POP    18      96.090 107.820  67.380  1.00  0.00            
ATOM   2299 1HK1 POP    18      96.850 108.440  67.900  1.00  0.00            
ATOM   2300 2HK1 POP    18      96.810 107.080  66.950  1.00  0.00            
ATOM   2301  C1J POP    18      95.010 107.510  68.430  1.00  0.00            
ATOM   2302 1HJ1 POP    18      94.210 108.270  68.530  1.00  0.00            
ATOM   2303 2HJ1 POP    18      95.500 107.600  69.420  1.00  0.00            
ATOM   2304  C1I POP    18      94.300 106.160  68.220  1.00  0.00            
ATOM   2305 1HI1 POP    18      95.100 105.470  67.890  1.00  0.00            
ATOM   2306 2HI1 POP    18      93.580 106.250  67.380  1.00  0.00            
ATOM   2307  C1H POP    18      93.750 105.510  69.490  1.00  0.00            
ATOM   2308 1HH1 POP    18      94.460 105.590  70.340  1.00  0.00            
ATOM   2309 2HH1 POP    18      93.560 104.430  69.360  1.00  0.00            
ATOM   2310  CZ2 POP    18      92.440 106.240  69.900  1.00  0.00            
ATOM   2311  HZ2 POP    18      92.400 107.330  69.930  1.00  0.00            
ATOM   2312  CZ1 POP    18      91.420 105.660  70.450  1.00  0.00            
ATOM   2313  HZ1 POP    18      90.490 106.160  70.750  1.00  0.00            
ATOM   2314  C1G POP    18      91.250 104.190  70.770  1.00  0.00            
ATOM   2315 1HG1 POP    18      92.180 103.640  71.020  1.00  0.00            
ATOM   2316 2HG1 POP    18      90.760 103.740  69.880  1.00  0.00            
ATOM   2317  C1F POP    18      90.250 104.040  71.910  1.00  0.00            
ATOM   2318 1HF1 POP    18      90.100 102.950  72.050  1.00  0.00            
ATOM   2319 2HF1 POP    18      89.280 104.530  71.680  1.00  0.00            
ATOM   2320  C1E POP    18      90.720 104.580  73.270  1.00  0.00            
ATOM   2321 1HE1 POP    18      90.030 104.250  74.080  1.00  0.00            
ATOM   2322 2HE1 POP    18      91.020 105.640  73.200  1.00  0.00            
ATOM   2323  C1D POP    18      92.130 104.010  73.640  1.00  0.00            
ATOM   2324 1HD1 POP    18      92.870 104.210  72.850  1.00  0.00            
ATOM   2325 2HD1 POP    18      92.040 102.910  73.800  1.00  0.00            
ATOM   2326  C1C POP    18      92.740 104.630  74.900  1.00  0.00            
ATOM   2327 1HC1 POP    18      92.270 104.430  75.890  1.00  0.00            
ATOM   2328 2HC1 POP    18      92.540 105.720  74.840  1.00  0.00            
ATOM   2329  C1B POP    18      94.240 104.280  75.140  1.00  0.00            
ATOM   2330 1HB1 POP    18      94.780 104.730  74.280  1.00  0.00            
ATOM   2331 2HB1 POP    18      94.270 103.180  75.000  1.00  0.00            
ATOM   2332  C1A POP    18      94.820 104.640  76.450  1.00  0.00            
ATOM   2333 1HA1 POP    18      94.270 104.220  77.320  1.00  0.00            
ATOM   2334 2HA1 POP    18      94.860 105.720  76.710  1.00  0.00            
ATOM   2335  C81 POP    18      96.280 104.260  76.490  1.00  0.00            
ATOM   2336  O81 POP    18      97.160 105.070  76.670  1.00  0.00            
ATOM   2337  O71 POP    18      96.350 102.990  76.230  1.00  0.00            
ATOM   2338  C7  POP    18      97.680 102.530  75.900  1.00  0.00            
ATOM   2339  C6  POP    18      98.600 102.240  77.080  1.00  0.00            
ATOM   2340  O4P POP    18      97.860 101.500  78.060  1.00  0.00            
ATOM   2341  P   POP    18      98.470 101.210  79.550  1.00  0.00            
ATOM   2342  O2P POP    18      99.860 100.690  79.440  1.00  0.00            
ATOM   2343  O3P POP    18      97.420 100.520  80.350  1.00  0.00            
ATOM   2344  O1P POP    18      98.610 102.650  80.070  1.00  0.00            
ATOM   2345  C5  POP    18      97.500 103.590  79.900  1.00  0.00            
ATOM   2346  C4  POP    18      96.790 103.700  81.240  1.00  0.00            
ATOM   2347  N   POP    18      97.550 104.210  82.420  1.00  0.00            
ATOM   2348  C1  POP    18      98.680 103.370  82.930  1.00  0.00            
ATOM   2349  H11 POP    18      99.330 103.940  83.590  1.00  0.00            
ATOM   2350  H12 POP    18      98.460 102.520  83.550  1.00  0.00            
ATOM   2351  H13 POP    18      99.260 102.930  82.130  1.00  0.00            
ATOM   2352  C2  POP    18      96.660 104.330  83.640  1.00  0.00            
ATOM   2353  H21 POP    18      95.850 105.040  83.540  1.00  0.00            
ATOM   2354  H22 POP    18      96.290 103.360  83.930  1.00  0.00            
ATOM   2355  H23 POP    18      97.220 104.760  84.460  1.00  0.00            
ATOM   2356  C3  POP    18      98.020 105.600  82.130  1.00  0.00            
ATOM   2357  H31 POP    18      97.160 106.210  81.860  1.00  0.00            
ATOM   2358  H32 POP    18      98.640 106.100  82.860  1.00  0.00            
ATOM   2359  H33 POP    18      98.540 105.590  81.190  1.00  0.00            
ATOM   2360  H41 POP    18      95.930 104.340  81.180  1.00  0.00            
ATOM   2361  H42 POP    18      96.360 102.730  81.410  1.00  0.00            
ATOM   2362  H51 POP    18      96.670 103.340  79.210  1.00  0.00            
ATOM   2363  H52 POP    18      97.880 104.540  79.480  1.00  0.00            
ATOM   2364  H61 POP    18      98.830 103.230  77.530  1.00  0.00            
ATOM   2365  H62 POP    18      99.580 101.810  76.790  1.00  0.00            
ATOM   2366  H7  POP    18      98.270 103.180  75.230  1.00  0.00            
ATOM   2367  C72 POP    18      97.430 101.200  75.120  1.00  0.00            
ATOM   2368 1H72 POP    18      98.430 100.750  74.960  1.00  0.00            
ATOM   2369 2H72 POP    18      96.790 100.680  75.870  1.00  0.00            
ATOM   2370  O72 POP    18      96.860 101.500  73.870  1.00  0.00            
ATOM   2371  C82 POP    18      95.530 101.190  73.800  1.00  0.00            
ATOM   2372  O82 POP    18      94.920 100.470  74.600  1.00  0.00            
ATOM   2373  C2A POP    18      94.940 101.960  72.650  1.00  0.00            
ATOM   2374 1HA2 POP    18      93.850 101.740  72.670  1.00  0.00            
ATOM   2375 2HA2 POP    18      95.170 103.030  72.860  1.00  0.00            
ATOM   2376  C2B POP    18      95.600 101.640  71.270  1.00  0.00            
ATOM   2377 1HB2 POP    18      96.610 102.110  71.300  1.00  0.00            
ATOM   2378 2HB2 POP    18      95.750 100.540  71.230  1.00  0.00            
ATOM   2379  C2C POP    18      94.710 102.050  70.100  1.00  0.00            
ATOM   2380 1HC2 POP    18      93.650 102.230  70.350  1.00  0.00            
ATOM   2381 2HC2 POP    18      95.120 103.000  69.680  1.00  0.00            
ATOM   2382  C2D POP    18      94.710 100.980  69.040  1.00  0.00            
ATOM   2383 1HD2 POP    18      95.430 100.160  69.240  1.00  0.00            
ATOM   2384 2HD2 POP    18      93.740 100.440  68.970  1.00  0.00            
ATOM   2385  C2E POP    18      94.920 101.650  67.660  1.00  0.00            
ATOM   2386 1HE2 POP    18      94.180 102.480  67.550  1.00  0.00            
ATOM   2387 2HE2 POP    18      95.930 102.110  67.700  1.00  0.00            
ATOM   2388  C2F POP    18      94.820 100.640  66.560  1.00  0.00            
ATOM   2389 1HF2 POP    18      95.500  99.780  66.740  1.00  0.00            
ATOM   2390 2HF2 POP    18      93.770 100.250  66.550  1.00  0.00            
ATOM   2391  C2G POP    18      95.010 101.310  65.190  1.00  0.00            
ATOM   2392 1HG2 POP    18      94.450 102.270  65.200  1.00  0.00            
ATOM   2393 2HG2 POP    18      96.110 101.490  65.100  1.00  0.00            
ATOM   2394  C2H POP    18      94.670 100.610  63.910  1.00  0.00            
ATOM   2395 1HH2 POP    18      95.190  99.630  63.880  1.00  0.00            
ATOM   2396 2HH2 POP    18      93.570 100.430  63.830  1.00  0.00            
ATOM   2397  C2I POP    18      94.950 101.440  62.600  1.00  0.00            
ATOM   2398 1HI2 POP    18      94.560 102.450  62.860  1.00  0.00            
ATOM   2399 2HI2 POP    18      96.010 101.350  62.270  1.00  0.00            
ATOM   2400  C2J POP    18      94.000 100.890  61.450  1.00  0.00            
ATOM   2401 1HJ2 POP    18      94.150  99.800  61.330  1.00  0.00            
ATOM   2402 2HJ2 POP    18      92.940 101.240  61.510  1.00  0.00            
ATOM   2403  C2K POP    18      94.490 101.530  60.160  1.00  0.00            
ATOM   2404 1HK2 POP    18      94.500 102.600  60.470  1.00  0.00            
ATOM   2405 2HK2 POP    18      95.540 101.180  60.080  1.00  0.00            
ATOM   2406  C2L POP    18      93.650 101.150  58.940  1.00  0.00            
ATOM   2407 1HL2 POP    18      92.570 101.200  59.200  1.00  0.00            
ATOM   2408 2HL2 POP    18      93.790 101.940  58.190  1.00  0.00            
ATOM   2409  C2M POP    18      93.990  99.770  58.320  1.00  0.00            
ATOM   2410 1HM2 POP    18      95.100  99.790  58.220  1.00  0.00            
ATOM   2411 2HM2 POP    18      93.590  98.920  58.920  1.00  0.00            
ATOM   2412  C2N POP    18      93.410  99.480  56.910  1.00  0.00            
ATOM   2413 1HN2 POP    18      93.380 100.410  56.310  1.00  0.00            
ATOM   2414 2HN2 POP    18      94.190  98.860  56.430  1.00  0.00            
ATOM   2415  C2T POP    18      92.080  98.810  56.870  1.00  0.00            
ATOM   2416 1HT2 POP    18      91.920  97.920  57.520  1.00  0.00            
ATOM   2417 2HT2 POP    18      91.340  99.590  57.150  1.00  0.00            
ATOM   2418 3HT2 POP    18      91.810  98.500  55.830  1.00  0.00            
ATOM   2419  C1T POP    19      21.420  77.090  55.230  1.00  0.00            
ATOM   2420 1HT1 POP    19      21.790  76.100  55.560  1.00  0.00            
ATOM   2421 2HT1 POP    19      21.800  77.760  56.030  1.00  0.00            
ATOM   2422 3HT1 POP    19      20.310  77.150  55.220  1.00  0.00            
ATOM   2423  C1N POP    19      22.010  77.510  53.810  1.00  0.00            
ATOM   2424 1HN1 POP    19      23.110  77.630  53.860  1.00  0.00            
ATOM   2425 2HN1 POP    19      21.570  78.460  53.460  1.00  0.00            
ATOM   2426  C1M POP    19      21.770  76.500  52.730  1.00  0.00            
ATOM   2427 1HM1 POP    19      22.170  75.520  53.080  1.00  0.00            
ATOM   2428 2HM1 POP    19      22.310  76.670  51.770  1.00  0.00            
ATOM   2429  C1L POP    19      20.330  76.190  52.420  1.00  0.00            
ATOM   2430 1HL1 POP    19      19.850  77.170  52.220  1.00  0.00            
ATOM   2431 2HL1 POP    19      19.820  75.730  53.290  1.00  0.00            
ATOM   2432  C1K POP    19      20.140  75.340  51.150  1.00  0.00            
ATOM   2433 1HK1 POP    19      20.520  74.370  51.540  1.00  0.00            
ATOM   2434 2HK1 POP    19      20.880  75.640  50.370  1.00  0.00            
ATOM   2435  C1J POP    19      18.670  75.080  50.780  1.00  0.00            
ATOM   2436 1HJ1 POP    19      18.150  74.560  51.610  1.00  0.00            
ATOM   2437 2HJ1 POP    19      18.700  74.380  49.920  1.00  0.00            
ATOM   2438  C1I POP    19      17.930  76.360  50.230  1.00  0.00            
ATOM   2439 1HI1 POP    19      18.570  76.730  49.400  1.00  0.00            
ATOM   2440 2HI1 POP    19      17.930  77.150  51.000  1.00  0.00            
ATOM   2441  C1H POP    19      16.430  76.150  49.640  1.00  0.00            
ATOM   2442 1HH1 POP    19      16.020  77.030  49.110  1.00  0.00            
ATOM   2443 2HH1 POP    19      15.750  75.920  50.490  1.00  0.00            
ATOM   2444  CZ2 POP    19      16.350  74.990  48.700  1.00  0.00            
ATOM   2445  HZ2 POP    19      16.300  74.030  49.230  1.00  0.00            
ATOM   2446  CZ1 POP    19      16.460  75.180  47.350  1.00  0.00            
ATOM   2447  HZ1 POP    19      16.540  74.300  46.690  1.00  0.00            
ATOM   2448  C1G POP    19      16.660  76.500  46.620  1.00  0.00            
ATOM   2449 1HG1 POP    19      17.640  76.860  47.010  1.00  0.00            
ATOM   2450 2HG1 POP    19      15.880  77.230  46.930  1.00  0.00            
ATOM   2451  C1F POP    19      16.760  76.420  45.040  1.00  0.00            
ATOM   2452 1HF1 POP    19      17.250  75.440  44.850  1.00  0.00            
ATOM   2453 2HF1 POP    19      17.480  77.180  44.670  1.00  0.00            
ATOM   2454  C1E POP    19      15.450  76.560  44.350  1.00  0.00            
ATOM   2455 1HE1 POP    19      15.010  77.480  44.810  1.00  0.00            
ATOM   2456 2HE1 POP    19      14.890  75.700  44.770  1.00  0.00            
ATOM   2457  C1D POP    19      15.540  76.500  42.850  1.00  0.00            
ATOM   2458 1HD1 POP    19      15.820  75.480  42.520  1.00  0.00            
ATOM   2459 2HD1 POP    19      16.370  77.140  42.470  1.00  0.00            
ATOM   2460  C1C POP    19      14.210  76.930  42.170  1.00  0.00            
ATOM   2461 1HC1 POP    19      13.720  77.800  42.650  1.00  0.00            
ATOM   2462 2HC1 POP    19      13.490  76.090  42.270  1.00  0.00            
ATOM   2463  C1B POP    19      14.470  77.100  40.680  1.00  0.00            
ATOM   2464 1HB1 POP    19      14.950  76.200  40.260  1.00  0.00            
ATOM   2465 2HB1 POP    19      15.070  78.030  40.570  1.00  0.00            
ATOM   2466  C1A POP    19      13.110  77.280  39.870  1.00  0.00            
ATOM   2467 1HA1 POP    19      12.450  76.400  39.970  1.00  0.00            
ATOM   2468 2HA1 POP    19      13.450  77.370  38.820  1.00  0.00            
ATOM   2469  C81 POP    19      12.370  78.490  40.210  1.00  0.00            
ATOM   2470  O81 POP    19      12.800  79.550  40.610  1.00  0.00            
ATOM   2471  O71 POP    19      11.010  78.280  39.890  1.00  0.00            
ATOM   2472  C7  POP    19      10.030  79.250  40.250  1.00  0.00            
ATOM   2473  C6  POP    19       9.570  79.900  38.950  1.00  0.00            
ATOM   2474  O4P POP    19       8.880  79.080  38.090  1.00  0.00            
ATOM   2475  P   POP    19       7.990  79.750  36.950  1.00  0.00            
ATOM   2476  O2P POP    19       7.460  78.650  36.120  1.00  0.00            
ATOM   2477  O3P POP    19       8.830  80.800  36.360  1.00  0.00            
ATOM   2478  O1P POP    19       6.830  80.450  37.860  1.00  0.00            
ATOM   2479  C5  POP    19       6.780  81.920  37.970  1.00  0.00            
ATOM   2480  C4  POP    19       6.280  82.490  36.610  1.00  0.00            
ATOM   2481  N   POP    19       4.770  82.210  36.340  1.00  0.00            
ATOM   2482  C1  POP    19       4.370  82.810  35.060  1.00  0.00            
ATOM   2483  H11 POP    19       4.480  82.130  34.220  1.00  0.00            
ATOM   2484  H12 POP    19       3.310  83.030  35.000  1.00  0.00            
ATOM   2485  H13 POP    19       4.890  83.740  34.870  1.00  0.00            
ATOM   2486  C2  POP    19       4.020  82.860  37.440  1.00  0.00            
ATOM   2487  H21 POP    19       4.030  83.930  37.360  1.00  0.00            
ATOM   2488  H22 POP    19       2.980  82.570  37.380  1.00  0.00            
ATOM   2489  H23 POP    19       4.430  82.530  38.390  1.00  0.00            
ATOM   2490  C3  POP    19       4.450  80.760  36.350  1.00  0.00            
ATOM   2491  H31 POP    19       5.150  80.210  35.740  1.00  0.00            
ATOM   2492  H32 POP    19       4.530  80.320  37.340  1.00  0.00            
ATOM   2493  H33 POP    19       3.470  80.550  35.960  1.00  0.00            
ATOM   2494  H41 POP    19       6.420  83.570  36.600  1.00  0.00            
ATOM   2495  H42 POP    19       6.900  82.050  35.840  1.00  0.00            
ATOM   2496  H51 POP    19       7.820  82.310  37.980  1.00  0.00            
ATOM   2497  H52 POP    19       6.270  82.180  38.920  1.00  0.00            
ATOM   2498  H61 POP    19      10.450  80.320  38.420  1.00  0.00            
ATOM   2499  H62 POP    19       8.890  80.690  39.350  1.00  0.00            
ATOM   2500  H7  POP    19      10.400  79.970  41.000  1.00  0.00            
ATOM   2501  C72 POP    19       8.750  78.710  40.950  1.00  0.00            
ATOM   2502 1H72 POP    19       8.090  79.570  41.220  1.00  0.00            
ATOM   2503 2H72 POP    19       8.270  78.150  40.110  1.00  0.00            
ATOM   2504  O72 POP    19       8.920  77.990  42.070  1.00  0.00            
ATOM   2505  C82 POP    19       9.110  76.730  41.970  1.00  0.00            
ATOM   2506  O82 POP    19       9.340  76.070  40.950  1.00  0.00            
ATOM   2507  C2A POP    19       9.190  76.100  43.400  1.00  0.00            
ATOM   2508 1HA2 POP    19      10.120  75.490  43.420  1.00  0.00            
ATOM   2509 2HA2 POP    19       9.310  76.860  44.210  1.00  0.00            
ATOM   2510  C2B POP    19       7.980  75.150  43.660  1.00  0.00            
ATOM   2511 1HB2 POP    19       7.050  75.640  43.310  1.00  0.00            
ATOM   2512 2HB2 POP    19       8.120  74.280  42.970  1.00  0.00            
ATOM   2513  C2C POP    19       7.900  74.720  45.090  1.00  0.00            
ATOM   2514 1HC2 POP    19       8.910  74.350  45.380  1.00  0.00            
ATOM   2515 2HC2 POP    19       7.640  75.590  45.740  1.00  0.00            
ATOM   2516  C2D POP    19       6.810  73.620  45.330  1.00  0.00            
ATOM   2517 1HD2 POP    19       5.810  73.870  44.930  1.00  0.00            
ATOM   2518 2HD2 POP    19       7.060  72.710  44.760  1.00  0.00            
ATOM   2519  C2E POP    19       6.590  73.390  46.870  1.00  0.00            
ATOM   2520 1HE2 POP    19       6.590  74.370  47.410  1.00  0.00            
ATOM   2521 2HE2 POP    19       5.590  72.920  46.980  1.00  0.00            
ATOM   2522  C2F POP    19       7.680  72.530  47.520  1.00  0.00            
ATOM   2523 1HF2 POP    19       7.650  71.520  47.060  1.00  0.00            
ATOM   2524 2HF2 POP    19       8.660  72.910  47.160  1.00  0.00            
ATOM   2525  C2G POP    19       7.540  72.570  49.040  1.00  0.00            
ATOM   2526 1HG2 POP    19       8.460  72.990  49.490  1.00  0.00            
ATOM   2527 2HG2 POP    19       6.780  73.310  49.360  1.00  0.00            
ATOM   2528  C2H POP    19       7.240  71.250  49.770  1.00  0.00            
ATOM   2529 1HH2 POP    19       6.260  70.810  49.510  1.00  0.00            
ATOM   2530 2HH2 POP    19       8.020  70.550  49.420  1.00  0.00            
ATOM   2531  C2I POP    19       7.280  71.390  51.280  1.00  0.00            
ATOM   2532 1HI2 POP    19       8.310  71.740  51.510  1.00  0.00            
ATOM   2533 2HI2 POP    19       6.630  72.260  51.500  1.00  0.00            
ATOM   2534  C2J POP    19       7.010  70.110  52.070  1.00  0.00            
ATOM   2535 1HJ2 POP    19       6.100  69.570  51.730  1.00  0.00            
ATOM   2536 2HJ2 POP    19       7.790  69.330  51.920  1.00  0.00            
ATOM   2537  C2K POP    19       6.840  70.420  53.570  1.00  0.00            
ATOM   2538 1HK2 POP    19       7.910  70.640  53.790  1.00  0.00            
ATOM   2539 2HK2 POP    19       6.170  71.300  53.650  1.00  0.00            
ATOM   2540  C2L POP    19       6.330  69.180  54.360  1.00  0.00            
ATOM   2541 1HL2 POP    19       5.340  68.800  54.010  1.00  0.00            
ATOM   2542 2HL2 POP    19       7.050  68.360  54.150  1.00  0.00            
ATOM   2543  C2M POP    19       6.170  69.460  55.850  1.00  0.00            
ATOM   2544 1HM2 POP    19       7.120  69.840  56.280  1.00  0.00            
ATOM   2545 2HM2 POP    19       5.380  70.210  56.060  1.00  0.00            
ATOM   2546  C2N POP    19       5.810  68.220  56.730  1.00  0.00            
ATOM   2547 1HN2 POP    19       4.830  67.730  56.540  1.00  0.00            
ATOM   2548 2HN2 POP    19       6.630  67.500  56.530  1.00  0.00            
ATOM   2549  C2T POP    19       5.870  68.670  58.170  1.00  0.00            
ATOM   2550 1HT2 POP    19       6.910  68.770  58.540  1.00  0.00            
ATOM   2551 2HT2 POP    19       5.320  69.630  58.240  1.00  0.00            
ATOM   2552 3HT2 POP    19       5.310  67.920  58.770  1.00  0.00            
ATOM   2553  C1T POP    20     134.010 135.190  62.800  1.00  0.00            
ATOM   2554 1HT1 POP    20     133.930 135.770  63.740  1.00  0.00            
ATOM   2555 2HT1 POP    20     133.420 134.250  62.750  1.00  0.00            
ATOM   2556 3HT1 POP    20     135.060 134.890  62.610  1.00  0.00            
ATOM   2557  C1N POP    20     133.590 136.150  61.650  1.00  0.00            
ATOM   2558 1HN1 POP    20     132.520 136.420  61.810  1.00  0.00            
ATOM   2559 2HN1 POP    20     133.690 135.520  60.740  1.00  0.00            
ATOM   2560  C1M POP    20     134.480 137.390  61.490  1.00  0.00            
ATOM   2561 1HM1 POP    20     134.240   0.070  60.510  1.00  0.00            
ATOM   2562 2HM1 POP    20     135.560 137.240  61.280  1.00  0.00            
ATOM   2563  C1L POP    20     134.290   0.550  62.690  1.00  0.00            
ATOM   2564 1HL1 POP    20     134.890   0.360  63.600  1.00  0.00            
ATOM   2565 2HL1 POP    20     133.230   0.640  63.020  1.00  0.00            
ATOM   2566  C1K POP    20     134.610   2.020  62.210  1.00  0.00            
ATOM   2567 1HK1 POP    20     133.710   2.420  61.710  1.00  0.00            
ATOM   2568 2HK1 POP    20     135.450   2.020  61.480  1.00  0.00            
ATOM   2569  C1J POP    20     135.050   2.930  63.370  1.00  0.00            
ATOM   2570 1HJ1 POP    20     135.540   3.810  62.920  1.00  0.00            
ATOM   2571 2HJ1 POP    20     135.740   2.500  64.130  1.00  0.00            
ATOM   2572  C1I POP    20     133.850   3.370  64.190  1.00  0.00            
ATOM   2573 1HI1 POP    20     133.430   2.440  64.630  1.00  0.00            
ATOM   2574 2HI1 POP    20     133.060   3.660  63.470  1.00  0.00            
ATOM   2575  C1H POP    20     134.110   4.500  65.200  1.00  0.00            
ATOM   2576 1HH1 POP    20     133.090   4.680  65.630  1.00  0.00            
ATOM   2577 2HH1 POP    20     134.370   5.440  64.680  1.00  0.00            
ATOM   2578  CZ2 POP    20     135.240   4.230  66.190  1.00  0.00            
ATOM   2579  HZ2 POP    20     136.100   4.820  65.860  1.00  0.00            
ATOM   2580  CZ1 POP    20     135.180   3.630  67.370  1.00  0.00            
ATOM   2581  HZ1 POP    20     136.110   3.590  67.960  1.00  0.00            
ATOM   2582  C1G POP    20     133.960   2.950  67.950  1.00  0.00            
ATOM   2583 1HG1 POP    20     133.030   3.350  67.480  1.00  0.00            
ATOM   2584 2HG1 POP    20     133.900   3.290  69.010  1.00  0.00            
ATOM   2585  C1F POP    20     134.110   1.410  67.980  1.00  0.00            
ATOM   2586 1HF1 POP    20     135.060   1.070  68.440  1.00  0.00            
ATOM   2587 2HF1 POP    20     134.170   1.050  66.930  1.00  0.00            
ATOM   2588  C1E POP    20     132.980   0.680  68.680  1.00  0.00            
ATOM   2589 1HE1 POP    20     132.140   1.030  68.040  1.00  0.00            
ATOM   2590 2HE1 POP    20     132.700   1.020  69.700  1.00  0.00            
ATOM   2591  C1D POP    20     133.230 136.970  68.630  1.00  0.00            
ATOM   2592 1HD1 POP    20     133.920 136.660  69.440  1.00  0.00            
ATOM   2593 2HD1 POP    20     133.770 136.900  67.660  1.00  0.00            
ATOM   2594  C1C POP    20     131.900 136.200  68.640  1.00  0.00            
ATOM   2595 1HC1 POP    20     132.170 135.150  68.390  1.00  0.00            
ATOM   2596 2HC1 POP    20     131.170 136.570  67.890  1.00  0.00            
ATOM   2597  C1B POP    20     131.070 136.100  70.060  1.00  0.00            
ATOM   2598 1HB1 POP    20     130.510 137.030  70.270  1.00  0.00            
ATOM   2599 2HB1 POP    20     131.850 135.940  70.830  1.00  0.00            
ATOM   2600  C1A POP    20     130.060 134.980  70.070  1.00  0.00            
ATOM   2601 1HA1 POP    20     130.600 134.010  69.950  1.00  0.00            
ATOM   2602 2HA1 POP    20     129.430 135.050  69.160  1.00  0.00            
ATOM   2603  C81 POP    20     129.240 134.750  71.330  1.00  0.00            
ATOM   2604  O81 POP    20     129.580 133.930  72.170  1.00  0.00            
ATOM   2605  O71 POP    20     128.200 135.480  71.380  1.00  0.00            
ATOM   2606  C7  POP    20     127.400 135.420  72.590  1.00  0.00            
ATOM   2607  C6  POP    20     126.780 136.830  72.720  1.00  0.00            
ATOM   2608  O4P POP    20     127.810   0.080  72.980  1.00  0.00            
ATOM   2609  P   POP    20     128.640   0.210  74.310  1.00  0.00            
ATOM   2610  O2P POP    20     127.890 137.390  75.460  1.00  0.00            
ATOM   2611  O3P POP    20     129.200   1.580  74.570  1.00  0.00            
ATOM   2612  O1P POP    20     129.940 137.010  74.130  1.00  0.00            
ATOM   2613  C5  POP    20     130.990 137.450  73.220  1.00  0.00            
ATOM   2614  C4  POP    20     132.110   0.430  73.950  1.00  0.00            
ATOM   2615  N   POP    20     133.150 137.560  74.850  1.00  0.00            
ATOM   2616  C1  POP    20     134.150 136.740  74.120  1.00  0.00            
ATOM   2617  H11 POP    20     134.790 136.360  74.900  1.00  0.00            
ATOM   2618  H12 POP    20     133.640 135.970  73.550  1.00  0.00            
ATOM   2619  H13 POP    20     134.740 137.320  73.430  1.00  0.00            
ATOM   2620  C2  POP    20     132.520 136.690  75.850  1.00  0.00            
ATOM   2621  H21 POP    20     133.190 136.340  76.630  1.00  0.00            
ATOM   2622  H22 POP    20     131.660 137.210  76.250  1.00  0.00            
ATOM   2623  H23 POP    20     132.180 135.770  75.400  1.00  0.00            
ATOM   2624  C3  POP    20     133.980   0.880  75.520  1.00  0.00            
ATOM   2625  H31 POP    20     134.690   0.540  76.260  1.00  0.00            
ATOM   2626  H32 POP    20     134.590   1.380  74.780  1.00  0.00            
ATOM   2627  H33 POP    20     133.300   1.570  76.000  1.00  0.00            
ATOM   2628  H41 POP    20     132.700   0.990  73.240  1.00  0.00            
ATOM   2629  H42 POP    20     131.640   1.200  74.540  1.00  0.00            
ATOM   2630  H51 POP    20     130.490   0.270  72.420  1.00  0.00            
ATOM   2631  H52 POP    20     131.380 136.530  72.740  1.00  0.00            
ATOM   2632  H61 POP    20     126.030 136.920  73.540  1.00  0.00            
ATOM   2633  H62 POP    20     126.390 137.150  71.740  1.00  0.00            
ATOM   2634  H7  POP    20     128.090 135.180  73.430  1.00  0.00            
ATOM   2635  C72 POP    20     126.390 134.210  72.560  1.00  0.00            
ATOM   2636 1H72 POP    20     127.040 133.310  72.630  1.00  0.00            
ATOM   2637 2H72 POP    20     125.830 134.230  73.520  1.00  0.00            
ATOM   2638  O72 POP    20     125.440 134.180  71.470  1.00  0.00            
ATOM   2639  C82 POP    20     125.780 133.530  70.350  1.00  0.00            
ATOM   2640  O82 POP    20     126.740 132.780  70.260  1.00  0.00            
ATOM   2641  C2A POP    20     124.780 133.790  69.190  1.00  0.00            
ATOM   2642 1HA2 POP    20     124.140 134.650  69.480  1.00  0.00            
ATOM   2643 2HA2 POP    20     125.300 134.180  68.290  1.00  0.00            
ATOM   2644  C2B POP    20     123.990 132.540  68.740  1.00  0.00            
ATOM   2645 1HB2 POP    20     123.730 132.700  67.680  1.00  0.00            
ATOM   2646 2HB2 POP    20     124.640 131.650  68.890  1.00  0.00            
ATOM   2647  C2C POP    20     122.660 132.250  69.530  1.00  0.00            
ATOM   2648 1HC2 POP    20     121.850 132.970  69.290  1.00  0.00            
ATOM   2649 2HC2 POP    20     122.290 131.240  69.250  1.00  0.00            
ATOM   2650  C2D POP    20     122.860 132.270  71.030  1.00  0.00            
ATOM   2651 1HD2 POP    20     123.790 131.720  71.270  1.00  0.00            
ATOM   2652 2HD2 POP    20     123.100 133.330  71.270  1.00  0.00            
ATOM   2653  C2E POP    20     121.620 131.930  71.860  1.00  0.00            
ATOM   2654 1HE2 POP    20     121.550 130.830  71.710  1.00  0.00            
ATOM   2655 2HE2 POP    20     121.840 132.160  72.920  1.00  0.00            
ATOM   2656  C2F POP    20     120.390 132.660  71.410  1.00  0.00            
ATOM   2657 1HF2 POP    20     120.500 133.700  71.050  1.00  0.00            
ATOM   2658 2HF2 POP    20     120.060 132.060  70.530  1.00  0.00            
ATOM   2659  C2G POP    20     119.340 132.750  72.590  1.00  0.00            
ATOM   2660 1HG2 POP    20     118.980 131.760  72.950  1.00  0.00            
ATOM   2661 2HG2 POP    20     119.760 133.250  73.480  1.00  0.00            
ATOM   2662  C2H POP    20     118.120 133.430  71.970  1.00  0.00            
ATOM   2663 1HH2 POP    20     118.240 134.510  71.720  1.00  0.00            
ATOM   2664 2HH2 POP    20     117.920 133.090  70.930  1.00  0.00            
ATOM   2665  C2I POP    20     116.910 133.200  72.890  1.00  0.00            
ATOM   2666 1HI2 POP    20     116.550 132.150  72.820  1.00  0.00            
ATOM   2667 2HI2 POP    20     117.150 133.350  73.960  1.00  0.00            
ATOM   2668  C2J POP    20     115.640 134.060  72.550  1.00  0.00            
ATOM   2669 1HJ2 POP    20     114.860 133.800  73.300  1.00  0.00            
ATOM   2670 2HJ2 POP    20     115.890 135.140  72.580  1.00  0.00            
ATOM   2671  C2K POP    20     115.080 133.820  71.090  1.00  0.00            
ATOM   2672 1HK2 POP    20     115.950 134.180  70.490  1.00  0.00            
ATOM   2673 2HK2 POP    20     114.990 132.730  70.910  1.00  0.00            
ATOM   2674  C2L POP    20     113.760 134.470  70.720  1.00  0.00            
ATOM   2675 1HL2 POP    20     112.880 134.050  71.250  1.00  0.00            
ATOM   2676 2HL2 POP    20     113.750 135.500  71.140  1.00  0.00            
ATOM   2677  C2M POP    20     113.510 134.450  69.250  1.00  0.00            
ATOM   2678 1HM2 POP    20     114.110 135.290  68.840  1.00  0.00            
ATOM   2679 2HM2 POP    20     113.700 133.490  68.720  1.00  0.00            
ATOM   2680  C2N POP    20     112.020 134.600  69.050  1.00  0.00            
ATOM   2681 1HN2 POP    20     111.500 133.850  69.690  1.00  0.00            
ATOM   2682 2HN2 POP    20     111.810 135.650  69.330  1.00  0.00            
ATOM   2683  C2T POP    20     111.550 134.340  67.660  1.00  0.00            
ATOM   2684 1HT2 POP    20     112.230 133.530  67.340  1.00  0.00            
ATOM   2685 2HT2 POP    20     110.560 133.900  67.380  1.00  0.00            
ATOM   2686 3HT2 POP    20     111.730 135.260  67.060  1.00  0.00            
ATOM   2687  C1T POP    21       7.430  31.940  63.170  1.00  0.00            
ATOM   2688 1HT1 POP    21       6.870  31.000  63.380  1.00  0.00            
ATOM   2689 2HT1 POP    21       7.390  32.140  62.080  1.00  0.00            
ATOM   2690 3HT1 POP    21       8.460  31.700  63.530  1.00  0.00            
ATOM   2691  C1N POP    21       6.840  33.220  63.810  1.00  0.00            
ATOM   2692 1HN1 POP    21       7.400  34.130  63.520  1.00  0.00            
ATOM   2693 2HN1 POP    21       6.700  33.230  64.910  1.00  0.00            
ATOM   2694  C1M POP    21       5.390  33.410  63.280  1.00  0.00            
ATOM   2695 1HM1 POP    21       4.780  32.540  63.600  1.00  0.00            
ATOM   2696 2HM1 POP    21       5.450  33.370  62.170  1.00  0.00            
ATOM   2697  C1L POP    21       4.720  34.710  63.640  1.00  0.00            
ATOM   2698 1HL1 POP    21       4.650  34.890  64.730  1.00  0.00            
ATOM   2699 2HL1 POP    21       3.680  34.670  63.240  1.00  0.00            
ATOM   2700  C1K POP    21       5.410  35.960  62.970  1.00  0.00            
ATOM   2701 1HK1 POP    21       5.220  35.840  61.880  1.00  0.00            
ATOM   2702 2HK1 POP    21       6.500  35.980  63.180  1.00  0.00            
ATOM   2703  C1J POP    21       4.790  37.290  63.460  1.00  0.00            
ATOM   2704 1HJ1 POP    21       5.550  38.070  63.230  1.00  0.00            
ATOM   2705 2HJ1 POP    21       4.670  37.380  64.560  1.00  0.00            
ATOM   2706  C1I POP    21       3.520  37.750  62.750  1.00  0.00            
ATOM   2707 1HI1 POP    21       2.680  37.030  62.710  1.00  0.00            
ATOM   2708 2HI1 POP    21       3.830  37.810  61.680  1.00  0.00            
ATOM   2709  C1H POP    21       2.980  39.050  63.210  1.00  0.00            
ATOM   2710 1HH1 POP    21       2.410  39.500  62.360  1.00  0.00            
ATOM   2711 2HH1 POP    21       3.830  39.730  63.440  1.00  0.00            
ATOM   2712  CZ2 POP    21       2.150  38.870  64.490  1.00  0.00            
ATOM   2713  HZ2 POP    21       2.360  37.910  64.990  1.00  0.00            
ATOM   2714  CZ1 POP    21       1.150  39.760  64.840  1.00  0.00            
ATOM   2715  HZ1 POP    21       0.640  39.610  65.800  1.00  0.00            
ATOM   2716  C1G POP    21       0.830  41.080  64.160  1.00  0.00            
ATOM   2717 1HG1 POP    21     141.810  41.160  63.860  1.00  0.00            
ATOM   2718 2HG1 POP    21       1.460  41.260  63.260  1.00  0.00            
ATOM   2719  C1F POP    21       1.110  42.340  65.070  1.00  0.00            
ATOM   2720 1HF1 POP    21       1.130  43.220  64.400  1.00  0.00            
ATOM   2721 2HF1 POP    21       2.090  42.390  65.600  1.00  0.00            
ATOM   2722  C1E POP    21     142.020  42.490  66.110  1.00  0.00            
ATOM   2723 1HE1 POP    21     141.730  41.480  66.480  1.00  0.00            
ATOM   2724 2HE1 POP    21     141.110  42.860  65.590  1.00  0.00            
ATOM   2725  C1D POP    21       0.490  43.320  67.260  1.00  0.00            
ATOM   2726 1HD1 POP    21       0.810  44.330  66.920  1.00  0.00            
ATOM   2727 2HD1 POP    21       1.390  42.780  67.640  1.00  0.00            
ATOM   2728  C1C POP    21     141.600  43.280  68.460  1.00  0.00            
ATOM   2729 1HC1 POP    21     141.360  42.260  68.830  1.00  0.00            
ATOM   2730 2HC1 POP    21     140.630  43.760  68.210  1.00  0.00            
ATOM   2731  C1B POP    21       0.150  44.140  69.590  1.00  0.00            
ATOM   2732 1HB1 POP    21     141.330  44.150  70.290  1.00  0.00            
ATOM   2733 2HB1 POP    21       0.260  45.210  69.340  1.00  0.00            
ATOM   2734  C1A POP    21       1.370  43.500  70.300  1.00  0.00            
ATOM   2735 1HA1 POP    21       2.240  43.300  69.630  1.00  0.00            
ATOM   2736 2HA1 POP    21       1.000  42.550  70.740  1.00  0.00            
ATOM   2737  C81 POP    21       2.000  44.310  71.450  1.00  0.00            
ATOM   2738  O81 POP    21       1.640  45.380  71.950  1.00  0.00            
ATOM   2739  O71 POP    21       2.970  43.560  71.900  1.00  0.00            
ATOM   2740  C7  POP    21       3.880  44.150  72.860  1.00  0.00            
ATOM   2741  C6  POP    21       4.390  43.040  73.840  1.00  0.00            
ATOM   2742  O4P POP    21       3.380  42.250  74.500  1.00  0.00            
ATOM   2743  P   POP    21       3.350  42.330  76.080  1.00  0.00            
ATOM   2744  O2P POP    21       2.570  43.500  76.580  1.00  0.00            
ATOM   2745  O3P POP    21       4.790  42.220  76.490  1.00  0.00            
ATOM   2746  O1P POP    21       2.630  40.960  76.610  1.00  0.00            
ATOM   2747  C5  POP    21       1.740  40.330  75.730  1.00  0.00            
ATOM   2748  C4  POP    21       2.400  39.350  74.780  1.00  0.00            
ATOM   2749  N   POP    21       2.910  38.110  75.360  1.00  0.00            
ATOM   2750  C1  POP    21       3.320  37.250  74.250  1.00  0.00            
ATOM   2751  H11 POP    21       2.580  37.290  73.470  1.00  0.00            
ATOM   2752  H12 POP    21       4.250  37.650  73.870  1.00  0.00            
ATOM   2753  H13 POP    21       3.650  36.320  74.700  1.00  0.00            
ATOM   2754  C2  POP    21       1.890  37.410  76.140  1.00  0.00            
ATOM   2755  H21 POP    21       2.480  36.720  76.720  1.00  0.00            
ATOM   2756  H22 POP    21       1.300  37.970  76.850  1.00  0.00            
ATOM   2757  H23 POP    21       1.140  36.990  75.490  1.00  0.00            
ATOM   2758  C3  POP    21       4.150  38.350  76.250  1.00  0.00            
ATOM   2759  H31 POP    21       4.450  37.450  76.770  1.00  0.00            
ATOM   2760  H32 POP    21       4.990  38.640  75.640  1.00  0.00            
ATOM   2761  H33 POP    21       3.860  39.070  77.010  1.00  0.00            
ATOM   2762  H41 POP    21       1.660  39.130  74.020  1.00  0.00            
ATOM   2763  H42 POP    21       3.120  39.850  74.150  1.00  0.00            
ATOM   2764  H51 POP    21       1.160  41.120  75.210  1.00  0.00            
ATOM   2765  H52 POP    21       0.950  39.760  76.270  1.00  0.00            
ATOM   2766  H61 POP    21       5.120  43.460  74.570  1.00  0.00            
ATOM   2767  H62 POP    21       4.960  42.340  73.200  1.00  0.00            
ATOM   2768  H7  POP    21       3.320  44.860  73.500  1.00  0.00            
ATOM   2769  C72 POP    21       5.040  44.980  72.280  1.00  0.00            
ATOM   2770 1H72 POP    21       4.690  45.750  71.560  1.00  0.00            
ATOM   2771 2H72 POP    21       5.440  45.670  73.050  1.00  0.00            
ATOM   2772  O72 POP    21       5.970  44.200  71.610  1.00  0.00            
ATOM   2773  C82 POP    21       7.220  44.250  71.980  1.00  0.00            
ATOM   2774  O82 POP    21       7.630  44.830  72.980  1.00  0.00            
ATOM   2775  C2A POP    21       8.030  43.760  70.790  1.00  0.00            
ATOM   2776 1HA2 POP    21       8.360  42.780  71.180  1.00  0.00            
ATOM   2777 2HA2 POP    21       7.520  43.520  69.830  1.00  0.00            
ATOM   2778  C2B POP    21       9.150  44.870  70.560  1.00  0.00            
ATOM   2779 1HB2 POP    21       9.780  44.920  71.470  1.00  0.00            
ATOM   2780 2HB2 POP    21       9.750  44.530  69.690  1.00  0.00            
ATOM   2781  C2C POP    21       8.610  46.290  70.440  1.00  0.00            
ATOM   2782 1HC2 POP    21       8.200  46.640  71.410  1.00  0.00            
ATOM   2783 2HC2 POP    21       9.560  46.850  70.270  1.00  0.00            
ATOM   2784  C2D POP    21       7.560  46.540  69.420  1.00  0.00            
ATOM   2785 1HD2 POP    21       7.750  45.950  68.500  1.00  0.00            
ATOM   2786 2HD2 POP    21       6.610  46.230  69.910  1.00  0.00            
ATOM   2787  C2E POP    21       7.420  47.950  68.980  1.00  0.00            
ATOM   2788 1HE2 POP    21       6.470  48.090  68.420  1.00  0.00            
ATOM   2789 2HE2 POP    21       7.270  48.640  69.840  1.00  0.00            
ATOM   2790  C2F POP    21       8.530  48.550  68.030  1.00  0.00            
ATOM   2791 1HF2 POP    21       9.270  49.050  68.690  1.00  0.00            
ATOM   2792 2HF2 POP    21       9.070  47.700  67.580  1.00  0.00            
ATOM   2793  C2G POP    21       8.030  49.530  66.920  1.00  0.00            
ATOM   2794 1HG2 POP    21       7.570  50.440  67.350  1.00  0.00            
ATOM   2795 2HG2 POP    21       8.890  49.880  66.320  1.00  0.00            
ATOM   2796  C2H POP    21       7.040  49.030  65.880  1.00  0.00            
ATOM   2797 1HH2 POP    21       7.210  47.940  65.800  1.00  0.00            
ATOM   2798 2HH2 POP    21       5.980  49.220  66.160  1.00  0.00            
ATOM   2799  C2I POP    21       7.310  49.570  64.440  1.00  0.00            
ATOM   2800 1HI2 POP    21       8.420  49.620  64.330  1.00  0.00            
ATOM   2801 2HI2 POP    21       6.940  48.800  63.720  1.00  0.00            
ATOM   2802  C2J POP    21       6.520  50.820  64.040  1.00  0.00            
ATOM   2803 1HJ2 POP    21       5.430  50.640  64.150  1.00  0.00            
ATOM   2804 2HJ2 POP    21       6.880  51.610  64.730  1.00  0.00            
ATOM   2805  C2K POP    21       6.740  51.230  62.610  1.00  0.00            
ATOM   2806 1HK2 POP    21       7.840  51.190  62.510  1.00  0.00            
ATOM   2807 2HK2 POP    21       6.300  50.520  61.880  1.00  0.00            
ATOM   2808  C2L POP    21       6.230  52.650  62.330  1.00  0.00            
ATOM   2809 1HL2 POP    21       6.450  52.820  61.260  1.00  0.00            
ATOM   2810 2HL2 POP    21       5.160  52.800  62.580  1.00  0.00            
ATOM   2811  C2M POP    21       7.030  53.710  63.230  1.00  0.00            
ATOM   2812 1HM2 POP    21       6.630  54.690  62.890  1.00  0.00            
ATOM   2813 2HM2 POP    21       6.820  53.530  64.300  1.00  0.00            
ATOM   2814  C2N POP    21       8.540  53.720  62.940  1.00  0.00            
ATOM   2815 1HN2 POP    21       9.170  54.370  63.590  1.00  0.00            
ATOM   2816 2HN2 POP    21       8.910  52.700  63.180  1.00  0.00            
ATOM   2817  C2T POP    21       8.970  54.050  61.520  1.00  0.00            
ATOM   2818 1HT2 POP    21       8.540  54.920  60.980  1.00  0.00            
ATOM   2819 2HT2 POP    21      10.060  54.210  61.400  1.00  0.00            
ATOM   2820 3HT2 POP    21       8.650  53.160  60.930  1.00  0.00            
ATOM   2821  C1T POP    22     109.220   8.650  56.470  1.00  0.00            
ATOM   2822 1HT1 POP    22     108.380   7.990  56.770  1.00  0.00            
ATOM   2823 2HT1 POP    22     110.120   8.180  56.900  1.00  0.00            
ATOM   2824 3HT1 POP    22     109.030   9.700  56.780  1.00  0.00            
ATOM   2825  C1N POP    22     109.390   8.650  54.890  1.00  0.00            
ATOM   2826 1HN1 POP    22     109.750   7.670  54.520  1.00  0.00            
ATOM   2827 2HN1 POP    22     110.180   9.350  54.550  1.00  0.00            
ATOM   2828  C1M POP    22     108.000   8.870  54.260  1.00  0.00            
ATOM   2829 1HM1 POP    22     107.790   9.950  54.450  1.00  0.00            
ATOM   2830 2HM1 POP    22     107.290   8.410  54.970  1.00  0.00            
ATOM   2831  C1L POP    22     107.970   8.310  52.870  1.00  0.00            
ATOM   2832 1HL1 POP    22     108.810   8.700  52.250  1.00  0.00            
ATOM   2833 2HL1 POP    22     107.050   8.580  52.300  1.00  0.00            
ATOM   2834  C1K POP    22     107.850   6.790  52.900  1.00  0.00            
ATOM   2835 1HK1 POP    22     106.850   6.570  53.320  1.00  0.00            
ATOM   2836 2HK1 POP    22     108.520   6.220  53.580  1.00  0.00            
ATOM   2837  C1J POP    22     107.830   6.100  51.490  1.00  0.00            
ATOM   2838 1HJ1 POP    22     107.990   5.050  51.800  1.00  0.00            
ATOM   2839 2HJ1 POP    22     108.750   6.390  50.930  1.00  0.00            
ATOM   2840  C1I POP    22     106.530   6.270  50.740  1.00  0.00            
ATOM   2841 1HI1 POP    22     106.430   7.330  50.440  1.00  0.00            
ATOM   2842 2HI1 POP    22     105.620   5.970  51.300  1.00  0.00            
ATOM   2843  C1H POP    22     106.540   5.480  49.320  1.00  0.00            
ATOM   2844 1HH1 POP    22     105.550   5.550  48.830  1.00  0.00            
ATOM   2845 2HH1 POP    22     106.700   4.420  49.610  1.00  0.00            
ATOM   2846  CZ2 POP    22     107.600   5.900  48.290  1.00  0.00            
ATOM   2847  HZ2 POP    22     108.570   5.450  48.570  1.00  0.00            
ATOM   2848  CZ1 POP    22     107.540   6.590  47.180  1.00  0.00            
ATOM   2849  HZ1 POP    22     108.520   6.750  46.720  1.00  0.00            
ATOM   2850  C1G POP    22     106.320   7.290  46.570  1.00  0.00            
ATOM   2851 1HG1 POP    22     106.470   8.380  46.400  1.00  0.00            
ATOM   2852 2HG1 POP    22     105.460   7.100  47.250  1.00  0.00            
ATOM   2853  C1F POP    22     105.900   6.650  45.240  1.00  0.00            
ATOM   2854 1HF1 POP    22     104.800   6.770  45.120  1.00  0.00            
ATOM   2855 2HF1 POP    22     106.120   5.560  45.130  1.00  0.00            
ATOM   2856  C1E POP    22     106.600   7.360  44.090  1.00  0.00            
ATOM   2857 1HE1 POP    22     107.700   7.230  44.110  1.00  0.00            
ATOM   2858 2HE1 POP    22     106.480   8.450  44.260  1.00  0.00            
ATOM   2859  C1D POP    22     106.050   7.000  42.710  1.00  0.00            
ATOM   2860 1HD1 POP    22     104.940   7.100  42.690  1.00  0.00            
ATOM   2861 2HD1 POP    22     106.110   5.890  42.660  1.00  0.00            
ATOM   2862  C1C POP    22     106.830   7.630  41.540  1.00  0.00            
ATOM   2863 1HC1 POP    22     106.920   8.740  41.580  1.00  0.00            
ATOM   2864 2HC1 POP    22     106.260   7.290  40.640  1.00  0.00            
ATOM   2865  C1B POP    22     108.220   6.980  41.300  1.00  0.00            
ATOM   2866 1HB1 POP    22     108.150   5.870  41.360  1.00  0.00            
ATOM   2867 2HB1 POP    22     108.960   7.330  42.060  1.00  0.00            
ATOM   2868  C1A POP    22     108.860   7.360  39.970  1.00  0.00            
ATOM   2869 1HA1 POP    22     108.740   8.440  39.750  1.00  0.00            
ATOM   2870 2HA1 POP    22     108.330   6.800  39.170  1.00  0.00            
ATOM   2871  C81 POP    22     110.310   6.840  39.960  1.00  0.00            
ATOM   2872  O81 POP    22     110.700   5.880  40.560  1.00  0.00            
ATOM   2873  O71 POP    22     110.940   7.630  39.200  1.00  0.00            
ATOM   2874  C7  POP    22     112.370   7.690  39.240  1.00  0.00            
ATOM   2875  C6  POP    22     112.830   8.370  37.960  1.00  0.00            
ATOM   2876  O4P POP    22     112.330   7.620  36.790  1.00  0.00            
ATOM   2877  P   POP    22     113.120   6.510  36.040  1.00  0.00            
ATOM   2878  O2P POP    22     114.120   7.110  35.110  1.00  0.00            
ATOM   2879  O3P POP    22     112.090   5.630  35.480  1.00  0.00            
ATOM   2880  O1P POP    22     113.950   5.760  37.150  1.00  0.00            
ATOM   2881  C5  POP    22     115.320   5.930  37.510  1.00  0.00            
ATOM   2882  C4  POP    22     116.300   4.880  36.890  1.00  0.00            
ATOM   2883  N   POP    22     116.000   3.450  36.840  1.00  0.00            
ATOM   2884  C1  POP    22     115.620   2.950  38.180  1.00  0.00            
ATOM   2885  H11 POP    22     115.750   1.880  38.250  1.00  0.00            
ATOM   2886  H12 POP    22     116.270   3.310  38.970  1.00  0.00            
ATOM   2887  H13 POP    22     114.610   3.240  38.420  1.00  0.00            
ATOM   2888  C2  POP    22     117.200   2.670  36.310  1.00  0.00            
ATOM   2889  H21 POP    22     117.390   2.870  35.260  1.00  0.00            
ATOM   2890  H22 POP    22     118.140   2.770  36.820  1.00  0.00            
ATOM   2891  H23 POP    22     116.980   1.620  36.350  1.00  0.00            
ATOM   2892  C3  POP    22     114.860   3.210  35.950  1.00  0.00            
ATOM   2893  H31 POP    22     114.500   2.190  35.920  1.00  0.00            
ATOM   2894  H32 POP    22     114.080   3.830  36.350  1.00  0.00            
ATOM   2895  H33 POP    22     115.080   3.550  34.950  1.00  0.00            
ATOM   2896  H41 POP    22     116.440   5.170  35.860  1.00  0.00            
ATOM   2897  H42 POP    22     117.270   5.030  37.340  1.00  0.00            
ATOM   2898  H51 POP    22     115.390   5.830  38.610  1.00  0.00            
ATOM   2899  H52 POP    22     115.720   6.930  37.230  1.00  0.00            
ATOM   2900  H61 POP    22     113.880   8.730  37.960  1.00  0.00            
ATOM   2901  H62 POP    22     112.260   9.320  38.070  1.00  0.00            
ATOM   2902  H7  POP    22     112.840   6.680  39.350  1.00  0.00            
ATOM   2903  C72 POP    22     112.900   8.620  40.420  1.00  0.00            
ATOM   2904 1H72 POP    22     114.000   8.720  40.330  1.00  0.00            
ATOM   2905 2H72 POP    22     112.520   9.610  40.090  1.00  0.00            
ATOM   2906  O72 POP    22     112.370   8.290  41.690  1.00  0.00            
ATOM   2907  C82 POP    22     112.970   7.170  42.190  1.00  0.00            
ATOM   2908  O82 POP    22     114.060   6.750  41.780  1.00  0.00            
ATOM   2909  C2A POP    22     112.160   6.570  43.350  1.00  0.00            
ATOM   2910 1HA2 POP    22     111.480   7.360  43.740  1.00  0.00            
ATOM   2911 2HA2 POP    22     111.550   5.770  42.890  1.00  0.00            
ATOM   2912  C2B POP    22     113.080   6.140  44.540  1.00  0.00            
ATOM   2913 1HB2 POP    22     112.370   5.660  45.250  1.00  0.00            
ATOM   2914 2HB2 POP    22     113.940   5.490  44.270  1.00  0.00            
ATOM   2915  C2C POP    22     113.720   7.430  45.150  1.00  0.00            
ATOM   2916 1HC2 POP    22     114.220   8.100  44.420  1.00  0.00            
ATOM   2917 2HC2 POP    22     112.800   7.860  45.610  1.00  0.00            
ATOM   2918  C2D POP    22     114.770   7.060  46.210  1.00  0.00            
ATOM   2919 1HD2 POP    22     115.410   6.390  45.590  1.00  0.00            
ATOM   2920 2HD2 POP    22     115.260   8.030  46.460  1.00  0.00            
ATOM   2921  C2E POP    22     114.290   6.370  47.470  1.00  0.00            
ATOM   2922 1HE2 POP    22     113.710   5.510  47.070  1.00  0.00            
ATOM   2923 2HE2 POP    22     115.060   5.900  48.120  1.00  0.00            
ATOM   2924  C2F POP    22     113.460   7.200  48.450  1.00  0.00            
ATOM   2925 1HF2 POP    22     112.960   7.970  47.820  1.00  0.00            
ATOM   2926 2HF2 POP    22     112.600   6.610  48.820  1.00  0.00            
ATOM   2927  C2G POP    22     114.240   7.840  49.560  1.00  0.00            
ATOM   2928 1HG2 POP    22     114.580   6.950  50.130  1.00  0.00            
ATOM   2929 2HG2 POP    22     115.070   8.490  49.210  1.00  0.00            
ATOM   2930  C2H POP    22     113.370   8.730  50.500  1.00  0.00            
ATOM   2931 1HH2 POP    22     112.720   9.470  49.990  1.00  0.00            
ATOM   2932 2HH2 POP    22     112.600   8.070  50.950  1.00  0.00            
ATOM   2933  C2I POP    22     114.150   9.450  51.520  1.00  0.00            
ATOM   2934 1HI2 POP    22     114.910   8.810  52.020  1.00  0.00            
ATOM   2935 2HI2 POP    22     114.660  10.270  50.960  1.00  0.00            
ATOM   2936  C2J POP    22     113.260  10.180  52.610  1.00  0.00            
ATOM   2937 1HJ2 POP    22     112.610  10.850  51.990  1.00  0.00            
ATOM   2938 2HJ2 POP    22     112.720   9.310  53.030  1.00  0.00            
ATOM   2939  C2K POP    22     114.150  10.930  53.600  1.00  0.00            
ATOM   2940 1HK2 POP    22     114.970  10.310  54.020  1.00  0.00            
ATOM   2941 2HK2 POP    22     114.670  11.780  53.120  1.00  0.00            
ATOM   2942  C2L POP    22     113.430  11.600  54.750  1.00  0.00            
ATOM   2943 1HL2 POP    22     113.400  10.860  55.580  1.00  0.00            
ATOM   2944 2HL2 POP    22     114.040  12.370  55.270  1.00  0.00            
ATOM   2945  C2M POP    22     112.090  12.280  54.480  1.00  0.00            
ATOM   2946 1HM2 POP    22     112.120  13.030  53.660  1.00  0.00            
ATOM   2947 2HM2 POP    22     111.400  11.510  54.080  1.00  0.00            
ATOM   2948  C2N POP    22     111.400  12.990  55.680  1.00  0.00            
ATOM   2949 1HN2 POP    22     111.270  12.230  56.480  1.00  0.00            
ATOM   2950 2HN2 POP    22     112.230  13.680  55.960  1.00  0.00            
ATOM   2951  C2T POP    22     110.010  13.680  55.510  1.00  0.00            
ATOM   2952 1HT2 POP    22     109.810  14.240  56.450  1.00  0.00            
ATOM   2953 2HT2 POP    22     109.950  14.280  54.580  1.00  0.00            
ATOM   2954 3HT2 POP    22     109.240  12.880  55.440  1.00  0.00            
ATOM   2955  C1T POP    23      52.340 102.800  54.660  1.00  0.00            
ATOM   2956 1HT1 POP    23      52.400 102.570  53.580  1.00  0.00            
ATOM   2957 2HT1 POP    23      51.440 103.420  54.870  1.00  0.00            
ATOM   2958 3HT1 POP    23      53.180 103.490  54.910  1.00  0.00            
ATOM   2959  C1N POP    23      52.310 101.590  55.520  1.00  0.00            
ATOM   2960 1HN1 POP    23      52.580 101.820  56.570  1.00  0.00            
ATOM   2961 2HN1 POP    23      53.140 100.940  55.180  1.00  0.00            
ATOM   2962  C1M POP    23      51.040 100.790  55.600  1.00  0.00            
ATOM   2963 1HM1 POP    23      50.890 100.480  54.540  1.00  0.00            
ATOM   2964 2HM1 POP    23      50.160 101.380  55.920  1.00  0.00            
ATOM   2965  C1L POP    23      51.080  99.540  56.420  1.00  0.00            
ATOM   2966 1HL1 POP    23      51.970  98.910  56.210  1.00  0.00            
ATOM   2967 2HL1 POP    23      50.160  98.960  56.180  1.00  0.00            
ATOM   2968  C1K POP    23      51.080  99.870  57.940  1.00  0.00            
ATOM   2969 1HK1 POP    23      50.340 100.690  58.040  1.00  0.00            
ATOM   2970 2HK1 POP    23      52.120 100.150  58.220  1.00  0.00            
ATOM   2971  C1J POP    23      50.720  98.680  58.680  1.00  0.00            
ATOM   2972 1HJ1 POP    23      51.300  97.850  58.220  1.00  0.00            
ATOM   2973 2HJ1 POP    23      49.670  98.390  58.460  1.00  0.00            
ATOM   2974  C1I POP    23      50.890  98.740  60.240  1.00  0.00            
ATOM   2975 1HI1 POP    23      50.160  99.430  60.720  1.00  0.00            
ATOM   2976 2HI1 POP    23      51.900  99.170  60.470  1.00  0.00            
ATOM   2977  C1H POP    23      50.970  97.320  60.980  1.00  0.00            
ATOM   2978 1HH1 POP    23      51.770  96.720  60.510  1.00  0.00            
ATOM   2979 2HH1 POP    23      49.970  96.940  60.680  1.00  0.00            
ATOM   2980  CZ2 POP    23      50.980  97.270  62.420  1.00  0.00            
ATOM   2981  HZ2 POP    23      50.030  97.540  62.900  1.00  0.00            
ATOM   2982  CZ1 POP    23      52.000  96.750  63.140  1.00  0.00            
ATOM   2983  HZ1 POP    23      51.780  96.640  64.210  1.00  0.00            
ATOM   2984  C1G POP    23      53.370  96.240  62.750  1.00  0.00            
ATOM   2985 1HG1 POP    23      53.360  96.150  61.640  1.00  0.00            
ATOM   2986 2HG1 POP    23      53.620  95.240  63.160  1.00  0.00            
ATOM   2987  C1F POP    23      54.670  97.050  63.010  1.00  0.00            
ATOM   2988 1HF1 POP    23      55.480  96.530  62.460  1.00  0.00            
ATOM   2989 2HF1 POP    23      54.920  96.870  64.080  1.00  0.00            
ATOM   2990  C1E POP    23      54.500  98.620  62.740  1.00  0.00            
ATOM   2991 1HE1 POP    23      53.810  98.890  63.570  1.00  0.00            
ATOM   2992 2HE1 POP    23      54.040  98.710  61.730  1.00  0.00            
ATOM   2993  C1D POP    23      55.800  99.380  63.000  1.00  0.00            
ATOM   2994 1HD1 POP    23      56.610  98.660  63.260  1.00  0.00            
ATOM   2995 2HD1 POP    23      55.680  99.980  63.920  1.00  0.00            
ATOM   2996  C1C POP    23      56.260 100.110  61.720  1.00  0.00            
ATOM   2997 1HC1 POP    23      56.110  99.350  60.920  1.00  0.00            
ATOM   2998 2HC1 POP    23      57.360 100.290  61.740  1.00  0.00            
ATOM   2999  C1B POP    23      55.650 101.520  61.540  1.00  0.00            
ATOM   3000 1HB1 POP    23      54.540 101.380  61.560  1.00  0.00            
ATOM   3001 2HB1 POP    23      55.970 101.870  60.530  1.00  0.00            
ATOM   3002  C1A POP    23      56.170 102.530  62.590  1.00  0.00            
ATOM   3003 1HA1 POP    23      56.090 103.540  62.130  1.00  0.00            
ATOM   3004 2HA1 POP    23      57.240 102.330  62.790  1.00  0.00            
ATOM   3005  C81 POP    23      55.340 102.640  63.870  1.00  0.00            
ATOM   3006  O81 POP    23      54.170 102.400  63.980  1.00  0.00            
ATOM   3007  O71 POP    23      56.160 103.060  64.810  1.00  0.00            
ATOM   3008  C7  POP    23      55.500 103.040  66.140  1.00  0.00            
ATOM   3009  C6  POP    23      55.400 101.690  66.870  1.00  0.00            
ATOM   3010  O4P POP    23      55.890 101.710  68.170  1.00  0.00            
ATOM   3011  P   POP    23      55.610 100.620  69.190  1.00  0.00            
ATOM   3012  O2P POP    23      54.210 100.590  69.630  1.00  0.00            
ATOM   3013  O3P POP    23      56.570 100.850  70.300  1.00  0.00            
ATOM   3014  O1P POP    23      56.010  99.310  68.440  1.00  0.00            
ATOM   3015  C5  POP    23      57.270  98.910  68.010  1.00  0.00            
ATOM   3016  C4  POP    23      58.070  98.380  69.210  1.00  0.00            
ATOM   3017  N   POP    23      57.740  97.040  69.790  1.00  0.00            
ATOM   3018  C1  POP    23      57.780  95.960  68.730  1.00  0.00            
ATOM   3019  H11 POP    23      56.950  96.010  68.040  1.00  0.00            
ATOM   3020  H12 POP    23      58.730  95.960  68.210  1.00  0.00            
ATOM   3021  H13 POP    23      57.670  94.960  69.130  1.00  0.00            
ATOM   3022  C2  POP    23      56.340  97.000  70.320  1.00  0.00            
ATOM   3023  H21 POP    23      56.200  97.670  71.160  1.00  0.00            
ATOM   3024  H22 POP    23      55.630  97.290  69.570  1.00  0.00            
ATOM   3025  H23 POP    23      56.000  96.040  70.680  1.00  0.00            
ATOM   3026  C3  POP    23      58.680  96.600  70.810  1.00  0.00            
ATOM   3027  H31 POP    23      59.570  96.220  70.320  1.00  0.00            
ATOM   3028  H32 POP    23      58.950  97.390  71.480  1.00  0.00            
ATOM   3029  H33 POP    23      58.320  95.800  71.440  1.00  0.00            
ATOM   3030  H41 POP    23      59.120  98.350  68.990  1.00  0.00            
ATOM   3031  H42 POP    23      58.100  99.120  69.990  1.00  0.00            
ATOM   3032  H51 POP    23      57.790  99.790  67.570  1.00  0.00            
ATOM   3033  H52 POP    23      57.040  98.160  67.220  1.00  0.00            
ATOM   3034  H61 POP    23      56.080 100.960  66.380  1.00  0.00            
ATOM   3035  H62 POP    23      54.350 101.340  66.780  1.00  0.00            
ATOM   3036  H7  POP    23      54.500 103.520  66.040  1.00  0.00            
ATOM   3037  C72 POP    23      56.510 104.010  66.910  1.00  0.00            
ATOM   3038 1H72 POP    23      56.070 104.210  67.910  1.00  0.00            
ATOM   3039 2H72 POP    23      57.430 103.440  67.130  1.00  0.00            
ATOM   3040  O72 POP    23      56.820 105.250  66.210  1.00  0.00            
ATOM   3041  C82 POP    23      57.150 106.280  66.930  1.00  0.00            
ATOM   3042  O82 POP    23      57.430 106.310  68.120  1.00  0.00            
ATOM   3043  C2A POP    23      57.400 107.470  65.990  1.00  0.00            
ATOM   3044 1HA2 POP    23      58.050 107.240  65.120  1.00  0.00            
ATOM   3045 2HA2 POP    23      56.410 107.660  65.520  1.00  0.00            
ATOM   3046  C2B POP    23      57.890 108.760  66.740  1.00  0.00            
ATOM   3047 1HB2 POP    23      57.450 108.800  67.760  1.00  0.00            
ATOM   3048 2HB2 POP    23      58.990 108.670  66.830  1.00  0.00            
ATOM   3049  C2C POP    23      57.540 110.080  66.100  1.00  0.00            
ATOM   3050 1HC2 POP    23      57.840 110.200  65.030  1.00  0.00            
ATOM   3051 2HC2 POP    23      56.430 110.200  66.090  1.00  0.00            
ATOM   3052  C2D POP    23      57.980 111.360  66.820  1.00  0.00            
ATOM   3053 1HD2 POP    23      57.230 112.170  66.680  1.00  0.00            
ATOM   3054 2HD2 POP    23      57.920 111.140  67.900  1.00  0.00            
ATOM   3055  C2E POP    23      59.300 111.930  66.370  1.00  0.00            
ATOM   3056 1HE2 POP    23      60.010 111.090  66.500  1.00  0.00            
ATOM   3057 2HE2 POP    23      59.230 112.180  65.290  1.00  0.00            
ATOM   3058  C2F POP    23      59.730 113.230  67.050  1.00  0.00            
ATOM   3059 1HF2 POP    23      58.890 113.970  66.990  1.00  0.00            
ATOM   3060 2HF2 POP    23      59.970 112.960  68.090  1.00  0.00            
ATOM   3061  C2G POP    23      60.940 114.030  66.450  1.00  0.00            
ATOM   3062 1HG2 POP    23      61.160 114.810  67.210  1.00  0.00            
ATOM   3063 2HG2 POP    23      61.860 113.410  66.490  1.00  0.00            
ATOM   3064  C2H POP    23      60.710 114.570  65.030  1.00  0.00            
ATOM   3065 1HH2 POP    23      60.450 113.720  64.350  1.00  0.00            
ATOM   3066 2HH2 POP    23      59.770 115.160  65.080  1.00  0.00            
ATOM   3067  C2I POP    23      61.860 115.490  64.430  1.00  0.00            
ATOM   3068 1HI2 POP    23      62.170 116.180  65.250  1.00  0.00            
ATOM   3069 2HI2 POP    23      62.720 114.830  64.190  1.00  0.00            
ATOM   3070  C2J POP    23      61.490 116.360  63.180  1.00  0.00            
ATOM   3071 1HJ2 POP    23      60.580 116.800  63.650  1.00  0.00            
ATOM   3072 2HJ2 POP    23      62.280 117.130  63.170  1.00  0.00            
ATOM   3073  C2K POP    23      61.110 115.630  61.840  1.00  0.00            
ATOM   3074 1HK2 POP    23      62.050 115.120  61.550  1.00  0.00            
ATOM   3075 2HK2 POP    23      60.460 114.750  62.000  1.00  0.00            
ATOM   3076  C2L POP    23      60.530 116.610  60.790  1.00  0.00            
ATOM   3077 1HL2 POP    23      61.070 117.580  60.810  1.00  0.00            
ATOM   3078 2HL2 POP    23      60.850 116.180  59.810  1.00  0.00            
ATOM   3079  C2M POP    23      59.070 116.800  60.940  1.00  0.00            
ATOM   3080 1HM2 POP    23      58.460 115.930  60.620  1.00  0.00            
ATOM   3081 2HM2 POP    23      58.930 116.820  62.040  1.00  0.00            
ATOM   3082  C2N POP    23      58.580 118.180  60.450  1.00  0.00            
ATOM   3083 1HN2 POP    23      57.590 118.320  60.920  1.00  0.00            
ATOM   3084 2HN2 POP    23      59.280 118.970  60.810  1.00  0.00            
ATOM   3085  C2T POP    23      58.400 118.290  58.960  1.00  0.00            
ATOM   3086 1HT2 POP    23      57.800 117.430  58.610  1.00  0.00            
ATOM   3087 2HT2 POP    23      57.900 119.250  58.690  1.00  0.00            
ATOM   3088 3HT2 POP    23      59.390 118.280  58.450  1.00  0.00            
ATOM   3089  C1T POP    24      91.320 135.420  69.750  1.00  0.00            
ATOM   3090 1HT1 POP    24      90.370 135.890  69.400  1.00  0.00            
ATOM   3091 2HT1 POP    24      91.480 135.660  70.820  1.00  0.00            
ATOM   3092 3HT1 POP    24      92.200 135.810  69.190  1.00  0.00            
ATOM   3093  C1N POP    24      91.230 133.910  69.390  1.00  0.00            
ATOM   3094 1HN1 POP    24      90.560 133.430  70.140  1.00  0.00            
ATOM   3095 2HN1 POP    24      92.200 133.460  69.660  1.00  0.00            
ATOM   3096  C1M POP    24      90.620 133.680  67.960  1.00  0.00            
ATOM   3097 1HM1 POP    24      91.370 134.100  67.250  1.00  0.00            
ATOM   3098 2HM1 POP    24      89.610 134.140  67.880  1.00  0.00            
ATOM   3099  C1L POP    24      90.320 132.220  67.640  1.00  0.00            
ATOM   3100 1HL1 POP    24      89.610 131.890  68.430  1.00  0.00            
ATOM   3101 2HL1 POP    24      91.130 131.490  67.800  1.00  0.00            
ATOM   3102  C1K POP    24      89.560 132.060  66.310  1.00  0.00            
ATOM   3103 1HK1 POP    24      90.250 132.380  65.500  1.00  0.00            
ATOM   3104 2HK1 POP    24      88.650 132.700  66.200  1.00  0.00            
ATOM   3105  C1J POP    24      89.020 130.600  66.050  1.00  0.00            
ATOM   3106 1HJ1 POP    24      88.280 130.480  65.230  1.00  0.00            
ATOM   3107 2HJ1 POP    24      88.510 130.250  66.980  1.00  0.00            
ATOM   3108  C1I POP    24      90.130 129.670  65.600  1.00  0.00            
ATOM   3109 1HI1 POP    24      90.910 129.770  66.390  1.00  0.00            
ATOM   3110 2HI1 POP    24      90.350 129.950  64.550  1.00  0.00            
ATOM   3111  C1H POP    24      89.700 128.150  65.610  1.00  0.00            
ATOM   3112 1HH1 POP    24      90.620 127.650  65.250  1.00  0.00            
ATOM   3113 2HH1 POP    24      88.950 127.950  64.810  1.00  0.00            
ATOM   3114  CZ2 POP    24      89.120 127.630  66.890  1.00  0.00            
ATOM   3115  HZ2 POP    24      88.190 128.150  67.160  1.00  0.00            
ATOM   3116  CZ1 POP    24      89.710 126.790  67.780  1.00  0.00            
ATOM   3117  HZ1 POP    24      89.140 126.570  68.690  1.00  0.00            
ATOM   3118  C1G POP    24      90.980 125.990  67.550  1.00  0.00            
ATOM   3119 1HG1 POP    24      91.630 126.410  66.760  1.00  0.00            
ATOM   3120 2HG1 POP    24      90.860 124.970  67.120  1.00  0.00            
ATOM   3121  C1F POP    24      91.840 125.880  68.810  1.00  0.00            
ATOM   3122 1HF1 POP    24      92.600 125.080  68.670  1.00  0.00            
ATOM   3123 2HF1 POP    24      91.140 125.480  69.570  1.00  0.00            
ATOM   3124  C1E POP    24      92.390 127.220  69.210  1.00  0.00            
ATOM   3125 1HE1 POP    24      91.570 127.970  69.270  1.00  0.00            
ATOM   3126 2HE1 POP    24      93.170 127.610  68.530  1.00  0.00            
ATOM   3127  C1D POP    24      92.950 127.200  70.670  1.00  0.00            
ATOM   3128 1HD1 POP    24      93.860 126.560  70.560  1.00  0.00            
ATOM   3129 2HD1 POP    24      92.300 126.770  71.460  1.00  0.00            
ATOM   3130  C1C POP    24      93.420 128.590  71.020  1.00  0.00            
ATOM   3131 1HC1 POP    24      92.540 129.270  70.980  1.00  0.00            
ATOM   3132 2HC1 POP    24      94.090 129.030  70.240  1.00  0.00            
ATOM   3133  C1B POP    24      94.120 128.740  72.370  1.00  0.00            
ATOM   3134 1HB1 POP    24      95.030 128.100  72.380  1.00  0.00            
ATOM   3135 2HB1 POP    24      93.590 128.500  73.310  1.00  0.00            
ATOM   3136  C1A POP    24      94.580 130.260  72.540  1.00  0.00            
ATOM   3137 1HA1 POP    24      95.090 130.550  71.600  1.00  0.00            
ATOM   3138 2HA1 POP    24      95.240 130.300  73.430  1.00  0.00            
ATOM   3139  C81 POP    24      93.470 131.270  72.690  1.00  0.00            
ATOM   3140  O81 POP    24      92.250 131.140  72.470  1.00  0.00            
ATOM   3141  O71 POP    24      94.050 132.530  72.800  1.00  0.00            
ATOM   3142  C7  POP    24      93.090 133.510  73.190  1.00  0.00            
ATOM   3143  C6  POP    24      92.520 133.280  74.590  1.00  0.00            
ATOM   3144  O4P POP    24      93.550 132.680  75.450  1.00  0.00            
ATOM   3145  P   POP    24      93.060 132.260  76.900  1.00  0.00            
ATOM   3146  O2P POP    24      94.210 131.730  77.700  1.00  0.00            
ATOM   3147  O3P POP    24      91.880 131.410  76.770  1.00  0.00            
ATOM   3148  O1P POP    24      92.740 133.660  77.450  1.00  0.00            
ATOM   3149  C5  POP    24      93.720 134.620  77.540  1.00  0.00            
ATOM   3150  C4  POP    24      94.750 134.450  78.660  1.00  0.00            
ATOM   3151  N   POP    24      94.340 134.760  80.140  1.00  0.00            
ATOM   3152  C1  POP    24      92.980 134.230  80.290  1.00  0.00            
ATOM   3153  H11 POP    24      92.340 134.510  79.460  1.00  0.00            
ATOM   3154  H12 POP    24      93.080 133.150  80.280  1.00  0.00            
ATOM   3155  H13 POP    24      92.550 134.500  81.240  1.00  0.00            
ATOM   3156  C2  POP    24      94.520 136.270  80.270  1.00  0.00            
ATOM   3157  H21 POP    24      93.820 136.770  79.610  1.00  0.00            
ATOM   3158  H22 POP    24      94.250 136.600  81.260  1.00  0.00            
ATOM   3159  H23 POP    24      95.560 136.490  80.100  1.00  0.00            
ATOM   3160  C3  POP    24      95.350 134.100  81.030  1.00  0.00            
ATOM   3161  H31 POP    24      95.180 134.410  82.050  1.00  0.00            
ATOM   3162  H32 POP    24      95.360 133.020  81.030  1.00  0.00            
ATOM   3163  H33 POP    24      96.330 134.480  80.790  1.00  0.00            
ATOM   3164  H41 POP    24      95.090 133.420  78.640  1.00  0.00            
ATOM   3165  H42 POP    24      95.620 135.080  78.520  1.00  0.00            
ATOM   3166  H51 POP    24      93.230 135.580  77.800  1.00  0.00            
ATOM   3167  H52 POP    24      94.230 134.730  76.560  1.00  0.00            
ATOM   3168  H61 POP    24      91.590 132.670  74.620  1.00  0.00            
ATOM   3169  H62 POP    24      92.390 134.340  74.900  1.00  0.00            
ATOM   3170  H7  POP    24      92.230 133.570  72.480  1.00  0.00            
ATOM   3171  C72 POP    24      93.690 134.910  73.020  1.00  0.00            
ATOM   3172 1H72 POP    24      92.910 135.680  73.180  1.00  0.00            
ATOM   3173 2H72 POP    24      94.360 134.920  73.910  1.00  0.00            
ATOM   3174  O72 POP    24      94.350 135.160  71.790  1.00  0.00            
ATOM   3175  C82 POP    24      95.380 136.020  72.010  1.00  0.00            
ATOM   3176  O82 POP    24      95.770 136.540  73.020  1.00  0.00            
ATOM   3177  C2A POP    24      95.970 136.170  70.590  1.00  0.00            
ATOM   3178 1HA2 POP    24      95.190 135.990  69.820  1.00  0.00            
ATOM   3179 2HA2 POP    24      96.340 137.220  70.540  1.00  0.00            
ATOM   3180  C2B POP    24      97.190 135.300  70.280  1.00  0.00            
ATOM   3181 1HB2 POP    24      97.790 135.840  69.520  1.00  0.00            
ATOM   3182 2HB2 POP    24      97.790 134.960  71.150  1.00  0.00            
ATOM   3183  C2C POP    24      96.720 133.970  69.690  1.00  0.00            
ATOM   3184 1HC2 POP    24      97.600 133.290  69.630  1.00  0.00            
ATOM   3185 2HC2 POP    24      95.930 133.540  70.340  1.00  0.00            
ATOM   3186  C2D POP    24      96.260 134.060  68.260  1.00  0.00            
ATOM   3187 1HD2 POP    24      95.670 134.980  68.050  1.00  0.00            
ATOM   3188 2HD2 POP    24      97.060 133.950  67.490  1.00  0.00            
ATOM   3189  C2E POP    24      95.300 132.850  67.920  1.00  0.00            
ATOM   3190 1HE2 POP    24      95.980 131.980  68.010  1.00  0.00            
ATOM   3191 2HE2 POP    24      94.580 132.620  68.720  1.00  0.00            
ATOM   3192  C2F POP    24      94.790 132.930  66.540  1.00  0.00            
ATOM   3193 1HF2 POP    24      94.280 133.920  66.540  1.00  0.00            
ATOM   3194 2HF2 POP    24      95.660 133.090  65.870  1.00  0.00            
ATOM   3195  C2G POP    24      93.970 131.790  65.940  1.00  0.00            
ATOM   3196 1HG2 POP    24      94.440 130.790  65.910  1.00  0.00            
ATOM   3197 2HG2 POP    24      93.070 131.670  66.590  1.00  0.00            
ATOM   3198  C2H POP    24      93.470 132.180  64.520  1.00  0.00            
ATOM   3199 1HH2 POP    24      92.600 131.510  64.350  1.00  0.00            
ATOM   3200 2HH2 POP    24      93.030 133.200  64.650  1.00  0.00            
ATOM   3201  C2I POP    24      94.550 132.080  63.380  1.00  0.00            
ATOM   3202 1HI2 POP    24      95.270 132.900  63.580  1.00  0.00            
ATOM   3203 2HI2 POP    24      95.010 131.080  63.520  1.00  0.00            
ATOM   3204  C2J POP    24      93.900 132.240  61.960  1.00  0.00            
ATOM   3205 1HJ2 POP    24      93.020 131.570  61.980  1.00  0.00            
ATOM   3206 2HJ2 POP    24      93.500 133.270  61.840  1.00  0.00            
ATOM   3207  C2K POP    24      94.990 131.910  60.950  1.00  0.00            
ATOM   3208 1HK2 POP    24      95.740 132.690  61.210  1.00  0.00            
ATOM   3209 2HK2 POP    24      95.520 130.940  61.100  1.00  0.00            
ATOM   3210  C2L POP    24      94.470 132.130  59.450  1.00  0.00            
ATOM   3211 1HL2 POP    24      93.780 133.000  59.490  1.00  0.00            
ATOM   3212 2HL2 POP    24      95.330 132.360  58.790  1.00  0.00            
ATOM   3213  C2M POP    24      93.730 130.900  58.840  1.00  0.00            
ATOM   3214 1HM2 POP    24      93.100 130.460  59.650  1.00  0.00            
ATOM   3215 2HM2 POP    24      92.920 131.090  58.100  1.00  0.00            
ATOM   3216  C2N POP    24      94.680 129.810  58.350  1.00  0.00            
ATOM   3217 1HN2 POP    24      95.390 130.220  57.600  1.00  0.00            
ATOM   3218 2HN2 POP    24      95.300 129.400  59.180  1.00  0.00            
ATOM   3219  C2T POP    24      93.950 128.560  57.830  1.00  0.00            
ATOM   3220 1HT2 POP    24      93.580 128.690  56.790  1.00  0.00            
ATOM   3221 2HT2 POP    24      94.650 127.700  57.690  1.00  0.00            
ATOM   3222 3HT2 POP    24      93.130 128.230  58.490  1.00  0.00            
ATOM   3223  C1T POP    25     121.380  12.880  41.220  1.00  0.00            
ATOM   3224 1HT1 POP    25     121.450  11.790  41.430  1.00  0.00            
ATOM   3225 2HT1 POP    25     120.290  12.960  41.030  1.00  0.00            
ATOM   3226 3HT1 POP    25     121.910  13.140  40.280  1.00  0.00            
ATOM   3227  C1N POP    25     121.870  13.690  42.380  1.00  0.00            
ATOM   3228 1HN1 POP    25     122.850  13.320  42.760  1.00  0.00            
ATOM   3229 2HN1 POP    25     121.180  13.480  43.220  1.00  0.00            
ATOM   3230  C1M POP    25     121.920  15.180  41.900  1.00  0.00            
ATOM   3231 1HM1 POP    25     120.900  15.460  41.560  1.00  0.00            
ATOM   3232 2HM1 POP    25     122.580  15.260  41.010  1.00  0.00            
ATOM   3233  C1L POP    25     122.350  16.220  43.080  1.00  0.00            
ATOM   3234 1HL1 POP    25     123.110  15.790  43.760  1.00  0.00            
ATOM   3235 2HL1 POP    25     121.430  16.310  43.690  1.00  0.00            
ATOM   3236  C1K POP    25     122.770  17.520  42.460  1.00  0.00            
ATOM   3237 1HK1 POP    25     122.210  17.780  41.530  1.00  0.00            
ATOM   3238 2HK1 POP    25     123.780  17.320  42.050  1.00  0.00            
ATOM   3239  C1J POP    25     122.790  18.720  43.500  1.00  0.00            
ATOM   3240 1HJ1 POP    25     123.680  19.340  43.240  1.00  0.00            
ATOM   3241 2HJ1 POP    25     123.050  18.390  44.530  1.00  0.00            
ATOM   3242  C1I POP    25     121.350  19.390  43.410  1.00  0.00            
ATOM   3243 1HI1 POP    25     120.650  18.550  43.230  1.00  0.00            
ATOM   3244 2HI1 POP    25     121.220  20.050  42.530  1.00  0.00            
ATOM   3245  C1H POP    25     120.910  20.170  44.630  1.00  0.00            
ATOM   3246 1HH1 POP    25     120.730  19.420  45.430  1.00  0.00            
ATOM   3247 2HH1 POP    25     119.960  20.750  44.510  1.00  0.00            
ATOM   3248  CZ2 POP    25     122.000  21.130  45.060  1.00  0.00            
ATOM   3249  HZ2 POP    25     122.900  20.570  45.370  1.00  0.00            
ATOM   3250  CZ1 POP    25     121.900  22.460  45.270  1.00  0.00            
ATOM   3251  HZ1 POP    25     122.870  22.860  45.600  1.00  0.00            
ATOM   3252  C1G POP    25     120.670  23.340  45.060  1.00  0.00            
ATOM   3253 1HG1 POP    25     120.410  23.690  46.080  1.00  0.00            
ATOM   3254 2HG1 POP    25     119.810  22.890  44.510  1.00  0.00            
ATOM   3255  C1F POP    25     121.150  24.650  44.360  1.00  0.00            
ATOM   3256 1HF1 POP    25     121.890  24.470  43.550  1.00  0.00            
ATOM   3257 2HF1 POP    25     121.550  25.370  45.110  1.00  0.00            
ATOM   3258  C1E POP    25     120.050  25.470  43.710  1.00  0.00            
ATOM   3259 1HE1 POP    25     120.410  26.500  43.520  1.00  0.00            
ATOM   3260 2HE1 POP    25     119.280  25.490  44.510  1.00  0.00            
ATOM   3261  C1D POP    25     119.570  24.840  42.400  1.00  0.00            
ATOM   3262 1HD1 POP    25     119.190  23.800  42.490  1.00  0.00            
ATOM   3263 2HD1 POP    25     120.490  24.670  41.810  1.00  0.00            
ATOM   3264  C1C POP    25     118.520  25.720  41.750  1.00  0.00            
ATOM   3265 1HC1 POP    25     117.580  25.830  42.320  1.00  0.00            
ATOM   3266 2HC1 POP    25     118.130  25.240  40.820  1.00  0.00            
ATOM   3267  C1B POP    25     119.010  27.150  41.350  1.00  0.00            
ATOM   3268 1HB1 POP    25     119.450  27.730  42.180  1.00  0.00            
ATOM   3269 2HB1 POP    25     118.070  27.630  40.990  1.00  0.00            
ATOM   3270  C1A POP    25     120.190  27.170  40.230  1.00  0.00            
ATOM   3271 1HA1 POP    25     119.790  26.510  39.430  1.00  0.00            
ATOM   3272 2HA1 POP    25     121.150  26.820  40.640  1.00  0.00            
ATOM   3273  C81 POP    25     120.460  28.610  39.750  1.00  0.00            
ATOM   3274  O81 POP    25     120.610  29.590  40.450  1.00  0.00            
ATOM   3275  O71 POP    25     120.580  28.640  38.430  1.00  0.00            
ATOM   3276  C7  POP    25     120.520  29.980  37.880  1.00  0.00            
ATOM   3277  C6  POP    25     121.070  30.010  36.490  1.00  0.00            
ATOM   3278  O4P POP    25     120.560  29.020  35.580  1.00  0.00            
ATOM   3279  P   POP    25     120.600  29.260  34.030  1.00  0.00            
ATOM   3280  O2P POP    25     120.160  28.040  33.250  1.00  0.00            
ATOM   3281  O3P POP    25     121.930  29.790  33.680  1.00  0.00            
ATOM   3282  O1P POP    25     119.520  30.310  33.770  1.00  0.00            
ATOM   3283  C5  POP    25     118.120  30.080  33.910  1.00  0.00            
ATOM   3284  C4  POP    25     117.560  29.330  32.650  1.00  0.00            
ATOM   3285  N   POP    25     117.570  30.180  31.370  1.00  0.00            
ATOM   3286  C1  POP    25     116.740  29.440  30.270  1.00  0.00            
ATOM   3287  H11 POP    25     116.830  29.960  29.330  1.00  0.00            
ATOM   3288  H12 POP    25     117.140  28.460  30.050  1.00  0.00            
ATOM   3289  H13 POP    25     115.720  29.370  30.600  1.00  0.00            
ATOM   3290  C2  POP    25     118.970  30.470  30.760  1.00  0.00            
ATOM   3291  H21 POP    25     118.860  31.300  30.070  1.00  0.00            
ATOM   3292  H22 POP    25     119.670  30.730  31.540  1.00  0.00            
ATOM   3293  H23 POP    25     119.350  29.590  30.270  1.00  0.00            
ATOM   3294  C3  POP    25     116.980  31.520  31.660  1.00  0.00            
ATOM   3295  H31 POP    25     117.460  32.020  32.480  1.00  0.00            
ATOM   3296  H32 POP    25     117.040  32.220  30.840  1.00  0.00            
ATOM   3297  H33 POP    25     115.940  31.350  31.920  1.00  0.00            
ATOM   3298  H41 POP    25     118.220  28.490  32.510  1.00  0.00            
ATOM   3299  H42 POP    25     116.560  28.950  32.750  1.00  0.00            
ATOM   3300  H51 POP    25     117.650  31.080  34.010  1.00  0.00            
ATOM   3301  H52 POP    25     117.860  29.640  34.900  1.00  0.00            
ATOM   3302  H61 POP    25     122.170  29.840  36.560  1.00  0.00            
ATOM   3303  H62 POP    25     120.970  31.040  36.100  1.00  0.00            
ATOM   3304  H7  POP    25     120.940  30.780  38.520  1.00  0.00            
ATOM   3305  C72 POP    25     119.040  30.470  37.810  1.00  0.00            
ATOM   3306 1H72 POP    25     119.070  31.430  37.250  1.00  0.00            
ATOM   3307 2H72 POP    25     118.410  29.780  37.210  1.00  0.00            
ATOM   3308  O72 POP    25     118.430  30.700  39.120  1.00  0.00            
ATOM   3309  C82 POP    25     118.780  31.930  39.680  1.00  0.00            
ATOM   3310  O82 POP    25     119.520  32.730  39.150  1.00  0.00            
ATOM   3311  C2A POP    25     118.170  32.070  41.080  1.00  0.00            
ATOM   3312 1HA2 POP    25     118.830  32.790  41.600  1.00  0.00            
ATOM   3313 2HA2 POP    25     117.120  32.390  40.890  1.00  0.00            
ATOM   3314  C2B POP    25     118.210  30.780  41.920  1.00  0.00            
ATOM   3315 1HB2 POP    25     117.910  29.860  41.370  1.00  0.00            
ATOM   3316 2HB2 POP    25     119.200  30.530  42.370  1.00  0.00            
ATOM   3317  C2C POP    25     117.290  31.020  43.170  1.00  0.00            
ATOM   3318 1HC2 POP    25     116.760  31.970  43.000  1.00  0.00            
ATOM   3319 2HC2 POP    25     116.480  30.250  43.170  1.00  0.00            
ATOM   3320  C2D POP    25     117.930  30.960  44.530  1.00  0.00            
ATOM   3321 1HD2 POP    25     118.790  31.670  44.540  1.00  0.00            
ATOM   3322 2HD2 POP    25     117.150  31.310  45.240  1.00  0.00            
ATOM   3323  C2E POP    25     118.440  29.540  44.930  1.00  0.00            
ATOM   3324 1HE2 POP    25     117.510  28.980  44.680  1.00  0.00            
ATOM   3325 2HE2 POP    25     119.330  29.170  44.380  1.00  0.00            
ATOM   3326  C2F POP    25     118.880  29.520  46.400  1.00  0.00            
ATOM   3327 1HF2 POP    25     119.820  30.100  46.400  1.00  0.00            
ATOM   3328 2HF2 POP    25     118.100  29.980  47.060  1.00  0.00            
ATOM   3329  C2G POP    25     119.350  28.140  46.820  1.00  0.00            
ATOM   3330 1HG2 POP    25     119.960  27.630  46.040  1.00  0.00            
ATOM   3331 2HG2 POP    25     120.160  28.380  47.550  1.00  0.00            
ATOM   3332  C2H POP    25     118.370  27.220  47.470  1.00  0.00            
ATOM   3333 1HH2 POP    25     117.750  27.680  48.270  1.00  0.00            
ATOM   3334 2HH2 POP    25     117.710  26.930  46.620  1.00  0.00            
ATOM   3335  C2I POP    25     119.100  26.030  48.100  1.00  0.00            
ATOM   3336 1HI2 POP    25     118.330  25.270  48.370  1.00  0.00            
ATOM   3337 2HI2 POP    25     119.790  25.540  47.370  1.00  0.00            
ATOM   3338  C2J POP    25     119.780  26.370  49.340  1.00  0.00            
ATOM   3339 1HJ2 POP    25     120.610  27.100  49.250  1.00  0.00            
ATOM   3340 2HJ2 POP    25     119.060  26.740  50.110  1.00  0.00            
ATOM   3341  C2K POP    25     120.510  25.110  49.930  1.00  0.00            
ATOM   3342 1HK2 POP    25     119.910  24.200  49.700  1.00  0.00            
ATOM   3343 2HK2 POP    25     121.440  24.960  49.350  1.00  0.00            
ATOM   3344  C2L POP    25     120.750  25.130  51.440  1.00  0.00            
ATOM   3345 1HL2 POP    25     119.840  25.440  51.990  1.00  0.00            
ATOM   3346 2HL2 POP    25     121.090  24.120  51.750  1.00  0.00            
ATOM   3347  C2M POP    25     121.870  26.070  51.840  1.00  0.00            
ATOM   3348 1HM2 POP    25     122.900  25.770  51.520  1.00  0.00            
ATOM   3349 2HM2 POP    25     121.700  26.980  51.230  1.00  0.00            
ATOM   3350  C2N POP    25     121.960  26.320  53.380  1.00  0.00            
ATOM   3351 1HN2 POP    25     120.910  26.520  53.670  1.00  0.00            
ATOM   3352 2HN2 POP    25     122.260  25.380  53.900  1.00  0.00            
ATOM   3353  C2T POP    25     122.860  27.460  53.830  1.00  0.00            
ATOM   3354 1HT2 POP    25     122.470  28.400  53.380  1.00  0.00            
ATOM   3355 2HT2 POP    25     122.810  27.510  54.940  1.00  0.00            
ATOM   3356 3HT2 POP    25     123.950  27.420  53.630  1.00  0.00            
ATOM   3357  C1T POP    26      90.990   2.690  58.220  1.00  0.00            
ATOM   3358 1HT1 POP    26      90.590   3.620  58.690  1.00  0.00            
ATOM   3359 2HT1 POP    26      90.110   2.020  58.260  1.00  0.00            
ATOM   3360 3HT1 POP    26      91.750   2.220  58.880  1.00  0.00            
ATOM   3361  C1N POP    26      91.510   2.910  56.790  1.00  0.00            
ATOM   3362 1HN1 POP    26      92.500   3.410  56.850  1.00  0.00            
ATOM   3363 2HN1 POP    26      90.740   3.540  56.300  1.00  0.00            
ATOM   3364  C1M POP    26      91.900   1.630  56.120  1.00  0.00            
ATOM   3365 1HM1 POP    26      91.090   0.880  56.050  1.00  0.00            
ATOM   3366 2HM1 POP    26      92.640   1.180  56.810  1.00  0.00            
ATOM   3367  C1L POP    26      92.570   1.850  54.710  1.00  0.00            
ATOM   3368 1HL1 POP    26      93.390   2.590  54.780  1.00  0.00            
ATOM   3369 2HL1 POP    26      91.860   2.200  53.930  1.00  0.00            
ATOM   3370  C1K POP    26      93.180   0.570  54.250  1.00  0.00            
ATOM   3371 1HK1 POP    26      92.350 137.660  53.950  1.00  0.00            
ATOM   3372 2HK1 POP    26      93.870   0.010  54.910  1.00  0.00            
ATOM   3373  C1J POP    26      94.090   0.670  52.910  1.00  0.00            
ATOM   3374 1HJ1 POP    26      94.910   1.410  53.030  1.00  0.00            
ATOM   3375 2HJ1 POP    26      93.440   0.950  52.060  1.00  0.00            
ATOM   3376  C1I POP    26      94.900 137.170  52.560  1.00  0.00            
ATOM   3377 1HI1 POP    26      94.200 136.310  52.520  1.00  0.00            
ATOM   3378 2HI1 POP    26      95.610 137.010  53.400  1.00  0.00            
ATOM   3379  C1H POP    26      95.710 137.550  51.200  1.00  0.00            
ATOM   3380 1HH1 POP    26      96.320   0.650  51.500  1.00  0.00            
ATOM   3381 2HH1 POP    26      94.880   0.060  50.520  1.00  0.00            
ATOM   3382  CZ2 POP    26      96.600 136.380  50.770  1.00  0.00            
ATOM   3383  HZ2 POP    26      97.650 136.480  51.070  1.00  0.00            
ATOM   3384  CZ1 POP    26      96.140 135.250  50.200  1.00  0.00            
ATOM   3385  HZ1 POP    26      96.800 134.410  49.920  1.00  0.00            
ATOM   3386  C1G POP    26      94.720 135.150  49.740  1.00  0.00            
ATOM   3387 1HG1 POP    26      94.000 135.740  50.350  1.00  0.00            
ATOM   3388 2HG1 POP    26      94.480 134.070  49.770  1.00  0.00            
ATOM   3389  C1F POP    26      94.500 135.520  48.210  1.00  0.00            
ATOM   3390 1HF1 POP    26      94.990 136.500  47.990  1.00  0.00            
ATOM   3391 2HF1 POP    26      93.400 135.660  48.110  1.00  0.00            
ATOM   3392  C1E POP    26      94.980 134.480  47.240  1.00  0.00            
ATOM   3393 1HE1 POP    26      94.740 133.450  47.570  1.00  0.00            
ATOM   3394 2HE1 POP    26      96.090 134.530  47.260  1.00  0.00            
ATOM   3395  C1D POP    26      94.440 134.590  45.820  1.00  0.00            
ATOM   3396 1HD1 POP    26      95.030 135.450  45.440  1.00  0.00            
ATOM   3397 2HD1 POP    26      93.340 134.720  45.830  1.00  0.00            
ATOM   3398  C1C POP    26      94.890 133.410  44.930  1.00  0.00            
ATOM   3399 1HC1 POP    26      94.370 132.470  45.240  1.00  0.00            
ATOM   3400 2HC1 POP    26      95.960 133.320  45.200  1.00  0.00            
ATOM   3401  C1B POP    26      94.590 133.620  43.450  1.00  0.00            
ATOM   3402 1HB1 POP    26      93.570 134.040  43.310  1.00  0.00            
ATOM   3403 2HB1 POP    26      94.670 132.630  42.970  1.00  0.00            
ATOM   3404  C1A POP    26      95.590 134.640  42.890  1.00  0.00            
ATOM   3405 1HA1 POP    26      95.750 135.490  43.580  1.00  0.00            
ATOM   3406 2HA1 POP    26      95.240 134.830  41.850  1.00  0.00            
ATOM   3407  C81 POP    26      96.950 133.960  42.640  1.00  0.00            
ATOM   3408  O81 POP    26      97.170 132.760  42.620  1.00  0.00            
ATOM   3409  O71 POP    26      97.860 134.880  42.510  1.00  0.00            
ATOM   3410  C7  POP    26      99.260 134.420  42.470  1.00  0.00            
ATOM   3411  C6  POP    26     100.010 135.350  41.450  1.00  0.00            
ATOM   3412  O4P POP    26      99.120 135.570  40.340  1.00  0.00            
ATOM   3413  P   POP    26      99.090 134.670  39.020  1.00  0.00            
ATOM   3414  O2P POP    26     100.430 134.770  38.450  1.00  0.00            
ATOM   3415  O3P POP    26      97.940 134.990  38.160  1.00  0.00            
ATOM   3416  O1P POP    26      98.880 133.170  39.500  1.00  0.00            
ATOM   3417  C5  POP    26      98.300 132.150  38.680  1.00  0.00            
ATOM   3418  C4  POP    26      98.130 130.900  39.560  1.00  0.00            
ATOM   3419  N   POP    26      99.350 130.150  40.090  1.00  0.00            
ATOM   3420  C1  POP    26     100.220 131.070  40.900  1.00  0.00            
ATOM   3421  H11 POP    26      99.820 131.230  41.890  1.00  0.00            
ATOM   3422  H12 POP    26     101.160 130.590  41.100  1.00  0.00            
ATOM   3423  H13 POP    26     100.340 132.020  40.400  1.00  0.00            
ATOM   3424  C2  POP    26     100.230 129.650  39.000  1.00  0.00            
ATOM   3425  H21 POP    26      99.800 129.200  38.120  1.00  0.00            
ATOM   3426  H22 POP    26     100.690 130.570  38.670  1.00  0.00            
ATOM   3427  H23 POP    26     100.960 128.940  39.360  1.00  0.00            
ATOM   3428  C3  POP    26      98.820 129.000  40.890  1.00  0.00            
ATOM   3429  H31 POP    26      98.280 129.300  41.770  1.00  0.00            
ATOM   3430  H32 POP    26      98.210 128.350  40.280  1.00  0.00            
ATOM   3431  H33 POP    26      99.600 128.350  41.270  1.00  0.00            
ATOM   3432  H41 POP    26      97.640 131.310  40.430  1.00  0.00            
ATOM   3433  H42 POP    26      97.590 130.120  39.060  1.00  0.00            
ATOM   3434  H51 POP    26      98.950 131.870  37.820  1.00  0.00            
ATOM   3435  H52 POP    26      97.290 132.440  38.310  1.00  0.00            
ATOM   3436  H61 POP    26     100.920 134.840  41.080  1.00  0.00            
ATOM   3437  H62 POP    26     100.300 136.340  41.870  1.00  0.00            
ATOM   3438  H7  POP    26      99.320 133.390  42.060  1.00  0.00            
ATOM   3439  C72 POP    26      99.920 134.450  43.960  1.00  0.00            
ATOM   3440 1H72 POP    26     101.000 134.200  44.040  1.00  0.00            
ATOM   3441 2H72 POP    26      99.840 135.500  44.300  1.00  0.00            
ATOM   3442  O72 POP    26      99.110 133.660  44.810  1.00  0.00            
ATOM   3443  C82 POP    26      99.610 132.390  44.900  1.00  0.00            
ATOM   3444  O82 POP    26     100.490 131.970  44.210  1.00  0.00            
ATOM   3445  C2A POP    26      98.850 131.620  45.990  1.00  0.00            
ATOM   3446 1HA2 POP    26      98.060 132.270  46.410  1.00  0.00            
ATOM   3447 2HA2 POP    26      98.290 130.710  45.700  1.00  0.00            
ATOM   3448  C2B POP    26      99.810 131.250  47.160  1.00  0.00            
ATOM   3449 1HB2 POP    26      99.370 130.520  47.860  1.00  0.00            
ATOM   3450 2HB2 POP    26     100.730 130.740  46.800  1.00  0.00            
ATOM   3451  C2C POP    26     100.210 132.450  48.040  1.00  0.00            
ATOM   3452 1HC2 POP    26     100.920 133.100  47.490  1.00  0.00            
ATOM   3453 2HC2 POP    26      99.280 133.050  48.130  1.00  0.00            
ATOM   3454  C2D POP    26     100.780 132.080  49.460  1.00  0.00            
ATOM   3455 1HD2 POP    26     100.000 131.420  49.890  1.00  0.00            
ATOM   3456 2HD2 POP    26     101.600 131.330  49.450  1.00  0.00            
ATOM   3457  C2E POP    26     101.060 133.320  50.360  1.00  0.00            
ATOM   3458 1HE2 POP    26     101.840 133.860  49.790  1.00  0.00            
ATOM   3459 2HE2 POP    26     100.070 133.760  50.600  1.00  0.00            
ATOM   3460  C2F POP    26     101.700 132.960  51.710  1.00  0.00            
ATOM   3461 1HF2 POP    26     101.190 132.110  52.190  1.00  0.00            
ATOM   3462 2HF2 POP    26     102.780 132.690  51.670  1.00  0.00            
ATOM   3463  C2G POP    26     101.710 134.140  52.660  1.00  0.00            
ATOM   3464 1HG2 POP    26     101.890 135.100  52.150  1.00  0.00            
ATOM   3465 2HG2 POP    26     100.700 134.250  53.120  1.00  0.00            
ATOM   3466  C2H POP    26     102.940 134.060  53.590  1.00  0.00            
ATOM   3467 1HH2 POP    26     103.070 133.100  54.130  1.00  0.00            
ATOM   3468 2HH2 POP    26     103.800 134.200  52.910  1.00  0.00            
ATOM   3469  C2I POP    26     103.100 135.060  54.710  1.00  0.00            
ATOM   3470 1HI2 POP    26     104.120 134.990  55.150  1.00  0.00            
ATOM   3471 2HI2 POP    26     103.080 136.060  54.240  1.00  0.00            
ATOM   3472  C2J POP    26     102.080 134.960  55.890  1.00  0.00            
ATOM   3473 1HJ2 POP    26     102.270 135.810  56.580  1.00  0.00            
ATOM   3474 2HJ2 POP    26     101.030 135.050  55.540  1.00  0.00            
ATOM   3475  C2K POP    26     102.230 133.620  56.570  1.00  0.00            
ATOM   3476 1HK2 POP    26     101.790 132.780  56.000  1.00  0.00            
ATOM   3477 2HK2 POP    26     103.300 133.310  56.670  1.00  0.00            
ATOM   3478  C2L POP    26     101.580 133.500  57.950  1.00  0.00            
ATOM   3479 1HL2 POP    26     101.710 132.520  58.470  1.00  0.00            
ATOM   3480 2HL2 POP    26     102.020 134.250  58.630  1.00  0.00            
ATOM   3481  C2M POP    26     100.050 133.890  57.930  1.00  0.00            
ATOM   3482 1HM2 POP    26     100.060 135.000  57.900  1.00  0.00            
ATOM   3483 2HM2 POP    26      99.500 133.440  57.080  1.00  0.00            
ATOM   3484  C2N POP    26      99.310 133.600  59.270  1.00  0.00            
ATOM   3485 1HN2 POP    26      99.810 134.230  60.040  1.00  0.00            
ATOM   3486 2HN2 POP    26      98.290 134.040  59.260  1.00  0.00            
ATOM   3487  C2T POP    26      99.240 132.180  59.760  1.00  0.00            
ATOM   3488 1HT2 POP    26      98.750 132.130  60.760  1.00  0.00            
ATOM   3489 2HT2 POP    26      98.560 131.660  59.040  1.00  0.00            
ATOM   3490 3HT2 POP    26     100.230 131.680  59.740  1.00  0.00            
ATOM   3491  C1T POP    27      87.180 110.710  56.620  1.00  0.00            
ATOM   3492 1HT1 POP    27      87.430 111.440  57.420  1.00  0.00            
ATOM   3493 2HT1 POP    27      86.960 109.750  57.130  1.00  0.00            
ATOM   3494 3HT1 POP    27      87.920 110.580  55.810  1.00  0.00            
ATOM   3495  C1N POP    27      85.880 111.110  55.970  1.00  0.00            
ATOM   3496 1HN1 POP    27      86.070 112.100  55.510  1.00  0.00            
ATOM   3497 2HN1 POP    27      85.120 111.210  56.770  1.00  0.00            
ATOM   3498  C1M POP    27      85.440 110.100  54.930  1.00  0.00            
ATOM   3499 1HM1 POP    27      84.340 110.160  54.750  1.00  0.00            
ATOM   3500 2HM1 POP    27      85.510 109.060  55.310  1.00  0.00            
ATOM   3501  C1L POP    27      86.070 110.310  53.550  1.00  0.00            
ATOM   3502 1HL1 POP    27      87.180 110.240  53.640  1.00  0.00            
ATOM   3503 2HL1 POP    27      85.830 111.320  53.140  1.00  0.00            
ATOM   3504  C1K POP    27      85.600 109.360  52.390  1.00  0.00            
ATOM   3505 1HK1 POP    27      84.490 109.390  52.400  1.00  0.00            
ATOM   3506 2HK1 POP    27      85.950 108.340  52.660  1.00  0.00            
ATOM   3507  C1J POP    27      86.260 109.770  51.030  1.00  0.00            
ATOM   3508 1HJ1 POP    27      87.370 109.800  51.150  1.00  0.00            
ATOM   3509 2HJ1 POP    27      85.970 110.810  50.770  1.00  0.00            
ATOM   3510  C1I POP    27      85.950 108.900  49.760  1.00  0.00            
ATOM   3511 1HI1 POP    27      84.900 109.150  49.490  1.00  0.00            
ATOM   3512 2HI1 POP    27      85.990 107.820  50.000  1.00  0.00            
ATOM   3513  C1H POP    27      86.900 109.310  48.550  1.00  0.00            
ATOM   3514 1HH1 POP    27      87.990 109.190  48.760  1.00  0.00            
ATOM   3515 2HH1 POP    27      86.850 110.390  48.320  1.00  0.00            
ATOM   3516  CZ2 POP    27      86.490 108.430  47.360  1.00  0.00            
ATOM   3517  HZ2 POP    27      86.880 107.400  47.360  1.00  0.00            
ATOM   3518  CZ1 POP    27      85.800 108.860  46.320  1.00  0.00            
ATOM   3519  HZ1 POP    27      85.640 108.140  45.500  1.00  0.00            
ATOM   3520  C1G POP    27      85.370 110.220  45.870  1.00  0.00            
ATOM   3521 1HG1 POP    27      85.820 110.490  44.900  1.00  0.00            
ATOM   3522 2HG1 POP    27      85.510 111.030  46.610  1.00  0.00            
ATOM   3523  C1F POP    27      83.860 110.290  45.550  1.00  0.00            
ATOM   3524 1HF1 POP    27      83.470 109.490  44.900  1.00  0.00            
ATOM   3525 2HF1 POP    27      83.720 111.300  45.110  1.00  0.00            
ATOM   3526  C1E POP    27      83.030 110.310  46.820  1.00  0.00            
ATOM   3527 1HE1 POP    27      83.220 111.250  47.380  1.00  0.00            
ATOM   3528 2HE1 POP    27      83.270 109.470  47.500  1.00  0.00            
ATOM   3529  C1D POP    27      81.540 110.270  46.480  1.00  0.00            
ATOM   3530 1HD1 POP    27      80.950 110.240  47.410  1.00  0.00            
ATOM   3531 2HD1 POP    27      81.390 109.280  45.990  1.00  0.00            
ATOM   3532  C1C POP    27      81.050 111.500  45.670  1.00  0.00            
ATOM   3533 1HC1 POP    27      81.620 111.600  44.710  1.00  0.00            
ATOM   3534 2HC1 POP    27      81.200 112.440  46.240  1.00  0.00            
ATOM   3535  C1B POP    27      79.600 111.290  45.260  1.00  0.00            
ATOM   3536 1HB1 POP    27      79.020 111.000  46.170  1.00  0.00            
ATOM   3537 2HB1 POP    27      79.480 110.500  44.490  1.00  0.00            
ATOM   3538  C1A POP    27      78.950 112.570  44.540  1.00  0.00            
ATOM   3539 1HA1 POP    27      79.770 112.950  43.910  1.00  0.00            
ATOM   3540 2HA1 POP    27      78.800 113.240  45.410  1.00  0.00            
ATOM   3541  C81 POP    27      77.570 112.340  43.920  1.00  0.00            
ATOM   3542  O81 POP    27      76.480 112.790  44.290  1.00  0.00            
ATOM   3543  O71 POP    27      77.720 111.640  42.850  1.00  0.00            
ATOM   3544  C7  POP    27      76.580 110.970  42.230  1.00  0.00            
ATOM   3545  C6  POP    27      75.820 111.940  41.330  1.00  0.00            
ATOM   3546  O4P POP    27      76.470 112.180  40.030  1.00  0.00            
ATOM   3547  P   POP    27      75.850 113.190  38.950  1.00  0.00            
ATOM   3548  O2P POP    27      76.630 112.920  37.720  1.00  0.00            
ATOM   3549  O3P POP    27      75.670 114.630  39.350  1.00  0.00            
ATOM   3550  O1P POP    27      74.410 112.580  38.690  1.00  0.00            
ATOM   3551  C5  POP    27      74.290 111.250  38.280  1.00  0.00            
ATOM   3552  C4  POP    27      74.590 111.060  36.700  1.00  0.00            
ATOM   3553  N   POP    27      73.520 111.390  35.750  1.00  0.00            
ATOM   3554  C1  POP    27      72.370 110.550  35.870  1.00  0.00            
ATOM   3555  H11 POP    27      72.700 109.520  35.930  1.00  0.00            
ATOM   3556  H12 POP    27      71.750 110.780  36.720  1.00  0.00            
ATOM   3557  H13 POP    27      71.700 110.660  35.030  1.00  0.00            
ATOM   3558  C2  POP    27      74.050 111.200  34.370  1.00  0.00            
ATOM   3559  H21 POP    27      74.970 111.750  34.210  1.00  0.00            
ATOM   3560  H22 POP    27      74.360 110.190  34.150  1.00  0.00            
ATOM   3561  H23 POP    27      73.230 111.530  33.740  1.00  0.00            
ATOM   3562  C3  POP    27      73.020 112.740  35.930  1.00  0.00            
ATOM   3563  H31 POP    27      73.850 113.410  36.050  1.00  0.00            
ATOM   3564  H32 POP    27      72.370 113.160  35.170  1.00  0.00            
ATOM   3565  H33 POP    27      72.400 112.860  36.810  1.00  0.00            
ATOM   3566  H41 POP    27      75.580 111.420  36.440  1.00  0.00            
ATOM   3567  H42 POP    27      74.650 109.980  36.700  1.00  0.00            
ATOM   3568  H51 POP    27      73.230 110.920  38.390  1.00  0.00            
ATOM   3569  H52 POP    27      74.970 110.650  38.900  1.00  0.00            
ATOM   3570  H61 POP    27      75.800 112.900  41.880  1.00  0.00            
ATOM   3571  H62 POP    27      74.820 111.480  41.220  1.00  0.00            
ATOM   3572  H7  POP    27      75.870 110.600  43.000  1.00  0.00            
ATOM   3573  C72 POP    27      77.060 109.640  41.520  1.00  0.00            
ATOM   3574 1H72 POP    27      76.190 109.120  41.040  1.00  0.00            
ATOM   3575 2H72 POP    27      77.730 109.940  40.680  1.00  0.00            
ATOM   3576  O72 POP    27      77.780 108.830  42.430  1.00  0.00            
ATOM   3577  C82 POP    27      78.450 107.800  41.770  1.00  0.00            
ATOM   3578  O82 POP    27      78.390 107.630  40.580  1.00  0.00            
ATOM   3579  C2A POP    27      79.460 107.190  42.860  1.00  0.00            
ATOM   3580 1HA2 POP    27      79.670 106.140  42.560  1.00  0.00            
ATOM   3581 2HA2 POP    27      80.370 107.830  42.860  1.00  0.00            
ATOM   3582  C2B POP    27      78.950 107.140  44.360  1.00  0.00            
ATOM   3583 1HB2 POP    27      78.550 108.140  44.610  1.00  0.00            
ATOM   3584 2HB2 POP    27      78.170 106.360  44.520  1.00  0.00            
ATOM   3585  C2C POP    27      80.140 106.760  45.360  1.00  0.00            
ATOM   3586 1HC2 POP    27      80.550 105.750  45.170  1.00  0.00            
ATOM   3587 2HC2 POP    27      81.040 107.370  45.140  1.00  0.00            
ATOM   3588  C2D POP    27      79.820 106.860  46.900  1.00  0.00            
ATOM   3589 1HD2 POP    27      79.350 107.850  47.060  1.00  0.00            
ATOM   3590 2HD2 POP    27      79.020 106.180  47.290  1.00  0.00            
ATOM   3591  C2E POP    27      81.150 106.730  47.760  1.00  0.00            
ATOM   3592 1HE2 POP    27      81.430 105.660  47.650  1.00  0.00            
ATOM   3593 2HE2 POP    27      81.970 107.380  47.390  1.00  0.00            
ATOM   3594  C2F POP    27      80.940 107.010  49.210  1.00  0.00            
ATOM   3595 1HF2 POP    27      81.960 106.920  49.630  1.00  0.00            
ATOM   3596 2HF2 POP    27      80.640 108.070  49.400  1.00  0.00            
ATOM   3597  C2G POP    27      79.960 106.090  49.920  1.00  0.00            
ATOM   3598 1HG2 POP    27      79.360 105.660  49.090  1.00  0.00            
ATOM   3599 2HG2 POP    27      80.550 105.320  50.460  1.00  0.00            
ATOM   3600  C2H POP    27      79.000 106.790  50.840  1.00  0.00            
ATOM   3601 1HH2 POP    27      79.500 107.320  51.680  1.00  0.00            
ATOM   3602 2HH2 POP    27      78.410 107.620  50.400  1.00  0.00            
ATOM   3603  C2I POP    27      77.930 105.860  51.380  1.00  0.00            
ATOM   3604 1HI2 POP    27      77.240 105.480  50.600  1.00  0.00            
ATOM   3605 2HI2 POP    27      78.520 105.000  51.770  1.00  0.00            
ATOM   3606  C2J POP    27      77.120 106.390  52.530  1.00  0.00            
ATOM   3607 1HJ2 POP    27      77.810 106.640  53.360  1.00  0.00            
ATOM   3608 2HJ2 POP    27      76.600 107.300  52.140  1.00  0.00            
ATOM   3609  C2K POP    27      76.030 105.530  53.100  1.00  0.00            
ATOM   3610 1HK2 POP    27      75.430 105.350  52.180  1.00  0.00            
ATOM   3611 2HK2 POP    27      76.490 104.600  53.490  1.00  0.00            
ATOM   3612  C2L POP    27      74.940 106.010  54.070  1.00  0.00            
ATOM   3613 1HL2 POP    27      75.400 105.910  55.070  1.00  0.00            
ATOM   3614 2HL2 POP    27      74.740 107.060  53.750  1.00  0.00            
ATOM   3615  C2M POP    27      73.750 105.170  53.950  1.00  0.00            
ATOM   3616 1HM2 POP    27      73.390 105.080  52.900  1.00  0.00            
ATOM   3617 2HM2 POP    27      74.050 104.180  54.340  1.00  0.00            
ATOM   3618  C2N POP    27      72.600 105.640  54.940  1.00  0.00            
ATOM   3619 1HN2 POP    27      73.000 105.620  55.980  1.00  0.00            
ATOM   3620 2HN2 POP    27      72.490 106.680  54.580  1.00  0.00            
ATOM   3621  C2T POP    27      71.280 104.850  54.810  1.00  0.00            
ATOM   3622 1HT2 POP    27      70.670 105.130  55.690  1.00  0.00            
ATOM   3623 2HT2 POP    27      70.770 105.120  53.850  1.00  0.00            
ATOM   3624 3HT2 POP    27      71.560 103.780  54.670  1.00  0.00            
ATOM   3625  C1T POP    28       1.660  67.750  60.650  1.00  0.00            
ATOM   3626 1HT1 POP    28       1.080  67.530  61.570  1.00  0.00            
ATOM   3627 2HT1 POP    28       1.220  67.170  59.810  1.00  0.00            
ATOM   3628 3HT1 POP    28       2.720  67.450  60.750  1.00  0.00            
ATOM   3629  C1N POP    28       1.520  69.280  60.330  1.00  0.00            
ATOM   3630 1HN1 POP    28       2.040  69.800  61.160  1.00  0.00            
ATOM   3631 2HN1 POP    28       0.470  69.630  60.280  1.00  0.00            
ATOM   3632  C1M POP    28       2.220  69.660  59.100  1.00  0.00            
ATOM   3633 1HM1 POP    28       3.270  69.410  59.360  1.00  0.00            
ATOM   3634 2HM1 POP    28       2.240  70.770  59.060  1.00  0.00            
ATOM   3635  C1L POP    28       1.840  69.030  57.780  1.00  0.00            
ATOM   3636 1HL1 POP    28       0.740  68.900  57.770  1.00  0.00            
ATOM   3637 2HL1 POP    28       2.120  67.970  57.600  1.00  0.00            
ATOM   3638  C1K POP    28       2.160  69.890  56.590  1.00  0.00            
ATOM   3639 1HK1 POP    28       3.240  70.150  56.490  1.00  0.00            
ATOM   3640 2HK1 POP    28       1.610  70.850  56.630  1.00  0.00            
ATOM   3641  C1J POP    28       1.950  69.150  55.190  1.00  0.00            
ATOM   3642 1HJ1 POP    28       2.480  68.180  55.140  1.00  0.00            
ATOM   3643 2HJ1 POP    28       2.240  69.820  54.360  1.00  0.00            
ATOM   3644  C1I POP    28       0.470  68.850  54.960  1.00  0.00            
ATOM   3645 1HI1 POP    28     141.990  69.820  54.860  1.00  0.00            
ATOM   3646 2HI1 POP    28       0.030  68.220  55.770  1.00  0.00            
ATOM   3647  C1H POP    28       0.300  68.160  53.590  1.00  0.00            
ATOM   3648 1HH1 POP    28       0.790  67.170  53.570  1.00  0.00            
ATOM   3649 2HH1 POP    28       0.720  68.740  52.740  1.00  0.00            
ATOM   3650  CZ2 POP    28     140.860  67.740  53.320  1.00  0.00            
ATOM   3651  HZ2 POP    28     140.220  67.280  54.090  1.00  0.00            
ATOM   3652  CZ1 POP    28     140.420  67.770  52.060  1.00  0.00            
ATOM   3653  HZ1 POP    28     139.420  67.400  51.800  1.00  0.00            
ATOM   3654  C1G POP    28     141.060  68.420  50.860  1.00  0.00            
ATOM   3655 1HG1 POP    28     141.610  69.360  51.070  1.00  0.00            
ATOM   3656 2HG1 POP    28     140.280  68.700  50.120  1.00  0.00            
ATOM   3657  C1F POP    28     141.990  67.400  50.210  1.00  0.00            
ATOM   3658 1HF1 POP    28     141.540  66.390  50.100  1.00  0.00            
ATOM   3659 2HF1 POP    28       0.850  67.340  50.850  1.00  0.00            
ATOM   3660  C1E POP    28       0.320  67.860  48.810  1.00  0.00            
ATOM   3661 1HE1 POP    28       1.200  67.280  48.460  1.00  0.00            
ATOM   3662 2HE1 POP    28       0.750  68.890  48.820  1.00  0.00            
ATOM   3663  C1D POP    28     141.220  67.610  47.830  1.00  0.00            
ATOM   3664 1HD1 POP    28     140.360  68.310  47.890  1.00  0.00            
ATOM   3665 2HD1 POP    28     140.830  66.580  47.940  1.00  0.00            
ATOM   3666  C1C POP    28     141.660  67.810  46.380  1.00  0.00            
ATOM   3667 1HC1 POP    28     141.950  68.870  46.190  1.00  0.00            
ATOM   3668 2HC1 POP    28     140.710  67.670  45.820  1.00  0.00            
ATOM   3669  C1B POP    28       0.670  66.840  45.780  1.00  0.00            
ATOM   3670 1HB1 POP    28       0.220  65.840  45.600  1.00  0.00            
ATOM   3671 2HB1 POP    28       1.540  66.700  46.450  1.00  0.00            
ATOM   3672  C1A POP    28       1.190  67.460  44.460  1.00  0.00            
ATOM   3673 1HA1 POP    28       1.900  68.300  44.600  1.00  0.00            
ATOM   3674 2HA1 POP    28       0.270  67.910  44.030  1.00  0.00            
ATOM   3675  C81 POP    28       1.900  66.460  43.570  1.00  0.00            
ATOM   3676  O81 POP    28       2.130  65.290  43.910  1.00  0.00            
ATOM   3677  O71 POP    28       2.090  66.900  42.330  1.00  0.00            
ATOM   3678  C7  POP    28       2.890  66.000  41.490  1.00  0.00            
ATOM   3679  C6  POP    28       2.320  66.130  40.050  1.00  0.00            
ATOM   3680  O4P POP    28       1.120  65.450  40.050  1.00  0.00            
ATOM   3681  P   POP    28       0.080  65.540  38.880  1.00  0.00            
ATOM   3682  O2P POP    28       0.590  66.420  37.840  1.00  0.00            
ATOM   3683  O3P POP    28     140.800  65.880  39.370  1.00  0.00            
ATOM   3684  O1P POP    28       0.130  64.030  38.400  1.00  0.00            
ATOM   3685  C5  POP    28       1.270  63.430  37.800  1.00  0.00            
ATOM   3686  C4  POP    28       0.960  61.900  37.570  1.00  0.00            
ATOM   3687  N   POP    28       0.280  61.630  36.260  1.00  0.00            
ATOM   3688  C1  POP    28       1.250  61.920  35.120  1.00  0.00            
ATOM   3689  H11 POP    28       1.200  62.990  35.030  1.00  0.00            
ATOM   3690  H12 POP    28       2.240  61.570  35.390  1.00  0.00            
ATOM   3691  H13 POP    28       0.980  61.550  34.140  1.00  0.00            
ATOM   3692  C2  POP    28     141.060  62.400  36.150  1.00  0.00            
ATOM   3693  H21 POP    28     140.330  61.960  36.820  1.00  0.00            
ATOM   3694  H22 POP    28     141.290  63.440  36.330  1.00  0.00            
ATOM   3695  H23 POP    28     140.780  62.390  35.110  1.00  0.00            
ATOM   3696  C3  POP    28     141.880  60.180  36.210  1.00  0.00            
ATOM   3697  H31 POP    28     141.530  59.830  35.250  1.00  0.00            
ATOM   3698  H32 POP    28       0.660  59.500  36.360  1.00  0.00            
ATOM   3699  H33 POP    28     141.100  59.940  36.920  1.00  0.00            
ATOM   3700  H41 POP    28       1.860  61.310  37.670  1.00  0.00            
ATOM   3701  H42 POP    28       0.280  61.530  38.320  1.00  0.00            
ATOM   3702  H51 POP    28       2.150  63.410  38.480  1.00  0.00            
ATOM   3703  H52 POP    28       1.650  63.990  36.920  1.00  0.00            
ATOM   3704  H61 POP    28       3.020  65.630  39.360  1.00  0.00            
ATOM   3705  H62 POP    28       2.110  67.210  39.870  1.00  0.00            
ATOM   3706  H7  POP    28       2.770  64.920  41.720  1.00  0.00            
ATOM   3707  C72 POP    28       4.360  66.320  41.660  1.00  0.00            
ATOM   3708 1H72 POP    28       4.970  65.600  41.080  1.00  0.00            
ATOM   3709 2H72 POP    28       4.630  67.380  41.420  1.00  0.00            
ATOM   3710  O72 POP    28       4.770  66.190  43.040  1.00  0.00            
ATOM   3711  C82 POP    28       4.990  64.970  43.450  1.00  0.00            
ATOM   3712  O82 POP    28       5.090  63.970  42.810  1.00  0.00            
ATOM   3713  C2A POP    28       5.270  65.040  44.890  1.00  0.00            
ATOM   3714 1HA2 POP    28       6.000  65.870  44.970  1.00  0.00            
ATOM   3715 2HA2 POP    28       4.370  65.280  45.500  1.00  0.00            
ATOM   3716  C2B POP    28       5.950  63.810  45.470  1.00  0.00            
ATOM   3717 1HB2 POP    28       5.310  62.930  45.260  1.00  0.00            
ATOM   3718 2HB2 POP    28       6.920  63.510  45.010  1.00  0.00            
ATOM   3719  C2C POP    28       6.290  63.950  47.010  1.00  0.00            
ATOM   3720 1HC2 POP    28       6.890  64.860  47.220  1.00  0.00            
ATOM   3721 2HC2 POP    28       5.270  64.220  47.380  1.00  0.00            
ATOM   3722  C2D POP    28       6.940  62.720  47.610  1.00  0.00            
ATOM   3723 1HD2 POP    28       6.300  61.870  47.290  1.00  0.00            
ATOM   3724 2HD2 POP    28       7.960  62.590  47.180  1.00  0.00            
ATOM   3725  C2E POP    28       6.880  62.780  49.160  1.00  0.00            
ATOM   3726 1HE2 POP    28       7.670  63.450  49.560  1.00  0.00            
ATOM   3727 2HE2 POP    28       5.840  63.080  49.430  1.00  0.00            
ATOM   3728  C2F POP    28       7.000  61.450  49.910  1.00  0.00            
ATOM   3729 1HF2 POP    28       6.340  60.680  49.460  1.00  0.00            
ATOM   3730 2HF2 POP    28       8.030  61.080  49.680  1.00  0.00            
ATOM   3731  C2G POP    28       6.640  61.650  51.380  1.00  0.00            
ATOM   3732 1HG2 POP    28       7.360  62.380  51.810  1.00  0.00            
ATOM   3733 2HG2 POP    28       5.590  61.980  51.470  1.00  0.00            
ATOM   3734  C2H POP    28       6.680  60.260  52.200  1.00  0.00            
ATOM   3735 1HH2 POP    28       6.220  60.480  53.190  1.00  0.00            
ATOM   3736 2HH2 POP    28       6.110  59.450  51.700  1.00  0.00            
ATOM   3737  C2I POP    28       8.040  59.700  52.560  1.00  0.00            
ATOM   3738 1HI2 POP    28       8.660  59.530  51.650  1.00  0.00            
ATOM   3739 2HI2 POP    28       8.580  60.410  53.210  1.00  0.00            
ATOM   3740  C2J POP    28       7.870  58.320  53.190  1.00  0.00            
ATOM   3741 1HJ2 POP    28       7.250  58.360  54.110  1.00  0.00            
ATOM   3742 2HJ2 POP    28       7.310  57.720  52.450  1.00  0.00            
ATOM   3743  C2K POP    28       9.170  57.580  53.420  1.00  0.00            
ATOM   3744 1HK2 POP    28       9.710  57.530  52.450  1.00  0.00            
ATOM   3745 2HK2 POP    28       9.820  58.050  54.180  1.00  0.00            
ATOM   3746  C2L POP    28       8.880  56.080  53.740  1.00  0.00            
ATOM   3747 1HL2 POP    28       9.830  55.640  54.120  1.00  0.00            
ATOM   3748 2HL2 POP    28       8.250  56.130  54.650  1.00  0.00            
ATOM   3749  C2M POP    28       8.190  55.120  52.740  1.00  0.00            
ATOM   3750 1HM2 POP    28       7.260  55.590  52.360  1.00  0.00            
ATOM   3751 2HM2 POP    28       8.820  54.930  51.840  1.00  0.00            
ATOM   3752  C2N POP    28       7.770  53.850  53.530  1.00  0.00            
ATOM   3753 1HN2 POP    28       8.740  53.450  53.910  1.00  0.00            
ATOM   3754 2HN2 POP    28       7.120  54.160  54.380  1.00  0.00            
ATOM   3755  C2T POP    28       7.150  52.670  52.840  1.00  0.00            
ATOM   3756 1HT2 POP    28       7.870  52.130  52.180  1.00  0.00            
ATOM   3757 2HT2 POP    28       6.780  51.970  53.630  1.00  0.00            
ATOM   3758 3HT2 POP    28       6.290  52.970  52.210  1.00  0.00            
ATOM   3759  C1T POP    29      18.900 131.490  53.720  1.00  0.00            
ATOM   3760 1HT1 POP    29      18.160 131.090  52.990  1.00  0.00            
ATOM   3761 2HT1 POP    29      18.360 131.590  54.680  1.00  0.00            
ATOM   3762 3HT1 POP    29      19.190 132.500  53.370  1.00  0.00            
ATOM   3763  C1N POP    29      20.080 130.560  54.000  1.00  0.00            
ATOM   3764 1HN1 POP    29      20.810 130.810  53.190  1.00  0.00            
ATOM   3765 2HN1 POP    29      19.860 129.480  53.910  1.00  0.00            
ATOM   3766  C1M POP    29      20.830 130.920  55.250  1.00  0.00            
ATOM   3767 1HM1 POP    29      20.120 130.670  56.070  1.00  0.00            
ATOM   3768 2HM1 POP    29      21.030 132.010  55.310  1.00  0.00            
ATOM   3769  C1L POP    29      22.280 130.310  55.420  1.00  0.00            
ATOM   3770 1HL1 POP    29      23.010 130.680  54.680  1.00  0.00            
ATOM   3771 2HL1 POP    29      22.320 129.200  55.300  1.00  0.00            
ATOM   3772  C1K POP    29      22.860 130.730  56.760  1.00  0.00            
ATOM   3773 1HK1 POP    29      22.660 131.820  56.830  1.00  0.00            
ATOM   3774 2HK1 POP    29      23.960 130.580  56.840  1.00  0.00            
ATOM   3775  C1J POP    29      22.100 130.180  57.930  1.00  0.00            
ATOM   3776 1HJ1 POP    29      21.010 130.320  57.780  1.00  0.00            
ATOM   3777 2HJ1 POP    29      22.300 130.780  58.850  1.00  0.00            
ATOM   3778  C1I POP    29      22.310 128.710  58.290  1.00  0.00            
ATOM   3779 1HI1 POP    29      23.350 128.470  58.590  1.00  0.00            
ATOM   3780 2HI1 POP    29      22.220 128.140  57.340  1.00  0.00            
ATOM   3781  C1H POP    29      21.320 128.160  59.390  1.00  0.00            
ATOM   3782 1HH1 POP    29      21.720 127.130  59.480  1.00  0.00            
ATOM   3783 2HH1 POP    29      20.280 128.100  59.010  1.00  0.00            
ATOM   3784  CZ2 POP    29      21.480 129.000  60.660  1.00  0.00            
ATOM   3785  HZ2 POP    29      22.200 129.820  60.560  1.00  0.00            
ATOM   3786  CZ1 POP    29      20.800 128.820  61.780  1.00  0.00            
ATOM   3787  HZ1 POP    29      20.880 129.540  62.610  1.00  0.00            
ATOM   3788  C1G POP    29      19.840 127.740  62.050  1.00  0.00            
ATOM   3789 1HG1 POP    29      20.010 126.860  61.390  1.00  0.00            
ATOM   3790 2HG1 POP    29      18.820 128.120  61.790  1.00  0.00            
ATOM   3791  C1F POP    29      19.780 127.080  63.450  1.00  0.00            
ATOM   3792 1HF1 POP    29      19.000 126.310  63.640  1.00  0.00            
ATOM   3793 2HF1 POP    29      19.630 127.940  64.140  1.00  0.00            
ATOM   3794  C1E POP    29      21.010 126.300  63.780  1.00  0.00            
ATOM   3795 1HE1 POP    29      21.930 126.900  63.970  1.00  0.00            
ATOM   3796 2HE1 POP    29      21.240 125.560  62.980  1.00  0.00            
ATOM   3797  C1D POP    29      20.860 125.510  65.110  1.00  0.00            
ATOM   3798 1HD1 POP    29      21.670 124.760  65.210  1.00  0.00            
ATOM   3799 2HD1 POP    29      19.900 124.950  64.980  1.00  0.00            
ATOM   3800  C1C POP    29      20.770 126.330  66.480  1.00  0.00            
ATOM   3801 1HC1 POP    29      20.010 127.120  66.310  1.00  0.00            
ATOM   3802 2HC1 POP    29      21.790 126.720  66.710  1.00  0.00            
ATOM   3803  C1B POP    29      20.370 125.280  67.620  1.00  0.00            
ATOM   3804 1HB1 POP    29      21.290 124.820  68.030  1.00  0.00            
ATOM   3805 2HB1 POP    29      19.880 124.430  67.100  1.00  0.00            
ATOM   3806  C1A POP    29      19.410 125.720  68.710  1.00  0.00            
ATOM   3807 1HA1 POP    29      19.160 125.000  69.510  1.00  0.00            
ATOM   3808 2HA1 POP    29      18.460 125.990  68.200  1.00  0.00            
ATOM   3809  C81 POP    29      20.150 126.850  69.430  1.00  0.00            
ATOM   3810  O81 POP    29      21.310 126.920  69.810  1.00  0.00            
ATOM   3811  O71 POP    29      19.210 127.820  69.550  1.00  0.00            
ATOM   3812  C7  POP    29      19.610 129.130  69.940  1.00  0.00            
ATOM   3813  C6  POP    29      20.060 129.100  71.400  1.00  0.00            
ATOM   3814  O4P POP    29      19.130 128.470  72.300  1.00  0.00            
ATOM   3815  P   POP    29      19.660 127.800  73.650  1.00  0.00            
ATOM   3816  O2P POP    29      20.430 126.600  73.310  1.00  0.00            
ATOM   3817  O3P POP    29      18.470 127.530  74.530  1.00  0.00            
ATOM   3818  O1P POP    29      20.510 128.920  74.280  1.00  0.00            
ATOM   3819  C5  POP    29      20.750 129.080  75.650  1.00  0.00            
ATOM   3820  C4  POP    29      22.020 128.310  76.130  1.00  0.00            
ATOM   3821  N   POP    29      23.480 128.700  75.590  1.00  0.00            
ATOM   3822  C1  POP    29      23.750 130.030  76.320  1.00  0.00            
ATOM   3823  H11 POP    29      22.970 130.770  76.170  1.00  0.00            
ATOM   3824  H12 POP    29      23.690 129.880  77.390  1.00  0.00            
ATOM   3825  H13 POP    29      24.700 130.490  76.100  1.00  0.00            
ATOM   3826  C2  POP    29      23.400 128.940  74.140  1.00  0.00            
ATOM   3827  H21 POP    29      22.490 129.480  73.920  1.00  0.00            
ATOM   3828  H22 POP    29      24.260 129.410  73.690  1.00  0.00            
ATOM   3829  H23 POP    29      23.420 128.010  73.590  1.00  0.00            
ATOM   3830  C3  POP    29      24.560 127.750  75.920  1.00  0.00            
ATOM   3831  H31 POP    29      24.390 126.780  75.470  1.00  0.00            
ATOM   3832  H32 POP    29      25.530 128.040  75.530  1.00  0.00            
ATOM   3833  H33 POP    29      24.690 127.480  76.950  1.00  0.00            
ATOM   3834  H41 POP    29      21.980 128.290  77.210  1.00  0.00            
ATOM   3835  H42 POP    29      21.880 127.300  75.770  1.00  0.00            
ATOM   3836  H51 POP    29      19.770 128.920  76.150  1.00  0.00            
ATOM   3837  H52 POP    29      20.980 130.150  75.800  1.00  0.00            
ATOM   3838  H61 POP    29      20.160 130.170  71.690  1.00  0.00            
ATOM   3839  H62 POP    29      21.090 128.680  71.400  1.00  0.00            
ATOM   3840  H7  POP    29      18.660 129.700  69.960  1.00  0.00            
ATOM   3841  C72 POP    29      20.630 129.740  69.030  1.00  0.00            
ATOM   3842 1H72 POP    29      20.780 130.790  69.350  1.00  0.00            
ATOM   3843 2H72 POP    29      21.610 129.260  69.260  1.00  0.00            
ATOM   3844  O72 POP    29      20.310 129.840  67.610  1.00  0.00            
ATOM   3845  C82 POP    29      19.260 130.560  67.280  1.00  0.00            
ATOM   3846  O82 POP    29      18.480 131.190  68.020  1.00  0.00            
ATOM   3847  C2A POP    29      19.130 130.500  65.700  1.00  0.00            
ATOM   3848 1HA2 POP    29      19.860 131.160  65.180  1.00  0.00            
ATOM   3849 2HA2 POP    29      19.280 129.430  65.450  1.00  0.00            
ATOM   3850  C2B POP    29      17.650 130.820  65.250  1.00  0.00            
ATOM   3851 1HB2 POP    29      17.310 131.810  65.620  1.00  0.00            
ATOM   3852 2HB2 POP    29      17.560 130.860  64.140  1.00  0.00            
ATOM   3853  C2C POP    29      16.580 129.820  65.750  1.00  0.00            
ATOM   3854 1HC2 POP    29      16.420 129.810  66.850  1.00  0.00            
ATOM   3855 2HC2 POP    29      15.630 130.150  65.300  1.00  0.00            
ATOM   3856  C2D POP    29      16.790 128.380  65.300  1.00  0.00            
ATOM   3857 1HD2 POP    29      16.630 128.290  64.210  1.00  0.00            
ATOM   3858 2HD2 POP    29      17.810 127.990  65.470  1.00  0.00            
ATOM   3859  C2E POP    29      15.760 127.350  65.810  1.00  0.00            
ATOM   3860 1HE2 POP    29      15.970 127.050  66.860  1.00  0.00            
ATOM   3861 2HE2 POP    29      14.750 127.800  65.710  1.00  0.00            
ATOM   3862  C2F POP    29      15.690 126.010  64.970  1.00  0.00            
ATOM   3863 1HF2 POP    29      16.690 125.530  64.980  1.00  0.00            
ATOM   3864 2HF2 POP    29      15.020 125.380  65.590  1.00  0.00            
ATOM   3865  C2G POP    29      15.020 126.100  63.630  1.00  0.00            
ATOM   3866 1HG2 POP    29      14.020 126.410  63.980  1.00  0.00            
ATOM   3867 2HG2 POP    29      15.440 126.860  62.940  1.00  0.00            
ATOM   3868  C2H POP    29      14.980 124.770  62.990  1.00  0.00            
ATOM   3869 1HH2 POP    29      14.990 124.000  63.800  1.00  0.00            
ATOM   3870 2HH2 POP    29      14.010 124.690  62.460  1.00  0.00            
ATOM   3871  C2I POP    29      16.270 124.420  62.190  1.00  0.00            
ATOM   3872 1HI2 POP    29      16.210 125.010  61.250  1.00  0.00            
ATOM   3873 2HI2 POP    29      17.220 124.650  62.720  1.00  0.00            
ATOM   3874  C2J POP    29      16.300 122.930  61.910  1.00  0.00            
ATOM   3875 1HJ2 POP    29      16.360 122.350  62.860  1.00  0.00            
ATOM   3876 2HJ2 POP    29      15.390 122.640  61.350  1.00  0.00            
ATOM   3877  C2K POP    29      17.500 122.500  61.070  1.00  0.00            
ATOM   3878 1HK2 POP    29      17.390 123.090  60.140  1.00  0.00            
ATOM   3879 2HK2 POP    29      18.510 122.710  61.490  1.00  0.00            
ATOM   3880  C2L POP    29      17.410 121.010  60.660  1.00  0.00            
ATOM   3881 1HL2 POP    29      17.650 120.560  61.650  1.00  0.00            
ATOM   3882 2HL2 POP    29      16.360 120.780  60.380  1.00  0.00            
ATOM   3883  C2M POP    29      18.350 120.520  59.590  1.00  0.00            
ATOM   3884 1HM2 POP    29      19.320 121.060  59.660  1.00  0.00            
ATOM   3885 2HM2 POP    29      18.680 119.470  59.750  1.00  0.00            
ATOM   3886  C2N POP    29      17.720 120.630  58.230  1.00  0.00            
ATOM   3887 1HN2 POP    29      16.850 119.970  58.050  1.00  0.00            
ATOM   3888 2HN2 POP    29      17.300 121.650  58.110  1.00  0.00            
ATOM   3889  C2T POP    29      18.770 120.390  57.130  1.00  0.00            
ATOM   3890 1HT2 POP    29      18.210 120.360  56.170  1.00  0.00            
ATOM   3891 2HT2 POP    29      19.460 121.260  57.130  1.00  0.00            
ATOM   3892 3HT2 POP    29      19.400 119.470  57.210  1.00  0.00            
ATOM   3893  C1T POP    30      49.370   5.320  48.120  1.00  0.00            
ATOM   3894 1HT1 POP    30      49.160   4.730  49.030  1.00  0.00            
ATOM   3895 2HT1 POP    30      50.230   5.990  48.340  1.00  0.00            
ATOM   3896 3HT1 POP    30      48.530   5.980  47.810  1.00  0.00            
ATOM   3897  C1N POP    30      49.790   4.450  46.970  1.00  0.00            
ATOM   3898 1HN1 POP    30      48.890   4.000  46.490  1.00  0.00            
ATOM   3899 2HN1 POP    30      50.340   3.580  47.380  1.00  0.00            
ATOM   3900  C1M POP    30      50.720   5.170  46.000  1.00  0.00            
ATOM   3901 1HM1 POP    30      51.570   5.620  46.560  1.00  0.00            
ATOM   3902 2HM1 POP    30      50.120   6.000  45.560  1.00  0.00            
ATOM   3903  C1L POP    30      51.270   4.270  44.840  1.00  0.00            
ATOM   3904 1HL1 POP    30      50.370   3.860  44.350  1.00  0.00            
ATOM   3905 2HL1 POP    30      51.780   3.380  45.260  1.00  0.00            
ATOM   3906  C1K POP    30      52.120   5.120  43.860  1.00  0.00            
ATOM   3907 1HK1 POP    30      51.540   6.060  43.720  1.00  0.00            
ATOM   3908 2HK1 POP    30      52.120   4.620  42.860  1.00  0.00            
ATOM   3909  C1J POP    30      53.580   5.380  44.320  1.00  0.00            
ATOM   3910 1HJ1 POP    30      53.850   4.370  44.680  1.00  0.00            
ATOM   3911 2HJ1 POP    30      53.440   6.020  45.220  1.00  0.00            
ATOM   3912  C1I POP    30      54.530   5.900  43.280  1.00  0.00            
ATOM   3913 1HI1 POP    30      54.090   6.900  43.060  1.00  0.00            
ATOM   3914 2HI1 POP    30      54.540   5.260  42.380  1.00  0.00            
ATOM   3915  C1H POP    30      56.070   6.080  43.640  1.00  0.00            
ATOM   3916 1HH1 POP    30      56.030   6.950  44.330  1.00  0.00            
ATOM   3917 2HH1 POP    30      56.670   6.290  42.740  1.00  0.00            
ATOM   3918  CZ2 POP    30      56.670   4.920  44.460  1.00  0.00            
ATOM   3919  HZ2 POP    30      56.610   3.980  43.900  1.00  0.00            
ATOM   3920  CZ1 POP    30      57.340   4.880  45.600  1.00  0.00            
ATOM   3921  HZ1 POP    30      57.640   3.910  46.030  1.00  0.00            
ATOM   3922  C1G POP    30      57.740   5.920  46.610  1.00  0.00            
ATOM   3923 1HG1 POP    30      57.500   5.500  47.610  1.00  0.00            
ATOM   3924 2HG1 POP    30      57.250   6.900  46.430  1.00  0.00            
ATOM   3925  C1F POP    30      59.240   6.200  46.520  1.00  0.00            
ATOM   3926 1HF1 POP    30      59.810   5.290  46.810  1.00  0.00            
ATOM   3927 2HF1 POP    30      59.590   6.930  47.280  1.00  0.00            
ATOM   3928  C1E POP    30      59.810   6.570  45.110  1.00  0.00            
ATOM   3929 1HE1 POP    30      59.140   7.390  44.790  1.00  0.00            
ATOM   3930 2HE1 POP    30      59.540   5.750  44.410  1.00  0.00            
ATOM   3931  C1D POP    30      61.250   7.000  45.120  1.00  0.00            
ATOM   3932 1HD1 POP    30      61.850   6.080  45.290  1.00  0.00            
ATOM   3933 2HD1 POP    30      61.400   7.660  46.010  1.00  0.00            
ATOM   3934  C1C POP    30      61.750   7.650  43.790  1.00  0.00            
ATOM   3935 1HC1 POP    30      61.450   8.720  43.820  1.00  0.00            
ATOM   3936 2HC1 POP    30      61.350   7.220  42.850  1.00  0.00            
ATOM   3937  C1B POP    30      63.210   7.400  43.490  1.00  0.00            
ATOM   3938 1HB1 POP    30      63.350   6.300  43.520  1.00  0.00            
ATOM   3939 2HB1 POP    30      63.890   7.780  44.290  1.00  0.00            
ATOM   3940  C1A POP    30      63.720   7.980  42.200  1.00  0.00            
ATOM   3941 1HA1 POP    30      63.710   9.090  42.280  1.00  0.00            
ATOM   3942 2HA1 POP    30      62.970   7.620  41.470  1.00  0.00            
ATOM   3943  C81 POP    30      65.140   7.600  41.740  1.00  0.00            
ATOM   3944  O81 POP    30      65.810   6.590  41.980  1.00  0.00            
ATOM   3945  O71 POP    30      65.620   8.620  40.950  1.00  0.00            
ATOM   3946  C7  POP    30      66.730   8.310  40.090  1.00  0.00            
ATOM   3947  C6  POP    30      66.300   7.340  39.000  1.00  0.00            
ATOM   3948  O4P POP    30      65.080   7.650  38.260  1.00  0.00            
ATOM   3949  P   POP    30      63.920   6.580  38.010  1.00  0.00            
ATOM   3950  O2P POP    30      62.790   7.000  38.810  1.00  0.00            
ATOM   3951  O3P POP    30      64.420   5.250  38.180  1.00  0.00            
ATOM   3952  O1P POP    30      63.570   6.760  36.440  1.00  0.00            
ATOM   3953  C5  POP    30      64.630   6.540  35.450  1.00  0.00            
ATOM   3954  C4  POP    30      64.740   7.600  34.350  1.00  0.00            
ATOM   3955  N   POP    30      64.960   9.030  34.690  1.00  0.00            
ATOM   3956  C1  POP    30      65.260   9.880  33.470  1.00  0.00            
ATOM   3957  H11 POP    30      66.030   9.480  32.830  1.00  0.00            
ATOM   3958  H12 POP    30      64.370  10.090  32.890  1.00  0.00            
ATOM   3959  H13 POP    30      65.660  10.850  33.740  1.00  0.00            
ATOM   3960  C2  POP    30      66.090   9.070  35.710  1.00  0.00            
ATOM   3961  H21 POP    30      66.260  10.110  35.950  1.00  0.00            
ATOM   3962  H22 POP    30      65.890   8.590  36.660  1.00  0.00            
ATOM   3963  H23 POP    30      67.040   8.730  35.320  1.00  0.00            
ATOM   3964  C3  POP    30      63.800   9.680  35.440  1.00  0.00            
ATOM   3965  H31 POP    30      63.490   9.130  36.310  1.00  0.00            
ATOM   3966  H32 POP    30      64.050  10.700  35.710  1.00  0.00            
ATOM   3967  H33 POP    30      63.030   9.670  34.680  1.00  0.00            
ATOM   3968  H41 POP    30      65.520   7.250  33.690  1.00  0.00            
ATOM   3969  H42 POP    30      63.860   7.460  33.750  1.00  0.00            
ATOM   3970  H51 POP    30      64.340   5.610  34.910  1.00  0.00            
ATOM   3971  H52 POP    30      65.640   6.330  35.860  1.00  0.00            
ATOM   3972  H61 POP    30      66.150   6.390  39.560  1.00  0.00            
ATOM   3973  H62 POP    30      67.150   7.090  38.330  1.00  0.00            
ATOM   3974  H7  POP    30      67.500   7.700  40.610  1.00  0.00            
ATOM   3975  C72 POP    30      67.330   9.600  39.520  1.00  0.00            
ATOM   3976 1H72 POP    30      68.190   9.470  38.840  1.00  0.00            
ATOM   3977 2H72 POP    30      66.550  10.080  38.900  1.00  0.00            
ATOM   3978  O72 POP    30      67.810  10.550  40.610  1.00  0.00            
ATOM   3979  C82 POP    30      67.000  11.420  40.990  1.00  0.00            
ATOM   3980  O82 POP    30      66.000  11.800  40.370  1.00  0.00            
ATOM   3981  C2A POP    30      67.470  12.040  42.320  1.00  0.00            
ATOM   3982 1HA2 POP    30      67.050  11.480  43.190  1.00  0.00            
ATOM   3983 2HA2 POP    30      68.570  11.960  42.430  1.00  0.00            
ATOM   3984  C2B POP    30      67.090  13.460  42.480  1.00  0.00            
ATOM   3985 1HB2 POP    30      67.560  14.030  41.640  1.00  0.00            
ATOM   3986 2HB2 POP    30      65.990  13.520  42.400  1.00  0.00            
ATOM   3987  C2C POP    30      67.620  14.090  43.780  1.00  0.00            
ATOM   3988 1HC2 POP    30      67.450  13.360  44.600  1.00  0.00            
ATOM   3989 2HC2 POP    30      68.720  14.200  43.720  1.00  0.00            
ATOM   3990  C2D POP    30      67.100  15.470  44.150  1.00  0.00            
ATOM   3991 1HD2 POP    30      67.690  16.320  43.740  1.00  0.00            
ATOM   3992 2HD2 POP    30      66.140  15.540  43.580  1.00  0.00            
ATOM   3993  C2E POP    30      66.850  15.660  45.590  1.00  0.00            
ATOM   3994 1HE2 POP    30      66.310  16.610  45.790  1.00  0.00            
ATOM   3995 2HE2 POP    30      66.230  14.840  46.020  1.00  0.00            
ATOM   3996  C2F POP    30      68.140  15.690  46.480  1.00  0.00            
ATOM   3997 1HF2 POP    30      68.740  14.770  46.350  1.00  0.00            
ATOM   3998 2HF2 POP    30      68.820  16.500  46.130  1.00  0.00            
ATOM   3999  C2G POP    30      67.880  15.890  47.990  1.00  0.00            
ATOM   4000 1HG2 POP    30      67.260  15.050  48.380  1.00  0.00            
ATOM   4001 2HG2 POP    30      68.870  16.030  48.490  1.00  0.00            
ATOM   4002  C2H POP    30      67.030  17.150  48.260  1.00  0.00            
ATOM   4003 1HH2 POP    30      67.620  17.920  47.720  1.00  0.00            
ATOM   4004 2HH2 POP    30      65.990  17.050  47.890  1.00  0.00            
ATOM   4005  C2I POP    30      66.900  17.470  49.770  1.00  0.00            
ATOM   4006 1HI2 POP    30      66.450  16.570  50.250  1.00  0.00            
ATOM   4007 2HI2 POP    30      67.890  17.720  50.210  1.00  0.00            
ATOM   4008  C2J POP    30      65.990  18.650  49.970  1.00  0.00            
ATOM   4009 1HJ2 POP    30      66.390  19.590  49.550  1.00  0.00            
ATOM   4010 2HJ2 POP    30      65.000  18.460  49.510  1.00  0.00            
ATOM   4011  C2K POP    30      65.720  18.830  51.440  1.00  0.00            
ATOM   4012 1HK2 POP    30      65.460  17.790  51.760  1.00  0.00            
ATOM   4013 2HK2 POP    30      66.610  19.290  51.920  1.00  0.00            
ATOM   4014  C2L POP    30      64.460  19.700  51.700  1.00  0.00            
ATOM   4015 1HL2 POP    30      64.800  20.710  51.390  1.00  0.00            
ATOM   4016 2HL2 POP    30      63.550  19.250  51.250  1.00  0.00            
ATOM   4017  C2M POP    30      64.170  19.980  53.150  1.00  0.00            
ATOM   4018 1HM2 POP    30      64.980  20.530  53.670  1.00  0.00            
ATOM   4019 2HM2 POP    30      63.290  20.650  53.260  1.00  0.00            
ATOM   4020  C2N POP    30      63.930  18.680  54.020  1.00  0.00            
ATOM   4021 1HN2 POP    30      63.270  18.070  53.360  1.00  0.00            
ATOM   4022 2HN2 POP    30      64.820  18.050  54.250  1.00  0.00            
ATOM   4023  C2T POP    30      63.250  19.130  55.320  1.00  0.00            
ATOM   4024 1HT2 POP    30      63.760  19.990  55.810  1.00  0.00            
ATOM   4025 2HT2 POP    30      62.260  19.550  55.030  1.00  0.00            
ATOM   4026 3HT2 POP    30      63.050  18.290  56.030  1.00  0.00            
ATOM   4027  C1T POP    31      37.940   8.710  59.610  1.00  0.00            
ATOM   4028 1HT1 POP    31      38.330   9.030  58.620  1.00  0.00            
ATOM   4029 2HT1 POP    31      37.470   9.630  60.000  1.00  0.00            
ATOM   4030 3HT1 POP    31      38.840   8.450  60.200  1.00  0.00            
ATOM   4031  C1N POP    31      36.980   7.570  59.480  1.00  0.00            
ATOM   4032 1HN1 POP    31      36.550   7.460  60.500  1.00  0.00            
ATOM   4033 2HN1 POP    31      37.530   6.660  59.170  1.00  0.00            
ATOM   4034  C1M POP    31      35.800   7.830  58.550  1.00  0.00            
ATOM   4035 1HM1 POP    31      35.470   6.910  58.020  1.00  0.00            
ATOM   4036 2HM1 POP    31      36.240   8.480  57.760  1.00  0.00            
ATOM   4037  C1L POP    31      34.600   8.490  59.230  1.00  0.00            
ATOM   4038 1HL1 POP    31      34.870   9.490  59.620  1.00  0.00            
ATOM   4039 2HL1 POP    31      34.160   7.890  60.050  1.00  0.00            
ATOM   4040  C1K POP    31      33.380   8.810  58.340  1.00  0.00            
ATOM   4041 1HK1 POP    31      33.670   9.070  57.300  1.00  0.00            
ATOM   4042 2HK1 POP    31      32.820   9.720  58.640  1.00  0.00            
ATOM   4043  C1J POP    31      32.410   7.600  58.180  1.00  0.00            
ATOM   4044 1HJ1 POP    31      32.030   7.330  59.190  1.00  0.00            
ATOM   4045 2HJ1 POP    31      32.990   6.700  57.860  1.00  0.00            
ATOM   4046  C1I POP    31      31.210   7.910  57.280  1.00  0.00            
ATOM   4047 1HI1 POP    31      31.540   7.890  56.220  1.00  0.00            
ATOM   4048 2HI1 POP    31      30.730   8.870  57.560  1.00  0.00            
ATOM   4049  C1H POP    31      30.120   6.840  57.470  1.00  0.00            
ATOM   4050 1HH1 POP    31      29.150   7.180  57.060  1.00  0.00            
ATOM   4051 2HH1 POP    31      29.890   6.850  58.560  1.00  0.00            
ATOM   4052  CZ2 POP    31      30.440   5.530  56.900  1.00  0.00            
ATOM   4053  HZ2 POP    31      31.120   5.630  56.040  1.00  0.00            
ATOM   4054  CZ1 POP    31      29.820   4.360  57.230  1.00  0.00            
ATOM   4055  HZ1 POP    31      30.200   3.440  56.760  1.00  0.00            
ATOM   4056  C1G POP    31      28.770   4.260  58.350  1.00  0.00            
ATOM   4057 1HG1 POP    31      27.810   4.150  57.790  1.00  0.00            
ATOM   4058 2HG1 POP    31      28.590   5.190  58.930  1.00  0.00            
ATOM   4059  C1F POP    31      28.940   2.910  59.110  1.00  0.00            
ATOM   4060 1HF1 POP    31      28.930   2.140  58.310  1.00  0.00            
ATOM   4061 2HF1 POP    31      28.120   2.710  59.830  1.00  0.00            
ATOM   4062  C1E POP    31      30.280   2.840  59.910  1.00  0.00            
ATOM   4063 1HE1 POP    31      30.210   3.630  60.700  1.00  0.00            
ATOM   4064 2HE1 POP    31      31.130   2.990  59.210  1.00  0.00            
ATOM   4065  C1D POP    31      30.480   1.460  60.550  1.00  0.00            
ATOM   4066 1HD1 POP    31      30.650   0.730  59.730  1.00  0.00            
ATOM   4067 2HD1 POP    31      29.560   1.290  61.150  1.00  0.00            
ATOM   4068  C1C POP    31      31.720   1.360  61.530  1.00  0.00            
ATOM   4069 1HC1 POP    31      31.780   2.120  62.340  1.00  0.00            
ATOM   4070 2HC1 POP    31      32.730   1.440  61.060  1.00  0.00            
ATOM   4071  C1B POP    31      31.670 137.770  62.340  1.00  0.00            
ATOM   4072 1HB1 POP    31      32.170 137.010  61.700  1.00  0.00            
ATOM   4073 2HB1 POP    31      30.650 137.360  62.150  1.00  0.00            
ATOM   4074  C1A POP    31      32.170   0.180  63.740  1.00  0.00            
ATOM   4075 1HA1 POP    31      31.550   0.890  64.330  1.00  0.00            
ATOM   4076 2HA1 POP    31      33.240   0.500  63.760  1.00  0.00            
ATOM   4077  C81 POP    31      31.970 136.680  64.640  1.00  0.00            
ATOM   4078  O81 POP    31      31.070 135.900  64.520  1.00  0.00            
ATOM   4079  O71 POP    31      32.760 136.740  65.750  1.00  0.00            
ATOM   4080  C7  POP    31      32.400 135.890  66.890  1.00  0.00            
ATOM   4081  C6  POP    31      33.620 135.640  67.770  1.00  0.00            
ATOM   4082  O4P POP    31      33.760 136.670  68.760  1.00  0.00            
ATOM   4083  P   POP    31      34.700 136.540  70.000  1.00  0.00            
ATOM   4084  O2P POP    31      34.480 135.180  70.430  1.00  0.00            
ATOM   4085  O3P POP    31      34.360 137.580  70.970  1.00  0.00            
ATOM   4086  O1P POP    31      36.210 136.660  69.540  1.00  0.00            
ATOM   4087  C5  POP    31      36.900   0.110  69.480  1.00  0.00            
ATOM   4088  C4  POP    31      38.030   0.070  70.480  1.00  0.00            
ATOM   4089  N   POP    31      39.210 136.820  70.460  1.00  0.00            
ATOM   4090  C1  POP    31      40.320 137.260  71.290  1.00  0.00            
ATOM   4091  H11 POP    31      40.900 136.370  71.480  1.00  0.00            
ATOM   4092  H12 POP    31      40.900   0.250  70.800  1.00  0.00            
ATOM   4093  H13 POP    31      40.000 137.670  72.230  1.00  0.00            
ATOM   4094  C2  POP    31      39.490 136.470  69.040  1.00  0.00            
ATOM   4095  H21 POP    31      38.690 135.890  68.590  1.00  0.00            
ATOM   4096  H22 POP    31      39.640 137.380  68.480  1.00  0.00            
ATOM   4097  H23 POP    31      40.350 135.810  68.970  1.00  0.00            
ATOM   4098  C3  POP    31      38.700 135.550  71.090  1.00  0.00            
ATOM   4099  H31 POP    31      37.700 135.260  70.800  1.00  0.00            
ATOM   4100  H32 POP    31      39.410 134.740  71.030  1.00  0.00            
ATOM   4101  H33 POP    31      38.580 135.770  72.140  1.00  0.00            
ATOM   4102  H41 POP    31      38.520   1.030  70.380  1.00  0.00            
ATOM   4103  H42 POP    31      37.520   0.040  71.430  1.00  0.00            
ATOM   4104  H51 POP    31      36.160   0.910  69.700  1.00  0.00            
ATOM   4105  H52 POP    31      37.370   0.290  68.490  1.00  0.00            
ATOM   4106  H61 POP    31      34.500 135.580  67.090  1.00  0.00            
ATOM   4107  H62 POP    31      33.670 134.660  68.300  1.00  0.00            
ATOM   4108  H7  POP    31      31.970 134.910  66.570  1.00  0.00            
ATOM   4109  C72 POP    31      31.270 136.630  67.770  1.00  0.00            
ATOM   4110 1H72 POP    31      31.110 135.900  68.600  1.00  0.00            
ATOM   4111 2H72 POP    31      31.750 137.550  68.150  1.00  0.00            
ATOM   4112  O72 POP    31      30.100 137.070  67.020  1.00  0.00            
ATOM   4113  C82 POP    31      29.250 136.040  66.870  1.00  0.00            
ATOM   4114  O82 POP    31      29.490 134.900  67.220  1.00  0.00            
ATOM   4115  C2A POP    31      28.010 136.530  66.060  1.00  0.00            
ATOM   4116 1HA2 POP    31      27.650 137.490  66.470  1.00  0.00            
ATOM   4117 2HA2 POP    31      28.300 136.790  65.020  1.00  0.00            
ATOM   4118  C2B POP    31      26.760 135.580  66.120  1.00  0.00            
ATOM   4119 1HB2 POP    31      26.510 135.240  67.150  1.00  0.00            
ATOM   4120 2HB2 POP    31      25.930 136.170  65.670  1.00  0.00            
ATOM   4121  C2C POP    31      27.140 134.340  65.270  1.00  0.00            
ATOM   4122 1HC2 POP    31      28.110 134.470  64.730  1.00  0.00            
ATOM   4123 2HC2 POP    31      27.330 133.470  65.940  1.00  0.00            
ATOM   4124  C2D POP    31      26.030 134.020  64.230  1.00  0.00            
ATOM   4125 1HD2 POP    31      26.200 133.030  63.740  1.00  0.00            
ATOM   4126 2HD2 POP    31      25.110 133.820  64.820  1.00  0.00            
ATOM   4127  C2E POP    31      25.670 135.130  63.310  1.00  0.00            
ATOM   4128 1HE2 POP    31      24.740 134.890  62.760  1.00  0.00            
ATOM   4129 2HE2 POP    31      25.370 136.050  63.880  1.00  0.00            
ATOM   4130  C2F POP    31      26.790 135.370  62.240  1.00  0.00            
ATOM   4131 1HF2 POP    31      27.770 135.680  62.650  1.00  0.00            
ATOM   4132 2HF2 POP    31      26.860 134.510  61.550  1.00  0.00            
ATOM   4133  C2G POP    31      26.380 136.480  61.140  1.00  0.00            
ATOM   4134 1HG2 POP    31      25.430 136.280  60.610  1.00  0.00            
ATOM   4135 2HG2 POP    31      26.150 137.480  61.580  1.00  0.00            
ATOM   4136  C2H POP    31      27.600 136.700  60.180  1.00  0.00            
ATOM   4137 1HH2 POP    31      27.420 137.590  59.540  1.00  0.00            
ATOM   4138 2HH2 POP    31      28.430 137.050  60.820  1.00  0.00            
ATOM   4139  C2I POP    31      27.980 135.560  59.230  1.00  0.00            
ATOM   4140 1HI2 POP    31      28.110 134.600  59.780  1.00  0.00            
ATOM   4141 2HI2 POP    31      27.150 135.270  58.550  1.00  0.00            
ATOM   4142  C2J POP    31      29.280 135.630  58.380  1.00  0.00            
ATOM   4143 1HJ2 POP    31      30.120 135.870  59.070  1.00  0.00            
ATOM   4144 2HJ2 POP    31      29.430 134.630  57.930  1.00  0.00            
ATOM   4145  C2K POP    31      29.150 136.680  57.230  1.00  0.00            
ATOM   4146 1HK2 POP    31      28.180 136.420  56.750  1.00  0.00            
ATOM   4147 2HK2 POP    31      29.070 137.690  57.680  1.00  0.00            
ATOM   4148  C2L POP    31      30.480 136.540  56.450  1.00  0.00            
ATOM   4149 1HL2 POP    31      30.560 135.470  56.160  1.00  0.00            
ATOM   4150 2HL2 POP    31      30.300 137.150  55.540  1.00  0.00            
ATOM   4151  C2M POP    31      31.530 137.210  57.200  1.00  0.00            
ATOM   4152 1HM2 POP    31      31.180   0.400  57.640  1.00  0.00            
ATOM   4153 2HM2 POP    31      31.970 136.660  58.060  1.00  0.00            
ATOM   4154  C2N POP    31      32.750 137.330  56.290  1.00  0.00            
ATOM   4155 1HN2 POP    31      33.580   0.020  56.870  1.00  0.00            
ATOM   4156 2HN2 POP    31      33.010 136.330  55.900  1.00  0.00            
ATOM   4157  C2T POP    31      32.670   0.340  55.000  1.00  0.00            
ATOM   4158 1HT2 POP    31      31.890 137.590  54.420  1.00  0.00            
ATOM   4159 2HT2 POP    31      32.290   1.380  55.110  1.00  0.00            
ATOM   4160 3HT2 POP    31      33.610   0.300  54.400  1.00  0.00            
ATOM   4161  C1T POP    32      43.030  73.550  65.940  1.00  0.00            
ATOM   4162 1HT1 POP    32      42.440  73.620  66.880  1.00  0.00            
ATOM   4163 2HT1 POP    32      44.110  73.630  66.180  1.00  0.00            
ATOM   4164 3HT1 POP    32      42.790  74.360  65.210  1.00  0.00            
ATOM   4165  C1N POP    32      42.820  72.280  65.220  1.00  0.00            
ATOM   4166 1HN1 POP    32      43.060  72.530  64.160  1.00  0.00            
ATOM   4167 2HN1 POP    32      41.750  72.020  65.320  1.00  0.00            
ATOM   4168  C1M POP    32      43.670  71.160  65.720  1.00  0.00            
ATOM   4169 1HM1 POP    32      44.740  71.460  65.680  1.00  0.00            
ATOM   4170 2HM1 POP    32      43.610  70.160  65.240  1.00  0.00            
ATOM   4171  C1L POP    32      43.300  70.870  67.100  1.00  0.00            
ATOM   4172 1HL1 POP    32      42.200  71.000  67.230  1.00  0.00            
ATOM   4173 2HL1 POP    32      43.770  71.590  67.810  1.00  0.00            
ATOM   4174  C1K POP    32      43.740  69.460  67.630  1.00  0.00            
ATOM   4175 1HK1 POP    32      43.420  68.620  66.980  1.00  0.00            
ATOM   4176 2HK1 POP    32      43.280  69.340  68.640  1.00  0.00            
ATOM   4177  C1J POP    32      45.220  69.360  68.010  1.00  0.00            
ATOM   4178 1HJ1 POP    32      45.230  68.620  68.830  1.00  0.00            
ATOM   4179 2HJ1 POP    32      45.700  70.240  68.480  1.00  0.00            
ATOM   4180  C1I POP    32      46.000  68.820  66.770  1.00  0.00            
ATOM   4181 1HI1 POP    32      45.900  69.530  65.930  1.00  0.00            
ATOM   4182 2HI1 POP    32      45.420  67.910  66.490  1.00  0.00            
ATOM   4183  C1H POP    32      47.530  68.570  66.970  1.00  0.00            
ATOM   4184 1HH1 POP    32      47.910  69.540  67.360  1.00  0.00            
ATOM   4185 2HH1 POP    32      48.160  68.200  66.140  1.00  0.00            
ATOM   4186  CZ2 POP    32      47.770  67.540  68.110  1.00  0.00            
ATOM   4187  HZ2 POP    32      47.120  66.660  68.230  1.00  0.00            
ATOM   4188  CZ1 POP    32      48.850  67.500  68.930  1.00  0.00            
ATOM   4189  HZ1 POP    32      48.950  66.660  69.630  1.00  0.00            
ATOM   4190  C1G POP    32      49.990  68.550  69.060  1.00  0.00            
ATOM   4191 1HG1 POP    32      49.670  69.560  68.750  1.00  0.00            
ATOM   4192 2HG1 POP    32      50.850  68.280  68.400  1.00  0.00            
ATOM   4193  C1F POP    32      50.550  68.570  70.530  1.00  0.00            
ATOM   4194 1HF1 POP    32      49.720  68.820  71.220  1.00  0.00            
ATOM   4195 2HF1 POP    32      51.310  69.370  70.610  1.00  0.00            
ATOM   4196  C1E POP    32      51.150  67.230  70.970  1.00  0.00            
ATOM   4197 1HE1 POP    32      51.690  66.750  70.130  1.00  0.00            
ATOM   4198 2HE1 POP    32      50.340  66.510  71.210  1.00  0.00            
ATOM   4199  C1D POP    32      52.070  67.470  72.150  1.00  0.00            
ATOM   4200 1HD1 POP    32      51.710  68.290  72.790  1.00  0.00            
ATOM   4201 2HD1 POP    32      53.070  67.860  71.850  1.00  0.00            
ATOM   4202  C1C POP    32      52.350  66.330  73.110  1.00  0.00            
ATOM   4203 1HC1 POP    32      52.730  65.440  72.570  1.00  0.00            
ATOM   4204 2HC1 POP    32      51.420  66.000  73.610  1.00  0.00            
ATOM   4205  C1B POP    32      53.570  66.680  73.990  1.00  0.00            
ATOM   4206 1HB1 POP    32      54.440  66.730  73.300  1.00  0.00            
ATOM   4207 2HB1 POP    32      53.730  65.930  74.800  1.00  0.00            
ATOM   4208  C1A POP    32      53.410  68.030  74.680  1.00  0.00            
ATOM   4209 1HA1 POP    32      53.480  68.910  74.010  1.00  0.00            
ATOM   4210 2HA1 POP    32      54.340  68.050  75.280  1.00  0.00            
ATOM   4211  C81 POP    32      52.190  68.120  75.570  1.00  0.00            
ATOM   4212  O81 POP    32      51.970  67.390  76.530  1.00  0.00            
ATOM   4213  O71 POP    32      51.410  69.140  75.140  1.00  0.00            
ATOM   4214  C7  POP    32      50.360  69.640  75.870  1.00  0.00            
ATOM   4215  C6  POP    32      50.900  70.430  77.110  1.00  0.00            
ATOM   4216  O4P POP    32      49.830  70.760  77.970  1.00  0.00            
ATOM   4217  P   POP    32      49.330  69.780  79.160  1.00  0.00            
ATOM   4218  O2P POP    32      47.860  69.970  79.440  1.00  0.00            
ATOM   4219  O3P POP    32      50.200  69.970  80.360  1.00  0.00            
ATOM   4220  O1P POP    32      49.440  68.260  78.590  1.00  0.00            
ATOM   4221  C5  POP    32      49.930  67.250  79.560  1.00  0.00            
ATOM   4222  C4  POP    32      50.500  66.090  78.710  1.00  0.00            
ATOM   4223  N   POP    32      49.390  65.110  78.280  1.00  0.00            
ATOM   4224  C1  POP    32      49.890  63.900  77.680  1.00  0.00            
ATOM   4225  H11 POP    32      50.510  64.190  76.840  1.00  0.00            
ATOM   4226  H12 POP    32      50.370  63.190  78.350  1.00  0.00            
ATOM   4227  H13 POP    32      49.070  63.310  77.300  1.00  0.00            
ATOM   4228  C2  POP    32      48.500  65.830  77.330  1.00  0.00            
ATOM   4229  H21 POP    32      47.680  65.190  77.070  1.00  0.00            
ATOM   4230  H22 POP    32      48.060  66.700  77.800  1.00  0.00            
ATOM   4231  H23 POP    32      49.120  66.160  76.510  1.00  0.00            
ATOM   4232  C3  POP    32      48.500  64.690  79.460  1.00  0.00            
ATOM   4233  H31 POP    32      47.480  64.480  79.190  1.00  0.00            
ATOM   4234  H32 POP    32      48.830  63.890  80.100  1.00  0.00            
ATOM   4235  H33 POP    32      48.310  65.490  80.160  1.00  0.00            
ATOM   4236  H41 POP    32      50.940  66.450  77.790  1.00  0.00            
ATOM   4237  H42 POP    32      51.320  65.560  79.180  1.00  0.00            
ATOM   4238  H51 POP    32      49.180  67.040  80.340  1.00  0.00            
ATOM   4239  H52 POP    32      50.760  67.530  80.250  1.00  0.00            
ATOM   4240  H61 POP    32      51.310  71.350  76.650  1.00  0.00            
ATOM   4241  H62 POP    32      51.800  70.060  77.650  1.00  0.00            
ATOM   4242  H7  POP    32      49.800  68.810  76.350  1.00  0.00            
ATOM   4243  C72 POP    32      49.410  70.450  74.950  1.00  0.00            
ATOM   4244 1H72 POP    32      48.700  70.960  75.630  1.00  0.00            
ATOM   4245 2H72 POP    32      50.120  71.130  74.420  1.00  0.00            
ATOM   4246  O72 POP    32      48.750  69.640  74.010  1.00  0.00            
ATOM   4247  C82 POP    32      47.550  69.140  74.290  1.00  0.00            
ATOM   4248  O82 POP    32      46.810  69.370  75.260  1.00  0.00            
ATOM   4249  C2A POP    32      47.300  68.010  73.400  1.00  0.00            
ATOM   4250 1HA2 POP    32      48.060  67.860  72.610  1.00  0.00            
ATOM   4251 2HA2 POP    32      47.420  67.100  74.020  1.00  0.00            
ATOM   4252  C2B POP    32      45.850  68.080  72.780  1.00  0.00            
ATOM   4253 1HB2 POP    32      45.130  67.990  73.610  1.00  0.00            
ATOM   4254 2HB2 POP    32      45.730  69.010  72.180  1.00  0.00            
ATOM   4255  C2C POP    32      45.570  66.980  71.750  1.00  0.00            
ATOM   4256 1HC2 POP    32      46.420  67.090  71.050  1.00  0.00            
ATOM   4257 2HC2 POP    32      45.600  65.930  72.120  1.00  0.00            
ATOM   4258  C2D POP    32      44.200  67.090  71.130  1.00  0.00            
ATOM   4259 1HD2 POP    32      43.440  66.850  71.900  1.00  0.00            
ATOM   4260 2HD2 POP    32      44.140  68.130  70.760  1.00  0.00            
ATOM   4261  C2E POP    32      44.040  66.030  70.010  1.00  0.00            
ATOM   4262 1HE2 POP    32      44.620  66.380  69.130  1.00  0.00            
ATOM   4263 2HE2 POP    32      44.390  65.090  70.480  1.00  0.00            
ATOM   4264  C2F POP    32      42.610  65.980  69.600  1.00  0.00            
ATOM   4265 1HF2 POP    32      42.020  65.670  70.500  1.00  0.00            
ATOM   4266 2HF2 POP    32      42.210  66.930  69.180  1.00  0.00            
ATOM   4267  C2G POP    32      42.430  64.810  68.600  1.00  0.00            
ATOM   4268 1HG2 POP    32      42.870  65.080  67.620  1.00  0.00            
ATOM   4269 2HG2 POP    32      43.110  64.070  69.070  1.00  0.00            
ATOM   4270  C2H POP    32      41.010  64.380  68.620  1.00  0.00            
ATOM   4271 1HH2 POP    32      40.970  63.920  69.630  1.00  0.00            
ATOM   4272 2HH2 POP    32      40.280  65.190  68.840  1.00  0.00            
ATOM   4273  C2I POP    32      40.470  63.380  67.600  1.00  0.00            
ATOM   4274 1HI2 POP    32      39.540  62.920  67.990  1.00  0.00            
ATOM   4275 2HI2 POP    32      40.210  63.950  66.690  1.00  0.00            
ATOM   4276  C2J POP    32      41.410  62.240  67.280  1.00  0.00            
ATOM   4277 1HJ2 POP    32      42.420  62.540  66.930  1.00  0.00            
ATOM   4278 2HJ2 POP    32      41.480  61.620  68.200  1.00  0.00            
ATOM   4279  C2K POP    32      40.820  61.450  66.100  1.00  0.00            
ATOM   4280 1HK2 POP    32      39.780  61.150  66.370  1.00  0.00            
ATOM   4281 2HK2 POP    32      40.820  62.170  65.250  1.00  0.00            
ATOM   4282  C2L POP    32      41.630  60.260  65.690  1.00  0.00            
ATOM   4283 1HL2 POP    32      42.700  60.510  65.540  1.00  0.00            
ATOM   4284 2HL2 POP    32      41.590  59.480  66.470  1.00  0.00            
ATOM   4285  C2M POP    32      41.130  59.620  64.400  1.00  0.00            
ATOM   4286 1HM2 POP    32      40.980  60.260  63.500  1.00  0.00            
ATOM   4287 2HM2 POP    32      41.850  58.850  64.050  1.00  0.00            
ATOM   4288  C2N POP    32      39.790  58.920  64.590  1.00  0.00            
ATOM   4289 1HN2 POP    32      39.810  58.350  65.540  1.00  0.00            
ATOM   4290 2HN2 POP    32      39.020  59.700  64.730  1.00  0.00            
ATOM   4291  C2T POP    32      39.430  57.830  63.580  1.00  0.00            
ATOM   4292 1HT2 POP    32      39.270  58.300  62.590  1.00  0.00            
ATOM   4293 2HT2 POP    32      40.390  57.270  63.560  1.00  0.00            
ATOM   4294 3HT2 POP    32      38.530  57.270  63.930  1.00  0.00            
ATOM   4295  C1T POP    33     122.600   7.910  53.450  1.00  0.00            
ATOM   4296 1HT1 POP    33     123.240   7.860  52.540  1.00  0.00            
ATOM   4297 2HT1 POP    33     122.440   9.010  53.560  1.00  0.00            
ATOM   4298 3HT1 POP    33     123.120   7.390  54.280  1.00  0.00            
ATOM   4299  C1N POP    33     121.220   7.210  53.320  1.00  0.00            
ATOM   4300 1HN1 POP    33     120.830   7.540  52.340  1.00  0.00            
ATOM   4301 2HN1 POP    33     120.450   7.490  54.070  1.00  0.00            
ATOM   4302  C1M POP    33     121.420   5.700  53.400  1.00  0.00            
ATOM   4303 1HM1 POP    33     121.550   5.330  54.440  1.00  0.00            
ATOM   4304 2HM1 POP    33     122.360   5.440  52.870  1.00  0.00            
ATOM   4305  C1L POP    33     120.280   4.900  52.790  1.00  0.00            
ATOM   4306 1HL1 POP    33     119.340   5.240  53.270  1.00  0.00            
ATOM   4307 2HL1 POP    33     120.370   3.870  53.210  1.00  0.00            
ATOM   4308  C1K POP    33     120.220   4.910  51.270  1.00  0.00            
ATOM   4309 1HK1 POP    33     121.180   4.460  50.950  1.00  0.00            
ATOM   4310 2HK1 POP    33     120.150   5.950  50.880  1.00  0.00            
ATOM   4311  C1J POP    33     118.980   4.140  50.690  1.00  0.00            
ATOM   4312 1HJ1 POP    33     118.870   4.490  49.650  1.00  0.00            
ATOM   4313 2HJ1 POP    33     118.050   4.460  51.220  1.00  0.00            
ATOM   4314  C1I POP    33     119.110   2.590  50.620  1.00  0.00            
ATOM   4315 1HI1 POP    33     118.770   2.190  51.600  1.00  0.00            
ATOM   4316 2HI1 POP    33     120.180   2.370  50.460  1.00  0.00            
ATOM   4317  C1H POP    33     118.180   1.890  49.600  1.00  0.00            
ATOM   4318 1HH1 POP    33     117.210   2.390  49.790  1.00  0.00            
ATOM   4319 2HH1 POP    33     118.080   0.850  49.970  1.00  0.00            
ATOM   4320  CZ2 POP    33     118.780   2.040  48.250  1.00  0.00            
ATOM   4321  HZ2 POP    33     119.750   1.530  48.160  1.00  0.00            
ATOM   4322  CZ1 POP    33     118.270   2.850  47.300  1.00  0.00            
ATOM   4323  HZ1 POP    33     118.880   3.170  46.440  1.00  0.00            
ATOM   4324  C1G POP    33     116.940   3.530  47.380  1.00  0.00            
ATOM   4325 1HG1 POP    33     117.200   4.560  47.710  1.00  0.00            
ATOM   4326 2HG1 POP    33     116.150   3.070  48.020  1.00  0.00            
ATOM   4327  C1F POP    33     116.340   3.740  45.970  1.00  0.00            
ATOM   4328 1HF1 POP    33     116.850   4.630  45.540  1.00  0.00            
ATOM   4329 2HF1 POP    33     115.250   3.810  46.130  1.00  0.00            
ATOM   4330  C1E POP    33     116.590   2.630  44.920  1.00  0.00            
ATOM   4331 1HE1 POP    33     116.560   1.660  45.450  1.00  0.00            
ATOM   4332 2HE1 POP    33     117.590   2.900  44.510  1.00  0.00            
ATOM   4333  C1D POP    33     115.470   2.510  43.880  1.00  0.00            
ATOM   4334 1HD1 POP    33     115.940   1.920  43.060  1.00  0.00            
ATOM   4335 2HD1 POP    33     115.150   3.540  43.590  1.00  0.00            
ATOM   4336  C1C POP    33     114.270   1.730  44.420  1.00  0.00            
ATOM   4337 1HC1 POP    33     114.050   1.970  45.480  1.00  0.00            
ATOM   4338 2HC1 POP    33     114.490   0.640  44.380  1.00  0.00            
ATOM   4339  C1B POP    33     113.080   2.070  43.620  1.00  0.00            
ATOM   4340 1HB1 POP    33     113.320   1.800  42.570  1.00  0.00            
ATOM   4341 2HB1 POP    33     113.020   3.180  43.540  1.00  0.00            
ATOM   4342  C1A POP    33     111.760   1.390  44.090  1.00  0.00            
ATOM   4343 1HA1 POP    33     111.690   1.440  45.200  1.00  0.00            
ATOM   4344 2HA1 POP    33     111.810   0.310  43.850  1.00  0.00            
ATOM   4345  C81 POP    33     110.580   1.970  43.480  1.00  0.00            
ATOM   4346  O81 POP    33     110.730   2.960  42.750  1.00  0.00            
ATOM   4347  O71 POP    33     109.440   1.390  43.810  1.00  0.00            
ATOM   4348  C7  POP    33     108.260   1.960  43.160  1.00  0.00            
ATOM   4349  C6  POP    33     107.180   0.730  43.210  1.00  0.00            
ATOM   4350  O4P POP    33     105.950   0.930  42.510  1.00  0.00            
ATOM   4351  P   POP    33     105.650   0.530  41.000  1.00  0.00            
ATOM   4352  O2P POP    33     105.470   1.790  40.250  1.00  0.00            
ATOM   4353  O3P POP    33     104.580 137.340  40.880  1.00  0.00            
ATOM   4354  O1P POP    33     106.970 137.640  40.570  1.00  0.00            
ATOM   4355  C5  POP    33     107.160 136.230  40.710  1.00  0.00            
ATOM   4356  C4  POP    33     107.660 135.540  39.410  1.00  0.00            
ATOM   4357  N   POP    33     106.680 135.270  38.310  1.00  0.00            
ATOM   4358  C1  POP    33     105.620 134.360  38.900  1.00  0.00            
ATOM   4359  H11 POP    33     106.050 133.760  39.690  1.00  0.00            
ATOM   4360  H12 POP    33     104.780 134.810  39.410  1.00  0.00            
ATOM   4361  H13 POP    33     105.160 133.760  38.130  1.00  0.00            
ATOM   4362  C2  POP    33     107.380 134.480  37.230  1.00  0.00            
ATOM   4363  H21 POP    33     106.760 134.310  36.370  1.00  0.00            
ATOM   4364  H22 POP    33     108.240 135.060  36.940  1.00  0.00            
ATOM   4365  H23 POP    33     107.620 133.520  37.660  1.00  0.00            
ATOM   4366  C3  POP    33     106.100 136.480  37.720  1.00  0.00            
ATOM   4367  H31 POP    33     106.850 137.040  37.200  1.00  0.00            
ATOM   4368  H32 POP    33     105.330 136.240  37.000  1.00  0.00            
ATOM   4369  H33 POP    33     105.530 137.090  38.400  1.00  0.00            
ATOM   4370  H41 POP    33     108.540 136.000  38.980  1.00  0.00            
ATOM   4371  H42 POP    33     107.990 134.590  39.800  1.00  0.00            
ATOM   4372  H51 POP    33     106.240 135.720  41.070  1.00  0.00            
ATOM   4373  H52 POP    33     107.940 136.070  41.480  1.00  0.00            
ATOM   4374  H61 POP    33     107.040   0.630  44.300  1.00  0.00            
ATOM   4375  H62 POP    33     107.810 137.650  42.890  1.00  0.00            
ATOM   4376  H7  POP    33     108.400   2.310  42.120  1.00  0.00            
ATOM   4377  C72 POP    33     107.720   3.210  43.880  1.00  0.00            
ATOM   4378 1H72 POP    33     108.460   4.040  43.850  1.00  0.00            
ATOM   4379 2H72 POP    33     106.770   3.550  43.430  1.00  0.00            
ATOM   4380  O72 POP    33     107.380   2.850  45.260  1.00  0.00            
ATOM   4381  C82 POP    33     108.380   2.980  46.140  1.00  0.00            
ATOM   4382  O82 POP    33     109.440   3.580  46.050  1.00  0.00            
ATOM   4383  C2A POP    33     108.040   2.030  47.370  1.00  0.00            
ATOM   4384 1HA2 POP    33     107.030   2.260  47.760  1.00  0.00            
ATOM   4385 2HA2 POP    33     108.010   0.980  47.000  1.00  0.00            
ATOM   4386  C2B POP    33     109.070   2.160  48.520  1.00  0.00            
ATOM   4387 1HB2 POP    33     109.930   1.470  48.400  1.00  0.00            
ATOM   4388 2HB2 POP    33     109.470   3.200  48.510  1.00  0.00            
ATOM   4389  C2C POP    33     108.430   1.930  49.890  1.00  0.00            
ATOM   4390 1HC2 POP    33     107.710   2.740  50.110  1.00  0.00            
ATOM   4391 2HC2 POP    33     107.990   0.910  49.920  1.00  0.00            
ATOM   4392  C2D POP    33     109.490   2.030  51.020  1.00  0.00            
ATOM   4393 1HD2 POP    33     110.140   1.150  50.850  1.00  0.00            
ATOM   4394 2HD2 POP    33     110.100   2.920  50.760  1.00  0.00            
ATOM   4395  C2E POP    33     108.820   1.970  52.360  1.00  0.00            
ATOM   4396 1HE2 POP    33     107.880   2.550  52.370  1.00  0.00            
ATOM   4397 2HE2 POP    33     108.470   0.910  52.330  1.00  0.00            
ATOM   4398  C2F POP    33     109.760   2.170  53.550  1.00  0.00            
ATOM   4399 1HF2 POP    33     110.790   1.850  53.280  1.00  0.00            
ATOM   4400 2HF2 POP    33     110.010   3.250  53.590  1.00  0.00            
ATOM   4401  C2G POP    33     109.260   1.650  54.940  1.00  0.00            
ATOM   4402 1HG2 POP    33     109.740   2.300  55.700  1.00  0.00            
ATOM   4403 2HG2 POP    33     108.180   1.790  55.130  1.00  0.00            
ATOM   4404  C2H POP    33     109.590   0.150  55.170  1.00  0.00            
ATOM   4405 1HH2 POP    33     108.940 137.290  54.520  1.00  0.00            
ATOM   4406 2HH2 POP    33     110.660 137.640  55.070  1.00  0.00            
ATOM   4407  C2I POP    33     109.180 137.550  56.570  1.00  0.00            
ATOM   4408 1HI2 POP    33     109.240   0.650  57.260  1.00  0.00            
ATOM   4409 2HI2 POP    33     108.100 137.300  56.670  1.00  0.00            
ATOM   4410  C2J POP    33     110.080 136.540  57.290  1.00  0.00            
ATOM   4411 1HJ2 POP    33     111.140 136.830  57.160  1.00  0.00            
ATOM   4412 2HJ2 POP    33     109.680 136.490  58.330  1.00  0.00            
ATOM   4413  C2K POP    33     109.870 135.040  56.780  1.00  0.00            
ATOM   4414 1HK2 POP    33     108.770 134.910  56.760  1.00  0.00            
ATOM   4415 2HK2 POP    33     110.230 134.920  55.740  1.00  0.00            
ATOM   4416  C2L POP    33     110.490 134.000  57.760  1.00  0.00            
ATOM   4417 1HL2 POP    33     111.550 134.320  57.810  1.00  0.00            
ATOM   4418 2HL2 POP    33     110.100 134.010  58.800  1.00  0.00            
ATOM   4419  C2M POP    33     110.520 132.560  57.190  1.00  0.00            
ATOM   4420 1HM2 POP    33     109.700 132.040  57.730  1.00  0.00            
ATOM   4421 2HM2 POP    33     110.370 132.590  56.090  1.00  0.00            
ATOM   4422  C2N POP    33     111.770 131.760  57.390  1.00  0.00            
ATOM   4423 1HN2 POP    33     111.600 130.710  57.070  1.00  0.00            
ATOM   4424 2HN2 POP    33     112.540 132.080  56.650  1.00  0.00            
ATOM   4425  C2T POP    33     112.350 131.810  58.810  1.00  0.00            
ATOM   4426 1HT2 POP    33     111.610 131.350  59.500  1.00  0.00            
ATOM   4427 2HT2 POP    33     113.220 131.130  58.850  1.00  0.00            
ATOM   4428 3HT2 POP    33     112.620 132.820  59.180  1.00  0.00            
ATOM   4429  C1T POP    34      59.950  62.440  60.010  1.00  0.00            
ATOM   4430 1HT1 POP    34      59.670  63.110  59.170  1.00  0.00            
ATOM   4431 2HT1 POP    34      60.830  61.900  59.620  1.00  0.00            
ATOM   4432 3HT1 POP    34      59.020  61.860  60.210  1.00  0.00            
ATOM   4433  C1N POP    34      60.280  63.290  61.290  1.00  0.00            
ATOM   4434 1HN1 POP    34      61.130  63.930  60.980  1.00  0.00            
ATOM   4435 2HN1 POP    34      60.560  62.600  62.110  1.00  0.00            
ATOM   4436  C1M POP    34      59.110  64.170  61.660  1.00  0.00            
ATOM   4437 1HM1 POP    34      58.260  63.610  62.100  1.00  0.00            
ATOM   4438 2HM1 POP    34      58.720  64.690  60.760  1.00  0.00            
ATOM   4439  C1L POP    34      59.420  65.330  62.670  1.00  0.00            
ATOM   4440 1HL1 POP    34      58.490  65.910  62.530  1.00  0.00            
ATOM   4441 2HL1 POP    34      60.270  65.900  62.240  1.00  0.00            
ATOM   4442  C1K POP    34      59.610  64.920  64.110  1.00  0.00            
ATOM   4443 1HK1 POP    34      60.550  64.350  64.240  1.00  0.00            
ATOM   4444 2HK1 POP    34      58.750  64.290  64.400  1.00  0.00            
ATOM   4445  C1J POP    34      59.510  66.140  65.090  1.00  0.00            
ATOM   4446 1HJ1 POP    34      58.470  66.520  65.060  1.00  0.00            
ATOM   4447 2HJ1 POP    34      60.170  66.970  64.750  1.00  0.00            
ATOM   4448  C1I POP    34      59.910  65.800  66.550  1.00  0.00            
ATOM   4449 1HI1 POP    34      60.880  65.280  66.620  1.00  0.00            
ATOM   4450 2HI1 POP    34      59.130  65.060  66.830  1.00  0.00            
ATOM   4451  C1H POP    34      59.880  66.980  67.530  1.00  0.00            
ATOM   4452 1HH1 POP    34      58.920  67.530  67.630  1.00  0.00            
ATOM   4453 2HH1 POP    34      60.610  67.730  67.150  1.00  0.00            
ATOM   4454  CZ2 POP    34      60.400  66.470  68.870  1.00  0.00            
ATOM   4455  HZ2 POP    34      60.760  65.440  68.760  1.00  0.00            
ATOM   4456  CZ1 POP    34      60.180  67.100  70.040  1.00  0.00            
ATOM   4457  HZ1 POP    34      60.620  66.670  70.950  1.00  0.00            
ATOM   4458  C1G POP    34      59.660  68.500  70.190  1.00  0.00            
ATOM   4459 1HG1 POP    34      59.330  68.620  71.240  1.00  0.00            
ATOM   4460 2HG1 POP    34      58.680  68.540  69.670  1.00  0.00            
ATOM   4461  C1F POP    34      60.610  69.600  69.770  1.00  0.00            
ATOM   4462 1HF1 POP    34      60.970  69.340  68.750  1.00  0.00            
ATOM   4463 2HF1 POP    34      61.500  69.500  70.430  1.00  0.00            
ATOM   4464  C1E POP    34      60.010  71.000  69.900  1.00  0.00            
ATOM   4465 1HE1 POP    34      59.150  71.040  70.610  1.00  0.00            
ATOM   4466 2HE1 POP    34      59.620  71.290  68.910  1.00  0.00            
ATOM   4467  C1D POP    34      61.080  72.030  70.410  1.00  0.00            
ATOM   4468 1HD1 POP    34      61.920  72.140  69.680  1.00  0.00            
ATOM   4469 2HD1 POP    34      61.620  71.650  71.300  1.00  0.00            
ATOM   4470  C1C POP    34      60.470  73.450  70.750  1.00  0.00            
ATOM   4471 1HC1 POP    34      61.290  74.170  70.950  1.00  0.00            
ATOM   4472 2HC1 POP    34      59.890  73.330  71.680  1.00  0.00            
ATOM   4473  C1B POP    34      59.520  74.050  69.760  1.00  0.00            
ATOM   4474 1HB1 POP    34      58.610  73.450  69.540  1.00  0.00            
ATOM   4475 2HB1 POP    34      59.940  74.280  68.760  1.00  0.00            
ATOM   4476  C1A POP    34      59.040  75.510  70.140  1.00  0.00            
ATOM   4477 1HA1 POP    34      59.890  76.210  70.280  1.00  0.00            
ATOM   4478 2HA1 POP    34      58.490  75.950  69.280  1.00  0.00            
ATOM   4479  C81 POP    34      58.040  75.460  71.350  1.00  0.00            
ATOM   4480  O81 POP    34      57.700  74.420  71.940  1.00  0.00            
ATOM   4481  O71 POP    34      57.500  76.640  71.590  1.00  0.00            
ATOM   4482  C7  POP    34      56.620  76.700  72.740  1.00  0.00            
ATOM   4483  C6  POP    34      57.530  76.850  74.010  1.00  0.00            
ATOM   4484  O4P POP    34      58.210  78.070  74.040  1.00  0.00            
ATOM   4485  P   POP    34      58.730  78.710  75.390  1.00  0.00            
ATOM   4486  O2P POP    34      59.380  80.030  75.060  1.00  0.00            
ATOM   4487  O3P POP    34      59.540  77.720  76.100  1.00  0.00            
ATOM   4488  O1P POP    34      57.360  79.020  76.080  1.00  0.00            
ATOM   4489  C5  POP    34      56.470  79.940  75.470  1.00  0.00            
ATOM   4490  C4  POP    34      56.710  81.380  76.030  1.00  0.00            
ATOM   4491  N   POP    34      56.330  81.700  77.470  1.00  0.00            
ATOM   4492  C1  POP    34      55.000  81.240  77.900  1.00  0.00            
ATOM   4493  H11 POP    34      54.920  81.400  78.960  1.00  0.00            
ATOM   4494  H12 POP    34      54.150  81.770  77.500  1.00  0.00            
ATOM   4495  H13 POP    34      54.830  80.180  77.810  1.00  0.00            
ATOM   4496  C2  POP    34      56.400  83.180  77.620  1.00  0.00            
ATOM   4497  H21 POP    34      57.130  83.610  76.950  1.00  0.00            
ATOM   4498  H22 POP    34      55.460  83.570  77.260  1.00  0.00            
ATOM   4499  H23 POP    34      56.640  83.620  78.570  1.00  0.00            
ATOM   4500  C3  POP    34      57.470  81.180  78.350  1.00  0.00            
ATOM   4501  H31 POP    34      58.390  81.690  78.120  1.00  0.00            
ATOM   4502  H32 POP    34      57.260  81.430  79.380  1.00  0.00            
ATOM   4503  H33 POP    34      57.640  80.110  78.340  1.00  0.00            
ATOM   4504  H41 POP    34      57.720  81.670  75.790  1.00  0.00            
ATOM   4505  H42 POP    34      56.170  81.960  75.300  1.00  0.00            
ATOM   4506  H51 POP    34      55.420  79.670  75.700  1.00  0.00            
ATOM   4507  H52 POP    34      56.640  80.070  74.380  1.00  0.00            
ATOM   4508  H61 POP    34      58.160  75.960  74.240  1.00  0.00            
ATOM   4509  H62 POP    34      56.770  76.720  74.820  1.00  0.00            
ATOM   4510  H7  POP    34      55.960  75.810  72.810  1.00  0.00            
ATOM   4511  C72 POP    34      55.590  77.860  72.520  1.00  0.00            
ATOM   4512 1H72 POP    34      55.070  78.050  73.480  1.00  0.00            
ATOM   4513 2H72 POP    34      56.240  78.740  72.350  1.00  0.00            
ATOM   4514  O72 POP    34      54.770  77.530  71.360  1.00  0.00            
ATOM   4515  C82 POP    34      53.440  77.650  71.530  1.00  0.00            
ATOM   4516  O82 POP    34      52.910  78.060  72.540  1.00  0.00            
ATOM   4517  C2A POP    34      52.710  77.480  70.170  1.00  0.00            
ATOM   4518 1HA2 POP    34      52.550  78.430  69.640  1.00  0.00            
ATOM   4519 2HA2 POP    34      53.540  76.980  69.630  1.00  0.00            
ATOM   4520  C2B POP    34      51.510  76.520  70.120  1.00  0.00            
ATOM   4521 1HB2 POP    34      51.670  75.440  70.340  1.00  0.00            
ATOM   4522 2HB2 POP    34      50.770  76.950  70.830  1.00  0.00            
ATOM   4523  C2C POP    34      50.810  76.630  68.780  1.00  0.00            
ATOM   4524 1HC2 POP    34      49.800  76.170  68.810  1.00  0.00            
ATOM   4525 2HC2 POP    34      50.740  77.710  68.570  1.00  0.00            
ATOM   4526  C2D POP    34      51.590  75.860  67.760  1.00  0.00            
ATOM   4527 1HD2 POP    34      52.590  76.340  67.740  1.00  0.00            
ATOM   4528 2HD2 POP    34      51.850  74.820  68.060  1.00  0.00            
ATOM   4529  C2E POP    34      50.980  75.930  66.410  1.00  0.00            
ATOM   4530 1HE2 POP    34      51.650  75.400  65.690  1.00  0.00            
ATOM   4531 2HE2 POP    34      50.120  75.220  66.350  1.00  0.00            
ATOM   4532  C2F POP    34      50.590  77.400  65.880  1.00  0.00            
ATOM   4533 1HF2 POP    34      49.760  77.770  66.520  1.00  0.00            
ATOM   4534 2HF2 POP    34      51.420  78.070  66.170  1.00  0.00            
ATOM   4535  C2G POP    34      50.220  77.290  64.450  1.00  0.00            
ATOM   4536 1HG2 POP    34      51.160  77.000  63.950  1.00  0.00            
ATOM   4537 2HG2 POP    34      49.620  76.380  64.240  1.00  0.00            
ATOM   4538  C2H POP    34      49.610  78.620  63.750  1.00  0.00            
ATOM   4539 1HH2 POP    34      48.860  79.120  64.410  1.00  0.00            
ATOM   4540 2HH2 POP    34      50.430  79.370  63.660  1.00  0.00            
ATOM   4541  C2I POP    34      48.940  78.280  62.390  1.00  0.00            
ATOM   4542 1HI2 POP    34      49.760  78.160  61.660  1.00  0.00            
ATOM   4543 2HI2 POP    34      48.390  77.310  62.450  1.00  0.00            
ATOM   4544  C2J POP    34      47.970  79.400  61.770  1.00  0.00            
ATOM   4545 1HJ2 POP    34      46.940  79.220  62.130  1.00  0.00            
ATOM   4546 2HJ2 POP    34      48.330  80.350  62.220  1.00  0.00            
ATOM   4547  C2K POP    34      47.980  79.570  60.220  1.00  0.00            
ATOM   4548 1HK2 POP    34      49.050  79.650  59.940  1.00  0.00            
ATOM   4549 2HK2 POP    34      47.610  78.680  59.680  1.00  0.00            
ATOM   4550  C2L POP    34      47.080  80.760  59.830  1.00  0.00            
ATOM   4551 1HL2 POP    34      47.610  81.600  60.330  1.00  0.00            
ATOM   4552 2HL2 POP    34      47.120  80.970  58.740  1.00  0.00            
ATOM   4553  C2M POP    34      45.590  80.580  60.230  1.00  0.00            
ATOM   4554 1HM2 POP    34      45.380  79.490  60.180  1.00  0.00            
ATOM   4555 2HM2 POP    34      45.620  80.900  61.290  1.00  0.00            
ATOM   4556  C2N POP    34      44.550  81.460  59.560  1.00  0.00            
ATOM   4557 1HN2 POP    34      44.350  81.240  58.490  1.00  0.00            
ATOM   4558 2HN2 POP    34      43.540  81.340  59.990  1.00  0.00            
ATOM   4559  C2T POP    34      44.880  82.990  59.670  1.00  0.00            
ATOM   4560 1HT2 POP    34      45.890  83.220  59.270  1.00  0.00            
ATOM   4561 2HT2 POP    34      44.180  83.570  59.040  1.00  0.00            
ATOM   4562 3HT2 POP    34      44.680  83.320  60.710  1.00  0.00            
ATOM   4563  C1T POP    35       1.480  18.130  55.450  1.00  0.00            
ATOM   4564 1HT1 POP    35       2.570  18.300  55.570  1.00  0.00            
ATOM   4565 2HT1 POP    35       0.970  17.620  56.300  1.00  0.00            
ATOM   4566 3HT1 POP    35       1.330  17.570  54.500  1.00  0.00            
ATOM   4567  C1N POP    35       1.030  19.590  55.270  1.00  0.00            
ATOM   4568 1HN1 POP    35       1.460  20.060  54.360  1.00  0.00            
ATOM   4569 2HN1 POP    35       1.280  20.170  56.180  1.00  0.00            
ATOM   4570  C1M POP    35     141.560  19.680  54.990  1.00  0.00            
ATOM   4571 1HM1 POP    35     141.130  20.700  54.900  1.00  0.00            
ATOM   4572 2HM1 POP    35     141.090  19.310  55.930  1.00  0.00            
ATOM   4573  C1L POP    35     141.070  18.900  53.790  1.00  0.00            
ATOM   4574 1HL1 POP    35     139.960  18.870  53.730  1.00  0.00            
ATOM   4575 2HL1 POP    35     141.380  17.840  53.840  1.00  0.00            
ATOM   4576  C1K POP    35     141.610  19.420  52.390  1.00  0.00            
ATOM   4577 1HK1 POP    35       0.620  19.110  52.270  1.00  0.00            
ATOM   4578 2HK1 POP    35     141.470  20.530  52.390  1.00  0.00            
ATOM   4579  C1J POP    35     140.730  18.870  51.210  1.00  0.00            
ATOM   4580 1HJ1 POP    35     141.160  19.070  50.210  1.00  0.00            
ATOM   4581 2HJ1 POP    35     139.710  19.310  51.200  1.00  0.00            
ATOM   4582  C1I POP    35     140.550  17.350  51.360  1.00  0.00            
ATOM   4583 1HI1 POP    35     139.930  17.170  52.270  1.00  0.00            
ATOM   4584 2HI1 POP    35     141.510  16.870  51.630  1.00  0.00            
ATOM   4585  C1H POP    35     139.950  16.660  50.140  1.00  0.00            
ATOM   4586 1HH1 POP    35     139.150  17.310  49.720  1.00  0.00            
ATOM   4587 2HH1 POP    35     139.530  15.710  50.520  1.00  0.00            
ATOM   4588  CZ2 POP    35     140.880  16.190  49.080  1.00  0.00            
ATOM   4589  HZ2 POP    35     141.890  16.610  49.080  1.00  0.00            
ATOM   4590  CZ1 POP    35     140.620  15.410  48.050  1.00  0.00            
ATOM   4591  HZ1 POP    35     141.440  15.280  47.330  1.00  0.00            
ATOM   4592  C1G POP    35     139.360  14.650  47.710  1.00  0.00            
ATOM   4593 1HG1 POP    35     138.750  15.350  47.100  1.00  0.00            
ATOM   4594 2HG1 POP    35     138.680  14.480  48.570  1.00  0.00            
ATOM   4595  C1F POP    35     139.580  13.370  46.970  1.00  0.00            
ATOM   4596 1HF1 POP    35     138.660  12.760  46.900  1.00  0.00            
ATOM   4597 2HF1 POP    35     140.320  12.810  47.580  1.00  0.00            
ATOM   4598  C1E POP    35     140.050  13.490  45.500  1.00  0.00            
ATOM   4599 1HE1 POP    35     141.050  13.950  45.320  1.00  0.00            
ATOM   4600 2HE1 POP    35     139.340  14.200  45.010  1.00  0.00            
ATOM   4601  C1D POP    35     140.030  12.180  44.780  1.00  0.00            
ATOM   4602 1HD1 POP    35     138.960  11.860  44.860  1.00  0.00            
ATOM   4603 2HD1 POP    35     140.710  11.520  45.360  1.00  0.00            
ATOM   4604  C1C POP    35     140.480  12.230  43.340  1.00  0.00            
ATOM   4605 1HC1 POP    35     141.530  12.590  43.230  1.00  0.00            
ATOM   4606 2HC1 POP    35     139.760  12.950  42.910  1.00  0.00            
ATOM   4607  C1B POP    35     140.210  10.890  42.610  1.00  0.00            
ATOM   4608 1HB1 POP    35     139.220  10.570  42.990  1.00  0.00            
ATOM   4609 2HB1 POP    35     141.000  10.220  43.010  1.00  0.00            
ATOM   4610  C1A POP    35     140.390  11.090  41.050  1.00  0.00            
ATOM   4611 1HA1 POP    35     141.390  11.550  40.920  1.00  0.00            
ATOM   4612 2HA1 POP    35     139.600  11.710  40.580  1.00  0.00            
ATOM   4613  C81 POP    35     140.360   9.760  40.250  1.00  0.00            
ATOM   4614  O81 POP    35     139.440   8.980  40.190  1.00  0.00            
ATOM   4615  O71 POP    35     141.540   9.740  39.660  1.00  0.00            
ATOM   4616  C7  POP    35     141.770   8.590  38.790  1.00  0.00            
ATOM   4617  C6  POP    35     140.860   8.580  37.500  1.00  0.00            
ATOM   4618  O4P POP    35     140.520   9.950  37.080  1.00  0.00            
ATOM   4619  P   POP    35     139.680  10.010  35.680  1.00  0.00            
ATOM   4620  O2P POP    35     139.350  11.440  35.470  1.00  0.00            
ATOM   4621  O3P POP    35     138.520   9.080  35.600  1.00  0.00            
ATOM   4622  O1P POP    35     140.820   9.570  34.630  1.00  0.00            
ATOM   4623  C5  POP    35     140.630   9.870  33.280  1.00  0.00            
ATOM   4624  C4  POP    35     140.840  11.390  33.100  1.00  0.00            
ATOM   4625  N   POP    35       0.190  11.850  33.170  1.00  0.00            
ATOM   4626  C1  POP    35       0.270  13.340  33.080  1.00  0.00            
ATOM   4627  H11 POP    35       1.290  13.680  33.180  1.00  0.00            
ATOM   4628  H12 POP    35     141.810  13.690  32.200  1.00  0.00            
ATOM   4629  H13 POP    35     141.720  13.770  33.870  1.00  0.00            
ATOM   4630  C2  POP    35       1.040  11.310  32.030  1.00  0.00            
ATOM   4631  H21 POP    35       2.100  11.340  32.210  1.00  0.00            
ATOM   4632  H22 POP    35       0.790  10.280  31.830  1.00  0.00            
ATOM   4633  H23 POP    35       0.950  11.890  31.120  1.00  0.00            
ATOM   4634  C3  POP    35       0.900  11.490  34.440  1.00  0.00            
ATOM   4635  H31 POP    35       0.400  11.900  35.300  1.00  0.00            
ATOM   4636  H32 POP    35       0.800  10.420  34.570  1.00  0.00            
ATOM   4637  H33 POP    35       1.940  11.780  34.460  1.00  0.00            
ATOM   4638  H41 POP    35     140.370  11.720  32.180  1.00  0.00            
ATOM   4639  H42 POP    35     140.210  11.820  33.860  1.00  0.00            
ATOM   4640  H51 POP    35     139.550   9.760  33.010  1.00  0.00            
ATOM   4641  H52 POP    35     141.210   9.220  32.590  1.00  0.00            
ATOM   4642  H61 POP    35     139.950   7.990  37.730  1.00  0.00            
ATOM   4643  H62 POP    35     141.330   7.980  36.690  1.00  0.00            
ATOM   4644  H7  POP    35     141.770   7.650  39.380  1.00  0.00            
ATOM   4645  C72 POP    35       1.180   8.730  38.210  1.00  0.00            
ATOM   4646 1H72 POP    35       1.230   7.810  37.590  1.00  0.00            
ATOM   4647 2H72 POP    35       1.260   9.630  37.560  1.00  0.00            
ATOM   4648  O72 POP    35       2.140   8.670  39.250  1.00  0.00            
ATOM   4649  C82 POP    35       2.610   9.790  39.690  1.00  0.00            
ATOM   4650  O82 POP    35       2.130  10.890  39.420  1.00  0.00            
ATOM   4651  C2A POP    35       3.660   9.530  40.750  1.00  0.00            
ATOM   4652 1HA2 POP    35       4.070   8.560  40.400  1.00  0.00            
ATOM   4653 2HA2 POP    35       4.410  10.350  40.800  1.00  0.00            
ATOM   4654  C2B POP    35       2.990   9.190  42.140  1.00  0.00            
ATOM   4655 1HB2 POP    35       2.010   8.700  41.940  1.00  0.00            
ATOM   4656 2HB2 POP    35       3.670   8.510  42.700  1.00  0.00            
ATOM   4657  C2C POP    35       2.690  10.440  42.910  1.00  0.00            
ATOM   4658 1HC2 POP    35       3.680  10.950  42.880  1.00  0.00            
ATOM   4659 2HC2 POP    35       1.970  11.070  42.360  1.00  0.00            
ATOM   4660  C2D POP    35       2.210  10.110  44.300  1.00  0.00            
ATOM   4661 1HD2 POP    35       1.310   9.470  44.190  1.00  0.00            
ATOM   4662 2HD2 POP    35       3.050   9.470  44.670  1.00  0.00            
ATOM   4663  C2E POP    35       1.990  11.290  45.180  1.00  0.00            
ATOM   4664 1HE2 POP    35       3.000  11.760  45.210  1.00  0.00            
ATOM   4665 2HE2 POP    35       1.220  11.960  44.740  1.00  0.00            
ATOM   4666  C2F POP    35       1.410  10.750  46.530  1.00  0.00            
ATOM   4667 1HF2 POP    35       0.310  10.650  46.400  1.00  0.00            
ATOM   4668 2HF2 POP    35       1.940   9.800  46.750  1.00  0.00            
ATOM   4669  C2G POP    35       1.530  11.740  47.700  1.00  0.00            
ATOM   4670 1HG2 POP    35       2.590  11.680  48.010  1.00  0.00            
ATOM   4671 2HG2 POP    35       1.320  12.740  47.260  1.00  0.00            
ATOM   4672  C2H POP    35       0.540  11.410  48.790  1.00  0.00            
ATOM   4673 1HH2 POP    35     141.600  11.400  48.290  1.00  0.00            
ATOM   4674 2HH2 POP    35       0.720  10.390  49.210  1.00  0.00            
ATOM   4675  C2I POP    35       0.400  12.450  49.920  1.00  0.00            
ATOM   4676 1HI2 POP    35       0.280  13.460  49.470  1.00  0.00            
ATOM   4677 2HI2 POP    35     141.510  12.230  50.480  1.00  0.00            
ATOM   4678  C2J POP    35       1.600  12.460  50.900  1.00  0.00            
ATOM   4679 1HJ2 POP    35       1.720  11.520  51.480  1.00  0.00            
ATOM   4680 2HJ2 POP    35       2.560  12.700  50.390  1.00  0.00            
ATOM   4681  C2K POP    35       1.400  13.470  52.030  1.00  0.00            
ATOM   4682 1HK2 POP    35       1.190  14.430  51.500  1.00  0.00            
ATOM   4683 2HK2 POP    35       0.470  13.280  52.610  1.00  0.00            
ATOM   4684  C2L POP    35       2.600  13.530  52.960  1.00  0.00            
ATOM   4685 1HL2 POP    35       2.670  12.470  53.290  1.00  0.00            
ATOM   4686 2HL2 POP    35       3.520  13.870  52.450  1.00  0.00            
ATOM   4687  C2M POP    35       2.350  14.410  54.200  1.00  0.00            
ATOM   4688 1HM2 POP    35       2.410  15.460  53.840  1.00  0.00            
ATOM   4689 2HM2 POP    35       1.290  14.310  54.510  1.00  0.00            
ATOM   4690  C2N POP    35       3.340  14.200  55.380  1.00  0.00            
ATOM   4691 1HN2 POP    35       3.130  13.180  55.770  1.00  0.00            
ATOM   4692 2HN2 POP    35       4.400  14.140  55.070  1.00  0.00            
ATOM   4693  C2T POP    35       3.070  15.250  56.500  1.00  0.00            
ATOM   4694 1HT2 POP    35       3.520  14.880  57.450  1.00  0.00            
ATOM   4695 2HT2 POP    35       3.500  16.230  56.220  1.00  0.00            
ATOM   4696 3HT2 POP    35       1.990  15.340  56.740  1.00  0.00            
ATOM   4697  C1T POP    36      31.200  65.280  64.410  1.00  0.00            
ATOM   4698 1HT1 POP    36      30.150  65.470  64.700  1.00  0.00            
ATOM   4699 2HT1 POP    36      31.230  64.330  63.830  1.00  0.00            
ATOM   4700 3HT1 POP    36      31.890  65.260  65.280  1.00  0.00            
ATOM   4701  C1N POP    36      31.600  66.490  63.490  1.00  0.00            
ATOM   4702 1HN1 POP    36      31.220  67.460  63.870  1.00  0.00            
ATOM   4703 2HN1 POP    36      31.070  66.370  62.520  1.00  0.00            
ATOM   4704  C1M POP    36      33.090  66.570  63.140  1.00  0.00            
ATOM   4705 1HM1 POP    36      33.330  65.650  62.560  1.00  0.00            
ATOM   4706 2HM1 POP    36      33.740  66.520  64.040  1.00  0.00            
ATOM   4707  C1L POP    36      33.390  67.800  62.280  1.00  0.00            
ATOM   4708 1HL1 POP    36      32.960  67.880  61.260  1.00  0.00            
ATOM   4709 2HL1 POP    36      34.470  67.670  62.060  1.00  0.00            
ATOM   4710  C1K POP    36      33.210  69.190  62.920  1.00  0.00            
ATOM   4711 1HK1 POP    36      32.120  69.290  63.150  1.00  0.00            
ATOM   4712 2HK1 POP    36      33.390  69.970  62.150  1.00  0.00            
ATOM   4713  C1J POP    36      34.230  69.370  64.070  1.00  0.00            
ATOM   4714 1HJ1 POP    36      35.010  70.110  63.800  1.00  0.00            
ATOM   4715 2HJ1 POP    36      34.740  68.390  64.170  1.00  0.00            
ATOM   4716  C1I POP    36      33.600  69.670  65.440  1.00  0.00            
ATOM   4717 1HI1 POP    36      32.960  68.780  65.660  1.00  0.00            
ATOM   4718 2HI1 POP    36      33.000  70.610  65.380  1.00  0.00            
ATOM   4719  C1H POP    36      34.670  69.840  66.530  1.00  0.00            
ATOM   4720 1HH1 POP    36      35.320  70.670  66.180  1.00  0.00            
ATOM   4721 2HH1 POP    36      35.280  68.920  66.590  1.00  0.00            
ATOM   4722  CZ2 POP    36      34.270  70.280  67.850  1.00  0.00            
ATOM   4723  HZ2 POP    36      33.870  71.300  67.930  1.00  0.00            
ATOM   4724  CZ1 POP    36      34.450  69.610  68.970  1.00  0.00            
ATOM   4725  HZ1 POP    36      33.940  70.000  69.860  1.00  0.00            
ATOM   4726  C1G POP    36      34.900  68.210  69.070  1.00  0.00            
ATOM   4727 1HG1 POP    36      35.800  68.030  68.440  1.00  0.00            
ATOM   4728 2HG1 POP    36      34.180  67.430  68.730  1.00  0.00            
ATOM   4729  C1F POP    36      35.400  68.070  70.540  1.00  0.00            
ATOM   4730 1HF1 POP    36      35.650  67.020  70.810  1.00  0.00            
ATOM   4731 2HF1 POP    36      34.440  68.210  71.080  1.00  0.00            
ATOM   4732  C1E POP    36      36.490  69.010  71.240  1.00  0.00            
ATOM   4733 1HE1 POP    36      35.900  69.840  71.680  1.00  0.00            
ATOM   4734 2HE1 POP    36      37.100  69.400  70.400  1.00  0.00            
ATOM   4735  C1D POP    36      37.500  68.390  72.230  1.00  0.00            
ATOM   4736 1HD1 POP    36      38.330  69.090  72.480  1.00  0.00            
ATOM   4737 2HD1 POP    36      37.870  67.430  71.800  1.00  0.00            
ATOM   4738  C1C POP    36      36.870  67.920  73.610  1.00  0.00            
ATOM   4739 1HC1 POP    36      37.630  67.440  74.270  1.00  0.00            
ATOM   4740 2HC1 POP    36      36.040  67.190  73.500  1.00  0.00            
ATOM   4741  C1B POP    36      36.310  69.080  74.550  1.00  0.00            
ATOM   4742 1HB1 POP    36      35.460  69.490  73.950  1.00  0.00            
ATOM   4743 2HB1 POP    36      37.080  69.850  74.760  1.00  0.00            
ATOM   4744  C1A POP    36      35.820  68.590  75.950  1.00  0.00            
ATOM   4745 1HA1 POP    36      36.650  68.010  76.400  1.00  0.00            
ATOM   4746 2HA1 POP    36      35.470  69.400  76.620  1.00  0.00            
ATOM   4747  C81 POP    36      34.580  67.660  75.790  1.00  0.00            
ATOM   4748  O81 POP    36      34.730  66.450  75.610  1.00  0.00            
ATOM   4749  O71 POP    36      33.540  68.330  76.070  1.00  0.00            
ATOM   4750  C7  POP    36      32.380  67.460  76.260  1.00  0.00            
ATOM   4751  C6  POP    36      32.120  67.100  77.760  1.00  0.00            
ATOM   4752  O4P POP    36      32.500  68.130  78.610  1.00  0.00            
ATOM   4753  P   POP    36      33.640  68.090  79.660  1.00  0.00            
ATOM   4754  O2P POP    36      33.500  69.280  80.540  1.00  0.00            
ATOM   4755  O3P POP    36      34.920  67.930  78.920  1.00  0.00            
ATOM   4756  O1P POP    36      33.310  66.780  80.480  1.00  0.00            
ATOM   4757  C5  POP    36      32.040  66.620  81.130  1.00  0.00            
ATOM   4758  C4  POP    36      31.910  67.390  82.480  1.00  0.00            
ATOM   4759  N   POP    36      32.740  66.980  83.740  1.00  0.00            
ATOM   4760  C1  POP    36      34.150  67.450  83.540  1.00  0.00            
ATOM   4761  H11 POP    36      34.220  68.470  83.190  1.00  0.00            
ATOM   4762  H12 POP    36      34.760  67.400  84.430  1.00  0.00            
ATOM   4763  H13 POP    36      34.660  67.000  82.700  1.00  0.00            
ATOM   4764  C2  POP    36      32.680  65.510  83.870  1.00  0.00            
ATOM   4765  H21 POP    36      33.090  64.970  83.030  1.00  0.00            
ATOM   4766  H22 POP    36      33.030  65.310  84.860  1.00  0.00            
ATOM   4767  H23 POP    36      31.630  65.250  83.910  1.00  0.00            
ATOM   4768  C3  POP    36      32.100  67.650  85.020  1.00  0.00            
ATOM   4769  H31 POP    36      32.240  68.720  85.080  1.00  0.00            
ATOM   4770  H32 POP    36      31.050  67.410  85.040  1.00  0.00            
ATOM   4771  H33 POP    36      32.560  67.270  85.920  1.00  0.00            
ATOM   4772  H41 POP    36      32.070  68.450  82.420  1.00  0.00            
ATOM   4773  H42 POP    36      30.890  67.160  82.760  1.00  0.00            
ATOM   4774  H51 POP    36      31.930  65.520  81.270  1.00  0.00            
ATOM   4775  H52 POP    36      31.180  66.840  80.460  1.00  0.00            
ATOM   4776  H61 POP    36      32.610  66.120  77.950  1.00  0.00            
ATOM   4777  H62 POP    36      31.070  66.760  77.880  1.00  0.00            
ATOM   4778  H7  POP    36      32.450  66.500  75.700  1.00  0.00            
ATOM   4779  C72 POP    36      31.160  68.220  75.780  1.00  0.00            
ATOM   4780 1H72 POP    36      30.250  67.600  75.920  1.00  0.00            
ATOM   4781 2H72 POP    36      31.010  69.190  76.300  1.00  0.00            
ATOM   4782  O72 POP    36      31.370  68.450  74.350  1.00  0.00            
ATOM   4783  C82 POP    36      30.470  69.310  73.860  1.00  0.00            
ATOM   4784  O82 POP    36      29.660  69.860  74.570  1.00  0.00            
ATOM   4785  C2A POP    36      30.870  69.710  72.410  1.00  0.00            
ATOM   4786 1HA2 POP    36      31.960  69.920  72.470  1.00  0.00            
ATOM   4787 2HA2 POP    36      30.670  68.860  71.720  1.00  0.00            
ATOM   4788  C2B POP    36      30.110  70.980  71.950  1.00  0.00            
ATOM   4789 1HB2 POP    36      29.020  70.920  72.140  1.00  0.00            
ATOM   4790 2HB2 POP    36      30.440  71.910  72.460  1.00  0.00            
ATOM   4791  C2C POP    36      30.270  71.160  70.410  1.00  0.00            
ATOM   4792 1HC2 POP    36      31.340  71.400  70.210  1.00  0.00            
ATOM   4793 2HC2 POP    36      30.120  70.180  69.920  1.00  0.00            
ATOM   4794  C2D POP    36      29.390  72.300  69.850  1.00  0.00            
ATOM   4795 1HD2 POP    36      28.380  72.300  70.310  1.00  0.00            
ATOM   4796 2HD2 POP    36      29.940  73.210  70.200  1.00  0.00            
ATOM   4797  C2E POP    36      29.340  72.300  68.350  1.00  0.00            
ATOM   4798 1HE2 POP    36      30.330  72.480  67.880  1.00  0.00            
ATOM   4799 2HE2 POP    36      29.050  71.280  68.040  1.00  0.00            
ATOM   4800  C2F POP    36      28.480  73.400  67.840  1.00  0.00            
ATOM   4801 1HF2 POP    36      27.560  73.520  68.460  1.00  0.00            
ATOM   4802 2HF2 POP    36      29.050  74.350  67.870  1.00  0.00            
ATOM   4803  C2G POP    36      28.280  73.140  66.310  1.00  0.00            
ATOM   4804 1HG2 POP    36      27.650  72.240  66.180  1.00  0.00            
ATOM   4805 2HG2 POP    36      27.720  74.000  65.880  1.00  0.00            
ATOM   4806  C2H POP    36      29.490  73.190  65.380  1.00  0.00            
ATOM   4807 1HH2 POP    36      29.950  74.200  65.350  1.00  0.00            
ATOM   4808 2HH2 POP    36      30.260  72.450  65.690  1.00  0.00            
ATOM   4809  C2I POP    36      29.160  72.750  63.910  1.00  0.00            
ATOM   4810 1HI2 POP    36      28.240  72.140  64.070  1.00  0.00            
ATOM   4811 2HI2 POP    36      28.860  73.660  63.340  1.00  0.00            
ATOM   4812  C2J POP    36      30.340  72.080  63.230  1.00  0.00            
ATOM   4813 1HJ2 POP    36      30.440  71.020  63.570  1.00  0.00            
ATOM   4814 2HJ2 POP    36      30.070  71.970  62.160  1.00  0.00            
ATOM   4815  C2K POP    36      31.540  73.000  63.390  1.00  0.00            
ATOM   4816 1HK2 POP    36      31.180  74.040  63.210  1.00  0.00            
ATOM   4817 2HK2 POP    36      32.000  72.950  64.400  1.00  0.00            
ATOM   4818  C2L POP    36      32.570  72.950  62.170  1.00  0.00            
ATOM   4819 1HL2 POP    36      33.080  71.970  62.050  1.00  0.00            
ATOM   4820 2HL2 POP    36      31.900  73.100  61.290  1.00  0.00            
ATOM   4821  C2M POP    36      33.730  74.040  62.300  1.00  0.00            
ATOM   4822 1HM2 POP    36      33.320  74.990  62.700  1.00  0.00            
ATOM   4823 2HM2 POP    36      34.500  73.710  63.020  1.00  0.00            
ATOM   4824  C2N POP    36      34.310  74.340  60.960  1.00  0.00            
ATOM   4825 1HN2 POP    36      35.180  74.940  61.300  1.00  0.00            
ATOM   4826 2HN2 POP    36      34.810  73.540  60.380  1.00  0.00            
ATOM   4827  C2T POP    36      33.610  75.370  60.070  1.00  0.00            
ATOM   4828 1HT2 POP    36      32.760  74.890  59.540  1.00  0.00            
ATOM   4829 2HT2 POP    36      33.310  76.260  60.660  1.00  0.00            
ATOM   4830 3HT2 POP    36      34.210  75.840  59.260  1.00  0.00            
ATOM   4831  C1T POP    37      14.120  94.140  45.540  1.00  0.00            
ATOM   4832 1HT1 POP    37      13.970  95.230  45.410  1.00  0.00            
ATOM   4833 2HT1 POP    37      15.200  93.910  45.520  1.00  0.00            
ATOM   4834 3HT1 POP    37      13.500  93.540  44.840  1.00  0.00            
ATOM   4835  C1N POP    37      13.740  93.830  47.070  1.00  0.00            
ATOM   4836 1HN1 POP    37      14.170  94.560  47.800  1.00  0.00            
ATOM   4837 2HN1 POP    37      13.920  92.770  47.320  1.00  0.00            
ATOM   4838  C1M POP    37      12.270  94.150  47.310  1.00  0.00            
ATOM   4839 1HM1 POP    37      11.640  93.470  46.690  1.00  0.00            
ATOM   4840 2HM1 POP    37      12.000  95.180  46.990  1.00  0.00            
ATOM   4841  C1L POP    37      11.700  94.060  48.740  1.00  0.00            
ATOM   4842 1HL1 POP    37      12.080  94.880  49.390  1.00  0.00            
ATOM   4843 2HL1 POP    37      12.060  93.120  49.220  1.00  0.00            
ATOM   4844  C1K POP    37      10.170  94.200  48.780  1.00  0.00            
ATOM   4845 1HK1 POP    37       9.670  93.330  48.310  1.00  0.00            
ATOM   4846 2HK1 POP    37      10.050  95.050  48.070  1.00  0.00            
ATOM   4847  C1J POP    37       9.560  94.560  50.140  1.00  0.00            
ATOM   4848 1HJ1 POP    37      10.180  95.370  50.590  1.00  0.00            
ATOM   4849 2HJ1 POP    37       9.650  93.650  50.790  1.00  0.00            
ATOM   4850  C1I POP    37       8.140  95.080  50.070  1.00  0.00            
ATOM   4851 1HI1 POP    37       7.710  95.200  51.090  1.00  0.00            
ATOM   4852 2HI1 POP    37       7.590  94.220  49.630  1.00  0.00            
ATOM   4853  C1H POP    37       7.920  96.370  49.210  1.00  0.00            
ATOM   4854 1HH1 POP    37       8.380  96.130  48.220  1.00  0.00            
ATOM   4855 2HH1 POP    37       8.370  97.250  49.720  1.00  0.00            
ATOM   4856  CZ2 POP    37       6.440  96.730  49.040  1.00  0.00            
ATOM   4857  HZ2 POP    37       5.940  97.170  49.920  1.00  0.00            
ATOM   4858  CZ1 POP    37       5.630  96.690  47.940  1.00  0.00            
ATOM   4859  HZ1 POP    37       4.590  97.030  48.070  1.00  0.00            
ATOM   4860  C1G POP    37       5.960  96.140  46.550  1.00  0.00            
ATOM   4861 1HG1 POP    37       5.130  95.470  46.240  1.00  0.00            
ATOM   4862 2HG1 POP    37       6.750  95.390  46.750  1.00  0.00            
ATOM   4863  C1F POP    37       6.390  97.160  45.570  1.00  0.00            
ATOM   4864 1HF1 POP    37       7.140  97.840  46.040  1.00  0.00            
ATOM   4865 2HF1 POP    37       5.530  97.770  45.230  1.00  0.00            
ATOM   4866  C1E POP    37       7.070  96.500  44.330  1.00  0.00            
ATOM   4867 1HE1 POP    37       7.460  95.550  44.740  1.00  0.00            
ATOM   4868 2HE1 POP    37       7.910  97.140  43.980  1.00  0.00            
ATOM   4869  C1D POP    37       6.040  96.400  43.160  1.00  0.00            
ATOM   4870 1HD1 POP    37       5.600  97.410  43.020  1.00  0.00            
ATOM   4871 2HD1 POP    37       5.300  95.620  43.420  1.00  0.00            
ATOM   4872  C1C POP    37       6.790  96.050  41.840  1.00  0.00            
ATOM   4873 1HC1 POP    37       7.490  95.200  41.990  1.00  0.00            
ATOM   4874 2HC1 POP    37       7.380  96.950  41.560  1.00  0.00            
ATOM   4875  C1B POP    37       5.840  95.760  40.650  1.00  0.00            
ATOM   4876 1HB1 POP    37       4.820  96.150  40.860  1.00  0.00            
ATOM   4877 2HB1 POP    37       5.840  94.660  40.500  1.00  0.00            
ATOM   4878  C1A POP    37       6.450  96.340  39.340  1.00  0.00            
ATOM   4879 1HA1 POP    37       5.920  95.880  38.480  1.00  0.00            
ATOM   4880 2HA1 POP    37       7.460  95.880  39.220  1.00  0.00            
ATOM   4881  C81 POP    37       6.440  97.830  39.230  1.00  0.00            
ATOM   4882  O81 POP    37       7.430  98.440  38.900  1.00  0.00            
ATOM   4883  O71 POP    37       5.290  98.250  39.690  1.00  0.00            
ATOM   4884  C7  POP    37       5.100  99.650  39.400  1.00  0.00            
ATOM   4885  C6  POP    37       4.020  99.880  38.330  1.00  0.00            
ATOM   4886  O4P POP    37       4.250  99.140  37.130  1.00  0.00            
ATOM   4887  P   POP    37       4.100  99.800  35.670  1.00  0.00            
ATOM   4888  O2P POP    37       2.670 100.220  35.500  1.00  0.00            
ATOM   4889  O3P POP    37       4.530  98.830  34.600  1.00  0.00            
ATOM   4890  O1P POP    37       5.080 101.020  35.630  1.00  0.00            
ATOM   4891  C5  POP    37       6.420 100.930  36.110  1.00  0.00            
ATOM   4892  C4  POP    37       7.280 102.230  36.070  1.00  0.00            
ATOM   4893  N   POP    37       6.800 103.400  36.910  1.00  0.00            
ATOM   4894  C1  POP    37       7.690 104.670  36.800  1.00  0.00            
ATOM   4895  H11 POP    37       7.390 105.410  37.530  1.00  0.00            
ATOM   4896  H12 POP    37       8.720 104.400  37.010  1.00  0.00            
ATOM   4897  H13 POP    37       7.520 105.150  35.850  1.00  0.00            
ATOM   4898  C2  POP    37       6.730 103.020  38.330  1.00  0.00            
ATOM   4899  H21 POP    37       7.640 102.530  38.620  1.00  0.00            
ATOM   4900  H22 POP    37       6.600 103.920  38.920  1.00  0.00            
ATOM   4901  H23 POP    37       5.970 102.310  38.600  1.00  0.00            
ATOM   4902  C3  POP    37       5.490 103.770  36.460  1.00  0.00            
ATOM   4903  H31 POP    37       4.970 104.500  37.060  1.00  0.00            
ATOM   4904  H32 POP    37       5.570 104.170  35.460  1.00  0.00            
ATOM   4905  H33 POP    37       4.860 102.890  36.380  1.00  0.00            
ATOM   4906  H41 POP    37       8.300 101.930  36.250  1.00  0.00            
ATOM   4907  H42 POP    37       7.370 102.630  35.060  1.00  0.00            
ATOM   4908  H51 POP    37       6.910 100.290  35.350  1.00  0.00            
ATOM   4909  H52 POP    37       6.530 100.530  37.140  1.00  0.00            
ATOM   4910  H61 POP    37       3.850 100.960  38.150  1.00  0.00            
ATOM   4911  H62 POP    37       3.020  99.600  38.740  1.00  0.00            
ATOM   4912  H7  POP    37       6.010 100.190  39.060  1.00  0.00            
ATOM   4913  C72 POP    37       4.670 100.310  40.730  1.00  0.00            
ATOM   4914 1H72 POP    37       4.210 101.280  40.460  1.00  0.00            
ATOM   4915 2H72 POP    37       3.900  99.680  41.220  1.00  0.00            
ATOM   4916  O72 POP    37       5.770 100.320  41.700  1.00  0.00            
ATOM   4917  C82 POP    37       6.480 101.480  41.860  1.00  0.00            
ATOM   4918  O82 POP    37       6.190 102.510  41.270  1.00  0.00            
ATOM   4919  C2A POP    37       7.810 101.300  42.540  1.00  0.00            
ATOM   4920 1HA2 POP    37       8.120 100.240  42.420  1.00  0.00            
ATOM   4921 2HA2 POP    37       8.470 102.080  42.100  1.00  0.00            
ATOM   4922  C2B POP    37       7.760 101.690  44.050  1.00  0.00            
ATOM   4923 1HB2 POP    37       8.830 101.780  44.310  1.00  0.00            
ATOM   4924 2HB2 POP    37       7.190 102.630  44.240  1.00  0.00            
ATOM   4925  C2C POP    37       7.280 100.620  44.970  1.00  0.00            
ATOM   4926 1HC2 POP    37       6.230 100.290  44.820  1.00  0.00            
ATOM   4927 2HC2 POP    37       8.000  99.800  44.740  1.00  0.00            
ATOM   4928  C2D POP    37       7.590 101.090  46.420  1.00  0.00            
ATOM   4929 1HD2 POP    37       8.660 101.300  46.640  1.00  0.00            
ATOM   4930 2HD2 POP    37       7.150 102.090  46.610  1.00  0.00            
ATOM   4931  C2E POP    37       7.100 100.220  47.550  1.00  0.00            
ATOM   4932 1HE2 POP    37       6.070  99.960  47.240  1.00  0.00            
ATOM   4933 2HE2 POP    37       7.570  99.210  47.600  1.00  0.00            
ATOM   4934  C2F POP    37       7.180 100.930  48.910  1.00  0.00            
ATOM   4935 1HF2 POP    37       8.100 100.580  49.410  1.00  0.00            
ATOM   4936 2HF2 POP    37       7.160 102.040  48.920  1.00  0.00            
ATOM   4937  C2G POP    37       5.940 100.560  49.800  1.00  0.00            
ATOM   4938 1HG2 POP    37       5.070 100.750  49.120  1.00  0.00            
ATOM   4939 2HG2 POP    37       5.930  99.490  50.080  1.00  0.00            
ATOM   4940  C2H POP    37       5.740 101.470  51.050  1.00  0.00            
ATOM   4941 1HH2 POP    37       5.600 102.520  50.710  1.00  0.00            
ATOM   4942 2HH2 POP    37       4.810 101.130  51.550  1.00  0.00            
ATOM   4943  C2I POP    37       6.930 101.330  52.000  1.00  0.00            
ATOM   4944 1HI2 POP    37       7.900 101.320  51.470  1.00  0.00            
ATOM   4945 2HI2 POP    37       7.020 102.200  52.690  1.00  0.00            
ATOM   4946  C2J POP    37       6.780 100.110  52.930  1.00  0.00            
ATOM   4947 1HJ2 POP    37       5.900 100.380  53.560  1.00  0.00            
ATOM   4948 2HJ2 POP    37       6.610  99.140  52.430  1.00  0.00            
ATOM   4949  C2K POP    37       7.990  99.930  53.830  1.00  0.00            
ATOM   4950 1HK2 POP    37       8.820  99.680  53.140  1.00  0.00            
ATOM   4951 2HK2 POP    37       8.180 100.910  54.320  1.00  0.00            
ATOM   4952  C2L POP    37       7.800  98.930  54.980  1.00  0.00            
ATOM   4953 1HL2 POP    37       6.710  99.050  55.180  1.00  0.00            
ATOM   4954 2HL2 POP    37       7.870  97.920  54.520  1.00  0.00            
ATOM   4955  C2M POP    37       8.640  99.220  56.200  1.00  0.00            
ATOM   4956 1HM2 POP    37       8.410 100.200  56.680  1.00  0.00            
ATOM   4957 2HM2 POP    37       8.530  98.470  57.010  1.00  0.00            
ATOM   4958  C2N POP    37      10.190  99.200  56.000  1.00  0.00            
ATOM   4959 1HN2 POP    37      10.440  98.210  55.560  1.00  0.00            
ATOM   4960 2HN2 POP    37      10.430  99.950  55.210  1.00  0.00            
ATOM   4961  C2T POP    37      10.980  99.460  57.310  1.00  0.00            
ATOM   4962 1HT2 POP    37      10.730  98.670  58.050  1.00  0.00            
ATOM   4963 2HT2 POP    37      12.050  99.290  57.040  1.00  0.00            
ATOM   4964 3HT2 POP    37      10.890 100.500  57.670  1.00  0.00            
ATOM   4965  C1T POP    38     108.250  70.430  52.590  1.00  0.00            
ATOM   4966 1HT1 POP    38     108.180  70.410  53.700  1.00  0.00            
ATOM   4967 2HT1 POP    38     108.000  71.460  52.280  1.00  0.00            
ATOM   4968 3HT1 POP    38     107.480  69.730  52.210  1.00  0.00            
ATOM   4969  C1N POP    38     109.710  70.010  52.250  1.00  0.00            
ATOM   4970 1HN1 POP    38     110.320  70.830  52.700  1.00  0.00            
ATOM   4971 2HN1 POP    38     109.830  69.890  51.150  1.00  0.00            
ATOM   4972  C1M POP    38     110.160  68.760  52.920  1.00  0.00            
ATOM   4973 1HM1 POP    38     109.360  68.010  52.780  1.00  0.00            
ATOM   4974 2HM1 POP    38     110.410  69.000  53.970  1.00  0.00            
ATOM   4975  C1L POP    38     111.450  68.190  52.130  1.00  0.00            
ATOM   4976 1HL1 POP    38     112.230  68.960  52.310  1.00  0.00            
ATOM   4977 2HL1 POP    38     111.150  68.100  51.060  1.00  0.00            
ATOM   4978  C1K POP    38     111.840  66.790  52.610  1.00  0.00            
ATOM   4979 1HK1 POP    38     111.040  66.050  52.420  1.00  0.00            
ATOM   4980 2HK1 POP    38     112.100  66.830  53.690  1.00  0.00            
ATOM   4981  C1J POP    38     113.070  66.290  51.830  1.00  0.00            
ATOM   4982 1HJ1 POP    38     113.810  67.110  51.980  1.00  0.00            
ATOM   4983 2HJ1 POP    38     112.870  66.110  50.750  1.00  0.00            
ATOM   4984  C1I POP    38     113.540  64.870  52.260  1.00  0.00            
ATOM   4985 1HI1 POP    38     112.710  64.130  52.200  1.00  0.00            
ATOM   4986 2HI1 POP    38     113.670  65.000  53.350  1.00  0.00            
ATOM   4987  C1H POP    38     114.810  64.400  51.490  1.00  0.00            
ATOM   4988 1HH1 POP    38     115.620  65.150  51.620  1.00  0.00            
ATOM   4989 2HH1 POP    38     114.660  64.380  50.390  1.00  0.00            
ATOM   4990  CZ2 POP    38     115.410  63.150  52.100  1.00  0.00            
ATOM   4991  HZ2 POP    38     116.080  63.420  52.920  1.00  0.00            
ATOM   4992  CZ1 POP    38     115.020  61.840  51.880  1.00  0.00            
ATOM   4993  HZ1 POP    38     115.510  61.020  52.430  1.00  0.00            
ATOM   4994  C1G POP    38     113.940  61.390  50.900  1.00  0.00            
ATOM   4995 1HG1 POP    38     113.400  62.240  50.430  1.00  0.00            
ATOM   4996 2HG1 POP    38     113.100  60.820  51.340  1.00  0.00            
ATOM   4997  C1F POP    38     114.650  60.540  49.800  1.00  0.00            
ATOM   4998 1HF1 POP    38     115.330  59.830  50.300  1.00  0.00            
ATOM   4999 2HF1 POP    38     115.250  61.260  49.210  1.00  0.00            
ATOM   5000  C1E POP    38     113.670  59.710  48.920  1.00  0.00            
ATOM   5001 1HE1 POP    38     113.010  60.410  48.370  1.00  0.00            
ATOM   5002 2HE1 POP    38     113.020  59.130  49.610  1.00  0.00            
ATOM   5003  C1D POP    38     114.340  58.850  47.870  1.00  0.00            
ATOM   5004 1HD1 POP    38     113.630  58.210  47.310  1.00  0.00            
ATOM   5005 2HD1 POP    38     114.930  58.050  48.380  1.00  0.00            
ATOM   5006  C1C POP    38     115.250  59.640  46.930  1.00  0.00            
ATOM   5007 1HC1 POP    38     116.020  60.190  47.500  1.00  0.00            
ATOM   5008 2HC1 POP    38     114.610  60.400  46.430  1.00  0.00            
ATOM   5009  C1B POP    38     115.960  58.660  45.920  1.00  0.00            
ATOM   5010 1HB1 POP    38     115.180  57.930  45.610  1.00  0.00            
ATOM   5011 2HB1 POP    38     116.670  58.140  46.580  1.00  0.00            
ATOM   5012  C1A POP    38     116.690  59.480  44.810  1.00  0.00            
ATOM   5013 1HA1 POP    38     117.180  60.420  45.150  1.00  0.00            
ATOM   5014 2HA1 POP    38     115.890  59.750  44.080  1.00  0.00            
ATOM   5015  C81 POP    38     117.730  58.660  44.060  1.00  0.00            
ATOM   5016  O81 POP    38     117.990  57.540  44.400  1.00  0.00            
ATOM   5017  O71 POP    38     118.170  59.240  42.930  1.00  0.00            
ATOM   5018  C7  POP    38     119.030  58.370  42.120  1.00  0.00            
ATOM   5019  C6  POP    38     118.970  58.930  40.660  1.00  0.00            
ATOM   5020  O4P POP    38     117.680  58.730  40.060  1.00  0.00            
ATOM   5021  P   POP    38     117.490  58.010  38.680  1.00  0.00            
ATOM   5022  O2P POP    38     116.090  58.130  38.210  1.00  0.00            
ATOM   5023  O3P POP    38     117.990  56.620  38.750  1.00  0.00            
ATOM   5024  O1P POP    38     118.370  58.960  37.810  1.00  0.00            
ATOM   5025  C5  POP    38     117.860  60.190  37.340  1.00  0.00            
ATOM   5026  C4  POP    38     118.100  60.310  35.830  1.00  0.00            
ATOM   5027  N   POP    38     117.630  59.150  34.880  1.00  0.00            
ATOM   5028  C1  POP    38     117.680  59.560  33.400  1.00  0.00            
ATOM   5029  H11 POP    38     116.770  60.120  33.220  1.00  0.00            
ATOM   5030  H12 POP    38     118.560  60.160  33.210  1.00  0.00            
ATOM   5031  H13 POP    38     117.610  58.650  32.820  1.00  0.00            
ATOM   5032  C2  POP    38     116.180  58.840  35.150  1.00  0.00            
ATOM   5033  H21 POP    38     116.050  58.570  36.180  1.00  0.00            
ATOM   5034  H22 POP    38     115.460  59.620  34.960  1.00  0.00            
ATOM   5035  H23 POP    38     115.960  57.930  34.620  1.00  0.00            
ATOM   5036  C3  POP    38     118.390  57.880  35.090  1.00  0.00            
ATOM   5037  H31 POP    38     119.410  57.990  34.750  1.00  0.00            
ATOM   5038  H32 POP    38     118.370  57.500  36.100  1.00  0.00            
ATOM   5039  H33 POP    38     118.030  57.070  34.470  1.00  0.00            
ATOM   5040  H41 POP    38     117.590  61.200  35.510  1.00  0.00            
ATOM   5041  H42 POP    38     119.170  60.410  35.730  1.00  0.00            
ATOM   5042  H51 POP    38     118.240  60.950  38.060  1.00  0.00            
ATOM   5043  H52 POP    38     116.780  60.300  37.540  1.00  0.00            
ATOM   5044  H61 POP    38     119.760  58.390  40.080  1.00  0.00            
ATOM   5045  H62 POP    38     119.220  60.010  40.770  1.00  0.00            
ATOM   5046  H7  POP    38     118.590  57.350  42.030  1.00  0.00            
ATOM   5047  C72 POP    38     120.540  58.310  42.490  1.00  0.00            
ATOM   5048 1H72 POP    38     121.090  57.590  41.860  1.00  0.00            
ATOM   5049 2H72 POP    38     120.890  59.360  42.330  1.00  0.00            
ATOM   5050  O72 POP    38     120.780  57.880  43.870  1.00  0.00            
ATOM   5051  C82 POP    38     120.730  58.760  44.850  1.00  0.00            
ATOM   5052  O82 POP    38     120.480  59.940  44.720  1.00  0.00            
ATOM   5053  C2A POP    38     120.960  58.080  46.220  1.00  0.00            
ATOM   5054 1HA2 POP    38     121.030  56.980  46.070  1.00  0.00            
ATOM   5055 2HA2 POP    38     121.970  58.450  46.480  1.00  0.00            
ATOM   5056  C2B POP    38     119.780  58.500  47.220  1.00  0.00            
ATOM   5057 1HB2 POP    38     119.760  59.580  47.470  1.00  0.00            
ATOM   5058 2HB2 POP    38     118.820  58.120  46.810  1.00  0.00            
ATOM   5059  C2C POP    38     120.010  57.860  48.660  1.00  0.00            
ATOM   5060 1HC2 POP    38     119.300  58.210  49.440  1.00  0.00
[truncated: 6,037,034 more chars]
