# Supplementary material for: On Calculation of the Electrostatic Potential of a Phosphatidylinositol Phosphate-Containing Phosphatidylcholine Lipid Membrane Accounting for Membrane Dynamics
Source: PLoS One. 2014 Aug 20;9(8):e104778. doi: 10.1371/journal.pone.0104778 (PMC4139306; doi:10.1371/journal.pone.0104778)
Supplement: File S6 — GAFF and CHARMM bilayer snapshot electrostatic grids in UHBD binary format, including UHBD input files for membrane electrostatic calculations. (ZIP) [file pone.0104778.s006.zip › charmm 83.5 ns snapshot/uhbd535.out]

 
 
 UNIVERSITY OF HOUSTON BROWNIAN DYNAMICS  (Release 6.1.exp)
 
   AUTHORS                 : Jeffry Madura
                           : Malcolm Davis
                           : Rebecca Wade
                           : Brock Luty
                           : Michael Gilson
                           : Jan Antosiewicz
 
   date/time               : 10-Oct-  11  11:34:54 CST
 
 
 CURRENT MAXIMUM PROGRAM DIMENSIONS     
   Maximum Number of Atoms                           :   1000000
   Maximum Grid Size                                 :       351^3 
   Maximum Number of Subunits                        :        40
   Maximum Entries in Atomic Database                :      1500
   Maximum Equivalences in Atomic Database           :      1000
   Maximum Number of Runs                            :      1000
   Maximum Number of Reaction Sites                  :        40
   Maximum Number of Criteria per Reaction Site      :        10
   Maximum Number of Columns in an Atomic Database   :        16
   Maximum Number of Diffusing Units                 :         5
   Maximum Number of Diffusing Subunits              :        15
   Maximum Number of Distance Constraints            :        30
   Maximum Number of Molecules                       :        50
   Maximum Number of Time Step Regions               :         5
   Maximum Number of Time Steps for Correlation Func.:        11
   Maximum Number of Bins for Dihedral Distributions :       360
   Maximum Number of Trajectories for Analysis       :         1
   Maximum Number of Traj. Files to be Concatenated  :        10
 
 
Main >  assign  dim   =  271 end           ! dimensions of the grid
 ASSIGNMENT
   Set the variable:                  dim             = 0.27100000000000E+03
Main >  assign  ios   =  100 end            ! ionic strength
 ASSIGNMENT
   Set the variable:                  ios             = 0.10000000000000E+03
Main >  
Main >  read mol 1 file "npgt_3x3.pdb" fpdb end   ! read the pdb file and set the parameters
 
 READ MODULE
 READ COORDINATES
   Molecule number                                   :         1
   Coordinate file                                   :npgt_3x3.pdb        
   File format                                       :fixed format PDB    
 REMARK    GENERATED BY TRJCONV
                                                                                                                                                                                                                 
 TITLE     Protein in water t= 83500.00000
                                                                                                                                                                                                      
 REMARK    THIS IS A SIMULATION BOX
                                                                                                                                                                                                             
 CRYST1  142.047  137.773  114.182  90.00  90.00  90.00 P 1           1
                                                                                                                                                                         
 MODEL      535
                                                                                                                                                                                                                                 
   Atoms read                                        :    733302
 
 
Main >  set charge radius param opls file "qtable_popc_charmm.dat" end
 SET MODULE
   Setting                                           :             charges
   Setting                                           :               radii
   Parameter set                                     :opls                
   Database file                                     :qtable_popc_charmm.d
   Reading of database completed                     :
   Number of entries                                 :      1079
   Number of equivalences                            :       194
   Assignments made                                  :    733302
Main >  
Main >  read mol 2 file "sites.pdb" fpdb end
 
 READ MODULE
 READ COORDINATES
   Molecule number                                   :         2
   Coordinate file                                   :sites.pdb           
   File format                                       :fixed format PDB    
 REMARK P1 phosphate x, y, z:    0.000,    0.000,    0.000
                                                                                                                                                                                      
   Atoms read                                        :     50400
 
 
Main >  set charge file "qtable_withLIP_SIT_CG.dat" end
 SET MODULE
   Setting                                           :             charges
   Parameter set                                     :opls                
   Database file                                     :qtable_withLIP_SIT_C
   Reading of database completed                     :
   Number of entries                                 :      1134
   Number of equivalences                            :       194
   Assignments made                                  :    783702
Main >  
Main >  
Main >  !!read mol 2 file "site_potential_rep4CG.pdb" fpdb end
Main >  !!set charge file "qtable_withLIP_SIT_CG.dat" end
Main >  !!print apar mol2 end
Main >  
Main >  !edit mol1 radius shift 1. end !!pas rigoureux, mais au moins meme pametres pour les 2 calculs
Main >  
Main >  elec                               ! electrostatics calculation module
Elec >      mol1 center                    ! to center at geometric center
Elec >      dime $dim $dim 222             ! define dimensions
Elec >      bcfl 2                         ! asymptotic boundary conditions
Elec >      ionstr $ios                    ! ionic strength
Elec >      rion 2.0                       ! ionic exclusion radius
Elec >      spacing 2.                      ! grid spacing in A
Elec >      sdie 80                        ! solvent dielectric
Elec >      pdie 2.0                       ! solute (protein) dielectric
Elec >      temp 296
Elec >      maxit 1000                      ! iterations request
Elec >      gcenter 0.0 0.0 0.0
Elec >  !    nmap 1.4
Elec >  end
 ELECTROSTATIC MODULE
 GRID CONSTANTS
   Grid dimensioned to                   (same dime) :         user values
   Grid dimensions                      (dime # # #) :271,271,222
   Grid located by   (gcen,gcor,cent,same orig,gori) :   center specified.
   Grid origin                                       :  -272.000  A
                                                        -272.000  A
                                                        -223.000  A
   Grid spacing set to                   (same dime) :         user values
   Grid spacing                           (grid #.#) :     2.000  A
   Do analytic potential calculation     (no/analyt) :         F
 DIELECTRIC MAP DEFINITIONS
 Use probe-accessible surface definition (newmap, & nnewmap):F F
   Utilize dielectric boundary smoothing (no/smooth) :         T
 BOUNDARY CONDITION CONSTANTS
   Boundary condition flag                  (bcfl #) :         2
     - sum of atoms as independent DH spheres
 ENVIRONMENTAL CONSTANTS
   Interior dielectric constant           (pdie #.#) :     2.000
   Interior permittivity                             :0.1146E-05 e^2ps^2/amuA^3
   Solvent dielectric constant            (sdie #.#) :    80.000
   Solvent permittivity                              :0.4582E-04 e^2ps^2/amuA^3
   Temperature                            (temp #.#) :   296.000  K
   Ionic strength                         (ions #.#) :   100.000  mM
   Debye-Huckel parameter                            :     0.103  1/A
 ATOM SELECTION
   Number of atoms selected                (mol#...) :    733302
   X-coordinate of the center of geometry            :    36.338    A
   Y-coordinate of the center of geometry            :    40.934    A
   Z-coordinate of the center of geometry            :   -21.797    A
   Net charge of the selected atoms                  :   -26.554    e
   Effective radius of the selected atoms            :     2.040    A
 ITERATION VALUES
   Maximum iterations                       (maxi #) :      1000
   Convergence criteria                   (conv #.#) :0.1000E-05
   Linear equation solver flag              (solv #) :         1
     - incomplete Cholesky preconditioned conjugate gradient
 PERFORMING SETUP AND CALCULATION
 ITERATION SUMMARY
   Iterations required                               :        62
   Norm of the constant vector                       :0.2099E+05
   Norm of the residual vector                       :0.1926E-01
   Convergence achieved                              :0.9177E-06
Main >  
Main >  write grid rho ascii file "rho1.grd" end
 WRITE MODULE
   Write type                           (grid,coord) :                grid
   Grid type        (phi,epsc,epsi,epsj,epsk,exgrid) :              rho   
   Output file name                           (file) :rho1.grd            
   Points written at intervals of           (intv #) :         1
   Output file format                 (binary,ascii) :               ascii
Main >  write grid exgrid ascii file "exgrid1.grd" end
 WRITE MODULE
   Write type                           (grid,coord) :                grid
   Grid type        (phi,epsc,epsi,epsj,epsk,exgrid) :              exgrid
   Output file name                           (file) :exgrid1.grd         
   Points written at intervals of           (intv #) :         1
   Output file format                 (binary,ascii) :               ascii
Main >  !!stop
Main >  
Main >  write phi file "membrane1_first.grd" binary noexclude end !
 WRITE MODULE
   Write type                           (grid,coord) :                grid
   Grid type        (phi,epsc,epsi,epsj,epsk,exgrid) :              phi   
   Output file name                           (file) :membrane1_first.grd 
   Points written at intervals of           (intv #) :         1
   Output file format                 (binary,ascii) :              binary
Main >  
Main >  print dipole mol1 end
 
 PRINT MODULE     
 Dipole for molecule  1 : 
 x = **********
 y = **********
 z = **********
 Dipole moment = ********** Debyes

 
 
Main >  
Main >  
Main >  elec                               ! electrostatics calculation module
Elec >      mol1 center                    ! to center at geometric center
Elec >      dime 201 201 201             ! define dimensions
Elec >      bcfl 4                         ! 4 focusing
Elec >      ionstr $ios                    ! ionic strength
Elec >      rion 2.0                       ! ionic exclusion radius
Elec >      spacing 0.5                      ! grid spacing in A
Elec >      sdie 80                        ! solvent dielectric
Elec >      pdie 2.0                       ! solute (protein) dielectric
Elec >      temp 296
Elec >      maxit 4000                      ! iterations request
Elec >      gcenter 0.0 0.0 0.0
Elec >  !    nmap 1.4
Elec >  end
 ELECTROSTATIC MODULE
 GRID CONSTANTS
   Grid dimensioned to                   (same dime) :         user values
   Grid dimensions                      (dime # # #) :201,201,201
   Grid located by   (gcen,gcor,cent,same orig,gori) :   center specified.
   Grid origin                                       :   -50.500  A
                                                         -50.500  A
                                                         -50.500  A
   Grid spacing set to                   (same dime) :         user values
   Grid spacing                           (grid #.#) :     0.500  A
   Do analytic potential calculation     (no/analyt) :         F
 DIELECTRIC MAP DEFINITIONS
 Use probe-accessible surface definition (newmap, & nnewmap):F F
   Utilize dielectric boundary smoothing (no/smooth) :         T
 BOUNDARY CONDITION CONSTANTS
   Boundary condition flag                  (bcfl #) :         4
 ENVIRONMENTAL CONSTANTS
   Interior dielectric constant           (pdie #.#) :     2.000
   Interior permittivity                             :0.1146E-05 e^2ps^2/amuA^3
   Solvent dielectric constant            (sdie #.#) :    80.000
   Solvent permittivity                              :0.4582E-04 e^2ps^2/amuA^3
   Temperature                            (temp #.#) :   296.000  K
   Ionic strength                         (ions #.#) :   100.000  mM
   Debye-Huckel parameter                            :     0.103  1/A
 ATOM SELECTION
   Number of atoms selected                (mol#...) :    733302
   X-coordinate of the center of geometry            :    36.338    A
   Y-coordinate of the center of geometry            :    40.934    A
   Z-coordinate of the center of geometry            :   -21.797    A
   Net charge of the selected atoms                  :   -26.554    e
   Effective radius of the selected atoms            :     2.040    A
 ITERATION VALUES
   Maximum iterations                       (maxi #) :      4000
   Convergence criteria                   (conv #.#) :0.1000E-05
   Linear equation solver flag              (solv #) :         1
     - incomplete Cholesky preconditioned conjugate gradient
 PERFORMING SETUP AND CALCULATION
 ITERATION SUMMARY
   Iterations required                               :       213
   Norm of the constant vector                       :0.1567E+05
   Norm of the residual vector                       :0.1525E-01
   Convergence achieved                              :0.9738E-06
Main >  
Main >  write phi file "membrane1_focus.grd" binary noexclude end  ! write grid file noexcluding protein
 WRITE MODULE
   Write type                           (grid,coord) :                grid
   Grid type        (phi,epsc,epsi,epsj,epsk,exgrid) :              phi   
   Output file name                           (file) :membrane1_focus.grd 
   Points written at intervals of           (intv #) :         1
   Output file format                 (binary,ascii) :              binary
Main >  write phi file "membrane1.grd" binary exclude end
 WRITE MODULE
   Write type                           (grid,coord) :                grid
   Grid type        (phi,epsc,epsi,epsj,epsk,exgrid) :              phi   
   Output file name                           (file) :membrane1.grd       
   Points written at intervals of           (intv #) :         1
   Output file format                 (binary,ascii) :              binary
   Interior points set to               (setint #.#) :0.0000E+00
Main >  
Main >  print elec phisave all end !!!!!! sais pas  a quoi ca sert,mais al air necessaire
 
 PRINT MODULE     
 PRINTING ELECTROSTATICS
 
 
Main >  !!print elec phinrg mol1 end
Main >  print elec phiwrite mol2 end       ! write potential on sites of mol2
 
 PRINT MODULE     
 PRINTING ELECTROSTATICS
   Electrostatic Potential
          Atom    Residue         X       Y       Z       Q      Potential
PHI   ***** ca   sit     1     -12.000 -12.000   2.000   1.000  -.98566347E+00
PHI   ***** ca   sit     1     -12.000 -12.000   2.050   1.000  -.92767316E+00
PHI   ***** ca   sit     1     -12.000 -12.000   2.100   1.000  -.86968285E+00
PHI   ***** ca   sit     1     -12.000 -12.000   2.150   1.000  -.81168813E+00
PHI   ***** ca   sit     1     -12.000 -12.000   2.200   1.000  -.75369781E+00
PHI   ***** ca   sit     1     -12.000 -12.000   2.250   1.000  -.69570756E+00
PHI   ***** ca   sit     1     -12.000 -12.000   2.300   1.000  -.63771725E+00
PHI   ***** ca   sit     1     -12.000 -12.000   2.350   1.000  -.57972687E+00
PHI   ***** ca   sit     1     -12.000 -12.000   2.400   1.000  -.52173221E+00
PHI   ***** ca   sit     1     -12.000 -12.000   2.450   1.000  -.46374187E+00
PHI   ***** ca   sit     1     -12.000 -12.000   2.500   1.000  -.40575159E+00
PHI   ***** ca   sit     1     -12.000 -12.000   2.550   1.000  -.13150550E+00
PHI   ***** ca   sit     1     -12.000 -12.000   2.600   1.000  0.14274053E+00
PHI   ***** ca   sit     1     -12.000 -12.000   2.650   1.000  0.41700754E+00
PHI   ***** ca   sit     1     -12.000 -12.000   2.700   1.000  0.69125360E+00
PHI   ***** ca   sit     1     -12.000 -12.000   2.750   1.000  0.96549964E+00
PHI   ***** ca   sit     1     -12.000 -12.000   2.800   1.000  0.12397456E+01
PHI   ***** ca   sit     1     -12.000 -12.000   2.850   1.000  0.15139917E+01
PHI   ***** ca   sit     1     -12.000 -12.000   2.900   1.000  0.17882589E+01
PHI   ***** ca   sit     1     -12.000 -12.000   2.950   1.000  0.20625048E+01
PHI   ***** ca   sit     1     -12.000 -12.000   3.000   1.000  0.23367510E+01
PHI   ***** ca   sit     1     -12.000 -12.000   3.050   1.000  0.22374272E+01
PHI   ***** ca   sit     1     -12.000 -12.000   3.100   1.000  0.21381032E+01
PHI   ***** ca   sit     1     -12.000 -12.000   3.150   1.000  0.20387721E+01
PHI   ***** ca   sit     1     -12.000 -12.000   3.200   1.000  0.19394482E+01
PHI   ***** ca   sit     1     -12.000 -12.000   3.250   1.000  0.18401245E+01
PHI   ***** ca   sit     1     -12.000 -12.000   3.300   1.000  0.17408006E+01
PHI   ***** ca   sit     1     -12.000 -12.000   3.350   1.000  0.16414769E+01
PHI   ***** ca   sit     1     -12.000 -12.000   3.400   1.000  0.15421455E+01
PHI   ***** ca   sit     1     -12.000 -12.000   3.450   1.000  0.14428217E+01
PHI   ***** ca   sit     1     -12.000 -12.000   3.500   1.000  0.13434980E+01
PHI   ***** ca   sit     1     -12.000 -12.000   3.550   1.000  0.12319089E+01
PHI   ***** ca   sit     1     -12.000 -12.000   3.600   1.000  0.11203198E+01
PHI   ***** ca   sit     1     -12.000 -12.000   3.650   1.000  0.10087223E+01
PHI   ***** ca   sit     1     -12.000 -12.000   3.700   1.000  0.89713311E+00
PHI   ***** ca   sit     1     -12.000 -12.000   3.750   1.000  0.78554404E+00
PHI   ***** ca   sit     1     -12.000 -12.000   3.800   1.000  0.67395496E+00
PHI   ***** ca   sit     1     -12.000 -12.000   3.850   1.000  0.56236589E+00
PHI   ***** ca   sit     1     -12.000 -12.000   3.900   1.000  0.45076829E+00
PHI   ***** ca   sit     1     -12.000 -12.000   3.950   1.000  0.33917922E+00
PHI   ***** ca   sit     1     -12.000 -12.000   4.000   1.000  0.22759013E+00
PHI   ***** ca   sit     1     -12.000 -12.000   4.050   1.000  0.22834052E+00
PHI   ***** ca   sit     1     -12.000 -12.000   4.100   1.000  0.22909091E+00
PHI   ***** ca   sit     1     -12.000 -12.000   4.150   1.000  0.22984134E+00
PHI   ***** ca   sit     1     -12.000 -12.000   4.200   1.000  0.23059173E+00
PHI   ***** ca   sit     1     -12.000 -12.000   4.250   1.000  0.23134212E+00
PHI   ***** ca   sit     1     -12.000 -12.000   4.300   1.000  0.23209253E+00
PHI   ***** ca   sit     1     -12.000 -12.000   4.350   1.000  0.23284289E+00
PHI   ***** ca   sit     1     -12.000 -12.000   4.400   1.000  0.23359333E+00
PHI   ***** ca   sit     1     -12.000 -12.000   4.450   1.000  0.23434372E+00
PHI   ***** ca   sit     1     -12.000 -12.000   4.500   1.000  0.23509412E+00
PHI   ***** ca   sit     1     -12.000 -12.000   4.550   1.000  0.22995614E+00
PHI   ***** ca   sit     1     -12.000 -12.000   4.600   1.000  0.22481814E+00
PHI   ***** ca   sit     1     -12.000 -12.000   4.650   1.000  0.21967977E+00
PHI   ***** ca   sit     1     -12.000 -12.000   4.700   1.000  0.21454178E+00
PHI   ***** ca   sit     1     -12.000 -12.000   4.750   1.000  0.20940380E+00
PHI   ***** ca   sit     1     -12.000 -12.000   4.800   1.000  0.20426580E+00
PHI   ***** ca   sit     1     -12.000 -12.000   4.850   1.000  0.19912784E+00
PHI   ***** ca   sit     1     -12.000 -12.000   4.900   1.000  0.19398946E+00
PHI   ***** ca   sit     1     -12.000 -12.000   4.950   1.000  0.18885148E+00
PHI   ***** ca   sit     1     -12.000 -12.000   5.000   1.000  0.18371348E+00
PHI   ***** ca   sit     1     -12.000 -12.000   5.050   1.000  0.17663959E+00
PHI   ***** ca   sit     1     -12.000 -12.000   5.100   1.000  0.16956572E+00
PHI   ***** ca   sit     1     -12.000 -12.000   5.150   1.000  0.16249129E+00
PHI   ***** ca   sit     1     -12.000 -12.000   5.200   1.000  0.15541740E+00
PHI   ***** ca   sit     1     -12.000 -12.000   5.250   1.000  0.14834350E+00
PHI   ***** ca   sit     1     -12.000 -12.000   5.300   1.000  0.14126964E+00
PHI   ***** ca   sit     1     -12.000 -12.000   5.350   1.000  0.13419574E+00
PHI   ***** ca   sit     1     -12.000 -12.000   5.400   1.000  0.12712131E+00
PHI   ***** ca   sit     1     -12.000 -12.000   5.450   1.000  0.12004743E+00
PHI   ***** ca   sit     1     -12.000 -12.000   5.500   1.000  0.11297354E+00
PHI   ***** ca   sit     1     -12.000 -12.000   5.550   1.000  0.10626247E+00
PHI   ***** ca   sit     1     -12.000 -12.000   5.600   1.000  0.99551387E-01
PHI   ***** ca   sit     1     -12.000 -12.000   5.650   1.000  0.92839800E-01
PHI   ***** ca   sit     1     -12.000 -12.000   5.700   1.000  0.86128734E-01
PHI   ***** ca   sit     1     -12.000 -12.000   5.750   1.000  0.79417653E-01
PHI   ***** ca   sit     1     -12.000 -12.000   5.800   1.000  0.72706573E-01
PHI   ***** ca   sit     1     -12.000 -12.000   5.850   1.000  0.65995499E-01
PHI   ***** ca   sit     1     -12.000 -12.000   5.900   1.000  0.59283912E-01
PHI   ***** ca   sit     1     -12.000 -12.000   5.950   1.000  0.52572835E-01
PHI   ***** ca   sit     1     -12.000 -12.000   6.000   1.000  0.45861758E-01
PHI   ***** ca   sit     1     -12.000 -12.000   6.050   1.000  0.40230405E-01
PHI   ***** ca   sit     1     -12.000 -12.000   6.100   1.000  0.34599055E-01
PHI   ***** ca   sit     1     -12.000 -12.000   6.150   1.000  0.28967267E-01
PHI   ***** ca   sit     1     -12.000 -12.000   6.200   1.000  0.23335915E-01
PHI   ***** ca   sit     1     -12.000 -12.000   6.250   1.000  0.17704559E-01
PHI   ***** ca   sit     1     -12.000 -12.000   6.300   1.000  0.12073207E-01
PHI   ***** ca   sit     1     -12.000 -12.000   6.350   1.000  0.64418525E-02
PHI   ***** ca   sit     1     -12.000 -12.000   6.400   1.000  0.81006926E-03
PHI   ***** ca   sit     1     -12.000 -12.000   6.450   1.000  -.48212847E-02
PHI   ***** ca   sit     1     -12.000 -12.000   6.500   1.000  -.10452638E-01
PHI   ***** ca   sit     1     -12.000 -12.000   6.550   1.000  -.14932860E-01
PHI   ***** ca   sit     1     -12.000 -12.000   6.600   1.000  -.19413080E-01
PHI   ***** ca   sit     1     -12.000 -12.000   6.650   1.000  -.23893643E-01
PHI   ***** ca   sit     1     -12.000 -12.000   6.700   1.000  -.28373864E-01
PHI   ***** ca   sit     1     -12.000 -12.000   6.750   1.000  -.32854088E-01
PHI   ***** ca   sit     1     -12.000 -12.000   6.800   1.000  -.37334308E-01
PHI   ***** ca   sit     1     -12.000 -12.000   6.850   1.000  -.41814528E-01
PHI   ***** ca   sit     1     -12.000 -12.000   6.900   1.000  -.46295092E-01
PHI   ***** ca   sit     1     -12.000 -12.000   6.950   1.000  -.50775312E-01
PHI   ***** ca   sit     1     -12.000 -12.000   7.000   1.000  -.55255532E-01
PHI   ***** ca   sit     1     -12.000 -12.000   7.050   1.000  -.58734521E-01
PHI   ***** ca   sit     1     -12.000 -12.000   7.100   1.000  -.62213507E-01
PHI   ***** ca   sit     1     -12.000 -12.000   7.150   1.000  -.65692760E-01
PHI   ***** ca   sit     1     -12.000 -12.000   7.200   1.000  -.69171749E-01
PHI   ***** ca   sit     1     -12.000 -12.000   7.250   1.000  -.72650738E-01
PHI   ***** ca   sit     1     -12.000 -12.000   7.300   1.000  -.76129735E-01
PHI   ***** ca   sit     1     -12.000 -12.000   7.350   1.000  -.79608716E-01
PHI   ***** ca   sit     1     -12.000 -12.000   7.400   1.000  -.83087973E-01
PHI   ***** ca   sit     1     -12.000 -12.000   7.450   1.000  -.86566955E-01
PHI   ***** ca   sit     1     -12.000 -12.000   7.500   1.000  -.90045944E-01
PHI   ***** ca   sit     1     -12.000 -12.000   7.550   1.000  -.92706621E-01
PHI   ***** ca   sit     1     -12.000 -12.000   7.600   1.000  -.95367290E-01
PHI   ***** ca   sit     1     -12.000 -12.000   7.650   1.000  -.98028161E-01
PHI   ***** ca   sit     1     -12.000 -12.000   7.700   1.000  -.10068884E+00
PHI   ***** ca   sit     1     -12.000 -12.000   7.750   1.000  -.10334951E+00
PHI   ***** ca   sit     1     -12.000 -12.000   7.800   1.000  -.10601018E+00
PHI   ***** ca   sit     1     -12.000 -12.000   7.850   1.000  -.10867085E+00
PHI   ***** ca   sit     1     -12.000 -12.000   7.900   1.000  -.11133174E+00
PHI   ***** ca   sit     1     -12.000 -12.000   7.950   1.000  -.11399240E+00
PHI   ***** ca   sit     1     -12.000 -12.000   8.000   1.000  -.11665308E+00
PHI   ***** ca   sit     1     -12.000 -12.000   8.050   1.000  -.11865468E+00
PHI   ***** ca   sit     1     -12.000 -12.000   8.100   1.000  -.12065629E+00
PHI   ***** ca   sit     1     -12.000 -12.000   8.150   1.000  -.12265805E+00
PHI   ***** ca   sit     1     -12.000 -12.000   8.200   1.000  -.12465966E+00
PHI   ***** ca   sit     1     -12.000 -12.000   8.250   1.000  -.12666126E+00
PHI   ***** ca   sit     1     -12.000 -12.000   8.300   1.000  -.12866288E+00
PHI   ***** ca   sit     1     -12.000 -12.000   8.350   1.000  -.13066448E+00
PHI   ***** ca   sit     1     -12.000 -12.000   8.400   1.000  -.13266623E+00
PHI   ***** ca   sit     1     -12.000 -12.000   8.450   1.000  -.13466784E+00
PHI   ***** ca   sit     1     -12.000 -12.000   8.500   1.000  -.13666946E+00
PHI   ***** ca   sit     1     -12.000 -12.000   8.550   1.000  -.13814072E+00
PHI   ***** ca   sit     1     -12.000 -12.000   8.600   1.000  -.13961199E+00
PHI   ***** ca   sit     1     -12.000 -12.000   8.650   1.000  -.14108337E+00
PHI   ***** ca   sit     1     -12.000 -12.000   8.700   1.000  -.14255464E+00
PHI   ***** ca   sit     1     -12.000 -12.000   8.750   1.000  -.14402591E+00
PHI   ***** ca   sit     1     -12.000 -12.000   8.800   1.000  -.14549719E+00
PHI   ***** ca   sit     1     -12.000 -12.000   8.850   1.000  -.14696845E+00
PHI   ***** ca   sit     1     -12.000 -12.000   8.900   1.000  -.14843982E+00
PHI   ***** ca   sit     1     -12.000 -12.000   8.950   1.000  -.14991111E+00
PHI   ***** ca   sit     1     -12.000 -12.000   9.000   1.000  -.15138237E+00
PHI   ***** ca   sit     1     -12.000 -12.000   9.050   1.000  -.15242568E+00
PHI   ***** ca   sit     1     -12.000 -12.000   9.100   1.000  -.15346897E+00
PHI   ***** ca   sit     1     -12.000 -12.000   9.150   1.000  -.15451236E+00
PHI   ***** ca   sit     1     -12.000 -12.000   9.200   1.000  -.15555568E+00
PHI   ***** ca   sit     1     -12.000 -12.000   9.250   1.000  -.15659897E+00
PHI   ***** ca   sit     1     -12.000 -12.000   9.300   1.000  -.15764229E+00
PHI   ***** ca   sit     1     -12.000 -12.000   9.350   1.000  -.15868561E+00
PHI   ***** ca   sit     1     -12.000 -12.000   9.400   1.000  -.15972897E+00
PHI   ***** ca   sit     1     -12.000 -12.000   9.450   1.000  -.16077229E+00
PHI   ***** ca   sit     1     -12.000 -12.000   9.500   1.000  -.16181558E+00
PHI   ***** ca   sit     1     -12.000 -12.000   9.550   1.000  -.16251269E+00
PHI   ***** ca   sit     1     -12.000 -12.000   9.600   1.000  -.16320978E+00
PHI   ***** ca   sit     1     -12.000 -12.000   9.650   1.000  -.16390693E+00
PHI   ***** ca   sit     1     -12.000 -12.000   9.700   1.000  -.16460402E+00
PHI   ***** ca   sit     1     -12.000 -12.000   9.750   1.000  -.16530111E+00
PHI   ***** ca   sit     1     -12.000 -12.000   9.800   1.000  -.16599822E+00
PHI   ***** ca   sit     1     -12.000 -12.000   9.850   1.000  -.16669533E+00
PHI   ***** ca   sit     1     -12.000 -12.000   9.900   1.000  -.16739246E+00
PHI   ***** ca   sit     1     -12.000 -12.000   9.950   1.000  -.16808957E+00
PHI   ***** ca   sit     1     -12.000 -12.000  10.000   1.000  -.16878666E+00
PHI   ***** ca   sit     1     -12.000 -12.000  10.050   1.000  -.16920346E+00
PHI   ***** ca   sit     1     -12.000 -12.000  10.100   1.000  -.16962029E+00
PHI   ***** ca   sit     1     -12.000 -12.000  10.150   1.000  -.17003714E+00
PHI   ***** ca   sit     1     -12.000 -12.000  10.200   1.000  -.17045397E+00
PHI   ***** ca   sit     1     -12.000 -12.000  10.250   1.000  -.17087080E+00
PHI   ***** ca   sit     1     -12.000 -12.000  10.300   1.000  -.17128760E+00
PHI   ***** ca   sit     1     -12.000 -12.000  10.350   1.000  -.17170441E+00
PHI   ***** ca   sit     1     -12.000 -12.000  10.400   1.000  -.17212127E+00
PHI   ***** ca   sit     1     -12.000 -12.000  10.450   1.000  -.17253810E+00
PHI   ***** ca   sit     1     -12.000 -12.000  10.500   1.000  -.17295490E+00
PHI   ***** ca   sit     1     -12.000 -12.000  10.550   1.000  -.17314515E+00
PHI   ***** ca   sit     1     -12.000 -12.000  10.600   1.000  -.17333537E+00
PHI   ***** ca   sit     1     -12.000 -12.000  10.650   1.000  -.17352560E+00
PHI   ***** ca   sit     1     -12.000 -12.000  10.700   1.000  -.17371584E+00
PHI   ***** ca   sit     1     -12.000 -12.000  10.750   1.000  -.17390606E+00
PHI   ***** ca   sit     1     -12.000 -12.000  10.800   1.000  -.17409629E+00
PHI   ***** ca   sit     1     -12.000 -12.000  10.850   1.000  -.17428651E+00
PHI   ***** ca   sit     1     -12.000 -12.000  10.900   1.000  -.17447677E+00
PHI   ***** ca   sit     1     -12.000 -12.000  10.950   1.000  -.17466699E+00
PHI   ***** ca   sit     1     -12.000 -12.000  11.000   1.000  -.17485723E+00
PHI   ***** ca   sit     1     -12.000 -12.000  11.050   1.000  -.17486490E+00
PHI   ***** ca   sit     1     -12.000 -12.000  11.100   1.000  -.17487258E+00
PHI   ***** ca   sit     1     -12.000 -12.000  11.150   1.000  -.17488025E+00
PHI   ***** ca   sit     1     -12.000 -12.000  11.200   1.000  -.17488793E+00
PHI   ***** ca   sit     1     -12.000 -12.000  11.250   1.000  -.17489560E+00
PHI   ***** ca   sit     1     -12.000 -12.000  11.300   1.000  -.17490329E+00
PHI   ***** ca   sit     1     -12.000 -12.000  11.350   1.000  -.17491096E+00
PHI   ***** ca   sit     1     -12.000 -12.000  11.400   1.000  -.17491864E+00
PHI   ***** ca   sit     1     -12.000 -12.000  11.450   1.000  -.17492631E+00
PHI   ***** ca   sit     1     -12.000 -12.000  11.500   1.000  -.17493398E+00
PHI   ***** ca   sit     1     -12.000 -12.000  11.550   1.000  -.17479540E+00
PHI   ***** ca   sit     1     -12.000 -12.000  11.600   1.000  -.17465685E+00
PHI   ***** ca   sit     1     -12.000 -12.000  11.650   1.000  -.17451827E+00
PHI   ***** ca   sit     1     -12.000 -12.000  11.700   1.000  -.17437969E+00
PHI   ***** ca   sit     1     -12.000 -12.000  11.750   1.000  -.17424113E+00
PHI   ***** ca   sit     1     -12.000 -12.000  11.800   1.000  -.17410256E+00
PHI   ***** ca   sit     1     -12.000 -12.000  11.850   1.000  -.17396398E+00
PHI   ***** ca   sit     1     -12.000 -12.000  11.900   1.000  -.17382541E+00
PHI   ***** ca   sit     1     -12.000 -12.000  11.950   1.000  -.17368685E+00
PHI   ***** ca   sit     1     -12.000 -12.000  12.000   1.000  -.17354827E+00
PHI   ***** ca   sit     1     -12.000 -12.000  12.050   1.000  -.17329347E+00
PHI   ***** ca   sit     1     -12.000 -12.000  12.100   1.000  -.17303866E+00
PHI   ***** ca   sit     1     -12.000 -12.000  12.150   1.000  -.17278385E+00
PHI   ***** ca   sit     1     -12.000 -12.000  12.200   1.000  -.17252906E+00
PHI   ***** ca   sit     1     -12.000 -12.000  12.250   1.000  -.17227425E+00
PHI   ***** ca   sit     1     -12.000 -12.000  12.300   1.000  -.17201945E+00
PHI   ***** ca   sit     1     -12.000 -12.000  12.350   1.000  -.17176466E+00
PHI   ***** ca   sit     1     -12.000 -12.000  12.400   1.000  -.17150980E+00
PHI   ***** ca   sit     1     -12.000 -12.000  12.450   1.000  -.17125501E+00
PHI   ***** ca   sit     1     -12.000 -12.000  12.500   1.000  -.17100023E+00
PHI   ***** ca   sit     1     -12.000 -12.000  12.550   1.000  -.17065409E+00
PHI   ***** ca   sit     1     -12.000 -12.000  12.600   1.000  -.17030796E+00
PHI   ***** ca   sit     1     -12.000 -12.000  12.650   1.000  -.16996183E+00
PHI   ***** ca   sit     1     -12.000 -12.000  12.700   1.000  -.16961570E+00
PHI   ***** ca   sit     1     -12.000 -12.000  12.750   1.000  -.16926956E+00
PHI   ***** ca   sit     1     -12.000 -12.000  12.800   1.000  -.16892344E+00
PHI   ***** ca   sit     1     -12.000 -12.000  12.850   1.000  -.16857733E+00
PHI   ***** ca   sit     1     -12.000 -12.000  12.900   1.000  -.16823116E+00
PHI   ***** ca   sit     1     -12.000 -12.000  12.950   1.000  -.16788504E+00
PHI   ***** ca   sit     1     -12.000 -12.000  13.000   1.000  -.16753891E+00
PHI   ***** ca   sit     1     -12.000 -12.000  13.050   1.000  -.16712205E+00
PHI   ***** ca   sit     1     -12.000 -12.000  13.100   1.000  -.16670519E+00
PHI   ***** ca   sit     1     -12.000 -12.000  13.150   1.000  -.16628830E+00
PHI   ***** ca   sit     1     -12.000 -12.000  13.200   1.000  -.16587143E+00
PHI   ***** ca   sit     1     -12.000 -12.000  13.250   1.000  -.16545458E+00
PHI   ***** ca   sit     1     -12.000 -12.000  13.300   1.000  -.16503769E+00
PHI   ***** ca   sit     1     -12.000 -12.000  13.350   1.000  -.16462085E+00
PHI   ***** ca   sit     1     -12.000 -12.000  13.400   1.000  -.16420396E+00
PHI   ***** ca   sit     1     -12.000 -12.000  13.450   1.000  -.16378708E+00
PHI   ***** ca   sit     1     -12.000 -12.000  13.500   1.000  -.16337022E+00
PHI   ***** ca   sit     1     -12.000 -12.000  13.550   1.000  -.16289972E+00
PHI   ***** ca   sit     1     -12.000 -12.000  13.600   1.000  -.16242926E+00
PHI   ***** ca   sit     1     -12.000 -12.000  13.650   1.000  -.16195875E+00
PHI   ***** ca   sit     1     -12.000 -12.000  13.700   1.000  -.16148829E+00
PHI   ***** ca   sit     1     -12.000 -12.000  13.750   1.000  -.16101779E+00
PHI   ***** ca   sit     1     -12.000 -12.000  13.800   1.000  -.16054726E+00
PHI   ***** ca   sit     1     -12.000 -12.000  13.850   1.000  -.16007683E+00
PHI   ***** ca   sit     1     -12.000 -12.000  13.900   1.000  -.15960631E+00
PHI   ***** ca   sit     1     -12.000 -12.000  13.950   1.000  -.15913588E+00
PHI   ***** ca   sit     1     -12.000 -12.000  14.000   1.000  -.15866534E+00
PHI   ***** ca   sit     1     -12.000 -12.000  14.050   1.000  -.15815535E+00
PHI   ***** ca   sit     1     -12.000 -12.000  14.100   1.000  -.15764545E+00
PHI   ***** ca   sit     1     -12.000 -12.000  14.150   1.000  -.15713544E+00
PHI   ***** ca   sit     1     -12.000 -12.000  14.200   1.000  -.15662552E+00
PHI   ***** ca   sit     1     -12.000 -12.000  14.250   1.000  -.15611553E+00
PHI   ***** ca   sit     1     -12.000 -12.000  14.300   1.000  -.15560554E+00
PHI   ***** ca   sit     1     -12.000 -12.000  14.350   1.000  -.15509564E+00
PHI   ***** ca   sit     1     -12.000 -12.000  14.400   1.000  -.15458563E+00
PHI   ***** ca   sit     1     -12.000 -12.000  14.450   1.000  -.15407571E+00
PHI   ***** ca   sit     1     -12.000 -12.000  14.500   1.000  -.15356572E+00
PHI   ***** ca   sit     1     -12.000 -12.000  14.550   1.000  -.15302795E+00
PHI   ***** ca   sit     1     -12.000 -12.000  14.600   1.000  -.15249024E+00
PHI   ***** ca   sit     1     -12.000 -12.000  14.650   1.000  -.15195248E+00
PHI   ***** ca   sit     1     -12.000 -12.000  14.700   1.000  -.15141478E+00
PHI   ***** ca   sit     1     -12.000 -12.000  14.750   1.000  -.15087701E+00
PHI   ***** ca   sit     1     -12.000 -12.000  14.800   1.000  -.15033923E+00
PHI   ***** ca   sit     1     -12.000 -12.000  14.850   1.000  -.14980154E+00
PHI   ***** ca   sit     1     -12.000 -12.000  14.900   1.000  -.14926375E+00
PHI   ***** ca   sit     1     -12.000 -12.000  14.950   1.000  -.14872608E+00
PHI   ***** ca   sit     1     -12.000 -12.000  15.000   1.000  -.14818829E+00
PHI   ***** ca   sit     1     -12.000 -12.000  15.050   1.000  -.14763239E+00
PHI   ***** ca   sit     1     -12.000 -12.000  15.100   1.000  -.14707658E+00
PHI   ***** ca   sit     1     -12.000 -12.000  15.150   1.000  -.14652066E+00
PHI   ***** ca   sit     1     -12.000 -12.000  15.200   1.000  -.14596485E+00
PHI   ***** ca   sit     1     -12.000 -12.000  15.250   1.000  -.14540893E+00
PHI   ***** ca   sit     1     -12.000 -12.000  15.300   1.000  -.14485303E+00
PHI   ***** ca   sit     1     -12.000 -12.000  15.350   1.000  -.14429721E+00
PHI   ***** ca   sit     1     -12.000 -12.000  15.400   1.000  -.14374129E+00
PHI   ***** ca   sit     1     -12.000 -12.000  15.450   1.000  -.14318548E+00
PHI   ***** ca   sit     1     -12.000 -12.000  15.500   1.000  -.14262958E+00
PHI   ***** ca   sit     1     -12.000 -12.000  15.550   1.000  -.14206344E+00
PHI   ***** ca   sit     1     -12.000 -12.000  15.600   1.000  -.14149740E+00
PHI   ***** ca   sit     1     -12.000 -12.000  15.650   1.000  -.14093126E+00
PHI   ***** ca   sit     1     -12.000 -12.000  15.700   1.000  -.14036523E+00
PHI   ***** ca   sit     1     -12.000 -12.000  15.750   1.000  -.13979910E+00
PHI   ***** ca   sit     1     -12.000 -12.000  15.800   1.000  -.13923296E+00
PHI   ***** ca   sit     1     -12.000 -12.000  15.850   1.000  -.13866693E+00
PHI   ***** ca   sit     1     -12.000 -12.000  15.900   1.000  -.13810080E+00
PHI   ***** ca   sit     1     -12.000 -12.000  15.950   1.000  -.13753475E+00
PHI   ***** ca   sit     1     -12.000 -12.000  16.000   1.000  -.13696863E+00
PHI   ***** ca   sit     1     -12.000 -12.000  16.050   1.000  -.13639876E+00
PHI   ***** ca   sit     1     -12.000 -12.000  16.100   1.000  -.13582900E+00
PHI   ***** ca   sit     1     -12.000 -12.000  16.150   1.000  -.13525914E+00
PHI   ***** ca   sit     1     -12.000 -12.000  16.200   1.000  -.13468938E+00
PHI   ***** ca   sit     1     -12.000 -12.000  16.250   1.000  -.13411953E+00
PHI   ***** ca   sit     1     -12.000 -12.000  16.300   1.000  -.13354965E+00
PHI   ***** ca   sit     1     -12.000 -12.000  16.350   1.000  -.13297988E+00
PHI   ***** ca   sit     1     -12.000 -12.000  16.400   1.000  -.13241003E+00
PHI   ***** ca   sit     1     -12.000 -12.000  16.450   1.000  -.13184026E+00
PHI   ***** ca   sit     1     -12.000 -12.000  16.500   1.000  -.13127041E+00
PHI   ***** ca   sit     1     -12.000 -12.000  16.550   1.000  -.13070208E+00
PHI   ***** ca   sit     1     -12.000 -12.000  16.600   1.000  -.13013385E+00
PHI   ***** ca   sit     1     -12.000 -12.000  16.650   1.000  -.12956552E+00
PHI   ***** ca   sit     1     -12.000 -12.000  16.700   1.000  -.12899728E+00
PHI   ***** ca   sit     1     -12.000 -12.000  16.750   1.000  -.12842897E+00
PHI   ***** ca   sit     1     -12.000 -12.000  16.800   1.000  -.12786065E+00
PHI   ***** ca   sit     1     -12.000 -12.000  16.850   1.000  -.12729241E+00
PHI   ***** ca   sit     1     -12.000 -12.000  16.900   1.000  -.12672408E+00
PHI   ***** ca   sit     1     -12.000 -12.000  16.950   1.000  -.12615587E+00
PHI   ***** ca   sit     1     -12.000 -12.000  17.000   1.000  -.12558754E+00
PHI   ***** ca   sit     1     -12.000 -12.000  17.050   1.000  -.12502500E+00
PHI   ***** ca   sit     1     -12.000 -12.000  17.100   1.000  -.12446255E+00
PHI   ***** ca   sit     1     -12.000 -12.000  17.150   1.000  -.12390003E+00
PHI   ***** ca   sit     1     -12.000 -12.000  17.200   1.000  -.12333758E+00
PHI   ***** ca   sit     1     -12.000 -12.000  17.250   1.000  -.12277505E+00
PHI   ***** ca   sit     1     -12.000 -12.000  17.300   1.000  -.12221252E+00
PHI   ***** ca   sit     1     -12.000 -12.000  17.350   1.000  -.12165007E+00
PHI   ***** ca   sit     1     -12.000 -12.000  17.400   1.000  -.12108754E+00
PHI   ***** ca   sit     1     -12.000 -12.000  17.450   1.000  -.12052509E+00
PHI   ***** ca   sit     1     -12.000 -12.000  17.500   1.000  -.11996257E+00
PHI   ***** ca   sit     1     -12.000 -12.000  17.550   1.000  -.11940923E+00
PHI   ***** ca   sit     1     -12.000 -12.000  17.600   1.000  -.11885597E+00
PHI   ***** ca   sit     1     -12.000 -12.000  17.650   1.000  -.11830264E+00
PHI   ***** ca   sit     1     -12.000 -12.000  17.700   1.000  -.11774938E+00
PHI   ***** ca   sit     1     -12.000 -12.000  17.750   1.000  -.11719605E+00
PHI   ***** ca   sit     1     -12.000 -12.000  17.800   1.000  -.11664270E+00
PHI   ***** ca   sit     1     -12.000 -12.000  17.850   1.000  -.11608945E+00
PHI   ***** ca   sit     1     -12.000 -12.000  17.900   1.000  -.11553612E+00
PHI   ***** ca   sit     1     -12.000 -12.000  17.950   1.000  -.11498286E+00
PHI   ***** ca   sit     1     -12.000 -12.000  18.000   1.000  -.11442953E+00
PHI   ***** ca   sit     1     -12.000 -12.000  18.050   1.000  -.11388808E+00
PHI   ***** ca   sit     1     -12.000 -12.000  18.100   1.000  -.11334670E+00
PHI   ***** ca   sit     1     -12.000 -12.000  18.150   1.000  -.11280525E+00
PHI   ***** ca   sit     1     -12.000 -12.000  18.200   1.000  -.11226390E+00
PHI   ***** ca   sit     1     -12.000 -12.000  18.250   1.000  -.11172244E+00
PHI   ***** ca   sit     1     -12.000 -12.000  18.300   1.000  -.11118099E+00
PHI   ***** ca   sit     1     -12.000 -12.000  18.350   1.000  -.11063962E+00
PHI   ***** ca   sit     1     -12.000 -12.000  18.400   1.000  -.11009818E+00
PHI   ***** ca   sit     1     -12.000 -12.000  18.450   1.000  -.10955681E+00
PHI   ***** ca   sit     1     -12.000 -12.000  18.500   1.000  -.10901536E+00
PHI   ***** ca   sit     1     -12.000 -12.000  18.550   1.000  -.10848787E+00
PHI   ***** ca   sit     1     -12.000 -12.000  18.600   1.000  -.10796046E+00
PHI   ***** ca   sit     1     -12.000 -12.000  18.650   1.000  -.10743295E+00
PHI   ***** ca   sit     1     -12.000 -12.000  18.700   1.000  -.10690554E+00
PHI   ***** ca   sit     1     -12.000 -12.000  18.750   1.000  -.10637805E+00
PHI   ***** ca   sit     1     -12.000 -12.000  18.800   1.000  -.10585055E+00
PHI   ***** ca   sit     1     -12.000 -12.000  18.850   1.000  -.10532314E+00
PHI   ***** ca   sit     1     -12.000 -12.000  18.900   1.000  -.10479563E+00
PHI   ***** ca   sit     1     -12.000 -12.000  18.950   1.000  -.10426822E+00
PHI   ***** ca   sit     1     -12.000 -12.000  19.000   1.000  -.10374073E+00
PHI   ***** ca   sit     1     -12.000 -12.000  19.050   1.000  -.10322878E+00
PHI   ***** ca   sit     1     -12.000 -12.000  19.100   1.000  -.10271692E+00
PHI   ***** ca   sit     1     -12.000 -12.000  19.150   1.000  -.10220496E+00
PHI   ***** ca   sit     1     -12.000 -12.000  19.200   1.000  -.10169310E+00
PHI   ***** ca   sit     1     -12.000 -12.000  19.250   1.000  -.10118116E+00
PHI   ***** ca   sit     1     -12.000 -12.000  19.300   1.000  -.10066921E+00
PHI   ***** ca   sit     1     -12.000 -12.000  19.350   1.000  -.10015734E+00
PHI   ***** ca   sit     1     -12.000 -12.000  19.400   1.000  -.99645399E-01
PHI   ***** ca   sit     1     -12.000 -12.000  19.450   1.000  -.99133529E-01
PHI   ***** ca   sit     1     -12.000 -10.000   2.000   1.000  -.25689156E+02
PHI   ***** ca   sit     1     -12.000 -10.000   2.050   1.000  -.24688389E+02
PHI   ***** ca   sit     1     -12.000 -10.000   2.100   1.000  -.23687624E+02
PHI   ***** ca   sit     1     -12.000 -10.000   2.150   1.000  -.22686781E+02
PHI   ***** ca   sit     1     -12.000 -10.000   2.200   1.000  -.21686014E+02
PHI   ***** ca   sit     1     -12.000 -10.000   2.250   1.000  -.20685251E+02
PHI   ***** ca   sit     1     -12.000 -10.000   2.300   1.000  -.19684484E+02
PHI   ***** ca   sit     1     -12.000 -10.000   2.350   1.000  -.18683718E+02
PHI   ***** ca   sit     1     -12.000 -10.000   2.400   1.000  -.17682875E+02
PHI   ***** ca   sit     1     -12.000 -10.000   2.450   1.000  -.16682110E+02
PHI   ***** ca   sit     1     -12.000 -10.000   2.500   1.000  -.15681343E+02
PHI   ***** ca   sit     1     -12.000 -10.000   2.550   1.000  -.15276172E+02
PHI   ***** ca   sit     1     -12.000 -10.000   2.600   1.000  -.14870999E+02
PHI   ***** ca   sit     1     -12.000 -10.000   2.650   1.000  -.14465796E+02
PHI   ***** ca   sit     1     -12.000 -10.000   2.700   1.000  -.14060624E+02
PHI   ***** ca   sit     1     -12.000 -10.000   2.750   1.000  -.13655453E+02
PHI   ***** ca   sit     1     -12.000 -10.000   2.800   1.000  -.13250279E+02
PHI   ***** ca   sit     1     -12.000 -10.000   2.850   1.000  -.12845107E+02
PHI   ***** ca   sit     1     -12.000 -10.000   2.900   1.000  -.12439905E+02
PHI   ***** ca   sit     1     -12.000 -10.000   2.950   1.000  -.12034732E+02
PHI   ***** ca   sit     1     -12.000 -10.000   3.000   1.000  -.11629560E+02
PHI   ***** ca   sit     1     -12.000 -10.000   3.050   1.000  -.11136151E+02
PHI   ***** ca   sit     1     -12.000 -10.000   3.100   1.000  -.10642742E+02
PHI   ***** ca   sit     1     -12.000 -10.000   3.150   1.000  -.10149296E+02
PHI   ***** ca   sit     1     -12.000 -10.000   3.200   1.000  -.96558867E+01
PHI   ***** ca   sit     1     -12.000 -10.000   3.250   1.000  -.91624775E+01
PHI   ***** ca   sit     1     -12.000 -10.000   3.300   1.000  -.86690683E+01
PHI   ***** ca   sit     1     -12.000 -10.000   3.350   1.000  -.81756592E+01
PHI   ***** ca   sit     1     -12.000 -10.000   3.400   1.000  -.76822119E+01
PHI   ***** ca   sit     1     -12.000 -10.000   3.450   1.000  -.71888027E+01
PHI   ***** ca   sit     1     -12.000 -10.000   3.500   1.000  -.66953936E+01
PHI   ***** ca   sit     1     -12.000 -10.000   3.550   1.000  -.58872466E+01
PHI   ***** ca   sit     1     -12.000 -10.000   3.600   1.000  -.50791011E+01
PHI   ***** ca   sit     1     -12.000 -10.000   3.650   1.000  -.42708926E+01
PHI   ***** ca   sit     1     -12.000 -10.000   3.700   1.000  -.34627461E+01
PHI   ***** ca   sit     1     -12.000 -10.000   3.750   1.000  -.26545997E+01
PHI   ***** ca   sit     1     -12.000 -10.000   3.800   1.000  -.18464534E+01
PHI   ***** ca   sit     1     -12.000 -10.000   3.850   1.000  -.10383068E+01
PHI   ***** ca   sit     1     -12.000 -10.000   3.900   1.000  -.23009881E+00
PHI   ***** ca   sit     1     -12.000 -10.000   3.950   1.000  0.57804763E+00
PHI   ***** ca   sit     1     -12.000 -10.000   4.000   1.000  0.13861941E+01
PHI   ***** ca   sit     1     -12.000 -10.000   4.050   1.000  0.16822424E+01
PHI   ***** ca   sit     1     -12.000 -10.000   4.100   1.000  0.19782906E+01
PHI   ***** ca   sit     1     -12.000 -10.000   4.150   1.000  0.22743616E+01
PHI   ***** ca   sit     1     -12.000 -10.000   4.200   1.000  0.25704098E+01
PHI   ***** ca   sit     1     -12.000 -10.000   4.250   1.000  0.28664579E+01
PHI   ***** ca   sit     1     -12.000 -10.000   4.300   1.000  0.31625061E+01
PHI   ***** ca   sit     1     -12.000 -10.000   4.350   1.000  0.34585545E+01
PHI   ***** ca   sit     1     -12.000 -10.000   4.400   1.000  0.37546253E+01
PHI   ***** ca   sit     1     -12.000 -10.000   4.450   1.000  0.40506735E+01
PHI   ***** ca   sit     1     -12.000 -10.000   4.500   1.000  0.43467216E+01
PHI   ***** ca   sit     1     -12.000 -10.000   4.550   1.000  0.40790100E+01
PHI   ***** ca   sit     1     -12.000 -10.000   4.600   1.000  0.38112979E+01
PHI   ***** ca   sit     1     -12.000 -10.000   4.650   1.000  0.35435655E+01
PHI   ***** ca   sit     1     -12.000 -10.000   4.700   1.000  0.32758534E+01
PHI   ***** ca   sit     1     -12.000 -10.000   4.750   1.000  0.30081415E+01
PHI   ***** ca   sit     1     -12.000 -10.000   4.800   1.000  0.27404296E+01
PHI   ***** ca   sit     1     -12.000 -10.000   4.850   1.000  0.24727178E+01
PHI   ***** ca   sit     1     -12.000 -10.000   4.900   1.000  0.22049854E+01
PHI   ***** ca   sit     1     -12.000 -10.000   4.950   1.000  0.19372734E+01
PHI   ***** ca   sit     1     -12.000 -10.000   5.000   1.000  0.16695614E+01
PHI   ***** ca   sit     1     -12.000 -10.000   5.050   1.000  0.15008019E+01
PHI   ***** ca   sit     1     -12.000 -10.000   5.100   1.000  0.13320427E+01
PHI   ***** ca   sit     1     -12.000 -10.000   5.150   1.000  0.11632705E+01
PHI   ***** ca   sit     1     -12.000 -10.000   5.200   1.000  0.99451119E+00
PHI   ***** ca   sit     1     -12.000 -10.000   5.250   1.000  0.82575184E+00
PHI   ***** ca   sit     1     -12.000 -10.000   5.300   1.000  0.65699244E+00
PHI   ***** ca   sit     1     -12.000 -10.000   5.350   1.000  0.48823309E+00
PHI   ***** ca   sit     1     -12.000 -10.000   5.400   1.000  0.31946090E+00
PHI   ***** ca   sit     1     -12.000 -10.000   5.450   1.000  0.15070157E+00
PHI   ***** ca   sit     1     -12.000 -10.000   5.500   1.000  -.18057771E-01
PHI   ***** ca   sit     1     -12.000 -10.000   5.550   1.000  -.24359116E-01
PHI   ***** ca   sit     1     -12.000 -10.000   5.600   1.000  -.30660462E-01
PHI   ***** ca   sit     1     -12.000 -10.000   5.650   1.000  -.36962286E-01
PHI   ***** ca   sit     1     -12.000 -10.000   5.700   1.000  -.43263637E-01
PHI   ***** ca   sit     1     -12.000 -10.000   5.750   1.000  -.49564980E-01
PHI   ***** ca   sit     1     -12.000 -10.000   5.800   1.000  -.55866323E-01
PHI   ***** ca   sit     1     -12.000 -10.000   5.850   1.000  -.62167671E-01
PHI   ***** ca   sit     1     -12.000 -10.000   5.900   1.000  -.68469495E-01
PHI   ***** ca   sit     1     -12.000 -10.000   5.950   1.000  -.74770845E-01
PHI   ***** ca   sit     1     -12.000 -10.000   6.000   1.000  -.81072189E-01
PHI   ***** ca   sit     1     -12.000 -10.000   6.050   1.000  -.85545808E-01
PHI   ***** ca   sit     1     -12.000 -10.000   6.100   1.000  -.90019412E-01
PHI   ***** ca   sit     1     -12.000 -10.000   6.150   1.000  -.94493367E-01
PHI   ***** ca   sit     1     -12.000 -10.000   6.200   1.000  -.98966978E-01
PHI   ***** ca   sit     1     -12.000 -10.000   6.250   1.000  -.10344058E+00
PHI   ***** ca   sit     1     -12.000 -10.000   6.300   1.000  -.10791419E+00
PHI   ***** ca   sit     1     -12.000 -10.000   6.350   1.000  -.11238781E+00
PHI   ***** ca   sit     1     -12.000 -10.000   6.400   1.000  -.11686175E+00
PHI   ***** ca   sit     1     -12.000 -10.000   6.450   1.000  -.12133537E+00
PHI   ***** ca   sit     1     -12.000 -10.000   6.500   1.000  -.12580898E+00
PHI   ***** ca   sit     1     -12.000 -10.000   6.550   1.000  -.12889174E+00
PHI   ***** ca   sit     1     -12.000 -10.000   6.600   1.000  -.13197449E+00
PHI   ***** ca   sit     1     -12.000 -10.000   6.650   1.000  -.13505748E+00
PHI   ***** ca   sit     1     -12.000 -10.000   6.700   1.000  -.13814023E+00
PHI   ***** ca   sit     1     -12.000 -10.000   6.750   1.000  -.14122298E+00
PHI   ***** ca   sit     1     -12.000 -10.000   6.800   1.000  -.14430575E+00
PHI   ***** ca   sit     1     -12.000 -10.000   6.850   1.000  -.14738850E+00
PHI   ***** ca   sit     1     -12.000 -10.000   6.900   1.000  -.15047148E+00
PHI   ***** ca   sit     1     -12.000 -10.000   6.950   1.000  -.15355423E+00
PHI   ***** ca   sit     1     -12.000 -10.000   7.000   1.000  -.15663700E+00
PHI   ***** ca   sit     1     -12.000 -10.000   7.050   1.000  -.15871657E+00
PHI   ***** ca   sit     1     -12.000 -10.000   7.100   1.000  -.16079612E+00
PHI   ***** ca   sit     1     -12.000 -10.000   7.150   1.000  -.16287586E+00
PHI   ***** ca   sit     1     -12.000 -10.000   7.200   1.000  -.16495542E+00
PHI   ***** ca   sit     1     -12.000 -10.000   7.250   1.000  -.16703500E+00
PHI   ***** ca   sit     1     -12.000 -10.000   7.300   1.000  -.16911457E+00
PHI   ***** ca   sit     1     -12.000 -10.000   7.350   1.000  -.17119412E+00
PHI   ***** ca   sit     1     -12.000 -10.000   7.400   1.000  -.17327386E+00
PHI   ***** ca   sit     1     -12.000 -10.000   7.450   1.000  -.17535342E+00
PHI   ***** ca   sit     1     -12.000 -10.000   7.500   1.000  -.17743300E+00
PHI   ***** ca   sit     1     -12.000 -10.000   7.550   1.000  -.17882754E+00
PHI   ***** ca   sit     1     -12.000 -10.000   7.600   1.000  -.18022206E+00
PHI   ***** ca   sit     1     -12.000 -10.000   7.650   1.000  -.18161671E+00
PHI   ***** ca   sit     1     -12.000 -10.000   7.700   1.000  -.18301126E+00
PHI   ***** ca   sit     1     -12.000 -10.000   7.750   1.000  -.18440577E+00
PHI   ***** ca   sit     1     -12.000 -10.000   7.800   1.000  -.18580033E+00
PHI   ***** ca   sit     1     -12.000 -10.000   7.850   1.000  -.18719487E+00
PHI   ***** ca   sit     1     -12.000 -10.000   7.900   1.000  -.18858951E+00
PHI   ***** ca   sit     1     -12.000 -10.000   7.950   1.000  -.18998405E+00
PHI   ***** ca   sit     1     -12.000 -10.000   8.000   1.000  -.19137858E+00
PHI   ***** ca   sit     1     -12.000 -10.000   8.050   1.000  -.19227354E+00
PHI   ***** ca   sit     1     -12.000 -10.000   8.100   1.000  -.19316849E+00
PHI   ***** ca   sit     1     -12.000 -10.000   8.150   1.000  -.19406353E+00
PHI   ***** ca   sit     1     -12.000 -10.000   8.200   1.000  -.19495849E+00
PHI   ***** ca   sit     1     -12.000 -10.000   8.250   1.000  -.19585344E+00
PHI   ***** ca   sit     1     -12.000 -10.000   8.300   1.000  -.19674841E+00
PHI   ***** ca   sit     1     -12.000 -10.000   8.350   1.000  -.19764337E+00
PHI   ***** ca   sit     1     -12.000 -10.000   8.400   1.000  -.19853838E+00
PHI   ***** ca   sit     1     -12.000 -10.000   8.450   1.000  -.19943334E+00
PHI   ***** ca   sit     1     -12.000 -10.000   8.500   1.000  -.20032829E+00
PHI   ***** ca   sit     1     -12.000 -10.000   8.550   1.000  -.20085025E+00
PHI   ***** ca   sit     1     -12.000 -10.000   8.600   1.000  -.20137219E+00
PHI   ***** ca   sit     1     -12.000 -10.000   8.650   1.000  -.20189418E+00
PHI   ***** ca   sit     1     -12.000 -10.000   8.700   1.000  -.20241611E+00
PHI   ***** ca   sit     1     -12.000 -10.000   8.750   1.000  -.20293806E+00
PHI   ***** ca   sit     1     -12.000 -10.000   8.800   1.000  -.20346001E+00
PHI   ***** ca   sit     1     -12.000 -10.000   8.850   1.000  -.20398197E+00
PHI   ***** ca   sit     1     -12.000 -10.000   8.900   1.000  -.20450392E+00
PHI   ***** ca   sit     1     -12.000 -10.000   8.950   1.000  -.20502588E+00
PHI   ***** ca   sit     1     -12.000 -10.000   9.000   1.000  -.20554782E+00
PHI   ***** ca   sit     1     -12.000 -10.000   9.050   1.000  -.20578572E+00
PHI   ***** ca   sit     1     -12.000 -10.000   9.100   1.000  -.20602359E+00
PHI   ***** ca   sit     1     -12.000 -10.000   9.150   1.000  -.20626150E+00
PHI   ***** ca   sit     1     -12.000 -10.000   9.200   1.000  -.20649938E+00
PHI   ***** ca   sit     1     -12.000 -10.000   9.250   1.000  -.20673726E+00
PHI   ***** ca   sit     1     -12.000 -10.000   9.300   1.000  -.20697515E+00
PHI   ***** ca   sit     1     -12.000 -10.000   9.350   1.000  -.20721304E+00
PHI   ***** ca   sit     1     -12.000 -10.000   9.400   1.000  -.20745094E+00
PHI   ***** ca   sit     1     -12.000 -10.000   9.450   1.000  -.20768882E+00
PHI   ***** ca   sit     1     -12.000 -10.000   9.500   1.000  -.20792671E+00
PHI   ***** ca   sit     1     -12.000 -10.000   9.550   1.000  -.20794527E+00
PHI   ***** ca   sit     1     -12.000 -10.000   9.600   1.000  -.20796385E+00
PHI   ***** ca   sit     1     -12.000 -10.000   9.650   1.000  -.20798242E+00
PHI   ***** ca   sit     1     -12.000 -10.000   9.700   1.000  -.20800097E+00
PHI   ***** ca   sit     1     -12.000 -10.000   9.750   1.000  -.20801955E+00
PHI   ***** ca   sit     1     -12.000 -10.000   9.800   1.000  -.20803812E+00
PHI   ***** ca   sit     1     -12.000 -10.000   9.850   1.000  -.20805669E+00
PHI   ***** ca   sit     1     -12.000 -10.000   9.900   1.000  -.20807524E+00
PHI   ***** ca   sit     1     -12.000 -10.000   9.950   1.000  -.20809382E+00
PHI   ***** ca   sit     1     -12.000 -10.000  10.000   1.000  -.20811239E+00
PHI   ***** ca   sit     1     -12.000 -10.000  10.050   1.000  -.20796005E+00
PHI   ***** ca   sit     1     -12.000 -10.000  10.100   1.000  -.20780775E+00
PHI   ***** ca   sit     1     -12.000 -10.000  10.150   1.000  -.20765541E+00
PHI   ***** ca   sit     1     -12.000 -10.000  10.200   1.000  -.20750308E+00
PHI   ***** ca   sit     1     -12.000 -10.000  10.250   1.000  -.20735075E+00
PHI   ***** ca   sit     1     -12.000 -10.000  10.300   1.000  -.20719841E+00
PHI   ***** ca   sit     1     -12.000 -10.000  10.350   1.000  -.20704611E+00
PHI   ***** ca   sit     1     -12.000 -10.000  10.400   1.000  -.20689377E+00
PHI   ***** ca   sit     1     -12.000 -10.000  10.450   1.000  -.20674144E+00
PHI   ***** ca   sit     1     -12.000 -10.000  10.500   1.000  -.20658910E+00
PHI   ***** ca   sit     1     -12.000 -10.000  10.550   1.000  -.20630309E+00
PHI   ***** ca   sit     1     -12.000 -10.000  10.600   1.000  -.20601708E+00
PHI   ***** ca   sit     1     -12.000 -10.000  10.650   1.000  -.20573103E+00
PHI   ***** ca   sit     1     -12.000 -10.000  10.700   1.000  -.20544501E+00
PHI   ***** ca   sit     1     -12.000 -10.000  10.750   1.000  -.20515899E+00
PHI   ***** ca   sit     1     -12.000 -10.000  10.800   1.000  -.20487298E+00
PHI   ***** ca   sit     1     -12.000 -10.000  10.850   1.000  -.20458695E+00
PHI   ***** ca   sit     1     -12.000 -10.000  10.900   1.000  -.20430093E+00
PHI   ***** ca   sit     1     -12.000 -10.000  10.950   1.000  -.20401490E+00
PHI   ***** ca   sit     1     -12.000 -10.000  11.000   1.000  -.20372888E+00
PHI   ***** ca   sit     1     -12.000 -10.000  11.050   1.000  -.20333835E+00
PHI   ***** ca   sit     1     -12.000 -10.000  11.100   1.000  -.20294784E+00
PHI   ***** ca   sit     1     -12.000 -10.000  11.150   1.000  -.20255728E+00
PHI   ***** ca   sit     1     -12.000 -10.000  11.200   1.000  -.20216675E+00
PHI   ***** ca   sit     1     -12.000 -10.000  11.250   1.000  -.20177622E+00
PHI   ***** ca   sit     1     -12.000 -10.000  11.300   1.000  -.20138571E+00
PHI   ***** ca   sit     1     -12.000 -10.000  11.350   1.000  -.20099518E+00
PHI   ***** ca   sit     1     -12.000 -10.000  11.400   1.000  -.20060462E+00
PHI   ***** ca   sit     1     -12.000 -10.000  11.450   1.000  -.20021410E+00
PHI   ***** ca   sit     1     -12.000 -10.000  11.500   1.000  -.19982357E+00
PHI   ***** ca   sit     1     -12.000 -10.000  11.550   1.000  -.19935186E+00
PHI   ***** ca   sit     1     -12.000 -10.000  11.600   1.000  -.19888011E+00
PHI   ***** ca   sit     1     -12.000 -10.000  11.650   1.000  -.19840838E+00
PHI   ***** ca   sit     1     -12.000 -10.000  11.700   1.000  -.19793665E+00
PHI   ***** ca   sit     1     -12.000 -10.000  11.750   1.000  -.19746491E+00
PHI   ***** ca   sit     1     -12.000 -10.000  11.800   1.000  -.19699320E+00
PHI   ***** ca   sit     1     -12.000 -10.000  11.850   1.000  -.19652149E+00
PHI   ***** ca   sit     1     -12.000 -10.000  11.900   1.000  -.19604972E+00
PHI   ***** ca   sit     1     -12.000 -10.000  11.950   1.000  -.19557799E+00
PHI   ***** ca   sit     1     -12.000 -10.000  12.000   1.000  -.19510628E+00
PHI   ***** ca   sit     1     -12.000 -10.000  12.050   1.000  -.19457226E+00
PHI   ***** ca   sit     1     -12.000 -10.000  12.100   1.000  -.19403824E+00
PHI   ***** ca   sit     1     -12.000 -10.000  12.150   1.000  -.19350418E+00
PHI   ***** ca   sit     1     -12.000 -10.000  12.200   1.000  -.19297017E+00
PHI   ***** ca   sit     1     -12.000 -10.000  12.250   1.000  -.19243616E+00
PHI   ***** ca   sit     1     -12.000 -10.000  12.300   1.000  -.19190213E+00
PHI   ***** ca   sit     1     -12.000 -10.000  12.350   1.000  -.19136812E+00
PHI   ***** ca   sit     1     -12.000 -10.000  12.400   1.000  -.19083406E+00
PHI   ***** ca   sit     1     -12.000 -10.000  12.450   1.000  -.19030003E+00
PHI   ***** ca   sit     1     -12.000 -10.000  12.500   1.000  -.18976602E+00
PHI   ***** ca   sit     1     -12.000 -10.000  12.550   1.000  -.18918510E+00
PHI   ***** ca   sit     1     -12.000 -10.000  12.600   1.000  -.18860419E+00
PHI   ***** ca   sit     1     -12.000 -10.000  12.650   1.000  -.18802324E+00
PHI   ***** ca   sit     1     -12.000 -10.000  12.700   1.000  -.18744233E+00
PHI   ***** ca   sit     1     -12.000 -10.000  12.750   1.000  -.18686141E+00
PHI   ***** ca   sit     1     -12.000 -10.000  12.800   1.000  -.18628049E+00
PHI   ***** ca   sit     1     -12.000 -10.000  12.850   1.000  -.18569958E+00
PHI   ***** ca   sit     1     -12.000 -10.000  12.900   1.000  -.18511863E+00
PHI   ***** ca   sit     1     -12.000 -10.000  12.950   1.000  -.18453772E+00
PHI   ***** ca   sit     1     -12.000 -10.000  13.000   1.000  -.18395680E+00
PHI   ***** ca   sit     1     -12.000 -10.000  13.050   1.000  -.18334180E+00
PHI   ***** ca   sit     1     -12.000 -10.000  13.100   1.000  -.18272680E+00
PHI   ***** ca   sit     1     -12.000 -10.000  13.150   1.000  -.18211174E+00
PHI   ***** ca   sit     1     -12.000 -10.000  13.200   1.000  -.18149674E+00
PHI   ***** ca   sit     1     -12.000 -10.000  13.250   1.000  -.18088174E+00
PHI   ***** ca   sit     1     -12.000 -10.000  13.300   1.000  -.18026672E+00
PHI   ***** ca   sit     1     -12.000 -10.000  13.350   1.000  -.17965172E+00
PHI   ***** ca   sit     1     -12.000 -10.000  13.400   1.000  -.17903666E+00
PHI   ***** ca   sit     1     -12.000 -10.000  13.450   1.000  -.17842166E+00
PHI   ***** ca   sit     1     -12.000 -10.000  13.500   1.000  -.17780666E+00
PHI   ***** ca   sit     1     -12.000 -10.000  13.550   1.000  -.17716807E+00
PHI   ***** ca   sit     1     -12.000 -10.000  13.600   1.000  -.17652956E+00
PHI   ***** ca   sit     1     -12.000 -10.000  13.650   1.000  -.17589097E+00
PHI   ***** ca   sit     1     -12.000 -10.000  13.700   1.000  -.17525245E+00
PHI   ***** ca   sit     1     -12.000 -10.000  13.750   1.000  -.17461386E+00
PHI   ***** ca   sit     1     -12.000 -10.000  13.800   1.000  -.17397526E+00
PHI   ***** ca   sit     1     -12.000 -10.000  13.850   1.000  -.17333676E+00
PHI   ***** ca   sit     1     -12.000 -10.000  13.900   1.000  -.17269816E+00
PHI   ***** ca   sit     1     -12.000 -10.000  13.950   1.000  -.17205967E+00
PHI   ***** ca   sit     1     -12.000 -10.000  14.000   1.000  -.17142107E+00
PHI   ***** ca   sit     1     -12.000 -10.000  14.050   1.000  -.17076777E+00
PHI   ***** ca   sit     1     -12.000 -10.000  14.100   1.000  -.17011455E+00
PHI   ***** ca   sit     1     -12.000 -10.000  14.150   1.000  -.16946125E+00
PHI   ***** ca   sit     1     -12.000 -10.000  14.200   1.000  -.16880803E+00
PHI   ***** ca   sit     1     -12.000 -10.000  14.250   1.000  -.16815473E+00
PHI   ***** ca   sit     1     -12.000 -10.000  14.300   1.000  -.16750142E+00
PHI   ***** ca   sit     1     -12.000 -10.000  14.350   1.000  -.16684821E+00
PHI   ***** ca   sit     1     -12.000 -10.000  14.400   1.000  -.16619490E+00
PHI   ***** ca   sit     1     -12.000 -10.000  14.450   1.000  -.16554171E+00
PHI   ***** ca   sit     1     -12.000 -10.000  14.500   1.000  -.16488840E+00
PHI   ***** ca   sit     1     -12.000 -10.000  14.550   1.000  -.16422769E+00
PHI   ***** ca   sit     1     -12.000 -10.000  14.600   1.000  -.16356711E+00
PHI   ***** ca   sit     1     -12.000 -10.000  14.650   1.000  -.16290641E+00
PHI   ***** ca   sit     1     -12.000 -10.000  14.700   1.000  -.16224582E+00
PHI   ***** ca   sit     1     -12.000 -10.000  14.750   1.000  -.16158511E+00
PHI   ***** ca   sit     1     -12.000 -10.000  14.800   1.000  -.16092442E+00
PHI   ***** ca   sit     1     -12.000 -10.000  14.850   1.000  -.16026382E+00
PHI   ***** ca   sit     1     -12.000 -10.000  14.900   1.000  -.15960312E+00
PHI   ***** ca   sit     1     -12.000 -10.000  14.950   1.000  -.15894254E+00
PHI   ***** ca   sit     1     -12.000 -10.000  15.000   1.000  -.15828183E+00
PHI   ***** ca   sit     1     -12.000 -10.000  15.050   1.000  -.15761988E+00
PHI   ***** ca   sit     1     -12.000 -10.000  15.100   1.000  -.15695801E+00
PHI   ***** ca   sit     1     -12.000 -10.000  15.150   1.000  -.15629607E+00
PHI   ***** ca   sit     1     -12.000 -10.000  15.200   1.000  -.15563421E+00
PHI   ***** ca   sit     1     -12.000 -10.000  15.250   1.000  -.15497226E+00
PHI   ***** ca   sit     1     -12.000 -10.000  15.300   1.000  -.15431030E+00
PHI   ***** ca   sit     1     -12.000 -10.000  15.350   1.000  -.15364845E+00
PHI   ***** ca   sit     1     -12.000 -10.000  15.400   1.000  -.15298650E+00
PHI   ***** ca   sit     1     -12.000 -10.000  15.450   1.000  -.15232465E+00
PHI   ***** ca   sit     1     -12.000 -10.000  15.500   1.000  -.15166269E+00
PHI   ***** ca   sit     1     -12.000 -10.000  15.550   1.000  -.15100449E+00
PHI   ***** ca   sit     1     -12.000 -10.000  15.600   1.000  -.15034637E+00
PHI   ***** ca   sit     1     -12.000 -10.000  15.650   1.000  -.14968815E+00
PHI   ***** ca   sit     1     -12.000 -10.000  15.700   1.000  -.14903006E+00
PHI   ***** ca   sit     1     -12.000 -10.000  15.750   1.000  -.14837185E+00
PHI   ***** ca   sit     1     -12.000 -10.000  15.800   1.000  -.14771363E+00
PHI   ***** ca   sit     1     -12.000 -10.000  15.850   1.000  -.14705552E+00
PHI   ***** ca   sit     1     -12.000 -10.000  15.900   1.000  -.14639731E+00
PHI   ***** ca   sit     1     -12.000 -10.000  15.950   1.000  -.14573920E+00
PHI   ***** ca   sit     1     -12.000 -10.000  16.000   1.000  -.14508098E+00
PHI   ***** ca   sit     1     -12.000 -10.000  16.050   1.000  -.14443071E+00
PHI   ***** ca   sit     1     -12.000 -10.000  16.100   1.000  -.14378053E+00
PHI   ***** ca   sit     1     -12.000 -10.000  16.150   1.000  -.14313026E+00
PHI   ***** ca   sit     1     -12.000 -10.000  16.200   1.000  -.14248008E+00
PHI   ***** ca   sit     1     -12.000 -10.000  16.250   1.000  -.14182980E+00
PHI   ***** ca   sit     1     -12.000 -10.000  16.300   1.000  -.14117953E+00
PHI   ***** ca   sit     1     -12.000 -10.000  16.350   1.000  -.14052933E+00
PHI   ***** ca   sit     1     -12.000 -10.000  16.400   1.000  -.13987908E+00
PHI   ***** ca   sit     1     -12.000 -10.000  16.450   1.000  -.13922890E+00
PHI   ***** ca   sit     1     -12.000 -10.000  16.500   1.000  -.13857861E+00
PHI   ***** ca   sit     1     -12.000 -10.000  16.550   1.000  -.13793962E+00
PHI   ***** ca   sit     1     -12.000 -10.000  16.600   1.000  -.13730073E+00
PHI   ***** ca   sit     1     -12.000 -10.000  16.650   1.000  -.13666175E+00
PHI   ***** ca   sit     1     -12.000 -10.000  16.700   1.000  -.13602285E+00
PHI   ***** ca   sit     1     -12.000 -10.000  16.750   1.000  -.13538387E+00
PHI   ***** ca   sit     1     -12.000 -10.000  16.800   1.000  -.13474488E+00
PHI   ***** ca   sit     1     -12.000 -10.000  16.850   1.000  -.13410600E+00
PHI   ***** ca   sit     1     -12.000 -10.000  16.900   1.000  -.13346700E+00
PHI   ***** ca   sit     1     -12.000 -10.000  16.950   1.000  -.13282812E+00
PHI   ***** ca   sit     1     -12.000 -10.000  17.000   1.000  -.13218912E+00
PHI   ***** ca   sit     1     -12.000 -10.000  17.050   1.000  -.13156414E+00
PHI   ***** ca   sit     1     -12.000 -10.000  17.100   1.000  -.13093926E+00
PHI   ***** ca   sit     1     -12.000 -10.000  17.150   1.000  -.13031428E+00
PHI   ***** ca   sit     1     -12.000 -10.000  17.200   1.000  -.12968938E+00
PHI   ***** ca   sit     1     -12.000 -10.000  17.250   1.000  -.12906440E+00
PHI   ***** ca   sit     1     -12.000 -10.000  17.300   1.000  -.12843941E+00
PHI   ***** ca   sit     1     -12.000 -10.000  17.350   1.000  -.12781452E+00
PHI   ***** ca   sit     1     -12.000 -10.000  17.400   1.000  -.12718953E+00
PHI   ***** ca   sit     1     -12.000 -10.000  17.450   1.000  -.12656465E+00
PHI   ***** ca   sit     1     -12.000 -10.000  17.500   1.000  -.12593967E+00
PHI   ***** ca   sit     1     -12.000 -10.000  17.550   1.000  -.12533085E+00
PHI   ***** ca   sit     1     -12.000 -10.000  17.600   1.000  -.12472214E+00
PHI   ***** ca   sit     1     -12.000 -10.000  17.650   1.000  -.12411331E+00
PHI   ***** ca   sit     1     -12.000 -10.000  17.700   1.000  -.12350461E+00
PHI   ***** ca   sit     1     -12.000 -10.000  17.750   1.000  -.12289579E+00
PHI   ***** ca   sit     1     -12.000 -10.000  17.800   1.000  -.12228698E+00
PHI   ***** ca   sit     1     -12.000 -10.000  17.850   1.000  -.12167826E+00
PHI   ***** ca   sit     1     -12.000 -10.000  17.900   1.000  -.12106945E+00
PHI   ***** ca   sit     1     -12.000 -10.000  17.950   1.000  -.12046073E+00
PHI   ***** ca   sit     1     -12.000 -10.000  18.000   1.000  -.11985192E+00
PHI   ***** ca   sit     1     -12.000 -10.000  18.050   1.000  -.11926094E+00
PHI   ***** ca   sit     1     -12.000 -10.000  18.100   1.000  -.11867006E+00
PHI   ***** ca   sit     1     -12.000 -10.000  18.150   1.000  -.11807909E+00
PHI   ***** ca   sit     1     -12.000 -10.000  18.200   1.000  -.11748821E+00
PHI   ***** ca   sit     1     -12.000 -10.000  18.250   1.000  -.11689724E+00
PHI   ***** ca   sit     1     -12.000 -10.000  18.300   1.000  -.11630627E+00
PHI   ***** ca   sit     1     -12.000 -10.000  18.350   1.000  -.11571538E+00
PHI   ***** ca   sit     1     -12.000 -10.000  18.400   1.000  -.11512442E+00
PHI   ***** ca   sit     1     -12.000 -10.000  18.450   1.000  -.11453354E+00
PHI   ***** ca   sit     1     -12.000 -10.000  18.500   1.000  -.11394256E+00
PHI   ***** ca   sit     1     -12.000 -10.000  18.550   1.000  -.11337069E+00
PHI   ***** ca   sit     1     -12.000 -10.000  18.600   1.000  -.11279889E+00
PHI   ***** ca   sit     1     -12.000 -10.000  18.650   1.000  -.11222702E+00
PHI   ***** ca   sit     1     -12.000 -10.000  18.700   1.000  -.11165522E+00
PHI   ***** ca   sit     1     -12.000 -10.000  18.750   1.000  -.11108334E+00
PHI   ***** ca   sit     1     -12.000 -10.000  18.800   1.000  -.11051147E+00
PHI   ***** ca   sit     1     -12.000 -10.000  18.850   1.000  -.10993967E+00
PHI   ***** ca   sit     1     -12.000 -10.000  18.900   1.000  -.10936780E+00
PHI   ***** ca   sit     1     -12.000 -10.000  18.950   1.000  -.10879600E+00
PHI   ***** ca   sit     1     -12.000 -10.000  19.000   1.000  -.10822412E+00
PHI   ***** ca   sit     1     -12.000 -10.000  19.050   1.000  -.10767226E+00
PHI   ***** ca   sit     1     -12.000 -10.000  19.100   1.000  -.10712049E+00
PHI   ***** ca   sit     1     -12.000 -10.000  19.150   1.000  -.10656862E+00
PHI   ***** ca   sit     1     -12.000 -10.000  19.200   1.000  -.10601684E+00
PHI   ***** ca   sit     1     -12.000 -10.000  19.250   1.000  -.10546498E+00
PHI   ***** ca   sit     1     -12.000 -10.000  19.300   1.000  -.10491312E+00
PHI   ***** ca   sit     1     -12.000 -10.000  19.350   1.000  -.10436135E+00
PHI   ***** ca   sit     1     -12.000 -10.000  19.400   1.000  -.10380948E+00
PHI   ***** ca   sit     1     -12.000 -10.000  19.450   1.000  -.10325770E+00
PHI   ***** ca   sit     1     -12.000  -8.000   2.000   1.000  -.14435212E+02
PHI   ***** ca   sit     1     -12.000  -8.000   2.050   1.000  -.13170581E+02
PHI   ***** ca   sit     1     -12.000  -8.000   2.100   1.000  -.11905951E+02
PHI   ***** ca   sit     1     -12.000  -8.000   2.150   1.000  -.10641223E+02
PHI   ***** ca   sit     1     -12.000  -8.000   2.200   1.000  -.93765907E+01
PHI   ***** ca   sit     1     -12.000  -8.000   2.250   1.000  -.81119604E+01
PHI   ***** ca   sit     1     -12.000  -8.000   2.300   1.000  -.68473296E+01
PHI   ***** ca   sit     1     -12.000  -8.000   2.350   1.000  -.55826983E+01
PHI   ***** ca   sit     1     -12.000  -8.000   2.400   1.000  -.43179708E+01
PHI   ***** ca   sit     1     -12.000  -8.000   2.450   1.000  -.30533397E+01
PHI   ***** ca   sit     1     -12.000  -8.000   2.500   1.000  -.17887087E+01
PHI   ***** ca   sit     1     -12.000  -8.000   2.550   1.000  -.17336404E+01
PHI   ***** ca   sit     1     -12.000  -8.000   2.600   1.000  -.16785719E+01
PHI   ***** ca   sit     1     -12.000  -8.000   2.650   1.000  -.16234995E+01
PHI   ***** ca   sit     1     -12.000  -8.000   2.700   1.000  -.15684310E+01
PHI   ***** ca   sit     1     -12.000  -8.000   2.750   1.000  -.15133628E+01
PHI   ***** ca   sit     1     -12.000  -8.000   2.800   1.000  -.14582944E+01
PHI   ***** ca   sit     1     -12.000  -8.000   2.850   1.000  -.14032260E+01
PHI   ***** ca   sit     1     -12.000  -8.000   2.900   1.000  -.13481534E+01
PHI   ***** ca   sit     1     -12.000  -8.000   2.950   1.000  -.12930851E+01
PHI   ***** ca   sit     1     -12.000  -8.000   3.000   1.000  -.12380167E+01
PHI   ***** ca   sit     1     -12.000  -8.000   3.050   1.000  -.11917965E+01
PHI   ***** ca   sit     1     -12.000  -8.000   3.100   1.000  -.11455762E+01
PHI   ***** ca   sit     1     -12.000  -8.000   3.150   1.000  -.10993526E+01
PHI   ***** ca   sit     1     -12.000  -8.000   3.200   1.000  -.10531323E+01
PHI   ***** ca   sit     1     -12.000  -8.000   3.250   1.000  -.10069121E+01
PHI   ***** ca   sit     1     -12.000  -8.000   3.300   1.000  -.96069187E+00
PHI   ***** ca   sit     1     -12.000  -8.000   3.350   1.000  -.91447163E+00
PHI   ***** ca   sit     1     -12.000  -8.000   3.400   1.000  -.86824787E+00
PHI   ***** ca   sit     1     -12.000  -8.000   3.450   1.000  -.82202762E+00
PHI   ***** ca   sit     1     -12.000  -8.000   3.500   1.000  -.77580744E+00
PHI   ***** ca   sit     1     -12.000  -8.000   3.550   1.000  -.76047635E+00
PHI   ***** ca   sit     1     -12.000  -8.000   3.600   1.000  -.74514520E+00
PHI   ***** ca   sit     1     -12.000  -8.000   3.650   1.000  -.72981298E+00
PHI   ***** ca   sit     1     -12.000  -8.000   3.700   1.000  -.71448189E+00
PHI   ***** ca   sit     1     -12.000  -8.000   3.750   1.000  -.69915086E+00
PHI   ***** ca   sit     1     -12.000  -8.000   3.800   1.000  -.68381971E+00
PHI   ***** ca   sit     1     -12.000  -8.000   3.850   1.000  -.66848862E+00
PHI   ***** ca   sit     1     -12.000  -8.000   3.900   1.000  -.65315640E+00
PHI   ***** ca   sit     1     -12.000  -8.000   3.950   1.000  -.63782525E+00
PHI   ***** ca   sit     1     -12.000  -8.000   4.000   1.000  -.62249416E+00
PHI   ***** ca   sit     1     -12.000  -8.000   4.050   1.000  -.61388272E+00
PHI   ***** ca   sit     1     -12.000  -8.000   4.100   1.000  -.60527128E+00
PHI   ***** ca   sit     1     -12.000  -8.000   4.150   1.000  -.59665918E+00
PHI   ***** ca   sit     1     -12.000  -8.000   4.200   1.000  -.58804768E+00
PHI   ***** ca   sit     1     -12.000  -8.000   4.250   1.000  -.57943624E+00
PHI   ***** ca   sit     1     -12.000  -8.000   4.300   1.000  -.57082474E+00
PHI   ***** ca   sit     1     -12.000  -8.000   4.350   1.000  -.56221330E+00
PHI   ***** ca   sit     1     -12.000  -8.000   4.400   1.000  -.55360121E+00
PHI   ***** ca   sit     1     -12.000  -8.000   4.450   1.000  -.54498971E+00
PHI   ***** ca   sit     1     -12.000  -8.000   4.500   1.000  -.53637826E+00
PHI   ***** ca   sit     1     -12.000  -8.000   4.550   1.000  -.52986151E+00
PHI   ***** ca   sit     1     -12.000  -8.000   4.600   1.000  -.52334476E+00
PHI   ***** ca   sit     1     -12.000  -8.000   4.650   1.000  -.51682752E+00
PHI   ***** ca   sit     1     -12.000  -8.000   4.700   1.000  -.51031071E+00
PHI   ***** ca   sit     1     -12.000  -8.000   4.750   1.000  -.50379401E+00
PHI   ***** ca   sit     1     -12.000  -8.000   4.800   1.000  -.49727723E+00
PHI   ***** ca   sit     1     -12.000  -8.000   4.850   1.000  -.49076048E+00
PHI   ***** ca   sit     1     -12.000  -8.000   4.900   1.000  -.48424324E+00
PHI   ***** ca   sit     1     -12.000  -8.000   4.950   1.000  -.47772646E+00
PHI   ***** ca   sit     1     -12.000  -8.000   5.000   1.000  -.47120970E+00
PHI   ***** ca   sit     1     -12.000  -8.000   5.050   1.000  -.46597564E+00
PHI   ***** ca   sit     1     -12.000  -8.000   5.100   1.000  -.46074164E+00
PHI   ***** ca   sit     1     -12.000  -8.000   5.150   1.000  -.45550716E+00
PHI   ***** ca   sit     1     -12.000  -8.000   5.200   1.000  -.45027316E+00
PHI   ***** ca   sit     1     -12.000  -8.000   5.250   1.000  -.44503909E+00
PHI   ***** ca   sit     1     -12.000  -8.000   5.300   1.000  -.43980506E+00
PHI   ***** ca   sit     1     -12.000  -8.000   5.350   1.000  -.43457100E+00
PHI   ***** ca   sit     1     -12.000  -8.000   5.400   1.000  -.42933655E+00
PHI   ***** ca   sit     1     -12.000  -8.000   5.450   1.000  -.42410254E+00
PHI   ***** ca   sit     1     -12.000  -8.000   5.500   1.000  -.41886848E+00
PHI   ***** ca   sit     1     -12.000  -8.000   5.550   1.000  -.41495052E+00
PHI   ***** ca   sit     1     -12.000  -8.000   5.600   1.000  -.41103250E+00
PHI   ***** ca   sit     1     -12.000  -8.000   5.650   1.000  -.40711418E+00
PHI   ***** ca   sit     1     -12.000  -8.000   5.700   1.000  -.40319622E+00
PHI   ***** ca   sit     1     -12.000  -8.000   5.750   1.000  -.39927822E+00
PHI   ***** ca   sit     1     -12.000  -8.000   5.800   1.000  -.39536026E+00
PHI   ***** ca   sit     1     -12.000  -8.000   5.850   1.000  -.39144224E+00
PHI   ***** ca   sit     1     -12.000  -8.000   5.900   1.000  -.38752398E+00
PHI   ***** ca   sit     1     -12.000  -8.000   5.950   1.000  -.38360596E+00
PHI   ***** ca   sit     1     -12.000  -8.000   6.000   1.000  -.37968796E+00
PHI   ***** ca   sit     1     -12.000  -8.000   6.050   1.000  -.37683740E+00
PHI   ***** ca   sit     1     -12.000  -8.000   6.100   1.000  -.37398693E+00
PHI   ***** ca   sit     1     -12.000  -8.000   6.150   1.000  -.37113619E+00
PHI   ***** ca   sit     1     -12.000  -8.000   6.200   1.000  -.36828563E+00
PHI   ***** ca   sit     1     -12.000  -8.000   6.250   1.000  -.36543512E+00
PHI   ***** ca   sit     1     -12.000  -8.000   6.300   1.000  -.36258459E+00
PHI   ***** ca   sit     1     -12.000  -8.000   6.350   1.000  -.35973403E+00
PHI   ***** ca   sit     1     -12.000  -8.000   6.400   1.000  -.35688332E+00
PHI   ***** ca   sit     1     -12.000  -8.000   6.450   1.000  -.35403278E+00
PHI   ***** ca   sit     1     -12.000  -8.000   6.500   1.000  -.35118225E+00
PHI   ***** ca   sit     1     -12.000  -8.000   6.550   1.000  -.34906834E+00
PHI   ***** ca   sit     1     -12.000  -8.000   6.600   1.000  -.34695441E+00
PHI   ***** ca   sit     1     -12.000  -8.000   6.650   1.000  -.34484029E+00
PHI   ***** ca   sit     1     -12.000  -8.000   6.700   1.000  -.34272635E+00
PHI   ***** ca   sit     1     -12.000  -8.000   6.750   1.000  -.34061241E+00
PHI   ***** ca   sit     1     -12.000  -8.000   6.800   1.000  -.33849847E+00
PHI   ***** ca   sit     1     -12.000  -8.000   6.850   1.000  -.33638453E+00
PHI   ***** ca   sit     1     -12.000  -8.000   6.900   1.000  -.33427048E+00
PHI   ***** ca   sit     1     -12.000  -8.000   6.950   1.000  -.33215651E+00
PHI   ***** ca   sit     1     -12.000  -8.000   7.000   1.000  -.33004257E+00
PHI   ***** ca   sit     1     -12.000  -8.000   7.050   1.000  -.32843816E+00
PHI   ***** ca   sit     1     -12.000  -8.000   7.100   1.000  -.32683381E+00
PHI   ***** ca   sit     1     -12.000  -8.000   7.150   1.000  -.32522926E+00
PHI   ***** ca   sit     1     -12.000  -8.000   7.200   1.000  -.32362491E+00
PHI   ***** ca   sit     1     -12.000  -8.000   7.250   1.000  -.32202053E+00
PHI   ***** ca   sit     1     -12.000  -8.000   7.300   1.000  -.32041615E+00
PHI   ***** ca   sit     1     -12.000  -8.000   7.350   1.000  -.31881174E+00
PHI   ***** ca   sit     1     -12.000  -8.000   7.400   1.000  -.31720725E+00
PHI   ***** ca   sit     1     -12.000  -8.000   7.450   1.000  -.31560287E+00
PHI   ***** ca   sit     1     -12.000  -8.000   7.500   1.000  -.31399849E+00
PHI   ***** ca   sit     1     -12.000  -8.000   7.550   1.000  -.31269956E+00
PHI   ***** ca   sit     1     -12.000  -8.000   7.600   1.000  -.31140059E+00
PHI   ***** ca   sit     1     -12.000  -8.000   7.650   1.000  -.31010154E+00
PHI   ***** ca   sit     1     -12.000  -8.000   7.700   1.000  -.30880260E+00
PHI   ***** ca   sit     1     -12.000  -8.000   7.750   1.000  -.30750370E+00
PHI   ***** ca   sit     1     -12.000  -8.000   7.800   1.000  -.30620474E+00
PHI   ***** ca   sit     1     -12.000  -8.000   7.850   1.000  -.30490580E+00
PHI   ***** ca   sit     1     -12.000  -8.000   7.900   1.000  -.30360675E+00
PHI   ***** ca   sit     1     -12.000  -8.000   7.950   1.000  -.30230781E+00
PHI   ***** ca   sit     1     -12.000  -8.000   8.000   1.000  -.30100888E+00
PHI   ***** ca   sit     1     -12.000  -8.000   8.050   1.000  -.29988712E+00
PHI   ***** ca   sit     1     -12.000  -8.000   8.100   1.000  -.29876536E+00
PHI   ***** ca   sit     1     -12.000  -8.000   8.150   1.000  -.29764354E+00
PHI   ***** ca   sit     1     -12.000  -8.000   8.200   1.000  -.29652178E+00
PHI   ***** ca   sit     1     -12.000  -8.000   8.250   1.000  -.29540005E+00
PHI   ***** ca   sit     1     -12.000  -8.000   8.300   1.000  -.29427829E+00
PHI   ***** ca   sit     1     -12.000  -8.000   8.350   1.000  -.29315653E+00
PHI   ***** ca   sit     1     -12.000  -8.000   8.400   1.000  -.29203469E+00
PHI   ***** ca   sit     1     -12.000  -8.000   8.450   1.000  -.29091296E+00
PHI   ***** ca   sit     1     -12.000  -8.000   8.500   1.000  -.28979120E+00
PHI   ***** ca   sit     1     -12.000  -8.000   8.550   1.000  -.28876907E+00
PHI   ***** ca   sit     1     -12.000  -8.000   8.600   1.000  -.28774694E+00
PHI   ***** ca   sit     1     -12.000  -8.000   8.650   1.000  -.28672472E+00
PHI   ***** ca   sit     1     -12.000  -8.000   8.700   1.000  -.28570259E+00
PHI   ***** ca   sit     1     -12.000  -8.000   8.750   1.000  -.28468043E+00
PHI   ***** ca   sit     1     -12.000  -8.000   8.800   1.000  -.28365830E+00
PHI   ***** ca   sit     1     -12.000  -8.000   8.850   1.000  -.28263617E+00
PHI   ***** ca   sit     1     -12.000  -8.000   8.900   1.000  -.28161395E+00
PHI   ***** ca   sit     1     -12.000  -8.000   8.950   1.000  -.28059182E+00
PHI   ***** ca   sit     1     -12.000  -8.000   9.000   1.000  -.27956969E+00
PHI   ***** ca   sit     1     -12.000  -8.000   9.050   1.000  -.27860177E+00
PHI   ***** ca   sit     1     -12.000  -8.000   9.100   1.000  -.27763388E+00
PHI   ***** ca   sit     1     -12.000  -8.000   9.150   1.000  -.27666587E+00
PHI   ***** ca   sit     1     -12.000  -8.000   9.200   1.000  -.27569798E+00
PHI   ***** ca   sit     1     -12.000  -8.000   9.250   1.000  -.27473009E+00
PHI   ***** ca   sit     1     -12.000  -8.000   9.300   1.000  -.27376214E+00
PHI   ***** ca   sit     1     -12.000  -8.000   9.350   1.000  -.27279425E+00
PHI   ***** ca   sit     1     -12.000  -8.000   9.400   1.000  -.27182627E+00
PHI   ***** ca   sit     1     -12.000  -8.000   9.450   1.000  -.27085835E+00
PHI   ***** ca   sit     1     -12.000  -8.000   9.500   1.000  -.26989046E+00
PHI   ***** ca   sit     1     -12.000  -8.000   9.550   1.000  -.26895091E+00
PHI   ***** ca   sit     1     -12.000  -8.000   9.600   1.000  -.26801139E+00
PHI   ***** ca   sit     1     -12.000  -8.000   9.650   1.000  -.26707181E+00
PHI   ***** ca   sit     1     -12.000  -8.000   9.700   1.000  -.26613227E+00
PHI   ***** ca   sit     1     -12.000  -8.000   9.750   1.000  -.26519275E+00
PHI   ***** ca   sit     1     -12.000  -8.000   9.800   1.000  -.26425320E+00
PHI   ***** ca   sit     1     -12.000  -8.000   9.850   1.000  -.26331368E+00
PHI   ***** ca   sit     1     -12.000  -8.000   9.900   1.000  -.26237407E+00
PHI   ***** ca   sit     1     -12.000  -8.000   9.950   1.000  -.26143453E+00
PHI   ***** ca   sit     1     -12.000  -8.000  10.000   1.000  -.26049501E+00
PHI   ***** ca   sit     1     -12.000  -8.000  10.050   1.000  -.25956997E+00
PHI   ***** ca   sit     1     -12.000  -8.000  10.100   1.000  -.25864497E+00
PHI   ***** ca   sit     1     -12.000  -8.000  10.150   1.000  -.25771987E+00
PHI   ***** ca   sit     1     -12.000  -8.000  10.200   1.000  -.25679487E+00
PHI   ***** ca   sit     1     -12.000  -8.000  10.250   1.000  -.25586984E+00
PHI   ***** ca   sit     1     -12.000  -8.000  10.300   1.000  -.25494483E+00
PHI   ***** ca   sit     1     -12.000  -8.000  10.350   1.000  -.25401980E+00
PHI   ***** ca   sit     1     -12.000  -8.000  10.400   1.000  -.25309473E+00
PHI   ***** ca   sit     1     -12.000  -8.000  10.450   1.000  -.25216973E+00
PHI   ***** ca   sit     1     -12.000  -8.000  10.500   1.000  -.25124469E+00
PHI   ***** ca   sit     1     -12.000  -8.000  10.550   1.000  -.25032729E+00
PHI   ***** ca   sit     1     -12.000  -8.000  10.600   1.000  -.24940987E+00
PHI   ***** ca   sit     1     -12.000  -8.000  10.650   1.000  -.24849236E+00
PHI   ***** ca   sit     1     -12.000  -8.000  10.700   1.000  -.24757494E+00
PHI   ***** ca   sit     1     -12.000  -8.000  10.750   1.000  -.24665754E+00
PHI   ***** ca   sit     1     -12.000  -8.000  10.800   1.000  -.24574013E+00
PHI   ***** ca   sit     1     -12.000  -8.000  10.850   1.000  -.24482270E+00
PHI   ***** ca   sit     1     -12.000  -8.000  10.900   1.000  -.24390522E+00
PHI   ***** ca   sit     1     -12.000  -8.000  10.950   1.000  -.24298781E+00
PHI   ***** ca   sit     1     -12.000  -8.000  11.000   1.000  -.24207038E+00
PHI   ***** ca   sit     1     -12.000  -8.000  11.050   1.000  -.24115804E+00
PHI   ***** ca   sit     1     -12.000  -8.000  11.100   1.000  -.24024568E+00
PHI   ***** ca   sit     1     -12.000  -8.000  11.150   1.000  -.23933329E+00
PHI   ***** ca   sit     1     -12.000  -8.000  11.200   1.000  -.23842095E+00
PHI   ***** ca   sit     1     -12.000  -8.000  11.250   1.000  -.23750861E+00
PHI   ***** ca   sit     1     -12.000  -8.000  11.300   1.000  -.23659627E+00
PHI   ***** ca   sit     1     -12.000  -8.000  11.350   1.000  -.23568392E+00
PHI   ***** ca   sit     1     -12.000  -8.000  11.400   1.000  -.23477152E+00
PHI   ***** ca   sit     1     -12.000  -8.000  11.450   1.000  -.23385917E+00
PHI   ***** ca   sit     1     -12.000  -8.000  11.500   1.000  -.23294684E+00
PHI   ***** ca   sit     1     -12.000  -8.000  11.550   1.000  -.23203944E+00
PHI   ***** ca   sit     1     -12.000  -8.000  11.600   1.000  -.23113206E+00
PHI   ***** ca   sit     1     -12.000  -8.000  11.650   1.000  -.23022459E+00
PHI   ***** ca   sit     1     -12.000  -8.000  11.700   1.000  -.22931720E+00
PHI   ***** ca   sit     1     -12.000  -8.000  11.750   1.000  -.22840981E+00
PHI   ***** ca   sit     1     -12.000  -8.000  11.800   1.000  -.22750242E+00
PHI   ***** ca   sit     1     -12.000  -8.000  11.850   1.000  -.22659501E+00
PHI   ***** ca   sit     1     -12.000  -8.000  11.900   1.000  -.22568755E+00
PHI   ***** ca   sit     1     -12.000  -8.000  11.950   1.000  -.22478017E+00
PHI   ***** ca   sit     1     -12.000  -8.000  12.000   1.000  -.22387278E+00
PHI   ***** ca   sit     1     -12.000  -8.000  12.050   1.000  -.22297174E+00
PHI   ***** ca   sit     1     -12.000  -8.000  12.100   1.000  -.22207066E+00
PHI   ***** ca   sit     1     -12.000  -8.000  12.150   1.000  -.22116953E+00
PHI   ***** ca   sit     1     -12.000  -8.000  12.200   1.000  -.22026847E+00
PHI   ***** ca   sit     1     -12.000  -8.000  12.250   1.000  -.21936741E+00
PHI   ***** ca   sit     1     -12.000  -8.000  12.300   1.000  -.21846636E+00
PHI   ***** ca   sit     1     -12.000  -8.000  12.350   1.000  -.21756530E+00
PHI   ***** ca   sit     1     -12.000  -8.000  12.400   1.000  -.21666417E+00
PHI   ***** ca   sit     1     -12.000  -8.000  12.450   1.000  -.21576311E+00
PHI   ***** ca   sit     1     -12.000  -8.000  12.500   1.000  -.21486205E+00
PHI   ***** ca   sit     1     -12.000  -8.000  12.550   1.000  -.21396954E+00
PHI   ***** ca   sit     1     -12.000  -8.000  12.600   1.000  -.21307701E+00
PHI   ***** ca   sit     1     -12.000  -8.000  12.650   1.000  -.21218441E+00
PHI   ***** ca   sit     1     -12.000  -8.000  12.700   1.000  -.21129189E+00
PHI   ***** ca   sit     1     -12.000  -8.000  12.750   1.000  -.21039937E+00
PHI   ***** ca   sit     1     -12.000  -8.000  12.800   1.000  -.20950685E+00
PHI   ***** ca   sit     1     -12.000  -8.000  12.850   1.000  -.20861433E+00
PHI   ***** ca   sit     1     -12.000  -8.000  12.900   1.000  -.20772175E+00
PHI   ***** ca   sit     1     -12.000  -8.000  12.950   1.000  -.20682923E+00
PHI   ***** ca   sit     1     -12.000  -8.000  13.000   1.000  -.20593670E+00
PHI   ***** ca   sit     1     -12.000  -8.000  13.050   1.000  -.20505515E+00
PHI   ***** ca   sit     1     -12.000  -8.000  13.100   1.000  -.20417356E+00
PHI   ***** ca   sit     1     -12.000  -8.000  13.150   1.000  -.20329194E+00
PHI   ***** ca   sit     1     -12.000  -8.000  13.200   1.000  -.20241039E+00
PHI   ***** ca   sit     1     -12.000  -8.000  13.250   1.000  -.20152882E+00
PHI   ***** ca   sit     1     -12.000  -8.000  13.300   1.000  -.20064723E+00
PHI   ***** ca   sit     1     -12.000  -8.000  13.350   1.000  -.19976568E+00
PHI   ***** ca   sit     1     -12.000  -8.000  13.400   1.000  -.19888406E+00
PHI   ***** ca   sit     1     -12.000  -8.000  13.450   1.000  -.19800247E+00
PHI   ***** ca   sit     1     -12.000  -8.000  13.500   1.000  -.19712092E+00
PHI   ***** ca   sit     1     -12.000  -8.000  13.550   1.000  -.19625297E+00
PHI   ***** ca   sit     1     -12.000  -8.000  13.600   1.000  -.19538513E+00
PHI   ***** ca   sit     1     -12.000  -8.000  13.650   1.000  -.19451717E+00
PHI   ***** ca   sit     1     -12.000  -8.000  13.700   1.000  -.19364932E+00
PHI   ***** ca   sit     1     -12.000  -8.000  13.750   1.000  -.19278137E+00
PHI   ***** ca   sit     1     -12.000  -8.000  13.800   1.000  -.19191341E+00
PHI   ***** ca   sit     1     -12.000  -8.000  13.850   1.000  -.19104558E+00
PHI   ***** ca   sit     1     -12.000  -8.000  13.900   1.000  -.19017760E+00
PHI   ***** ca   sit     1     -12.000  -8.000  13.950   1.000  -.18930978E+00
PHI   ***** ca   sit     1     -12.000  -8.000  14.000   1.000  -.18844181E+00
PHI   ***** ca   sit     1     -12.000  -8.000  14.050   1.000  -.18758994E+00
PHI   ***** ca   sit     1     -12.000  -8.000  14.100   1.000  -.18673822E+00
PHI   ***** ca   sit     1     -12.000  -8.000  14.150   1.000  -.18588637E+00
PHI   ***** ca   sit     1     -12.000  -8.000  14.200   1.000  -.18503462E+00
PHI   ***** ca   sit     1     -12.000  -8.000  14.250   1.000  -.18418278E+00
PHI   ***** ca   sit     1     -12.000  -8.000  14.300   1.000  -.18333089E+00
PHI   ***** ca   sit     1     -12.000  -8.000  14.350   1.000  -.18247917E+00
PHI   ***** ca   sit     1     -12.000  -8.000  14.400   1.000  -.18162730E+00
PHI   ***** ca   sit     1     -12.000  -8.000  14.450   1.000  -.18077558E+00
PHI   ***** ca   sit     1     -12.000  -8.000  14.500   1.000  -.17992371E+00
PHI   ***** ca   sit     1     -12.000  -8.000  14.550   1.000  -.17909035E+00
PHI   ***** ca   sit     1     -12.000  -8.000  14.600   1.000  -.17825709E+00
PHI   ***** ca   sit     1     -12.000  -8.000  14.650   1.000  -.17742372E+00
PHI   ***** ca   sit     1     -12.000  -8.000  14.700   1.000  -.17659047E+00
PHI   ***** ca   sit     1     -12.000  -8.000  14.750   1.000  -.17575711E+00
PHI   ***** ca   sit     1     -12.000  -8.000  14.800   1.000  -.17492372E+00
PHI   ***** ca   sit     1     -12.000  -8.000  14.850   1.000  -.17409047E+00
PHI   ***** ca   sit     1     -12.000  -8.000  14.900   1.000  -.17325711E+00
PHI   ***** ca   sit     1     -12.000  -8.000  14.950   1.000  -.17242384E+00
PHI   ***** ca   sit     1     -12.000  -8.000  15.000   1.000  -.17159048E+00
PHI   ***** ca   sit     1     -12.000  -8.000  15.050   1.000  -.17077765E+00
PHI   ***** ca   sit     1     -12.000  -8.000  15.100   1.000  -.16996497E+00
PHI   ***** ca   sit     1     -12.000  -8.000  15.150   1.000  -.16915214E+00
PHI   ***** ca   sit     1     -12.000  -8.000  15.200   1.000  -.16833943E+00
PHI   ***** ca   sit     1     -12.000  -8.000  15.250   1.000  -.16752662E+00
PHI   ***** ca   sit     1     -12.000  -8.000  15.300   1.000  -.16671379E+00
PHI   ***** ca   sit     1     -12.000  -8.000  15.350   1.000  -.16590109E+00
PHI   ***** ca   sit     1     -12.000  -8.000  15.400   1.000  -.16508828E+00
PHI   ***** ca   sit     1     -12.000  -8.000  15.450   1.000  -.16427557E+00
PHI   ***** ca   sit     1     -12.000  -8.000  15.500   1.000  -.16346274E+00
PHI   ***** ca   sit     1     -12.000  -8.000  15.550   1.000  -.16267227E+00
PHI   ***** ca   sit     1     -12.000  -8.000  15.600   1.000  -.16188191E+00
PHI   ***** ca   sit     1     -12.000  -8.000  15.650   1.000  -.16109142E+00
PHI   ***** ca   sit     1     -12.000  -8.000  15.700   1.000  -.16030106E+00
PHI   ***** ca   sit     1     -12.000  -8.000  15.750   1.000  -.15951058E+00
PHI   ***** ca   sit     1     -12.000  -8.000  15.800   1.000  -.15872011E+00
PHI   ***** ca   sit     1     -12.000  -8.000  15.850   1.000  -.15792973E+00
PHI   ***** ca   sit     1     -12.000  -8.000  15.900   1.000  -.15713924E+00
PHI   ***** ca   sit     1     -12.000  -8.000  15.950   1.000  -.15634890E+00
PHI   ***** ca   sit     1     -12.000  -8.000  16.000   1.000  -.15555841E+00
PHI   ***** ca   sit     1     -12.000  -8.000  16.050   1.000  -.15479173E+00
PHI   ***** ca   sit     1     -12.000  -8.000  16.100   1.000  -.15402517E+00
PHI   ***** ca   sit     1     -12.000  -8.000  16.150   1.000  -.15325849E+00
PHI   ***** ca   sit     1     -12.000  -8.000  16.200   1.000  -.15249193E+00
PHI   ***** ca   sit     1     -12.000  -8.000  16.250   1.000  -.15172525E+00
PHI   ***** ca   sit     1     -12.000  -8.000  16.300   1.000  -.15095857E+00
PHI   ***** ca   sit     1     -12.000  -8.000  16.350   1.000  -.15019201E+00
PHI   ***** ca   sit     1     -12.000  -8.000  16.400   1.000  -.14942534E+00
PHI   ***** ca   sit     1     -12.000  -8.000  16.450   1.000  -.14865877E+00
PHI   ***** ca   sit     1     -12.000  -8.000  16.500   1.000  -.14789209E+00
PHI   ***** ca   sit     1     -12.000  -8.000  16.550   1.000  -.14715040E+00
PHI   ***** ca   sit     1     -12.000  -8.000  16.600   1.000  -.14640884E+00
PHI   ***** ca   sit     1     -12.000  -8.000  16.650   1.000  -.14566714E+00
PHI   ***** ca   sit     1     -12.000  -8.000  16.700   1.000  -.14492556E+00
PHI   ***** ca   sit     1     -12.000  -8.000  16.750   1.000  -.14418389E+00
PHI   ***** ca   sit     1     -12.000  -8.000  16.800   1.000  -.14344218E+00
PHI   ***** ca   sit     1     -12.000  -8.000  16.850   1.000  -.14270061E+00
PHI   ***** ca   sit     1     -12.000  -8.000  16.900   1.000  -.14195892E+00
PHI   ***** ca   sit     1     -12.000  -8.000  16.950   1.000  -.14121735E+00
PHI   ***** ca   sit     1     -12.000  -8.000  17.000   1.000  -.14047566E+00
PHI   ***** ca   sit     1     -12.000  -8.000  17.050   1.000  -.13975985E+00
PHI   ***** ca   sit     1     -12.000  -8.000  17.100   1.000  -.13904417E+00
PHI   ***** ca   sit     1     -12.000  -8.000  17.150   1.000  -.13832834E+00
PHI   ***** ca   sit     1     -12.000  -8.000  17.200   1.000  -.13761264E+00
PHI   ***** ca   sit     1     -12.000  -8.000  17.250   1.000  -.13689685E+00
PHI   ***** ca   sit     1     -12.000  -8.000  17.300   1.000  -.13618103E+00
PHI   ***** ca   sit     1     -12.000  -8.000  17.350   1.000  -.13546532E+00
PHI   ***** ca   sit     1     -12.000  -8.000  17.400   1.000  -.13474953E+00
PHI   ***** ca   sit     1     -12.000  -8.000  17.450   1.000  -.13403383E+00
PHI   ***** ca   sit     1     -12.000  -8.000  17.500   1.000  -.13331801E+00
PHI   ***** ca   sit     1     -12.000  -8.000  17.550   1.000  -.13262869E+00
PHI   ***** ca   sit     1     -12.000  -8.000  17.600   1.000  -.13193949E+00
PHI   ***** ca   sit     1     -12.000  -8.000  17.650   1.000  -.13125016E+00
PHI   ***** ca   sit     1     -12.000  -8.000  17.700   1.000  -.13056095E+00
PHI   ***** ca   sit     1     -12.000  -8.000  17.750   1.000  -.12987164E+00
PHI   ***** ca   sit     1     -12.000  -8.000  17.800   1.000  -.12918232E+00
PHI   ***** ca   sit     1     -12.000  -8.000  17.850   1.000  -.12849312E+00
PHI   ***** ca   sit     1     -12.000  -8.000  17.900   1.000  -.12780379E+00
PHI   ***** ca   sit     1     -12.000  -8.000  17.950   1.000  -.12711458E+00
PHI   ***** ca   sit     1     -12.000  -8.000  18.000   1.000  -.12642527E+00
PHI   ***** ca   sit     1     -12.000  -8.000  18.050   1.000  -.12576282E+00
PHI   ***** ca   sit     1     -12.000  -8.000  18.100   1.000  -.12510048E+00
PHI   ***** ca   sit     1     -12.000  -8.000  18.150   1.000  -.12443804E+00
PHI   ***** ca   sit     1     -12.000  -8.000  18.200   1.000  -.12377569E+00
PHI   ***** ca   sit     1     -12.000  -8.000  18.250   1.000  -.12311326E+00
PHI   ***** ca   sit     1     -12.000  -8.000  18.300   1.000  -.12245081E+00
PHI   ***** ca   sit     1     -12.000  -8.000  18.350   1.000  -.12178847E+00
PHI   ***** ca   sit     1     -12.000  -8.000  18.400   1.000  -.12112603E+00
PHI   ***** ca   sit     1     -12.000  -8.000  18.450   1.000  -.12046369E+00
PHI   ***** ca   sit     1     -12.000  -8.000  18.500   1.000  -.11980125E+00
PHI   ***** ca   sit     1     -12.000  -8.000  18.550   1.000  -.11916582E+00
PHI   ***** ca   sit     1     -12.000  -8.000  18.600   1.000  -.11853050E+00
PHI   ***** ca   sit     1     -12.000  -8.000  18.650   1.000  -.11789507E+00
PHI   ***** ca   sit     1     -12.000  -8.000  18.700   1.000  -.11725976E+00
PHI   ***** ca   sit     1     -12.000  -8.000  18.750   1.000  -.11662434E+00
PHI   ***** ca   sit     1     -12.000  -8.000  18.800   1.000  -.11598891E+00
PHI   ***** ca   sit     1     -12.000  -8.000  18.850   1.000  -.11535358E+00
PHI   ***** ca   sit     1     -12.000  -8.000  18.900   1.000  -.11471816E+00
PHI   ***** ca   sit     1     -12.000  -8.000  18.950   1.000  -.11408284E+00
PHI   ***** ca   sit     1     -12.000  -8.000  19.000   1.000  -.11344742E+00
PHI   ***** ca   sit     1     -12.000  -8.000  19.050   1.000  -.11283898E+00
PHI   ***** ca   sit     1     -12.000  -8.000  19.100   1.000  -.11223064E+00
PHI   ***** ca   sit     1     -12.000  -8.000  19.150   1.000  -.11162218E+00
PHI   ***** ca   sit     1     -12.000  -8.000  19.200   1.000  -.11101383E+00
PHI   ***** ca   sit     1     -12.000  -8.000  19.250   1.000  -.11040539E+00
PHI   ***** ca   sit     1     -12.000  -8.000  19.300   1.000  -.10979696E+00
PHI   ***** ca   sit     1     -12.000  -8.000  19.350   1.000  -.10918860E+00
PHI   ***** ca   sit     1     -12.000  -8.000  19.400   1.000  -.10858016E+00
PHI   ***** ca   sit     1     -12.000  -8.000  19.450   1.000  -.10797181E+00
PHI   ***** ca   sit     1     -12.000  -6.000   2.000   1.000  -.16492507E+01
PHI   ***** ca   sit     1     -12.000  -6.000   2.050   1.000  -.16267718E+01
PHI   ***** ca   sit     1     -12.000  -6.000   2.100   1.000  -.16042930E+01
PHI   ***** ca   sit     1     -12.000  -6.000   2.150   1.000  -.15818124E+01
PHI   ***** ca   sit     1     -12.000  -6.000   2.200   1.000  -.15593336E+01
PHI   ***** ca   sit     1     -12.000  -6.000   2.250   1.000  -.15368547E+01
PHI   ***** ca   sit     1     -12.000  -6.000   2.300   1.000  -.15143758E+01
PHI   ***** ca   sit     1     -12.000  -6.000   2.350   1.000  -.14918969E+01
PHI   ***** ca   sit     1     -12.000  -6.000   2.400   1.000  -.14694164E+01
PHI   ***** ca   sit     1     -12.000  -6.000   2.450   1.000  -.14469374E+01
PHI   ***** ca   sit     1     -12.000  -6.000   2.500   1.000  -.14244585E+01
PHI   ***** ca   sit     1     -12.000  -6.000   2.550   1.000  -.14039644E+01
PHI   ***** ca   sit     1     -12.000  -6.000   2.600   1.000  -.13834702E+01
PHI   ***** ca   sit     1     -12.000  -6.000   2.650   1.000  -.13629745E+01
PHI   ***** ca   sit     1     -12.000  -6.000   2.700   1.000  -.13424803E+01
PHI   ***** ca   sit     1     -12.000  -6.000   2.750   1.000  -.13219862E+01
PHI   ***** ca   sit     1     -12.000  -6.000   2.800   1.000  -.13014920E+01
PHI   ***** ca   sit     1     -12.000  -6.000   2.850   1.000  -.12809978E+01
PHI   ***** ca   sit     1     -12.000  -6.000   2.900   1.000  -.12605021E+01
PHI   ***** ca   sit     1     -12.000  -6.000   2.950   1.000  -.12400080E+01
PHI   ***** ca   sit     1     -12.000  -6.000   3.000   1.000  -.12195138E+01
PHI   ***** ca   sit     1     -12.000  -6.000   3.050   1.000  -.12013879E+01
PHI   ***** ca   sit     1     -12.000  -6.000   3.100   1.000  -.11832620E+01
PHI   ***** ca   sit     1     -12.000  -6.000   3.150   1.000  -.11651349E+01
PHI   ***** ca   sit     1     -12.000  -6.000   3.200   1.000  -.11470090E+01
PHI   ***** ca   sit     1     -12.000  -6.000   3.250   1.000  -.11288831E+01
PHI   ***** ca   sit     1     -12.000  -6.000   3.300   1.000  -.11107572E+01
PHI   ***** ca   sit     1     -12.000  -6.000   3.350   1.000  -.10926313E+01
PHI   ***** ca   sit     1     -12.000  -6.000   3.400   1.000  -.10745041E+01
PHI   ***** ca   sit     1     -12.000  -6.000   3.450   1.000  -.10563782E+01
PHI   ***** ca   sit     1     -12.000  -6.000   3.500   1.000  -.10382524E+01
PHI   ***** ca   sit     1     -12.000  -6.000   3.550   1.000  -.10228130E+01
PHI   ***** ca   sit     1     -12.000  -6.000   3.600   1.000  -.10073737E+01
PHI   ***** ca   sit     1     -12.000  -6.000   3.650   1.000  -.99193317E+00
PHI   ***** ca   sit     1     -12.000  -6.000   3.700   1.000  -.97649378E+00
PHI   ***** ca   sit     1     -12.000  -6.000   3.750   1.000  -.96105438E+00
PHI   ***** ca   sit     1     -12.000  -6.000   3.800   1.000  -.94561505E+00
PHI   ***** ca   sit     1     -12.000  -6.000   3.850   1.000  -.93017578E+00
PHI   ***** ca   sit     1     -12.000  -6.000   3.900   1.000  -.91473514E+00
PHI   ***** ca   sit     1     -12.000  -6.000   3.950   1.000  -.89929581E+00
PHI   ***** ca   sit     1     -12.000  -6.000   4.000   1.000  -.88385642E+00
PHI   ***** ca   sit     1     -12.000  -6.000   4.050   1.000  -.87122810E+00
PHI   ***** ca   sit     1     -12.000  -6.000   4.100   1.000  -.85859972E+00
PHI   ***** ca   sit     1     -12.000  -6.000   4.150   1.000  -.84597045E+00
PHI   ***** ca   sit     1     -12.000  -6.000   4.200   1.000  -.83334202E+00
PHI   ***** ca   sit     1     -12.000  -6.000   4.250   1.000  -.82071364E+00
PHI   ***** ca   sit     1     -12.000  -6.000   4.300   1.000  -.80808532E+00
PHI   ***** ca   sit     1     -12.000  -6.000   4.350   1.000  -.79545701E+00
PHI   ***** ca   sit     1     -12.000  -6.000   4.400   1.000  -.78282768E+00
PHI   ***** ca   sit     1     -12.000  -6.000   4.450   1.000  -.77019924E+00
PHI   ***** ca   sit     1     -12.000  -6.000   4.500   1.000  -.75757092E+00
PHI   ***** ca   sit     1     -12.000  -6.000   4.550   1.000  -.74751085E+00
PHI   ***** ca   sit     1     -12.000  -6.000   4.600   1.000  -.73745084E+00
PHI   ***** ca   sit     1     -12.000  -6.000   4.650   1.000  -.72739005E+00
PHI   ***** ca   sit     1     -12.000  -6.000   4.700   1.000  -.71733004E+00
PHI   ***** ca   sit     1     -12.000  -6.000   4.750   1.000  -.70726997E+00
PHI   ***** ca   sit     1     -12.000  -6.000   4.800   1.000  -.69720995E+00
PHI   ***** ca   sit     1     -12.000  -6.000   4.850   1.000  -.68714994E+00
PHI   ***** ca   sit     1     -12.000  -6.000   4.900   1.000  -.67708915E+00
PHI   ***** ca   sit     1     -12.000  -6.000   4.950   1.000  -.66702902E+00
PHI   ***** ca   sit     1     -12.000  -6.000   5.000   1.000  -.65696907E+00
PHI   ***** ca   sit     1     -12.000  -6.000   5.050   1.000  -.64910275E+00
PHI   ***** ca   sit     1     -12.000  -6.000   5.100   1.000  -.64123642E+00
PHI   ***** ca   sit     1     -12.000  -6.000   5.150   1.000  -.63336957E+00
PHI   ***** ca   sit     1     -12.000  -6.000   5.200   1.000  -.62550336E+00
PHI   ***** ca   sit     1     -12.000  -6.000   5.250   1.000  -.61763704E+00
PHI   ***** ca   sit     1     -12.000  -6.000   5.300   1.000  -.60977072E+00
PHI   ***** ca   sit     1     -12.000  -6.000   5.350   1.000  -.60190445E+00
PHI   ***** ca   sit     1     -12.000  -6.000   5.400   1.000  -.59403759E+00
PHI   ***** ca   sit     1     -12.000  -6.000   5.450   1.000  -.58617133E+00
PHI   ***** ca   sit     1     -12.000  -6.000   5.500   1.000  -.57830501E+00
PHI   ***** ca   sit     1     -12.000  -6.000   5.550   1.000  -.57220227E+00
PHI   ***** ca   sit     1     -12.000  -6.000   5.600   1.000  -.56609941E+00
PHI   ***** ca   sit     1     -12.000  -6.000   5.650   1.000  -.55999613E+00
PHI   ***** ca   sit     1     -12.000  -6.000   5.700   1.000  -.55389333E+00
PHI   ***** ca   sit     1     -12.000  -6.000   5.750   1.000  -.54779053E+00
PHI   ***** ca   sit     1     -12.000  -6.000   5.800   1.000  -.54168767E+00
PHI   ***** ca   sit     1     -12.000  -6.000   5.850   1.000  -.53558487E+00
PHI   ***** ca   sit     1     -12.000  -6.000   5.900   1.000  -.52948159E+00
PHI   ***** ca   sit     1     -12.000  -6.000   5.950   1.000  -.52337873E+00
PHI   ***** ca   sit     1     -12.000  -6.000   6.000   1.000  -.51727599E+00
PHI   ***** ca   sit     1     -12.000  -6.000   6.050   1.000  -.51252937E+00
PHI   ***** ca   sit     1     -12.000  -6.000   6.100   1.000  -.50778282E+00
PHI   ***** ca   sit     1     -12.000  -6.000   6.150   1.000  -.50303590E+00
PHI   ***** ca   sit     1     -12.000  -6.000   6.200   1.000  -.49828932E+00
PHI   ***** ca   sit     1     -12.000  -6.000   6.250   1.000  -.49354276E+00
PHI   ***** ca   sit     1     -12.000  -6.000   6.300   1.000  -.48879617E+00
PHI   ***** ca   sit     1     -12.000  -6.000   6.350   1.000  -.48404962E+00
PHI   ***** ca   sit     1     -12.000  -6.000   6.400   1.000  -.47930270E+00
PHI   ***** ca   sit     1     -12.000  -6.000   6.450   1.000  -.47455615E+00
PHI   ***** ca   sit     1     -12.000  -6.000   6.500   1.000  -.46980956E+00
PHI   ***** ca   sit     1     -12.000  -6.000   6.550   1.000  -.46607012E+00
PHI   ***** ca   sit     1     -12.000  -6.000   6.600   1.000  -.46233070E+00
PHI   ***** ca   sit     1     -12.000  -6.000   6.650   1.000  -.45859092E+00
PHI   ***** ca   sit     1     -12.000  -6.000   6.700   1.000  -.45485151E+00
PHI   ***** ca   sit     1     -12.000  -6.000   6.750   1.000  -.45111209E+00
PHI   ***** ca   sit     1     -12.000  -6.000   6.800   1.000  -.44737262E+00
PHI   ***** ca   sit     1     -12.000  -6.000   6.850   1.000  -.44363317E+00
PHI   ***** ca   sit     1     -12.000  -6.000   6.900   1.000  -.43989345E+00
PHI   ***** ca   sit     1     -12.000  -6.000   6.950   1.000  -.43615404E+00
PHI   ***** ca   sit     1     -12.000  -6.000   7.000   1.000  -.43241456E+00
PHI   ***** ca   sit     1     -12.000  -6.000   7.050   1.000  -.42940506E+00
PHI   ***** ca   sit     1     -12.000  -6.000   7.100   1.000  -.42639554E+00
PHI   ***** ca   sit     1     -12.000  -6.000   7.150   1.000  -.42338580E+00
PHI   ***** ca   sit     1     -12.000  -6.000   7.200   1.000  -.42037630E+00
PHI   ***** ca   sit     1     -12.000  -6.000   7.250   1.000  -.41736683E+00
PHI   ***** ca   sit     1     -12.000  -6.000   7.300   1.000  -.41435730E+00
PHI   ***** ca   sit     1     -12.000  -6.000   7.350   1.000  -.41134778E+00
PHI   ***** ca   sit     1     -12.000  -6.000   7.400   1.000  -.40833807E+00
PHI   ***** ca   sit     1     -12.000  -6.000   7.450   1.000  -.40532854E+00
PHI   ***** ca   sit     1     -12.000  -6.000   7.500   1.000  -.40231904E+00
PHI   ***** ca   sit     1     -12.000  -6.000   7.550   1.000  -.39983016E+00
PHI   ***** ca   sit     1     -12.000  -6.000   7.600   1.000  -.39734131E+00
PHI   ***** ca   sit     1     -12.000  -6.000   7.650   1.000  -.39485222E+00
PHI   ***** ca   sit     1     -12.000  -6.000   7.700   1.000  -.39236334E+00
PHI   ***** ca   sit     1     -12.000  -6.000   7.750   1.000  -.38987449E+00
PHI   ***** ca   sit     1     -12.000  -6.000   7.800   1.000  -.38738564E+00
PHI   ***** ca   sit     1     -12.000  -6.000   7.850   1.000  -.38489676E+00
PHI   ***** ca   sit     1     -12.000  -6.000   7.900   1.000  -.38240767E+00
PHI   ***** ca   sit     1     -12.000  -6.000   7.950   1.000  -.37991881E+00
PHI   ***** ca   sit     1     -12.000  -6.000   8.000   1.000  -.37742993E+00
PHI   ***** ca   sit     1     -12.000  -6.000   8.050   1.000  -.37530935E+00
PHI   ***** ca   sit     1     -12.000  -6.000   8.100   1.000  -.37318873E+00
PHI   ***** ca   sit     1     -12.000  -6.000   8.150   1.000  -.37106797E+00
PHI   ***** ca   sit     1     -12.000  -6.000   8.200   1.000  -.36894739E+00
PHI   ***** ca   sit     1     -12.000  -6.000   8.250   1.000  -.36682674E+00
PHI   ***** ca   sit     1     -12.000  -6.000   8.300   1.000  -.36470616E+00
PHI   ***** ca   sit     1     -12.000  -6.000   8.350   1.000  -.36258557E+00
PHI   ***** ca   sit     1     -12.000  -6.000   8.400   1.000  -.36046481E+00
PHI   ***** ca   sit     1     -12.000  -6.000   8.450   1.000  -.35834420E+00
PHI   ***** ca   sit     1     -12.000  -6.000   8.500   1.000  -.35622361E+00
PHI   ***** ca   sit     1     -12.000  -6.000   8.550   1.000  -.35436311E+00
PHI   ***** ca   sit     1     -12.000  -6.000   8.600   1.000  -.35250270E+00
PHI   ***** ca   sit     1     -12.000  -6.000   8.650   1.000  -.35064209E+00
PHI   ***** ca   sit     1     -12.000  -6.000   8.700   1.000  -.34878162E+00
PHI   ***** ca   sit     1     -12.000  -6.000   8.750   1.000  -.34692118E+00
PHI   ***** ca   sit     1     -12.000  -6.000   8.800   1.000  -.34506074E+00
PHI   ***** ca   sit     1     -12.000  -6.000   8.850   1.000  -.34320024E+00
PHI   ***** ca   sit     1     -12.000  -6.000   8.900   1.000  -.34133968E+00
PHI   ***** ca   sit     1     -12.000  -6.000   8.950   1.000  -.33947921E+00
PHI   ***** ca   sit     1     -12.000  -6.000   9.000   1.000  -.33761877E+00
PHI   ***** ca   sit     1     -12.000  -6.000   9.050   1.000  -.33594328E+00
PHI   ***** ca   sit     1     -12.000  -6.000   9.100   1.000  -.33426782E+00
PHI   ***** ca   sit     1     -12.000  -6.000   9.150   1.000  -.33259222E+00
PHI   ***** ca   sit     1     -12.000  -6.000   9.200   1.000  -.33091673E+00
PHI   ***** ca   sit     1     -12.000  -6.000   9.250   1.000  -.32924128E+00
PHI   ***** ca   sit     1     -12.000  -6.000   9.300   1.000  -.32756582E+00
PHI   ***** ca   sit     1     -12.000  -6.000   9.350   1.000  -.32589033E+00
PHI   ***** ca   sit     1     -12.000  -6.000   9.400   1.000  -.32421476E+00
PHI   ***** ca   sit     1     -12.000  -6.000   9.450   1.000  -.32253930E+00
PHI   ***** ca   sit     1     -12.000  -6.000   9.500   1.000  -.32086381E+00
PHI   ***** ca   sit     1     -12.000  -6.000   9.550   1.000  -.31932196E+00
PHI   ***** ca   sit     1     -12.000  -6.000   9.600   1.000  -.31778011E+00
PHI   ***** ca   sit     1     -12.000  -6.000   9.650   1.000  -.31623814E+00
PHI   ***** ca   sit     1     -12.000  -6.000   9.700   1.000  -.31469628E+00
PHI   ***** ca   sit     1     -12.000  -6.000   9.750   1.000  -.31315443E+00
PHI   ***** ca   sit     1     -12.000  -6.000   9.800   1.000  -.31161261E+00
PHI   ***** ca   sit     1     -12.000  -6.000   9.850   1.000  -.31007072E+00
PHI   ***** ca   sit     1     -12.000  -6.000   9.900   1.000  -.30852878E+00
PHI   ***** ca   sit     1     -12.000  -6.000   9.950   1.000  -.30698696E+00
PHI   ***** ca   sit     1     -12.000  -6.000  10.000   1.000  -.30544508E+00
PHI   ***** ca   sit     1     -12.000  -6.000  10.050   1.000  -.30400226E+00
PHI   ***** ca   sit     1     -12.000  -6.000  10.100   1.000  -.30255938E+00
PHI   ***** ca   sit     1     -12.000  -6.000  10.150   1.000  -.30111644E+00
PHI   ***** ca   sit     1     -12.000  -6.000  10.200   1.000  -.29967359E+00
PHI   ***** ca   sit     1     -12.000  -6.000  10.250   1.000  -.29823074E+00
PHI   ***** ca   sit     1     -12.000  -6.000  10.300   1.000  -.29678786E+00
PHI   ***** ca   sit     1     -12.000  -6.000  10.350   1.000  -.29534504E+00
PHI   ***** ca   sit     1     -12.000  -6.000  10.400   1.000  -.29390210E+00
PHI   ***** ca   sit     1     -12.000  -6.000  10.450   1.000  -.29245922E+00
PHI   ***** ca   sit     1     -12.000  -6.000  10.500   1.000  -.29101637E+00
PHI   ***** ca   sit     1     -12.000  -6.000  10.550   1.000  -.28964961E+00
PHI   ***** ca   sit     1     -12.000  -6.000  10.600   1.000  -.28828284E+00
PHI   ***** ca   sit     1     -12.000  -6.000  10.650   1.000  -.28691596E+00
PHI   ***** ca   sit     1     -12.000  -6.000  10.700   1.000  -.28554916E+00
PHI   ***** ca   sit     1     -12.000  -6.000  10.750   1.000  -.28418240E+00
PHI   ***** ca   sit     1     -12.000  -6.000  10.800   1.000  -.28281564E+00
PHI   ***** ca   sit     1     -12.000  -6.000  10.850   1.000  -.28144884E+00
PHI   ***** ca   sit     1     -12.000  -6.000  10.900   1.000  -.28008196E+00
PHI   ***** ca   sit     1     -12.000  -6.000  10.950   1.000  -.27871519E+00
PHI   ***** ca   sit     1     -12.000  -6.000  11.000   1.000  -.27734843E+00
PHI   ***** ca   sit     1     -12.000  -6.000  11.050   1.000  -.27604279E+00
PHI   ***** ca   sit     1     -12.000  -6.000  11.100   1.000  -.27473715E+00
PHI   ***** ca   sit     1     -12.000  -6.000  11.150   1.000  -.27343145E+00
PHI   ***** ca   sit     1     -12.000  -6.000  11.200   1.000  -.27212581E+00
PHI   ***** ca   sit     1     -12.000  -6.000  11.250   1.000  -.27082017E+00
PHI   ***** ca   sit     1     -12.000  -6.000  11.300   1.000  -.26951453E+00
PHI   ***** ca   sit     1     -12.000  -6.000  11.350   1.000  -.26820892E+00
PHI   ***** ca   sit     1     -12.000  -6.000  11.400   1.000  -.26690316E+00
PHI   ***** ca   sit     1     -12.000  -6.000  11.450   1.000  -.26559752E+00
PHI   ***** ca   sit     1     -12.000  -6.000  11.500   1.000  -.26429191E+00
PHI   ***** ca   sit     1     -12.000  -6.000  11.550   1.000  -.26303789E+00
PHI   ***** ca   sit     1     -12.000  -6.000  11.600   1.000  -.26178393E+00
PHI   ***** ca   sit     1     -12.000  -6.000  11.650   1.000  -.26052985E+00
PHI   ***** ca   sit     1     -12.000  -6.000  11.700   1.000  -.25927585E+00
PHI   ***** ca   sit     1     -12.000  -6.000  11.750   1.000  -.25802186E+00
PHI   ***** ca   sit     1     -12.000  -6.000  11.800   1.000  -.25676784E+00
PHI   ***** ca   sit     1     -12.000  -6.000  11.850   1.000  -.25551388E+00
PHI   ***** ca   sit     1     -12.000  -6.000  11.900   1.000  -.25425977E+00
PHI   ***** ca   sit     1     -12.000  -6.000  11.950   1.000  -.25300580E+00
PHI   ***** ca   sit     1     -12.000  -6.000  12.000   1.000  -.25175181E+00
PHI   ***** ca   sit     1     -12.000  -6.000  12.050   1.000  -.25054365E+00
PHI   ***** ca   sit     1     -12.000  -6.000  12.100   1.000  -.24933550E+00
PHI   ***** ca   sit     1     -12.000  -6.000  12.150   1.000  -.24812727E+00
PHI   ***** ca   sit     1     -12.000  -6.000  12.200   1.000  -.24691911E+00
PHI   ***** ca   sit     1     -12.000  -6.000  12.250   1.000  -.24571095E+00
PHI   ***** ca   sit     1     -12.000  -6.000  12.300   1.000  -.24450281E+00
PHI   ***** ca   sit     1     -12.000  -6.000  12.350   1.000  -.24329467E+00
PHI   ***** ca   sit     1     -12.000  -6.000  12.400   1.000  -.24208643E+00
PHI   ***** ca   sit     1     -12.000  -6.000  12.450   1.000  -.24087827E+00
PHI   ***** ca   sit     1     -12.000  -6.000  12.500   1.000  -.23967013E+00
PHI   ***** ca   sit     1     -12.000  -6.000  12.550   1.000  -.23850432E+00
PHI   ***** ca   sit     1     -12.000  -6.000  12.600   1.000  -.23733851E+00
PHI   ***** ca   sit     1     -12.000  -6.000  12.650   1.000  -.23617263E+00
PHI   ***** ca   sit     1     -12.000  -6.000  12.700   1.000  -.23500682E+00
PHI   ***** ca   sit     1     -12.000  -6.000  12.750   1.000  -.23384102E+00
PHI   ***** ca   sit     1     -12.000  -6.000  12.800   1.000  -.23267519E+00
PHI   ***** ca   sit     1     -12.000  -6.000  12.850   1.000  -.23150940E+00
PHI   ***** ca   sit     1     -12.000  -6.000  12.900   1.000  -.23034351E+00
PHI   ***** ca   sit     1     -12.000  -6.000  12.950   1.000  -.22917771E+00
PHI   ***** ca   sit     1     -12.000  -6.000  13.000   1.000  -.22801189E+00
PHI   ***** ca   sit     1     -12.000  -6.000  13.050   1.000  -.22688657E+00
PHI   ***** ca   sit     1     -12.000  -6.000  13.100   1.000  -.22576125E+00
PHI   ***** ca   sit     1     -12.000  -6.000  13.150   1.000  -.22463585E+00
PHI   ***** ca   sit     1     -12.000  -6.000  13.200   1.000  -.22351055E+00
PHI   ***** ca   sit     1     -12.000  -6.000  13.250   1.000  -.22238523E+00
PHI   ***** ca   sit     1     -12.000  -6.000  13.300   1.000  -.22125991E+00
PHI   ***** ca   sit     1     -12.000  -6.000  13.350   1.000  -.22013460E+00
PHI   ***** ca   sit     1     -12.000  -6.000  13.400   1.000  -.21900919E+00
PHI   ***** ca   sit     1     -12.000  -6.000  13.450   1.000  -.21788388E+00
PHI   ***** ca   sit     1     -12.000  -6.000  13.500   1.000  -.21675856E+00
PHI   ***** ca   sit     1     -12.000  -6.000  13.550   1.000  -.21567266E+00
PHI   ***** ca   sit     1     -12.000  -6.000  13.600   1.000  -.21458693E+00
PHI   ***** ca   sit     1     -12.000  -6.000  13.650   1.000  -.21350102E+00
PHI   ***** ca   sit     1     -12.000  -6.000  13.700   1.000  -.21241529E+00
PHI   ***** ca   sit     1     -12.000  -6.000  13.750   1.000  -.21132937E+00
PHI   ***** ca   sit     1     -12.000  -6.000  13.800   1.000  -.21024348E+00
PHI   ***** ca   sit     1     -12.000  -6.000  13.850   1.000  -.20915774E+00
PHI   ***** ca   sit     1     -12.000  -6.000  13.900   1.000  -.20807181E+00
PHI   ***** ca   sit     1     -12.000  -6.000  13.950   1.000  -.20698611E+00
PHI   ***** ca   sit     1     -12.000  -6.000  14.000   1.000  -.20590019E+00
PHI   ***** ca   sit     1     -12.000  -6.000  14.050   1.000  -.20485339E+00
PHI   ***** ca   sit     1     -12.000  -6.000  14.100   1.000  -.20380671E+00
PHI   ***** ca   sit     1     -12.000  -6.000  14.150   1.000  -.20275991E+00
PHI   ***** ca   sit     1     -12.000  -6.000  14.200   1.000  -.20171323E+00
PHI   ***** ca   sit     1     -12.000  -6.000  14.250   1.000  -.20066641E+00
PHI   ***** ca   sit     1     -12.000  -6.000  14.300   1.000  -.19961961E+00
PHI   ***** ca   sit     1     -12.000  -6.000  14.350   1.000  -.19857293E+00
PHI   ***** ca   sit     1     -12.000  -6.000  14.400   1.000  -.19752611E+00
PHI   ***** ca   sit     1     -12.000  -6.000  14.450   1.000  -.19647945E+00
PHI   ***** ca   sit     1     -12.000  -6.000  14.500   1.000  -.19543265E+00
PHI   ***** ca   sit     1     -12.000  -6.000  14.550   1.000  -.19442476E+00
PHI   ***** ca   sit     1     -12.000  -6.000  14.600   1.000  -.19341700E+00
PHI   ***** ca   sit     1     -12.000  -6.000  14.650   1.000  -.19240910E+00
PHI   ***** ca   sit     1     -12.000  -6.000  14.700   1.000  -.19140138E+00
PHI   ***** ca   sit     1     -12.000  -6.000  14.750   1.000  -.19039346E+00
PHI   ***** ca   sit     1     -12.000  -6.000  14.800   1.000  -.18938556E+00
PHI   ***** ca   sit     1     -12.000  -6.000  14.850   1.000  -.18837784E+00
PHI   ***** ca   sit     1     -12.000  -6.000  14.900   1.000  -.18736994E+00
PHI   ***** ca   sit     1     -12.000  -6.000  14.950   1.000  -.18636218E+00
PHI   ***** ca   sit     1     -12.000  -6.000  15.000   1.000  -.18535429E+00
PHI   ***** ca   sit     1     -12.000  -6.000  15.050   1.000  -.18438523E+00
PHI   ***** ca   sit     1     -12.000  -6.000  15.100   1.000  -.18341634E+00
PHI   ***** ca   sit     1     -12.000  -6.000  15.150   1.000  -.18244727E+00
PHI   ***** ca   sit     1     -12.000  -6.000  15.200   1.000  -.18147835E+00
PHI   ***** ca   sit     1     -12.000  -6.000  15.250   1.000  -.18050928E+00
PHI   ***** ca   sit     1     -12.000  -6.000  15.300   1.000  -.17954023E+00
PHI   ***** ca   sit     1     -12.000  -6.000  15.350   1.000  -.17857131E+00
PHI   ***** ca   sit     1     -12.000  -6.000  15.400   1.000  -.17760226E+00
PHI   ***** ca   sit     1     -12.000  -6.000  15.450   1.000  -.17663336E+00
PHI   ***** ca   sit     1     -12.000  -6.000  15.500   1.000  -.17566429E+00
PHI   ***** ca   sit     1     -12.000  -6.000  15.550   1.000  -.17473404E+00
PHI   ***** ca   sit     1     -12.000  -6.000  15.600   1.000  -.17380396E+00
PHI   ***** ca   sit     1     -12.000  -6.000  15.650   1.000  -.17287371E+00
PHI   ***** ca   sit     1     -12.000  -6.000  15.700   1.000  -.17194360E+00
PHI   ***** ca   sit     1     -12.000  -6.000  15.750   1.000  -.17101336E+00
PHI   ***** ca   sit     1     -12.000  -6.000  15.800   1.000  -.17008312E+00
PHI   ***** ca   sit     1     -12.000  -6.000  15.850   1.000  -.16915300E+00
PHI   ***** ca   sit     1     -12.000  -6.000  15.900   1.000  -.16822277E+00
PHI   ***** ca   sit     1     -12.000  -6.000  15.950   1.000  -.16729267E+00
PHI   ***** ca   sit     1     -12.000  -6.000  16.000   1.000  -.16636243E+00
PHI   ***** ca   sit     1     -12.000  -6.000  16.050   1.000  -.16547081E+00
PHI   ***** ca   sit     1     -12.000  -6.000  16.100   1.000  -.16457932E+00
PHI   ***** ca   sit     1     -12.000  -6.000  16.150   1.000  -.16368769E+00
PHI   ***** ca   sit     1     -12.000  -6.000  16.200   1.000  -.16279620E+00
PHI   ***** ca   sit     1     -12.000  -6.000  16.250   1.000  -.16190457E+00
PHI   ***** ca   sit     1     -12.000  -6.000  16.300   1.000  -.16101293E+00
PHI   ***** ca   sit     1     -12.000  -6.000  16.350   1.000  -.16012144E+00
PHI   ***** ca   sit     1     -12.000  -6.000  16.400   1.000  -.15922982E+00
PHI   ***** ca   sit     1     -12.000  -6.000  16.450   1.000  -.15833834E+00
PHI   ***** ca   sit     1     -12.000  -6.000  16.500   1.000  -.15744670E+00
PHI   ***** ca   sit     1     -12.000  -6.000  16.550   1.000  -.15659340E+00
PHI   ***** ca   sit     1     -12.000  -6.000  16.600   1.000  -.15574023E+00
PHI   ***** ca   sit     1     -12.000  -6.000  16.650   1.000  -.15488692E+00
PHI   ***** ca   sit     1     -12.000  -6.000  16.700   1.000  -.15403374E+00
PHI   ***** ca   sit     1     -12.000  -6.000  16.750   1.000  -.15318042E+00
PHI   ***** ca   sit     1     -12.000  -6.000  16.800   1.000  -.15232712E+00
PHI   ***** ca   sit     1     -12.000  -6.000  16.850   1.000  -.15147395E+00
PHI   ***** ca   sit     1     -12.000  -6.000  16.900   1.000  -.15062064E+00
PHI   ***** ca   sit     1     -12.000  -6.000  16.950   1.000  -.14976746E+00
PHI   ***** ca   sit     1     -12.000  -6.000  17.000   1.000  -.14891416E+00
PHI   ***** ca   sit     1     -12.000  -6.000  17.050   1.000  -.14809874E+00
PHI   ***** ca   sit     1     -12.000  -6.000  17.100   1.000  -.14728345E+00
PHI   ***** ca   sit     1     -12.000  -6.000  17.150   1.000  -.14646803E+00
PHI   ***** ca   sit     1     -12.000  -6.000  17.200   1.000  -.14565274E+00
PHI   ***** ca   sit     1     -12.000  -6.000  17.250   1.000  -.14483733E+00
PHI   ***** ca   sit     1     -12.000  -6.000  17.300   1.000  -.14402193E+00
PHI   ***** ca   sit     1     -12.000  -6.000  17.350   1.000  -.14320663E+00
PHI   ***** ca   sit     1     -12.000  -6.000  17.400   1.000  -.14239122E+00
PHI   ***** ca   sit     1     -12.000  -6.000  17.450   1.000  -.14157595E+00
PHI   ***** ca   sit     1     -12.000  -6.000  17.500   1.000  -.14076053E+00
PHI   ***** ca   sit     1     -12.000  -6.000  17.550   1.000  -.13998242E+00
PHI   ***** ca   sit     1     -12.000  -6.000  17.600   1.000  -.13920441E+00
PHI   ***** ca   sit     1     -12.000  -6.000  17.650   1.000  -.13842630E+00
PHI   ***** ca   sit     1     -12.000  -6.000  17.700   1.000  -.13764830E+00
PHI   ***** ca   sit     1     -12.000  -6.000  17.750   1.000  -.13687019E+00
PHI   ***** ca   sit     1     -12.000  -6.000  17.800   1.000  -.13609208E+00
PHI   ***** ca   sit     1     -12.000  -6.000  17.850   1.000  -.13531409E+00
PHI   ***** ca   sit     1     -12.000  -6.000  17.900   1.000  -.13453597E+00
PHI   ***** ca   sit     1     -12.000  -6.000  17.950   1.000  -.13375798E+00
PHI   ***** ca   sit     1     -12.000  -6.000  18.000   1.000  -.13297987E+00
PHI   ***** ca   sit     1     -12.000  -6.000  18.050   1.000  -.13223836E+00
PHI   ***** ca   sit     1     -12.000  -6.000  18.100   1.000  -.13149697E+00
PHI   ***** ca   sit     1     -12.000  -6.000  18.150   1.000  -.13075547E+00
PHI   ***** ca   sit     1     -12.000  -6.000  18.200   1.000  -.13001408E+00
PHI   ***** ca   sit     1     -12.000  -6.000  18.250   1.000  -.12927255E+00
PHI   ***** ca   sit     1     -12.000  -6.000  18.300   1.000  -.12853107E+00
PHI   ***** ca   sit     1     -12.000  -6.000  18.350   1.000  -.12778966E+00
PHI   ***** ca   sit     1     -12.000  -6.000  18.400   1.000  -.12704815E+00
PHI   ***** ca   sit     1     -12.000  -6.000  18.450   1.000  -.12630676E+00
PHI   ***** ca   sit     1     -12.000  -6.000  18.500   1.000  -.12556525E+00
PHI   ***** ca   sit     1     -12.000  -6.000  18.550   1.000  -.12485953E+00
PHI   ***** ca   sit     1     -12.000  -6.000  18.600   1.000  -.12415390E+00
PHI   ***** ca   sit     1     -12.000  -6.000  18.650   1.000  -.12344818E+00
PHI   ***** ca   sit     1     -12.000  -6.000  18.700   1.000  -.12274257E+00
PHI   ***** ca   sit     1     -12.000  -6.000  18.750   1.000  -.12203684E+00
PHI   ***** ca   sit     1     -12.000  -6.000  18.800   1.000  -.12133111E+00
PHI   ***** ca   sit     1     -12.000  -6.000  18.850   1.000  -.12062550E+00
PHI   ***** ca   sit     1     -12.000  -6.000  18.900   1.000  -.11991978E+00
PHI   ***** ca   sit     1     -12.000  -6.000  18.950   1.000  -.11921415E+00
PHI   ***** ca   sit     1     -12.000  -6.000  19.000   1.000  -.11850843E+00
PHI   ***** ca   sit     1     -12.000  -6.000  19.050   1.000  -.11783752E+00
PHI   ***** ca   sit     1     -12.000  -6.000  19.100   1.000  -.11716671E+00
PHI   ***** ca   sit     1     -12.000  -6.000  19.150   1.000  -.11649580E+00
PHI   ***** ca   sit     1     -12.000  -6.000  19.200   1.000  -.11582499E+00
PHI   ***** ca   sit     1     -12.000  -6.000  19.250   1.000  -.11515408E+00
PHI   ***** ca   sit     1     -12.000  -6.000  19.300   1.000  -.11448318E+00
PHI   ***** ca   sit     1     -12.000  -6.000  19.350   1.000  -.11381236E+00
PHI   ***** ca   sit     1     -12.000  -6.000  19.400   1.000  -.11314145E+00
PHI   ***** ca   sit     1     -12.000  -6.000  19.450   1.000  -.11247065E+00
PHI   ***** ca   sit     1     -12.000  -4.000   2.000   1.000  -.12393763E+01
PHI   ***** ca   sit     1     -12.000  -4.000   2.050   1.000  -.12311758E+01
PHI   ***** ca   sit     1     -12.000  -4.000   2.100   1.000  -.12229751E+01
PHI   ***** ca   sit     1     -12.000  -4.000   2.150   1.000  -.12147740E+01
PHI   ***** ca   sit     1     -12.000  -4.000   2.200   1.000  -.12065734E+01
PHI   ***** ca   sit     1     -12.000  -4.000   2.250   1.000  -.11983728E+01
PHI   ***** ca   sit     1     -12.000  -4.000   2.300   1.000  -.11901722E+01
PHI   ***** ca   sit     1     -12.000  -4.000   2.350   1.000  -.11819718E+01
PHI   ***** ca   sit     1     -12.000  -4.000   2.400   1.000  -.11737705E+01
PHI   ***** ca   sit     1     -12.000  -4.000   2.450   1.000  -.11655700E+01
PHI   ***** ca   sit     1     -12.000  -4.000   2.500   1.000  -.11573694E+01
PHI   ***** ca   sit     1     -12.000  -4.000   2.550   1.000  -.11443518E+01
PHI   ***** ca   sit     1     -12.000  -4.000   2.600   1.000  -.11313342E+01
PHI   ***** ca   sit     1     -12.000  -4.000   2.650   1.000  -.11183156E+01
PHI   ***** ca   sit     1     -12.000  -4.000   2.700   1.000  -.11052979E+01
PHI   ***** ca   sit     1     -12.000  -4.000   2.750   1.000  -.10922804E+01
PHI   ***** ca   sit     1     -12.000  -4.000   2.800   1.000  -.10792627E+01
PHI   ***** ca   sit     1     -12.000  -4.000   2.850   1.000  -.10662452E+01
PHI   ***** ca   sit     1     -12.000  -4.000   2.900   1.000  -.10532265E+01
PHI   ***** ca   sit     1     -12.000  -4.000   2.950   1.000  -.10402089E+01
PHI   ***** ca   sit     1     -12.000  -4.000   3.000   1.000  -.10271913E+01
PHI   ***** ca   sit     1     -12.000  -4.000   3.050   1.000  -.10101408E+01
PHI   ***** ca   sit     1     -12.000  -4.000   3.100   1.000  -.99309021E+00
PHI   ***** ca   sit     1     -12.000  -4.000   3.150   1.000  -.97603840E+00
PHI   ***** ca   sit     1     -12.000  -4.000   3.200   1.000  -.95898789E+00
PHI   ***** ca   sit     1     -12.000  -4.000   3.250   1.000  -.94193727E+00
PHI   ***** ca   sit     1     -12.000  -4.000   3.300   1.000  -.92488676E+00
PHI   ***** ca   sit     1     -12.000  -4.000   3.350   1.000  -.90783620E+00
PHI   ***** ca   sit     1     -12.000  -4.000   3.400   1.000  -.89078444E+00
PHI   ***** ca   sit     1     -12.000  -4.000   3.450   1.000  -.87373388E+00
PHI   ***** ca   sit     1     -12.000  -4.000   3.500   1.000  -.85668331E+00
PHI   ***** ca   sit     1     -12.000  -4.000   3.550   1.000  -.84029013E+00
PHI   ***** ca   sit     1     -12.000  -4.000   3.600   1.000  -.82389700E+00
PHI   ***** ca   sit     1     -12.000  -4.000   3.650   1.000  -.80750257E+00
PHI   ***** ca   sit     1     -12.000  -4.000   3.700   1.000  -.79110926E+00
PHI   ***** ca   sit     1     -12.000  -4.000   3.750   1.000  -.77471614E+00
PHI   ***** ca   sit     1     -12.000  -4.000   3.800   1.000  -.75832295E+00
PHI   ***** ca   sit     1     -12.000  -4.000   3.850   1.000  -.74192971E+00
PHI   ***** ca   sit     1     -12.000  -4.000   3.900   1.000  -.72553527E+00
PHI   ***** ca   sit     1     -12.000  -4.000   3.950   1.000  -.70914209E+00
PHI   ***** ca   sit     1     -12.000  -4.000   4.000   1.000  -.69274884E+00
PHI   ***** ca   sit     1     -12.000  -4.000   4.050   1.000  -.68159157E+00
PHI   ***** ca   sit     1     -12.000  -4.000   4.100   1.000  -.67043430E+00
PHI   ***** ca   sit     1     -12.000  -4.000   4.150   1.000  -.65927613E+00
PHI   ***** ca   sit     1     -12.000  -4.000   4.200   1.000  -.64811879E+00
PHI   ***** ca   sit     1     -12.000  -4.000   4.250   1.000  -.63696152E+00
PHI   ***** ca   sit     1     -12.000  -4.000   4.300   1.000  -.62580419E+00
PHI   ***** ca   sit     1     -12.000  -4.000   4.350   1.000  -.61464691E+00
PHI   ***** ca   sit     1     -12.000  -4.000   4.400   1.000  -.60348874E+00
PHI   ***** ca   sit     1     -12.000  -4.000   4.450   1.000  -.59233147E+00
PHI   ***** ca   sit     1     -12.000  -4.000   4.500   1.000  -.58117414E+00
PHI   ***** ca   sit     1     -12.000  -4.000   4.550   1.000  -.57494026E+00
PHI   ***** ca   sit     1     -12.000  -4.000   4.600   1.000  -.56870633E+00
PHI   ***** ca   sit     1     -12.000  -4.000   4.650   1.000  -.56247205E+00
PHI   ***** ca   sit     1     -12.000  -4.000   4.700   1.000  -.55623811E+00
PHI   ***** ca   sit     1     -12.000  -4.000   4.750   1.000  -.55000430E+00
PHI   ***** ca   sit     1     -12.000  -4.000   4.800   1.000  -.54377037E+00
PHI   ***** ca   sit     1     -12.000  -4.000   4.850   1.000  -.53753650E+00
PHI   ***** ca   sit     1     -12.000  -4.000   4.900   1.000  -.53130215E+00
PHI   ***** ca   sit     1     -12.000  -4.000   4.950   1.000  -.52506828E+00
PHI   ***** ca   sit     1     -12.000  -4.000   5.000   1.000  -.51883435E+00
PHI   ***** ca   sit     1     -12.000  -4.000   5.050   1.000  -.51528162E+00
PHI   ***** ca   sit     1     -12.000  -4.000   5.100   1.000  -.51172888E+00
PHI   ***** ca   sit     1     -12.000  -4.000   5.150   1.000  -.50817591E+00
PHI   ***** ca   sit     1     -12.000  -4.000   5.200   1.000  -.50462317E+00
PHI   ***** ca   sit     1     -12.000  -4.000   5.250   1.000  -.50107044E+00
PHI   ***** ca   sit     1     -12.000  -4.000   5.300   1.000  -.49751770E+00
PHI   ***** ca   sit     1     -12.000  -4.000   5.350   1.000  -.49396500E+00
PHI   ***** ca   sit     1     -12.000  -4.000   5.400   1.000  -.49041200E+00
PHI   ***** ca   sit     1     -12.000  -4.000   5.450   1.000  -.48685926E+00
PHI   ***** ca   sit     1     -12.000  -4.000   5.500   1.000  -.48330653E+00
PHI   ***** ca   sit     1     -12.000  -4.000   5.550   1.000  -.48096278E+00
PHI   ***** ca   sit     1     -12.000  -4.000   5.600   1.000  -.47861901E+00
PHI   ***** ca   sit     1     -12.000  -4.000   5.650   1.000  -.47627509E+00
PHI   ***** ca   sit     1     -12.000  -4.000   5.700   1.000  -.47393131E+00
PHI   ***** ca   sit     1     -12.000  -4.000   5.750   1.000  -.47158754E+00
PHI   ***** ca   sit     1     -12.000  -4.000   5.800   1.000  -.46924379E+00
PHI   ***** ca   sit     1     -12.000  -4.000   5.850   1.000  -.46690002E+00
PHI   ***** ca   sit     1     -12.000  -4.000   5.900   1.000  -.46455610E+00
PHI   ***** ca   sit     1     -12.000  -4.000   5.950   1.000  -.46221235E+00
PHI   ***** ca   sit     1     -12.000  -4.000   6.000   1.000  -.45986858E+00
PHI   ***** ca   sit     1     -12.000  -4.000   6.050   1.000  -.45800501E+00
PHI   ***** ca   sit     1     -12.000  -4.000   6.100   1.000  -.45614144E+00
PHI   ***** ca   sit     1     -12.000  -4.000   6.150   1.000  -.45427769E+00
PHI   ***** ca   sit     1     -12.000  -4.000   6.200   1.000  -.45241413E+00
PHI   ***** ca   sit     1     -12.000  -4.000   6.250   1.000  -.45055056E+00
PHI   ***** ca   sit     1     -12.000  -4.000   6.300   1.000  -.44868702E+00
PHI   ***** ca   sit     1     -12.000  -4.000   6.350   1.000  -.44682342E+00
PHI   ***** ca   sit     1     -12.000  -4.000   6.400   1.000  -.44495970E+00
PHI   ***** ca   sit     1     -12.000  -4.000   6.450   1.000  -.44309610E+00
PHI   ***** ca   sit     1     -12.000  -4.000   6.500   1.000  -.44123256E+00
PHI   ***** ca   sit     1     -12.000  -4.000   6.550   1.000  -.43953645E+00
PHI   ***** ca   sit     1     -12.000  -4.000   6.600   1.000  -.43784028E+00
PHI   ***** ca   sit     1     -12.000  -4.000   6.650   1.000  -.43614405E+00
PHI   ***** ca   sit     1     -12.000  -4.000   6.700   1.000  -.43444797E+00
PHI   ***** ca   sit     1     -12.000  -4.000   6.750   1.000  -.43275183E+00
PHI   ***** ca   sit     1     -12.000  -4.000   6.800   1.000  -.43105567E+00
PHI   ***** ca   sit     1     -12.000  -4.000   6.850   1.000  -.42935959E+00
PHI   ***** ca   sit     1     -12.000  -4.000   6.900   1.000  -.42766336E+00
PHI   ***** ca   sit     1     -12.000  -4.000   6.950   1.000  -.42596722E+00
PHI   ***** ca   sit     1     -12.000  -4.000   7.000   1.000  -.42427111E+00
PHI   ***** ca   sit     1     -12.000  -4.000   7.050   1.000  -.42267224E+00
PHI   ***** ca   sit     1     -12.000  -4.000   7.100   1.000  -.42107347E+00
PHI   ***** ca   sit     1     -12.000  -4.000   7.150   1.000  -.41947448E+00
PHI   ***** ca   sit     1     -12.000  -4.000   7.200   1.000  -.41787565E+00
PHI   ***** ca   sit     1     -12.000  -4.000   7.250   1.000  -.41627681E+00
PHI   ***** ca   sit     1     -12.000  -4.000   7.300   1.000  -.41467801E+00
PHI   ***** ca   sit     1     -12.000  -4.000   7.350   1.000  -.41307920E+00
PHI   ***** ca   sit     1     -12.000  -4.000   7.400   1.000  -.41148022E+00
PHI   ***** ca   sit     1     -12.000  -4.000   7.450   1.000  -.40988141E+00
PHI   ***** ca   sit     1     -12.000  -4.000   7.500   1.000  -.40828255E+00
PHI   ***** ca   sit     1     -12.000  -4.000   7.550   1.000  -.40671930E+00
PHI   ***** ca   sit     1     -12.000  -4.000   7.600   1.000  -.40515599E+00
PHI   ***** ca   sit     1     -12.000  -4.000   7.650   1.000  -.40359262E+00
PHI   ***** ca   sit     1     -12.000  -4.000   7.700   1.000  -.40202937E+00
PHI   ***** ca   sit     1     -12.000  -4.000   7.750   1.000  -.40046611E+00
PHI   ***** ca   sit     1     -12.000  -4.000   7.800   1.000  -.39890286E+00
PHI   ***** ca   sit     1     -12.000  -4.000   7.850   1.000  -.39733958E+00
PHI   ***** ca   sit     1     -12.000  -4.000   7.900   1.000  -.39577618E+00
PHI   ***** ca   sit     1     -12.000  -4.000   7.950   1.000  -.39421293E+00
PHI   ***** ca   sit     1     -12.000  -4.000   8.000   1.000  -.39264965E+00
PHI   ***** ca   sit     1     -12.000  -4.000   8.050   1.000  -.39110020E+00
PHI   ***** ca   sit     1     -12.000  -4.000   8.100   1.000  -.38955069E+00
PHI   ***** ca   sit     1     -12.000  -4.000   8.150   1.000  -.38800105E+00
PHI   ***** ca   sit     1     -12.000  -4.000   8.200   1.000  -.38645157E+00
PHI   ***** ca   sit     1     -12.000  -4.000   8.250   1.000  -.38490206E+00
PHI   ***** ca   sit     1     -12.000  -4.000   8.300   1.000  -.38335255E+00
PHI   ***** ca   sit     1     -12.000  -4.000   8.350   1.000  -.38180310E+00
PHI   ***** ca   sit     1     -12.000  -4.000   8.400   1.000  -.38025346E+00
PHI   ***** ca   sit     1     -12.000  -4.000   8.450   1.000  -.37870395E+00
PHI   ***** ca   sit     1     -12.000  -4.000   8.500   1.000  -.37715447E+00
PHI   ***** ca   sit     1     -12.000  -4.000   8.550   1.000  -.37561271E+00
PHI   ***** ca   sit     1     -12.000  -4.000   8.600   1.000  -.37407091E+00
PHI   ***** ca   sit     1     -12.000  -4.000   8.650   1.000  -.37252903E+00
PHI   ***** ca   sit     1     -12.000  -4.000   8.700   1.000  -.37098727E+00
PHI   ***** ca   sit     1     -12.000  -4.000   8.750   1.000  -.36944550E+00
PHI   ***** ca   sit     1     -12.000  -4.000   8.800   1.000  -.36790374E+00
PHI   ***** ca   sit     1     -12.000  -4.000   8.850   1.000  -.36636198E+00
PHI   ***** ca   sit     1     -12.000  -4.000   8.900   1.000  -.36482006E+00
PHI   ***** ca   sit     1     -12.000  -4.000   8.950   1.000  -.36327833E+00
PHI   ***** ca   sit     1     -12.000  -4.000   9.000   1.000  -.36173654E+00
PHI   ***** ca   sit     1     -12.000  -4.000   9.050   1.000  -.36020336E+00
PHI   ***** ca   sit     1     -12.000  -4.000   9.100   1.000  -.35867020E+00
PHI   ***** ca   sit     1     -12.000  -4.000   9.150   1.000  -.35713691E+00
PHI   ***** ca   sit     1     -12.000  -4.000   9.200   1.000  -.35560372E+00
PHI   ***** ca   sit     1     -12.000  -4.000   9.250   1.000  -.35407057E+00
PHI   ***** ca   sit     1     -12.000  -4.000   9.300   1.000  -.35253739E+00
PHI   ***** ca   sit     1     -12.000  -4.000   9.350   1.000  -.35100421E+00
PHI   ***** ca   sit     1     -12.000  -4.000   9.400   1.000  -.34947091E+00
PHI   ***** ca   sit     1     -12.000  -4.000   9.450   1.000  -.34793773E+00
PHI   ***** ca   sit     1     -12.000  -4.000   9.500   1.000  -.34640455E+00
PHI   ***** ca   sit     1     -12.000  -4.000   9.550   1.000  -.34488392E+00
PHI   ***** ca   sit     1     -12.000  -4.000   9.600   1.000  -.34336331E+00
PHI   ***** ca   sit     1     -12.000  -4.000   9.650   1.000  -.34184259E+00
PHI   ***** ca   sit     1     -12.000  -4.000   9.700   1.000  -.34032199E+00
PHI   ***** ca   sit     1     -12.000  -4.000   9.750   1.000  -.33880135E+00
PHI   ***** ca   sit     1     -12.000  -4.000   9.800   1.000  -.33728072E+00
PHI   ***** ca   sit     1     -12.000  -4.000   9.850   1.000  -.33576009E+00
PHI   ***** ca   sit     1     -12.000  -4.000   9.900   1.000  -.33423936E+00
PHI   ***** ca   sit     1     -12.000  -4.000   9.950   1.000  -.33271873E+00
PHI   ***** ca   sit     1     -12.000  -4.000  10.000   1.000  -.33119810E+00
PHI   ***** ca   sit     1     -12.000  -4.000  10.050   1.000  -.32969519E+00
PHI   ***** ca   sit     1     -12.000  -4.000  10.100   1.000  -.32819232E+00
PHI   ***** ca   sit     1     -12.000  -4.000  10.150   1.000  -.32668933E+00
PHI   ***** ca   sit     1     -12.000  -4.000  10.200   1.000  -.32518640E+00
PHI   ***** ca   sit     1     -12.000  -4.000  10.250   1.000  -.32368356E+00
PHI   ***** ca   sit     1     -12.000  -4.000  10.300   1.000  -.32218066E+00
PHI   ***** ca   sit     1     -12.000  -4.000  10.350   1.000  -.32067773E+00
PHI   ***** ca   sit     1     -12.000  -4.000  10.400   1.000  -.31917477E+00
PHI   ***** ca   sit     1     -12.000  -4.000  10.450   1.000  -.31767187E+00
PHI   ***** ca   sit     1     -12.000  -4.000  10.500   1.000  -.31616896E+00
PHI   ***** ca   sit     1     -12.000  -4.000  10.550   1.000  -.31468934E+00
PHI   ***** ca   sit     1     -12.000  -4.000  10.600   1.000  -.31320968E+00
PHI   ***** ca   sit     1     -12.000  -4.000  10.650   1.000  -.31172991E+00
PHI   ***** ca   sit     1     -12.000  -4.000  10.700   1.000  -.31025028E+00
PHI   ***** ca   sit     1     -12.000  -4.000  10.750   1.000  -.30877063E+00
PHI   ***** ca   sit     1     -12.000  -4.000  10.800   1.000  -.30729100E+00
PHI   ***** ca   sit     1     -12.000  -4.000  10.850   1.000  -.30581138E+00
PHI   ***** ca   sit     1     -12.000  -4.000  10.900   1.000  -.30433163E+00
PHI   ***** ca   sit     1     -12.000  -4.000  10.950   1.000  -.30285197E+00
PHI   ***** ca   sit     1     -12.000  -4.000  11.000   1.000  -.30137232E+00
PHI   ***** ca   sit     1     -12.000  -4.000  11.050   1.000  -.29992133E+00
PHI   ***** ca   sit     1     -12.000  -4.000  11.100   1.000  -.29847035E+00
PHI   ***** ca   sit     1     -12.000  -4.000  11.150   1.000  -.29701924E+00
PHI   ***** ca   sit     1     -12.000  -4.000  11.200   1.000  -.29556826E+00
PHI   ***** ca   sit     1     -12.000  -4.000  11.250   1.000  -.29411727E+00
PHI   ***** ca   sit     1     -12.000  -4.000  11.300   1.000  -.29266626E+00
PHI   ***** ca   sit     1     -12.000  -4.000  11.350   1.000  -.29121530E+00
PHI   ***** ca   sit     1     -12.000  -4.000  11.400   1.000  -.28976417E+00
PHI   ***** ca   sit     1     -12.000  -4.000  11.450   1.000  -.28831321E+00
PHI   ***** ca   sit     1     -12.000  -4.000  11.500   1.000  -.28686219E+00
PHI   ***** ca   sit     1     -12.000  -4.000  11.550   1.000  -.28544474E+00
PHI   ***** ca   sit     1     -12.000  -4.000  11.600   1.000  -.28402725E+00
PHI   ***** ca   sit     1     -12.000  -4.000  11.650   1.000  -.28260970E+00
PHI   ***** ca   sit     1     -12.000  -4.000  11.700   1.000  -.28119218E+00
PHI   ***** ca   sit     1     -12.000  -4.000  11.750   1.000  -.27977476E+00
PHI   ***** ca   sit     1     -12.000  -4.000  11.800   1.000  -.27835730E+00
PHI   ***** ca   sit     1     -12.000  -4.000  11.850   1.000  -.27693981E+00
PHI   ***** ca   sit     1     -12.000  -4.000  11.900   1.000  -.27552223E+00
PHI   ***** ca   sit     1     -12.000  -4.000  11.950   1.000  -.27410474E+00
PHI   ***** ca   sit     1     -12.000  -4.000  12.000   1.000  -.27268729E+00
PHI   ***** ca   sit     1     -12.000  -4.000  12.050   1.000  -.27130765E+00
PHI   ***** ca   sit     1     -12.000  -4.000  12.100   1.000  -.26992804E+00
PHI   ***** ca   sit     1     -12.000  -4.000  12.150   1.000  -.26854831E+00
PHI   ***** ca   sit     1     -12.000  -4.000  12.200   1.000  -.26716867E+00
PHI   ***** ca   sit     1     -12.000  -4.000  12.250   1.000  -.26578903E+00
PHI   ***** ca   sit     1     -12.000  -4.000  12.300   1.000  -.26440942E+00
PHI   ***** ca   sit     1     -12.000  -4.000  12.350   1.000  -.26302978E+00
PHI   ***** ca   sit     1     -12.000  -4.000  12.400   1.000  -.26165006E+00
PHI   ***** ca   sit     1     -12.000  -4.000  12.450   1.000  -.26027045E+00
PHI   ***** ca   sit     1     -12.000  -4.000  12.500   1.000  -.25889081E+00
PHI   ***** ca   sit     1     -12.000  -4.000  12.550   1.000  -.25755262E+00
PHI   ***** ca   sit     1     -12.000  -4.000  12.600   1.000  -.25621447E+00
PHI   ***** ca   sit     1     -12.000  -4.000  12.650   1.000  -.25487620E+00
PHI   ***** ca   sit     1     -12.000  -4.000  12.700   1.000  -.25353801E+00
PHI   ***** ca   sit     1     -12.000  -4.000  12.750   1.000  -.25219986E+00
PHI   ***** ca   sit     1     -12.000  -4.000  12.800   1.000  -.25086170E+00
PHI   ***** ca   sit     1     -12.000  -4.000  12.850   1.000  -.24952354E+00
PHI   ***** ca   sit     1     -12.000  -4.000  12.900   1.000  -.24818523E+00
PHI   ***** ca   sit     1     -12.000  -4.000  12.950   1.000  -.24684709E+00
PHI   ***** ca   sit     1     -12.000  -4.000  13.000   1.000  -.24550891E+00
PHI   ***** ca   sit     1     -12.000  -4.000  13.050   1.000  -.24421516E+00
PHI   ***** ca   sit     1     -12.000  -4.000  13.100   1.000  -.24292140E+00
PHI   ***** ca   sit     1     -12.000  -4.000  13.150   1.000  -.24162756E+00
PHI   ***** ca   sit     1     -12.000  -4.000  13.200   1.000  -.24033380E+00
PHI   ***** ca   sit     1     -12.000  -4.000  13.250   1.000  -.23904005E+00
PHI   ***** ca   sit     1     -12.000  -4.000  13.300   1.000  -.23774628E+00
PHI   ***** ca   sit     1     -12.000  -4.000  13.350   1.000  -.23645255E+00
PHI   ***** ca   sit     1     -12.000  -4.000  13.400   1.000  -.23515868E+00
PHI   ***** ca   sit     1     -12.000  -4.000  13.450   1.000  -.23386492E+00
PHI   ***** ca   sit     1     -12.000  -4.000  13.500   1.000  -.23257117E+00
PHI   ***** ca   sit     1     -12.000  -4.000  13.550   1.000  -.23132400E+00
PHI   ***** ca   sit     1     -12.000  -4.000  13.600   1.000  -.23007704E+00
PHI   ***** ca   sit     1     -12.000  -4.000  13.650   1.000  -.22882988E+00
PHI   ***** ca   sit     1     -12.000  -4.000  13.700   1.000  -.22758290E+00
PHI   ***** ca   sit     1     -12.000  -4.000  13.750   1.000  -.22633576E+00
PHI   ***** ca   sit     1     -12.000  -4.000  13.800   1.000  -.22508858E+00
PHI   ***** ca   sit     1     -12.000  -4.000  13.850   1.000  -.22384162E+00
PHI   ***** ca   sit     1     -12.000  -4.000  13.900   1.000  -.22259445E+00
PHI   ***** ca   sit     1     -12.000  -4.000  13.950   1.000  -.22134750E+00
PHI   ***** ca   sit     1     -12.000  -4.000  14.000   1.000  -.22010033E+00
PHI   ***** ca   sit     1     -12.000  -4.000  14.050   1.000  -.21890150E+00
PHI   ***** ca   sit     1     -12.000  -4.000  14.100   1.000  -.21770282E+00
PHI   ***** ca   sit     1     -12.000  -4.000  14.150   1.000  -.21650398E+00
PHI   ***** ca   sit     1     -12.000  -4.000  14.200   1.000  -.21530530E+00
PHI   ***** ca   sit     1     -12.000  -4.000  14.250   1.000  -.21410646E+00
PHI   ***** ca   sit     1     -12.000  -4.000  14.300   1.000  -.21290763E+00
PHI   ***** ca   sit     1     -12.000  -4.000  14.350   1.000  -.21170895E+00
PHI   ***** ca   sit     1     -12.000  -4.000  14.400   1.000  -.21051010E+00
PHI   ***** ca   sit     1     -12.000  -4.000  14.450   1.000  -.20931146E+00
PHI   ***** ca   sit     1     -12.000  -4.000  14.500   1.000  -.20811260E+00
PHI   ***** ca   sit     1     -12.000  -4.000  14.550   1.000  -.20696311E+00
PHI   ***** ca   sit     1     -12.000  -4.000  14.600   1.000  -.20581378E+00
PHI   ***** ca   sit     1     -12.000  -4.000  14.650   1.000  -.20466430E+00
PHI   ***** ca   sit     1     -12.000  -4.000  14.700   1.000  -.20351499E+00
PHI   ***** ca   sit     1     -12.000  -4.000  14.750   1.000  -.20236549E+00
PHI   ***** ca   sit     1     -12.000  -4.000  14.800   1.000  -.20121601E+00
PHI   ***** ca   sit     1     -12.000  -4.000  14.850   1.000  -.20006670E+00
PHI   ***** ca   sit     1     -12.000  -4.000  14.900   1.000  -.19891723E+00
PHI   ***** ca   sit     1     -12.000  -4.000  14.950   1.000  -.19776788E+00
PHI   ***** ca   sit     1     -12.000  -4.000  15.000   1.000  -.19661841E+00
PHI   ***** ca   sit     1     -12.000  -4.000  15.050   1.000  -.19551876E+00
PHI   ***** ca   sit     1     -12.000  -4.000  15.100   1.000  -.19441932E+00
PHI   ***** ca   sit     1     -12.000  -4.000  15.150   1.000  -.19331966E+00
PHI   ***** ca   sit     1     -12.000  -4.000  15.200   1.000  -.19222020E+00
PHI   ***** ca   sit     1     -12.000  -4.000  15.250   1.000  -.19112056E+00
PHI   ***** ca   sit     1     -12.000  -4.000  15.300   1.000  -.19002093E+00
PHI   ***** ca   sit     1     -12.000  -4.000  15.350   1.000  -.18892145E+00
PHI   ***** ca   sit     1     -12.000  -4.000  15.400   1.000  -.18782184E+00
PHI   ***** ca   sit     1     -12.000  -4.000  15.450   1.000  -.18672235E+00
PHI   ***** ca   sit     1     -12.000  -4.000  15.500   1.000  -.18562272E+00
PHI   ***** ca   sit     1     -12.000  -4.000  15.550   1.000  -.18457299E+00
PHI   ***** ca   sit     1     -12.000  -4.000  15.600   1.000  -.18352345E+00
PHI   ***** ca   sit     1     -12.000  -4.000  15.650   1.000  -.18247370E+00
PHI   ***** ca   sit     1     -12.000  -4.000  15.700   1.000  -.18142414E+00
PHI   ***** ca   sit     1     -12.000  -4.000  15.750   1.000  -.18037441E+00
PHI   ***** ca   sit     1     -12.000  -4.000  15.800   1.000  -.17932469E+00
PHI   ***** ca   sit     1     -12.000  -4.000  15.850   1.000  -.17827511E+00
PHI   ***** ca   sit     1     -12.000  -4.000  15.900   1.000  -.17722540E+00
PHI   ***** ca   sit     1     -12.000  -4.000  15.950   1.000  -.17617583E+00
PHI   ***** ca   sit     1     -12.000  -4.000  16.000   1.000  -.17512609E+00
PHI   ***** ca   sit     1     -12.000  -4.000  16.050   1.000  -.17412589E+00
PHI   ***** ca   sit     1     -12.000  -4.000  16.100   1.000  -.17312586E+00
PHI   ***** ca   sit     1     -12.000  -4.000  16.150   1.000  -.17212567E+00
PHI   ***** ca   sit     1     -12.000  -4.000  16.200   1.000  -.17112562E+00
PHI   ***** ca   sit     1     -12.000  -4.000  16.250   1.000  -.17012542E+00
PHI   ***** ca   sit     1     -12.000  -4.000  16.300   1.000  -.16912521E+00
PHI   ***** ca   sit     1     -12.000  -4.000  16.350   1.000  -.16812520E+00
PHI   ***** ca   sit     1     -12.000  -4.000  16.400   1.000  -.16712499E+00
PHI   ***** ca   sit     1     -12.000  -4.000  16.450   1.000  -.16612494E+00
PHI   ***** ca   sit     1     -12.000  -4.000  16.500   1.000  -.16512474E+00
PHI   ***** ca   sit     1     -12.000  -4.000  16.550   1.000  -.16417333E+00
PHI   ***** ca   sit     1     -12.000  -4.000  16.600   1.000  -.16322207E+00
PHI   ***** ca   sit     1     -12.000  -4.000  16.650   1.000  -.16227065E+00
PHI   ***** ca   sit     1     -12.000  -4.000  16.700   1.000  -.16131938E+00
PHI   ***** ca   sit     1     -12.000  -4.000  16.750   1.000  -.16036795E+00
PHI   ***** ca   sit     1     -12.000  -4.000  16.800   1.000  -.15941654E+00
PHI   ***** ca   sit     1     -12.000  -4.000  16.850   1.000  -.15846525E+00
PHI   ***** ca   sit     1     -12.000  -4.000  16.900   1.000  -.15751384E+00
PHI   ***** ca   sit     1     -12.000  -4.000  16.950   1.000  -.15656258E+00
PHI   ***** ca   sit     1     -12.000  -4.000  17.000   1.000  -.15561116E+00
PHI   ***** ca   sit     1     -12.000  -4.000  17.050   1.000  -.15470760E+00
PHI   ***** ca   sit     1     -12.000  -4.000  17.100   1.000  -.15380415E+00
PHI   ***** ca   sit     1     -12.000  -4.000  17.150   1.000  -.15290059E+00
PHI   ***** ca   sit     1     -12.000  -4.000  17.200   1.000  -.15199716E+00
PHI   ***** ca   sit     1     -12.000  -4.000  17.250   1.000  -.15109359E+00
PHI   ***** ca   sit     1     -12.000  -4.000  17.300   1.000  -.15019003E+00
PHI   ***** ca   sit     1     -12.000  -4.000  17.350   1.000  -.14928660E+00
PHI   ***** ca   sit     1     -12.000  -4.000  17.400   1.000  -.14838302E+00
PHI   ***** ca   sit     1     -12.000  -4.000  17.450   1.000  -.14747961E+00
PHI   ***** ca   sit     1     -12.000  -4.000  17.500   1.000  -.14657603E+00
PHI   ***** ca   sit     1     -12.000  -4.000  17.550   1.000  -.14571907E+00
PHI   ***** ca   sit     1     -12.000  -4.000  17.600   1.000  -.14486222E+00
PHI   ***** ca   sit     1     -12.000  -4.000  17.650   1.000  -.14400525E+00
PHI   ***** ca   sit     1     -12.000  -4.000  17.700   1.000  -.14314841E+00
PHI   ***** ca   sit     1     -12.000  -4.000  17.750   1.000  -.14229144E+00
PHI   ***** ca   sit     1     -12.000  -4.000  17.800   1.000  -.14143448E+00
PHI   ***** ca   sit     1     -12.000  -4.000  17.850   1.000  -.14057763E+00
PHI   ***** ca   sit     1     -12.000  -4.000  17.900   1.000  -.13972066E+00
PHI   ***** ca   sit     1     -12.000  -4.000  17.950   1.000  -.13886382E+00
PHI   ***** ca   sit     1     -12.000  -4.000  18.000   1.000  -.13800685E+00
PHI   ***** ca   sit     1     -12.000  -4.000  18.050   1.000  -.13719510E+00
PHI   ***** ca   sit     1     -12.000  -4.000  18.100   1.000  -.13638346E+00
PHI   ***** ca   sit     1     -12.000  -4.000  18.150   1.000  -.13557169E+00
PHI   ***** ca   sit     1     -12.000  -4.000  18.200   1.000  -.13476005E+00
PHI   ***** ca   sit     1     -12.000  -4.000  18.250   1.000  -.13394828E+00
PHI   ***** ca   sit     1     -12.000  -4.000  18.300   1.000  -.13313653E+00
PHI   ***** ca   sit     1     -12.000  -4.000  18.350   1.000  -.13232487E+00
PHI   ***** ca   sit     1     -12.000  -4.000  18.400   1.000  -.13151312E+00
PHI   ***** ca   sit     1     -12.000  -4.000  18.450   1.000  -.13070148E+00
PHI   ***** ca   sit     1     -12.000  -4.000  18.500   1.000  -.12988971E+00
PHI   ***** ca   sit     1     -12.000  -4.000  18.550   1.000  -.12912162E+00
PHI   ***** ca   sit     1     -12.000  -4.000  18.600   1.000  -.12835364E+00
PHI   ***** ca   sit     1     -12.000  -4.000  18.650   1.000  -.12758555E+00
PHI   ***** ca   sit     1     -12.000  -4.000  18.700   1.000  -.12681757E+00
PHI   ***** ca   sit     1     -12.000  -4.000  18.750   1.000  -.12604946E+00
PHI   ***** ca   sit     1     -12.000  -4.000  18.800   1.000  -.12528136E+00
PHI   ***** ca   sit     1     -12.000  -4.000  18.850   1.000  -.12451339E+00
PHI   ***** ca   sit     1     -12.000  -4.000  18.900   1.000  -.12374528E+00
PHI   ***** ca   sit     1     -12.000  -4.000  18.950   1.000  -.12297730E+00
PHI   ***** ca   sit     1     -12.000  -4.000  19.000   1.000  -.12220921E+00
PHI   ***** ca   sit     1     -12.000  -4.000  19.050   1.000  -.12148313E+00
PHI   ***** ca   sit     1     -12.000  -4.000  19.100   1.000  -.12075716E+00
PHI   ***** ca   sit     1     -12.000  -4.000  19.150   1.000  -.12003109E+00
PHI   ***** ca   sit     1     -12.000  -4.000  19.200   1.000  -.11930513E+00
PHI   ***** ca   sit     1     -12.000  -4.000  19.250   1.000  -.11857906E+00
PHI   ***** ca   sit     1     -12.000  -4.000  19.300   1.000  -.11785298E+00
PHI   ***** ca   sit     1     -12.000  -4.000  19.350   1.000  -.11712702E+00
PHI   ***** ca   sit     1     -12.000  -4.000  19.400   1.000  -.11640094E+00
PHI   ***** ca   sit     1     -12.000  -4.000  19.450   1.000  -.11567497E+00
PHI   ***** ca   sit     1     -12.000  -2.000   2.000   1.000  0.10995610E+01
PHI   ***** ca   sit     1     -12.000  -2.000   2.050   1.000  -.26432234E+00
PHI   ***** ca   sit     1     -12.000  -2.000   2.100   1.000  -.16282055E+01
PHI   ***** ca   sit     1     -12.000  -2.000   2.150   1.000  -.29921930E+01
PHI   ***** ca   sit     1     -12.000  -2.000   2.200   1.000  -.43560762E+01
PHI   ***** ca   sit     1     -12.000  -2.000   2.250   1.000  -.57199597E+01
PHI   ***** ca   sit     1     -12.000  -2.000   2.300   1.000  -.70838428E+01
PHI   ***** ca   sit     1     -12.000  -2.000   2.350   1.000  -.84477262E+01
PHI   ***** ca   sit     1     -12.000  -2.000   2.400   1.000  -.98117142E+01
PHI   ***** ca   sit     1     -12.000  -2.000   2.450   1.000  -.11175596E+02
PHI   ***** ca   sit     1     -12.000  -2.000   2.500   1.000  -.12539480E+02
PHI   ***** ca   sit     1     -12.000  -2.000   2.550   1.000  -.11775888E+02
PHI   ***** ca   sit     1     -12.000  -2.000   2.600   1.000  -.11012299E+02
PHI   ***** ca   sit     1     -12.000  -2.000   2.650   1.000  -.10248649E+02
PHI   ***** ca   sit     1     -12.000  -2.000   2.700   1.000  -.94850578E+01
PHI   ***** ca   sit     1     -12.000  -2.000   2.750   1.000  -.87214661E+01
PHI   ***** ca   sit     1     -12.000  -2.000   2.800   1.000  -.79578757E+01
PHI   ***** ca   sit     1     -12.000  -2.000   2.850   1.000  -.71942844E+01
PHI   ***** ca   sit     1     -12.000  -2.000   2.900   1.000  -.64306350E+01
PHI   ***** ca   sit     1     -12.000  -2.000   2.950   1.000  -.56670442E+01
PHI   ***** ca   sit     1     -12.000  -2.000   3.000   1.000  -.49034529E+01
PHI   ***** ca   sit     1     -12.000  -2.000   3.050   1.000  -.45330839E+01
PHI   ***** ca   sit     1     -12.000  -2.000   3.100   1.000  -.41627150E+01
PHI   ***** ca   sit     1     -12.000  -2.000   3.150   1.000  -.37923179E+01
PHI   ***** ca   sit     1     -12.000  -2.000   3.200   1.000  -.34219491E+01
PHI   ***** ca   sit     1     -12.000  -2.000   3.250   1.000  -.30515802E+01
PHI   ***** ca   sit     1     -12.000  -2.000   3.300   1.000  -.26812112E+01
PHI   ***** ca   sit     1     -12.000  -2.000   3.350   1.000  -.23108423E+01
PHI   ***** ca   sit     1     -12.000  -2.000   3.400   1.000  -.19404452E+01
PHI   ***** ca   sit     1     -12.000  -2.000   3.450   1.000  -.15700762E+01
PHI   ***** ca   sit     1     -12.000  -2.000   3.500   1.000  -.11997073E+01
PHI   ***** ca   sit     1     -12.000  -2.000   3.550   1.000  -.10779591E+01
PHI   ***** ca   sit     1     -12.000  -2.000   3.600   1.000  -.95621073E+00
PHI   ***** ca   sit     1     -12.000  -2.000   3.650   1.000  -.83445317E+00
PHI   ***** ca   sit     1     -12.000  -2.000   3.700   1.000  -.71270496E+00
PHI   ***** ca   sit     1     -12.000  -2.000   3.750   1.000  -.59095669E+00
PHI   ***** ca   sit     1     -12.000  -2.000   3.800   1.000  -.46920842E+00
PHI   ***** ca   sit     1     -12.000  -2.000   3.850   1.000  -.34746012E+00
PHI   ***** ca   sit     1     -12.000  -2.000   3.900   1.000  -.22570258E+00
PHI   ***** ca   sit     1     -12.000  -2.000   3.950   1.000  -.10395431E+00
PHI   ***** ca   sit     1     -12.000  -2.000   4.000   1.000  0.17793963E-01
PHI   ***** ca   sit     1     -12.000  -2.000   4.050   1.000  0.14107894E-02
PHI   ***** ca   sit     1     -12.000  -2.000   4.100   1.000  -.14972382E-01
PHI   ***** ca   sit     1     -12.000  -2.000   4.150   1.000  -.31356800E-01
PHI   ***** ca   sit     1     -12.000  -2.000   4.200   1.000  -.47739975E-01
PHI   ***** ca   sit     1     -12.000  -2.000   4.250   1.000  -.64123146E-01
PHI   ***** ca   sit     1     -12.000  -2.000   4.300   1.000  -.80506325E-01
PHI   ***** ca   sit     1     -12.000  -2.000   4.350   1.000  -.96889488E-01
PHI   ***** ca   sit     1     -12.000  -2.000   4.400   1.000  -.11327391E+00
PHI   ***** ca   sit     1     -12.000  -2.000   4.450   1.000  -.12965709E+00
PHI   ***** ca   sit     1     -12.000  -2.000   4.500   1.000  -.14604026E+00
PHI   ***** ca   sit     1     -12.000  -2.000   4.550   1.000  -.15451142E+00
PHI   ***** ca   sit     1     -12.000  -2.000   4.600   1.000  -.16298260E+00
PHI   ***** ca   sit     1     -12.000  -2.000   4.650   1.000  -.17145438E+00
PHI   ***** ca   sit     1     -12.000  -2.000   4.700   1.000  -.17992556E+00
PHI   ***** ca   sit     1     -12.000  -2.000   4.750   1.000  -.18839674E+00
PHI   ***** ca   sit     1     -12.000  -2.000   4.800   1.000  -.19686790E+00
PHI   ***** ca   sit     1     -12.000  -2.000   4.850   1.000  -.20533906E+00
PHI   ***** ca   sit     1     -12.000  -2.000   4.900   1.000  -.21381086E+00
PHI   ***** ca   sit     1     -12.000  -2.000   4.950   1.000  -.22228204E+00
PHI   ***** ca   sit     1     -12.000  -2.000   5.000   1.000  -.23075320E+00
PHI   ***** ca   sit     1     -12.000  -2.000   5.050   1.000  -.23748927E+00
PHI   ***** ca   sit     1     -12.000  -2.000   5.100   1.000  -.24422531E+00
PHI   ***** ca   sit     1     -12.000  -2.000   5.150   1.000  -.25096187E+00
PHI   ***** ca   sit     1     -12.000  -2.000   5.200   1.000  -.25769794E+00
PHI   ***** ca   sit     1     -12.000  -2.000   5.250   1.000  -.26443398E+00
PHI   ***** ca   sit     1     -12.000  -2.000   5.300   1.000  -.27117002E+00
PHI   ***** ca   sit     1     -12.000  -2.000   5.350   1.000  -.27790609E+00
PHI   ***** ca   sit     1     -12.000  -2.000   5.400   1.000  -.28464267E+00
PHI   ***** ca   sit     1     -12.000  -2.000   5.450   1.000  -.29137871E+00
PHI   ***** ca   sit     1     -12.000  -2.000   5.500   1.000  -.29811475E+00
PHI   ***** ca   sit     1     -12.000  -2.000   5.550   1.000  -.30249485E+00
PHI   ***** ca   sit     1     -12.000  -2.000   5.600   1.000  -.30687496E+00
PHI   ***** ca   sit     1     -12.000  -2.000   5.650   1.000  -.31125537E+00
PHI   ***** ca   sit     1     -12.000  -2.000   5.700   1.000  -.31563547E+00
PHI   ***** ca   sit     1     -12.000  -2.000   5.750   1.000  -.32001561E+00
PHI   ***** ca   sit     1     -12.000  -2.000   5.800   1.000  -.32439569E+00
PHI   ***** ca   sit     1     -12.000  -2.000   5.850   1.000  -.32877576E+00
PHI   ***** ca   sit     1     -12.000  -2.000   5.900   1.000  -.33315623E+00
PHI   ***** ca   sit     1     -12.000  -2.000   5.950   1.000  -.33753633E+00
PHI   ***** ca   sit     1     -12.000  -2.000   6.000   1.000  -.34191641E+00
PHI   ***** ca   sit     1     -12.000  -2.000   6.050   1.000  -.34448305E+00
PHI   ***** ca   sit     1     -12.000  -2.000   6.100   1.000  -.34704971E+00
PHI   ***** ca   sit     1     -12.000  -2.000   6.150   1.000  -.34961653E+00
PHI   ***** ca   sit     1     -12.000  -2.000   6.200   1.000  -.35218316E+00
PHI   ***** ca   sit     1     -12.000  -2.000   6.250   1.000  -.35474977E+00
PHI   ***** ca   sit     1     -12.000  -2.000   6.300   1.000  -.35731640E+00
PHI   ***** ca   sit     1     -12.000  -2.000   6.350   1.000  -.35988307E+00
PHI   ***** ca   sit     1     -12.000  -2.000   6.400   1.000  -.36244991E+00
PHI   ***** ca   sit     1     -12.000  -2.000   6.450   1.000  -.36501655E+00
PHI   ***** ca   sit     1     -12.000  -2.000   6.500   1.000  -.36758316E+00
PHI   ***** ca   sit     1     -12.000  -2.000   6.550   1.000  -.36885369E+00
PHI   ***** ca   sit     1     -12.000  -2.000   6.600   1.000  -.37012419E+00
PHI   ***** ca   sit     1     -12.000  -2.000   6.650   1.000  -.37139478E+00
PHI   ***** ca   sit     1     -12.000  -2.000   6.700   1.000  -.37266532E+00
PHI   ***** ca   sit     1     -12.000  -2.000   6.750   1.000  -.37393585E+00
PHI   ***** ca   sit     1     -12.000  -2.000   6.800   1.000  -.37520635E+00
PHI   ***** ca   sit     1     -12.000  -2.000   6.850   1.000  -.37647688E+00
PHI   ***** ca   sit     1     -12.000  -2.000   6.900   1.000  -.37774748E+00
PHI   ***** ca   sit     1     -12.000  -2.000   6.950   1.000  -.37901798E+00
PHI   ***** ca   sit     1     -12.000  -2.000   7.000   1.000  -.38028851E+00
PHI   ***** ca   sit     1     -12.000  -2.000   7.050   1.000  -.38069919E+00
PHI   ***** ca   sit     1     -12.000  -2.000   7.100   1.000  -.38110986E+00
PHI   ***** ca   sit     1     -12.000  -2.000   7.150   1.000  -.38152060E+00
PHI   ***** ca   sit     1     -12.000  -2.000   7.200   1.000  -.38193128E+00
PHI   ***** ca   sit     1     -12.000  -2.000   7.250   1.000  -.38234192E+00
PHI   ***** ca   sit     1     -12.000  -2.000   7.300   1.000  -.38275260E+00
PHI   ***** ca   sit     1     -12.000  -2.000   7.350   1.000  -.38316327E+00
PHI   ***** ca   sit     1     -12.000  -2.000   7.400   1.000  -.38357401E+00
PHI   ***** ca   sit     1     -12.000  -2.000   7.450   1.000  -.38398468E+00
PHI   ***** ca   sit     1     -12.000  -2.000   7.500   1.000  -.38439536E+00
PHI   ***** ca   sit     1     -12.000  -2.000   7.550   1.000  -.38420242E+00
PHI   ***** ca   sit     1     -12.000  -2.000   7.600   1.000  -.38400945E+00
PHI   ***** ca   sit     1     -12.000  -2.000   7.650   1.000  -.38381645E+00
PHI   ***** ca   sit     1     -12.000  -2.000   7.700   1.000  -.38362345E+00
PHI   ***** ca   sit     1     -12.000  -2.000   7.750   1.000  -.38343054E+00
PHI   ***** ca   sit     1     -12.000  -2.000   7.800   1.000  -.38323754E+00
PHI   ***** ca   sit     1     -12.000  -2.000   7.850   1.000  -.38304457E+00
PHI   ***** ca   sit     1     -12.000  -2.000   7.900   1.000  -.38285157E+00
PHI   ***** ca   sit     1     -12.000  -2.000   7.950   1.000  -.38265863E+00
PHI   ***** ca   sit     1     -12.000  -2.000   8.000   1.000  -.38246566E+00
PHI   ***** ca   sit     1     -12.000  -2.000   8.050   1.000  -.38184068E+00
PHI   ***** ca   sit     1     -12.000  -2.000   8.100   1.000  -.38121572E+00
PHI   ***** ca   sit     1     -12.000  -2.000   8.150   1.000  -.38059074E+00
PHI   ***** ca   sit     1     -12.000  -2.000   8.200   1.000  -.37996575E+00
PHI   ***** ca   sit     1     -12.000  -2.000   8.250   1.000  -.37934077E+00
PHI   ***** ca   sit     1     -12.000  -2.000   8.300   1.000  -.37871581E+00
PHI   ***** ca   sit     1     -12.000  -2.000   8.350   1.000  -.37809086E+00
PHI   ***** ca   sit     1     -12.000  -2.000   8.400   1.000  -.37746581E+00
PHI   ***** ca   sit     1     -12.000  -2.000   8.450   1.000  -.37684089E+00
PHI   ***** ca   sit     1     -12.000  -2.000   8.500   1.000  -.37621590E+00
PHI   ***** ca   sit     1     -12.000  -2.000   8.550   1.000  -.37528214E+00
PHI   ***** ca   sit     1     -12.000  -2.000   8.600   1.000  -.37434837E+00
PHI   ***** ca   sit     1     -12.000  -2.000   8.650   1.000  -.37341458E+00
PHI   ***** ca   sit     1     -12.000  -2.000   8.700   1.000  -.37248078E+00
PHI   ***** ca   sit     1     -12.000  -2.000   8.750   1.000  -.37154704E+00
PHI   ***** ca   sit     1     -12.000  -2.000   8.800   1.000  -.37061325E+00
PHI   ***** ca   sit     1     -12.000  -2.000   8.850   1.000  -.36967954E+00
PHI   ***** ca   sit     1     -12.000  -2.000   8.900   1.000  -.36874568E+00
PHI   ***** ca   sit     1     -12.000  -2.000   8.950   1.000  -.36781195E+00
PHI   ***** ca   sit     1     -12.000  -2.000   9.000   1.000  -.36687818E+00
PHI   ***** ca   sit     1     -12.000  -2.000   9.050   1.000  -.36572710E+00
PHI   ***** ca   sit     1     -12.000  -2.000   9.100   1.000  -.36457601E+00
PHI   ***** ca   sit     1     -12.000  -2.000   9.150   1.000  -.36342484E+00
PHI   ***** ca   sit     1     -12.000  -2.000   9.200   1.000  -.36227378E+00
PHI   ***** ca   sit     1     -12.000  -2.000   9.250   1.000  -.36112273E+00
PHI   ***** ca   sit     1     -12.000  -2.000   9.300   1.000  -.35997164E+00
PHI   ***** ca   sit     1     -12.000  -2.000   9.350   1.000  -.35882056E+00
PHI   ***** ca   sit     1     -12.000  -2.000   9.400   1.000  -.35766935E+00
PHI   ***** ca   sit     1     -12.000  -2.000   9.450   1.000  -.35651833E+00
PHI   ***** ca   sit     1     -12.000  -2.000   9.500   1.000  -.35536724E+00
PHI   ***** ca   sit     1     -12.000  -2.000   9.550   1.000  -.35406774E+00
PHI   ***** ca   sit     1     -12.000  -2.000   9.600   1.000  -.35276824E+00
PHI   ***** ca   sit     1     -12.000  -2.000   9.650   1.000  -.35146865E+00
PHI   ***** ca   sit     1     -12.000  -2.000   9.700   1.000  -.35016918E+00
PHI   ***** ca   sit     1     -12.000  -2.000   9.750   1.000  -.34886968E+00
PHI   ***** ca   sit     1     -12.000  -2.000   9.800   1.000  -.34757018E+00
PHI   ***** ca   sit     1     -12.000  -2.000   9.850   1.000  -.34627071E+00
PHI   ***** ca   sit     1     -12.000  -2.000   9.900   1.000  -.34497112E+00
PHI   ***** ca   sit     1     -12.000  -2.000   9.950   1.000  -.34367162E+00
PHI   ***** ca   sit     1     -12.000  -2.000  10.000   1.000  -.34237215E+00
PHI   ***** ca   sit     1     -12.000  -2.000  10.050   1.000  -.34097672E+00
PHI   ***** ca   sit     1     -12.000  -2.000  10.100   1.000  -.33958131E+00
PHI   ***** ca   sit     1     -12.000  -2.000  10.150   1.000  -.33818579E+00
PHI   ***** ca   sit     1     -12.000  -2.000  10.200   1.000  -.33679035E+00
PHI   ***** ca   sit     1     -12.000  -2.000  10.250   1.000  -.33539495E+00
PHI   ***** ca   sit     1     -12.000  -2.000  10.300   1.000  -.33399957E+00
PHI   ***** ca   sit     1     -12.000  -2.000  10.350   1.000  -.33260414E+00
PHI   ***** ca   sit     1     -12.000  -2.000  10.400   1.000  -.33120862E+00
PHI   ***** ca   sit     1     -12.000  -2.000  10.450   1.000  -.32981321E+00
PHI   ***** ca   sit     1     -12.000  -2.000  10.500   1.000  -.32841778E+00
PHI   ***** ca   sit     1     -12.000  -2.000  10.550   1.000  -.32696655E+00
PHI   ***** ca   sit     1     -12.000  -2.000  10.600   1.000  -.32551533E+00
PHI   ***** ca   sit     1     -12.000  -2.000  10.650   1.000  -.32406405E+00
PHI   ***** ca   sit     1     -12.000  -2.000  10.700   1.000  -.32261279E+00
PHI   ***** ca   sit     1     -12.000  -2.000  10.750   1.000  -.32116163E+00
PHI   ***** ca   sit     1     -12.000  -2.000  10.800   1.000  -.31971040E+00
PHI   ***** ca   sit     1     -12.000  -2.000  10.850   1.000  -.31825918E+00
PHI   ***** ca   sit     1     -12.000  -2.000  10.900   1.000  -.31680784E+00
PHI   ***** ca   sit     1     -12.000  -2.000  10.950   1.000  -.31535661E+00
PHI   ***** ca   sit     1     -12.000  -2.000  11.000   1.000  -.31390542E+00
PHI   ***** ca   sit     1     -12.000  -2.000  11.050   1.000  -.31242901E+00
PHI   ***** ca   sit     1     -12.000  -2.000  11.100   1.000  -.31095263E+00
PHI   ***** ca   sit     1     -12.000  -2.000  11.150   1.000  -.30947614E+00
PHI   ***** ca   sit     1     -12.000  -2.000  11.200   1.000  -.30799976E+00
PHI   ***** ca   sit     1     -12.000  -2.000  11.250   1.000  -.30652335E+00
PHI   ***** ca   sit     1     -12.000  -2.000  11.300   1.000  -.30504698E+00
PHI   ***** ca   sit     1     -12.000  -2.000  11.350   1.000  -.30357057E+00
PHI   ***** ca   sit     1     -12.000  -2.000  11.400   1.000  -.30209407E+00
PHI   ***** ca   sit     1     -12.000  -2.000  11.450   1.000  -.30061769E+00
PHI   ***** ca   sit     1     -12.000  -2.000  11.500   1.000  -.29914129E+00
PHI   ***** ca   sit     1     -12.000  -2.000  11.550   1.000  -.29766309E+00
PHI   ***** ca   sit     1     -12.000  -2.000  11.600   1.000  -.29618490E+00
PHI   ***** ca   sit     1     -12.000  -2.000  11.650   1.000  -.29470658E+00
PHI   ***** ca   sit     1     -12.000  -2.000  11.700   1.000  -.29322836E+00
PHI   ***** ca   sit     1     -12.000  -2.000  11.750   1.000  -.29175016E+00
PHI   ***** ca   sit     1     -12.000  -2.000  11.800   1.000  -.29027197E+00
PHI   ***** ca   sit     1     -12.000  -2.000  11.850   1.000  -.28879377E+00
PHI   ***** ca   sit     1     -12.000  -2.000  11.900   1.000  -.28731546E+00
PHI   ***** ca   sit     1     -12.000  -2.000  11.950   1.000  -.28583726E+00
PHI   ***** ca   sit     1     -12.000  -2.000  12.000   1.000  -.28435904E+00
PHI   ***** ca   sit     1     -12.000  -2.000  12.050   1.000  -.28289676E+00
PHI   ***** ca   sit     1     -12.000  -2.000  12.100   1.000  -.28143451E+00
PHI   ***** ca   sit     1     -12.000  -2.000  12.150   1.000  -.27997211E+00
PHI   ***** ca   sit     1     -12.000  -2.000  12.200   1.000  -.27850983E+00
PHI   ***** ca   sit     1     -12.000  -2.000  12.250   1.000  -.27704757E+00
PHI   ***** ca   sit     1     -12.000  -2.000  12.300   1.000  -.27558529E+00
PHI   ***** ca   sit     1     -12.000  -2.000  12.350   1.000  -.27412301E+00
PHI   ***** ca   sit     1     -12.000  -2.000  12.400   1.000  -.27266061E+00
PHI   ***** ca   sit     1     -12.000  -2.000  12.450   1.000  -.27119836E+00
PHI   ***** ca   sit     1     -12.000  -2.000  12.500   1.000  -.26973608E+00
PHI   ***** ca   sit     1     -12.000  -2.000  12.550   1.000  -.26830307E+00
PHI   ***** ca   sit     1     -12.000  -2.000  12.600   1.000  -.26687005E+00
PHI   ***** ca   sit     1     -12.000  -2.000  12.650   1.000  -.26543695E+00
PHI   ***** ca   sit     1     -12.000  -2.000  12.700   1.000  -.26400393E+00
PHI   ***** ca   sit     1     -12.000  -2.000  12.750   1.000  -.26257092E+00
PHI   ***** ca   sit     1     -12.000  -2.000  12.800   1.000  -.26113790E+00
PHI   ***** ca   sit     1     -12.000  -2.000  12.850   1.000  -.25970489E+00
PHI   ***** ca   sit     1     -12.000  -2.000  12.900   1.000  -.25827178E+00
PHI   ***** ca   sit     1     -12.000  -2.000  12.950   1.000  -.25683877E+00
PHI   ***** ca   sit     1     -12.000  -2.000  13.000   1.000  -.25540575E+00
PHI   ***** ca   sit     1     -12.000  -2.000  13.050   1.000  -.25401190E+00
PHI   ***** ca   sit     1     -12.000  -2.000  13.100   1.000  -.25261804E+00
PHI   ***** ca   sit     1     -12.000  -2.000  13.150   1.000  -.25122404E+00
PHI   ***** ca   sit     1     -12.000  -2.000  13.200   1.000  -.24983019E+00
PHI   ***** ca   sit     1     -12.000  -2.000  13.250   1.000  -.24843633E+00
PHI   ***** ca   sit     1     -12.000  -2.000  13.300   1.000  -.24704248E+00
PHI   ***** ca   sit     1     -12.000  -2.000  13.350   1.000  -.24564859E+00
PHI   ***** ca   sit     1     -12.000  -2.000  13.400   1.000  -.24425462E+00
PHI   ***** ca   sit     1     -12.000  -2.000  13.450   1.000  -.24286076E+00
PHI   ***** ca   sit     1     -12.000  -2.000  13.500   1.000  -.24146691E+00
PHI   ***** ca   sit     1     -12.000  -2.000  13.550   1.000  -.24011913E+00
PHI   ***** ca   sit     1     -12.000  -2.000  13.600   1.000  -.23877153E+00
PHI   ***** ca   sit     1     -12.000  -2.000  13.650   1.000  -.23742375E+00
PHI   ***** ca   sit     1     -12.000  -2.000  13.700   1.000  -.23607616E+00
PHI   ***** ca   sit     1     -12.000  -2.000  13.750   1.000  -.23472838E+00
PHI   ***** ca   sit     1     -12.000  -2.000  13.800   1.000  -.23338059E+00
PHI   ***** ca   sit     1     -12.000  -2.000  13.850   1.000  -.23203300E+00
PHI   ***** ca   sit     1     -12.000  -2.000  13.900   1.000  -.23068522E+00
PHI   ***** ca   sit     1     -12.000  -2.000  13.950   1.000  -.22933763E+00
PHI   ***** ca   sit     1     -12.000  -2.000  14.000   1.000  -.22798985E+00
PHI   ***** ca   sit     1     -12.000  -2.000  14.050   1.000  -.22669321E+00
PHI   ***** ca   sit     1     -12.000  -2.000  14.100   1.000  -.22539681E+00
PHI   ***** ca   sit     1     -12.000  -2.000  14.150   1.000  -.22410019E+00
PHI   ***** ca   sit     1     -12.000  -2.000  14.200   1.000  -.22280377E+00
PHI   ***** ca   sit     1     -12.000  -2.000  14.250   1.000  -.22150713E+00
PHI   ***** ca   sit     1     -12.000  -2.000  14.300   1.000  -.22021054E+00
PHI   ***** ca   sit     1     -12.000  -2.000  14.350   1.000  -.21891411E+00
PHI   ***** ca   sit     1     -12.000  -2.000  14.400   1.000  -.21761750E+00
PHI   ***** ca   sit     1     -12.000  -2.000  14.450   1.000  -.21632108E+00
PHI   ***** ca   sit     1     -12.000  -2.000  14.500   1.000  -.21502446E+00
PHI   ***** ca   sit     1     -12.000  -2.000  14.550   1.000  -.21378219E+00
PHI   ***** ca   sit     1     -12.000  -2.000  14.600   1.000  -.21254012E+00
PHI   ***** ca   sit     1     -12.000  -2.000  14.650   1.000  -.21129788E+00
PHI   ***** ca   sit     1     -12.000  -2.000  14.700   1.000  -.21005581E+00
PHI   ***** ca   sit     1     -12.000  -2.000  14.750   1.000  -.20881355E+00
PHI   ***** ca   sit     1     -12.000  -2.000  14.800   1.000  -.20757130E+00
PHI   ***** ca   sit     1     -12.000  -2.000  14.850   1.000  -.20632924E+00
PHI   ***** ca   sit     1     -12.000  -2.000  14.900   1.000  -.20508698E+00
PHI   ***** ca   sit     1     -12.000  -2.000  14.950   1.000  -.20384490E+00
PHI   ***** ca   sit     1     -12.000  -2.000  15.000   1.000  -.20260265E+00
PHI   ***** ca   sit     1     -12.000  -2.000  15.050   1.000  -.20141658E+00
PHI   ***** ca   sit     1     -12.000  -2.000  15.100   1.000  -.20023069E+00
PHI   ***** ca   sit     1     -12.000  -2.000  15.150   1.000  -.19904459E+00
PHI   ***** ca   sit     1     -12.000  -2.000  15.200   1.000  -.19785869E+00
PHI   ***** ca   sit     1     -12.000  -2.000  15.250   1.000  -.19667262E+00
PHI   ***** ca   sit     1     -12.000  -2.000  15.300   1.000  -.19548653E+00
PHI   ***** ca   sit     1     -12.000  -2.000  15.350   1.000  -.19430065E+00
PHI   ***** ca   sit     1     -12.000  -2.000  15.400   1.000  -.19311456E+00
PHI   ***** ca   sit     1     -12.000  -2.000  15.450   1.000  -.19192867E+00
PHI   ***** ca   sit     1     -12.000  -2.000  15.500   1.000  -.19074260E+00
PHI   ***** ca   sit     1     -12.000  -2.000  15.550   1.000  -.18961346E+00
PHI   ***** ca   sit     1     -12.000  -2.000  15.600   1.000  -.18848448E+00
PHI   ***** ca   sit     1     -12.000  -2.000  15.650   1.000  -.18735535E+00
PHI   ***** ca   sit     1     -12.000  -2.000  15.700   1.000  -.18622637E+00
PHI   ***** ca   sit     1     -12.000  -2.000  15.750   1.000  -.18509725E+00
PHI   ***** ca   sit     1     -12.000  -2.000  15.800   1.000  -.18396810E+00
PHI   ***** ca   sit     1     -12.000  -2.000  15.850   1.000  -.18283913E+00
PHI   ***** ca   sit     1     -12.000  -2.000  15.900   1.000  -.18171000E+00
PHI   ***** ca   sit     1     -12.000  -2.000  15.950   1.000  -.18058102E+00
PHI   ***** ca   sit     1     -12.000  -2.000  16.000   1.000  -.17945188E+00
PHI   ***** ca   sit     1     -12.000  -2.000  16.050   1.000  -.17837958E+00
PHI   ***** ca   sit     1     -12.000  -2.000  16.100   1.000  -.17730746E+00
PHI   ***** ca   sit     1     -12.000  -2.000  16.150   1.000  -.17623514E+00
PHI   ***** ca   sit     1     -12.000  -2.000  16.200   1.000  -.17516302E+00
PHI   ***** ca   sit     1     -12.000  -2.000  16.250   1.000  -.17409071E+00
PHI   ***** ca   sit     1     -12.000  -2.000  16.300   1.000  -.17301840E+00
PHI   ***** ca   sit     1     -12.000  -2.000  16.350   1.000  -.17194627E+00
PHI   ***** ca   sit     1     -12.000  -2.000  16.400   1.000  -.17087397E+00
PHI   ***** ca   sit     1     -12.000  -2.000  16.450   1.000  -.16980183E+00
PHI   ***** ca   sit     1     -12.000  -2.000  16.500   1.000  -.16872953E+00
PHI   ***** ca   sit     1     -12.000  -2.000  16.550   1.000  -.16771334E+00
PHI   ***** ca   sit     1     -12.000  -2.000  16.600   1.000  -.16669731E+00
PHI   ***** ca   sit     1     -12.000  -2.000  16.650   1.000  -.16568112E+00
PHI   ***** ca   sit     1     -12.000  -2.000  16.700   1.000  -.16466509E+00
PHI   ***** ca   sit     1     -12.000  -2.000  16.750   1.000  -.16364890E+00
PHI   ***** ca   sit     1     -12.000  -2.000  16.800   1.000  -.16263272E+00
PHI   ***** ca   sit     1     -12.000  -2.000  16.850   1.000  -.16161670E+00
PHI   ***** ca   sit     1     -12.000  -2.000  16.900   1.000  -.16060050E+00
PHI   ***** ca   sit     1     -12.000  -2.000  16.950   1.000  -.15958448E+00
PHI   ***** ca   sit     1     -12.000  -2.000  17.000   1.000  -.15856831E+00
PHI   ***** ca   sit     1     -12.000  -2.000  17.050   1.000  -.15760702E+00
PHI   ***** ca   sit     1     -12.000  -2.000  17.100   1.000  -.15664589E+00
PHI   ***** ca   sit     1     -12.000  -2.000  17.150   1.000  -.15568461E+00
PHI   ***** ca   sit     1     -12.000  -2.000  17.200   1.000  -.15472348E+00
PHI   ***** ca   sit     1     -12.000  -2.000  17.250   1.000  -.15376221E+00
PHI   ***** ca   sit     1     -12.000  -2.000  17.300   1.000  -.15280093E+00
PHI   ***** ca   sit     1     -12.000  -2.000  17.350   1.000  -.15183979E+00
PHI   ***** ca   sit     1     -12.000  -2.000  17.400   1.000  -.15087852E+00
PHI   ***** ca   sit     1     -12.000  -2.000  17.450   1.000  -.14991739E+00
PHI   ***** ca   sit     1     -12.000  -2.000  17.500   1.000  -.14895611E+00
PHI   ***** ca   sit     1     -12.000  -2.000  17.550   1.000  -.14804815E+00
PHI   ***** ca   sit     1     -12.000  -2.000  17.600   1.000  -.14714031E+00
PHI   ***** ca   sit     1     -12.000  -2.000  17.650   1.000  -.14623235E+00
PHI   ***** ca   sit     1     -12.000  -2.000  17.700   1.000  -.14532453E+00
PHI   ***** ca   sit     1     -12.000  -2.000  17.750   1.000  -.14441656E+00
PHI   ***** ca   sit     1     -12.000  -2.000  17.800   1.000  -.14350860E+00
PHI   ***** ca   sit     1     -12.000  -2.000  17.850   1.000  -.14260076E+00
PHI   ***** ca   sit     1     -12.000  -2.000  17.900   1.000  -.14169280E+00
PHI   ***** ca   sit     1     -12.000  -2.000  17.950   1.000  -.14078498E+00
PHI   ***** ca   sit     1     -12.000  -2.000  18.000   1.000  -.13987701E+00
PHI   ***** ca   sit     1     -12.000  -2.000  18.050   1.000  -.13902052E+00
PHI   ***** ca   sit     1     -12.000  -2.000  18.100   1.000  -.13816416E+00
PHI   ***** ca   sit     1     -12.000  -2.000  18.150   1.000  -.13730767E+00
PHI   ***** ca   sit     1     -12.000  -2.000  18.200   1.000  -.13645132E+00
PHI   ***** ca   sit     1     -12.000  -2.000  18.250   1.000  -.13559483E+00
PHI   ***** ca   sit     1     -12.000  -2.000  18.300   1.000  -.13473836E+00
PHI   ***** ca   sit     1     -12.000  -2.000  18.350   1.000  -.13388200E+00
PHI   ***** ca   sit     1     -12.000  -2.000  18.400   1.000  -.13302551E+00
PHI   ***** ca   sit     1     -12.000  -2.000  18.450   1.000  -.13216914E+00
PHI   ***** ca   sit     1     -12.000  -2.000  18.500   1.000  -.13131267E+00
PHI   ***** ca   sit     1     -12.000  -2.000  18.550   1.000  -.13050562E+00
PHI   ***** ca   sit     1     -12.000  -2.000  18.600   1.000  -.12969871E+00
PHI   ***** ca   sit     1     -12.000  -2.000  18.650   1.000  -.12889168E+00
PHI   ***** ca   sit     1     -12.000  -2.000  18.700   1.000  -.12808476E+00
PHI   ***** ca   sit     1     -12.000  -2.000  18.750   1.000  -.12727772E+00
PHI   ***** ca   sit     1     -12.000  -2.000  18.800   1.000  -.12647069E+00
PHI   ***** ca   sit     1     -12.000  -2.000  18.850   1.000  -.12566377E+00
PHI   ***** ca   sit     1     -12.000  -2.000  18.900   1.000  -.12485673E+00
PHI   ***** ca   sit     1     -12.000  -2.000  18.950   1.000  -.12404981E+00
PHI   ***** ca   sit     1     -12.000  -2.000  19.000   1.000  -.12324277E+00
PHI   ***** ca   sit     1     -12.000  -2.000  19.050   1.000  -.12248305E+00
PHI   ***** ca   sit     1     -12.000  -2.000  19.100   1.000  -.12172343E+00
PHI   ***** ca   sit     1     -12.000  -2.000  19.150   1.000  -.12096371E+00
PHI   ***** ca   sit     1     -12.000  -2.000  19.200   1.000  -.12020410E+00
PHI   ***** ca   sit     1     -12.000  -2.000  19.250   1.000  -.11944437E+00
PHI   ***** ca   sit     1     -12.000  -2.000  19.300   1.000  -.11868464E+00
PHI   ***** ca   sit     1     -12.000  -2.000  19.350   1.000  -.11792503E+00
PHI   ***** ca   sit     1     -12.000  -2.000  19.400   1.000  -.11716530E+00
PHI   ***** ca   sit     1     -12.000  -2.000  19.450   1.000  -.11640569E+00
PHI   ***** ca   sit     1     -12.000   0.000   2.000   1.000  0.67243814E+01
PHI   ***** ca   sit     1     -12.000   0.000   2.050   1.000  0.96345129E+01
PHI   ***** ca   sit     1     -12.000   0.000   2.100   1.000  0.12544644E+02
PHI   ***** ca   sit     1     -12.000   0.000   2.150   1.000  0.15454997E+02
PHI   ***** ca   sit     1     -12.000   0.000   2.200   1.000  0.18365129E+02
PHI   ***** ca   sit     1     -12.000   0.000   2.250   1.000  0.21275261E+02
PHI   ***** ca   sit     1     -12.000   0.000   2.300   1.000  0.24185390E+02
PHI   ***** ca   sit     1     -12.000   0.000   2.350   1.000  0.27095522E+02
PHI   ***** ca   sit     1     -12.000   0.000   2.400   1.000  0.30005877E+02
PHI   ***** ca   sit     1     -12.000   0.000   2.450   1.000  0.32916008E+02
PHI   ***** ca   sit     1     -12.000   0.000   2.500   1.000  0.35826141E+02
PHI   ***** ca   sit     1     -12.000   0.000   2.550   1.000  0.40056549E+02
PHI   ***** ca   sit     1     -12.000   0.000   2.600   1.000  0.44286961E+02
PHI   ***** ca   sit     1     -12.000   0.000   2.650   1.000  0.48517693E+02
PHI   ***** ca   sit     1     -12.000   0.000   2.700   1.000  0.52748104E+02
PHI   ***** ca   sit     1     -12.000   0.000   2.750   1.000  0.56978512E+02
PHI   ***** ca   sit     1     -12.000   0.000   2.800   1.000  0.61208920E+02
PHI   ***** ca   sit     1     -12.000   0.000   2.850   1.000  0.65439339E+02
PHI   ***** ca   sit     1     -12.000   0.000   2.900   1.000  0.69670067E+02
PHI   ***** ca   sit     1     -12.000   0.000   2.950   1.000  0.73900475E+02
PHI   ***** ca   sit     1     -12.000   0.000   3.000   1.000  0.78130882E+02
PHI   ***** ca   sit     1     -12.000   0.000   3.050   1.000  0.72555397E+02
PHI   ***** ca   sit     1     -12.000   0.000   3.100   1.000  0.66979912E+02
PHI   ***** ca   sit     1     -12.000   0.000   3.150   1.000  0.61404003E+02
PHI   ***** ca   sit     1     -12.000   0.000   3.200   1.000  0.55828514E+02
PHI   ***** ca   sit     1     -12.000   0.000   3.250   1.000  0.50253029E+02
PHI   ***** ca   sit     1     -12.000   0.000   3.300   1.000  0.44677536E+02
PHI   ***** ca   sit     1     -12.000   0.000   3.350   1.000  0.39102055E+02
PHI   ***** ca   sit     1     -12.000   0.000   3.400   1.000  0.33526142E+02
PHI   ***** ca   sit     1     -12.000   0.000   3.450   1.000  0.27950653E+02
PHI   ***** ca   sit     1     -12.000   0.000   3.500   1.000  0.22375168E+02
PHI   ***** ca   sit     1     -12.000   0.000   3.550   1.000  0.20667051E+02
PHI   ***** ca   sit     1     -12.000   0.000   3.600   1.000  0.18958937E+02
PHI   ***** ca   sit     1     -12.000   0.000   3.650   1.000  0.17250692E+02
PHI   ***** ca   sit     1     -12.000   0.000   3.700   1.000  0.15542576E+02
PHI   ***** ca   sit     1     -12.000   0.000   3.750   1.000  0.13834460E+02
PHI   ***** ca   sit     1     -12.000   0.000   3.800   1.000  0.12126346E+02
PHI   ***** ca   sit     1     -12.000   0.000   3.850   1.000  0.10418229E+02
PHI   ***** ca   sit     1     -12.000   0.000   3.900   1.000  0.87099848E+01
PHI   ***** ca   sit     1     -12.000   0.000   3.950   1.000  0.70018687E+01
PHI   ***** ca   sit     1     -12.000   0.000   4.000   1.000  0.52937536E+01
PHI   ***** ca   sit     1     -12.000   0.000   4.050   1.000  0.47429595E+01
PHI   ***** ca   sit     1     -12.000   0.000   4.100   1.000  0.41921654E+01
PHI   ***** ca   sit     1     -12.000   0.000   4.150   1.000  0.36413291E+01
PHI   ***** ca   sit     1     -12.000   0.000   4.200   1.000  0.30905352E+01
PHI   ***** ca   sit     1     -12.000   0.000   4.250   1.000  0.25397410E+01
PHI   ***** ca   sit     1     -12.000   0.000   4.300   1.000  0.19889469E+01
PHI   ***** ca   sit     1     -12.000   0.000   4.350   1.000  0.14381528E+01
PHI   ***** ca   sit     1     -12.000   0.000   4.400   1.000  0.88731664E+00
PHI   ***** ca   sit     1     -12.000   0.000   4.450   1.000  0.33652255E+00
PHI   ***** ca   sit     1     -12.000   0.000   4.500   1.000  -.21427155E+00
PHI   ***** ca   sit     1     -12.000   0.000   4.550   1.000  -.22213984E+00
PHI   ***** ca   sit     1     -12.000   0.000   4.600   1.000  -.23000810E+00
PHI   ***** ca   sit     1     -12.000   0.000   4.650   1.000  -.23787698E+00
PHI   ***** ca   sit     1     -12.000   0.000   4.700   1.000  -.24574527E+00
PHI   ***** ca   sit     1     -12.000   0.000   4.750   1.000  -.25361353E+00
PHI   ***** ca   sit     1     -12.000   0.000   4.800   1.000  -.26148185E+00
PHI   ***** ca   sit     1     -12.000   0.000   4.850   1.000  -.26935011E+00
PHI   ***** ca   sit     1     -12.000   0.000   4.900   1.000  -.27721900E+00
PHI   ***** ca   sit     1     -12.000   0.000   4.950   1.000  -.28508729E+00
PHI   ***** ca   sit     1     -12.000   0.000   5.000   1.000  -.29295555E+00
PHI   ***** ca   sit     1     -12.000   0.000   5.050   1.000  -.29750270E+00
PHI   ***** ca   sit     1     -12.000   0.000   5.100   1.000  -.30204982E+00
PHI   ***** ca   sit     1     -12.000   0.000   5.150   1.000  -.30659729E+00
PHI   ***** ca   sit     1     -12.000   0.000   5.200   1.000  -.31114444E+00
PHI   ***** ca   sit     1     -12.000   0.000   5.250   1.000  -.31569153E+00
PHI   ***** ca   sit     1     -12.000   0.000   5.300   1.000  -.32023865E+00
PHI   ***** ca   sit     1     -12.000   0.000   5.350   1.000  -.32478580E+00
PHI   ***** ca   sit     1     -12.000   0.000   5.400   1.000  -.32933325E+00
PHI   ***** ca   sit     1     -12.000   0.000   5.450   1.000  -.33388039E+00
PHI   ***** ca   sit     1     -12.000   0.000   5.500   1.000  -.33842748E+00
PHI   ***** ca   sit     1     -12.000   0.000   5.550   1.000  -.34121466E+00
PHI   ***** ca   sit     1     -12.000   0.000   5.600   1.000  -.34400189E+00
PHI   ***** ca   sit     1     -12.000   0.000   5.650   1.000  -.34678927E+00
PHI   ***** ca   sit     1     -12.000   0.000   5.700   1.000  -.34957647E+00
PHI   ***** ca   sit     1     -12.000   0.000   5.750   1.000  -.35236365E+00
PHI   ***** ca   sit     1     -12.000   0.000   5.800   1.000  -.35515085E+00
PHI   ***** ca   sit     1     -12.000   0.000   5.850   1.000  -.35793799E+00
PHI   ***** ca   sit     1     -12.000   0.000   5.900   1.000  -.36072543E+00
PHI   ***** ca   sit     1     -12.000   0.000   5.950   1.000  -.36351264E+00
PHI   ***** ca   sit     1     -12.000   0.000   6.000   1.000  -.36629981E+00
PHI   ***** ca   sit     1     -12.000   0.000   6.050   1.000  -.36791077E+00
PHI   ***** ca   sit     1     -12.000   0.000   6.100   1.000  -.36952171E+00
PHI   ***** ca   sit     1     -12.000   0.000   6.150   1.000  -.37113276E+00
PHI   ***** ca   sit     1     -12.000   0.000   6.200   1.000  -.37274370E+00
PHI   ***** ca   sit     1     -12.000   0.000   6.250   1.000  -.37435463E+00
PHI   ***** ca   sit     1     -12.000   0.000   6.300   1.000  -.37596557E+00
PHI   ***** ca   sit     1     -12.000   0.000   6.350   1.000  -.37757650E+00
PHI   ***** ca   sit     1     -12.000   0.000   6.400   1.000  -.37918758E+00
PHI   ***** ca   sit     1     -12.000   0.000   6.450   1.000  -.38079849E+00
PHI   ***** ca   sit     1     -12.000   0.000   6.500   1.000  -.38240945E+00
PHI   ***** ca   sit     1     -12.000   0.000   6.550   1.000  -.38315082E+00
PHI   ***** ca   sit     1     -12.000   0.000   6.600   1.000  -.38389215E+00
PHI   ***** ca   sit     1     -12.000   0.000   6.650   1.000  -.38463354E+00
PHI   ***** ca   sit     1     -12.000   0.000   6.700   1.000  -.38537493E+00
PHI   ***** ca   sit     1     -12.000   0.000   6.750   1.000  -.38611624E+00
PHI   ***** ca   sit     1     -12.000   0.000   6.800   1.000  -.38685757E+00
PHI   ***** ca   sit     1     -12.000   0.000   6.850   1.000  -.38759893E+00
PHI   ***** ca   sit     1     -12.000   0.000   6.900   1.000  -.38834035E+00
PHI   ***** ca   sit     1     -12.000   0.000   6.950   1.000  -.38908169E+00
PHI   ***** ca   sit     1     -12.000   0.000   7.000   1.000  -.38982302E+00
PHI   ***** ca   sit     1     -12.000   0.000   7.050   1.000  -.38994855E+00
PHI   ***** ca   sit     1     -12.000   0.000   7.100   1.000  -.39007407E+00
PHI   ***** ca   sit     1     -12.000   0.000   7.150   1.000  -.39019960E+00
PHI   ***** ca   sit     1     -12.000   0.000   7.200   1.000  -.39032513E+00
PHI   ***** ca   sit     1     -12.000   0.000   7.250   1.000  -.39045066E+00
PHI   ***** ca   sit     1     -12.000   0.000   7.300   1.000  -.39057618E+00
PHI   ***** ca   sit     1     -12.000   0.000   7.350   1.000  -.39070168E+00
PHI   ***** ca   sit     1     -12.000   0.000   7.400   1.000  -.39082724E+00
PHI   ***** ca   sit     1     -12.000   0.000   7.450   1.000  -.39095274E+00
PHI   ***** ca   sit     1     -12.000   0.000   7.500   1.000  -.39107826E+00
PHI   ***** ca   sit     1     -12.000   0.000   7.550   1.000  -.39072150E+00
PHI   ***** ca   sit     1     -12.000   0.000   7.600   1.000  -.39036474E+00
PHI   ***** ca   sit     1     -12.000   0.000   7.650   1.000  -.39000797E+00
PHI   ***** ca   sit     1     -12.000   0.000   7.700   1.000  -.38965121E+00
PHI   ***** ca   sit     1     -12.000   0.000   7.750   1.000  -.38929445E+00
PHI   ***** ca   sit     1     -12.000   0.000   7.800   1.000  -.38893771E+00
PHI   ***** ca   sit     1     -12.000   0.000   7.850   1.000  -.38858095E+00
PHI   ***** ca   sit     1     -12.000   0.000   7.900   1.000  -.38822418E+00
PHI   ***** ca   sit     1     -12.000   0.000   7.950   1.000  -.38786739E+00
PHI   ***** ca   sit     1     -12.000   0.000   8.000   1.000  -.38751066E+00
PHI   ***** ca   sit     1     -12.000   0.000   8.050   1.000  -.38678324E+00
PHI   ***** ca   sit     1     -12.000   0.000   8.100   1.000  -.38605577E+00
PHI   ***** ca   sit     1     -12.000   0.000   8.150   1.000  -.38532829E+00
PHI   ***** ca   sit     1     -12.000   0.000   8.200   1.000  -.38460085E+00
PHI   ***** ca   sit     1     -12.000   0.000   8.250   1.000  -.38387340E+00
PHI   ***** ca   sit     1     -12.000   0.000   8.300   1.000  -.38314599E+00
PHI   ***** ca   sit     1     -12.000   0.000   8.350   1.000  -.38241854E+00
PHI   ***** ca   sit     1     -12.000   0.000   8.400   1.000  -.38169104E+00
PHI   ***** ca   sit     1     -12.000   0.000   8.450   1.000  -.38096359E+00
PHI   ***** ca   sit     1     -12.000   0.000   8.500   1.000  -.38023618E+00
PHI   ***** ca   sit     1     -12.000   0.000   8.550   1.000  -.37923002E+00
PHI   ***** ca   sit     1     -12.000   0.000   8.600   1.000  -.37822387E+00
PHI   ***** ca   sit     1     -12.000   0.000   8.650   1.000  -.37721765E+00
PHI   ***** ca   sit     1     -12.000   0.000   8.700   1.000  -.37621149E+00
PHI   ***** ca   sit     1     -12.000   0.000   8.750   1.000  -.37520534E+00
PHI   ***** ca   sit     1     -12.000   0.000   8.800   1.000  -.37419918E+00
PHI   ***** ca   sit     1     -12.000   0.000   8.850   1.000  -.37319303E+00
PHI   ***** ca   sit     1     -12.000   0.000   8.900   1.000  -.37218681E+00
PHI   ***** ca   sit     1     -12.000   0.000   8.950   1.000  -.37118065E+00
PHI   ***** ca   sit     1     -12.000   0.000   9.000   1.000  -.37017450E+00
PHI   ***** ca   sit     1     -12.000   0.000   9.050   1.000  -.36896470E+00
PHI   ***** ca   sit     1     -12.000   0.000   9.100   1.000  -.36775494E+00
PHI   ***** ca   sit     1     -12.000   0.000   9.150   1.000  -.36654505E+00
PHI   ***** ca   sit     1     -12.000   0.000   9.200   1.000  -.36533526E+00
PHI   ***** ca   sit     1     -12.000   0.000   9.250   1.000  -.36412546E+00
PHI   ***** ca   sit     1     -12.000   0.000   9.300   1.000  -.36291569E+00
PHI   ***** ca   sit     1     -12.000   0.000   9.350   1.000  -.36170590E+00
PHI   ***** ca   sit     1     -12.000   0.000   9.400   1.000  -.36049604E+00
PHI   ***** ca   sit     1     -12.000   0.000   9.450   1.000  -.35928628E+00
PHI   ***** ca   sit     1     -12.000   0.000   9.500   1.000  -.35807648E+00
PHI   ***** ca   sit     1     -12.000   0.000   9.550   1.000  -.35672393E+00
PHI   ***** ca   sit     1     -12.000   0.000   9.600   1.000  -.35537139E+00
PHI   ***** ca   sit     1     -12.000   0.000   9.650   1.000  -.35401872E+00
PHI   ***** ca   sit     1     -12.000   0.000   9.700   1.000  -.35266617E+00
PHI   ***** ca   sit     1     -12.000   0.000   9.750   1.000  -.35131362E+00
PHI   ***** ca   sit     1     -12.000   0.000   9.800   1.000  -.34996107E+00
PHI   ***** ca   sit     1     -12.000   0.000   9.850   1.000  -.34860855E+00
PHI   ***** ca   sit     1     -12.000   0.000   9.900   1.000  -.34725586E+00
PHI   ***** ca   sit     1     -12.000   0.000   9.950   1.000  -.34590331E+00
PHI   ***** ca   sit     1     -12.000   0.000  10.000   1.000  -.34455079E+00
PHI   ***** ca   sit     1     -12.000   0.000  10.050   1.000  -.34310421E+00
PHI   ***** ca   sit     1     -12.000   0.000  10.100   1.000  -.34165770E+00
PHI   ***** ca   sit     1     -12.000   0.000  10.150   1.000  -.34021103E+00
PHI   ***** ca   sit     1     -12.000   0.000  10.200   1.000  -.33876452E+00
PHI   ***** ca   sit     1     -12.000   0.000  10.250   1.000  -.33731794E+00
PHI   ***** ca   sit     1     -12.000   0.000  10.300   1.000  -.33587140E+00
PHI   ***** ca   sit     1     -12.000   0.000  10.350   1.000  -.33442488E+00
PHI   ***** ca   sit     1     -12.000   0.000  10.400   1.000  -.33297822E+00
PHI   ***** ca   sit     1     -12.000   0.000  10.450   1.000  -.33153164E+00
PHI   ***** ca   sit     1     -12.000   0.000  10.500   1.000  -.33008513E+00
PHI   ***** ca   sit     1     -12.000   0.000  10.550   1.000  -.32858354E+00
PHI   ***** ca   sit     1     -12.000   0.000  10.600   1.000  -.32708195E+00
PHI   ***** ca   sit     1     -12.000   0.000  10.650   1.000  -.32558024E+00
PHI   ***** ca   sit     1     -12.000   0.000  10.700   1.000  -.32407865E+00
PHI   ***** ca   sit     1     -12.000   0.000  10.750   1.000  -.32257706E+00
PHI   ***** ca   sit     1     -12.000   0.000  10.800   1.000  -.32107544E+00
PHI   ***** ca   sit     1     -12.000   0.000  10.850   1.000  -.31957388E+00
PHI   ***** ca   sit     1     -12.000   0.000  10.900   1.000  -.31807214E+00
PHI   ***** ca   sit     1     -12.000   0.000  10.950   1.000  -.31657055E+00
PHI   ***** ca   sit     1     -12.000   0.000  11.000   1.000  -.31506896E+00
PHI   ***** ca   sit     1     -12.000   0.000  11.050   1.000  -.31354314E+00
PHI   ***** ca   sit     1     -12.000   0.000  11.100   1.000  -.31201729E+00
PHI   ***** ca   sit     1     -12.000   0.000  11.150   1.000  -.31049129E+00
PHI   ***** ca   sit     1     -12.000   0.000  11.200   1.000  -.30896544E+00
PHI   ***** ca   sit     1     -12.000   0.000  11.250   1.000  -.30743963E+00
PHI   ***** ca   sit     1     -12.000   0.000  11.300   1.000  -.30591378E+00
PHI   ***** ca   sit     1     -12.000   0.000  11.350   1.000  -.30438790E+00
PHI   ***** ca   sit     1     -12.000   0.000  11.400   1.000  -.30286193E+00
PHI   ***** ca   sit     1     -12.000   0.000  11.450   1.000  -.30133608E+00
PHI   ***** ca   sit     1     -12.000   0.000  11.500   1.000  -.29981023E+00
PHI   ***** ca   sit     1     -12.000   0.000  11.550   1.000  -.29828402E+00
PHI   ***** ca   sit     1     -12.000   0.000  11.600   1.000  -.29675785E+00
PHI   ***** ca   sit     1     -12.000   0.000  11.650   1.000  -.29523152E+00
PHI   ***** ca   sit     1     -12.000   0.000  11.700   1.000  -.29370531E+00
PHI   ***** ca   sit     1     -12.000   0.000  11.750   1.000  -.29217911E+00
PHI   ***** ca   sit     1     -12.000   0.000  11.800   1.000  -.29065290E+00
PHI   ***** ca   sit     1     -12.000   0.000  11.850   1.000  -.28912672E+00
PHI   ***** ca   sit     1     -12.000   0.000  11.900   1.000  -.28760040E+00
PHI   ***** ca   sit     1     -12.000   0.000  11.950   1.000  -.28607422E+00
PHI   ***** ca   sit     1     -12.000   0.000  12.000   1.000  -.28454801E+00
PHI   ***** ca   sit     1     -12.000   0.000  12.050   1.000  -.28304008E+00
PHI   ***** ca   sit     1     -12.000   0.000  12.100   1.000  -.28153214E+00
PHI   ***** ca   sit     1     -12.000   0.000  12.150   1.000  -.28002408E+00
PHI   ***** ca   sit     1     -12.000   0.000  12.200   1.000  -.27851614E+00
PHI   ***** ca   sit     1     -12.000   0.000  12.250   1.000  -.27700824E+00
PHI   ***** ca   sit     1     -12.000   0.000  12.300   1.000  -.27550030E+00
PHI   ***** ca   sit     1     -12.000   0.000  12.350   1.000  -.27399236E+00
PHI   ***** ca   sit     1     -12.000   0.000  12.400   1.000  -.27248433E+00
PHI   ***** ca   sit     1     -12.000   0.000  12.450   1.000  -.27097636E+00
PHI   ***** ca   sit     1     -12.000   0.000  12.500   1.000  -.26946846E+00
PHI   ***** ca   sit     1     -12.000   0.000  12.550   1.000  -.26799282E+00
PHI   ***** ca   sit     1     -12.000   0.000  12.600   1.000  -.26651722E+00
PHI   ***** ca   sit     1     -12.000   0.000  12.650   1.000  -.26504147E+00
PHI   ***** ca   sit     1     -12.000   0.000  12.700   1.000  -.26356587E+00
PHI   ***** ca   sit     1     -12.000   0.000  12.750   1.000  -.26209024E+00
PHI   ***** ca   sit     1     -12.000   0.000  12.800   1.000  -.26061463E+00
PHI   ***** ca   sit     1     -12.000   0.000  12.850   1.000  -.25913903E+00
PHI   ***** ca   sit     1     -12.000   0.000  12.900   1.000  -.25766328E+00
PHI   ***** ca   sit     1     -12.000   0.000  12.950   1.000  -.25618765E+00
PHI   ***** ca   sit     1     -12.000   0.000  13.000   1.000  -.25471205E+00
PHI   ***** ca   sit     1     -12.000   0.000  13.050   1.000  -.25327915E+00
PHI   ***** ca   sit     1     -12.000   0.000  13.100   1.000  -.25184628E+00
PHI   ***** ca   sit     1     -12.000   0.000  13.150   1.000  -.25041333E+00
PHI   ***** ca   sit     1     -12.000   0.000  13.200   1.000  -.24898043E+00
PHI   ***** ca   sit     1     -12.000   0.000  13.250   1.000  -.24754757E+00
PHI   ***** ca   sit     1     -12.000   0.000  13.300   1.000  -.24611470E+00
PHI   ***** ca   sit     1     -12.000   0.000  13.350   1.000  -.24468182E+00
PHI   ***** ca   sit     1     -12.000   0.000  13.400   1.000  -.24324885E+00
PHI   ***** ca   sit     1     -12.000   0.000  13.450   1.000  -.24181598E+00
PHI   ***** ca   sit     1     -12.000   0.000  13.500   1.000  -.24038310E+00
PHI   ***** ca   sit     1     -12.000   0.000  13.550   1.000  -.23900037E+00
PHI   ***** ca   sit     1     -12.000   0.000  13.600   1.000  -.23761785E+00
PHI   ***** ca   sit     1     -12.000   0.000  13.650   1.000  -.23623511E+00
PHI   ***** ca   sit     1     -12.000   0.000  13.700   1.000  -.23485260E+00
PHI   ***** ca   sit     1     -12.000   0.000  13.750   1.000  -.23346986E+00
PHI   ***** ca   sit     1     -12.000   0.000  13.800   1.000  -.23208715E+00
PHI   ***** ca   sit     1     -12.000   0.000  13.850   1.000  -.23070462E+00
PHI   ***** ca   sit     1     -12.000   0.000  13.900   1.000  -.22932188E+00
PHI   ***** ca   sit     1     -12.000   0.000  13.950   1.000  -.22793937E+00
PHI   ***** ca   sit     1     -12.000   0.000  14.000   1.000  -.22655663E+00
PHI   ***** ca   sit     1     -12.000   0.000  14.050   1.000  -.22522931E+00
PHI   ***** ca   sit     1     -12.000   0.000  14.100   1.000  -.22390220E+00
PHI   ***** ca   sit     1     -12.000   0.000  14.150   1.000  -.22257486E+00
PHI   ***** ca   sit     1     -12.000   0.000  14.200   1.000  -.22124773E+00
PHI   ***** ca   sit     1     -12.000   0.000  14.250   1.000  -.21992040E+00
PHI   ***** ca   sit     1     -12.000   0.000  14.300   1.000  -.21859308E+00
PHI   ***** ca   sit     1     -12.000   0.000  14.350   1.000  -.21726595E+00
PHI   ***** ca   sit     1     -12.000   0.000  14.400   1.000  -.21593861E+00
PHI   ***** ca   sit     1     -12.000   0.000  14.450   1.000  -.21461149E+00
PHI   ***** ca   sit     1     -12.000   0.000  14.500   1.000  -.21328416E+00
PHI   ***** ca   sit     1     -12.000   0.000  14.550   1.000  -.21201544E+00
PHI   ***** ca   sit     1     -12.000   0.000  14.600   1.000  -.21074690E+00
PHI   ***** ca   sit     1     -12.000   0.000  14.650   1.000  -.20947818E+00
PHI   ***** ca   sit     1     -12.000   0.000  14.700   1.000  -.20820963E+00
PHI   ***** ca   sit     1     -12.000   0.000  14.750   1.000  -.20694092E+00
PHI   ***** ca   sit     1     -12.000   0.000  14.800   1.000  -.20567220E+00
PHI   ***** ca   sit     1     -12.000   0.000  14.850   1.000  -.20440365E+00
PHI   ***** ca   sit     1     -12.000   0.000  14.900   1.000  -.20313492E+00
PHI   ***** ca   sit     1     -12.000   0.000  14.950   1.000  -.20186640E+00
PHI   ***** ca   sit     1     -12.000   0.000  15.000   1.000  -.20059767E+00
PHI   ***** ca   sit     1     -12.000   0.000  15.050   1.000  -.19938935E+00
PHI   ***** ca   sit     1     -12.000   0.000  15.100   1.000  -.19818120E+00
PHI   ***** ca   sit     1     -12.000   0.000  15.150   1.000  -.19697288E+00
PHI   ***** ca   sit     1     -12.000   0.000  15.200   1.000  -.19576472E+00
PHI   ***** ca   sit     1     -12.000   0.000  15.250   1.000  -.19455640E+00
PHI   ***** ca   sit     1     -12.000   0.000  15.300   1.000  -.19334808E+00
PHI   ***** ca   sit     1     -12.000   0.000  15.350   1.000  -.19213991E+00
PHI   ***** ca   sit     1     -12.000   0.000  15.400   1.000  -.19093159E+00
PHI   ***** ca   sit     1     -12.000   0.000  15.450   1.000  -.18972343E+00
PHI   ***** ca   sit     1     -12.000   0.000  15.500   1.000  -.18851511E+00
PHI   ***** ca   sit     1     -12.000   0.000  15.550   1.000  -.18736774E+00
PHI   ***** ca   sit     1     -12.000   0.000  15.600   1.000  -.18622053E+00
PHI   ***** ca   sit     1     -12.000   0.000  15.650   1.000  -.18507317E+00
PHI   ***** ca   sit     1     -12.000   0.000  15.700   1.000  -.18392597E+00
PHI   ***** ca   sit     1     -12.000   0.000  15.750   1.000  -.18277860E+00
PHI   ***** ca   sit     1     -12.000   0.000  15.800   1.000  -.18163122E+00
PHI   ***** ca   sit     1     -12.000   0.000  15.850   1.000  -.18048401E+00
PHI   ***** ca   sit     1     -12.000   0.000  15.900   1.000  -.17933665E+00
PHI   ***** ca   sit     1     -12.000   0.000  15.950   1.000  -.17818944E+00
PHI   ***** ca   sit     1     -12.000   0.000  16.000   1.000  -.17704207E+00
PHI   ***** ca   sit     1     -12.000   0.000  16.050   1.000  -.17595534E+00
PHI   ***** ca   sit     1     -12.000   0.000  16.100   1.000  -.17486876E+00
PHI   ***** ca   sit     1     -12.000   0.000  16.150   1.000  -.17378204E+00
PHI   ***** ca   sit     1     -12.000   0.000  16.200   1.000  -.17269546E+00
PHI   ***** ca   sit     1     -12.000   0.000  16.250   1.000  -.17160873E+00
PHI   ***** ca   sit     1     -12.000   0.000  16.300   1.000  -.17052200E+00
PHI   ***** ca   sit     1     -12.000   0.000  16.350   1.000  -.16943543E+00
PHI   ***** ca   sit     1     -12.000   0.000  16.400   1.000  -.16834870E+00
PHI   ***** ca   sit     1     -12.000   0.000  16.450   1.000  -.16726212E+00
PHI   ***** ca   sit     1     -12.000   0.000  16.500   1.000  -.16617540E+00
PHI   ***** ca   sit     1     -12.000   0.000  16.550   1.000  -.16514826E+00
PHI   ***** ca   sit     1     -12.000   0.000  16.600   1.000  -.16412126E+00
PHI   ***** ca   sit     1     -12.000   0.000  16.650   1.000  -.16309412E+00
PHI   ***** ca   sit     1     -12.000   0.000  16.700   1.000  -.16206712E+00
PHI   ***** ca   sit     1     -12.000   0.000  16.750   1.000  -.16103996E+00
PHI   ***** ca   sit     1     -12.000   0.000  16.800   1.000  -.16001281E+00
PHI   ***** ca   sit     1     -12.000   0.000  16.850   1.000  -.15898582E+00
PHI   ***** ca   sit     1     -12.000   0.000  16.900   1.000  -.15795867E+00
PHI   ***** ca   sit     1     -12.000   0.000  16.950   1.000  -.15693168E+00
PHI   ***** ca   sit     1     -12.000   0.000  17.000   1.000  -.15590455E+00
PHI   ***** ca   sit     1     -12.000   0.000  17.050   1.000  -.15493543E+00
PHI   ***** ca   sit     1     -12.000   0.000  17.100   1.000  -.15396650E+00
PHI   ***** ca   sit     1     -12.000   0.000  17.150   1.000  -.15299742E+00
PHI   ***** ca   sit     1     -12.000   0.000  17.200   1.000  -.15202847E+00
PHI   ***** ca   sit     1     -12.000   0.000  17.250   1.000  -.15105939E+00
PHI   ***** ca   sit     1     -12.000   0.000  17.300   1.000  -.15009029E+00
PHI   ***** ca   sit     1     -12.000   0.000  17.350   1.000  -.14912134E+00
PHI   ***** ca   sit     1     -12.000   0.000  17.400   1.000  -.14815226E+00
PHI   ***** ca   sit     1     -12.000   0.000  17.450   1.000  -.14718331E+00
PHI   ***** ca   sit     1     -12.000   0.000  17.500   1.000  -.14621423E+00
PHI   ***** ca   sit     1     -12.000   0.000  17.550   1.000  -.14530127E+00
PHI   ***** ca   sit     1     -12.000   0.000  17.600   1.000  -.14438845E+00
PHI   ***** ca   sit     1     -12.000   0.000  17.650   1.000  -.14347550E+00
PHI   ***** ca   sit     1     -12.000   0.000  17.700   1.000  -.14256269E+00
PHI   ***** ca   sit     1     -12.000   0.000  17.750   1.000  -.14164974E+00
PHI   ***** ca   sit     1     -12.000   0.000  17.800   1.000  -.14073679E+00
PHI   ***** ca   sit     1     -12.000   0.000  17.850   1.000  -.13982397E+00
PHI   ***** ca   sit     1     -12.000   0.000  17.900   1.000  -.13891102E+00
PHI   ***** ca   sit     1     -12.000   0.000  17.950   1.000  -.13799822E+00
PHI   ***** ca   sit     1     -12.000   0.000  18.000   1.000  -.13708526E+00
PHI   ***** ca   sit     1     -12.000   0.000  18.050   1.000  -.13622630E+00
PHI   ***** ca   sit     1     -12.000   0.000  18.100   1.000  -.13536747E+00
PHI   ***** ca   sit     1     -12.000   0.000  18.150   1.000  -.13450851E+00
PHI   ***** ca   sit     1     -12.000   0.000  18.200   1.000  -.13364966E+00
PHI   ***** ca   sit     1     -12.000   0.000  18.250   1.000  -.13279070E+00
PHI   ***** ca   sit     1     -12.000   0.000  18.300   1.000  -.13193174E+00
PHI   ***** ca   sit     1     -12.000   0.000  18.350   1.000  -.13107291E+00
PHI   ***** ca   sit     1     -12.000   0.000  18.400   1.000  -.13021393E+00
PHI   ***** ca   sit     1     -12.000   0.000  18.450   1.000  -.12935510E+00
PHI   ***** ca   sit     1     -12.000   0.000  18.500   1.000  -.12849614E+00
PHI   ***** ca   sit     1     -12.000   0.000  18.550   1.000  -.12768881E+00
PHI   ***** ca   sit     1     -12.000   0.000  18.600   1.000  -.12688161E+00
PHI   ***** ca   sit     1     -12.000   0.000  18.650   1.000  -.12607430E+00
PHI   ***** ca   sit     1     -12.000   0.000  18.700   1.000  -.12526710E+00
PHI   ***** ca   sit     1     -12.000   0.000  18.750   1.000  -.12445977E+00
PHI   ***** ca   sit     1     -12.000   0.000  18.800   1.000  -.12365246E+00
PHI   ***** ca   sit     1     -12.000   0.000  18.850   1.000  -.12284527E+00
PHI   ***** ca   sit     1     -12.000   0.000  18.900   1.000  -.12203793E+00
PHI   ***** ca   sit     1     -12.000   0.000  18.950   1.000  -.12123074E+00
PHI   ***** ca   sit     1     -12.000   0.000  19.000   1.000  -.12042341E+00
PHI   ***** ca   sit     1     -12.000   0.000  19.050   1.000  -.11966530E+00
PHI   ***** ca   sit     1     -12.000   0.000  19.100   1.000  -.11890730E+00
PHI   ***** ca   sit     1     -12.000   0.000  19.150   1.000  -.11814918E+00
PHI   ***** ca   sit     1     -12.000   0.000  19.200   1.000  -.11739118E+00
PHI   ***** ca   sit     1     -12.000   0.000  19.250   1.000  -.11663305E+00
PHI   ***** ca   sit     1     -12.000   0.000  19.300   1.000  -.11587494E+00
PHI   ***** ca   sit     1     -12.000   0.000  19.350   1.000  -.11511693E+00
PHI   ***** ca   sit     1     -12.000   0.000  19.400   1.000  -.11435882E+00
PHI   ***** ca   sit     1     -12.000   0.000  19.450   1.000  -.11360081E+00
PHI   ***** ca   sit     1     -12.000   2.000   2.000   1.000  -.12226260E+01
PHI   ***** ca   sit     1     -12.000   2.000   2.050   1.000  -.12008560E+01
PHI   ***** ca   sit     1     -12.000   2.000   2.100   1.000  -.11790862E+01
PHI   ***** ca   sit     1     -12.000   2.000   2.150   1.000  -.11573147E+01
PHI   ***** ca   sit     1     -12.000   2.000   2.200   1.000  -.11355449E+01
PHI   ***** ca   sit     1     -12.000   2.000   2.250   1.000  -.11137750E+01
PHI   ***** ca   sit     1     -12.000   2.000   2.300   1.000  -.10920051E+01
PHI   ***** ca   sit     1     -12.000   2.000   2.350   1.000  -.10702354E+01
PHI   ***** ca   sit     1     -12.000   2.000   2.400   1.000  -.10484637E+01
PHI   ***** ca   sit     1     -12.000   2.000   2.450   1.000  -.10266939E+01
PHI   ***** ca   sit     1     -12.000   2.000   2.500   1.000  -.10049241E+01
PHI   ***** ca   sit     1     -12.000   2.000   2.550   1.000  -.98661762E+00
PHI   ***** ca   sit     1     -12.000   2.000   2.600   1.000  -.96831119E+00
PHI   ***** ca   sit     1     -12.000   2.000   2.650   1.000  -.95000327E+00
PHI   ***** ca   sit     1     -12.000   2.000   2.700   1.000  -.93169683E+00
PHI   ***** ca   sit     1     -12.000   2.000   2.750   1.000  -.91339034E+00
PHI   ***** ca   sit     1     -12.000   2.000   2.800   1.000  -.89508390E+00
PHI   ***** ca   sit     1     -12.000   2.000   2.850   1.000  -.87677753E+00
PHI   ***** ca   sit     1     -12.000   2.000   2.900   1.000  -.85846967E+00
PHI   ***** ca   sit     1     -12.000   2.000   2.950   1.000  -.84016323E+00
PHI   ***** ca   sit     1     -12.000   2.000   3.000   1.000  -.82185674E+00
PHI   ***** ca   sit     1     -12.000   2.000   3.050   1.000  -.80714405E+00
PHI   ***** ca   sit     1     -12.000   2.000   3.100   1.000  -.79243135E+00
PHI   ***** ca   sit     1     -12.000   2.000   3.150   1.000  -.77771747E+00
PHI   ***** ca   sit     1     -12.000   2.000   3.200   1.000  -.76300472E+00
PHI   ***** ca   sit     1     -12.000   2.000   3.250   1.000  -.74829203E+00
PHI   ***** ca   sit     1     -12.000   2.000   3.300   1.000  -.73357934E+00
PHI   ***** ca   sit     1     -12.000   2.000   3.350   1.000  -.71886665E+00
PHI   ***** ca   sit     1     -12.000   2.000   3.400   1.000  -.70415270E+00
PHI   ***** ca   sit     1     -12.000   2.000   3.450   1.000  -.68944001E+00
PHI   ***** ca   sit     1     -12.000   2.000   3.500   1.000  -.67472732E+00
PHI   ***** ca   sit     1     -12.000   2.000   3.550   1.000  -.66491950E+00
PHI   ***** ca   sit     1     -12.000   2.000   3.600   1.000  -.65511179E+00
PHI   ***** ca   sit     1     -12.000   2.000   3.650   1.000  -.64530331E+00
PHI   ***** ca   sit     1     -12.000   2.000   3.700   1.000  -.63549560E+00
PHI   ***** ca   sit     1     -12.000   2.000   3.750   1.000  -.62568778E+00
PHI   ***** ca   sit     1     -12.000   2.000   3.800   1.000  -.61588001E+00
PHI   ***** ca   sit     1     -12.000   2.000   3.850   1.000  -.60607231E+00
PHI   ***** ca   sit     1     -12.000   2.000   3.900   1.000  -.59626377E+00
PHI   ***** ca   sit     1     -12.000   2.000   3.950   1.000  -.58645600E+00
PHI   ***** ca   sit     1     -12.000   2.000   4.000   1.000  -.57664824E+00
PHI   ***** ca   sit     1     -12.000   2.000   4.050   1.000  -.57080251E+00
PHI   ***** ca   sit     1     -12.000   2.000   4.100   1.000  -.56495678E+00
PHI   ***** ca   sit     1     -12.000   2.000   4.150   1.000  -.55911064E+00
PHI   ***** ca   sit     1     -12.000   2.000   4.200   1.000  -.55326486E+00
PHI   ***** ca   sit     1     -12.000   2.000   4.250   1.000  -.54741913E+00
PHI   ***** ca   sit     1     -12.000   2.000   4.300   1.000  -.54157341E+00
PHI   ***** ca   sit     1     -12.000   2.000   4.350   1.000  -.53572768E+00
PHI   ***** ca   sit     1     -12.000   2.000   4.400   1.000  -.52988148E+00
PHI   ***** ca   sit     1     -12.000   2.000   4.450   1.000  -.52403575E+00
PHI   ***** ca   sit     1     -12.000   2.000   4.500   1.000  -.51819003E+00
PHI   ***** ca   sit     1     -12.000   2.000   4.550   1.000  -.51474983E+00
PHI   ***** ca   sit     1     -12.000   2.000   4.600   1.000  -.51130968E+00
PHI   ***** ca   sit     1     -12.000   2.000   4.650   1.000  -.50786930E+00
PHI   ***** ca   sit     1     -12.000   2.000   4.700   1.000  -.50442916E+00
PHI   ***** ca   sit     1     -12.000   2.000   4.750   1.000  -.50098902E+00
PHI   ***** ca   sit     1     -12.000   2.000   4.800   1.000  -.49754885E+00
PHI   ***** ca   sit     1     -12.000   2.000   4.850   1.000  -.49410868E+00
PHI   ***** ca   sit     1     -12.000   2.000   4.900   1.000  -.49066830E+00
PHI   ***** ca   sit     1     -12.000   2.000   4.950   1.000  -.48722816E+00
PHI   ***** ca   sit     1     -12.000   2.000   5.000   1.000  -.48378798E+00
PHI   ***** ca   sit     1     -12.000   2.000   5.050   1.000  -.48158073E+00
PHI   ***** ca   sit     1     -12.000   2.000   5.100   1.000  -.47937346E+00
PHI   ***** ca   sit     1     -12.000   2.000   5.150   1.000  -.47716600E+00
PHI   ***** ca   sit     1     -12.000   2.000   5.200   1.000  -.47495875E+00
PHI   ***** ca   sit     1     -12.000   2.000   5.250   1.000  -.47275150E+00
PHI   ***** ca   sit     1     -12.000   2.000   5.300   1.000  -.47054422E+00
PHI   ***** ca   sit     1     -12.000   2.000   5.350   1.000  -.46833694E+00
PHI   ***** ca   sit     1     -12.000   2.000   5.400   1.000  -.46612948E+00
PHI   ***** ca   sit     1     -12.000   2.000   5.450   1.000  -.46392220E+00
PHI   ***** ca   sit     1     -12.000   2.000   5.500   1.000  -.46171492E+00
PHI   ***** ca   sit     1     -12.000   2.000   5.550   1.000  -.46005043E+00
PHI   ***** ca   sit     1     -12.000   2.000   5.600   1.000  -.45838591E+00
PHI   ***** ca   sit     1     -12.000   2.000   5.650   1.000  -.45672131E+00
PHI   ***** ca   sit     1     -12.000   2.000   5.700   1.000  -.45505676E+00
PHI   ***** ca   sit     1     -12.000   2.000   5.750   1.000  -.45339224E+00
PHI   ***** ca   sit     1     -12.000   2.000   5.800   1.000  -.45172775E+00
PHI   ***** ca   sit     1     -12.000   2.000   5.850   1.000  -.45006323E+00
PHI   ***** ca   sit     1     -12.000   2.000   5.900   1.000  -.44839853E+00
PHI   ***** ca   sit     1     -12.000   2.000   5.950   1.000  -.44673404E+00
PHI   ***** ca   sit     1     -12.000   2.000   6.000   1.000  -.44506955E+00
PHI   ***** ca   sit     1     -12.000   2.000   6.050   1.000  -.44364303E+00
PHI   ***** ca   sit     1     -12.000   2.000   6.100   1.000  -.44221655E+00
PHI   ***** ca   sit     1     -12.000   2.000   6.150   1.000  -.44078997E+00
PHI   ***** ca   sit     1     -12.000   2.000   6.200   1.000  -.43936348E+00
PHI   ***** ca   sit     1     -12.000   2.000   6.250   1.000  -.43793702E+00
PHI   ***** ca   sit     1     -12.000   2.000   6.300   1.000  -.43651047E+00
PHI   ***** ca   sit     1     -12.000   2.000   6.350   1.000  -.43508402E+00
PHI   ***** ca   sit     1     -12.000   2.000   6.400   1.000  -.43365741E+00
PHI   ***** ca   sit     1     -12.000   2.000   6.450   1.000  -.43223095E+00
PHI   ***** ca   sit     1     -12.000   2.000   6.500   1.000  -.43080443E+00
PHI   ***** ca   sit     1     -12.000   2.000   6.550   1.000  -.42945153E+00
PHI   ***** ca   sit     1     -12.000   2.000   6.600   1.000  -.42809862E+00
PHI   ***** ca   sit     1     -12.000   2.000   6.650   1.000  -.42674559E+00
PHI   ***** ca   sit     1     -12.000   2.000   6.700   1.000  -.42539269E+00
PHI   ***** ca   sit     1     -12.000   2.000   6.750   1.000  -.42403978E+00
PHI   ***** ca   sit     1     -12.000   2.000   6.800   1.000  -.42268687E+00
PHI   ***** ca   sit     1     -12.000   2.000   6.850   1.000  -.42133394E+00
PHI   ***** ca   sit     1     -12.000   2.000   6.900   1.000  -.41998091E+00
PHI   ***** ca   sit     1     -12.000   2.000   6.950   1.000  -.41862801E+00
PHI   ***** ca   sit     1     -12.000   2.000   7.000   1.000  -.41727510E+00
PHI   ***** ca   sit     1     -12.000   2.000   7.050   1.000  -.41591451E+00
PHI   ***** ca   sit     1     -12.000   2.000   7.100   1.000  -.41455394E+00
PHI   ***** ca   sit     1     -12.000   2.000   7.150   1.000  -.41319323E+00
PHI   ***** ca   sit     1     -12.000   2.000   7.200   1.000  -.41183266E+00
PHI   ***** ca   sit     1     -12.000   2.000   7.250   1.000  -.41047207E+00
PHI   ***** ca   sit     1     -12.000   2.000   7.300   1.000  -.40911147E+00
PHI   ***** ca   sit     1     -12.000   2.000   7.350   1.000  -.40775090E+00
PHI   ***** ca   sit     1     -12.000   2.000   7.400   1.000  -.40639022E+00
PHI   ***** ca   sit     1     -12.000   2.000   7.450   1.000  -.40502962E+00
PHI   ***** ca   sit     1     -12.000   2.000   7.500   1.000  -.40366903E+00
PHI   ***** ca   sit     1     -12.000   2.000   7.550   1.000  -.40226829E+00
PHI   ***** ca   sit     1     -12.000   2.000   7.600   1.000  -.40086755E+00
PHI   ***** ca   sit     1     -12.000   2.000   7.650   1.000  -.39946666E+00
PHI   ***** ca   sit     1     -12.000   2.000   7.700   1.000  -.39806592E+00
PHI   ***** ca   sit     1     -12.000   2.000   7.750   1.000  -.39666516E+00
PHI   ***** ca   sit     1     -12.000   2.000   7.800   1.000  -.39526442E+00
PHI   ***** ca   sit     1     -12.000   2.000   7.850   1.000  -.39386365E+00
PHI   ***** ca   sit     1     -12.000   2.000   7.900   1.000  -.39246282E+00
PHI   ***** ca   sit     1     -12.000   2.000   7.950   1.000  -.39106205E+00
PHI   ***** ca   sit     1     -12.000   2.000   8.000   1.000  -.38966128E+00
PHI   ***** ca   sit     1     -12.000   2.000   8.050   1.000  -.38821238E+00
PHI   ***** ca   sit     1     -12.000   2.000   8.100   1.000  -.38676351E+00
PHI   ***** ca   sit     1     -12.000   2.000   8.150   1.000  -.38531446E+00
PHI   ***** ca   sit     1     -12.000   2.000   8.200   1.000  -.38386557E+00
PHI   ***** ca   sit     1     -12.000   2.000   8.250   1.000  -.38241670E+00
PHI   ***** ca   sit     1     -12.000   2.000   8.300   1.000  -.38096780E+00
PHI   ***** ca   sit     1     -12.000   2.000   8.350   1.000  -.37951890E+00
PHI   ***** ca   sit     1     -12.000   2.000   8.400   1.000  -.37806991E+00
PHI   ***** ca   sit     1     -12.000   2.000   8.450   1.000  -.37662098E+00
PHI   ***** ca   sit     1     -12.000   2.000   8.500   1.000  -.37517208E+00
PHI   ***** ca   sit     1     -12.000   2.000   8.550   1.000  -.37367967E+00
PHI   ***** ca   sit     1     -12.000   2.000   8.600   1.000  -.37218729E+00
PHI   ***** ca   sit     1     -12.000   2.000   8.650   1.000  -.37069473E+00
PHI   ***** ca   sit     1     -12.000   2.000   8.700   1.000  -.36920235E+00
PHI   ***** ca   sit     1     -12.000   2.000   8.750   1.000  -.36770993E+00
PHI   ***** ca   sit     1     -12.000   2.000   8.800   1.000  -.36621752E+00
PHI   ***** ca   sit     1     -12.000   2.000   8.850   1.000  -.36472508E+00
PHI   ***** ca   sit     1     -12.000   2.000   8.900   1.000  -.36323261E+00
PHI   ***** ca   sit     1     -12.000   2.000   8.950   1.000  -.36174017E+00
PHI   ***** ca   sit     1     -12.000   2.000   9.000   1.000  -.36024779E+00
PHI   ***** ca   sit     1     -12.000   2.000   9.050   1.000  -.35872227E+00
PHI   ***** ca   sit     1     -12.000   2.000   9.100   1.000  -.35719675E+00
PHI   ***** ca   sit     1     -12.000   2.000   9.150   1.000  -.35567114E+00
PHI   ***** ca   sit     1     -12.000   2.000   9.200   1.000  -.35414562E+00
PHI   ***** ca   sit     1     -12.000   2.000   9.250   1.000  -.35262010E+00
PHI   ***** ca   sit     1     -12.000   2.000   9.300   1.000  -.35109463E+00
PHI   ***** ca   sit     1     -12.000   2.000   9.350   1.000  -.34956911E+00
PHI   ***** ca   sit     1     -12.000   2.000   9.400   1.000  -.34804350E+00
PHI   ***** ca   sit     1     -12.000   2.000   9.450   1.000  -.34651798E+00
PHI   ***** ca   sit     1     -12.000   2.000   9.500   1.000  -.34499246E+00
PHI   ***** ca   sit     1     -12.000   2.000   9.550   1.000  -.34344682E+00
PHI   ***** ca   sit     1     -12.000   2.000   9.600   1.000  -.34190118E+00
PHI   ***** ca   sit     1     -12.000   2.000   9.650   1.000  -.34035543E+00
PHI   ***** ca   sit     1     -12.000   2.000   9.700   1.000  -.33880982E+00
PHI   ***** ca   sit     1     -12.000   2.000   9.750   1.000  -.33726415E+00
PHI   ***** ca   sit     1     -12.000   2.000   9.800   1.000  -.33571851E+00
PHI   ***** ca   sit     1     -12.000   2.000   9.850   1.000  -.33417287E+00
PHI   ***** ca   sit     1     -12.000   2.000   9.900   1.000  -.33262712E+00
PHI   ***** ca   sit     1     -12.000   2.000   9.950   1.000  -.33108148E+00
PHI   ***** ca   sit     1     -12.000   2.000  10.000   1.000  -.32953581E+00
PHI   ***** ca   sit     1     -12.000   2.000  10.050   1.000  -.32798377E+00
PHI   ***** ca   sit     1     -12.000   2.000  10.100   1.000  -.32643169E+00
PHI   ***** ca   sit     1     -12.000   2.000  10.150   1.000  -.32487953E+00
PHI   ***** ca   sit     1     -12.000   2.000  10.200   1.000  -.32332745E+00
PHI   ***** ca   sit     1     -12.000   2.000  10.250   1.000  -.32177541E+00
PHI   ***** ca   sit     1     -12.000   2.000  10.300   1.000  -.32022333E+00
PHI   ***** ca   sit     1     -12.000   2.000  10.350   1.000  -.31867123E+00
PHI   ***** ca   sit     1     -12.000   2.000  10.400   1.000  -.31711906E+00
PHI   ***** ca   sit     1     -12.000   2.000  10.450   1.000  -.31556699E+00
PHI   ***** ca   sit     1     -12.000   2.000  10.500   1.000  -.31401494E+00
PHI   ***** ca   sit     1     -12.000   2.000  10.550   1.000  -.31246954E+00
PHI   ***** ca   sit     1     -12.000   2.000  10.600   1.000  -.31092414E+00
PHI   ***** ca   sit     1     -12.000   2.000  10.650   1.000  -.30937862E+00
PHI   ***** ca   sit     1     -12.000   2.000  10.700   1.000  -.30783322E+00
PHI   ***** ca   sit     1     -12.000   2.000  10.750   1.000  -.30628780E+00
PHI   ***** ca   sit     1     -12.000   2.000  10.800   1.000  -.30474243E+00
PHI   ***** ca   sit     1     -12.000   2.000  10.850   1.000  -.30319703E+00
PHI   ***** ca   sit     1     -12.000   2.000  10.900   1.000  -.30165151E+00
PHI   ***** ca   sit     1     -12.000   2.000  10.950   1.000  -.30010611E+00
PHI   ***** ca   sit     1     -12.000   2.000  11.000   1.000  -.29856071E+00
PHI   ***** ca   sit     1     -12.000   2.000  11.050   1.000  -.29703388E+00
PHI   ***** ca   sit     1     -12.000   2.000  11.100   1.000  -.29550704E+00
PHI   ***** ca   sit     1     -12.000   2.000  11.150   1.000  -.29398012E+00
PHI   ***** ca   sit     1     -12.000   2.000  11.200   1.000  -.29245329E+00
PHI   ***** ca   sit     1     -12.000   2.000  11.250   1.000  -.29092646E+00
PHI   ***** ca   sit     1     -12.000   2.000  11.300   1.000  -.28939962E+00
PHI   ***** ca   sit     1     -12.000   2.000  11.350   1.000  -.28787282E+00
PHI   ***** ca   sit     1     -12.000   2.000  11.400   1.000  -.28634587E+00
PHI   ***** ca   sit     1     -12.000   2.000  11.450   1.000  -.28481907E+00
PHI   ***** ca   sit     1     -12.000   2.000  11.500   1.000  -.28329223E+00
PHI   ***** ca   sit     1     -12.000   2.000  11.550   1.000  -.28179443E+00
PHI   ***** ca   sit     1     -12.000   2.000  11.600   1.000  -.28029665E+00
PHI   ***** ca   sit     1     -12.000   2.000  11.650   1.000  -.27879876E+00
PHI   ***** ca   sit     1     -12.000   2.000  11.700   1.000  -.27730095E+00
PHI   ***** ca   sit     1     -12.000   2.000  11.750   1.000  -.27580318E+00
PHI   ***** ca   sit     1     -12.000   2.000  11.800   1.000  -.27430540E+00
PHI   ***** ca   sit     1     -12.000   2.000  11.850   1.000  -.27280763E+00
PHI   ***** ca   sit     1     -12.000   2.000  11.900   1.000  -.27130967E+00
PHI   ***** ca   sit     1     -12.000   2.000  11.950   1.000  -.26981193E+00
PHI   ***** ca   sit     1     -12.000   2.000  12.000   1.000  -.26831412E+00
PHI   ***** ca   sit     1     -12.000   2.000  12.050   1.000  -.26685405E+00
PHI   ***** ca   sit     1     -12.000   2.000  12.100   1.000  -.26539397E+00
PHI   ***** ca   sit     1     -12.000   2.000  12.150   1.000  -.26393381E+00
PHI   ***** ca   sit     1     -12.000   2.000  12.200   1.000  -.26247373E+00
PHI   ***** ca   sit     1     -12.000   2.000  12.250   1.000  -.26101366E+00
PHI   ***** ca   sit     1     -12.000   2.000  12.300   1.000  -.25955355E+00
PHI   ***** ca   sit     1     -12.000   2.000  12.350   1.000  -.25809351E+00
PHI   ***** ca   sit     1     -12.000   2.000  12.400   1.000  -.25663334E+00
PHI   ***** ca   sit     1     -12.000   2.000  12.450   1.000  -.25517324E+00
PHI   ***** ca   sit     1     -12.000   2.000  12.500   1.000  -.25371319E+00
PHI   ***** ca   sit     1     -12.000   2.000  12.550   1.000  -.25229785E+00
PHI   ***** ca   sit     1     -12.000   2.000  12.600   1.000  -.25088251E+00
PHI   ***** ca   sit     1     -12.000   2.000  12.650   1.000  -.24946706E+00
PHI   ***** ca   sit     1     -12.000   2.000  12.700   1.000  -.24805175E+00
PHI   ***** ca   sit     1     -12.000   2.000  12.750   1.000  -.24663641E+00
PHI   ***** ca   sit     1     -12.000   2.000  12.800   1.000  -.24522108E+00
PHI   ***** ca   sit     1     -12.000   2.000  12.850   1.000  -.24380575E+00
PHI   ***** ca   sit     1     -12.000   2.000  12.900   1.000  -.24239030E+00
PHI   ***** ca   sit     1     -12.000   2.000  12.950   1.000  -.24097496E+00
PHI   ***** ca   sit     1     -12.000   2.000  13.000   1.000  -.23955965E+00
PHI   ***** ca   sit     1     -12.000   2.000  13.050   1.000  -.23819445E+00
PHI   ***** ca   sit     1     -12.000   2.000  13.100   1.000  -.23682928E+00
PHI   ***** ca   sit     1     -12.000   2.000  13.150   1.000  -.23546398E+00
PHI   ***** ca   sit     1     -12.000   2.000  13.200   1.000  -.23409878E+00
PHI   ***** ca   sit     1     -12.000   2.000  13.250   1.000  -.23273358E+00
PHI   ***** ca   sit     1     -12.000   2.000  13.300   1.000  -.23136839E+00
PHI   ***** ca   sit     1     -12.000   2.000  13.350   1.000  -.23000319E+00
PHI   ***** ca   sit     1     -12.000   2.000  13.400   1.000  -.22863789E+00
PHI   ***** ca   sit     1     -12.000   2.000  13.450   1.000  -.22727270E+00
PHI   ***** ca   sit     1     -12.000   2.000  13.500   1.000  -.22590752E+00
PHI   ***** ca   sit     1     -12.000   2.000  13.550   1.000  -.22459635E+00
PHI   ***** ca   sit     1     -12.000   2.000  13.600   1.000  -.22328535E+00
PHI   ***** ca   sit     1     -12.000   2.000  13.650   1.000  -.22197421E+00
PHI   ***** ca   sit     1     -12.000   2.000  13.700   1.000  -.22066322E+00
PHI   ***** ca   sit     1     -12.000   2.000  13.750   1.000  -.21935205E+00
PHI   ***** ca   sit     1     -12.000   2.000  13.800   1.000  -.21804087E+00
PHI   ***** ca   sit     1     -12.000   2.000  13.850   1.000  -.21672991E+00
PHI   ***** ca   sit     1     -12.000   2.000  13.900   1.000  -.21541873E+00
PHI   ***** ca   sit     1     -12.000   2.000  13.950   1.000  -.21410774E+00
PHI   ***** ca   sit     1     -12.000   2.000  14.000   1.000  -.21279657E+00
PHI   ***** ca   sit     1     -12.000   2.000  14.050   1.000  -.21154210E+00
PHI   ***** ca   sit     1     -12.000   2.000  14.100   1.000  -.21028782E+00
PHI   ***** ca   sit     1     -12.000   2.000  14.150   1.000  -.20903337E+00
PHI   ***** ca   sit     1     -12.000   2.000  14.200   1.000  -.20777909E+00
PHI   ***** ca   sit     1     -12.000   2.000  14.250   1.000  -.20652464E+00
PHI   ***** ca   sit     1     -12.000   2.000  14.300   1.000  -.20527017E+00
PHI   ***** ca   sit     1     -12.000   2.000  14.350   1.000  -.20401590E+00
PHI   ***** ca   sit     1     -12.000   2.000  14.400   1.000  -.20276144E+00
PHI   ***** ca   sit     1     -12.000   2.000  14.450   1.000  -.20150717E+00
PHI   ***** ca   sit     1     -12.000   2.000  14.500   1.000  -.20025270E+00
PHI   ***** ca   sit     1     -12.000   2.000  14.550   1.000  -.19905654E+00
PHI   ***** ca   sit     1     -12.000   2.000  14.600   1.000  -.19786055E+00
PHI   ***** ca   sit     1     -12.000   2.000  14.650   1.000  -.19666438E+00
PHI   ***** ca   sit     1     -12.000   2.000  14.700   1.000  -.19546840E+00
PHI   ***** ca   sit     1     -12.000   2.000  14.750   1.000  -.19427225E+00
PHI   ***** ca   sit     1     -12.000   2.000  14.800   1.000  -.19307609E+00
PHI   ***** ca   sit     1     -12.000   2.000  14.850   1.000  -.19188011E+00
PHI   ***** ca   sit     1     -12.000   2.000  14.900   1.000  -.19068395E+00
PHI   ***** ca   sit     1     -12.000   2.000  14.950   1.000  -.18948795E+00
PHI   ***** ca   sit     1     -12.000   2.000  15.000   1.000  -.18829179E+00
PHI   ***** ca   sit     1     -12.000   2.000  15.050   1.000  -.18715446E+00
PHI   ***** ca   sit     1     -12.000   2.000  15.100   1.000  -.18601730E+00
PHI   ***** ca   sit     1     -12.000   2.000  15.150   1.000  -.18487996E+00
PHI   ***** ca   sit     1     -12.000   2.000  15.200   1.000  -.18374281E+00
PHI   ***** ca   sit     1     -12.000   2.000  15.250   1.000  -.18260548E+00
PHI   ***** ca   sit     1     -12.000   2.000  15.300   1.000  -.18146813E+00
PHI   ***** ca   sit     1     -12.000   2.000  15.350   1.000  -.18033096E+00
PHI   ***** ca   sit     1     -12.000   2.000  15.400   1.000  -.17919365E+00
PHI   ***** ca   sit     1     -12.000   2.000  15.450   1.000  -.17805648E+00
PHI   ***** ca   sit     1     -12.000   2.000  15.500   1.000  -.17691915E+00
PHI   ***** ca   sit     1     -12.000   2.000  15.550   1.000  -.17584047E+00
PHI   ***** ca   sit     1     -12.000   2.000  15.600   1.000  -.17476197E+00
PHI   ***** ca   sit     1     -12.000   2.000  15.650   1.000  -.17368327E+00
PHI   ***** ca   sit     1     -12.000   2.000  15.700   1.000  -.17260477E+00
PHI   ***** ca   sit     1     -12.000   2.000  15.750   1.000  -.17152607E+00
PHI   ***** ca   sit     1     -12.000   2.000  15.800   1.000  -.17044742E+00
PHI   ***** ca   sit     1     -12.000   2.000  15.850   1.000  -.16936889E+00
PHI   ***** ca   sit     1     -12.000   2.000  15.900   1.000  -.16829021E+00
PHI   ***** ca   sit     1     -12.000   2.000  15.950   1.000  -.16721170E+00
PHI   ***** ca   sit     1     -12.000   2.000  16.000   1.000  -.16613302E+00
PHI   ***** ca   sit     1     -12.000   2.000  16.050   1.000  -.16511218E+00
PHI   ***** ca   sit     1     -12.000   2.000  16.100   1.000  -.16409151E+00
PHI   ***** ca   sit     1     -12.000   2.000  16.150   1.000  -.16307068E+00
PHI   ***** ca   sit     1     -12.000   2.000  16.200   1.000  -.16204999E+00
PHI   ***** ca   sit     1     -12.000   2.000  16.250   1.000  -.16102916E+00
PHI   ***** ca   sit     1     -12.000   2.000  16.300   1.000  -.16000833E+00
PHI   ***** ca   sit     1     -12.000   2.000  16.350   1.000  -.15898764E+00
PHI   ***** ca   sit     1     -12.000   2.000  16.400   1.000  -.15796682E+00
PHI   ***** ca   sit     1     -12.000   2.000  16.450   1.000  -.15694614E+00
PHI   ***** ca   sit     1     -12.000   2.000  16.500   1.000  -.15592530E+00
PHI   ***** ca   sit     1     -12.000   2.000  16.550   1.000  -.15496102E+00
PHI   ***** ca   sit     1     -12.000   2.000  16.600   1.000  -.15399688E+00
PHI   ***** ca   sit     1     -12.000   2.000  16.650   1.000  -.15303260E+00
PHI   ***** ca   sit     1     -12.000   2.000  16.700   1.000  -.15206847E+00
PHI   ***** ca   sit     1     -12.000   2.000  16.750   1.000  -.15110417E+00
PHI   ***** ca   sit     1     -12.000   2.000  16.800   1.000  -.15013988E+00
PHI   ***** ca   sit     1     -12.000   2.000  16.850   1.000  -.14917575E+00
PHI   ***** ca   sit     1     -12.000   2.000  16.900   1.000  -.14821146E+00
PHI   ***** ca   sit     1     -12.000   2.000  16.950   1.000  -.14724731E+00
PHI   ***** ca   sit     1     -12.000   2.000  17.000   1.000  -.14628303E+00
PHI   ***** ca   sit     1     -12.000   2.000  17.050   1.000  -.14537360E+00
PHI   ***** ca   sit     1     -12.000   2.000  17.100   1.000  -.14446430E+00
PHI   ***** ca   sit     1     -12.000   2.000  17.150   1.000  -.14355487E+00
PHI   ***** ca   sit     1     -12.000   2.000  17.200   1.000  -.14264557E+00
PHI   ***** ca   sit     1     -12.000   2.000  17.250   1.000  -.14173613E+00
PHI   ***** ca   sit     1     -12.000   2.000  17.300   1.000  -.14082670E+00
PHI   ***** ca   sit     1     -12.000   2.000  17.350   1.000  -.13991739E+00
PHI   ***** ca   sit     1     -12.000   2.000  17.400   1.000  -.13900797E+00
PHI   ***** ca   sit     1     -12.000   2.000  17.450   1.000  -.13809867E+00
PHI   ***** ca   sit     1     -12.000   2.000  17.500   1.000  -.13718922E+00
PHI   ***** ca   sit     1     -12.000   2.000  17.550   1.000  -.13633271E+00
PHI   ***** ca   sit     1     -12.000   2.000  17.600   1.000  -.13547631E+00
PHI   ***** ca   sit     1     -12.000   2.000  17.650   1.000  -.13461979E+00
PHI   ***** ca   sit     1     -12.000   2.000  17.700   1.000  -.13376340E+00
PHI   ***** ca   sit     1     -12.000   2.000  17.750   1.000  -.13290687E+00
PHI   ***** ca   sit     1     -12.000   2.000  17.800   1.000  -.13205035E+00
PHI   ***** ca   sit     1     -12.000   2.000  17.850   1.000  -.13119395E+00
PHI   ***** ca   sit     1     -12.000   2.000  17.900   1.000  -.13033743E+00
PHI   ***** ca   sit     1     -12.000   2.000  17.950   1.000  -.12948103E+00
PHI   ***** ca   sit     1     -12.000   2.000  18.000   1.000  -.12862450E+00
PHI   ***** ca   sit     1     -12.000   2.000  18.050   1.000  -.12781875E+00
PHI   ***** ca   sit     1     -12.000   2.000  18.100   1.000  -.12701312E+00
PHI   ***** ca   sit     1     -12.000   2.000  18.150   1.000  -.12620737E+00
PHI   ***** ca   sit     1     -12.000   2.000  18.200   1.000  -.12540172E+00
PHI   ***** ca   sit     1     -12.000   2.000  18.250   1.000  -.12459596E+00
PHI   ***** ca   sit     1     -12.000   2.000  18.300   1.000  -.12379020E+00
PHI   ***** ca   sit     1     -12.000   2.000  18.350   1.000  -.12298456E+00
PHI   ***** ca   sit     1     -12.000   2.000  18.400   1.000  -.12217881E+00
PHI   ***** ca   sit     1     -12.000   2.000  18.450   1.000  -.12137317E+00
PHI   ***** ca   sit     1     -12.000   2.000  18.500   1.000  -.12056742E+00
PHI   ***** ca   sit     1     -12.000   2.000  18.550   1.000  -.11981019E+00
PHI   ***** ca   sit     1     -12.000   2.000  18.600   1.000  -.11905306E+00
PHI   ***** ca   sit     1     -12.000   2.000  18.650   1.000  -.11829583E+00
PHI   ***** ca   sit     1     -12.000   2.000  18.700   1.000  -.11753871E+00
PHI   ***** ca   sit     1     -12.000   2.000  18.750   1.000  -.11678148E+00
PHI   ***** ca   sit     1     -12.000   2.000  18.800   1.000  -.11602424E+00
PHI   ***** ca   sit     1     -12.000   2.000  18.850   1.000  -.11526713E+00
PHI   ***** ca   sit     1     -12.000   2.000  18.900   1.000  -.11450990E+00
PHI   ***** ca   sit     1     -12.000   2.000  18.950   1.000  -.11375277E+00
PHI   ***** ca   sit     1     -12.000   2.000  19.000   1.000  -.11299554E+00
PHI   ***** ca   sit     1     -12.000   2.000  19.050   1.000  -.11228448E+00
PHI   ***** ca   sit     1     -12.000   2.000  19.100   1.000  -.11157354E+00
PHI   ***** ca   sit     1     -12.000   2.000  19.150   1.000  -.11086249E+00
PHI   ***** ca   sit     1     -12.000   2.000  19.200   1.000  -.11015154E+00
PHI   ***** ca   sit     1     -12.000   2.000  19.250   1.000  -.10944048E+00
PHI   ***** ca   sit     1     -12.000   2.000  19.300   1.000  -.10872943E+00
PHI   ***** ca   sit     1     -12.000   2.000  19.350   1.000  -.10801847E+00
PHI   ***** ca   sit     1     -12.000   2.000  19.400   1.000  -.10730742E+00
PHI   ***** ca   sit     1     -12.000   2.000  19.450   1.000  -.10659648E+00
PHI   ***** ca   sit     1     -12.000   4.000   2.000   1.000  -.11669626E+01
PHI   ***** ca   sit     1     -12.000   4.000   2.050   1.000  -.11502900E+01
PHI   ***** ca   sit     1     -12.000   4.000   2.100   1.000  -.11336175E+01
PHI   ***** ca   sit     1     -12.000   4.000   2.150   1.000  -.11169436E+01
PHI   ***** ca   sit     1     -12.000   4.000   2.200   1.000  -.11002711E+01
PHI   ***** ca   sit     1     -12.000   4.000   2.250   1.000  -.10835985E+01
PHI   ***** ca   sit     1     -12.000   4.000   2.300   1.000  -.10669260E+01
PHI   ***** ca   sit     1     -12.000   4.000   2.350   1.000  -.10502534E+01
PHI   ***** ca   sit     1     -12.000   4.000   2.400   1.000  -.10335795E+01
PHI   ***** ca   sit     1     -12.000   4.000   2.450   1.000  -.10169070E+01
PHI   ***** ca   sit     1     -12.000   4.000   2.500   1.000  -.10002344E+01
PHI   ***** ca   sit     1     -12.000   4.000   2.550   1.000  -.98602372E+00
PHI   ***** ca   sit     1     -12.000   4.000   2.600   1.000  -.97181308E+00
PHI   ***** ca   sit     1     -12.000   4.000   2.650   1.000  -.95760137E+00
PHI   ***** ca   sit     1     -12.000   4.000   2.700   1.000  -.94339067E+00
PHI   ***** ca   sit     1     -12.000   4.000   2.750   1.000  -.92918003E+00
PHI   ***** ca   sit     1     -12.000   4.000   2.800   1.000  -.91496933E+00
PHI   ***** ca   sit     1     -12.000   4.000   2.850   1.000  -.90075874E+00
PHI   ***** ca   sit     1     -12.000   4.000   2.900   1.000  -.88654703E+00
PHI   ***** ca   sit     1     -12.000   4.000   2.950   1.000  -.87233633E+00
PHI   ***** ca   sit     1     -12.000   4.000   3.000   1.000  -.85812569E+00
PHI   ***** ca   sit     1     -12.000   4.000   3.050   1.000  -.84658629E+00
PHI   ***** ca   sit     1     -12.000   4.000   3.100   1.000  -.83504683E+00
PHI   ***** ca   sit     1     -12.000   4.000   3.150   1.000  -.82350653E+00
PHI   ***** ca   sit     1     -12.000   4.000   3.200   1.000  -.81196713E+00
PHI   ***** ca   sit     1     -12.000   4.000   3.250   1.000  -.80042768E+00
PHI   ***** ca   sit     1     -12.000   4.000   3.300   1.000  -.78888828E+00
PHI   ***** ca   sit     1     -12.000   4.000   3.350   1.000  -.77734888E+00
PHI   ***** ca   sit     1     -12.000   4.000   3.400   1.000  -.76580858E+00
PHI   ***** ca   sit     1     -12.000   4.000   3.450   1.000  -.75426912E+00
PHI   ***** ca   sit     1     -12.000   4.000   3.500   1.000  -.74272972E+00
PHI   ***** ca   sit     1     -12.000   4.000   3.550   1.000  -.73349333E+00
PHI   ***** ca   sit     1     -12.000   4.000   3.600   1.000  -.72425693E+00
PHI   ***** ca   sit     1     -12.000   4.000   3.650   1.000  -.71501982E+00
PHI   ***** ca   sit     1     -12.000   4.000   3.700   1.000  -.70578349E+00
PHI   ***** ca   sit     1     -12.000   4.000   3.750   1.000  -.69654709E+00
PHI   ***** ca   sit     1     -12.000   4.000   3.800   1.000  -.68731070E+00
PHI   ***** ca   sit     1     -12.000   4.000   3.850   1.000  -.67807436E+00
PHI   ***** ca   sit     1     -12.000   4.000   3.900   1.000  -.66883725E+00
PHI   ***** ca   sit     1     -12.000   4.000   3.950   1.000  -.65960091E+00
PHI   ***** ca   sit     1     -12.000   4.000   4.000   1.000  -.65036452E+00
PHI   ***** ca   sit     1     -12.000   4.000   4.050   1.000  -.64303434E+00
PHI   ***** ca   sit     1     -12.000   4.000   4.100   1.000  -.63570404E+00
PHI   ***** ca   sit     1     -12.000   4.000   4.150   1.000  -.62837327E+00
PHI   ***** ca   sit     1     -12.000   4.000   4.200   1.000  -.62104297E+00
PHI   ***** ca   sit     1     -12.000   4.000   4.250   1.000  -.61371279E+00
PHI   ***** ca   sit     1     -12.000   4.000   4.300   1.000  -.60638249E+00
PHI   ***** ca   sit     1     -12.000   4.000   4.350   1.000  -.59905231E+00
PHI   ***** ca   sit     1     -12.000   4.000   4.400   1.000  -.59172153E+00
PHI   ***** ca   sit     1     -12.000   4.000   4.450   1.000  -.58439130E+00
PHI   ***** ca   sit     1     -12.000   4.000   4.500   1.000  -.57706106E+00
PHI   ***** ca   sit     1     -12.000   4.000   4.550   1.000  -.57133508E+00
PHI   ***** ca   sit     1     -12.000   4.000   4.600   1.000  -.56560904E+00
PHI   ***** ca   sit     1     -12.000   4.000   4.650   1.000  -.55988264E+00
PHI   ***** ca   sit     1     -12.000   4.000   4.700   1.000  -.55415660E+00
PHI   ***** ca   sit     1     -12.000   4.000   4.750   1.000  -.54843062E+00
PHI   ***** ca   sit     1     -12.000   4.000   4.800   1.000  -.54270464E+00
PHI   ***** ca   sit     1     -12.000   4.000   4.850   1.000  -.53697866E+00
PHI   ***** ca   sit     1     -12.000   4.000   4.900   1.000  -.53125226E+00
PHI   ***** ca   sit     1     -12.000   4.000   4.950   1.000  -.52552623E+00
PHI   ***** ca   sit     1     -12.000   4.000   5.000   1.000  -.51980025E+00
PHI   ***** ca   sit     1     -12.000   4.000   5.050   1.000  -.51530021E+00
PHI   ***** ca   sit     1     -12.000   4.000   5.100   1.000  -.51080018E+00
PHI   ***** ca   sit     1     -12.000   4.000   5.150   1.000  -.50629979E+00
PHI   ***** ca   sit     1     -12.000   4.000   5.200   1.000  -.50179970E+00
PHI   ***** ca   sit     1     -12.000   4.000   5.250   1.000  -.49729967E+00
PHI   ***** ca   sit     1     -12.000   4.000   5.300   1.000  -.49279964E+00
PHI   ***** ca   sit     1     -12.000   4.000   5.350   1.000  -.48829958E+00
PHI   ***** ca   sit     1     -12.000   4.000   5.400   1.000  -.48379919E+00
PHI   ***** ca   sit     1     -12.000   4.000   5.450   1.000  -.47929916E+00
PHI   ***** ca   sit     1     -12.000   4.000   5.500   1.000  -.47479913E+00
PHI   ***** ca   sit     1     -12.000   4.000   5.550   1.000  -.47121444E+00
PHI   ***** ca   sit     1     -12.000   4.000   5.600   1.000  -.46762979E+00
PHI   ***** ca   sit     1     -12.000   4.000   5.650   1.000  -.46404487E+00
PHI   ***** ca   sit     1     -12.000   4.000   5.700   1.000  -.46046022E+00
PHI   ***** ca   sit     1     -12.000   4.000   5.750   1.000  -.45687556E+00
PHI   ***** ca   sit     1     -12.000   4.000   5.800   1.000  -.45329088E+00
PHI   ***** ca   sit     1     -12.000   4.000   5.850   1.000  -.44970623E+00
PHI   ***** ca   sit     1     -12.000   4.000   5.900   1.000  -.44612128E+00
PHI   ***** ca   sit     1     -12.000   4.000   5.950   1.000  -.44253665E+00
PHI   ***** ca   sit     1     -12.000   4.000   6.000   1.000  -.43895194E+00
PHI   ***** ca   sit     1     -12.000   4.000   6.050   1.000  -.43603593E+00
PHI   ***** ca   sit     1     -12.000   4.000   6.100   1.000  -.43311992E+00
PHI   ***** ca   sit     1     -12.000   4.000   6.150   1.000  -.43020368E+00
PHI   ***** ca   sit     1     -12.000   4.000   6.200   1.000  -.42728767E+00
PHI   ***** ca   sit     1     -12.000   4.000   6.250   1.000  -.42437163E+00
PHI   ***** ca   sit     1     -12.000   4.000   6.300   1.000  -.42145562E+00
PHI   ***** ca   sit     1     -12.000   4.000   6.350   1.000  -.41853961E+00
PHI   ***** ca   sit     1     -12.000   4.000   6.400   1.000  -.41562337E+00
PHI   ***** ca   sit     1     -12.000   4.000   6.450   1.000  -.41270736E+00
PHI   ***** ca   sit     1     -12.000   4.000   6.500   1.000  -.40979132E+00
PHI   ***** ca   sit     1     -12.000   4.000   6.550   1.000  -.40735510E+00
PHI   ***** ca   sit     1     -12.000   4.000   6.600   1.000  -.40491885E+00
PHI   ***** ca   sit     1     -12.000   4.000   6.650   1.000  -.40248239E+00
PHI   ***** ca   sit     1     -12.000   4.000   6.700   1.000  -.40004614E+00
PHI   ***** ca   sit     1     -12.000   4.000   6.750   1.000  -.39760989E+00
PHI   ***** ca   sit     1     -12.000   4.000   6.800   1.000  -.39517367E+00
PHI   ***** ca   sit     1     -12.000   4.000   6.850   1.000  -.39273736E+00
PHI   ***** ca   sit     1     -12.000   4.000   6.900   1.000  -.39030096E+00
PHI   ***** ca   sit     1     -12.000   4.000   6.950   1.000  -.38786471E+00
PHI   ***** ca   sit     1     -12.000   4.000   7.000   1.000  -.38542846E+00
PHI   ***** ca   sit     1     -12.000   4.000   7.050   1.000  -.38333195E+00
PHI   ***** ca   sit     1     -12.000   4.000   7.100   1.000  -.38123548E+00
PHI   ***** ca   sit     1     -12.000   4.000   7.150   1.000  -.37913883E+00
PHI   ***** ca   sit     1     -12.000   4.000   7.200   1.000  -.37704232E+00
PHI   ***** ca   sit     1     -12.000   4.000   7.250   1.000  -.37494585E+00
PHI   ***** ca   sit     1     -12.000   4.000   7.300   1.000  -.37284935E+00
PHI   ***** ca   sit     1     -12.000   4.000   7.350   1.000  -.37075287E+00
PHI   ***** ca   sit     1     -12.000   4.000   7.400   1.000  -.36865619E+00
PHI   ***** ca   sit     1     -12.000   4.000   7.450   1.000  -.36655971E+00
PHI   ***** ca   sit     1     -12.000   4.000   7.500   1.000  -.36446321E+00
PHI   ***** ca   sit     1     -12.000   4.000   7.550   1.000  -.36260539E+00
PHI   ***** ca   sit     1     -12.000   4.000   7.600   1.000  -.36074749E+00
PHI   ***** ca   sit     1     -12.000   4.000   7.650   1.000  -.35888952E+00
PHI   ***** ca   sit     1     -12.000   4.000   7.700   1.000  -.35703167E+00
PHI   ***** ca   sit     1     -12.000   4.000   7.750   1.000  -.35517380E+00
PHI   ***** ca   sit     1     -12.000   4.000   7.800   1.000  -.35331595E+00
PHI   ***** ca   sit     1     -12.000   4.000   7.850   1.000  -.35145813E+00
PHI   ***** ca   sit     1     -12.000   4.000   7.900   1.000  -.34960008E+00
PHI   ***** ca   sit     1     -12.000   4.000   7.950   1.000  -.34774223E+00
PHI   ***** ca   sit     1     -12.000   4.000   8.000   1.000  -.34588438E+00
PHI   ***** ca   sit     1     -12.000   4.000   8.050   1.000  -.34419352E+00
PHI   ***** ca   sit     1     -12.000   4.000   8.100   1.000  -.34250268E+00
PHI   ***** ca   sit     1     -12.000   4.000   8.150   1.000  -.34081176E+00
PHI   ***** ca   sit     1     -12.000   4.000   8.200   1.000  -.33912089E+00
PHI   ***** ca   sit     1     -12.000   4.000   8.250   1.000  -.33743009E+00
PHI   ***** ca   sit     1     -12.000   4.000   8.300   1.000  -.33573923E+00
PHI   ***** ca   sit     1     -12.000   4.000   8.350   1.000  -.33404839E+00
PHI   ***** ca   sit     1     -12.000   4.000   8.400   1.000  -.33235744E+00
PHI   ***** ca   sit     1     -12.000   4.000   8.450   1.000  -.33066660E+00
PHI   ***** ca   sit     1     -12.000   4.000   8.500   1.000  -.32897577E+00
PHI   ***** ca   sit     1     -12.000   4.000   8.550   1.000  -.32740262E+00
PHI   ***** ca   sit     1     -12.000   4.000   8.600   1.000  -.32582948E+00
PHI   ***** ca   sit     1     -12.000   4.000   8.650   1.000  -.32425624E+00
PHI   ***** ca   sit     1     -12.000   4.000   8.700   1.000  -.32268310E+00
PHI   ***** ca   sit     1     -12.000   4.000   8.750   1.000  -.32110995E+00
PHI   ***** ca   sit     1     -12.000   4.000   8.800   1.000  -.31953681E+00
PHI   ***** ca   sit     1     -12.000   4.000   8.850   1.000  -.31796366E+00
PHI   ***** ca   sit     1     -12.000   4.000   8.900   1.000  -.31639040E+00
PHI   ***** ca   sit     1     -12.000   4.000   8.950   1.000  -.31481725E+00
PHI   ***** ca   sit     1     -12.000   4.000   9.000   1.000  -.31324410E+00
PHI   ***** ca   sit     1     -12.000   4.000   9.050   1.000  -.31175557E+00
PHI   ***** ca   sit     1     -12.000   4.000   9.100   1.000  -.31026706E+00
PHI   ***** ca   sit     1     -12.000   4.000   9.150   1.000  -.30877843E+00
PHI   ***** ca   sit     1     -12.000   4.000   9.200   1.000  -.30728990E+00
PHI   ***** ca   sit     1     -12.000   4.000   9.250   1.000  -.30580136E+00
PHI   ***** ca   sit     1     -12.000   4.000   9.300   1.000  -.30431283E+00
PHI   ***** ca   sit     1     -12.000   4.000   9.350   1.000  -.30282429E+00
PHI   ***** ca   sit     1     -12.000   4.000   9.400   1.000  -.30133566E+00
PHI   ***** ca   sit     1     -12.000   4.000   9.450   1.000  -.29984716E+00
PHI   ***** ca   sit     1     -12.000   4.000   9.500   1.000  -.29835862E+00
PHI   ***** ca   sit     1     -12.000   4.000   9.550   1.000  -.29693329E+00
PHI   ***** ca   sit     1     -12.000   4.000   9.600   1.000  -.29550797E+00
PHI   ***** ca   sit     1     -12.000   4.000   9.650   1.000  -.29408252E+00
PHI   ***** ca   sit     1     -12.000   4.000   9.700   1.000  -.29265720E+00
PHI   ***** ca   sit     1     -12.000   4.000   9.750   1.000  -.29123187E+00
PHI   ***** ca   sit     1     -12.000   4.000   9.800   1.000  -.28980654E+00
PHI   ***** ca   sit     1     -12.000   4.000   9.850   1.000  -.28838122E+00
PHI   ***** ca   sit     1     -12.000   4.000   9.900   1.000  -.28695580E+00
PHI   ***** ca   sit     1     -12.000   4.000   9.950   1.000  -.28553045E+00
PHI   ***** ca   sit     1     -12.000   4.000  10.000   1.000  -.28410512E+00
PHI   ***** ca   sit     1     -12.000   4.000  10.050   1.000  -.28273004E+00
PHI   ***** ca   sit     1     -12.000   4.000  10.100   1.000  -.28135496E+00
PHI   ***** ca   sit     1     -12.000   4.000  10.150   1.000  -.27997974E+00
PHI   ***** ca   sit     1     -12.000   4.000  10.200   1.000  -.27860466E+00
PHI   ***** ca   sit     1     -12.000   4.000  10.250   1.000  -.27722958E+00
PHI   ***** ca   sit     1     -12.000   4.000  10.300   1.000  -.27585447E+00
PHI   ***** ca   sit     1     -12.000   4.000  10.350   1.000  -.27447936E+00
PHI   ***** ca   sit     1     -12.000   4.000  10.400   1.000  -.27310416E+00
PHI   ***** ca   sit     1     -12.000   4.000  10.450   1.000  -.27172908E+00
PHI   ***** ca   sit     1     -12.000   4.000  10.500   1.000  -.27035400E+00
PHI   ***** ca   sit     1     -12.000   4.000  10.550   1.000  -.26902187E+00
PHI   ***** ca   sit     1     -12.000   4.000  10.600   1.000  -.26768976E+00
PHI   ***** ca   sit     1     -12.000   4.000  10.650   1.000  -.26635754E+00
PHI   ***** ca   sit     1     -12.000   4.000  10.700   1.000  -.26502544E+00
PHI   ***** ca   sit     1     -12.000   4.000  10.750   1.000  -.26369336E+00
PHI   ***** ca   sit     1     -12.000   4.000  10.800   1.000  -.26236123E+00
PHI   ***** ca   sit     1     -12.000   4.000  10.850   1.000  -.26102912E+00
PHI   ***** ca   sit     1     -12.000   4.000  10.900   1.000  -.25969693E+00
PHI   ***** ca   sit     1     -12.000   4.000  10.950   1.000  -.25836483E+00
PHI   ***** ca   sit     1     -12.000   4.000  11.000   1.000  -.25703272E+00
PHI   ***** ca   sit     1     -12.000   4.000  11.050   1.000  -.25574023E+00
PHI   ***** ca   sit     1     -12.000   4.000  11.100   1.000  -.25444776E+00
PHI   ***** ca   sit     1     -12.000   4.000  11.150   1.000  -.25315517E+00
PHI   ***** ca   sit     1     -12.000   4.000  11.200   1.000  -.25186273E+00
PHI   ***** ca   sit     1     -12.000   4.000  11.250   1.000  -.25057024E+00
PHI   ***** ca   sit     1     -12.000   4.000  11.300   1.000  -.24927777E+00
PHI   ***** ca   sit     1     -12.000   4.000  11.350   1.000  -.24798529E+00
PHI   ***** ca   sit     1     -12.000   4.000  11.400   1.000  -.24669272E+00
PHI   ***** ca   sit     1     -12.000   4.000  11.450   1.000  -.24540024E+00
PHI   ***** ca   sit     1     -12.000   4.000  11.500   1.000  -.24410777E+00
PHI   ***** ca   sit     1     -12.000   4.000  11.550   1.000  -.24285398E+00
PHI   ***** ca   sit     1     -12.000   4.000  11.600   1.000  -.24160019E+00
PHI   ***** ca   sit     1     -12.000   4.000  11.650   1.000  -.24034631E+00
PHI   ***** ca   sit     1     -12.000   4.000  11.700   1.000  -.23909253E+00
PHI   ***** ca   sit     1     -12.000   4.000  11.750   1.000  -.23783873E+00
PHI   ***** ca   sit     1     -12.000   4.000  11.800   1.000  -.23658493E+00
PHI   ***** ca   sit     1     -12.000   4.000  11.850   1.000  -.23533115E+00
PHI   ***** ca   sit     1     -12.000   4.000  11.900   1.000  -.23407727E+00
PHI   ***** ca   sit     1     -12.000   4.000  11.950   1.000  -.23282348E+00
PHI   ***** ca   sit     1     -12.000   4.000  12.000   1.000  -.23156969E+00
PHI   ***** ca   sit     1     -12.000   4.000  12.050   1.000  -.23035508E+00
PHI   ***** ca   sit     1     -12.000   4.000  12.100   1.000  -.22914048E+00
PHI   ***** ca   sit     1     -12.000   4.000  12.150   1.000  -.22792575E+00
PHI   ***** ca   sit     1     -12.000   4.000  12.200   1.000  -.22671114E+00
PHI   ***** ca   sit     1     -12.000   4.000  12.250   1.000  -.22549653E+00
PHI   ***** ca   sit     1     -12.000   4.000  12.300   1.000  -.22428191E+00
PHI   ***** ca   sit     1     -12.000   4.000  12.350   1.000  -.22306730E+00
PHI   ***** ca   sit     1     -12.000   4.000  12.400   1.000  -.22185260E+00
PHI   ***** ca   sit     1     -12.000   4.000  12.450   1.000  -.22063798E+00
PHI   ***** ca   sit     1     -12.000   4.000  12.500   1.000  -.21942337E+00
PHI   ***** ca   sit     1     -12.000   4.000  12.550   1.000  -.21824914E+00
PHI   ***** ca   sit     1     -12.000   4.000  12.600   1.000  -.21707495E+00
PHI   ***** ca   sit     1     -12.000   4.000  12.650   1.000  -.21590063E+00
PHI   ***** ca   sit     1     -12.000   4.000  12.700   1.000  -.21472642E+00
PHI   ***** ca   sit     1     -12.000   4.000  12.750   1.000  -.21355222E+00
PHI   ***** ca   sit     1     -12.000   4.000  12.800   1.000  -.21237800E+00
PHI   ***** ca   sit     1     -12.000   4.000  12.850   1.000  -.21120377E+00
PHI   ***** ca   sit     1     -12.000   4.000  12.900   1.000  -.21002948E+00
PHI   ***** ca   sit     1     -12.000   4.000  12.950   1.000  -.20885527E+00
PHI   ***** ca   sit     1     -12.000   4.000  13.000   1.000  -.20768104E+00
PHI   ***** ca   sit     1     -12.000   4.000  13.050   1.000  -.20654868E+00
PHI   ***** ca   sit     1     -12.000   4.000  13.100   1.000  -.20541628E+00
PHI   ***** ca   sit     1     -12.000   4.000  13.150   1.000  -.20428383E+00
PHI   ***** ca   sit     1     -12.000   4.000  13.200   1.000  -.20315145E+00
PHI   ***** ca   sit     1     -12.000   4.000  13.250   1.000  -.20201907E+00
PHI   ***** ca   sit     1     -12.000   4.000  13.300   1.000  -.20088670E+00
PHI   ***** ca   sit     1     -12.000   4.000  13.350   1.000  -.19975433E+00
PHI   ***** ca   sit     1     -12.000   4.000  13.400   1.000  -.19862185E+00
PHI   ***** ca   sit     1     -12.000   4.000  13.450   1.000  -.19748947E+00
PHI   ***** ca   sit     1     -12.000   4.000  13.500   1.000  -.19635709E+00
PHI   ***** ca   sit     1     -12.000   4.000  13.550   1.000  -.19526786E+00
PHI   ***** ca   sit     1     -12.000   4.000  13.600   1.000  -.19417877E+00
PHI   ***** ca   sit     1     -12.000   4.000  13.650   1.000  -.19308953E+00
PHI   ***** ca   sit     1     -12.000   4.000  13.700   1.000  -.19200046E+00
PHI   ***** ca   sit     1     -12.000   4.000  13.750   1.000  -.19091119E+00
PHI   ***** ca   sit     1     -12.000   4.000  13.800   1.000  -.18982196E+00
PHI   ***** ca   sit     1     -12.000   4.000  13.850   1.000  -.18873288E+00
PHI   ***** ca   sit     1     -12.000   4.000  13.900   1.000  -.18764362E+00
PHI   ***** ca   sit     1     -12.000   4.000  13.950   1.000  -.18655454E+00
PHI   ***** ca   sit     1     -12.000   4.000  14.000   1.000  -.18546531E+00
PHI   ***** ca   sit     1     -12.000   4.000  14.050   1.000  -.18442039E+00
PHI   ***** ca   sit     1     -12.000   4.000  14.100   1.000  -.18337564E+00
PHI   ***** ca   sit     1     -12.000   4.000  14.150   1.000  -.18233074E+00
PHI   ***** ca   sit     1     -12.000   4.000  14.200   1.000  -.18128599E+00
PHI   ***** ca   sit     1     -12.000   4.000  14.250   1.000  -.18024109E+00
PHI   ***** ca   sit     1     -12.000   4.000  14.300   1.000  -.17919618E+00
PHI   ***** ca   sit     1     -12.000   4.000  14.350   1.000  -.17815143E+00
PHI   ***** ca   sit     1     -12.000   4.000  14.400   1.000  -.17710653E+00
PHI   ***** ca   sit     1     -12.000   4.000  14.450   1.000  -.17606179E+00
PHI   ***** ca   sit     1     -12.000   4.000  14.500   1.000  -.17501687E+00
PHI   ***** ca   sit     1     -12.000   4.000  14.550   1.000  -.17401698E+00
PHI   ***** ca   sit     1     -12.000   4.000  14.600   1.000  -.17301726E+00
PHI   ***** ca   sit     1     -12.000   4.000  14.650   1.000  -.17201738E+00
PHI   ***** ca   sit     1     -12.000   4.000  14.700   1.000  -.17101765E+00
PHI   ***** ca   sit     1     -12.000   4.000  14.750   1.000  -.17001778E+00
PHI   ***** ca   sit     1     -12.000   4.000  14.800   1.000  -.16901791E+00
PHI   ***** ca   sit     1     -12.000   4.000  14.850   1.000  -.16801819E+00
PHI   ***** ca   sit     1     -12.000   4.000  14.900   1.000  -.16701829E+00
PHI   ***** ca   sit     1     -12.000   4.000  14.950   1.000  -.16601858E+00
PHI   ***** ca   sit     1     -12.000   4.000  15.000   1.000  -.16501869E+00
PHI   ***** ca   sit     1     -12.000   4.000  15.050   1.000  -.16406426E+00
PHI   ***** ca   sit     1     -12.000   4.000  15.100   1.000  -.16310996E+00
PHI   ***** ca   sit     1     -12.000   4.000  15.150   1.000  -.16215552E+00
PHI   ***** ca   sit     1     -12.000   4.000  15.200   1.000  -.16120122E+00
PHI   ***** ca   sit     1     -12.000   4.000  15.250   1.000  -.16024679E+00
PHI   ***** ca   sit     1     -12.000   4.000  15.300   1.000  -.15929234E+00
PHI   ***** ca   sit     1     -12.000   4.000  15.350   1.000  -.15833807E+00
PHI   ***** ca   sit     1     -12.000   4.000  15.400   1.000  -.15738364E+00
PHI   ***** ca   sit     1     -12.000   4.000  15.450   1.000  -.15642934E+00
PHI   ***** ca   sit     1     -12.000   4.000  15.500   1.000  -.15547490E+00
PHI   ***** ca   sit     1     -12.000   4.000  15.550   1.000  -.15456586E+00
PHI   ***** ca   sit     1     -12.000   4.000  15.600   1.000  -.15365697E+00
PHI   ***** ca   sit     1     -12.000   4.000  15.650   1.000  -.15274796E+00
PHI   ***** ca   sit     1     -12.000   4.000  15.700   1.000  -.15183905E+00
PHI   ***** ca   sit     1     -12.000   4.000  15.750   1.000  -.15093003E+00
PHI   ***** ca   sit     1     -12.000   4.000  15.800   1.000  -.15002100E+00
PHI   ***** ca   sit     1     -12.000   4.000  15.850   1.000  -.14911211E+00
PHI   ***** ca   sit     1     -12.000   4.000  15.900   1.000  -.14820307E+00
PHI   ***** ca   sit     1     -12.000   4.000  15.950   1.000  -.14729418E+00
PHI   ***** ca   sit     1     -12.000   4.000  16.000   1.000  -.14638516E+00
PHI   ***** ca   sit     1     -12.000   4.000  16.050   1.000  -.14552112E+00
PHI   ***** ca   sit     1     -12.000   4.000  16.100   1.000  -.14465722E+00
PHI   ***** ca   sit     1     -12.000   4.000  16.150   1.000  -.14379318E+00
PHI   ***** ca   sit     1     -12.000   4.000  16.200   1.000  -.14292929E+00
PHI   ***** ca   sit     1     -12.000   4.000  16.250   1.000  -.14206526E+00
PHI   ***** ca   sit     1     -12.000   4.000  16.300   1.000  -.14120121E+00
PHI   ***** ca   sit     1     -12.000   4.000  16.350   1.000  -.14033732E+00
PHI   ***** ca   sit     1     -12.000   4.000  16.400   1.000  -.13947327E+00
PHI   ***** ca   sit     1     -12.000   4.000  16.450   1.000  -.13860938E+00
PHI   ***** ca   sit     1     -12.000   4.000  16.500   1.000  -.13774534E+00
PHI   ***** ca   sit     1     -12.000   4.000  16.550   1.000  -.13692556E+00
PHI   ***** ca   sit     1     -12.000   4.000  16.600   1.000  -.13610592E+00
PHI   ***** ca   sit     1     -12.000   4.000  16.650   1.000  -.13528615E+00
PHI   ***** ca   sit     1     -12.000   4.000  16.700   1.000  -.13446651E+00
PHI   ***** ca   sit     1     -12.000   4.000  16.750   1.000  -.13364673E+00
PHI   ***** ca   sit     1     -12.000   4.000  16.800   1.000  -.13282697E+00
PHI   ***** ca   sit     1     -12.000   4.000  16.850   1.000  -.13200732E+00
PHI   ***** ca   sit     1     -12.000   4.000  16.900   1.000  -.13118754E+00
PHI   ***** ca   sit     1     -12.000   4.000  16.950   1.000  -.13036790E+00
PHI   ***** ca   sit     1     -12.000   4.000  17.000   1.000  -.12954813E+00
PHI   ***** ca   sit     1     -12.000   4.000  17.050   1.000  -.12877166E+00
PHI   ***** ca   sit     1     -12.000   4.000  17.100   1.000  -.12799530E+00
PHI   ***** ca   sit     1     -12.000   4.000  17.150   1.000  -.12721883E+00
PHI   ***** ca   sit     1     -12.000   4.000  17.200   1.000  -.12644248E+00
PHI   ***** ca   sit     1     -12.000   4.000  17.250   1.000  -.12566601E+00
PHI   ***** ca   sit     1     -12.000   4.000  17.300   1.000  -.12488954E+00
PHI   ***** ca   sit     1     -12.000   4.000  17.350   1.000  -.12411318E+00
PHI   ***** ca   sit     1     -12.000   4.000  17.400   1.000  -.12333671E+00
PHI   ***** ca   sit     1     -12.000   4.000  17.450   1.000  -.12256035E+00
PHI   ***** ca   sit     1     -12.000   4.000  17.500   1.000  -.12178388E+00
PHI   ***** ca   sit     1     -12.000   4.000  17.550   1.000  -.12104951E+00
PHI   ***** ca   sit     1     -12.000   4.000  17.600   1.000  -.12031525E+00
PHI   ***** ca   sit     1     -12.000   4.000  17.650   1.000  -.11958087E+00
PHI   ***** ca   sit     1     -12.000   4.000  17.700   1.000  -.11884662E+00
PHI   ***** ca   sit     1     -12.000   4.000  17.750   1.000  -.11811224E+00
PHI   ***** ca   sit     1     -12.000   4.000  17.800   1.000  -.11737787E+00
PHI   ***** ca   sit     1     -12.000   4.000  17.850   1.000  -.11664360E+00
PHI   ***** ca   sit     1     -12.000   4.000  17.900   1.000  -.11590923E+00
PHI   ***** ca   sit     1     -12.000   4.000  17.950   1.000  -.11517497E+00
PHI   ***** ca   sit     1     -12.000   4.000  18.000   1.000  -.11444060E+00
PHI   ***** ca   sit     1     -12.000   4.000  18.050   1.000  -.11374696E+00
PHI   ***** ca   sit     1     -12.000   4.000  18.100   1.000  -.11305341E+00
PHI   ***** ca   sit     1     -12.000   4.000  18.150   1.000  -.11235977E+00
PHI   ***** ca   sit     1     -12.000   4.000  18.200   1.000  -.11166623E+00
PHI   ***** ca   sit     1     -12.000   4.000  18.250   1.000  -.11097258E+00
PHI   ***** ca   sit     1     -12.000   4.000  18.300   1.000  -.11027895E+00
PHI   ***** ca   sit     1     -12.000   4.000  18.350   1.000  -.10958541E+00
PHI   ***** ca   sit     1     -12.000   4.000  18.400   1.000  -.10889177E+00
PHI   ***** ca   sit     1     -12.000   4.000  18.450   1.000  -.10819823E+00
PHI   ***** ca   sit     1     -12.000   4.000  18.500   1.000  -.10750458E+00
PHI   ***** ca   sit     1     -12.000   4.000  18.550   1.000  -.10685017E+00
PHI   ***** ca   sit     1     -12.000   4.000  18.600   1.000  -.10619585E+00
PHI   ***** ca   sit     1     -12.000   4.000  18.650   1.000  -.10554144E+00
PHI   ***** ca   sit     1     -12.000   4.000  18.700   1.000  -.10488712E+00
PHI   ***** ca   sit     1     -12.000   4.000  18.750   1.000  -.10423271E+00
PHI   ***** ca   sit     1     -12.000   4.000  18.800   1.000  -.10357829E+00
PHI   ***** ca   sit     1     -12.000   4.000  18.850   1.000  -.10292397E+00
PHI   ***** ca   sit     1     -12.000   4.000  18.900   1.000  -.10226956E+00
PHI   ***** ca   sit     1     -12.000   4.000  18.950   1.000  -.10161524E+00
PHI   ***** ca   sit     1     -12.000   4.000  19.000   1.000  -.10096083E+00
PHI   ***** ca   sit     1     -12.000   4.000  19.050   1.000  -.10034406E+00
PHI   ***** ca   sit     1     -12.000   4.000  19.100   1.000  -.99727400E-01
PHI   ***** ca   sit     1     -12.000   4.000  19.150   1.000  -.99110626E-01
PHI   ***** ca   sit     1     -12.000   4.000  19.200   1.000  -.98493949E-01
PHI   ***** ca   sit     1     -12.000   4.000  19.250   1.000  -.97877190E-01
PHI   ***** ca   sit     1     -12.000   4.000  19.300   1.000  -.97260430E-01
PHI   ***** ca   sit     1     -12.000   4.000  19.350   1.000  -.96643746E-01
PHI   ***** ca   sit     1     -12.000   4.000  19.400   1.000  -.96026987E-01
PHI   ***** ca   sit     1     -12.000   4.000  19.450   1.000  -.95410317E-01
PHI   ***** ca   sit     1     -12.000   6.000   2.000   1.000  -.15658023E+01
PHI   ***** ca   sit     1     -12.000   6.000   2.050   1.000  -.14651362E+01
PHI   ***** ca   sit     1     -12.000   6.000   2.100   1.000  -.13644698E+01
PHI   ***** ca   sit     1     -12.000   6.000   2.150   1.000  -.12637959E+01
PHI   ***** ca   sit     1     -12.000   6.000   2.200   1.000  -.11631296E+01
PHI   ***** ca   sit     1     -12.000   6.000   2.250   1.000  -.10624633E+01
PHI   ***** ca   sit     1     -12.000   6.000   2.300   1.000  -.96179706E+00
PHI   ***** ca   sit     1     -12.000   6.000   2.350   1.000  -.86113077E+00
PHI   ***** ca   sit     1     -12.000   6.000   2.400   1.000  -.76045680E+00
PHI   ***** ca   sit     1     -12.000   6.000   2.450   1.000  -.65979052E+00
PHI   ***** ca   sit     1     -12.000   6.000   2.500   1.000  -.55912429E+00
PHI   ***** ca   sit     1     -12.000   6.000   2.550   1.000  -.55226368E+00
PHI   ***** ca   sit     1     -12.000   6.000   2.600   1.000  -.54540306E+00
PHI   ***** ca   sit     1     -12.000   6.000   2.650   1.000  -.53854197E+00
PHI   ***** ca   sit     1     -12.000   6.000   2.700   1.000  -.53168136E+00
PHI   ***** ca   sit     1     -12.000   6.000   2.750   1.000  -.52482069E+00
PHI   ***** ca   sit     1     -12.000   6.000   2.800   1.000  -.51796013E+00
PHI   ***** ca   sit     1     -12.000   6.000   2.850   1.000  -.51109958E+00
PHI   ***** ca   sit     1     -12.000   6.000   2.900   1.000  -.50423837E+00
PHI   ***** ca   sit     1     -12.000   6.000   2.950   1.000  -.49737778E+00
PHI   ***** ca   sit     1     -12.000   6.000   3.000   1.000  -.49051717E+00
PHI   ***** ca   sit     1     -12.000   6.000   3.050   1.000  -.48570454E+00
PHI   ***** ca   sit     1     -12.000   6.000   3.100   1.000  -.48089185E+00
PHI   ***** ca   sit     1     -12.000   6.000   3.150   1.000  -.47607881E+00
PHI   ***** ca   sit     1     -12.000   6.000   3.200   1.000  -.47126615E+00
PHI   ***** ca   sit     1     -12.000   6.000   3.250   1.000  -.46645352E+00
PHI   ***** ca   sit     1     -12.000   6.000   3.300   1.000  -.46164083E+00
PHI   ***** ca   sit     1     -12.000   6.000   3.350   1.000  -.45682815E+00
PHI   ***** ca   sit     1     -12.000   6.000   3.400   1.000  -.45201513E+00
PHI   ***** ca   sit     1     -12.000   6.000   3.450   1.000  -.44720250E+00
PHI   ***** ca   sit     1     -12.000   6.000   3.500   1.000  -.44238982E+00
PHI   ***** ca   sit     1     -12.000   6.000   3.550   1.000  -.43841413E+00
PHI   ***** ca   sit     1     -12.000   6.000   3.600   1.000  -.43443847E+00
PHI   ***** ca   sit     1     -12.000   6.000   3.650   1.000  -.43046251E+00
PHI   ***** ca   sit     1     -12.000   6.000   3.700   1.000  -.42648688E+00
PHI   ***** ca   sit     1     -12.000   6.000   3.750   1.000  -.42251119E+00
PHI   ***** ca   sit     1     -12.000   6.000   3.800   1.000  -.41853553E+00
PHI   ***** ca   sit     1     -12.000   6.000   3.850   1.000  -.41455984E+00
PHI   ***** ca   sit     1     -12.000   6.000   3.900   1.000  -.41058388E+00
PHI   ***** ca   sit     1     -12.000   6.000   3.950   1.000  -.40660819E+00
PHI   ***** ca   sit     1     -12.000   6.000   4.000   1.000  -.40263253E+00
PHI   ***** ca   sit     1     -12.000   6.000   4.050   1.000  -.39924762E+00
PHI   ***** ca   sit     1     -12.000   6.000   4.100   1.000  -.39586273E+00
PHI   ***** ca   sit     1     -12.000   6.000   4.150   1.000  -.39247757E+00
PHI   ***** ca   sit     1     -12.000   6.000   4.200   1.000  -.38909265E+00
PHI   ***** ca   sit     1     -12.000   6.000   4.250   1.000  -.38570777E+00
PHI   ***** ca   sit     1     -12.000   6.000   4.300   1.000  -.38232288E+00
PHI   ***** ca   sit     1     -12.000   6.000   4.350   1.000  -.37893799E+00
PHI   ***** ca   sit     1     -12.000   6.000   4.400   1.000  -.37555280E+00
PHI   ***** ca   sit     1     -12.000   6.000   4.450   1.000  -.37216792E+00
PHI   ***** ca   sit     1     -12.000   6.000   4.500   1.000  -.36878300E+00
PHI   ***** ca   sit     1     -12.000   6.000   4.550   1.000  -.36591089E+00
PHI   ***** ca   sit     1     -12.000   6.000   4.600   1.000  -.36303875E+00
PHI   ***** ca   sit     1     -12.000   6.000   4.650   1.000  -.36016643E+00
PHI   ***** ca   sit     1     -12.000   6.000   4.700   1.000  -.35729432E+00
PHI   ***** ca   sit     1     -12.000   6.000   4.750   1.000  -.35442215E+00
PHI   ***** ca   sit     1     -12.000   6.000   4.800   1.000  -.35155004E+00
PHI   ***** ca   sit     1     -12.000   6.000   4.850   1.000  -.34867790E+00
PHI   ***** ca   sit     1     -12.000   6.000   4.900   1.000  -.34580559E+00
PHI   ***** ca   sit     1     -12.000   6.000   4.950   1.000  -.34293345E+00
PHI   ***** ca   sit     1     -12.000   6.000   5.000   1.000  -.34006134E+00
PHI   ***** ca   sit     1     -12.000   6.000   5.050   1.000  -.33767962E+00
PHI   ***** ca   sit     1     -12.000   6.000   5.100   1.000  -.33529794E+00
PHI   ***** ca   sit     1     -12.000   6.000   5.150   1.000  -.33291605E+00
PHI   ***** ca   sit     1     -12.000   6.000   5.200   1.000  -.33053440E+00
PHI   ***** ca   sit     1     -12.000   6.000   5.250   1.000  -.32815272E+00
PHI   ***** ca   sit     1     -12.000   6.000   5.300   1.000  -.32577106E+00
PHI   ***** ca   sit     1     -12.000   6.000   5.350   1.000  -.32338935E+00
PHI   ***** ca   sit     1     -12.000   6.000   5.400   1.000  -.32100749E+00
PHI   ***** ca   sit     1     -12.000   6.000   5.450   1.000  -.31862578E+00
PHI   ***** ca   sit     1     -12.000   6.000   5.500   1.000  -.31624413E+00
PHI   ***** ca   sit     1     -12.000   6.000   5.550   1.000  -.31426346E+00
PHI   ***** ca   sit     1     -12.000   6.000   5.600   1.000  -.31228283E+00
PHI   ***** ca   sit     1     -12.000   6.000   5.650   1.000  -.31030205E+00
PHI   ***** ca   sit     1     -12.000   6.000   5.700   1.000  -.30832142E+00
PHI   ***** ca   sit     1     -12.000   6.000   5.750   1.000  -.30634075E+00
PHI   ***** ca   sit     1     -12.000   6.000   5.800   1.000  -.30436009E+00
PHI   ***** ca   sit     1     -12.000   6.000   5.850   1.000  -.30237946E+00
PHI   ***** ca   sit     1     -12.000   6.000   5.900   1.000  -.30039868E+00
PHI   ***** ca   sit     1     -12.000   6.000   5.950   1.000  -.29841805E+00
PHI   ***** ca   sit     1     -12.000   6.000   6.000   1.000  -.29643738E+00
PHI   ***** ca   sit     1     -12.000   6.000   6.050   1.000  -.29478040E+00
PHI   ***** ca   sit     1     -12.000   6.000   6.100   1.000  -.29312339E+00
PHI   ***** ca   sit     1     -12.000   6.000   6.150   1.000  -.29146627E+00
PHI   ***** ca   sit     1     -12.000   6.000   6.200   1.000  -.28980929E+00
PHI   ***** ca   sit     1     -12.000   6.000   6.250   1.000  -.28815231E+00
PHI   ***** ca   sit     1     -12.000   6.000   6.300   1.000  -.28649533E+00
PHI   ***** ca   sit     1     -12.000   6.000   6.350   1.000  -.28483832E+00
PHI   ***** ca   sit     1     -12.000   6.000   6.400   1.000  -.28318122E+00
PHI   ***** ca   sit     1     -12.000   6.000   6.450   1.000  -.28152421E+00
PHI   ***** ca   sit     1     -12.000   6.000   6.500   1.000  -.27986723E+00
PHI   ***** ca   sit     1     -12.000   6.000   6.550   1.000  -.27846557E+00
PHI   ***** ca   sit     1     -12.000   6.000   6.600   1.000  -.27706391E+00
PHI   ***** ca   sit     1     -12.000   6.000   6.650   1.000  -.27566212E+00
PHI   ***** ca   sit     1     -12.000   6.000   6.700   1.000  -.27426046E+00
PHI   ***** ca   sit     1     -12.000   6.000   6.750   1.000  -.27285880E+00
PHI   ***** ca   sit     1     -12.000   6.000   6.800   1.000  -.27145717E+00
PHI   ***** ca   sit     1     -12.000   6.000   6.850   1.000  -.27005547E+00
PHI   ***** ca   sit     1     -12.000   6.000   6.900   1.000  -.26865369E+00
PHI   ***** ca   sit     1     -12.000   6.000   6.950   1.000  -.26725206E+00
PHI   ***** ca   sit     1     -12.000   6.000   7.000   1.000  -.26585039E+00
PHI   ***** ca   sit     1     -12.000   6.000   7.050   1.000  -.26464435E+00
PHI   ***** ca   sit     1     -12.000   6.000   7.100   1.000  -.26343831E+00
PHI   ***** ca   sit     1     -12.000   6.000   7.150   1.000  -.26223221E+00
PHI   ***** ca   sit     1     -12.000   6.000   7.200   1.000  -.26102617E+00
PHI   ***** ca   sit     1     -12.000   6.000   7.250   1.000  -.25982013E+00
PHI   ***** ca   sit     1     -12.000   6.000   7.300   1.000  -.25861409E+00
PHI   ***** ca   sit     1     -12.000   6.000   7.350   1.000  -.25740808E+00
PHI   ***** ca   sit     1     -12.000   6.000   7.400   1.000  -.25620192E+00
PHI   ***** ca   sit     1     -12.000   6.000   7.450   1.000  -.25499588E+00
PHI   ***** ca   sit     1     -12.000   6.000   7.500   1.000  -.25378987E+00
PHI   ***** ca   sit     1     -12.000   6.000   7.550   1.000  -.25272891E+00
PHI   ***** ca   sit     1     -12.000   6.000   7.600   1.000  -.25166798E+00
PHI   ***** ca   sit     1     -12.000   6.000   7.650   1.000  -.25060698E+00
PHI   ***** ca   sit     1     -12.000   6.000   7.700   1.000  -.24954602E+00
PHI   ***** ca   sit     1     -12.000   6.000   7.750   1.000  -.24848507E+00
PHI   ***** ca   sit     1     -12.000   6.000   7.800   1.000  -.24742413E+00
PHI   ***** ca   sit     1     -12.000   6.000   7.850   1.000  -.24636318E+00
PHI   ***** ca   sit     1     -12.000   6.000   7.900   1.000  -.24530217E+00
PHI   ***** ca   sit     1     -12.000   6.000   7.950   1.000  -.24424122E+00
PHI   ***** ca   sit     1     -12.000   6.000   8.000   1.000  -.24318027E+00
PHI   ***** ca   sit     1     -12.000   6.000   8.050   1.000  -.24222308E+00
PHI   ***** ca   sit     1     -12.000   6.000   8.100   1.000  -.24126588E+00
PHI   ***** ca   sit     1     -12.000   6.000   8.150   1.000  -.24030860E+00
PHI   ***** ca   sit     1     -12.000   6.000   8.200   1.000  -.23935141E+00
PHI   ***** ca   sit     1     -12.000   6.000   8.250   1.000  -.23839422E+00
PHI   ***** ca   sit     1     -12.000   6.000   8.300   1.000  -.23743702E+00
PHI   ***** ca   sit     1     -12.000   6.000   8.350   1.000  -.23647982E+00
PHI   ***** ca   sit     1     -12.000   6.000   8.400   1.000  -.23552254E+00
PHI   ***** ca   sit     1     -12.000   6.000   8.450   1.000  -.23456535E+00
PHI   ***** ca   sit     1     -12.000   6.000   8.500   1.000  -.23360816E+00
PHI   ***** ca   sit     1     -12.000   6.000   8.550   1.000  -.23272213E+00
PHI   ***** ca   sit     1     -12.000   6.000   8.600   1.000  -.23183613E+00
PHI   ***** ca   sit     1     -12.000   6.000   8.650   1.000  -.23095004E+00
PHI   ***** ca   sit     1     -12.000   6.000   8.700   1.000  -.23006402E+00
PHI   ***** ca   sit     1     -12.000   6.000   8.750   1.000  -.22917801E+00
PHI   ***** ca   sit     1     -12.000   6.000   8.800   1.000  -.22829202E+00
PHI   ***** ca   sit     1     -12.000   6.000   8.850   1.000  -.22740600E+00
PHI   ***** ca   sit     1     -12.000   6.000   8.900   1.000  -.22651991E+00
PHI   ***** ca   sit     1     -12.000   6.000   8.950   1.000  -.22563390E+00
PHI   ***** ca   sit     1     -12.000   6.000   9.000   1.000  -.22474788E+00
PHI   ***** ca   sit     1     -12.000   6.000   9.050   1.000  -.22390857E+00
PHI   ***** ca   sit     1     -12.000   6.000   9.100   1.000  -.22306924E+00
PHI   ***** ca   sit     1     -12.000   6.000   9.150   1.000  -.22222985E+00
PHI   ***** ca   sit     1     -12.000   6.000   9.200   1.000  -.22139055E+00
PHI   ***** ca   sit     1     -12.000   6.000   9.250   1.000  -.22055121E+00
PHI   ***** ca   sit     1     -12.000   6.000   9.300   1.000  -.21971190E+00
PHI   ***** ca   sit     1     -12.000   6.000   9.350   1.000  -.21887258E+00
PHI   ***** ca   sit     1     -12.000   6.000   9.400   1.000  -.21803319E+00
PHI   ***** ca   sit     1     -12.000   6.000   9.450   1.000  -.21719386E+00
PHI   ***** ca   sit     1     -12.000   6.000   9.500   1.000  -.21635455E+00
PHI   ***** ca   sit     1     -12.000   6.000   9.550   1.000  -.21554437E+00
PHI   ***** ca   sit     1     -12.000   6.000   9.600   1.000  -.21473423E+00
PHI   ***** ca   sit     1     -12.000   6.000   9.650   1.000  -.21392399E+00
PHI   ***** ca   sit     1     -12.000   6.000   9.700   1.000  -.21311384E+00
PHI   ***** ca   sit     1     -12.000   6.000   9.750   1.000  -.21230368E+00
PHI   ***** ca   sit     1     -12.000   6.000   9.800   1.000  -.21149352E+00
PHI   ***** ca   sit     1     -12.000   6.000   9.850   1.000  -.21068336E+00
PHI   ***** ca   sit     1     -12.000   6.000   9.900   1.000  -.20987314E+00
PHI   ***** ca   sit     1     -12.000   6.000   9.950   1.000  -.20906298E+00
PHI   ***** ca   sit     1     -12.000   6.000  10.000   1.000  -.20825282E+00
PHI   ***** ca   sit     1     -12.000   6.000  10.050   1.000  -.20746012E+00
PHI   ***** ca   sit     1     -12.000   6.000  10.100   1.000  -.20666742E+00
PHI   ***** ca   sit     1     -12.000   6.000  10.150   1.000  -.20587467E+00
PHI   ***** ca   sit     1     -12.000   6.000  10.200   1.000  -.20508195E+00
PHI   ***** ca   sit     1     -12.000   6.000  10.250   1.000  -.20428926E+00
PHI   ***** ca   sit     1     -12.000   6.000  10.300   1.000  -.20349656E+00
PHI   ***** ca   sit     1     -12.000   6.000  10.350   1.000  -.20270385E+00
PHI   ***** ca   sit     1     -12.000   6.000  10.400   1.000  -.20191111E+00
PHI   ***** ca   sit     1     -12.000   6.000  10.450   1.000  -.20111841E+00
PHI   ***** ca   sit     1     -12.000   6.000  10.500   1.000  -.20032570E+00
PHI   ***** ca   sit     1     -12.000   6.000  10.550   1.000  -.19954334E+00
PHI   ***** ca   sit     1     -12.000   6.000  10.600   1.000  -.19876100E+00
PHI   ***** ca   sit     1     -12.000   6.000  10.650   1.000  -.19797859E+00
PHI   ***** ca   sit     1     -12.000   6.000  10.700   1.000  -.19719623E+00
PHI   ***** ca   sit     1     -12.000   6.000  10.750   1.000  -.19641387E+00
PHI   ***** ca   sit     1     -12.000   6.000  10.800   1.000  -.19563152E+00
PHI   ***** ca   sit     1     -12.000   6.000  10.850   1.000  -.19484918E+00
PHI   ***** ca   sit     1     -12.000   6.000  10.900   1.000  -.19406676E+00
PHI   ***** ca   sit     1     -12.000   6.000  10.950   1.000  -.19328439E+00
PHI   ***** ca   sit     1     -12.000   6.000  11.000   1.000  -.19250204E+00
PHI   ***** ca   sit     1     -12.000   6.000  11.050   1.000  -.19172643E+00
PHI   ***** ca   sit     1     -12.000   6.000  11.100   1.000  -.19095083E+00
PHI   ***** ca   sit     1     -12.000   6.000  11.150   1.000  -.19017515E+00
PHI   ***** ca   sit     1     -12.000   6.000  11.200   1.000  -.18939954E+00
PHI   ***** ca   sit     1     -12.000   6.000  11.250   1.000  -.18862392E+00
PHI   ***** ca   sit     1     -12.000   6.000  11.300   1.000  -.18784831E+00
PHI   ***** ca   sit     1     -12.000   6.000  11.350   1.000  -.18707269E+00
PHI   ***** ca   sit     1     -12.000   6.000  11.400   1.000  -.18629703E+00
PHI   ***** ca   sit     1     -12.000   6.000  11.450   1.000  -.18552141E+00
PHI   ***** ca   sit     1     -12.000   6.000  11.500   1.000  -.18474580E+00
PHI   ***** ca   sit     1     -12.000   6.000  11.550   1.000  -.18397591E+00
PHI   ***** ca   sit     1     -12.000   6.000  11.600   1.000  -.18320598E+00
PHI   ***** ca   sit     1     -12.000   6.000  11.650   1.000  -.18243602E+00
PHI   ***** ca   sit     1     -12.000   6.000  11.700   1.000  -.18166609E+00
PHI   ***** ca   sit     1     -12.000   6.000  11.750   1.000  -.18089619E+00
PHI   ***** ca   sit     1     -12.000   6.000  11.800   1.000  -.18012628E+00
PHI   ***** ca   sit     1     -12.000   6.000  11.850   1.000  -.17935638E+00
PHI   ***** ca   sit     1     -12.000   6.000  11.900   1.000  -.17858639E+00
PHI   ***** ca   sit     1     -12.000   6.000  11.950   1.000  -.17781648E+00
PHI   ***** ca   sit     1     -12.000   6.000  12.000   1.000  -.17704657E+00
PHI   ***** ca   sit     1     -12.000   6.000  12.050   1.000  -.17628302E+00
PHI   ***** ca   sit     1     -12.000   6.000  12.100   1.000  -.17551947E+00
PHI   ***** ca   sit     1     -12.000   6.000  12.150   1.000  -.17475586E+00
PHI   ***** ca   sit     1     -12.000   6.000  12.200   1.000  -.17399232E+00
PHI   ***** ca   sit     1     -12.000   6.000  12.250   1.000  -.17322876E+00
PHI   ***** ca   sit     1     -12.000   6.000  12.300   1.000  -.17246519E+00
PHI   ***** ca   sit     1     -12.000   6.000  12.350   1.000  -.17170165E+00
PHI   ***** ca   sit     1     -12.000   6.000  12.400   1.000  -.17093804E+00
PHI   ***** ca   sit     1     -12.000   6.000  12.450   1.000  -.17017448E+00
PHI   ***** ca   sit     1     -12.000   6.000  12.500   1.000  -.16941094E+00
PHI   ***** ca   sit     1     -12.000   6.000  12.550   1.000  -.16865550E+00
PHI   ***** ca   sit     1     -12.000   6.000  12.600   1.000  -.16790006E+00
PHI   ***** ca   sit     1     -12.000   6.000  12.650   1.000  -.16714454E+00
PHI   ***** ca   sit     1     -12.000   6.000  12.700   1.000  -.16638909E+00
PHI   ***** ca   sit     1     -12.000   6.000  12.750   1.000  -.16563365E+00
PHI   ***** ca   sit     1     -12.000   6.000  12.800   1.000  -.16487817E+00
PHI   ***** ca   sit     1     -12.000   6.000  12.850   1.000  -.16412273E+00
PHI   ***** ca   sit     1     -12.000   6.000  12.900   1.000  -.16336723E+00
PHI   ***** ca   sit     1     -12.000   6.000  12.950   1.000  -.16261177E+00
PHI   ***** ca   sit     1     -12.000   6.000  13.000   1.000  -.16185632E+00
PHI   ***** ca   sit     1     -12.000   6.000  13.050   1.000  -.16111131E+00
PHI   ***** ca   sit     1     -12.000   6.000  13.100   1.000  -.16036630E+00
PHI   ***** ca   sit     1     -12.000   6.000  13.150   1.000  -.15962122E+00
PHI   ***** ca   sit     1     -12.000   6.000  13.200   1.000  -.15887621E+00
PHI   ***** ca   sit     1     -12.000   6.000  13.250   1.000  -.15813120E+00
PHI   ***** ca   sit     1     -12.000   6.000  13.300   1.000  -.15738620E+00
PHI   ***** ca   sit     1     -12.000   6.000  13.350   1.000  -.15664119E+00
PHI   ***** ca   sit     1     -12.000   6.000  13.400   1.000  -.15589611E+00
PHI   ***** ca   sit     1     -12.000   6.000  13.450   1.000  -.15515110E+00
PHI   ***** ca   sit     1     -12.000   6.000  13.500   1.000  -.15440609E+00
PHI   ***** ca   sit     1     -12.000   6.000  13.550   1.000  -.15367401E+00
PHI   ***** ca   sit     1     -12.000   6.000  13.600   1.000  -.15294203E+00
PHI   ***** ca   sit     1     -12.000   6.000  13.650   1.000  -.15220995E+00
PHI   ***** ca   sit     1     -12.000   6.000  13.700   1.000  -.15147799E+00
PHI   ***** ca   sit     1     -12.000   6.000  13.750   1.000  -.15074591E+00
PHI   ***** ca   sit     1     -12.000   6.000  13.800   1.000  -.15001382E+00
PHI   ***** ca   sit     1     -12.000   6.000  13.850   1.000  -.14928186E+00
PHI   ***** ca   sit     1     -12.000   6.000  13.900   1.000  -.14854980E+00
PHI   ***** ca   sit     1     -12.000   6.000  13.950   1.000  -.14781782E+00
PHI   ***** ca   sit     1     -12.000   6.000  14.000   1.000  -.14708574E+00
PHI   ***** ca   sit     1     -12.000   6.000  14.050   1.000  -.14636920E+00
PHI   ***** ca   sit     1     -12.000   6.000  14.100   1.000  -.14565280E+00
PHI   ***** ca   sit     1     -12.000   6.000  14.150   1.000  -.14493626E+00
PHI   ***** ca   sit     1     -12.000   6.000  14.200   1.000  -.14421985E+00
PHI   ***** ca   sit     1     -12.000   6.000  14.250   1.000  -.14350332E+00
PHI   ***** ca   sit     1     -12.000   6.000  14.300   1.000  -.14278680E+00
PHI   ***** ca   sit     1     -12.000   6.000  14.350   1.000  -.14207037E+00
PHI   ***** ca   sit     1     -12.000   6.000  14.400   1.000  -.14135385E+00
PHI   ***** ca   sit     1     -12.000   6.000  14.450   1.000  -.14063744E+00
PHI   ***** ca   sit     1     -12.000   6.000  14.500   1.000  -.13992092E+00
PHI   ***** ca   sit     1     -12.000   6.000  14.550   1.000  -.13922228E+00
PHI   ***** ca   sit     1     -12.000   6.000  14.600   1.000  -.13852376E+00
PHI   ***** ca   sit     1     -12.000   6.000  14.650   1.000  -.13782512E+00
PHI   ***** ca   sit     1     -12.000   6.000  14.700   1.000  -.13712661E+00
PHI   ***** ca   sit     1     -12.000   6.000  14.750   1.000  -.13642798E+00
PHI   ***** ca   sit     1     -12.000   6.000  14.800   1.000  -.13572933E+00
PHI   ***** ca   sit     1     -12.000   6.000  14.850   1.000  -.13503082E+00
PHI   ***** ca   sit     1     -12.000   6.000  14.900   1.000  -.13433219E+00
PHI   ***** ca   sit     1     -12.000   6.000  14.950   1.000  -.13363366E+00
PHI   ***** ca   sit     1     -12.000   6.000  15.000   1.000  -.13293503E+00
PHI   ***** ca   sit     1     -12.000   6.000  15.050   1.000  -.13225636E+00
PHI   ***** ca   sit     1     -12.000   6.000  15.100   1.000  -.13157779E+00
PHI   ***** ca   sit     1     -12.000   6.000  15.150   1.000  -.13089910E+00
PHI   ***** ca   sit     1     -12.000   6.000  15.200   1.000  -.13022052E+00
PHI   ***** ca   sit     1     -12.000   6.000  15.250   1.000  -.12954184E+00
PHI   ***** ca   sit     1     -12.000   6.000  15.300   1.000  -.12886317E+00
PHI   ***** ca   sit     1     -12.000   6.000  15.350   1.000  -.12818460E+00
PHI   ***** ca   sit     1     -12.000   6.000  15.400   1.000  -.12750591E+00
PHI   ***** ca   sit     1     -12.000   6.000  15.450   1.000  -.12682734E+00
PHI   ***** ca   sit     1     -12.000   6.000  15.500   1.000  -.12614867E+00
PHI   ***** ca   sit     1     -12.000   6.000  15.550   1.000  -.12549166E+00
PHI   ***** ca   sit     1     -12.000   6.000  15.600   1.000  -.12483475E+00
PHI   ***** ca   sit     1     -12.000   6.000  15.650   1.000  -.12417774E+00
PHI   ***** ca   sit     1     -12.000   6.000  15.700   1.000  -.12352082E+00
PHI   ***** ca   sit     1     -12.000   6.000  15.750   1.000  -.12286382E+00
PHI   ***** ca   sit     1     -12.000   6.000  15.800   1.000  -.12220681E+00
PHI   ***** ca   sit     1     -12.000   6.000  15.850   1.000  -.12154990E+00
PHI   ***** ca   sit     1     -12.000   6.000  15.900   1.000  -.12089290E+00
PHI   ***** ca   sit     1     -12.000   6.000  15.950   1.000  -.12023597E+00
PHI   ***** ca   sit     1     -12.000   6.000  16.000   1.000  -.11957897E+00
PHI   ***** ca   sit     1     -12.000   6.000  16.050   1.000  -.11894494E+00
PHI   ***** ca   sit     1     -12.000   6.000  16.100   1.000  -.11831102E+00
PHI   ***** ca   sit     1     -12.000   6.000  16.150   1.000  -.11767699E+00
PHI   ***** ca   sit     1     -12.000   6.000  16.200   1.000  -.11704306E+00
PHI   ***** ca   sit     1     -12.000   6.000  16.250   1.000  -.11640904E+00
PHI   ***** ca   sit     1     -12.000   6.000  16.300   1.000  -.11577500E+00
PHI   ***** ca   sit     1     -12.000   6.000  16.350   1.000  -.11514108E+00
PHI   ***** ca   sit     1     -12.000   6.000  16.400   1.000  -.11450705E+00
PHI   ***** ca   sit     1     -12.000   6.000  16.450   1.000  -.11387313E+00
PHI   ***** ca   sit     1     -12.000   6.000  16.500   1.000  -.11323910E+00
PHI   ***** ca   sit     1     -12.000   6.000  16.550   1.000  -.11262910E+00
PHI   ***** ca   sit     1     -12.000   6.000  16.600   1.000  -.11201917E+00
PHI   ***** ca   sit     1     -12.000   6.000  16.650   1.000  -.11140917E+00
PHI   ***** ca   sit     1     -12.000   6.000  16.700   1.000  -.11079925E+00
PHI   ***** ca   sit     1     -12.000   6.000  16.750   1.000  -.11018924E+00
PHI   ***** ca   sit     1     -12.000   6.000  16.800   1.000  -.10957924E+00
PHI   ***** ca   sit     1     -12.000   6.000  16.850   1.000  -.10896932E+00
PHI   ***** ca   sit     1     -12.000   6.000  16.900   1.000  -.10835932E+00
PHI   ***** ca   sit     1     -12.000   6.000  16.950   1.000  -.10774940E+00
PHI   ***** ca   sit     1     -12.000   6.000  17.000   1.000  -.10713939E+00
PHI   ***** ca   sit     1     -12.000   6.000  17.050   1.000  -.10655405E+00
PHI   ***** ca   sit     1     -12.000   6.000  17.100   1.000  -.10596883E+00
PHI   ***** ca   sit     1     -12.000   6.000  17.150   1.000  -.10538349E+00
PHI   ***** ca   sit     1     -12.000   6.000  17.200   1.000  -.10479825E+00
PHI   ***** ca   sit     1     -12.000   6.000  17.250   1.000  -.10421292E+00
PHI   ***** ca   sit     1     -12.000   6.000  17.300   1.000  -.10362758E+00
PHI   ***** ca   sit     1     -12.000   6.000  17.350   1.000  -.10304233E+00
PHI   ***** ca   sit     1     -12.000   6.000  17.400   1.000  -.10245700E+00
PHI   ***** ca   sit     1     -12.000   6.000  17.450   1.000  -.10187177E+00
PHI   ***** ca   sit     1     -12.000   6.000  17.500   1.000  -.10128644E+00
PHI   ***** ca   sit     1     -12.000   6.000  17.550   1.000  -.10072616E+00
PHI   ***** ca   sit     1     -12.000   6.000  17.600   1.000  -.10016597E+00
PHI   ***** ca   sit     1     -12.000   6.000  17.650   1.000  -.99605694E-01
PHI   ***** ca   sit     1     -12.000   6.000  17.700   1.000  -.99045500E-01
PHI   ***** ca   sit     1     -12.000   6.000  17.750   1.000  -.98485231E-01
PHI   ***** ca   sit     1     -12.000   6.000  17.800   1.000  -.97924955E-01
PHI   ***** ca   sit     1     -12.000   6.000  17.850   1.000  -.97364768E-01
PHI   ***** ca   sit     1     -12.000   6.000  17.900   1.000  -.96804485E-01
PHI   ***** ca   sit     1     -12.000   6.000  17.950   1.000  -.96244298E-01
PHI   ***** ca   sit     1     -12.000   6.000  18.000   1.000  -.95684022E-01
PHI   ***** ca   sit     1     -12.000   6.000  18.050   1.000  -.95148884E-01
PHI   ***** ca   sit     1     -12.000   6.000  18.100   1.000  -.94613828E-01
PHI   ***** ca   sit     1     -12.000   6.000  18.150   1.000  -.94078690E-01
PHI   ***** ca   sit     1     -12.000   6.000  18.200   1.000  -.93543634E-01
PHI   ***** ca   sit     1     -12.000   6.000  18.250   1.000  -.93008496E-01
PHI   ***** ca   sit     1     -12.000   6.000  18.300   1.000  -.92473365E-01
PHI   ***** ca   sit     1     -12.000   6.000  18.350   1.000  -.91938302E-01
PHI   ***** ca   sit     1     -12.000   6.000  18.400   1.000  -.91403171E-01
PHI   ***** ca   sit     1     -12.000   6.000  18.450   1.000  -.90868108E-01
PHI   ***** ca   sit     1     -12.000   6.000  18.500   1.000  -.90332977E-01
PHI   ***** ca   sit     1     -12.000   6.000  18.550   1.000  -.89822859E-01
PHI   ***** ca   sit     1     -12.000   6.000  18.600   1.000  -.89312822E-01
PHI   ***** ca   sit     1     -12.000   6.000  18.650   1.000  -.88802695E-01
PHI   ***** ca   sit     1     -12.000   6.000  18.700   1.000  -.88292651E-01
PHI   ***** ca   sit     1     -12.000   6.000  18.750   1.000  -.87782539E-01
PHI   ***** ca   sit     1     -12.000   6.000  18.800   1.000  -.87272413E-01
PHI   ***** ca   sit     1     -12.000   6.000  18.850   1.000  -.86762369E-01
PHI   ***** ca   sit     1     -12.000   6.000  18.900   1.000  -.86252257E-01
PHI   ***** ca   sit     1     -12.000   6.000  18.950   1.000  -.85742213E-01
PHI   ***** ca   sit     1     -12.000   6.000  19.000   1.000  -.85232094E-01
PHI   ***** ca   sit     1     -12.000   6.000  19.050   1.000  -.84746689E-01
PHI   ***** ca   sit     1     -12.000   6.000  19.100   1.000  -.84261373E-01
PHI   ***** ca   sit     1     -12.000   6.000  19.150   1.000  -.83775967E-01
PHI   ***** ca   sit     1     -12.000   6.000  19.200   1.000  -.83290651E-01
PHI   ***** ca   sit     1     -12.000   6.000  19.250   1.000  -.82805239E-01
PHI   ***** ca   sit     1     -12.000   6.000  19.300   1.000  -.82319841E-01
PHI   ***** ca   sit     1     -12.000   6.000  19.350   1.000  -.81834517E-01
PHI   ***** ca   sit     1     -12.000   6.000  19.400   1.000  -.81349120E-01
PHI   ***** ca   sit     1     -12.000   6.000  19.450   1.000  -.80863796E-01
PHI   ***** ca   sit     1     -12.000   8.000   2.000   1.000  -.96055746E-01
PHI   ***** ca   sit     1     -12.000   8.000   2.050   1.000  -.95995672E-01
PHI   ***** ca   sit     1     -12.000   8.000   2.100   1.000  -.95935598E-01
PHI   ***** ca   sit     1     -12.000   8.000   2.150   1.000  -.95875524E-01
PHI   ***** ca   sit     1     -12.000   8.000   2.200   1.000  -.95815435E-01
PHI   ***** ca   sit     1     -12.000   8.000   2.250   1.000  -.95755376E-01
PHI   ***** ca   sit     1     -12.000   8.000   2.300   1.000  -.95695287E-01
PHI   ***** ca   sit     1     -12.000   8.000   2.350   1.000  -.95635228E-01
PHI   ***** ca   sit     1     -12.000   8.000   2.400   1.000  -.95575139E-01
PHI   ***** ca   sit     1     -12.000   8.000   2.450   1.000  -.95515065E-01
PHI   ***** ca   sit     1     -12.000   8.000   2.500   1.000  -.95454991E-01
PHI   ***** ca   sit     1     -12.000   8.000   2.550   1.000  -.95263995E-01
PHI   ***** ca   sit     1     -12.000   8.000   2.600   1.000  -.95072985E-01
PHI   ***** ca   sit     1     -12.000   8.000   2.650   1.000  -.94881967E-01
PHI   ***** ca   sit     1     -12.000   8.000   2.700   1.000  -.94690956E-01
PHI   ***** ca   sit     1     -12.000   8.000   2.750   1.000  -.94499961E-01
PHI   ***** ca   sit     1     -12.000   8.000   2.800   1.000  -.94308957E-01
PHI   ***** ca   sit     1     -12.000   8.000   2.850   1.000  -.94117954E-01
PHI   ***** ca   sit     1     -12.000   8.000   2.900   1.000  -.93926936E-01
PHI   ***** ca   sit     1     -12.000   8.000   2.950   1.000  -.93735926E-01
PHI   ***** ca   sit     1     -12.000   8.000   3.000   1.000  -.93544930E-01
PHI   ***** ca   sit     1     -12.000   8.000   3.050   1.000  -.93463950E-01
PHI   ***** ca   sit     1     -12.000   8.000   3.100   1.000  -.93382955E-01
PHI   ***** ca   sit     1     -12.000   8.000   3.150   1.000  -.93301967E-01
PHI   ***** ca   sit     1     -12.000   8.000   3.200   1.000  -.93220986E-01
PHI   ***** ca   sit     1     -12.000   8.000   3.250   1.000  -.93140006E-01
PHI   ***** ca   sit     1     -12.000   8.000   3.300   1.000  -.93059018E-01
PHI   ***** ca   sit     1     -12.000   8.000   3.350   1.000  -.92978030E-01
PHI   ***** ca   sit     1     -12.000   8.000   3.400   1.000  -.92897050E-01
PHI   ***** ca   sit     1     -12.000   8.000   3.450   1.000  -.92816062E-01
PHI   ***** ca   sit     1     -12.000   8.000   3.500   1.000  -.92735082E-01
PHI   ***** ca   sit     1     -12.000   8.000   3.550   1.000  -.92803486E-01
PHI   ***** ca   sit     1     -12.000   8.000   3.600   1.000  -.92871912E-01
PHI   ***** ca   sit     1     -12.000   8.000   3.650   1.000  -.92940331E-01
PHI   ***** ca   sit     1     -12.000   8.000   3.700   1.000  -.93008742E-01
PHI   ***** ca   sit     1     -12.000   8.000   3.750   1.000  -.93077160E-01
PHI   ***** ca   sit     1     -12.000   8.000   3.800   1.000  -.93145579E-01
PHI   ***** ca   sit     1     -12.000   8.000   3.850   1.000  -.93213998E-01
PHI   ***** ca   sit     1     -12.000   8.000   3.900   1.000  -.93282409E-01
PHI   ***** ca   sit     1     -12.000   8.000   3.950   1.000  -.93350835E-01
PHI   ***** ca   sit     1     -12.000   8.000   4.000   1.000  -.93419246E-01
PHI   ***** ca   sit     1     -12.000   8.000   4.050   1.000  -.93600206E-01
PHI   ***** ca   sit     1     -12.000   8.000   4.100   1.000  -.93781158E-01
PHI   ***** ca   sit     1     -12.000   8.000   4.150   1.000  -.93962125E-01
PHI   ***** ca   sit     1     -12.000   8.000   4.200   1.000  -.94143078E-01
PHI   ***** ca   sit     1     -12.000   8.000   4.250   1.000  -.94324037E-01
PHI   ***** ca   sit     1     -12.000   8.000   4.300   1.000  -.94505005E-01
PHI   ***** ca   sit     1     -12.000   8.000   4.350   1.000  -.94685957E-01
PHI   ***** ca   sit     1     -12.000   8.000   4.400   1.000  -.94866924E-01
PHI   ***** ca   sit     1     -12.000   8.000   4.450   1.000  -.95047876E-01
PHI   ***** ca   sit     1     -12.000   8.000   4.500   1.000  -.95228836E-01
PHI   ***** ca   sit     1     -12.000   8.000   4.550   1.000  -.95479503E-01
PHI   ***** ca   sit     1     -12.000   8.000   4.600   1.000  -.95730163E-01
PHI   ***** ca   sit     1     -12.000   8.000   4.650   1.000  -.95980853E-01
PHI   ***** ca   sit     1     -12.000   8.000   4.700   1.000  -.96231520E-01
PHI   ***** ca   sit     1     -12.000   8.000   4.750   1.000  -.96482180E-01
PHI   ***** ca   sit     1     -12.000   8.000   4.800   1.000  -.96732840E-01
PHI   ***** ca   sit     1     -12.000   8.000   4.850   1.000  -.96983515E-01
PHI   ***** ca   sit     1     -12.000   8.000   4.900   1.000  -.97234197E-01
PHI   ***** ca   sit     1     -12.000   8.000   4.950   1.000  -.97484857E-01
PHI   ***** ca   sit     1     -12.000   8.000   5.000   1.000  -.97735524E-01
PHI   ***** ca   sit     1     -12.000   8.000   5.050   1.000  -.98023310E-01
PHI   ***** ca   sit     1     -12.000   8.000   5.100   1.000  -.98311089E-01
PHI   ***** ca   sit     1     -12.000   8.000   5.150   1.000  -.98598897E-01
PHI   ***** ca   sit     1     -12.000   8.000   5.200   1.000  -.98886691E-01
PHI   ***** ca   sit     1     -12.000   8.000   5.250   1.000  -.99174470E-01
PHI   ***** ca   sit     1     -12.000   8.000   5.300   1.000  -.99462248E-01
PHI   ***** ca   sit     1     -12.000   8.000   5.350   1.000  -.99750035E-01
PHI   ***** ca   sit     1     -12.000   8.000   5.400   1.000  -.10003784E+00
PHI   ***** ca   sit     1     -12.000   8.000   5.450   1.000  -.10032562E+00
PHI   ***** ca   sit     1     -12.000   8.000   5.500   1.000  -.10061342E+00
PHI   ***** ca   sit     1     -12.000   8.000   5.550   1.000  -.10091753E+00
PHI   ***** ca   sit     1     -12.000   8.000   5.600   1.000  -.10122166E+00
PHI   ***** ca   sit     1     -12.000   8.000   5.650   1.000  -.10152581E+00
PHI   ***** ca   sit     1     -12.000   8.000   5.700   1.000  -.10182993E+00
PHI   ***** ca   sit     1     -12.000   8.000   5.750   1.000  -.10213405E+00
PHI   ***** ca   sit     1     -12.000   8.000   5.800   1.000  -.10243817E+00
PHI   ***** ca   sit     1     -12.000   8.000   5.850   1.000  -.10274229E+00
PHI   ***** ca   sit     1     -12.000   8.000   5.900   1.000  -.10304644E+00
PHI   ***** ca   sit     1     -12.000   8.000   5.950   1.000  -.10335056E+00
PHI   ***** ca   sit     1     -12.000   8.000   6.000   1.000  -.10365468E+00
PHI   ***** ca   sit     1     -12.000   8.000   6.050   1.000  -.10396045E+00
PHI   ***** ca   sit     1     -12.000   8.000   6.100   1.000  -.10426621E+00
PHI   ***** ca   sit     1     -12.000   8.000   6.150   1.000  -.10457200E+00
PHI   ***** ca   sit     1     -12.000   8.000   6.200   1.000  -.10487776E+00
PHI   ***** ca   sit     1     -12.000   8.000   6.250   1.000  -.10518353E+00
PHI   ***** ca   sit     1     -12.000   8.000   6.300   1.000  -.10548928E+00
PHI   ***** ca   sit     1     -12.000   8.000   6.350   1.000  -.10579505E+00
PHI   ***** ca   sit     1     -12.000   8.000   6.400   1.000  -.10610083E+00
PHI   ***** ca   sit     1     -12.000   8.000   6.450   1.000  -.10640659E+00
PHI   ***** ca   sit     1     -12.000   8.000   6.500   1.000  -.10671236E+00
PHI   ***** ca   sit     1     -12.000   8.000   6.550   1.000  -.10700715E+00
PHI   ***** ca   sit     1     -12.000   8.000   6.600   1.000  -.10730196E+00
PHI   ***** ca   sit     1     -12.000   8.000   6.650   1.000  -.10759678E+00
PHI   ***** ca   sit     1     -12.000   8.000   6.700   1.000  -.10789158E+00
PHI   ***** ca   sit     1     -12.000   8.000   6.750   1.000  -.10818638E+00
PHI   ***** ca   sit     1     -12.000   8.000   6.800   1.000  -.10848118E+00
PHI   ***** ca   sit     1     -12.000   8.000   6.850   1.000  -.10877597E+00
PHI   ***** ca   sit     1     -12.000   8.000   6.900   1.000  -.10907079E+00
PHI   ***** ca   sit     1     -12.000   8.000   6.950   1.000  -.10936560E+00
PHI   ***** ca   sit     1     -12.000   8.000   7.000   1.000  -.10966039E+00
PHI   ***** ca   sit     1     -12.000   8.000   7.050   1.000  -.10993241E+00
PHI   ***** ca   sit     1     -12.000   8.000   7.100   1.000  -.11020441E+00
PHI   ***** ca   sit     1     -12.000   8.000   7.150   1.000  -.11047644E+00
PHI   ***** ca   sit     1     -12.000   8.000   7.200   1.000  -.11074845E+00
PHI   ***** ca   sit     1     -12.000   8.000   7.250   1.000  -.11102045E+00
PHI   ***** ca   sit     1     -12.000   8.000   7.300   1.000  -.11129246E+00
PHI   ***** ca   sit     1     -12.000   8.000   7.350   1.000  -.11156447E+00
PHI   ***** ca   sit     1     -12.000   8.000   7.400   1.000  -.11183651E+00
PHI   ***** ca   sit     1     -12.000   8.000   7.450   1.000  -.11210851E+00
PHI   ***** ca   sit     1     -12.000   8.000   7.500   1.000  -.11238053E+00
PHI   ***** ca   sit     1     -12.000   8.000   7.550   1.000  -.11261865E+00
PHI   ***** ca   sit     1     -12.000   8.000   7.600   1.000  -.11285680E+00
PHI   ***** ca   sit     1     -12.000   8.000   7.650   1.000  -.11309494E+00
PHI   ***** ca   sit     1     -12.000   8.000   7.700   1.000  -.11333308E+00
PHI   ***** ca   sit     1     -12.000   8.000   7.750   1.000  -.11357121E+00
PHI   ***** ca   sit     1     -12.000   8.000   7.800   1.000  -.11380935E+00
PHI   ***** ca   sit     1     -12.000   8.000   7.850   1.000  -.11404748E+00
PHI   ***** ca   sit     1     -12.000   8.000   7.900   1.000  -.11428564E+00
PHI   ***** ca   sit     1     -12.000   8.000   7.950   1.000  -.11452378E+00
PHI   ***** ca   sit     1     -12.000   8.000   8.000   1.000  -.11476191E+00
PHI   ***** ca   sit     1     -12.000   8.000   8.050   1.000  -.11495660E+00
PHI   ***** ca   sit     1     -12.000   8.000   8.100   1.000  -.11515126E+00
PHI   ***** ca   sit     1     -12.000   8.000   8.150   1.000  -.11534595E+00
PHI   ***** ca   sit     1     -12.000   8.000   8.200   1.000  -.11554064E+00
PHI   ***** ca   sit     1     -12.000   8.000   8.250   1.000  -.11573532E+00
PHI   ***** ca   sit     1     -12.000   8.000   8.300   1.000  -.11593000E+00
PHI   ***** ca   sit     1     -12.000   8.000   8.350   1.000  -.11612467E+00
PHI   ***** ca   sit     1     -12.000   8.000   8.400   1.000  -.11631937E+00
PHI   ***** ca   sit     1     -12.000   8.000   8.450   1.000  -.11651406E+00
PHI   ***** ca   sit     1     -12.000   8.000   8.500   1.000  -.11670873E+00
PHI   ***** ca   sit     1     -12.000   8.000   8.550   1.000  -.11685240E+00
PHI   ***** ca   sit     1     -12.000   8.000   8.600   1.000  -.11699608E+00
PHI   ***** ca   sit     1     -12.000   8.000   8.650   1.000  -.11713976E+00
PHI   ***** ca   sit     1     -12.000   8.000   8.700   1.000  -.11728343E+00
PHI   ***** ca   sit     1     -12.000   8.000   8.750   1.000  -.11742711E+00
PHI   ***** ca   sit     1     -12.000   8.000   8.800   1.000  -.11757079E+00
PHI   ***** ca   sit     1     -12.000   8.000   8.850   1.000  -.11771446E+00
PHI   ***** ca   sit     1     -12.000   8.000   8.900   1.000  -.11785814E+00
PHI   ***** ca   sit     1     -12.000   8.000   8.950   1.000  -.11800183E+00
PHI   ***** ca   sit     1     -12.000   8.000   9.000   1.000  -.11814550E+00
PHI   ***** ca   sit     1     -12.000   8.000   9.050   1.000  -.11823310E+00
PHI   ***** ca   sit     1     -12.000   8.000   9.100   1.000  -.11832071E+00
PHI   ***** ca   sit     1     -12.000   8.000   9.150   1.000  -.11840833E+00
PHI   ***** ca   sit     1     -12.000   8.000   9.200   1.000  -.11849593E+00
PHI   ***** ca   sit     1     -12.000   8.000   9.250   1.000  -.11858354E+00
PHI   ***** ca   sit     1     -12.000   8.000   9.300   1.000  -.11867114E+00
PHI   ***** ca   sit     1     -12.000   8.000   9.350   1.000  -.11875875E+00
PHI   ***** ca   sit     1     -12.000   8.000   9.400   1.000  -.11884636E+00
PHI   ***** ca   sit     1     -12.000   8.000   9.450   1.000  -.11893397E+00
PHI   ***** ca   sit     1     -12.000   8.000   9.500   1.000  -.11902158E+00
PHI   ***** ca   sit     1     -12.000   8.000   9.550   1.000  -.11905064E+00
PHI   ***** ca   sit     1     -12.000   8.000   9.600   1.000  -.11907969E+00
PHI   ***** ca   sit     1     -12.000   8.000   9.650   1.000  -.11910876E+00
PHI   ***** ca   sit     1     -12.000   8.000   9.700   1.000  -.11913781E+00
PHI   ***** ca   sit     1     -12.000   8.000   9.750   1.000  -.11916687E+00
PHI   ***** ca   sit     1     -12.000   8.000   9.800   1.000  -.11919592E+00
PHI   ***** ca   sit     1     -12.000   8.000   9.850   1.000  -.11922497E+00
PHI   ***** ca   sit     1     -12.000   8.000   9.900   1.000  -.11925404E+00
PHI   ***** ca   sit     1     -12.000   8.000   9.950   1.000  -.11928310E+00
PHI   ***** ca   sit     1     -12.000   8.000  10.000   1.000  -.11931215E+00
PHI   ***** ca   sit     1     -12.000   8.000  10.050   1.000  -.11928254E+00
PHI   ***** ca   sit     1     -12.000   8.000  10.100   1.000  -.11925291E+00
PHI   ***** ca   sit     1     -12.000   8.000  10.150   1.000  -.11922329E+00
PHI   ***** ca   sit     1     -12.000   8.000  10.200   1.000  -.11919368E+00
PHI   ***** ca   sit     1     -12.000   8.000  10.250   1.000  -.11916406E+00
PHI   ***** ca   sit     1     -12.000   8.000  10.300   1.000  -.11913443E+00
PHI   ***** ca   sit     1     -12.000   8.000  10.350   1.000  -.11910482E+00
PHI   ***** ca   sit     1     -12.000   8.000  10.400   1.000  -.11907521E+00
PHI   ***** ca   sit     1     -12.000   8.000  10.450   1.000  -.11904558E+00
PHI   ***** ca   sit     1     -12.000   8.000  10.500   1.000  -.11901596E+00
PHI   ***** ca   sit     1     -12.000   8.000  10.550   1.000  -.11892965E+00
PHI   ***** ca   sit     1     -12.000   8.000  10.600   1.000  -.11884335E+00
PHI   ***** ca   sit     1     -12.000   8.000  10.650   1.000  -.11875702E+00
PHI   ***** ca   sit     1     -12.000   8.000  10.700   1.000  -.11867072E+00
PHI   ***** ca   sit     1     -12.000   8.000  10.750   1.000  -.11858440E+00
PHI   ***** ca   sit     1     -12.000   8.000  10.800   1.000  -.11849809E+00
PHI   ***** ca   sit     1     -12.000   8.000  10.850   1.000  -.11841179E+00
PHI   ***** ca   sit     1     -12.000   8.000  10.900   1.000  -.11832547E+00
PHI   ***** ca   sit     1     -12.000   8.000  10.950   1.000  -.11823916E+00
PHI   ***** ca   sit     1     -12.000   8.000  11.000   1.000  -.11815285E+00
PHI   ***** ca   sit     1     -12.000   8.000  11.050   1.000  -.11801342E+00
PHI   ***** ca   sit     1     -12.000   8.000  11.100   1.000  -.11787399E+00
PHI   ***** ca   sit     1     -12.000   8.000  11.150   1.000  -.11773454E+00
PHI   ***** ca   sit     1     -12.000   8.000  11.200   1.000  -.11759511E+00
PHI   ***** ca   sit     1     -12.000   8.000  11.250   1.000  -.11745568E+00
PHI   ***** ca   sit     1     -12.000   8.000  11.300   1.000  -.11731625E+00
PHI   ***** ca   sit     1     -12.000   8.000  11.350   1.000  -.11717682E+00
PHI   ***** ca   sit     1     -12.000   8.000  11.400   1.000  -.11703737E+00
PHI   ***** ca   sit     1     -12.000   8.000  11.450   1.000  -.11689794E+00
PHI   ***** ca   sit     1     -12.000   8.000  11.500   1.000  -.11675851E+00
PHI   ***** ca   sit     1     -12.000   8.000  11.550   1.000  -.11657073E+00
PHI   ***** ca   sit     1     -12.000   8.000  11.600   1.000  -.11638293E+00
PHI   ***** ca   sit     1     -12.000   8.000  11.650   1.000  -.11619513E+00
PHI   ***** ca   sit     1     -12.000   8.000  11.700   1.000  -.11600735E+00
PHI   ***** ca   sit     1     -12.000   8.000  11.750   1.000  -.11581957E+00
PHI   ***** ca   sit     1     -12.000   8.000  11.800   1.000  -.11563177E+00
PHI   ***** ca   sit     1     -12.000   8.000  11.850   1.000  -.11544399E+00
PHI   ***** ca   sit     1     -12.000   8.000  11.900   1.000  -.11525619E+00
PHI   ***** ca   sit     1     -12.000   8.000  11.950   1.000  -.11506841E+00
PHI   ***** ca   sit     1     -12.000   8.000  12.000   1.000  -.11488062E+00
PHI   ***** ca   sit     1     -12.000   8.000  12.050   1.000  -.11465002E+00
PHI   ***** ca   sit     1     -12.000   8.000  12.100   1.000  -.11441942E+00
PHI   ***** ca   sit     1     -12.000   8.000  12.150   1.000  -.11418879E+00
PHI   ***** ca   sit     1     -12.000   8.000  12.200   1.000  -.11395819E+00
PHI   ***** ca   sit     1     -12.000   8.000  12.250   1.000  -.11372759E+00
PHI   ***** ca   sit     1     -12.000   8.000  12.300   1.000  -.11349700E+00
PHI   ***** ca   sit     1     -12.000   8.000  12.350   1.000  -.11326639E+00
PHI   ***** ca   sit     1     -12.000   8.000  12.400   1.000  -.11303577E+00
PHI   ***** ca   sit     1     -12.000   8.000  12.450   1.000  -.11280517E+00
PHI   ***** ca   sit     1     -12.000   8.000  12.500   1.000  -.11257457E+00
PHI   ***** ca   sit     1     -12.000   8.000  12.550   1.000  -.11230706E+00
PHI   ***** ca   sit     1     -12.000   8.000  12.600   1.000  -.11203955E+00
PHI   ***** ca   sit     1     -12.000   8.000  12.650   1.000  -.11177202E+00
PHI   ***** ca   sit     1     -12.000   8.000  12.700   1.000  -.11150451E+00
PHI   ***** ca   sit     1     -12.000   8.000  12.750   1.000  -.11123700E+00
PHI   ***** ca   sit     1     -12.000   8.000  12.800   1.000  -.11096951E+00
PHI   ***** ca   sit     1     -12.000   8.000  12.850   1.000  -.11070199E+00
PHI   ***** ca   sit     1     -12.000   8.000  12.900   1.000  -.11043447E+00
PHI   ***** ca   sit     1     -12.000   8.000  12.950   1.000  -.11016696E+00
PHI   ***** ca   sit     1     -12.000   8.000  13.000   1.000  -.10989945E+00
PHI   ***** ca   sit     1     -12.000   8.000  13.050   1.000  -.10960104E+00
PHI   ***** ca   sit     1     -12.000   8.000  13.100   1.000  -.10930263E+00
PHI   ***** ca   sit     1     -12.000   8.000  13.150   1.000  -.10900421E+00
PHI   ***** ca   sit     1     -12.000   8.000  13.200   1.000  -.10870581E+00
PHI   ***** ca   sit     1     -12.000   8.000  13.250   1.000  -.10840742E+00
PHI   ***** ca   sit     1     -12.000   8.000  13.300   1.000  -.10810901E+00
PHI   ***** ca   sit     1     -12.000   8.000  13.350   1.000  -.10781061E+00
PHI   ***** ca   sit     1     -12.000   8.000  13.400   1.000  -.10751219E+00
PHI   ***** ca   sit     1     -12.000   8.000  13.450   1.000  -.10721378E+00
PHI   ***** ca   sit     1     -12.000   8.000  13.500   1.000  -.10691538E+00
PHI   ***** ca   sit     1     -12.000   8.000  13.550   1.000  -.10659192E+00
PHI   ***** ca   sit     1     -12.000   8.000  13.600   1.000  -.10626852E+00
PHI   ***** ca   sit     1     -12.000   8.000  13.650   1.000  -.10594507E+00
PHI   ***** ca   sit     1     -12.000   8.000  13.700   1.000  -.10562165E+00
PHI   ***** ca   sit     1     -12.000   8.000  13.750   1.000  -.10529821E+00
PHI   ***** ca   sit     1     -12.000   8.000  13.800   1.000  -.10497476E+00
PHI   ***** ca   sit     1     -12.000   8.000  13.850   1.000  -.10465135E+00
PHI   ***** ca   sit     1     -12.000   8.000  13.900   1.000  -.10432790E+00
PHI   ***** ca   sit     1     -12.000   8.000  13.950   1.000  -.10400449E+00
PHI   ***** ca   sit     1     -12.000   8.000  14.000   1.000  -.10368104E+00
PHI   ***** ca   sit     1     -12.000   8.000  14.050   1.000  -.10333809E+00
PHI   ***** ca   sit     1     -12.000   8.000  14.100   1.000  -.10299522E+00
PHI   ***** ca   sit     1     -12.000   8.000  14.150   1.000  -.10265228E+00
PHI   ***** ca   sit     1     -12.000   8.000  14.200   1.000  -.10230939E+00
PHI   ***** ca   sit     1     -12.000   8.000  14.250   1.000  -.10196646E+00
PHI   ***** ca   sit     1     -12.000   8.000  14.300   1.000  -.10162353E+00
PHI   ***** ca   sit     1     -12.000   8.000  14.350   1.000  -.10128064E+00
PHI   ***** ca   sit     1     -12.000   8.000  14.400   1.000  -.10093770E+00
PHI   ***** ca   sit     1     -12.000   8.000  14.450   1.000  -.10059483E+00
PHI   ***** ca   sit     1     -12.000   8.000  14.500   1.000  -.10025188E+00
PHI   ***** ca   sit     1     -12.000   8.000  14.550   1.000  -.99894613E-01
PHI   ***** ca   sit     1     -12.000   8.000  14.600   1.000  -.99537387E-01
PHI   ***** ca   sit     1     -12.000   8.000  14.650   1.000  -.99180102E-01
PHI   ***** ca   sit     1     -12.000   8.000  14.700   1.000  -.98822884E-01
PHI   ***** ca   sit     1     -12.000   8.000  14.750   1.000  -.98465607E-01
PHI   ***** ca   sit     1     -12.000   8.000  14.800   1.000  -.98108321E-01
PHI   ***** ca   sit     1     -12.000   8.000  14.850   1.000  -.97751103E-01
PHI   ***** ca   sit     1     -12.000   8.000  14.900   1.000  -.97393826E-01
PHI   ***** ca   sit     1     -12.000   8.000  14.950   1.000  -.97036600E-01
PHI   ***** ca   sit     1     -12.000   8.000  15.000   1.000  -.96679322E-01
PHI   ***** ca   sit     1     -12.000   8.000  15.050   1.000  -.96312352E-01
PHI   ***** ca   sit     1     -12.000   8.000  15.100   1.000  -.95945440E-01
PHI   ***** ca   sit     1     -12.000   8.000  15.150   1.000  -.95578477E-01
PHI   ***** ca   sit     1     -12.000   8.000  15.200   1.000  -.95211558E-01
PHI   ***** ca   sit     1     -12.000   8.000  15.250   1.000  -.94844595E-01
PHI   ***** ca   sit     1     -12.000   8.000  15.300   1.000  -.94477631E-01
PHI   ***** ca   sit     1     -12.000   8.000  15.350   1.000  -.94110712E-01
PHI   ***** ca   sit     1     -12.000   8.000  15.400   1.000  -.93743749E-01
PHI   ***** ca   sit     1     -12.000   8.000  15.450   1.000  -.93376838E-01
PHI   ***** ca   sit     1     -12.000   8.000  15.500   1.000  -.93009867E-01
PHI   ***** ca   sit     1     -12.000   8.000  15.550   1.000  -.92637293E-01
PHI   ***** ca   sit     1     -12.000   8.000  15.600   1.000  -.92264779E-01
PHI   ***** ca   sit     1     -12.000   8.000  15.650   1.000  -.91892205E-01
PHI   ***** ca   sit     1     -12.000   8.000  15.700   1.000  -.91519699E-01
PHI   ***** ca   sit     1     -12.000   8.000  15.750   1.000  -.91147117E-01
PHI   ***** ca   sit     1     -12.000   8.000  15.800   1.000  -.90774558E-01
PHI   ***** ca   sit     1     -12.000   8.000  15.850   1.000  -.90402044E-01
PHI   ***** ca   sit     1     -12.000   8.000  15.900   1.000  -.90029471E-01
PHI   ***** ca   sit     1     -12.000   8.000  15.950   1.000  -.89656956E-01
PHI   ***** ca   sit     1     -12.000   8.000  16.000   1.000  -.89284383E-01
PHI   ***** ca   sit     1     -12.000   8.000  16.050   1.000  -.88909857E-01
PHI   ***** ca   sit     1     -12.000   8.000  16.100   1.000  -.88535383E-01
PHI   ***** ca   sit     1     -12.000   8.000  16.150   1.000  -.88160850E-01
PHI   ***** ca   sit     1     -12.000   8.000  16.200   1.000  -.87786384E-01
PHI   ***** ca   sit     1     -12.000   8.000  16.250   1.000  -.87411851E-01
PHI   ***** ca   sit     1     -12.000   8.000  16.300   1.000  -.87037325E-01
PHI   ***** ca   sit     1     -12.000   8.000  16.350   1.000  -.86662851E-01
PHI   ***** ca   sit     1     -12.000   8.000  16.400   1.000  -.86288325E-01
PHI   ***** ca   sit     1     -12.000   8.000  16.450   1.000  -.85913844E-01
PHI   ***** ca   sit     1     -12.000   8.000  16.500   1.000  -.85539326E-01
PHI   ***** ca   sit     1     -12.000   8.000  16.550   1.000  -.85165903E-01
PHI   ***** ca   sit     1     -12.000   8.000  16.600   1.000  -.84792547E-01
PHI   ***** ca   sit     1     -12.000   8.000  16.650   1.000  -.84419139E-01
PHI   ***** ca   sit     1     -12.000   8.000  16.700   1.000  -.84045783E-01
PHI   ***** ca   sit     1     -12.000   8.000  16.750   1.000  -.83672367E-01
PHI   ***** ca   sit     1     -12.000   8.000  16.800   1.000  -.83298944E-01
PHI   ***** ca   sit     1     -12.000   8.000  16.850   1.000  -.82925588E-01
PHI   ***** ca   sit     1     -12.000   8.000  16.900   1.000  -.82552180E-01
PHI   ***** ca   sit     1     -12.000   8.000  16.950   1.000  -.82178824E-01
PHI   ***** ca   sit     1     -12.000   8.000  17.000   1.000  -.81805408E-01
PHI   ***** ca   sit     1     -12.000   8.000  17.050   1.000  -.81435755E-01
PHI   ***** ca   sit     1     -12.000   8.000  17.100   1.000  -.81066146E-01
PHI   ***** ca   sit     1     -12.000   8.000  17.150   1.000  -.80696493E-01
PHI   ***** ca   sit     1     -12.000   8.000  17.200   1.000  -.80326892E-01
PHI   ***** ca   sit     1     -12.000   8.000  17.250   1.000  -.79957232E-01
PHI   ***** ca   sit     1     -12.000   8.000  17.300   1.000  -.79587564E-01
PHI   ***** ca   sit     1     -12.000   8.000  17.350   1.000  -.79217970E-01
PHI   ***** ca   sit     1     -12.000   8.000  17.400   1.000  -.78848317E-01
PHI   ***** ca   sit     1     -12.000   8.000  17.450   1.000  -.78478716E-01
PHI   ***** ca   sit     1     -12.000   8.000  17.500   1.000  -.78109056E-01
PHI   ***** ca   sit     1     -12.000   8.000  17.550   1.000  -.77745318E-01
PHI   ***** ca   sit     1     -12.000   8.000  17.600   1.000  -.77381633E-01
PHI   ***** ca   sit     1     -12.000   8.000  17.650   1.000  -.77017896E-01
PHI   ***** ca   sit     1     -12.000   8.000  17.700   1.000  -.76654203E-01
PHI   ***** ca   sit     1     -12.000   8.000  17.750   1.000  -.76290473E-01
PHI   ***** ca   sit     1     -12.000   8.000  17.800   1.000  -.75926736E-01
PHI   ***** ca   sit     1     -12.000   8.000  17.850   1.000  -.75563058E-01
PHI   ***** ca   sit     1     -12.000   8.000  17.900   1.000  -.75199313E-01
PHI   ***** ca   sit     1     -12.000   8.000  17.950   1.000  -.74835636E-01
PHI   ***** ca   sit     1     -12.000   8.000  18.000   1.000  -.74471898E-01
PHI   ***** ca   sit     1     -12.000   8.000  18.050   1.000  -.74115857E-01
PHI   ***** ca   sit     1     -12.000   8.000  18.100   1.000  -.73759861E-01
PHI   ***** ca   sit     1     -12.000   8.000  18.150   1.000  -.73403828E-01
PHI   ***** ca   sit     1     -12.000   8.000  18.200   1.000  -.73047839E-01
PHI   ***** ca   sit     1     -12.000   8.000  18.250   1.000  -.72691791E-01
PHI   ***** ca   sit     1     -12.000   8.000  18.300   1.000  -.72335750E-01
PHI   ***** ca   sit     1     -12.000   8.000  18.350   1.000  -.71979761E-01
PHI   ***** ca   sit     1     -12.000   8.000  18.400   1.000  -.71623720E-01
PHI   ***** ca   sit     1     -12.000   8.000  18.450   1.000  -.71267731E-01
PHI   ***** ca   sit     1     -12.000   8.000  18.500   1.000  -.70911691E-01
PHI   ***** ca   sit     1     -12.000   8.000  18.550   1.000  -.70564762E-01
PHI   ***** ca   sit     1     -12.000   8.000  18.600   1.000  -.70217900E-01
PHI   ***** ca   sit     1     -12.000   8.000  18.650   1.000  -.69870971E-01
PHI   ***** ca   sit     1     -12.000   8.000  18.700   1.000  -.69524102E-01
PHI   ***** ca   sit     1     -12.000   8.000  18.750   1.000  -.69177188E-01
PHI   ***** ca   sit     1     -12.000   8.000  18.800   1.000  -.68830267E-01
PHI   ***** ca   sit     1     -12.000   8.000  18.850   1.000  -.68483397E-01
PHI   ***** ca   sit     1     -12.000   8.000  18.900   1.000  -.68136476E-01
PHI   ***** ca   sit     1     -12.000   8.000  18.950   1.000  -.67789614E-01
PHI   ***** ca   sit     1     -12.000   8.000  19.000   1.000  -.67442685E-01
PHI   ***** ca   sit     1     -12.000   8.000  19.050   1.000  -.67105994E-01
PHI   ***** ca   sit     1     -12.000   8.000  19.100   1.000  -.66769347E-01
PHI   ***** ca   sit     1     -12.000   8.000  19.150   1.000  -.66432647E-01
PHI   ***** ca   sit     1     -12.000   8.000  19.200   1.000  -.66096000E-01
PHI   ***** ca   sit     1     -12.000   8.000  19.250   1.000  -.65759301E-01
PHI   ***** ca   sit     1     -12.000   8.000  19.300   1.000  -.65422602E-01
PHI   ***** ca   sit     1     -12.000   8.000  19.350   1.000  -.65085962E-01
PHI   ***** ca   sit     1     -12.000   8.000  19.400   1.000  -.64749263E-01
PHI   ***** ca   sit     1     -12.000   8.000  19.450   1.000  -.64412609E-01
PHI   ***** ca   sit     1     -12.000  10.000   2.000   1.000  0.34358439E+00
PHI   ***** ca   sit     1     -12.000  10.000   2.050   1.000  0.33790424E+00
PHI   ***** ca   sit     1     -12.000  10.000   2.100   1.000  0.33222410E+00
PHI   ***** ca   sit     1     -12.000  10.000   2.150   1.000  0.32654348E+00
PHI   ***** ca   sit     1     -12.000  10.000   2.200   1.000  0.32086334E+00
PHI   ***** ca   sit     1     -12.000  10.000   2.250   1.000  0.31518319E+00
PHI   ***** ca   sit     1     -12.000  10.000   2.300   1.000  0.30950302E+00
PHI   ***** ca   sit     1     -12.000  10.000   2.350   1.000  0.30382288E+00
PHI   ***** ca   sit     1     -12.000  10.000   2.400   1.000  0.29814228E+00
PHI   ***** ca   sit     1     -12.000  10.000   2.450   1.000  0.29246214E+00
PHI   ***** ca   sit     1     -12.000  10.000   2.500   1.000  0.28678200E+00
PHI   ***** ca   sit     1     -12.000  10.000   2.550   1.000  0.28205577E+00
PHI   ***** ca   sit     1     -12.000  10.000   2.600   1.000  0.27732953E+00
PHI   ***** ca   sit     1     -12.000  10.000   2.650   1.000  0.27260298E+00
PHI   ***** ca   sit     1     -12.000  10.000   2.700   1.000  0.26787674E+00
PHI   ***** ca   sit     1     -12.000  10.000   2.750   1.000  0.26315051E+00
PHI   ***** ca   sit     1     -12.000  10.000   2.800   1.000  0.25842428E+00
PHI   ***** ca   sit     1     -12.000  10.000   2.850   1.000  0.25369808E+00
PHI   ***** ca   sit     1     -12.000  10.000   2.900   1.000  0.24897148E+00
PHI   ***** ca   sit     1     -12.000  10.000   2.950   1.000  0.24424525E+00
PHI   ***** ca   sit     1     -12.000  10.000   3.000   1.000  0.23951904E+00
PHI   ***** ca   sit     1     -12.000  10.000   3.050   1.000  0.23554170E+00
PHI   ***** ca   sit     1     -12.000  10.000   3.100   1.000  0.23156436E+00
PHI   ***** ca   sit     1     -12.000  10.000   3.150   1.000  0.22758672E+00
PHI   ***** ca   sit     1     -12.000  10.000   3.200   1.000  0.22360937E+00
PHI   ***** ca   sit     1     -12.000  10.000   3.250   1.000  0.21963203E+00
PHI   ***** ca   sit     1     -12.000  10.000   3.300   1.000  0.21565470E+00
PHI   ***** ca   sit     1     -12.000  10.000   3.350   1.000  0.21167736E+00
PHI   ***** ca   sit     1     -12.000  10.000   3.400   1.000  0.20769972E+00
PHI   ***** ca   sit     1     -12.000  10.000   3.450   1.000  0.20372237E+00
PHI   ***** ca   sit     1     -12.000  10.000   3.500   1.000  0.19974504E+00
PHI   ***** ca   sit     1     -12.000  10.000   3.550   1.000  0.19632532E+00
PHI   ***** ca   sit     1     -12.000  10.000   3.600   1.000  0.19290562E+00
PHI   ***** ca   sit     1     -12.000  10.000   3.650   1.000  0.18948565E+00
PHI   ***** ca   sit     1     -12.000  10.000   3.700   1.000  0.18606596E+00
PHI   ***** ca   sit     1     -12.000  10.000   3.750   1.000  0.18264624E+00
PHI   ***** ca   sit     1     -12.000  10.000   3.800   1.000  0.17922655E+00
PHI   ***** ca   sit     1     -12.000  10.000   3.850   1.000  0.17580685E+00
PHI   ***** ca   sit     1     -12.000  10.000   3.900   1.000  0.17238687E+00
PHI   ***** ca   sit     1     -12.000  10.000   3.950   1.000  0.16896717E+00
PHI   ***** ca   sit     1     -12.000  10.000   4.000   1.000  0.16554746E+00
PHI   ***** ca   sit     1     -12.000  10.000   4.050   1.000  0.16255410E+00
PHI   ***** ca   sit     1     -12.000  10.000   4.100   1.000  0.15956073E+00
PHI   ***** ca   sit     1     -12.000  10.000   4.150   1.000  0.15656716E+00
PHI   ***** ca   sit     1     -12.000  10.000   4.200   1.000  0.15357378E+00
PHI   ***** ca   sit     1     -12.000  10.000   4.250   1.000  0.15058041E+00
PHI   ***** ca   sit     1     -12.000  10.000   4.300   1.000  0.14758706E+00
PHI   ***** ca   sit     1     -12.000  10.000   4.350   1.000  0.14459369E+00
PHI   ***** ca   sit     1     -12.000  10.000   4.400   1.000  0.14160010E+00
PHI   ***** ca   sit     1     -12.000  10.000   4.450   1.000  0.13860673E+00
PHI   ***** ca   sit     1     -12.000  10.000   4.500   1.000  0.13561337E+00
PHI   ***** ca   sit     1     -12.000  10.000   4.550   1.000  0.13296069E+00
PHI   ***** ca   sit     1     -12.000  10.000   4.600   1.000  0.13030803E+00
PHI   ***** ca   sit     1     -12.000  10.000   4.650   1.000  0.12765516E+00
PHI   ***** ca   sit     1     -12.000  10.000   4.700   1.000  0.12500249E+00
PHI   ***** ca   sit     1     -12.000  10.000   4.750   1.000  0.12234981E+00
PHI   ***** ca   sit     1     -12.000  10.000   4.800   1.000  0.11969715E+00
PHI   ***** ca   sit     1     -12.000  10.000   4.850   1.000  0.11704447E+00
PHI   ***** ca   sit     1     -12.000  10.000   4.900   1.000  0.11439160E+00
PHI   ***** ca   sit     1     -12.000  10.000   4.950   1.000  0.11173894E+00
PHI   ***** ca   sit     1     -12.000  10.000   5.000   1.000  0.10908626E+00
PHI   ***** ca   sit     1     -12.000  10.000   5.050   1.000  0.10671828E+00
PHI   ***** ca   sit     1     -12.000  10.000   5.100   1.000  0.10435028E+00
PHI   ***** ca   sit     1     -12.000  10.000   5.150   1.000  0.10198211E+00
PHI   ***** ca   sit     1     -12.000  10.000   5.200   1.000  0.99614128E-01
PHI   ***** ca   sit     1     -12.000  10.000   5.250   1.000  0.97246133E-01
PHI   ***** ca   sit     1     -12.000  10.000   5.300   1.000  0.94878137E-01
PHI   ***** ca   sit     1     -12.000  10.000   5.350   1.000  0.92510141E-01
PHI   ***** ca   sit     1     -12.000  10.000   5.400   1.000  0.90141982E-01
PHI   ***** ca   sit     1     -12.000  10.000   5.450   1.000  0.87773979E-01
PHI   ***** ca   sit     1     -12.000  10.000   5.500   1.000  0.85405990E-01
PHI   ***** ca   sit     1     -12.000  10.000   5.550   1.000  0.83285064E-01
PHI   ***** ca   sit     1     -12.000  10.000   5.600   1.000  0.81164137E-01
PHI   ***** ca   sit     1     -12.000  10.000   5.650   1.000  0.79043046E-01
PHI   ***** ca   sit     1     -12.000  10.000   5.700   1.000  0.76922111E-01
PHI   ***** ca   sit     1     -12.000  10.000   5.750   1.000  0.74801177E-01
PHI   ***** ca   sit     1     -12.000  10.000   5.800   1.000  0.72680250E-01
PHI   ***** ca   sit     1     -12.000  10.000   5.850   1.000  0.70559315E-01
PHI   ***** ca   sit     1     -12.000  10.000   5.900   1.000  0.68438232E-01
PHI   ***** ca   sit     1     -12.000  10.000   5.950   1.000  0.66317290E-01
PHI   ***** ca   sit     1     -12.000  10.000   6.000   1.000  0.64196363E-01
PHI   ***** ca   sit     1     -12.000  10.000   6.050   1.000  0.62296119E-01
PHI   ***** ca   sit     1     -12.000  10.000   6.100   1.000  0.60395874E-01
PHI   ***** ca   sit     1     -12.000  10.000   6.150   1.000  0.58495488E-01
PHI   ***** ca   sit     1     -12.000  10.000   6.200   1.000  0.56595240E-01
PHI   ***** ca   sit     1     -12.000  10.000   6.250   1.000  0.54694995E-01
PHI   ***** ca   sit     1     -12.000  10.000   6.300   1.000  0.52794747E-01
PHI   ***** ca   sit     1     -12.000  10.000   6.350   1.000  0.50894506E-01
PHI   ***** ca   sit     1     -12.000  10.000   6.400   1.000  0.48994113E-01
PHI   ***** ca   sit     1     -12.000  10.000   6.450   1.000  0.47093868E-01
PHI   ***** ca   sit     1     -12.000  10.000   6.500   1.000  0.45193624E-01
PHI   ***** ca   sit     1     -12.000  10.000   6.550   1.000  0.43494768E-01
PHI   ***** ca   sit     1     -12.000  10.000   6.600   1.000  0.41795924E-01
PHI   ***** ca   sit     1     -12.000  10.000   6.650   1.000  0.40096942E-01
PHI   ***** ca   sit     1     -12.000  10.000   6.700   1.000  0.38398094E-01
PHI   ***** ca   sit     1     -12.000  10.000   6.750   1.000  0.36699247E-01
PHI   ***** ca   sit     1     -12.000  10.000   6.800   1.000  0.35000395E-01
PHI   ***** ca   sit     1     -12.000  10.000   6.850   1.000  0.33301551E-01
PHI   ***** ca   sit     1     -12.000  10.000   6.900   1.000  0.31602569E-01
PHI   ***** ca   sit     1     -12.000  10.000   6.950   1.000  0.29903717E-01
PHI   ***** ca   sit     1     -12.000  10.000   7.000   1.000  0.28204869E-01
PHI   ***** ca   sit     1     -12.000  10.000   7.050   1.000  0.26692431E-01
PHI   ***** ca   sit     1     -12.000  10.000   7.100   1.000  0.25179993E-01
PHI   ***** ca   sit     1     -12.000  10.000   7.150   1.000  0.23667444E-01
PHI   ***** ca   sit     1     -12.000  10.000   7.200   1.000  0.22155004E-01
PHI   ***** ca   sit     1     -12.000  10.000   7.250   1.000  0.20642566E-01
PHI   ***** ca   sit     1     -12.000  10.000   7.300   1.000  0.19130128E-01
PHI   ***** ca   sit     1     -12.000  10.000   7.350   1.000  0.17617689E-01
PHI   ***** ca   sit     1     -12.000  10.000   7.400   1.000  0.16105134E-01
PHI   ***** ca   sit     1     -12.000  10.000   7.450   1.000  0.14592697E-01
PHI   ***** ca   sit     1     -12.000  10.000   7.500   1.000  0.13080260E-01
PHI   ***** ca   sit     1     -12.000  10.000   7.550   1.000  0.11741987E-01
PHI   ***** ca   sit     1     -12.000  10.000   7.600   1.000  0.10403715E-01
PHI   ***** ca   sit     1     -12.000  10.000   7.650   1.000  0.90653412E-02
PHI   ***** ca   sit     1     -12.000  10.000   7.700   1.000  0.77270688E-02
PHI   ***** ca   sit     1     -12.000  10.000   7.750   1.000  0.63887965E-02
PHI   ***** ca   sit     1     -12.000  10.000   7.800   1.000  0.50505241E-02
PHI   ***** ca   sit     1     -12.000  10.000   7.850   1.000  0.37122525E-02
PHI   ***** ca   sit     1     -12.000  10.000   7.900   1.000  0.23738779E-02
PHI   ***** ca   sit     1     -12.000  10.000   7.950   1.000  0.10356060E-02
PHI   ***** ca   sit     1     -12.000  10.000   8.000   1.000  -.30266616E-03
PHI   ***** ca   sit     1     -12.000  10.000   8.050   1.000  -.14775750E-02
PHI   ***** ca   sit     1     -12.000  10.000   8.100   1.000  -.26524838E-02
PHI   ***** ca   sit     1     -12.000  10.000   8.150   1.000  -.38274822E-02
PHI   ***** ca   sit     1     -12.000  10.000   8.200   1.000  -.50023911E-02
PHI   ***** ca   sit     1     -12.000  10.000   8.250   1.000  -.61773001E-02
PHI   ***** ca   sit     1     -12.000  10.000   8.300   1.000  -.73522087E-02
PHI   ***** ca   sit     1     -12.000  10.000   8.350   1.000  -.85271169E-02
PHI   ***** ca   sit     1     -12.000  10.000   8.400   1.000  -.97021153E-02
PHI   ***** ca   sit     1     -12.000  10.000   8.450   1.000  -.10877024E-01
PHI   ***** ca   sit     1     -12.000  10.000   8.500   1.000  -.12051933E-01
PHI   ***** ca   sit     1     -12.000  10.000   8.550   1.000  -.13073565E-01
PHI   ***** ca   sit     1     -12.000  10.000   8.600   1.000  -.14095197E-01
PHI   ***** ca   sit     1     -12.000  10.000   8.650   1.000  -.15116907E-01
PHI   ***** ca   sit     1     -12.000  10.000   8.700   1.000  -.16138539E-01
PHI   ***** ca   sit     1     -12.000  10.000   8.750   1.000  -.17160172E-01
PHI   ***** ca   sit     1     -12.000  10.000   8.800   1.000  -.18181805E-01
PHI   ***** ca   sit     1     -12.000  10.000   8.850   1.000  -.19203437E-01
PHI   ***** ca   sit     1     -12.000  10.000   8.900   1.000  -.20225145E-01
PHI   ***** ca   sit     1     -12.000  10.000   8.950   1.000  -.21246778E-01
PHI   ***** ca   sit     1     -12.000  10.000   9.000   1.000  -.22268411E-01
PHI   ***** ca   sit     1     -12.000  10.000   9.050   1.000  -.23146629E-01
PHI   ***** ca   sit     1     -12.000  10.000   9.100   1.000  -.24024848E-01
PHI   ***** ca   sit     1     -12.000  10.000   9.150   1.000  -.24903135E-01
PHI   ***** ca   sit     1     -12.000  10.000   9.200   1.000  -.25781354E-01
PHI   ***** ca   sit     1     -12.000  10.000   9.250   1.000  -.26659572E-01
PHI   ***** ca   sit     1     -12.000  10.000   9.300   1.000  -.27537789E-01
PHI   ***** ca   sit     1     -12.000  10.000   9.350   1.000  -.28416010E-01
PHI   ***** ca   sit     1     -12.000  10.000   9.400   1.000  -.29294293E-01
PHI   ***** ca   sit     1     -12.000  10.000   9.450   1.000  -.30172514E-01
PHI   ***** ca   sit     1     -12.000  10.000   9.500   1.000  -.31050732E-01
PHI   ***** ca   sit     1     -12.000  10.000   9.550   1.000  -.31795472E-01
PHI   ***** ca   sit     1     -12.000  10.000   9.600   1.000  -.32540213E-01
PHI   ***** ca   sit     1     -12.000  10.000   9.650   1.000  -.33285011E-01
PHI   ***** ca   sit     1     -12.000  10.000   9.700   1.000  -.34029752E-01
PHI   ***** ca   sit     1     -12.000  10.000   9.750   1.000  -.34774490E-01
PHI   ***** ca   sit     1     -12.000  10.000   9.800   1.000  -.35519231E-01
PHI   ***** ca   sit     1     -12.000  10.000   9.850   1.000  -.36263973E-01
PHI   ***** ca   sit     1     -12.000  10.000   9.900   1.000  -.37008770E-01
PHI   ***** ca   sit     1     -12.000  10.000   9.950   1.000  -.37753507E-01
PHI   ***** ca   sit     1     -12.000  10.000  10.000   1.000  -.38498249E-01
PHI   ***** ca   sit     1     -12.000  10.000  10.050   1.000  -.39119609E-01
PHI   ***** ca   sit     1     -12.000  10.000  10.100   1.000  -.39740976E-01
PHI   ***** ca   sit     1     -12.000  10.000  10.150   1.000  -.40362388E-01
PHI   ***** ca   sit     1     -12.000  10.000  10.200   1.000  -.40983748E-01
PHI   ***** ca   sit     1     -12.000  10.000  10.250   1.000  -.41605107E-01
PHI   ***** ca   sit     1     -12.000  10.000  10.300   1.000  -.42226475E-01
PHI   ***** ca   sit     1     -12.000  10.000  10.350   1.000  -.42847835E-01
PHI   ***** ca   sit     1     -12.000  10.000  10.400   1.000  -.43469246E-01
PHI   ***** ca   sit     1     -12.000  10.000  10.450   1.000  -.44090610E-01
PHI   ***** ca   sit     1     -12.000  10.000  10.500   1.000  -.44711970E-01
PHI   ***** ca   sit     1     -12.000  10.000  10.550   1.000  -.45220185E-01
PHI   ***** ca   sit     1     -12.000  10.000  10.600   1.000  -.45728400E-01
PHI   ***** ca   sit     1     -12.000  10.000  10.650   1.000  -.46236657E-01
PHI   ***** ca   sit     1     -12.000  10.000  10.700   1.000  -.46744864E-01
PHI   ***** ca   sit     1     -12.000  10.000  10.750   1.000  -.47253083E-01
PHI   ***** ca   sit     1     -12.000  10.000  10.800   1.000  -.47761295E-01
PHI   ***** ca   sit     1     -12.000  10.000  10.850   1.000  -.48269514E-01
PHI   ***** ca   sit     1     -12.000  10.000  10.900   1.000  -.48777770E-01
PHI   ***** ca   sit     1     -12.000  10.000  10.950   1.000  -.49285978E-01
PHI   ***** ca   sit     1     -12.000  10.000  11.000   1.000  -.49794193E-01
PHI   ***** ca   sit     1     -12.000  10.000  11.050   1.000  -.50199553E-01
PHI   ***** ca   sit     1     -12.000  10.000  11.100   1.000  -.50604921E-01
PHI   ***** ca   sit     1     -12.000  10.000  11.150   1.000  -.51010314E-01
PHI   ***** ca   sit     1     -12.000  10.000  11.200   1.000  -.51415671E-01
PHI   ***** ca   sit     1     -12.000  10.000  11.250   1.000  -.51821038E-01
PHI   ***** ca   sit     1     -12.000  10.000  11.300   1.000  -.52226406E-01
PHI   ***** ca   sit     1     -12.000  10.000  11.350   1.000  -.52631762E-01
PHI   ***** ca   sit     1     -12.000  10.000  11.400   1.000  -.53037155E-01
PHI   ***** ca   sit     1     -12.000  10.000  11.450   1.000  -.53442523E-01
PHI   ***** ca   sit     1     -12.000  10.000  11.500   1.000  -.53847883E-01
PHI   ***** ca   sit     1     -12.000  10.000  11.550   1.000  -.54160587E-01
PHI   ***** ca   sit     1     -12.000  10.000  11.600   1.000  -.54473285E-01
PHI   ***** ca   sit     1     -12.000  10.000  11.650   1.000  -.54786008E-01
PHI   ***** ca   sit     1     -12.000  10.000  11.700   1.000  -.55098709E-01
PHI   ***** ca   sit     1     -12.000  10.000  11.750   1.000  -.55411413E-01
PHI   ***** ca   sit     1     -12.000  10.000  11.800   1.000  -.55724110E-01
PHI   ***** ca   sit     1     -12.000  10.000  11.850   1.000  -.56036808E-01
PHI   ***** ca   sit     1     -12.000  10.000  11.900   1.000  -.56349538E-01
PHI   ***** ca   sit     1     -12.000  10.000  11.950   1.000  -.56662239E-01
PHI   ***** ca   sit     1     -12.000  10.000  12.000   1.000  -.56974936E-01
PHI   ***** ca   sit     1     -12.000  10.000  12.050   1.000  -.57204943E-01
PHI   ***** ca   sit     1     -12.000  10.000  12.100   1.000  -.57434954E-01
PHI   ***** ca   sit     1     -12.000  10.000  12.150   1.000  -.57664976E-01
PHI   ***** ca   sit     1     -12.000  10.000  12.200   1.000  -.57894979E-01
PHI   ***** ca   sit     1     -12.000  10.000  12.250   1.000  -.58124989E-01
PHI   ***** ca   sit     1     -12.000  10.000  12.300   1.000  -.58354992E-01
PHI   ***** ca   sit     1     -12.000  10.000  12.350   1.000  -.58584999E-01
PHI   ***** ca   sit     1     -12.000  10.000  12.400   1.000  -.58815021E-01
PHI   ***** ca   sit     1     -12.000  10.000  12.450   1.000  -.59045032E-01
PHI   ***** ca   sit     1     -12.000  10.000  12.500   1.000  -.59275039E-01
PHI   ***** ca   sit     1     -12.000  10.000  12.550   1.000  -.59431925E-01
PHI   ***** ca   sit     1     -12.000  10.000  12.600   1.000  -.59588812E-01
PHI   ***** ca   sit     1     -12.000  10.000  12.650   1.000  -.59745710E-01
PHI   ***** ca   sit     1     -12.000  10.000  12.700   1.000  -.59902597E-01
PHI   ***** ca   sit     1     -12.000  10.000  12.750   1.000  -.60059484E-01
PHI   ***** ca   sit     1     -12.000  10.000  12.800   1.000  -.60216371E-01
PHI   ***** ca   sit     1     -12.000  10.000  12.850   1.000  -.60373258E-01
PHI   ***** ca   sit     1     -12.000  10.000  12.900   1.000  -.60530160E-01
PHI   ***** ca   sit     1     -12.000  10.000  12.950   1.000  -.60687046E-01
PHI   ***** ca   sit     1     -12.000  10.000  13.000   1.000  -.60843933E-01
PHI   ***** ca   sit     1     -12.000  10.000  13.050   1.000  -.60936786E-01
PHI   ***** ca   sit     1     -12.000  10.000  13.100   1.000  -.61029647E-01
PHI   ***** ca   sit     1     -12.000  10.000  13.150   1.000  -.61122514E-01
PHI   ***** ca   sit     1     -12.000  10.000  13.200   1.000  -.61215375E-01
PHI   ***** ca   sit     1     -12.000  10.000  13.250   1.000  -.61308227E-01
PHI   ***** ca   sit     1     -12.000  10.000  13.300   1.000  -.61401088E-01
PHI   ***** ca   sit     1     -12.000  10.000  13.350   1.000  -.61493948E-01
PHI   ***** ca   sit     1     -12.000  10.000  13.400   1.000  -.61586812E-01
PHI   ***** ca   sit     1     -12.000  10.000  13.450   1.000  -.61679669E-01
PHI   ***** ca   sit     1     -12.000  10.000  13.500   1.000  -.61772529E-01
PHI   ***** ca   sit     1     -12.000  10.000  13.550   1.000  -.61809879E-01
PHI   ***** ca   sit     1     -12.000  10.000  13.600   1.000  -.61847229E-01
PHI   ***** ca   sit     1     -12.000  10.000  13.650   1.000  -.61884578E-01
PHI   ***** ca   sit     1     -12.000  10.000  13.700   1.000  -.61921928E-01
PHI   ***** ca   sit     1     -12.000  10.000  13.750   1.000  -.61959274E-01
PHI   ***** ca   sit     1     -12.000  10.000  13.800   1.000  -.61996624E-01
PHI   ***** ca   sit     1     -12.000  10.000  13.850   1.000  -.62033974E-01
PHI   ***** ca   sit     1     -12.000  10.000  13.900   1.000  -.62071323E-01
PHI   ***** ca   sit     1     -12.000  10.000  13.950   1.000  -.62108673E-01
PHI   ***** ca   sit     1     -12.000  10.000  14.000   1.000  -.62146023E-01
PHI   ***** ca   sit     1     -12.000  10.000  14.050   1.000  -.62135763E-01
PHI   ***** ca   sit     1     -12.000  10.000  14.100   1.000  -.62125504E-01
PHI   ***** ca   sit     1     -12.000  10.000  14.150   1.000  -.62115245E-01
PHI   ***** ca   sit     1     -12.000  10.000  14.200   1.000  -.62104985E-01
PHI   ***** ca   sit     1     -12.000  10.000  14.250   1.000  -.62094726E-01
PHI   ***** ca   sit     1     -12.000  10.000  14.300   1.000  -.62084470E-01
PHI   ***** ca   sit     1     -12.000  10.000  14.350   1.000  -.62074210E-01
PHI   ***** ca   sit     1     -12.000  10.000  14.400   1.000  -.62063951E-01
PHI   ***** ca   sit     1     -12.000  10.000  14.450   1.000  -.62053692E-01
PHI   ***** ca   sit     1     -12.000  10.000  14.500   1.000  -.62043432E-01
PHI   ***** ca   sit     1     -12.000  10.000  14.550   1.000  -.61992787E-01
PHI   ***** ca   sit     1     -12.000  10.000  14.600   1.000  -.61942149E-01
PHI   ***** ca   sit     1     -12.000  10.000  14.650   1.000  -.61891496E-01
PHI   ***** ca   sit     1     -12.000  10.000  14.700   1.000  -.61840858E-01
PHI   ***** ca   sit     1     -12.000  10.000  14.750   1.000  -.61790209E-01
PHI   ***** ca   sit     1     -12.000  10.000  14.800   1.000  -.61739560E-01
PHI   ***** ca   sit     1     -12.000  10.000  14.850   1.000  -.61688922E-01
PHI   ***** ca   sit     1     -12.000  10.000  14.900   1.000  -.61638277E-01
PHI   ***** ca   sit     1     -12.000  10.000  14.950   1.000  -.61587635E-01
PHI   ***** ca   sit     1     -12.000  10.000  15.000   1.000  -.61536986E-01
PHI   ***** ca   sit     1     -12.000  10.000  15.050   1.000  -.61452493E-01
PHI   ***** ca   sit     1     -12.000  10.000  15.100   1.000  -.61368015E-01
PHI   ***** ca   sit     1     -12.000  10.000  15.150   1.000  -.61283521E-01
PHI   ***** ca   sit     1     -12.000  10.000  15.200   1.000  -.61199039E-01
PHI   ***** ca   sit     1     -12.000  10.000  15.250   1.000  -.61114550E-01
PHI   ***** ca   sit     1     -12.000  10.000  15.300   1.000  -.61030060E-01
PHI   ***** ca   sit     1     -12.000  10.000  15.350   1.000  -.60945578E-01
PHI   ***** ca   sit     1     -12.000  10.000  15.400   1.000  -.60861088E-01
PHI   ***** ca   sit     1     -12.000  10.000  15.450   1.000  -.60776606E-01
PHI   ***** ca   sit     1     -12.000  10.000  15.500   1.000  -.60692109E-01
PHI   ***** ca   sit     1     -12.000  10.000  15.550   1.000  -.60579658E-01
PHI   ***** ca   sit     1     -12.000  10.000  15.600   1.000  -.60467221E-01
PHI   ***** ca   sit     1     -12.000  10.000  15.650   1.000  -.60354773E-01
PHI   ***** ca   sit     1     -12.000  10.000  15.700   1.000  -.60242329E-01
PHI   ***** ca   sit     1     -12.000  10.000  15.750   1.000  -.60129881E-01
PHI   ***** ca   sit     1     -12.000  10.000  15.800   1.000  -.60017433E-01
PHI   ***** ca   sit     1     -12.000  10.000  15.850   1.000  -.59904993E-01
PHI   ***** ca   sit     1     -12.000  10.000  15.900   1.000  -.59792537E-01
PHI   ***** ca   sit     1     -12.000  10.000  15.950   1.000  -.59680104E-01
PHI   ***** ca   sit     1     -12.000  10.000  16.000   1.000  -.59567649E-01
PHI   ***** ca   sit     1     -12.000  10.000  16.050   1.000  -.59432473E-01
PHI   ***** ca   sit     1     -12.000  10.000  16.100   1.000  -.59297316E-01
PHI   ***** ca   sit     1     -12.000  10.000  16.150   1.000  -.59162132E-01
PHI   ***** ca   sit     1     -12.000  10.000  16.200   1.000  -.59026979E-01
PHI   ***** ca   sit     1     -12.000  10.000  16.250   1.000  -.58891796E-01
PHI   ***** ca   sit     1     -12.000  10.000  16.300   1.000  -.58756616E-01
PHI   ***** ca   sit     1     -12.000  10.000  16.350   1.000  -.58621455E-01
PHI   ***** ca   sit     1     -12.000  10.000  16.400   1.000  -.58486283E-01
PHI   ***** ca   sit     1     -12.000  10.000  16.450   1.000  -.58351122E-01
PHI   ***** ca   sit     1     -12.000  10.000  16.500   1.000  -.58215946E-01
PHI   ***** ca   sit     1     -12.000  10.000  16.550   1.000  -.58062658E-01
PHI   ***** ca   sit     1     -12.000  10.000  16.600   1.000  -.57909399E-01
PHI   ***** ca   sit     1     -12.000  10.000  16.650   1.000  -.57756111E-01
PHI   ***** ca   sit     1     -12.000  10.000  16.700   1.000  -.57602849E-01
PHI   ***** ca   sit     1     -12.000  10.000  16.750   1.000  -.57449568E-01
PHI   ***** ca   sit     1     -12.000  10.000  16.800   1.000  -.57296276E-01
PHI   ***** ca   sit     1     -12.000  10.000  16.850   1.000  -.57143014E-01
PHI   ***** ca   sit     1     -12.000  10.000  16.900   1.000  -.56989733E-01
PHI   ***** ca   sit     1     -12.000  10.000  16.950   1.000  -.56836471E-01
PHI   ***** ca   sit     1     -12.000  10.000  17.000   1.000  -.56683186E-01
PHI   ***** ca   sit     1     -12.000  10.000  17.050   1.000  -.56515869E-01
PHI   ***** ca   sit     1     -12.000  10.000  17.100   1.000  -.56348570E-01
PHI   ***** ca   sit     1     -12.000  10.000  17.150   1.000  -.56181252E-01
PHI   ***** ca   sit     1     -12.000  10.000  17.200   1.000  -.56013960E-01
PHI   ***** ca   sit     1     -12.000  10.000  17.250   1.000  -.55846639E-01
PHI   ***** ca   sit     1     -12.000  10.000  17.300   1.000  -.55679321E-01
PHI   ***** ca   sit     1     -12.000  10.000  17.350   1.000  -.55512026E-01
PHI   ***** ca   sit     1     -12.000  10.000  17.400   1.000  -.55344708E-01
PHI   ***** ca   sit     1     -12.000  10.000  17.450   1.000  -.55177413E-01
PHI   ***** ca   sit     1     -12.000  10.000  17.500   1.000  -.55010095E-01
PHI   ***** ca   sit     1     -12.000  10.000  17.550   1.000  -.54832246E-01
PHI   ***** ca   sit     1     -12.000  10.000  17.600   1.000  -.54654431E-01
PHI   ***** ca   sit     1     -12.000  10.000  17.650   1.000  -.54476589E-01
PHI   ***** ca   sit     1     -12.000  10.000  17.700   1.000  -.54298770E-01
PHI   ***** ca   sit     1     -12.000  10.000  17.750   1.000  -.54120924E-01
PHI   ***** ca   sit     1     -12.000  10.000  17.800   1.000  -.53943083E-01
PHI   ***** ca   sit     1     -12.000  10.000  17.850   1.000  -.53765263E-01
PHI   ***** ca   sit     1     -12.000  10.000  17.900   1.000  -.53587418E-01
PHI   ***** ca   sit     1     -12.000  10.000  17.950   1.000  -.53409602E-01
PHI   ***** ca   sit     1     -12.000  10.000  18.000   1.000  -.53231757E-01
PHI   ***** ca   sit     1     -12.000  10.000  18.050   1.000  -.53046428E-01
PHI   ***** ca   sit     1     -12.000  10.000  18.100   1.000  -.52861128E-01
PHI   ***** ca   sit     1     -12.000  10.000  18.150   1.000  -.52675799E-01
PHI   ***** ca   sit     1     -12.000  10.000  18.200   1.000  -.52490499E-01
PHI   ***** ca   sit     1     -12.000  10.000  18.250   1.000  -.52305169E-01
PHI   ***** ca   sit     1     -12.000  10.000  18.300   1.000  -.52119840E-01
PHI   ***** ca   sit     1     -12.000  10.000  18.350   1.000  -.51934544E-01
PHI   ***** ca   sit     1     -12.000  10.000  18.400   1.000  -.51749211E-01
PHI   ***** ca   sit     1     -12.000  10.000  18.450   1.000  -.51563915E-01
PHI   ***** ca   sit     1     -12.000  10.000  18.500   1.000  -.51378589E-01
PHI   ***** ca   sit     1     -12.000  10.000  18.550   1.000  -.51188376E-01
PHI   ***** ca   sit     1     -12.000  10.000  18.600   1.000  -.50998189E-01
PHI   ***** ca   sit     1     -12.000  10.000  18.650   1.000  -.50807975E-01
PHI   ***** ca   sit     1     -12.000  10.000  18.700   1.000  -.50617795E-01
PHI   ***** ca   sit     1     -12.000  10.000  18.750   1.000  -.50427578E-01
PHI   ***** ca   sit     1     -12.000  10.000  18.800   1.000  -.50237365E-01
PHI   ***** ca   sit     1     -12.000  10.000  18.850   1.000  -.50047178E-01
PHI   ***** ca   sit     1     -12.000  10.000  18.900   1.000  -.49856961E-01
PHI   ***** ca   sit     1     -12.000  10.000  18.950   1.000  -.49666777E-01
PHI   ***** ca   sit     1     -12.000  10.000  19.000   1.000  -.49476568E-01
PHI   ***** ca   sit     1     -12.000  10.000  19.050   1.000  -.49283672E-01
PHI   ***** ca   sit     1     -12.000  10.000  19.100   1.000  -.49090810E-01
PHI   ***** ca   sit     1     -12.000  10.000  19.150   1.000  -.48897915E-01
PHI   ***** ca   sit     1     -12.000  10.000  19.200   1.000  -.48705049E-01
PHI   ***** ca   sit     1     -12.000  10.000  19.250   1.000  -.48512153E-01
PHI   ***** ca   sit     1     -12.000  10.000  19.300   1.000  -.48319262E-01
PHI   ***** ca   sit     1     -12.000  10.000  19.350   1.000  -.48126400E-01
PHI   ***** ca   sit     1     -12.000  10.000  19.400   1.000  -.47933504E-01
PHI   ***** ca   sit     1     -12.000  10.000  19.450   1.000  -.47740638E-01
PHI   ***** ca   sit     1     -10.000 -12.000   2.000   1.000  0.11063994E+02
PHI   ***** ca   sit     1     -10.000 -12.000   2.050   1.000  0.18922211E+02
PHI   ***** ca   sit     1     -10.000 -12.000   2.100   1.000  0.26780428E+02
PHI   ***** ca   sit     1     -10.000 -12.000   2.150   1.000  0.34639244E+02
PHI   ***** ca   sit     1     -10.000 -12.000   2.200   1.000  0.42497459E+02
PHI   ***** ca   sit     1     -10.000 -12.000   2.250   1.000  0.50355679E+02
PHI   ***** ca   sit     1     -10.000 -12.000   2.300   1.000  0.58213898E+02
PHI   ***** ca   sit     1     -10.000 -12.000   2.350   1.000  0.66072113E+02
PHI   ***** ca   sit     1     -10.000 -12.000   2.400   1.000  0.73930931E+02
PHI   ***** ca   sit     1     -10.000 -12.000   2.450   1.000  0.81789146E+02
PHI   ***** ca   sit     1     -10.000 -12.000   2.500   1.000  0.89647362E+02
PHI   ***** ca   sit     1     -10.000 -12.000   2.550   1.000  0.82356232E+02
PHI   ***** ca   sit     1     -10.000 -12.000   2.600   1.000  0.75065117E+02
PHI   ***** ca   sit     1     -10.000 -12.000   2.650   1.000  0.67773430E+02
PHI   ***** ca   sit     1     -10.000 -12.000   2.700   1.000  0.60482304E+02
PHI   ***** ca   sit     1     -10.000 -12.000   2.750   1.000  0.53191177E+02
PHI   ***** ca   sit     1     -10.000 -12.000   2.800   1.000  0.45900051E+02
PHI   ***** ca   sit     1     -10.000 -12.000   2.850   1.000  0.38608925E+02
PHI   ***** ca   sit     1     -10.000 -12.000   2.900   1.000  0.31317247E+02
PHI   ***** ca   sit     1     -10.000 -12.000   2.950   1.000  0.24026121E+02
PHI   ***** ca   sit     1     -10.000 -12.000   3.000   1.000  0.16734995E+02
PHI   ***** ca   sit     1     -10.000 -12.000   3.050   1.000  0.15209940E+02
PHI   ***** ca   sit     1     -10.000 -12.000   3.100   1.000  0.13684886E+02
PHI   ***** ca   sit     1     -10.000 -12.000   3.150   1.000  0.12159713E+02
PHI   ***** ca   sit     1     -10.000 -12.000   3.200   1.000  0.10634659E+02
PHI   ***** ca   sit     1     -10.000 -12.000   3.250   1.000  0.91096039E+01
PHI   ***** ca   sit     1     -10.000 -12.000   3.300   1.000  0.75845494E+01
PHI   ***** ca   sit     1     -10.000 -12.000   3.350   1.000  0.60594945E+01
PHI   ***** ca   sit     1     -10.000 -12.000   3.400   1.000  0.45343232E+01
PHI   ***** ca   sit     1     -10.000 -12.000   3.450   1.000  0.30092683E+01
PHI   ***** ca   sit     1     -10.000 -12.000   3.500   1.000  0.14842135E+01
PHI   ***** ca   sit     1     -10.000 -12.000   3.550   1.000  0.14617131E+01
PHI   ***** ca   sit     1     -10.000 -12.000   3.600   1.000  0.14392128E+01
PHI   ***** ca   sit     1     -10.000 -12.000   3.650   1.000  0.14167106E+01
PHI   ***** ca   sit     1     -10.000 -12.000   3.700   1.000  0.13942101E+01
PHI   ***** ca   sit     1     -10.000 -12.000   3.750   1.000  0.13717097E+01
PHI   ***** ca   sit     1     -10.000 -12.000   3.800   1.000  0.13492092E+01
PHI   ***** ca   sit     1     -10.000 -12.000   3.850   1.000  0.13267088E+01
PHI   ***** ca   sit     1     -10.000 -12.000   3.900   1.000  0.13042067E+01
PHI   ***** ca   sit     1     -10.000 -12.000   3.950   1.000  0.12817063E+01
PHI   ***** ca   sit     1     -10.000 -12.000   4.000   1.000  0.12592058E+01
PHI   ***** ca   sit     1     -10.000 -12.000   4.050   1.000  0.11718374E+01
PHI   ***** ca   sit     1     -10.000 -12.000   4.100   1.000  0.10844691E+01
PHI   ***** ca   sit     1     -10.000 -12.000   4.150   1.000  0.99709404E+00
PHI   ***** ca   sit     1     -10.000 -12.000   4.200   1.000  0.90972555E+00
PHI   ***** ca   sit     1     -10.000 -12.000   4.250   1.000  0.82235718E+00
PHI   ***** ca   sit     1     -10.000 -12.000   4.300   1.000  0.73498881E+00
PHI   ***** ca   sit     1     -10.000 -12.000   4.350   1.000  0.64762032E+00
PHI   ***** ca   sit     1     -10.000 -12.000   4.400   1.000  0.56024528E+00
PHI   ***** ca   sit     1     -10.000 -12.000   4.450   1.000  0.47287691E+00
PHI   ***** ca   sit     1     -10.000 -12.000   4.500   1.000  0.38550848E+00
PHI   ***** ca   sit     1     -10.000 -12.000   4.550   1.000  0.37582868E+00
PHI   ***** ca   sit     1     -10.000 -12.000   4.600   1.000  0.36614880E+00
PHI   ***** ca   sit     1     -10.000 -12.000   4.650   1.000  0.35646823E+00
PHI   ***** ca   sit     1     -10.000 -12.000   4.700   1.000  0.34678844E+00
PHI   ***** ca   sit     1     -10.000 -12.000   4.750   1.000  0.33710858E+00
PHI   ***** ca   sit     1     -10.000 -12.000   4.800   1.000  0.32742873E+00
PHI   ***** ca   sit     1     -10.000 -12.000   4.850   1.000  0.31774893E+00
PHI   ***** ca   sit     1     -10.000 -12.000   4.900   1.000  0.30806834E+00
PHI   ***** ca   sit     1     -10.000 -12.000   4.950   1.000  0.29838854E+00
PHI   ***** ca   sit     1     -10.000 -12.000   5.000   1.000  0.28870869E+00
PHI   ***** ca   sit     1     -10.000 -12.000   5.050   1.000  0.28078553E+00
PHI   ***** ca   sit     1     -10.000 -12.000   5.100   1.000  0.27286234E+00
PHI   ***** ca   sit     1     -10.000 -12.000   5.150   1.000  0.26493856E+00
PHI   ***** ca   sit     1     -10.000 -12.000   5.200   1.000  0.25701538E+00
PHI   ***** ca   sit     1     -10.000 -12.000   5.250   1.000  0.24909222E+00
PHI   ***** ca   sit     1     -10.000 -12.000   5.300   1.000  0.24116904E+00
PHI   ***** ca   sit     1     -10.000 -12.000   5.350   1.000  0.23324586E+00
PHI   ***** ca   sit     1     -10.000 -12.000   5.400   1.000  0.22532210E+00
PHI   ***** ca   sit     1     -10.000 -12.000   5.450   1.000  0.21739894E+00
PHI   ***** ca   sit     1     -10.000 -12.000   5.500   1.000  0.20947574E+00
PHI   ***** ca   sit     1     -10.000 -12.000   5.550   1.000  0.20125693E+00
PHI   ***** ca   sit     1     -10.000 -12.000   5.600   1.000  0.19303812E+00
PHI   ***** ca   sit     1     -10.000 -12.000   5.650   1.000  0.18481869E+00
PHI   ***** ca   sit     1     -10.000 -12.000   5.700   1.000  0.17659988E+00
PHI   ***** ca   sit     1     -10.000 -12.000   5.750   1.000  0.16838107E+00
PHI   ***** ca   sit     1     -10.000 -12.000   5.800   1.000  0.16016226E+00
PHI   ***** ca   sit     1     -10.000 -12.000   5.850   1.000  0.15194343E+00
PHI   ***** ca   sit     1     -10.000 -12.000   5.900   1.000  0.14372399E+00
PHI   ***** ca   sit     1     -10.000 -12.000   5.950   1.000  0.13550518E+00
PHI   ***** ca   sit     1     -10.000 -12.000   6.000   1.000  0.12728637E+00
PHI   ***** ca   sit     1     -10.000 -12.000   6.050   1.000  0.12010518E+00
PHI   ***** ca   sit     1     -10.000 -12.000   6.100   1.000  0.11292400E+00
PHI   ***** ca   sit     1     -10.000 -12.000   6.150   1.000  0.10574226E+00
PHI   ***** ca   sit     1     -10.000 -12.000   6.200   1.000  0.98561078E-01
PHI   ***** ca   sit     1     -10.000 -12.000   6.250   1.000  0.91379896E-01
PHI   ***** ca   sit     1     -10.000 -12.000   6.300   1.000  0.84198706E-01
PHI   ***** ca   sit     1     -10.000 -12.000   6.350   1.000  0.77017523E-01
PHI   ***** ca   sit     1     -10.000 -12.000   6.400   1.000  0.69835790E-01
PHI   ***** ca   sit     1     -10.000 -12.000   6.450   1.000  0.62654607E-01
PHI   ***** ca   sit     1     -10.000 -12.000   6.500   1.000  0.55473421E-01
PHI   ***** ca   sit     1     -10.000 -12.000   6.550   1.000  0.49617026E-01
PHI   ***** ca   sit     1     -10.000 -12.000   6.600   1.000  0.43760628E-01
PHI   ***** ca   sit     1     -10.000 -12.000   6.650   1.000  0.37903786E-01
PHI   ***** ca   sit     1     -10.000 -12.000   6.700   1.000  0.32047387E-01
PHI   ***** ca   sit     1     -10.000 -12.000   6.750   1.000  0.26190992E-01
PHI   ***** ca   sit     1     -10.000 -12.000   6.800   1.000  0.20334598E-01
PHI   ***** ca   sit     1     -10.000 -12.000   6.850   1.000  0.14478200E-01
PHI   ***** ca   sit     1     -10.000 -12.000   6.900   1.000  0.86213565E-02
PHI   ***** ca   sit     1     -10.000 -12.000   6.950   1.000  0.27649605E-02
PHI   ***** ca   sit     1     -10.000 -12.000   7.000   1.000  -.30914356E-02
PHI   ***** ca   sit     1     -10.000 -12.000   7.050   1.000  -.77086319E-02
PHI   ***** ca   sit     1     -10.000 -12.000   7.100   1.000  -.12325830E-01
PHI   ***** ca   sit     1     -10.000 -12.000   7.150   1.000  -.16943378E-01
PHI   ***** ca   sit     1     -10.000 -12.000   7.200   1.000  -.21560574E-01
PHI   ***** ca   sit     1     -10.000 -12.000   7.250   1.000  -.26177773E-01
PHI   ***** ca   sit     1     -10.000 -12.000   7.300   1.000  -.30794971E-01
PHI   ***** ca   sit     1     -10.000 -12.000   7.350   1.000  -.35412166E-01
PHI   ***** ca   sit     1     -10.000 -12.000   7.400   1.000  -.40029716E-01
PHI   ***** ca   sit     1     -10.000 -12.000   7.450   1.000  -.44646915E-01
PHI   ***** ca   sit     1     -10.000 -12.000   7.500   1.000  -.49264111E-01
PHI   ***** ca   sit     1     -10.000 -12.000   7.550   1.000  -.52836336E-01
PHI   ***** ca   sit     1     -10.000 -12.000   7.600   1.000  -.56408562E-01
PHI   ***** ca   sit     1     -10.000 -12.000   7.650   1.000  -.59981063E-01
PHI   ***** ca   sit     1     -10.000 -12.000   7.700   1.000  -.63553281E-01
PHI   ***** ca   sit     1     -10.000 -12.000   7.750   1.000  -.67125514E-01
PHI   ***** ca   sit     1     -10.000 -12.000   7.800   1.000  -.70697732E-01
PHI   ***** ca   sit     1     -10.000 -12.000   7.850   1.000  -.74269965E-01
PHI   ***** ca   sit     1     -10.000 -12.000   7.900   1.000  -.77842459E-01
PHI   ***** ca   sit     1     -10.000 -12.000   7.950   1.000  -.81414692E-01
PHI   ***** ca   sit     1     -10.000 -12.000   8.000   1.000  -.84986910E-01
PHI   ***** ca   sit     1     -10.000 -12.000   8.050   1.000  -.87707870E-01
PHI   ***** ca   sit     1     -10.000 -12.000   8.100   1.000  -.90428822E-01
PHI   ***** ca   sit     1     -10.000 -12.000   8.150   1.000  -.93149982E-01
PHI   ***** ca   sit     1     -10.000 -12.000   8.200   1.000  -.95870927E-01
PHI   ***** ca   sit     1     -10.000 -12.000   8.250   1.000  -.98591886E-01
PHI   ***** ca   sit     1     -10.000 -12.000   8.300   1.000  -.10131283E+00
PHI   ***** ca   sit     1     -10.000 -12.000   8.350   1.000  -.10403380E+00
PHI   ***** ca   sit     1     -10.000 -12.000   8.400   1.000  -.10675495E+00
PHI   ***** ca   sit     1     -10.000 -12.000   8.450   1.000  -.10947590E+00
PHI   ***** ca   sit     1     -10.000 -12.000   8.500   1.000  -.11219686E+00
PHI   ***** ca   sit     1     -10.000 -12.000   8.550   1.000  -.11423311E+00
PHI   ***** ca   sit     1     -10.000 -12.000   8.600   1.000  -.11626936E+00
PHI   ***** ca   sit     1     -10.000 -12.000   8.650   1.000  -.11830576E+00
PHI   ***** ca   sit     1     -10.000 -12.000   8.700   1.000  -.12034201E+00
PHI   ***** ca   sit     1     -10.000 -12.000   8.750   1.000  -.12237826E+00
PHI   ***** ca   sit     1     -10.000 -12.000   8.800   1.000  -.12441450E+00
PHI   ***** ca   sit     1     -10.000 -12.000   8.850   1.000  -.12645076E+00
PHI   ***** ca   sit     1     -10.000 -12.000   8.900   1.000  -.12848717E+00
PHI   ***** ca   sit     1     -10.000 -12.000   8.950   1.000  -.13052341E+00
PHI   ***** ca   sit     1     -10.000 -12.000   9.000   1.000  -.13255967E+00
PHI   ***** ca   sit     1     -10.000 -12.000   9.050   1.000  -.13404727E+00
PHI   ***** ca   sit     1     -10.000 -12.000   9.100   1.000  -.13553485E+00
PHI   ***** ca   sit     1     -10.000 -12.000   9.150   1.000  -.13702255E+00
PHI   ***** ca   sit     1     -10.000 -12.000   9.200   1.000  -.13851015E+00
PHI   ***** ca   sit     1     -10.000 -12.000   9.250   1.000  -.13999775E+00
PHI   ***** ca   sit     1     -10.000 -12.000   9.300   1.000  -.14148535E+00
PHI   ***** ca   sit     1     -10.000 -12.000   9.350   1.000  -.14297293E+00
PHI   ***** ca   sit     1     -10.000 -12.000   9.400   1.000  -.14446063E+00
PHI   ***** ca   sit     1     -10.000 -12.000   9.450   1.000  -.14594823E+00
PHI   ***** ca   sit     1     -10.000 -12.000   9.500   1.000  -.14743583E+00
PHI   ***** ca   sit     1     -10.000 -12.000   9.550   1.000  -.14848396E+00
PHI   ***** ca   sit     1     -10.000 -12.000   9.600   1.000  -.14953211E+00
PHI   ***** ca   sit     1     -10.000 -12.000   9.650   1.000  -.15058035E+00
PHI   ***** ca   sit     1     -10.000 -12.000   9.700   1.000  -.15162846E+00
PHI   ***** ca   sit     1     -10.000 -12.000   9.750   1.000  -.15267661E+00
PHI   ***** ca   sit     1     -10.000 -12.000   9.800   1.000  -.15372474E+00
PHI   ***** ca   sit     1     -10.000 -12.000   9.850   1.000  -.15477291E+00
PHI   ***** ca   sit     1     -10.000 -12.000   9.900   1.000  -.15582111E+00
PHI   ***** ca   sit     1     -10.000 -12.000   9.950   1.000  -.15686926E+00
PHI   ***** ca   sit     1     -10.000 -12.000  10.000   1.000  -.15791741E+00
PHI   ***** ca   sit     1     -10.000 -12.000  10.050   1.000  -.15861335E+00
PHI   ***** ca   sit     1     -10.000 -12.000  10.100   1.000  -.15930928E+00
PHI   ***** ca   sit     1     -10.000 -12.000  10.150   1.000  -.16000529E+00
PHI   ***** ca   sit     1     -10.000 -12.000  10.200   1.000  -.16070123E+00
PHI   ***** ca   sit     1     -10.000 -12.000  10.250   1.000  -.16139717E+00
PHI   ***** ca   sit     1     -10.000 -12.000  10.300   1.000  -.16209310E+00
PHI   ***** ca   sit     1     -10.000 -12.000  10.350   1.000  -.16278905E+00
PHI   ***** ca   sit     1     -10.000 -12.000  10.400   1.000  -.16348504E+00
PHI   ***** ca   sit     1     -10.000 -12.000  10.450   1.000  -.16418098E+00
PHI   ***** ca   sit     1     -10.000 -12.000  10.500   1.000  -.16487692E+00
PHI   ***** ca   sit     1     -10.000 -12.000  10.550   1.000  -.16529049E+00
PHI   ***** ca   sit     1     -10.000 -12.000  10.600   1.000  -.16570403E+00
PHI   ***** ca   sit     1     -10.000 -12.000  10.650   1.000  -.16611762E+00
PHI   ***** ca   sit     1     -10.000 -12.000  10.700   1.000  -.16653119E+00
PHI   ***** ca   sit     1     -10.000 -12.000  10.750   1.000  -.16694476E+00
PHI   ***** ca   sit     1     -10.000 -12.000  10.800   1.000  -.16735829E+00
PHI   ***** ca   sit     1     -10.000 -12.000  10.850   1.000  -.16777186E+00
PHI   ***** ca   sit     1     -10.000 -12.000  10.900   1.000  -.16818544E+00
PHI   ***** ca   sit     1     -10.000 -12.000  10.950   1.000  -.16859901E+00
PHI   ***** ca   sit     1     -10.000 -12.000  11.000   1.000  -.16901256E+00
PHI   ***** ca   sit     1     -10.000 -12.000  11.050   1.000  -.16919991E+00
PHI   ***** ca   sit     1     -10.000 -12.000  11.100   1.000  -.16938725E+00
PHI   ***** ca   sit     1     -10.000 -12.000  11.150   1.000  -.16957463E+00
PHI   ***** ca   sit     1     -10.000 -12.000  11.200   1.000  -.16976196E+00
PHI   ***** ca   sit     1     -10.000 -12.000  11.250   1.000  -.16994932E+00
PHI   ***** ca   sit     1     -10.000 -12.000  11.300   1.000  -.17013666E+00
PHI   ***** ca   sit     1     -10.000 -12.000  11.350   1.000  -.17032400E+00
PHI   ***** ca   sit     1     -10.000 -12.000  11.400   1.000  -.17051136E+00
PHI   ***** ca   sit     1     -10.000 -12.000  11.450   1.000  -.17069870E+00
PHI   ***** ca   sit     1     -10.000 -12.000  11.500   1.000  -.17088605E+00
PHI   ***** ca   sit     1     -10.000 -12.000  11.550   1.000  -.17089260E+00
PHI   ***** ca   sit     1     -10.000 -12.000  11.600   1.000  -.17089914E+00
PHI   ***** ca   sit     1     -10.000 -12.000  11.650   1.000  -.17090569E+00
PHI   ***** ca   sit     1     -10.000 -12.000  11.700   1.000  -.17091224E+00
PHI   ***** ca   sit     1     -10.000 -12.000  11.750   1.000  -.17091878E+00
PHI   ***** ca   sit     1     -10.000 -12.000  11.800   1.000  -.17092532E+00
PHI   ***** ca   sit     1     -10.000 -12.000  11.850   1.000  -.17093188E+00
PHI   ***** ca   sit     1     -10.000 -12.000  11.900   1.000  -.17093840E+00
PHI   ***** ca   sit     1     -10.000 -12.000  11.950   1.000  -.17094494E+00
PHI   ***** ca   sit     1     -10.000 -12.000  12.000   1.000  -.17095150E+00
PHI   ***** ca   sit     1     -10.000 -12.000  12.050   1.000  -.17081408E+00
PHI   ***** ca   sit     1     -10.000 -12.000  12.100   1.000  -.17067666E+00
PHI   ***** ca   sit     1     -10.000 -12.000  12.150   1.000  -.17053925E+00
PHI   ***** ca   sit     1     -10.000 -12.000  12.200   1.000  -.17040183E+00
PHI   ***** ca   sit     1     -10.000 -12.000  12.250   1.000  -.17026441E+00
PHI   ***** ca   sit     1     -10.000 -12.000  12.300   1.000  -.17012702E+00
PHI   ***** ca   sit     1     -10.000 -12.000  12.350   1.000  -.16998960E+00
PHI   ***** ca   sit     1     -10.000 -12.000  12.400   1.000  -.16985217E+00
PHI   ***** ca   sit     1     -10.000 -12.000  12.450   1.000  -.16971476E+00
PHI   ***** ca   sit     1     -10.000 -12.000  12.500   1.000  -.16957735E+00
PHI   ***** ca   sit     1     -10.000 -12.000  12.550   1.000  -.16932614E+00
PHI   ***** ca   sit     1     -10.000 -12.000  12.600   1.000  -.16907492E+00
PHI   ***** ca   sit     1     -10.000 -12.000  12.650   1.000  -.16882373E+00
PHI   ***** ca   sit     1     -10.000 -12.000  12.700   1.000  -.16857252E+00
PHI   ***** ca   sit     1     -10.000 -12.000  12.750   1.000  -.16832131E+00
PHI   ***** ca   sit     1     -10.000 -12.000  12.800   1.000  -.16807009E+00
PHI   ***** ca   sit     1     -10.000 -12.000  12.850   1.000  -.16781890E+00
PHI   ***** ca   sit     1     -10.000 -12.000  12.900   1.000  -.16756767E+00
PHI   ***** ca   sit     1     -10.000 -12.000  12.950   1.000  -.16731647E+00
PHI   ***** ca   sit     1     -10.000 -12.000  13.000   1.000  -.16706526E+00
PHI   ***** ca   sit     1     -10.000 -12.000  13.050   1.000  -.16672494E+00
PHI   ***** ca   sit     1     -10.000 -12.000  13.100   1.000  -.16638461E+00
PHI   ***** ca   sit     1     -10.000 -12.000  13.150   1.000  -.16604424E+00
PHI   ***** ca   sit     1     -10.000 -12.000  13.200   1.000  -.16570389E+00
PHI   ***** ca   sit     1     -10.000 -12.000  13.250   1.000  -.16536357E+00
PHI   ***** ca   sit     1     -10.000 -12.000  13.300   1.000  -.16502324E+00
PHI   ***** ca   sit     1     -10.000 -12.000  13.350   1.000  -.16468288E+00
PHI   ***** ca   sit     1     -10.000 -12.000  13.400   1.000  -.16434255E+00
PHI   ***** ca   sit     1     -10.000 -12.000  13.450   1.000  -.16400220E+00
PHI   ***** ca   sit     1     -10.000 -12.000  13.500   1.000  -.16366187E+00
PHI   ***** ca   sit     1     -10.000 -12.000  13.550   1.000  -.16325270E+00
PHI   ***** ca   sit     1     -10.000 -12.000  13.600   1.000  -.16284359E+00
PHI   ***** ca   sit     1     -10.000 -12.000  13.650   1.000  -.16243441E+00
PHI   ***** ca   sit     1     -10.000 -12.000  13.700   1.000  -.16202532E+00
PHI   ***** ca   sit     1     -10.000 -12.000  13.750   1.000  -.16161613E+00
PHI   ***** ca   sit     1     -10.000 -12.000  13.800   1.000  -.16120699E+00
PHI   ***** ca   sit     1     -10.000 -12.000  13.850   1.000  -.16079788E+00
PHI   ***** ca   sit     1     -10.000 -12.000  13.900   1.000  -.16038871E+00
PHI   ***** ca   sit     1     -10.000 -12.000  13.950   1.000  -.15997960E+00
PHI   ***** ca   sit     1     -10.000 -12.000  14.000   1.000  -.15957043E+00
PHI   ***** ca   sit     1     -10.000 -12.000  14.050   1.000  -.15910910E+00
PHI   ***** ca   sit     1     -10.000 -12.000  14.100   1.000  -.15864787E+00
PHI   ***** ca   sit     1     -10.000 -12.000  14.150   1.000  -.15818655E+00
PHI   ***** ca   sit     1     -10.000 -12.000  14.200   1.000  -.15772530E+00
PHI   ***** ca   sit     1     -10.000 -12.000  14.250   1.000  -.15726399E+00
PHI   ***** ca   sit     1     -10.000 -12.000  14.300   1.000  -.15680268E+00
PHI   ***** ca   sit     1     -10.000 -12.000  14.350   1.000  -.15634142E+00
PHI   ***** ca   sit     1     -10.000 -12.000  14.400   1.000  -.15588012E+00
PHI   ***** ca   sit     1     -10.000 -12.000  14.450   1.000  -.15541886E+00
PHI   ***** ca   sit     1     -10.000 -12.000  14.500   1.000  -.15495756E+00
PHI   ***** ca   sit     1     -10.000 -12.000  14.550   1.000  -.15445793E+00
PHI   ***** ca   sit     1     -10.000 -12.000  14.600   1.000  -.15395840E+00
PHI   ***** ca   sit     1     -10.000 -12.000  14.650   1.000  -.15345877E+00
PHI   ***** ca   sit     1     -10.000 -12.000  14.700   1.000  -.15295924E+00
PHI   ***** ca   sit     1     -10.000 -12.000  14.750   1.000  -.15245962E+00
PHI   ***** ca   sit     1     -10.000 -12.000  14.800   1.000  -.15196000E+00
PHI   ***** ca   sit     1     -10.000 -12.000  14.850   1.000  -.15146045E+00
PHI   ***** ca   sit     1     -10.000 -12.000  14.900   1.000  -.15096083E+00
PHI   ***** ca   sit     1     -10.000 -12.000  14.950   1.000  -.15046129E+00
PHI   ***** ca   sit     1     -10.000 -12.000  15.000   1.000  -.14996168E+00
PHI   ***** ca   sit     1     -10.000 -12.000  15.050   1.000  -.14943509E+00
PHI   ***** ca   sit     1     -10.000 -12.000  15.100   1.000  -.14890859E+00
PHI   ***** ca   sit     1     -10.000 -12.000  15.150   1.000  -.14838201E+00
PHI   ***** ca   sit     1     -10.000 -12.000  15.200   1.000  -.14785549E+00
PHI   ***** ca   sit     1     -10.000 -12.000  15.250   1.000  -.14732891E+00
PHI   ***** ca   sit     1     -10.000 -12.000  15.300   1.000  -.14680232E+00
PHI   ***** ca   sit     1     -10.000 -12.000  15.350   1.000  -.14627582E+00
PHI   ***** ca   sit     1     -10.000 -12.000  15.400   1.000  -.14574923E+00
PHI   ***** ca   sit     1     -10.000 -12.000  15.450   1.000  -.14522274E+00
PHI   ***** ca   sit     1     -10.000 -12.000  15.500   1.000  -.14469615E+00
PHI   ***** ca   sit     1     -10.000 -12.000  15.550   1.000  -.14415199E+00
PHI   ***** ca   sit     1     -10.000 -12.000  15.600   1.000  -.14360788E+00
PHI   ***** ca   sit     1     -10.000 -12.000  15.650   1.000  -.14306372E+00
PHI   ***** ca   sit     1     -10.000 -12.000  15.700   1.000  -.14251965E+00
PHI   ***** ca   sit     1     -10.000 -12.000  15.750   1.000  -.14197548E+00
PHI   ***** ca   sit     1     -10.000 -12.000  15.800   1.000  -.14143132E+00
PHI   ***** ca   sit     1     -10.000 -12.000  15.850   1.000  -.14088725E+00
PHI   ***** ca   sit     1     -10.000 -12.000  15.900   1.000  -.14034307E+00
PHI   ***** ca   sit     1     -10.000 -12.000  15.950   1.000  -.13979898E+00
PHI   ***** ca   sit     1     -10.000 -12.000  16.000   1.000  -.13925482E+00
PHI   ***** ca   sit     1     -10.000 -12.000  16.050   1.000  -.13870075E+00
PHI   ***** ca   sit     1     -10.000 -12.000  16.100   1.000  -.13814676E+00
PHI   ***** ca   sit     1     -10.000 -12.000  16.150   1.000  -.13759269E+00
PHI   ***** ca   sit     1     -10.000 -12.000  16.200   1.000  -.13703868E+00
PHI   ***** ca   sit     1     -10.000 -12.000  16.250   1.000  -.13648459E+00
PHI   ***** ca   sit     1     -10.000 -12.000  16.300   1.000  -.13593052E+00
PHI   ***** ca   sit     1     -10.000 -12.000  16.350   1.000  -.13537653E+00
PHI   ***** ca   sit     1     -10.000 -12.000  16.400   1.000  -.13482244E+00
PHI   ***** ca   sit     1     -10.000 -12.000  16.450   1.000  -.13426845E+00
PHI   ***** ca   sit     1     -10.000 -12.000  16.500   1.000  -.13371438E+00
PHI   ***** ca   sit     1     -10.000 -12.000  16.550   1.000  -.13315670E+00
PHI   ***** ca   sit     1     -10.000 -12.000  16.600   1.000  -.13259912E+00
PHI   ***** ca   sit     1     -10.000 -12.000  16.650   1.000  -.13204144E+00
PHI   ***** ca   sit     1     -10.000 -12.000  16.700   1.000  -.13148385E+00
PHI   ***** ca   sit     1     -10.000 -12.000  16.750   1.000  -.13092618E+00
PHI   ***** ca   sit     1     -10.000 -12.000  16.800   1.000  -.13036850E+00
PHI   ***** ca   sit     1     -10.000 -12.000  16.850   1.000  -.12981091E+00
PHI   ***** ca   sit     1     -10.000 -12.000  16.900   1.000  -.12925325E+00
PHI   ***** ca   sit     1     -10.000 -12.000  16.950   1.000  -.12869565E+00
PHI   ***** ca   sit     1     -10.000 -12.000  17.000   1.000  -.12813799E+00
PHI   ***** ca   sit     1     -10.000 -12.000  17.050   1.000  -.12758183E+00
PHI   ***** ca   sit     1     -10.000 -12.000  17.100   1.000  -.12702578E+00
PHI   ***** ca   sit     1     -10.000 -12.000  17.150   1.000  -.12646964E+00
PHI   ***** ca   sit     1     -10.000 -12.000  17.200   1.000  -.12591359E+00
PHI   ***** ca   sit     1     -10.000 -12.000  17.250   1.000  -.12535745E+00
PHI   ***** ca   sit     1     -10.000 -12.000  17.300   1.000  -.12480131E+00
PHI   ***** ca   sit     1     -10.000 -12.000  17.350   1.000  -.12424526E+00
PHI   ***** ca   sit     1     -10.000 -12.000  17.400   1.000  -.12368912E+00
PHI   ***** ca   sit     1     -10.000 -12.000  17.450   1.000  -.12313306E+00
PHI   ***** ca   sit     1     -10.000 -12.000  17.500   1.000  -.12257691E+00
PHI   ***** ca   sit     1     -10.000 -12.000  17.550   1.000  -.12202644E+00
PHI   ***** ca   sit     1     -10.000 -12.000  17.600   1.000  -.12147604E+00
PHI   ***** ca   sit     1     -10.000 -12.000  17.650   1.000  -.12092558E+00
PHI   ***** ca   sit     1     -10.000 -12.000  17.700   1.000  -.12037518E+00
PHI   ***** ca   sit     1     -10.000 -12.000  17.750   1.000  -.11982471E+00
PHI   ***** ca   sit     1     -10.000 -12.000  17.800   1.000  -.11927423E+00
PHI   ***** ca   sit     1     -10.000 -12.000  17.850   1.000  -.11872385E+00
PHI   ***** ca   sit     1     -10.000 -12.000  17.900   1.000  -.11817335E+00
PHI   ***** ca   sit     1     -10.000 -12.000  17.950   1.000  -.11762296E+00
PHI   ***** ca   sit     1     -10.000 -12.000  18.000   1.000  -.11707249E+00
PHI   ***** ca   sit     1     -10.000 -12.000  18.050   1.000  -.11653099E+00
PHI   ***** ca   sit     1     -10.000 -12.000  18.100   1.000  -.11598958E+00
PHI   ***** ca   sit     1     -10.000 -12.000  18.150   1.000  -.11544809E+00
PHI   ***** ca   sit     1     -10.000 -12.000  18.200   1.000  -.11490668E+00
PHI   ***** ca   sit     1     -10.000 -12.000  18.250   1.000  -.11436518E+00
PHI   ***** ca   sit     1     -10.000 -12.000  18.300   1.000  -.11382368E+00
PHI   ***** ca   sit     1     -10.000 -12.000  18.350   1.000  -.11328226E+00
PHI   ***** ca   sit     1     -10.000 -12.000  18.400   1.000  -.11274077E+00
PHI   ***** ca   sit     1     -10.000 -12.000  18.450   1.000  -.11219936E+00
PHI   ***** ca   sit     1     -10.000 -12.000  18.500   1.000  -.11165787E+00
PHI   ***** ca   sit     1     -10.000 -12.000  18.550   1.000  -.11112800E+00
PHI   ***** ca   sit     1     -10.000 -12.000  18.600   1.000  -.11059821E+00
PHI   ***** ca   sit     1     -10.000 -12.000  18.650   1.000  -.11006834E+00
PHI   ***** ca   sit     1     -10.000 -12.000  18.700   1.000  -.10953856E+00
PHI   ***** ca   sit     1     -10.000 -12.000  18.750   1.000  -.10900869E+00
PHI   ***** ca   sit     1     -10.000 -12.000  18.800   1.000  -.10847883E+00
PHI   ***** ca   sit     1     -10.000 -12.000  18.850   1.000  -.10794905E+00
PHI   ***** ca   sit     1     -10.000 -12.000  18.900   1.000  -.10741919E+00
PHI   ***** ca   sit     1     -10.000 -12.000  18.950   1.000  -.10688939E+00
PHI   ***** ca   sit     1     -10.000 -12.000  19.000   1.000  -.10635953E+00
PHI   ***** ca   sit     1     -10.000 -12.000  19.050   1.000  -.10584331E+00
PHI   ***** ca   sit     1     -10.000 -12.000  19.100   1.000  -.10532720E+00
PHI   ***** ca   sit     1     -10.000 -12.000  19.150   1.000  -.10481098E+00
PHI   ***** ca   sit     1     -10.000 -12.000  19.200   1.000  -.10429486E+00
PHI   ***** ca   sit     1     -10.000 -12.000  19.250   1.000  -.10377865E+00
PHI   ***** ca   sit     1     -10.000 -12.000  19.300   1.000  -.10326245E+00
PHI   ***** ca   sit     1     -10.000 -12.000  19.350   1.000  -.10274632E+00
PHI   ***** ca   sit     1     -10.000 -12.000  19.400   1.000  -.10223011E+00
PHI   ***** ca   sit     1     -10.000 -12.000  19.450   1.000  -.10171398E+00
PHI   ***** ca   sit     1     -10.000 -10.000   2.000   1.000  -.22194122E+03
PHI   ***** ca   sit     1     -10.000 -10.000   2.050   1.000  -.27865280E+03
PHI   ***** ca   sit     1     -10.000 -10.000   2.100   1.000  -.33536438E+03
PHI   ***** ca   sit     1     -10.000 -10.000   2.150   1.000  -.39208023E+03
PHI   ***** ca   sit     1     -10.000 -10.000   2.200   1.000  -.44879181E+03
PHI   ***** ca   sit     1     -10.000 -10.000   2.250   1.000  -.50550339E+03
PHI   ***** ca   sit     1     -10.000 -10.000   2.300   1.000  -.56221497E+03
PHI   ***** ca   sit     1     -10.000 -10.000   2.350   1.000  -.61892651E+03
PHI   ***** ca   sit     1     -10.000 -10.000   2.400   1.000  -.67564240E+03
PHI   ***** ca   sit     1     -10.000 -10.000   2.450   1.000  -.73235394E+03
PHI   ***** ca   sit     1     -10.000 -10.000   2.500   1.000  -.78906555E+03
PHI   ***** ca   sit     1     -10.000 -10.000   2.550   1.000  -.74643530E+03
PHI   ***** ca   sit     1     -10.000 -10.000   2.600   1.000  -.70380505E+03
PHI   ***** ca   sit     1     -10.000 -10.000   2.650   1.000  -.66117157E+03
PHI   ***** ca   sit     1     -10.000 -10.000   2.700   1.000  -.61854126E+03
PHI   ***** ca   sit     1     -10.000 -10.000   2.750   1.000  -.57591101E+03
PHI   ***** ca   sit     1     -10.000 -10.000   2.800   1.000  -.53328076E+03
PHI   ***** ca   sit     1     -10.000 -10.000   2.850   1.000  -.49065048E+03
PHI   ***** ca   sit     1     -10.000 -10.000   2.900   1.000  -.44801700E+03
PHI   ***** ca   sit     1     -10.000 -10.000   2.950   1.000  -.40538672E+03
PHI   ***** ca   sit     1     -10.000 -10.000   3.000   1.000  -.36275647E+03
PHI   ***** ca   sit     1     -10.000 -10.000   3.050   1.000  -.34007632E+03
PHI   ***** ca   sit     1     -10.000 -10.000   3.100   1.000  -.31739615E+03
PHI   ***** ca   sit     1     -10.000 -10.000   3.150   1.000  -.29471423E+03
PHI   ***** ca   sit     1     -10.000 -10.000   3.200   1.000  -.27203409E+03
PHI   ***** ca   sit     1     -10.000 -10.000   3.250   1.000  -.24935390E+03
PHI   ***** ca   sit     1     -10.000 -10.000   3.300   1.000  -.22667375E+03
PHI   ***** ca   sit     1     -10.000 -10.000   3.350   1.000  -.20399356E+03
PHI   ***** ca   sit     1     -10.000 -10.000   3.400   1.000  -.18131168E+03
PHI   ***** ca   sit     1     -10.000 -10.000   3.450   1.000  -.15863150E+03
PHI   ***** ca   sit     1     -10.000 -10.000   3.500   1.000  -.13595134E+03
PHI   ***** ca   sit     1     -10.000 -10.000   3.550   1.000  -.12715733E+03
PHI   ***** ca   sit     1     -10.000 -10.000   3.600   1.000  -.11836331E+03
PHI   ***** ca   sit     1     -10.000 -10.000   3.650   1.000  -.10956863E+03
PHI   ***** ca   sit     1     -10.000 -10.000   3.700   1.000  -.10077463E+03
PHI   ***** ca   sit     1     -10.000 -10.000   3.750   1.000  -.91980621E+02
PHI   ***** ca   sit     1     -10.000 -10.000   3.800   1.000  -.83186607E+02
PHI   ***** ca   sit     1     -10.000 -10.000   3.850   1.000  -.74392593E+02
PHI   ***** ca   sit     1     -10.000 -10.000   3.900   1.000  -.65597916E+02
PHI   ***** ca   sit     1     -10.000 -10.000   3.950   1.000  -.56803909E+02
PHI   ***** ca   sit     1     -10.000 -10.000   4.000   1.000  -.48009899E+02
PHI   ***** ca   sit     1     -10.000 -10.000   4.050   1.000  -.43926434E+02
PHI   ***** ca   sit     1     -10.000 -10.000   4.100   1.000  -.39842964E+02
PHI   ***** ca   sit     1     -10.000 -10.000   4.150   1.000  -.35759190E+02
PHI   ***** ca   sit     1     -10.000 -10.000   4.200   1.000  -.31675718E+02
PHI   ***** ca   sit     1     -10.000 -10.000   4.250   1.000  -.27592255E+02
PHI   ***** ca   sit     1     -10.000 -10.000   4.300   1.000  -.23508789E+02
PHI   ***** ca   sit     1     -10.000 -10.000   4.350   1.000  -.19425322E+02
PHI   ***** ca   sit     1     -10.000 -10.000   4.400   1.000  -.15341543E+02
PHI   ***** ca   sit     1     -10.000 -10.000   4.450   1.000  -.11258077E+02
PHI   ***** ca   sit     1     -10.000 -10.000   4.500   1.000  -.71746106E+01
PHI   ***** ca   sit     1     -10.000 -10.000   4.550   1.000  -.64143896E+01
PHI   ***** ca   sit     1     -10.000 -10.000   4.600   1.000  -.56541696E+01
PHI   ***** ca   sit     1     -10.000 -10.000   4.650   1.000  -.48938909E+01
PHI   ***** ca   sit     1     -10.000 -10.000   4.700   1.000  -.41336703E+01
PHI   ***** ca   sit     1     -10.000 -10.000   4.750   1.000  -.33734498E+01
PHI   ***** ca   sit     1     -10.000 -10.000   4.800   1.000  -.26132293E+01
PHI   ***** ca   sit     1     -10.000 -10.000   4.850   1.000  -.18530086E+01
PHI   ***** ca   sit     1     -10.000 -10.000   4.900   1.000  -.10927302E+01
PHI   ***** ca   sit     1     -10.000 -10.000   4.950   1.000  -.33250961E+00
PHI   ***** ca   sit     1     -10.000 -10.000   5.000   1.000  0.42771101E+00
PHI   ***** ca   sit     1     -10.000 -10.000   5.050   1.000  0.40776977E+00
PHI   ***** ca   sit     1     -10.000 -10.000   5.100   1.000  0.38782853E+00
PHI   ***** ca   sit     1     -10.000 -10.000   5.150   1.000  0.36788580E+00
PHI   ***** ca   sit     1     -10.000 -10.000   5.200   1.000  0.34794456E+00
PHI   ***** ca   sit     1     -10.000 -10.000   5.250   1.000  0.32800335E+00
PHI   ***** ca   sit     1     -10.000 -10.000   5.300   1.000  0.30806211E+00
PHI   ***** ca   sit     1     -10.000 -10.000   5.350   1.000  0.28812087E+00
PHI   ***** ca   sit     1     -10.000 -10.000   5.400   1.000  0.26817811E+00
PHI   ***** ca   sit     1     -10.000 -10.000   5.450   1.000  0.24823689E+00
PHI   ***** ca   sit     1     -10.000 -10.000   5.500   1.000  0.22829565E+00
PHI   ***** ca   sit     1     -10.000 -10.000   5.550   1.000  0.21808103E+00
PHI   ***** ca   sit     1     -10.000 -10.000   5.600   1.000  0.20786637E+00
PHI   ***** ca   sit     1     -10.000 -10.000   5.650   1.000  0.19765095E+00
PHI   ***** ca   sit     1     -10.000 -10.000   5.700   1.000  0.18743631E+00
PHI   ***** ca   sit     1     -10.000 -10.000   5.750   1.000  0.17722166E+00
PHI   ***** ca   sit     1     -10.000 -10.000   5.800   1.000  0.16700700E+00
PHI   ***** ca   sit     1     -10.000 -10.000   5.850   1.000  0.15679237E+00
PHI   ***** ca   sit     1     -10.000 -10.000   5.900   1.000  0.14657696E+00
PHI   ***** ca   sit     1     -10.000 -10.000   5.950   1.000  0.13636230E+00
PHI   ***** ca   sit     1     -10.000 -10.000   6.000   1.000  0.12614766E+00
PHI   ***** ca   sit     1     -10.000 -10.000   6.050   1.000  0.11679972E+00
PHI   ***** ca   sit     1     -10.000 -10.000   6.100   1.000  0.10745180E+00
PHI   ***** ca   sit     1     -10.000 -10.000   6.150   1.000  0.98103143E-01
PHI   ***** ca   sit     1     -10.000 -10.000   6.200   1.000  0.88755213E-01
PHI   ***** ca   sit     1     -10.000 -10.000   6.250   1.000  0.79407282E-01
PHI   ***** ca   sit     1     -10.000 -10.000   6.300   1.000  0.70059352E-01
PHI   ***** ca   sit     1     -10.000 -10.000   6.350   1.000  0.60711414E-01
PHI   ***** ca   sit     1     -10.000 -10.000   6.400   1.000  0.51362764E-01
PHI   ***** ca   sit     1     -10.000 -10.000   6.450   1.000  0.42014834E-01
PHI   ***** ca   sit     1     -10.000 -10.000   6.500   1.000  0.32666899E-01
PHI   ***** ca   sit     1     -10.000 -10.000   6.550   1.000  0.25508408E-01
PHI   ***** ca   sit     1     -10.000 -10.000   6.600   1.000  0.18349916E-01
PHI   ***** ca   sit     1     -10.000 -10.000   6.650   1.000  0.11190879E-01
PHI   ***** ca   sit     1     -10.000 -10.000   6.700   1.000  0.40323888E-02
PHI   ***** ca   sit     1     -10.000 -10.000   6.750   1.000  -.31261039E-02
PHI   ***** ca   sit     1     -10.000 -10.000   6.800   1.000  -.10284594E-01
PHI   ***** ca   sit     1     -10.000 -10.000   6.850   1.000  -.17443087E-01
PHI   ***** ca   sit     1     -10.000 -10.000   6.900   1.000  -.24602123E-01
PHI   ***** ca   sit     1     -10.000 -10.000   6.950   1.000  -.31760614E-01
PHI   ***** ca   sit     1     -10.000 -10.000   7.000   1.000  -.38919106E-01
PHI   ***** ca   sit     1     -10.000 -10.000   7.050   1.000  -.44105187E-01
PHI   ***** ca   sit     1     -10.000 -10.000   7.100   1.000  -.49291268E-01
PHI   ***** ca   sit     1     -10.000 -10.000   7.150   1.000  -.54477748E-01
PHI   ***** ca   sit     1     -10.000 -10.000   7.200   1.000  -.59663825E-01
PHI   ***** ca   sit     1     -10.000 -10.000   7.250   1.000  -.64849906E-01
PHI   ***** ca   sit     1     -10.000 -10.000   7.300   1.000  -.70035987E-01
PHI   ***** ca   sit     1     -10.000 -10.000   7.350   1.000  -.75222075E-01
PHI   ***** ca   sit     1     -10.000 -10.000   7.400   1.000  -.80408543E-01
PHI   ***** ca   sit     1     -10.000 -10.000   7.450   1.000  -.85594632E-01
PHI   ***** ca   sit     1     -10.000 -10.000   7.500   1.000  -.90780713E-01
PHI   ***** ca   sit     1     -10.000 -10.000   7.550   1.000  -.94465844E-01
PHI   ***** ca   sit     1     -10.000 -10.000   7.600   1.000  -.98150976E-01
PHI   ***** ca   sit     1     -10.000 -10.000   7.650   1.000  -.10183638E+00
PHI   ***** ca   sit     1     -10.000 -10.000   7.700   1.000  -.10552152E+00
PHI   ***** ca   sit     1     -10.000 -10.000   7.750   1.000  -.10920665E+00
PHI   ***** ca   sit     1     -10.000 -10.000   7.800   1.000  -.11289179E+00
PHI   ***** ca   sit     1     -10.000 -10.000   7.850   1.000  -.11657691E+00
PHI   ***** ca   sit     1     -10.000 -10.000   7.900   1.000  -.12026232E+00
PHI   ***** ca   sit     1     -10.000 -10.000   7.950   1.000  -.12394746E+00
PHI   ***** ca   sit     1     -10.000 -10.000   8.000   1.000  -.12763259E+00
PHI   ***** ca   sit     1     -10.000 -10.000   8.050   1.000  -.13021253E+00
PHI   ***** ca   sit     1     -10.000 -10.000   8.100   1.000  -.13279246E+00
PHI   ***** ca   sit     1     -10.000 -10.000   8.150   1.000  -.13537258E+00
PHI   ***** ca   sit     1     -10.000 -10.000   8.200   1.000  -.13795252E+00
PHI   ***** ca   sit     1     -10.000 -10.000   8.250   1.000  -.14053245E+00
PHI   ***** ca   sit     1     -10.000 -10.000   8.300   1.000  -.14311238E+00
PHI   ***** ca   sit     1     -10.000 -10.000   8.350   1.000  -.14569232E+00
PHI   ***** ca   sit     1     -10.000 -10.000   8.400   1.000  -.14827244E+00
PHI   ***** ca   sit     1     -10.000 -10.000   8.450   1.000  -.15085237E+00
PHI   ***** ca   sit     1     -10.000 -10.000   8.500   1.000  -.15343229E+00
PHI   ***** ca   sit     1     -10.000 -10.000   8.550   1.000  -.15520187E+00
PHI   ***** ca   sit     1     -10.000 -10.000   8.600   1.000  -.15697141E+00
PHI   ***** ca   sit     1     -10.000 -10.000   8.650   1.000  -.15874113E+00
PHI   ***** ca   sit     1     -10.000 -10.000   8.700   1.000  -.16051067E+00
PHI   ***** ca   sit     1     -10.000 -10.000   8.750   1.000  -.16228025E+00
PHI   ***** ca   sit     1     -10.000 -10.000   8.800   1.000  -.16404982E+00
PHI   ***** ca   sit     1     -10.000 -10.000   8.850   1.000  -.16581938E+00
PHI   ***** ca   sit     1     -10.000 -10.000   8.900   1.000  -.16758905E+00
PHI   ***** ca   sit     1     -10.000 -10.000   8.950   1.000  -.16935863E+00
PHI   ***** ca   sit     1     -10.000 -10.000   9.000   1.000  -.17112820E+00
PHI   ***** ca   sit     1     -10.000 -10.000   9.050   1.000  -.17229904E+00
PHI   ***** ca   sit     1     -10.000 -10.000   9.100   1.000  -.17346989E+00
PHI   ***** ca   sit     1     -10.000 -10.000   9.150   1.000  -.17464085E+00
PHI   ***** ca   sit     1     -10.000 -10.000   9.200   1.000  -.17581169E+00
PHI   ***** ca   sit     1     -10.000 -10.000   9.250   1.000  -.17698255E+00
PHI   ***** ca   sit     1     -10.000 -10.000   9.300   1.000  -.17815341E+00
PHI   ***** ca   sit     1     -10.000 -10.000   9.350   1.000  -.17932427E+00
PHI   ***** ca   sit     1     -10.000 -10.000   9.400   1.000  -.18049520E+00
PHI   ***** ca   sit     1     -10.000 -10.000   9.450   1.000  -.18166608E+00
PHI   ***** ca   sit     1     -10.000 -10.000   9.500   1.000  -.18283692E+00
PHI   ***** ca   sit     1     -10.000 -10.000   9.550   1.000  -.18356030E+00
PHI   ***** ca   sit     1     -10.000 -10.000   9.600   1.000  -.18428369E+00
PHI   ***** ca   sit     1     -10.000 -10.000   9.650   1.000  -.18500711E+00
PHI   ***** ca   sit     1     -10.000 -10.000   9.700   1.000  -.18573050E+00
PHI   ***** ca   sit     1     -10.000 -10.000   9.750   1.000  -.18645386E+00
PHI   ***** ca   sit     1     -10.000 -10.000   9.800   1.000  -.18717724E+00
PHI   ***** ca   sit     1     -10.000 -10.000   9.850   1.000  -.18790062E+00
PHI   ***** ca   sit     1     -10.000 -10.000   9.900   1.000  -.18862405E+00
PHI   ***** ca   sit     1     -10.000 -10.000   9.950   1.000  -.18934743E+00
PHI   ***** ca   sit     1     -10.000 -10.000  10.000   1.000  -.19007081E+00
PHI   ***** ca   sit     1     -10.000 -10.000  10.050   1.000  -.19045584E+00
PHI   ***** ca   sit     1     -10.000 -10.000  10.100   1.000  -.19084084E+00
PHI   ***** ca   sit     1     -10.000 -10.000  10.150   1.000  -.19122589E+00
PHI   ***** ca   sit     1     -10.000 -10.000  10.200   1.000  -.19161089E+00
PHI   ***** ca   sit     1     -10.000 -10.000  10.250   1.000  -.19199592E+00
PHI   ***** ca   sit     1     -10.000 -10.000  10.300   1.000  -.19238093E+00
PHI   ***** ca   sit     1     -10.000 -10.000  10.350   1.000  -.19276595E+00
PHI   ***** ca   sit     1     -10.000 -10.000  10.400   1.000  -.19315100E+00
PHI   ***** ca   sit     1     -10.000 -10.000  10.450   1.000  -.19353600E+00
PHI   ***** ca   sit     1     -10.000 -10.000  10.500   1.000  -.19392103E+00
PHI   ***** ca   sit     1     -10.000 -10.000  10.550   1.000  -.19404770E+00
PHI   ***** ca   sit     1     -10.000 -10.000  10.600   1.000  -.19417439E+00
PHI   ***** ca   sit     1     -10.000 -10.000  10.650   1.000  -.19430108E+00
PHI   ***** ca   sit     1     -10.000 -10.000  10.700   1.000  -.19442777E+00
PHI   ***** ca   sit     1     -10.000 -10.000  10.750   1.000  -.19455445E+00
PHI   ***** ca   sit     1     -10.000 -10.000  10.800   1.000  -.19468114E+00
PHI   ***** ca   sit     1     -10.000 -10.000  10.850   1.000  -.19480781E+00
PHI   ***** ca   sit     1     -10.000 -10.000  10.900   1.000  -.19493450E+00
PHI   ***** ca   sit     1     -10.000 -10.000  10.950   1.000  -.19506121E+00
PHI   ***** ca   sit     1     -10.000 -10.000  11.000   1.000  -.19518788E+00
PHI   ***** ca   sit     1     -10.000 -10.000  11.050   1.000  -.19511594E+00
PHI   ***** ca   sit     1     -10.000 -10.000  11.100   1.000  -.19504400E+00
PHI   ***** ca   sit     1     -10.000 -10.000  11.150   1.000  -.19497205E+00
PHI   ***** ca   sit     1     -10.000 -10.000  11.200   1.000  -.19490010E+00
PHI   ***** ca   sit     1     -10.000 -10.000  11.250   1.000  -.19482817E+00
PHI   ***** ca   sit     1     -10.000 -10.000  11.300   1.000  -.19475622E+00
PHI   ***** ca   sit     1     -10.000 -10.000  11.350   1.000  -.19468428E+00
PHI   ***** ca   sit     1     -10.000 -10.000  11.400   1.000  -.19461232E+00
PHI   ***** ca   sit     1     -10.000 -10.000  11.450   1.000  -.19454038E+00
PHI   ***** ca   sit     1     -10.000 -10.000  11.500   1.000  -.19446845E+00
PHI   ***** ca   sit     1     -10.000 -10.000  11.550   1.000  -.19424324E+00
PHI   ***** ca   sit     1     -10.000 -10.000  11.600   1.000  -.19401799E+00
PHI   ***** ca   sit     1     -10.000 -10.000  11.650   1.000  -.19379276E+00
PHI   ***** ca   sit     1     -10.000 -10.000  11.700   1.000  -.19356754E+00
PHI   ***** ca   sit     1     -10.000 -10.000  11.750   1.000  -.19334231E+00
PHI   ***** ca   sit     1     -10.000 -10.000  11.800   1.000  -.19311710E+00
PHI   ***** ca   sit     1     -10.000 -10.000  11.850   1.000  -.19289188E+00
PHI   ***** ca   sit     1     -10.000 -10.000  11.900   1.000  -.19266665E+00
PHI   ***** ca   sit     1     -10.000 -10.000  11.950   1.000  -.19244140E+00
PHI   ***** ca   sit     1     -10.000 -10.000  12.000   1.000  -.19221619E+00
PHI   ***** ca   sit     1     -10.000 -10.000  12.050   1.000  -.19187276E+00
PHI   ***** ca   sit     1     -10.000 -10.000  12.100   1.000  -.19152933E+00
PHI   ***** ca   sit     1     -10.000 -10.000  12.150   1.000  -.19118588E+00
PHI   ***** ca   sit     1     -10.000 -10.000  12.200   1.000  -.19084245E+00
PHI   ***** ca   sit     1     -10.000 -10.000  12.250   1.000  -.19049901E+00
PHI   ***** ca   sit     1     -10.000 -10.000  12.300   1.000  -.19015558E+00
PHI   ***** ca   sit     1     -10.000 -10.000  12.350   1.000  -.18981215E+00
PHI   ***** ca   sit     1     -10.000 -10.000  12.400   1.000  -.18946870E+00
PHI   ***** ca   sit     1     -10.000 -10.000  12.450   1.000  -.18912527E+00
PHI   ***** ca   sit     1     -10.000 -10.000  12.500   1.000  -.18878183E+00
PHI   ***** ca   sit     1     -10.000 -10.000  12.550   1.000  -.18834776E+00
PHI   ***** ca   sit     1     -10.000 -10.000  12.600   1.000  -.18791369E+00
PHI   ***** ca   sit     1     -10.000 -10.000  12.650   1.000  -.18747957E+00
PHI   ***** ca   sit     1     -10.000 -10.000  12.700   1.000  -.18704548E+00
PHI   ***** ca   sit     1     -10.000 -10.000  12.750   1.000  -.18661141E+00
PHI   ***** ca   sit     1     -10.000 -10.000  12.800   1.000  -.18617734E+00
PHI   ***** ca   sit     1     -10.000 -10.000  12.850   1.000  -.18574326E+00
PHI   ***** ca   sit     1     -10.000 -10.000  12.900   1.000  -.18530914E+00
PHI   ***** ca   sit     1     -10.000 -10.000  12.950   1.000  -.18487507E+00
PHI   ***** ca   sit     1     -10.000 -10.000  13.000   1.000  -.18444099E+00
PHI   ***** ca   sit     1     -10.000 -10.000  13.050   1.000  -.18393826E+00
PHI   ***** ca   sit     1     -10.000 -10.000  13.100   1.000  -.18343553E+00
PHI   ***** ca   sit     1     -10.000 -10.000  13.150   1.000  -.18293276E+00
PHI   ***** ca   sit     1     -10.000 -10.000  13.200   1.000  -.18243003E+00
PHI   ***** ca   sit     1     -10.000 -10.000  13.250   1.000  -.18192731E+00
PHI   ***** ca   sit     1     -10.000 -10.000  13.300   1.000  -.18142457E+00
PHI   ***** ca   sit     1     -10.000 -10.000  13.350   1.000  -.18092184E+00
PHI   ***** ca   sit     1     -10.000 -10.000  13.400   1.000  -.18041907E+00
PHI   ***** ca   sit     1     -10.000 -10.000  13.450   1.000  -.17991635E+00
PHI   ***** ca   sit     1     -10.000 -10.000  13.500   1.000  -.17941362E+00
PHI   ***** ca   sit     1     -10.000 -10.000  13.550   1.000  -.17885984E+00
PHI   ***** ca   sit     1     -10.000 -10.000  13.600   1.000  -.17830616E+00
PHI   ***** ca   sit     1     -10.000 -10.000  13.650   1.000  -.17775241E+00
PHI   ***** ca   sit     1     -10.000 -10.000  13.700   1.000  -.17719872E+00
PHI   ***** ca   sit     1     -10.000 -10.000  13.750   1.000  -.17664495E+00
PHI   ***** ca   sit     1     -10.000 -10.000  13.800   1.000  -.17609118E+00
PHI   ***** ca   sit     1     -10.000 -10.000  13.850   1.000  -.17553750E+00
PHI   ***** ca   sit     1     -10.000 -10.000  13.900   1.000  -.17498374E+00
PHI   ***** ca   sit     1     -10.000 -10.000  13.950   1.000  -.17443006E+00
PHI   ***** ca   sit     1     -10.000 -10.000  14.000   1.000  -.17387629E+00
PHI   ***** ca   sit     1     -10.000 -10.000  14.050   1.000  -.17328584E+00
PHI   ***** ca   sit     1     -10.000 -10.000  14.100   1.000  -.17269549E+00
PHI   ***** ca   sit     1     -10.000 -10.000  14.150   1.000  -.17210506E+00
PHI   ***** ca   sit     1     -10.000 -10.000  14.200   1.000  -.17151469E+00
PHI   ***** ca   sit     1     -10.000 -10.000  14.250   1.000  -.17092426E+00
PHI   ***** ca   sit     1     -10.000 -10.000  14.300   1.000  -.17033382E+00
PHI   ***** ca   sit     1     -10.000 -10.000  14.350   1.000  -.16974346E+00
PHI   ***** ca   sit     1     -10.000 -10.000  14.400   1.000  -.16915300E+00
PHI   ***** ca   sit     1     -10.000 -10.000  14.450   1.000  -.16856267E+00
PHI   ***** ca   sit     1     -10.000 -10.000  14.500   1.000  -.16797222E+00
PHI   ***** ca   sit     1     -10.000 -10.000  14.550   1.000  -.16735683E+00
PHI   ***** ca   sit     1     -10.000 -10.000  14.600   1.000  -.16674152E+00
PHI   ***** ca   sit     1     -10.000 -10.000  14.650   1.000  -.16612615E+00
PHI   ***** ca   sit     1     -10.000 -10.000  14.700   1.000  -.16551083E+00
PHI   ***** ca   sit     1     -10.000 -10.000  14.750   1.000  -.16489545E+00
PHI   ***** ca   sit     1     -10.000 -10.000  14.800   1.000  -.16428006E+00
PHI   ***** ca   sit     1     -10.000 -10.000  14.850   1.000  -.16366476E+00
PHI   ***** ca   sit     1     -10.000 -10.000  14.900   1.000  -.16304937E+00
PHI   ***** ca   sit     1     -10.000 -10.000  14.950   1.000  -.16243406E+00
PHI   ***** ca   sit     1     -10.000 -10.000  15.000   1.000  -.16181867E+00
PHI   ***** ca   sit     1     -10.000 -10.000  15.050   1.000  -.16118795E+00
PHI   ***** ca   sit     1     -10.000 -10.000  15.100   1.000  -.16055733E+00
PHI   ***** ca   sit     1     -10.000 -10.000  15.150   1.000  -.15992661E+00
PHI   ***** ca   sit     1     -10.000 -10.000  15.200   1.000  -.15929599E+00
PHI   ***** ca   sit     1     -10.000 -10.000  15.250   1.000  -.15866525E+00
PHI   ***** ca   sit     1     -10.000 -10.000  15.300   1.000  -.15803455E+00
PHI   ***** ca   sit     1     -10.000 -10.000  15.350   1.000  -.15740393E+00
PHI   ***** ca   sit     1     -10.000 -10.000  15.400   1.000  -.15677321E+00
PHI   ***** ca   sit     1     -10.000 -10.000  15.450   1.000  -.15614258E+00
PHI   ***** ca   sit     1     -10.000 -10.000  15.500   1.000  -.15551186E+00
PHI   ***** ca   sit     1     -10.000 -10.000  15.550   1.000  -.15487365E+00
PHI   ***** ca   sit     1     -10.000 -10.000  15.600   1.000  -.15423557E+00
PHI   ***** ca   sit     1     -10.000 -10.000  15.650   1.000  -.15359740E+00
PHI   ***** ca   sit     1     -10.000 -10.000  15.700   1.000  -.15295932E+00
PHI   ***** ca   sit     1     -10.000 -10.000  15.750   1.000  -.15232113E+00
PHI   ***** ca   sit     1     -10.000 -10.000  15.800   1.000  -.15168294E+00
PHI   ***** ca   sit     1     -10.000 -10.000  15.850   1.000  -.15104485E+00
PHI   ***** ca   sit     1     -10.000 -10.000  15.900   1.000  -.15040667E+00
PHI   ***** ca   sit     1     -10.000 -10.000  15.950   1.000  -.14976859E+00
PHI   ***** ca   sit     1     -10.000 -10.000  16.000   1.000  -.14913040E+00
PHI   ***** ca   sit     1     -10.000 -10.000  16.050   1.000  -.14849116E+00
PHI   ***** ca   sit     1     -10.000 -10.000  16.100   1.000  -.14785203E+00
PHI   ***** ca   sit     1     -10.000 -10.000  16.150   1.000  -.14721279E+00
PHI   ***** ca   sit     1     -10.000 -10.000  16.200   1.000  -.14657366E+00
PHI   ***** ca   sit     1     -10.000 -10.000  16.250   1.000  -.14593443E+00
PHI   ***** ca   sit     1     -10.000 -10.000  16.300   1.000  -.14529520E+00
PHI   ***** ca   sit     1     -10.000 -10.000  16.350   1.000  -.14465608E+00
PHI   ***** ca   sit     1     -10.000 -10.000  16.400   1.000  -.14401683E+00
PHI   ***** ca   sit     1     -10.000 -10.000  16.450   1.000  -.14337771E+00
PHI   ***** ca   sit     1     -10.000 -10.000  16.500   1.000  -.14273846E+00
PHI   ***** ca   sit     1     -10.000 -10.000  16.550   1.000  -.14210342E+00
PHI   ***** ca   sit     1     -10.000 -10.000  16.600   1.000  -.14146845E+00
PHI   ***** ca   sit     1     -10.000 -10.000  16.650   1.000  -.14083341E+00
PHI   ***** ca   sit     1     -10.000 -10.000  16.700   1.000  -.14019845E+00
PHI   ***** ca   sit     1     -10.000 -10.000  16.750   1.000  -.13956340E+00
PHI   ***** ca   sit     1     -10.000 -10.000  16.800   1.000  -.13892834E+00
PHI   ***** ca   sit     1     -10.000 -10.000  16.850   1.000  -.13829339E+00
PHI   ***** ca   sit     1     -10.000 -10.000  16.900   1.000  -.13765833E+00
PHI   ***** ca   sit     1     -10.000 -10.000  16.950   1.000  -.13702336E+00
PHI   ***** ca   sit     1     -10.000 -10.000  17.000   1.000  -.13638832E+00
PHI   ***** ca   sit     1     -10.000 -10.000  17.050   1.000  -.13576171E+00
PHI   ***** ca   sit     1     -10.000 -10.000  17.100   1.000  -.13513520E+00
PHI   ***** ca   sit     1     -10.000 -10.000  17.150   1.000  -.13450859E+00
PHI   ***** ca   sit     1     -10.000 -10.000  17.200   1.000  -.13388209E+00
PHI   ***** ca   sit     1     -10.000 -10.000  17.250   1.000  -.13325548E+00
PHI   ***** ca   sit     1     -10.000 -10.000  17.300   1.000  -.13262889E+00
PHI   ***** ca   sit     1     -10.000 -10.000  17.350   1.000  -.13200237E+00
PHI   ***** ca   sit     1     -10.000 -10.000  17.400   1.000  -.13137577E+00
PHI   ***** ca   sit     1     -10.000 -10.000  17.450   1.000  -.13074927E+00
PHI   ***** ca   sit     1     -10.000 -10.000  17.500   1.000  -.13012266E+00
PHI   ***** ca   sit     1     -10.000 -10.000  17.550   1.000  -.12950790E+00
PHI   ***** ca   sit     1     -10.000 -10.000  17.600   1.000  -.12889323E+00
PHI   ***** ca   sit     1     -10.000 -10.000  17.650   1.000  -.12827845E+00
PHI   ***** ca   sit     1     -10.000 -10.000  17.700   1.000  -.12766378E+00
PHI   ***** ca   sit     1     -10.000 -10.000  17.750   1.000  -.12704901E+00
PHI   ***** ca   sit     1     -10.000 -10.000  17.800   1.000  -.12643425E+00
PHI   ***** ca   sit     1     -10.000 -10.000  17.850   1.000  -.12581958E+00
PHI   ***** ca   sit     1     -10.000 -10.000  17.900   1.000  -.12520482E+00
PHI   ***** ca   sit     1     -10.000 -10.000  17.950   1.000  -.12459014E+00
PHI   ***** ca   sit     1     -10.000 -10.000  18.000   1.000  -.12397537E+00
PHI   ***** ca   sit     1     -10.000 -10.000  18.050   1.000  -.12337513E+00
[truncated: 3,597,181 more chars]
