# Supplementary material for: On Calculation of the Electrostatic Potential of a Phosphatidylinositol Phosphate-Containing Phosphatidylcholine Lipid Membrane Accounting for Membrane Dynamics
Source: PLoS One. 2014 Aug 20;9(8):e104778. doi: 10.1371/journal.pone.0104778 (PMC4139306; doi:10.1371/journal.pone.0104778)
Supplement: File S6 — GAFF and CHARMM bilayer snapshot electrostatic grids in UHBD binary format, including UHBD input files for membrane electrostatic calculations. (ZIP) [file pone.0104778.s006.zip › charmm 83.5 ns snapshot/npgt_3x3.pdb]

REMARK    GENERATED BY TRJCONV
TITLE     Protein in water t= 83500.00000
REMARK    THIS IS A SIMULATION BOX
CRYST1  142.047  137.773  114.182  90.00  90.00  90.00 P 1           1
MODEL      535
ATOM      1  C1T PTD Y   1    -132.177 144.783 -19.970  1.00  0.00
ATOM      2  C1N PTD Y   1    -133.157 143.813 -20.630  1.00  0.00
ATOM      3  C1M PTD Y   1    -134.537 143.673 -19.940  1.00  0.00
ATOM      4  C1L PTD Y   1    -134.537 143.553 -18.400  1.00  0.00
ATOM      5  C1K PTD Y   1    -135.947 143.263 -17.790  1.00  0.00
ATOM      6  C1J PTD Y   1    -136.007 142.963 -16.290  1.00  0.00
ATOM      7  C1I PTD Y   1    -137.147 141.883 -15.940  1.00  0.00
ATOM      8  C1H PTD Y   1    -137.257 141.563 -14.420  1.00  0.00
ATOM      9  CZ2 PTD Y   1    -138.297 140.473 -14.270  1.00  0.00
ATOM     10  CZ1 PTD Y   1    -139.177 140.363 -13.280  1.00  0.00
ATOM     11  C1G PTD Y   1    -139.417 141.313 -12.130  1.00  0.00
ATOM     12  C1F PTD Y   1    -139.027 140.653 -10.790  1.00  0.00
ATOM     13  C1E PTD Y   1    -140.177 139.903 -10.090  1.00  0.00
ATOM     14  C1D PTD Y   1    -139.877 138.933  -8.990  1.00  0.00
ATOM     15  C1C PTD Y   1    -141.217 138.213  -8.460  1.00  0.00
ATOM     16  C1B PTD Y   1    -141.017 137.343  -7.170  1.00  0.00
ATOM     17  C1A PTD Y   1    -140.757 138.213  -5.960  1.00  0.00
ATOM     18  C81 PTD Y   1    -141.137 137.513  -4.580  1.00  0.00
ATOM     19  O81 PTD Y   1    -140.607 136.453  -4.290  1.00  0.00
ATOM     20  O71 PTD Y   1    -142.277 137.943  -4.120  1.00  0.00
ATOM     21  C7  PTD Y   1    -142.977 136.943  -3.290  1.00  0.00
ATOM     22  C6  PTD Y   1    -143.547 137.823  -2.210  1.00  0.00
ATOM     23  O4P PTD Y   1    -142.547 138.453  -1.360  1.00  0.00
ATOM     24  C72 PTD Y   1    -144.007 136.033  -4.060  1.00  0.00
ATOM     25  O72 PTD Y   1    -143.477 135.333  -5.170  1.00  0.00
ATOM     26  C82 PTD Y   1    -142.667 134.303  -5.040  1.00  0.00
ATOM     27  O82 PTD Y   1    -142.367 133.853  -3.930  1.00  0.00
ATOM     28  C2A PTD Y   1    -141.887 133.853  -6.310  1.00  0.00
ATOM     29  C2B PTD Y   1    -141.397 132.373  -6.250  1.00  0.00
ATOM     30  C2C PTD Y   1    -140.587 131.843  -7.380  1.00  0.00
ATOM     31  C2D PTD Y   1    -141.487 131.713  -8.560  1.00  0.00
ATOM     32  C2E PTD Y   1    -142.437 130.423  -8.540  1.00  0.00
ATOM     33  C2F PTD Y   1    -143.797 130.583  -9.180  1.00  0.00
ATOM     34  C2G PTD Y   1    -144.567 129.243  -9.210  1.00  0.00
ATOM     35  C2H PTD Y   1    -145.887 129.473 -10.020  1.00  0.00
ATOM     36  C2I PTD Y   1    -146.687 128.193 -10.100  1.00  0.00
ATOM     37  C2J PTD Y   1    -147.677 128.233 -11.320  1.00  0.00
ATOM     38  C2K PTD Y   1    -146.947 128.573 -12.630  1.00  0.00
ATOM     39  C2L PTD Y   1    -147.657 127.983 -13.910  1.00  0.00
ATOM     40  C2M PTD Y   1    -149.007 128.623 -13.990  1.00  0.00
ATOM     41  C2N PTD Y   1    -149.477 128.953 -15.400  1.00  0.00
ATOM     42  C2T PTD Y   1    -149.887 127.703 -16.140  1.00  0.00
ATOM     43 HT11 PTD Y   1    -131.927 144.303 -19.000  1.00  0.00
ATOM     44 HT12 PTD Y   1    -131.167 144.963 -20.410  1.00  0.00
ATOM     45 HT13 PTD Y   1    -132.597 145.793 -19.750  1.00  0.00
ATOM     46 HN11 PTD Y   1    -132.717 142.793 -20.610  1.00  0.00
ATOM     47 HN12 PTD Y   1    -133.387 144.023 -21.700  1.00  0.00
ATOM     48 HM11 PTD Y   1    -135.157 142.873 -20.390  1.00  0.00
ATOM     49 HM12 PTD Y   1    -135.197 144.543 -20.140  1.00  0.00
ATOM     50 HL11 PTD Y   1    -134.237 144.533 -17.960  1.00  0.00
ATOM     51 HL12 PTD Y   1    -133.737 142.813 -18.180  1.00  0.00
ATOM     52 HK11 PTD Y   1    -136.327 142.373 -18.340  1.00  0.00
ATOM     53 HK12 PTD Y   1    -136.617 144.103 -18.060  1.00  0.00
ATOM     54 HJ11 PTD Y   1    -136.157 143.883 -15.690  1.00  0.00
ATOM     55 HJ12 PTD Y   1    -135.017 142.563 -15.960  1.00  0.00
ATOM     56 HI11 PTD Y   1    -136.877 140.943 -16.490  1.00  0.00
ATOM     57 HI12 PTD Y   1    -138.087 142.223 -16.420  1.00  0.00
ATOM     58 HH11 PTD Y   1    -137.527 142.543 -13.970  1.00  0.00
ATOM     59 HH12 PTD Y   1    -136.337 141.213 -13.900  1.00  0.00
ATOM     60  HZ2 PTD Y   1    -138.287 139.673 -15.020  1.00  0.00
ATOM     61  HZ1 PTD Y   1    -139.987 139.623 -13.300  1.00  0.00
ATOM     62 HG11 PTD Y   1    -140.467 141.683 -12.170  1.00  0.00
ATOM     63 HG12 PTD Y   1    -138.797 142.223 -12.260  1.00  0.00
ATOM     64 HF11 PTD Y   1    -138.577 141.373 -10.070  1.00  0.00
ATOM     65 HF12 PTD Y   1    -138.277 139.853 -10.990  1.00  0.00
ATOM     66 HE11 PTD Y   1    -140.657 139.373 -10.930  1.00  0.00
ATOM     67 HE12 PTD Y   1    -140.997 140.593  -9.810  1.00  0.00
ATOM     68 HD11 PTD Y   1    -139.537 139.453  -8.070  1.00  0.00
ATOM     69 HD12 PTD Y   1    -139.097 138.193  -9.280  1.00  0.00
ATOM     70 HC11 PTD Y   1    -141.747 137.683  -9.280  1.00  0.00
ATOM     71 HC12 PTD Y   1    -141.947 139.033  -8.280  1.00  0.00
ATOM     72 HB11 PTD Y   1    -140.267 136.533  -7.270  1.00  0.00
ATOM     73 HB12 PTD Y   1    -142.027 136.873  -7.110  1.00  0.00
ATOM     74 HA11 PTD Y   1    -141.487 139.053  -6.050  1.00  0.00
ATOM     75 HA12 PTD Y   1    -139.737 138.633  -5.840  1.00  0.00
ATOM     76  H61 PTD Y   1    -144.287 137.263  -1.600  1.00  0.00
ATOM     77  H62 PTD Y   1    -144.117 138.633  -2.700  1.00  0.00
ATOM     78  H7  PTD Y   1    -142.317 136.233  -2.740  1.00  0.00
ATOM     79 H271 PTD Y   1    -144.407 135.243  -3.390  1.00  0.00
ATOM     80 H272 PTD Y   1    -144.857 136.683  -4.360  1.00  0.00
ATOM     81 HA21 PTD Y   1    -142.627 133.953  -7.130  1.00  0.00
ATOM     82 HA22 PTD Y   1    -141.047 134.573  -6.420  1.00  0.00
ATOM     83 HB21 PTD Y   1    -140.767 132.243  -5.340  1.00  0.00
ATOM     84 HB22 PTD Y   1    -142.257 131.683  -6.100  1.00  0.00
ATOM     85 HC21 PTD Y   1    -139.777 132.533  -7.690  1.00  0.00
ATOM     86 HC22 PTD Y   1    -140.067 130.923  -7.040  1.00  0.00
ATOM     87 HD21 PTD Y   1    -142.177 132.583  -8.600  1.00  0.00
ATOM     88 HD22 PTD Y   1    -140.927 131.623  -9.510  1.00  0.00
ATOM     89 HE21 PTD Y   1    -141.967 129.453  -8.800  1.00  0.00
ATOM     90 HE22 PTD Y   1    -142.647 130.213  -7.470  1.00  0.00
ATOM     91 HF21 PTD Y   1    -144.287 131.263  -8.450  1.00  0.00
ATOM     92 HF22 PTD Y   1    -143.817 131.153 -10.130  1.00  0.00
ATOM     93 HG21 PTD Y   1    -143.867 128.643  -9.840  1.00  0.00
ATOM     94 HG22 PTD Y   1    -144.737 128.783  -8.210  1.00  0.00
ATOM     95 HH21 PTD Y   1    -146.327 130.313  -9.450  1.00  0.00
ATOM     96 HH22 PTD Y   1    -145.617 129.953 -10.990  1.00  0.00
ATOM     97 HI21 PTD Y   1    -145.887 127.433 -10.200  1.00  0.00
ATOM     98 HI22 PTD Y   1    -147.347 128.043  -9.210  1.00  0.00
ATOM     99 HJ21 PTD Y   1    -148.277 127.303 -11.420  1.00  0.00
ATOM    100 HJ22 PTD Y   1    -148.317 129.113 -11.090  1.00  0.00
ATOM    101 HK21 PTD Y   1    -146.847 129.673 -12.730  1.00  0.00
ATOM    102 HK22 PTD Y   1    -145.907 128.193 -12.640  1.00  0.00
ATOM    103 HL21 PTD Y   1    -146.997 128.173 -14.790  1.00  0.00
ATOM    104 HL22 PTD Y   1    -147.717 126.873 -13.810  1.00  0.00
ATOM    105 HM21 PTD Y   1    -149.757 127.863 -13.660  1.00  0.00
ATOM    106 HM22 PTD Y   1    -149.037 129.513 -13.320  1.00  0.00
ATOM    107 HN21 PTD Y   1    -150.367 129.633 -15.360  1.00  0.00
ATOM    108 HN22 PTD Y   1    -148.727 129.603 -15.900  1.00  0.00
ATOM    109 HT21 PTD Y   1    -149.157 126.903 -15.900  1.00  0.00
ATOM    110 HT22 PTD Y   1    -150.907 127.423 -15.790  1.00  0.00
ATOM    111 HT23 PTD Y   1    -149.947 127.923 -17.220  1.00  0.00
ATOM    112  C9  PTD Y   1    -144.127 138.523   1.330  1.00  0.00
ATOM    113  O1  PTD Y   1    -143.407 137.443   0.680  1.00  0.00
ATOM    114  C10 PTD Y   1    -143.637 138.773   2.720  1.00  0.00
ATOM    115  O2  PTD Y   1    -143.547 137.563   3.510  1.00  0.00
ATOM    116  C3I PTD Y   1    -144.587 139.763   3.330  1.00  0.00
ATOM    117  O3  PTD Y   1    -144.037 140.433   4.450  1.00  0.00
ATOM    118  C4I PTD Y   1    -146.037 139.333   3.420  1.00  0.00
ATOM    119  O4  PTD Y   1    -146.887 140.243   4.180  1.00  0.00
ATOM    120  C5I PTD Y   1    -146.597 139.003   2.030  1.00  0.00
ATOM    121  O5  PTD Y   1    -147.727 138.183   2.220  1.00  0.00
ATOM    122  C6I PTD Y   1    -145.647 138.383   1.050  1.00  0.00
ATOM    123  O6  PTD Y   1    -145.917 138.583  -0.330  1.00  0.00
ATOM    124  P1  PTD Y   1    -142.047 137.773  -0.000  1.00  0.00
ATOM    125  OP1 PTD Y   1    -141.297 138.783   0.830  1.00  0.00
ATOM    126  P3  PTD Y   1    -144.187 139.903   5.910  1.00  0.00
ATOM    127  O10 PTD Y   1    -145.387 140.563   6.380  1.00  0.00
ATOM    128  OP2 PTD Y   1    -141.437 136.503  -0.400  1.00  0.00
ATOM    129  O11 PTD Y   1    -144.287 138.403   5.890  1.00  0.00
ATOM    130  O12 PTD Y   1    -143.007 140.293   6.700  1.00  0.00
ATOM    131  HO6 PTD Y   1    -146.237 137.803  -0.800  1.00  0.00
ATOM    132  HO2 PTD Y   1    -143.837 137.753   4.410  1.00  0.00
ATOM    133  HO4 PTD Y   1    -146.477 140.263   5.050  1.00  0.00
ATOM    134  HO5 PTD Y   1    -148.447 138.793   2.380  1.00  0.00
ATOM    135  H1  PTD Y   1    -143.847 139.413   0.720  1.00  0.00
ATOM    136  H4  PTD Y   1    -146.027 138.403   4.030  1.00  0.00
ATOM    137  H5  PTD Y   1    -146.997 139.953   1.600  1.00  0.00
ATOM    138  H6  PTD Y   1    -145.777 137.303   1.260  1.00  0.00
ATOM    139  H2  PTD Y   1    -142.617 139.203   2.770  1.00  0.00
ATOM    140  H3  PTD Y   1    -144.527 140.563   2.560  1.00  0.00
ATOM    141  C1T POP Y   2    -120.797 198.443 -30.120  1.00  0.00
ATOM    142 HT11 POP Y   2    -119.997 198.043 -30.790  1.00  0.00
ATOM    143 HT12 POP Y   2    -120.617 199.353 -29.500  1.00  0.00
ATOM    144 HT13 POP Y   2    -121.107 197.573 -29.510  1.00  0.00
ATOM    145  C1N POP Y   2    -121.857 198.773 -31.120  1.00  0.00
ATOM    146 HN11 POP Y   2    -122.167 198.013 -31.860  1.00  0.00
ATOM    147 HN12 POP Y   2    -121.347 199.603 -31.660  1.00  0.00
ATOM    148  C1M POP Y   2    -123.187 199.203 -30.510  1.00  0.00
ATOM    149 HM11 POP Y   2    -123.747 199.913 -31.160  1.00  0.00
ATOM    150 HM12 POP Y   2    -122.937 199.593 -29.500  1.00  0.00
ATOM    151  C1L POP Y   2    -124.117 198.013 -30.490  1.00  0.00
ATOM    152 HL11 POP Y   2    -123.497 197.133 -30.190  1.00  0.00
ATOM    153 HL12 POP Y   2    -124.197 197.813 -31.580  1.00  0.00
ATOM    154  C1K POP Y   2    -125.407 198.283 -29.660  1.00  0.00
ATOM    155 HK11 POP Y   2    -125.627 199.333 -29.910  1.00  0.00
ATOM    156 HK12 POP Y   2    -125.187 198.123 -28.580  1.00  0.00
ATOM    157  C1J POP Y   2    -126.637 197.453 -30.120  1.00  0.00
ATOM    158 HJ11 POP Y   2    -126.347 196.393 -29.940  1.00  0.00
ATOM    159 HJ12 POP Y   2    -126.987 197.603 -31.170  1.00  0.00
ATOM    160  C1I POP Y   2    -127.927 197.703 -29.220  1.00  0.00
ATOM    161 HI11 POP Y   2    -128.197 198.773 -29.350  1.00  0.00
ATOM    162 HI12 POP Y   2    -127.727 197.553 -28.140  1.00  0.00
ATOM    163  C1H POP Y   2    -129.167 196.913 -29.720  1.00  0.00
ATOM    164 HH11 POP Y   2    -128.977 195.823 -29.680  1.00  0.00
ATOM    165 HH12 POP Y   2    -129.167 197.133 -30.810  1.00  0.00
ATOM    166  CZ2 POP Y   2    -130.477 197.303 -29.100  1.00  0.00
ATOM    167  HZ2 POP Y   2    -130.597 197.003 -28.050  1.00  0.00
ATOM    168  CZ1 POP Y   2    -131.517 197.823 -29.710  1.00  0.00
ATOM    169  HZ1 POP Y   2    -132.417 198.113 -29.160  1.00  0.00
ATOM    170  C1G POP Y   2    -131.667 198.163 -31.190  1.00  0.00
ATOM    171 HG11 POP Y   2    -131.977 197.223 -31.700  1.00  0.00
ATOM    172 HG12 POP Y   2    -130.687 198.483 -31.590  1.00  0.00
ATOM    173  C1F POP Y   2    -132.717 199.223 -31.360  1.00  0.00
ATOM    174 HF11 POP Y   2    -132.457 200.183 -30.870  1.00  0.00
ATOM    175 HF12 POP Y   2    -133.707 198.893 -30.990  1.00  0.00
ATOM    176  C1E POP Y   2    -132.877 199.463 -32.910  1.00  0.00
ATOM    177 HE11 POP Y   2    -133.117 198.483 -33.370  1.00  0.00
ATOM    178 HE12 POP Y   2    -131.967 199.893 -33.390  1.00  0.00
ATOM    179  C1D POP Y   2    -134.027 200.333 -33.280  1.00  0.00
ATOM    180 HD11 POP Y   2    -133.747 201.323 -32.860  1.00  0.00
ATOM    181 HD12 POP Y   2    -134.967 199.983 -32.810  1.00  0.00
ATOM    182  C1C POP Y   2    -134.237 200.563 -34.820  1.00  0.00
ATOM    183 HC11 POP Y   2    -133.327 201.063 -35.210  1.00  0.00
ATOM    184 HC12 POP Y   2    -135.047 201.283 -35.030  1.00  0.00
ATOM    185  C1B POP Y   2    -134.577 199.283 -35.670  1.00  0.00
ATOM    186 HB11 POP Y   2    -135.547 198.853 -35.360  1.00  0.00
ATOM    187 HB12 POP Y   2    -133.847 198.473 -35.450  1.00  0.00
ATOM    188  C1A POP Y   2    -134.727 199.623 -37.140  1.00  0.00
ATOM    189 HA11 POP Y   2    -135.377 200.513 -37.350  1.00  0.00
ATOM    190 HA12 POP Y   2    -135.437 198.913 -37.620  1.00  0.00
ATOM    191  C81 POP Y   2    -133.447 199.703 -37.970  1.00  0.00
ATOM    192  O81 POP Y   2    -132.777 198.773 -38.460  1.00  0.00
ATOM    193  O71 POP Y   2    -133.187 201.053 -38.100  1.00  0.00
ATOM    194  C7  POP Y   2    -131.857 201.243 -38.570  1.00  0.00
ATOM    195  C6  POP Y   2    -131.947 202.513 -39.450  1.00  0.00
ATOM    196  O4P POP Y   2    -132.737 202.273 -40.550  1.00  0.00
ATOM    197  P   POP Y   2    -132.217 202.203 -41.980  1.00  0.00
ATOM    198  O2P POP Y   2    -131.027 203.113 -42.040  1.00  0.00
ATOM    199  O3P POP Y   2    -133.307 202.393 -42.950  1.00  0.00
ATOM    200  O1P POP Y   2    -131.737 200.643 -42.060  1.00  0.00
ATOM    201  C5  POP Y   2    -132.887 199.763 -42.120  1.00  0.00
ATOM    202  C4  POP Y   2    -132.637 198.543 -43.050  1.00  0.00
ATOM    203  N   POP Y   2    -132.427 198.823 -44.540  1.00  0.00
ATOM    204  C1  POP Y   2    -131.027 199.353 -44.760  1.00  0.00
ATOM    205  H11 POP Y   2    -130.747 199.983 -43.930  1.00  0.00
ATOM    206  H12 POP Y   2    -130.347 198.533 -44.870  1.00  0.00
ATOM    207  H13 POP Y   2    -130.887 199.833 -45.720  1.00  0.00
ATOM    208  C2  POP Y   2    -133.347 199.893 -45.090  1.00  0.00
ATOM    209  H21 POP Y   2    -133.187 200.713 -44.410  1.00  0.00
ATOM    210  H22 POP Y   2    -133.147 200.283 -46.080  1.00  0.00
ATOM    211  H23 POP Y   2    -134.347 199.493 -45.100  1.00  0.00
ATOM    212  C3  POP Y   2    -132.537 197.603 -45.350  1.00  0.00
ATOM    213  H31 POP Y   2    -131.717 196.933 -45.170  1.00  0.00
ATOM    214  H32 POP Y   2    -133.467 197.123 -45.070  1.00  0.00
ATOM    215  H33 POP Y   2    -132.807 197.843 -46.370  1.00  0.00
ATOM    216  H41 POP Y   2    -131.767 197.993 -42.730  1.00  0.00
ATOM    217  H42 POP Y   2    -133.437 197.853 -42.810  1.00  0.00
ATOM    218  H51 POP Y   2    -133.847 200.213 -42.450  1.00  0.00
ATOM    219  H52 POP Y   2    -133.087 199.463 -41.070  1.00  0.00
ATOM    220  H61 POP Y   2    -130.887 202.763 -39.670  1.00  0.00
ATOM    221  H62 POP Y   2    -132.437 203.363 -38.920  1.00  0.00
ATOM    222  H7  POP Y   2    -131.507 200.443 -39.250  1.00  0.00
ATOM    223  C72 POP Y   2    -130.817 201.493 -37.430  1.00  0.00
ATOM    224 H271 POP Y   2    -130.697 200.493 -36.940  1.00  0.00
ATOM    225 H272 POP Y   2    -129.787 201.733 -37.760  1.00  0.00
ATOM    226  O72 POP Y   2    -131.317 202.433 -36.560  1.00  0.00
ATOM    227  C82 POP Y   2    -130.457 203.153 -35.820  1.00  0.00
ATOM    228  O82 POP Y   2    -129.217 203.153 -35.910  1.00  0.00
ATOM    229  C2A POP Y   2    -131.167 204.103 -34.760  1.00  0.00
ATOM    230 HA21 POP Y   2    -131.247 205.103 -35.240  1.00  0.00
ATOM    231 HA22 POP Y   2    -132.237 203.813 -34.650  1.00  0.00
ATOM    232  C2B POP Y   2    -130.457 203.983 -33.390  1.00  0.00
ATOM    233 HB21 POP Y   2    -129.357 204.023 -33.510  1.00  0.00
ATOM    234 HB22 POP Y   2    -130.637 204.933 -32.840  1.00  0.00
ATOM    235  C2C POP Y   2    -130.817 202.793 -32.570  1.00  0.00
ATOM    236 HC21 POP Y   2    -131.907 202.713 -32.330  1.00  0.00
ATOM    237 HC22 POP Y   2    -130.607 201.823 -33.060  1.00  0.00
ATOM    238  C2D POP Y   2    -130.237 202.663 -31.220  1.00  0.00
ATOM    239 HD21 POP Y   2    -130.617 203.543 -30.640  1.00  0.00
ATOM    240 HD22 POP Y   2    -130.727 201.863 -30.630  1.00  0.00
ATOM    241  C2E POP Y   2    -128.697 202.833 -31.110  1.00  0.00
ATOM    242 HE21 POP Y   2    -128.317 202.253 -31.980  1.00  0.00
ATOM    243 HE22 POP Y   2    -128.427 203.893 -31.320  1.00  0.00
ATOM    244  C2F POP Y   2    -128.127 202.333 -29.740  1.00  0.00
ATOM    245 HF21 POP Y   2    -128.487 203.003 -28.930  1.00  0.00
ATOM    246 HF22 POP Y   2    -128.647 201.373 -29.540  1.00  0.00
ATOM    247  C2G POP Y   2    -126.577 202.353 -29.590  1.00  0.00
ATOM    248 HG21 POP Y   2    -126.107 201.683 -30.350  1.00  0.00
ATOM    249 HG22 POP Y   2    -126.257 203.383 -29.840  1.00  0.00
ATOM    250  C2H POP Y   2    -126.117 201.903 -28.260  1.00  0.00
ATOM    251 HH21 POP Y   2    -126.817 201.063 -28.060  1.00  0.00
ATOM    252 HH22 POP Y   2    -125.037 201.633 -28.200  1.00  0.00
ATOM    253  C2I POP Y   2    -126.407 202.963 -27.150  1.00  0.00
ATOM    254 HI21 POP Y   2    -126.207 203.993 -27.530  1.00  0.00
ATOM    255 HI22 POP Y   2    -127.497 202.923 -26.950  1.00  0.00
ATOM    256  C2J POP Y   2    -125.557 202.793 -25.840  1.00  0.00
ATOM    257 HJ21 POP Y   2    -124.467 202.953 -25.970  1.00  0.00
ATOM    258 HJ22 POP Y   2    -125.847 203.583 -25.110  1.00  0.00
ATOM    259  C2K POP Y   2    -125.727 201.373 -25.130  1.00  0.00
ATOM    260 HK21 POP Y   2    -125.367 200.523 -25.750  1.00  0.00
ATOM    261 HK22 POP Y   2    -125.057 201.423 -24.250  1.00  0.00
ATOM    262  C2L POP Y   2    -127.087 201.033 -24.610  1.00  0.00
ATOM    263 HL21 POP Y   2    -127.597 201.833 -24.040  1.00  0.00
ATOM    264 HL22 POP Y   2    -127.837 200.713 -25.370  1.00  0.00
ATOM    265  C2M POP Y   2    -127.037 199.833 -23.730  1.00  0.00
ATOM    266 HM21 POP Y   2    -126.877 198.913 -24.330  1.00  0.00
ATOM    267 HM22 POP Y   2    -126.207 199.993 -23.010  1.00  0.00
ATOM    268  C2N POP Y   2    -128.357 199.503 -22.920  1.00  0.00
ATOM    269 HN21 POP Y   2    -129.277 199.683 -23.520  1.00  0.00
ATOM    270 HN22 POP Y   2    -128.197 198.433 -22.650  1.00  0.00
ATOM    271  C2T POP Y   2    -128.437 200.293 -21.630  1.00  0.00
ATOM    272 HT21 POP Y   2    -129.167 199.863 -20.910  1.00  0.00
ATOM    273 HT22 POP Y   2    -127.457 200.413 -21.120  1.00  0.00
ATOM    274 HT23 POP Y   2    -128.877 201.293 -21.830  1.00  0.00
ATOM    275  C1T POP Y   3     -98.227 157.443 -20.910  1.00  0.00
ATOM    276 HT11 POP Y   3     -99.167 157.673 -20.360  1.00  0.00
ATOM    277 HT12 POP Y   3     -98.417 157.553 -22.000  1.00  0.00
ATOM    278 HT13 POP Y   3     -98.017 156.383 -20.650  1.00  0.00
ATOM    279  C1N POP Y   3     -97.187 158.523 -20.630  1.00  0.00
ATOM    280 HN11 POP Y   3     -97.197 158.533 -19.520  1.00  0.00
ATOM    281 HN12 POP Y   3     -97.457 159.553 -20.960  1.00  0.00
ATOM    282  C1M POP Y   3     -95.697 158.183 -21.070  1.00  0.00
ATOM    283 HM11 POP Y   3     -95.267 157.313 -20.520  1.00  0.00
ATOM    284 HM12 POP Y   3     -95.077 159.063 -20.810  1.00  0.00
ATOM    285  C1L POP Y   3     -95.497 158.013 -22.590  1.00  0.00
ATOM    286 HL11 POP Y   3     -95.697 158.963 -23.120  1.00  0.00
ATOM    287 HL12 POP Y   3     -96.307 157.343 -22.930  1.00  0.00
ATOM    288  C1K POP Y   3     -94.107 157.413 -22.980  1.00  0.00
ATOM    289 HK11 POP Y   3     -94.177 156.353 -22.660  1.00  0.00
ATOM    290 HK12 POP Y   3     -93.277 158.003 -22.550  1.00  0.00
ATOM    291  C1J POP Y   3     -94.027 157.493 -24.510  1.00  0.00
ATOM    292 HJ11 POP Y   3     -94.177 158.563 -24.770  1.00  0.00
ATOM    293 HJ12 POP Y   3     -94.917 157.003 -24.960  1.00  0.00
ATOM    294  C1I POP Y   3     -92.807 156.813 -25.020  1.00  0.00
ATOM    295 HI11 POP Y   3     -92.857 155.733 -24.770  1.00  0.00
ATOM    296 HI12 POP Y   3     -91.937 157.263 -24.500  1.00  0.00
ATOM    297  C1H POP Y   3     -92.597 156.863 -26.600  1.00  0.00
ATOM    298 HH11 POP Y   3     -93.597 156.893 -27.090  1.00  0.00
ATOM    299 HH12 POP Y   3     -92.087 155.923 -26.890  1.00  0.00
ATOM    300  CZ2 POP Y   3     -91.757 158.103 -26.840  1.00  0.00
ATOM    301  HZ2 POP Y   3     -91.497 158.743 -25.980  1.00  0.00
ATOM    302  CZ1 POP Y   3     -91.147 158.303 -28.030  1.00  0.00
ATOM    303  HZ1 POP Y   3     -90.527 159.193 -28.240  1.00  0.00
ATOM    304  C1G POP Y   3     -91.487 157.443 -29.300  1.00  0.00
ATOM    305 HG11 POP Y   3     -92.557 157.443 -29.570  1.00  0.00
ATOM    306 HG12 POP Y   3     -91.187 156.403 -29.010  1.00  0.00
ATOM    307  C1F POP Y   3     -90.637 157.813 -30.570  1.00  0.00
ATOM    308 HF11 POP Y   3     -90.677 156.983 -31.300  1.00  0.00
ATOM    309 HF12 POP Y   3     -89.557 157.723 -30.320  1.00  0.00
ATOM    310  C1E POP Y   3     -90.867 159.243 -31.130  1.00  0.00
ATOM    311 HE11 POP Y   3     -90.907 159.953 -30.270  1.00  0.00
ATOM    312 HE12 POP Y   3     -91.827 159.193 -31.680  1.00  0.00
ATOM    313  C1D POP Y   3     -89.737 159.733 -32.030  1.00  0.00
ATOM    314 HD11 POP Y   3     -88.927 160.113 -31.370  1.00  0.00
ATOM    315 HD12 POP Y   3     -90.107 160.543 -32.690  1.00  0.00
ATOM    316  C1C POP Y   3     -89.197 158.543 -32.960  1.00  0.00
ATOM    317 HC11 POP Y   3     -90.067 157.893 -33.170  1.00  0.00
ATOM    318 HC12 POP Y   3     -88.417 157.923 -32.460  1.00  0.00
ATOM    319  C1B POP Y   3     -88.797 159.123 -34.300  1.00  0.00
ATOM    320 HB11 POP Y   3     -87.837 159.633 -34.040  1.00  0.00
ATOM    321 HB12 POP Y   3     -89.537 159.873 -34.650  1.00  0.00
ATOM    322  C1A POP Y   3     -88.527 157.973 -35.330  1.00  0.00
ATOM    323 HA11 POP Y   3     -87.717 157.373 -34.870  1.00  0.00
ATOM    324 HA12 POP Y   3     -88.417 158.493 -36.300  1.00  0.00
ATOM    325  C81 POP Y   3     -89.657 157.023 -35.560  1.00  0.00
ATOM    326  O81 POP Y   3     -90.817 157.333 -35.590  1.00  0.00
ATOM    327  O71 POP Y   3     -89.157 155.823 -35.680  1.00  0.00
ATOM    328  C7  POP Y   3     -90.117 154.843 -36.180  1.00  0.00
ATOM    329  C6  POP Y   3     -90.397 155.113 -37.690  1.00  0.00
ATOM    330  O4P POP Y   3     -89.257 155.073 -38.440  1.00  0.00
ATOM    331  P   POP Y   3     -89.397 155.023 -40.050  1.00  0.00
ATOM    332  O2P POP Y   3     -88.717 156.213 -40.620  1.00  0.00
ATOM    333  O3P POP Y   3     -90.717 154.673 -40.510  1.00  0.00
ATOM    334  O1P POP Y   3     -88.487 153.813 -40.460  1.00  0.00
ATOM    335  C5  POP Y   3     -88.837 152.493 -40.010  1.00  0.00
ATOM    336  C4  POP Y   3     -88.237 151.433 -40.930  1.00  0.00
ATOM    337  N   POP Y   3     -88.957 151.193 -42.250  1.00  0.00
ATOM    338  C1  POP Y   3     -88.127 150.263 -43.070  1.00  0.00
ATOM    339  H11 POP Y   3     -87.147 150.653 -43.300  1.00  0.00
ATOM    340  H12 POP Y   3     -87.857 149.403 -42.480  1.00  0.00
ATOM    341  H13 POP Y   3     -88.527 150.063 -44.050  1.00  0.00
ATOM    342  C2  POP Y   3     -88.977 152.483 -43.010  1.00  0.00
ATOM    343  H21 POP Y   3     -89.677 152.413 -43.820  1.00  0.00
ATOM    344  H22 POP Y   3     -89.237 153.283 -42.330  1.00  0.00
ATOM    345  H23 POP Y   3     -87.937 152.583 -43.300  1.00  0.00
ATOM    346  C3  POP Y   3     -90.337 150.793 -42.000  1.00  0.00
ATOM    347  H31 POP Y   3     -90.617 150.003 -41.320  1.00  0.00
ATOM    348  H32 POP Y   3     -90.947 151.643 -41.740  1.00  0.00
ATOM    349  H33 POP Y   3     -90.737 150.343 -42.890  1.00  0.00
ATOM    350  H41 POP Y   3     -87.257 151.833 -41.170  1.00  0.00
ATOM    351  H42 POP Y   3     -88.197 150.483 -40.430  1.00  0.00
ATOM    352  H51 POP Y   3     -89.917 152.303 -39.820  1.00  0.00
ATOM    353  H52 POP Y   3     -88.367 152.263 -39.030  1.00  0.00
ATOM    354  H61 POP Y   3     -90.927 156.083 -37.810  1.00  0.00
ATOM    355  H62 POP Y   3     -91.087 154.293 -38.000  1.00  0.00
ATOM    356  H7  POP Y   3     -91.067 154.863 -35.590  1.00  0.00
ATOM    357  C72 POP Y   3     -89.557 153.403 -35.850  1.00  0.00
ATOM    358 H271 POP Y   3     -90.077 152.673 -36.500  1.00  0.00
ATOM    359 H272 POP Y   3     -88.457 153.393 -36.050  1.00  0.00
ATOM    360  O72 POP Y   3     -89.807 153.043 -34.430  1.00  0.00
ATOM    361  C82 POP Y   3     -89.597 151.773 -34.140  1.00  0.00
ATOM    362  O82 POP Y   3     -89.327 150.893 -34.900  1.00  0.00
ATOM    363  C2A POP Y   3     -89.847 151.423 -32.730  1.00  0.00
ATOM    364 HA21 POP Y   3     -88.987 151.753 -32.100  1.00  0.00
ATOM    365 HA22 POP Y   3     -90.647 152.033 -32.260  1.00  0.00
ATOM    366  C2B POP Y   3     -90.187 149.953 -32.520  1.00  0.00
ATOM    367 HB21 POP Y   3     -91.127 149.763 -33.070  1.00  0.00
ATOM    368 HB22 POP Y   3     -89.437 149.233 -32.900  1.00  0.00
ATOM    369  C2C POP Y   3     -90.407 149.503 -31.050  1.00  0.00
ATOM    370 HC21 POP Y   3     -89.487 149.723 -30.470  1.00  0.00
ATOM    371 HC22 POP Y   3     -91.187 150.133 -30.580  1.00  0.00
ATOM    372  C2D POP Y   3     -90.527 147.983 -31.000  1.00  0.00
ATOM    373 HD21 POP Y   3     -91.587 147.653 -31.120  1.00  0.00
ATOM    374 HD22 POP Y   3     -89.887 147.503 -31.770  1.00  0.00
ATOM    375  C2E POP Y   3     -90.057 147.513 -29.610  1.00  0.00
ATOM    376 HE21 POP Y   3     -88.957 147.433 -29.700  1.00  0.00
ATOM    377 HE22 POP Y   3     -90.247 148.323 -28.870  1.00  0.00
ATOM    378  C2F POP Y   3     -90.617 146.173 -29.270  1.00  0.00
ATOM    379 HF21 POP Y   3     -91.727 146.193 -29.270  1.00  0.00
ATOM    380 HF22 POP Y   3     -90.387 145.553 -30.160  1.00  0.00
ATOM    381  C2G POP Y   3     -90.117 145.553 -27.980  1.00  0.00
ATOM    382 HG21 POP Y   3     -89.257 146.123 -27.570  1.00  0.00
ATOM    383 HG22 POP Y   3     -90.817 145.703 -27.130  1.00  0.00
ATOM    384  C2H POP Y   3     -89.817 144.083 -28.010  1.00  0.00
ATOM    385 HH21 POP Y   3     -90.617 143.543 -28.560  1.00  0.00
ATOM    386 HH22 POP Y   3     -88.967 143.823 -28.680  1.00  0.00
ATOM    387  C2I POP Y   3     -89.657 143.553 -26.570  1.00  0.00
ATOM    388 HI21 POP Y   3     -88.827 144.093 -26.080  1.00  0.00
ATOM    389 HI22 POP Y   3     -90.607 143.863 -26.100  1.00  0.00
ATOM    390  C2J POP Y   3     -89.337 142.043 -26.630  1.00  0.00
ATOM    391 HJ21 POP Y   3     -90.257 141.663 -27.130  1.00  0.00
ATOM    392 HJ22 POP Y   3     -88.407 141.963 -27.230  1.00  0.00
ATOM    393  C2K POP Y   3     -89.127 141.423 -25.320  1.00  0.00
ATOM    394 HK21 POP Y   3     -88.347 142.053 -24.830  1.00  0.00
ATOM    395 HK22 POP Y   3     -90.027 141.623 -24.710  1.00  0.00
ATOM    396  C2L POP Y   3     -88.707 140.013 -25.220  1.00  0.00
ATOM    397 HL21 POP Y   3     -87.687 139.833 -25.620  1.00  0.00
ATOM    398 HL22 POP Y   3     -88.537 139.863 -24.130  1.00  0.00
ATOM    399  C2M POP Y   3     -89.747 138.973 -25.650  1.00  0.00
ATOM    400 HM21 POP Y   3     -90.697 139.163 -25.110  1.00  0.00
ATOM    401 HM22 POP Y   3     -89.927 139.133 -26.740  1.00  0.00
ATOM    402  C2N POP Y   3     -89.527 137.493 -25.310  1.00  0.00
ATOM    403 HN21 POP Y   3     -88.697 137.133 -25.950  1.00  0.00
ATOM    404 HN22 POP Y   3     -89.107 137.373 -24.290  1.00  0.00
ATOM    405  C2T POP Y   3     -90.807 136.673 -25.490  1.00  0.00
ATOM    406 HT21 POP Y   3     -91.687 137.243 -25.130  1.00  0.00
ATOM    407 HT22 POP Y   3     -90.847 136.533 -26.590  1.00  0.00
ATOM    408 HT23 POP Y   3     -90.717 135.663 -25.030  1.00  0.00
ATOM    409  C1T POP Y   4    -157.657 246.573 -18.100  1.00  0.00
ATOM    410 HT11 POP Y   4    -157.977 245.503 -18.100  1.00  0.00
ATOM    411 HT12 POP Y   4    -157.657 246.883 -19.170  1.00  0.00
ATOM    412 HT13 POP Y   4    -156.577 246.523 -17.850  1.00  0.00
ATOM    413  C1N POP Y   4    -158.307 109.763 -17.160  1.00  0.00
ATOM    414 HN11 POP Y   4    -158.227 247.193 -16.110  1.00  0.00
ATOM    415 HN12 POP Y   4    -159.407 109.843 -17.270  1.00  0.00
ATOM    416  C1M POP Y   4    -157.627 111.123 -17.300  1.00  0.00
ATOM    417 HM11 POP Y   4    -158.477 111.843 -17.310  1.00  0.00
ATOM    418 HM12 POP Y   4    -157.237 111.043 -18.330  1.00  0.00
ATOM    419  C1L POP Y   4    -156.497 111.563 -16.320  1.00  0.00
ATOM    420 HL11 POP Y   4    -155.817 110.683 -16.370  1.00  0.00
ATOM    421 HL12 POP Y   4    -156.897 111.573 -15.280  1.00  0.00
ATOM    422  C1K POP Y   4    -155.647 112.793 -16.750  1.00  0.00
ATOM    423 HK11 POP Y   4    -156.397 113.553 -17.050  1.00  0.00
ATOM    424 HK12 POP Y   4    -155.047 112.663 -17.680  1.00  0.00
ATOM    425  C1J POP Y   4    -154.707 113.293 -15.500  1.00  0.00
ATOM    426 HJ11 POP Y   4    -153.817 112.633 -15.430  1.00  0.00
ATOM    427 HJ12 POP Y   4    -155.277 113.163 -14.560  1.00  0.00
ATOM    428  C1I POP Y   4    -154.247 114.723 -15.570  1.00  0.00
ATOM    429 HI11 POP Y   4    -155.087 115.423 -15.780  1.00  0.00
ATOM    430 HI12 POP Y   4    -153.497 114.723 -16.390  1.00  0.00
ATOM    431  C1H POP Y   4    -153.467 115.213 -14.300  1.00  0.00
ATOM    432 HH11 POP Y   4    -154.317 115.443 -13.610  1.00  0.00
ATOM    433 HH12 POP Y   4    -153.027 116.193 -14.570  1.00  0.00
ATOM    434  CZ2 POP Y   4    -152.347 114.393 -13.770  1.00  0.00
ATOM    435  HZ2 POP Y   4    -151.587 114.323 -14.570  1.00  0.00
ATOM    436  CZ1 POP Y   4    -151.997 114.063 -12.510  1.00  0.00
ATOM    437  HZ1 POP Y   4    -151.147 113.383 -12.360  1.00  0.00
ATOM    438  C1G POP Y   4    -152.767 114.483 -11.230  1.00  0.00
ATOM    439 HG11 POP Y   4    -153.577 113.733 -11.060  1.00  0.00
ATOM    440 HG12 POP Y   4    -153.377 115.393 -11.420  1.00  0.00
ATOM    441  C1F POP Y   4    -151.957 114.653  -9.920  1.00  0.00
ATOM    442 HF11 POP Y   4    -151.127 115.333 -10.200  1.00  0.00
ATOM    443 HF12 POP Y   4    -151.537 113.663  -9.640  1.00  0.00
ATOM    444  C1E POP Y   4    -152.817 115.343  -8.850  1.00  0.00
ATOM    445 HE11 POP Y   4    -153.767 114.773  -8.710  1.00  0.00
ATOM    446 HE12 POP Y   4    -153.087 116.343  -9.240  1.00  0.00
ATOM    447  C1D POP Y   4    -152.117 115.463  -7.530  1.00  0.00
ATOM    448 HD11 POP Y   4    -151.057 115.793  -7.560  1.00  0.00
ATOM    449 HD12 POP Y   4    -152.017 114.433  -7.100  1.00  0.00
ATOM    450  C1C POP Y   4    -152.917 116.303  -6.680  1.00  0.00
ATOM    451 HC11 POP Y   4    -153.997 116.043  -6.710  1.00  0.00
ATOM    452 HC12 POP Y   4    -152.857 117.313  -7.130  1.00  0.00
ATOM    453  C1B POP Y   4    -152.317 116.303  -5.280  1.00  0.00
ATOM    454 HB11 POP Y   4    -151.237 116.533  -5.260  1.00  0.00
ATOM    455 HB12 POP Y   4    -152.407 115.303  -4.800  1.00  0.00
ATOM    456  C1A POP Y   4    -152.957 117.403  -4.390  1.00  0.00
ATOM    457 HA11 POP Y   4    -153.387 118.253  -4.970  1.00  0.00
ATOM    458 HA12 POP Y   4    -152.147 117.793  -3.730  1.00  0.00
ATOM    459  C81 POP Y   4    -154.037 116.733  -3.510  1.00  0.00
ATOM    460  O81 POP Y   4    -153.817 115.743  -2.780  1.00  0.00
ATOM    461  O71 POP Y   4    -155.177 117.243  -3.770  1.00  0.00
ATOM    462  C7  POP Y   4    -156.327 116.543  -3.230  1.00  0.00
ATOM    463  C6  POP Y   4    -156.817 117.533  -2.070  1.00  0.00
ATOM    464  O4P POP Y   4    -155.707 117.863  -1.220  1.00  0.00
ATOM    465  P   POP Y   4    -155.757 119.123  -0.290  1.00  0.00
ATOM    466  O2P POP Y   4    -157.117 119.113   0.350  1.00  0.00
ATOM    467  O3P POP Y   4    -155.367 120.363  -0.980  1.00  0.00
ATOM    468  O1P POP Y   4    -154.757 118.883   0.950  1.00  0.00
ATOM    469  C5  POP Y   4    -153.587 118.083   0.790  1.00  0.00
ATOM    470  C4  POP Y   4    -152.557 118.403   1.840  1.00  0.00
ATOM    471  N   POP Y   4    -151.747 119.643   1.670  1.00  0.00
ATOM    472  C1  POP Y   4    -150.757 119.553   0.580  1.00  0.00
ATOM    473  H11 POP Y   4    -151.407 119.423  -0.270  1.00  0.00
ATOM    474  H12 POP Y   4    -150.147 120.443   0.530  1.00  0.00
ATOM    475  H13 POP Y   4    -150.157 118.653   0.700  1.00  0.00
ATOM    476  C2  POP Y   4    -150.987 119.913   2.870  1.00  0.00
ATOM    477  H21 POP Y   4    -150.487 120.863   2.800  1.00  0.00
ATOM    478  H22 POP Y   4    -151.607 119.933   3.760  1.00  0.00
ATOM    479  H23 POP Y   4    -150.237 119.143   2.990  1.00  0.00
ATOM    480  C3  POP Y   4    -152.567 120.863   1.470  1.00  0.00
ATOM    481  H31 POP Y   4    -153.437 120.633   0.860  1.00  0.00
ATOM    482  H32 POP Y   4    -152.887 121.303   2.400  1.00  0.00
ATOM    483  H33 POP Y   4    -151.967 121.653   1.040  1.00  0.00
ATOM    484  H41 POP Y   4    -153.037 118.423   2.810  1.00  0.00
ATOM    485  H42 POP Y   4    -151.897 117.563   1.960  1.00  0.00
ATOM    486  H51 POP Y   4    -153.177 118.143  -0.240  1.00  0.00
ATOM    487  H52 POP Y   4    -153.817 117.043   1.080  1.00  0.00
ATOM    488  H61 POP Y   4    -157.657 117.083  -1.500  1.00  0.00
ATOM    489  H62 POP Y   4    -157.097 118.473  -2.580  1.00  0.00
ATOM    490  H7  POP Y   4    -156.137 115.523  -2.830  1.00  0.00
ATOM    491  C72 POP Y   4    -157.397 116.463  -4.430  1.00  0.00
ATOM    492 H271 POP Y   4    -158.347 116.063  -4.020  1.00  0.00
ATOM    493 H272 POP Y   4    -157.597 117.513  -4.750  1.00  0.00
ATOM    494  O72 POP Y   4    -156.957 115.603  -5.500  1.00  0.00
ATOM    495  C82 POP Y   4    -156.677 114.323  -5.260  1.00  0.00
ATOM    496  O82 POP Y   4    -157.127 113.733  -4.320  1.00  0.00
ATOM    497  C2A POP Y   4    -155.947 113.703  -6.440  1.00  0.00
ATOM    498 HA21 POP Y   4    -156.387 114.023  -7.410  1.00  0.00
ATOM    499 HA22 POP Y   4    -154.947 114.173  -6.310  1.00  0.00
ATOM    500  C2B POP Y   4    -155.737 112.143  -6.370  1.00  0.00
ATOM    501 HB21 POP Y   4    -155.377 111.893  -5.350  1.00  0.00
ATOM    502 HB22 POP Y   4    -156.757 111.703  -6.380  1.00  0.00
ATOM    503  C2C POP Y   4    -154.877 111.523  -7.500  1.00  0.00
ATOM    504 HC21 POP Y   4    -153.867 111.983  -7.430  1.00  0.00
ATOM    505 HC22 POP Y   4    -154.907 110.433  -7.290  1.00  0.00
ATOM    506  C2D POP Y   4    -155.377 111.893  -8.910  1.00  0.00
ATOM    507 HD21 POP Y   4    -156.457 111.643  -8.940  1.00  0.00
ATOM    508 HD22 POP Y   4    -155.287 112.903  -9.360  1.00  0.00
ATOM    509  C2E POP Y   4    -154.717 110.763  -9.770  1.00  0.00
ATOM    510 HE21 POP Y   4    -153.647 111.013  -9.670  1.00  0.00
ATOM    511 HE22 POP Y   4    -154.927 109.763  -9.330  1.00  0.00
ATOM    512  C2F POP Y   4    -155.067 110.863 -11.270  1.00  0.00
ATOM    513 HF21 POP Y   4    -156.177 110.843 -11.270  1.00  0.00
ATOM    514 HF22 POP Y   4    -154.747 111.793 -11.780  1.00  0.00
ATOM    515  C2G POP Y   4    -154.397 109.673 -12.070  1.00  0.00
ATOM    516 HG21 POP Y   4    -153.477 247.243 -11.480  1.00  0.00
ATOM    517 HG22 POP Y   4    -155.027 246.533 -12.040  1.00  0.00
ATOM    518  C2H POP Y   4    -154.177 110.083 -13.540  1.00  0.00
ATOM    519 HH21 POP Y   4    -155.137 110.193 -14.070  1.00  0.00
ATOM    520 HH22 POP Y   4    -153.747 111.103 -13.520  1.00  0.00
ATOM    521  C2I POP Y   4    -153.197 246.993 -14.360  1.00  0.00
ATOM    522 HI21 POP Y   4    -152.307 246.833 -13.710  1.00  0.00
ATOM    523 HI22 POP Y   4    -153.477 245.923 -14.470  1.00  0.00
ATOM    524  C2J POP Y   4    -152.657 110.003 -15.610  1.00  0.00
ATOM    525 HJ21 POP Y   4    -153.587 110.293 -16.140  1.00  0.00
ATOM    526 HJ22 POP Y   4    -152.037 110.853 -15.250  1.00  0.00
ATOM    527  C2K POP Y   4    -151.717 246.853 -16.530  1.00  0.00
ATOM    528 HK21 POP Y   4    -151.097 109.743 -17.160  1.00  0.00
ATOM    529 HK22 POP Y   4    -151.087 246.293 -15.810  1.00  0.00
ATOM    530  C2L POP Y   4    -152.617 245.873 -17.300  1.00  0.00
ATOM    531 HL21 POP Y   4    -151.977 245.063 -17.710  1.00  0.00
ATOM    532 HL22 POP Y   4    -153.357 245.403 -16.610  1.00  0.00
ATOM    533  C2M POP Y   4    -153.207 246.523 -18.570  1.00  0.00
ATOM    534 HM21 POP Y   4    -153.717 109.703 -18.290  1.00  0.00
ATOM    535 HM22 POP Y   4    -152.337 246.803 -19.200  1.00  0.00
ATOM    536  C2N POP Y   4    -154.217 245.723 -19.280  1.00  0.00
ATOM    537 HN21 POP Y   4    -154.977 245.283 -18.610  1.00  0.00
ATOM    538 HN22 POP Y   4    -154.817 246.373 -19.950  1.00  0.00
ATOM    539  C2T POP Y   4    -153.697 244.543 -20.180  1.00  0.00
ATOM    540 HT21 POP Y   4    -152.877 244.953 -20.810  1.00  0.00
ATOM    541 HT22 POP Y   4    -153.197 243.793 -19.530  1.00  0.00
ATOM    542 HT23 POP Y   4    -154.447 244.003 -20.790  1.00  0.00
ATOM    543  C1T POP Y   5    -134.087 148.343 -22.320  1.00  0.00
ATOM    544 HT11 POP Y   5    -133.037 148.433 -22.660  1.00  0.00
ATOM    545 HT12 POP Y   5    -134.237 147.733 -21.400  1.00  0.00
ATOM    546 HT13 POP Y   5    -134.727 147.963 -23.140  1.00  0.00
ATOM    547  C1N POP Y   5    -134.557 149.763 -21.940  1.00  0.00
ATOM    548 HN11 POP Y   5    -134.647 150.433 -22.820  1.00  0.00
ATOM    549 HN12 POP Y   5    -133.697 150.153 -21.350  1.00  0.00
ATOM    550  C1M POP Y   5    -135.897 149.923 -21.180  1.00  0.00
ATOM    551 HM11 POP Y   5    -135.837 149.273 -20.280  1.00  0.00
ATOM    552 HM12 POP Y   5    -136.757 149.473 -21.720  1.00  0.00
ATOM    553  C1L POP Y   5    -136.247 151.383 -20.680  1.00  0.00
ATOM    554 HL11 POP Y   5    -135.507 151.773 -19.950  1.00  0.00
ATOM    555 HL12 POP Y   5    -137.207 151.283 -20.140  1.00  0.00
ATOM    556  C1K POP Y   5    -136.467 152.353 -21.770  1.00  0.00
ATOM    557 HK11 POP Y   5    -135.577 152.473 -22.420  1.00  0.00
ATOM    558 HK12 POP Y   5    -136.797 153.353 -21.390  1.00  0.00
ATOM    559  C1J POP Y   5    -137.537 151.843 -22.780  1.00  0.00
ATOM    560 HJ11 POP Y   5    -138.387 151.333 -22.270  1.00  0.00
ATOM    561 HJ12 POP Y   5    -136.997 151.113 -23.410  1.00  0.00
ATOM    562  C1I POP Y   5    -138.147 152.953 -23.660  1.00  0.00
ATOM    563 HI11 POP Y   5    -137.337 153.543 -24.130  1.00  0.00
ATOM    564 HI12 POP Y   5    -138.757 153.703 -23.110  1.00  0.00
ATOM    565  C1H POP Y   5    -139.157 152.383 -24.710  1.00  0.00
ATOM    566 HH11 POP Y   5    -139.747 153.263 -25.060  1.00  0.00
ATOM    567 HH12 POP Y   5    -139.837 151.733 -24.120  1.00  0.00
ATOM    568  CZ2 POP Y   5    -138.607 151.613 -25.870  1.00  0.00
ATOM    569  HZ2 POP Y   5    -138.077 150.693 -25.600  1.00  0.00
ATOM    570  CZ1 POP Y   5    -138.487 152.013 -27.140  1.00  0.00
ATOM    571  HZ1 POP Y   5    -138.157 151.243 -27.860  1.00  0.00
ATOM    572  C1G POP Y   5    -138.757 153.353 -27.810  1.00  0.00
ATOM    573 HG11 POP Y   5    -139.037 154.123 -27.060  1.00  0.00
ATOM    574 HG12 POP Y   5    -139.617 153.183 -28.490  1.00  0.00
ATOM    575  C1F POP Y   5    -137.677 153.903 -28.730  1.00  0.00
ATOM    576 HF11 POP Y   5    -136.897 154.313 -28.050  1.00  0.00
ATOM    577 HF12 POP Y   5    -138.067 154.783 -29.290  1.00  0.00
ATOM    578  C1E POP Y   5    -136.917 152.853 -29.670  1.00  0.00
ATOM    579 HE11 POP Y   5    -137.667 152.223 -30.190  1.00  0.00
ATOM    580 HE12 POP Y   5    -136.387 152.193 -28.950  1.00  0.00
ATOM    581  C1D POP Y   5    -135.987 153.413 -30.690  1.00  0.00
ATOM    582 HD11 POP Y   5    -135.187 154.063 -30.270  1.00  0.00
ATOM    583 HD12 POP Y   5    -136.667 154.033 -31.310  1.00  0.00
ATOM    584  C1C POP Y   5    -135.287 152.243 -31.480  1.00  0.00
ATOM    585 HC11 POP Y   5    -136.047 151.453 -31.680  1.00  0.00
ATOM    586 HC12 POP Y   5    -134.427 151.763 -30.970  1.00  0.00
ATOM    587  C1B POP Y   5    -134.667 152.603 -32.820  1.00  0.00
ATOM    588 HB11 POP Y   5    -133.847 151.913 -33.130  1.00  0.00
ATOM    589 HB12 POP Y   5    -134.237 153.613 -32.670  1.00  0.00
ATOM    590  C1A POP Y   5    -135.717 152.543 -33.960  1.00  0.00
ATOM    591 HA11 POP Y   5    -135.257 153.063 -34.830  1.00  0.00
ATOM    592 HA12 POP Y   5    -136.697 153.003 -33.680  1.00  0.00
ATOM    593  C81 POP Y   5    -135.997 151.163 -34.560  1.00  0.00
ATOM    594  O81 POP Y   5    -137.097 150.663 -34.560  1.00  0.00
ATOM    595  O71 POP Y   5    -134.917 150.663 -35.150  1.00  0.00
ATOM    596  C7  POP Y   5    -135.117 149.503 -35.870  1.00  0.00
ATOM    597  C6  POP Y   5    -135.947 149.833 -37.130  1.00  0.00
ATOM    598  O4P POP Y   5    -135.297 150.643 -38.090  1.00  0.00
ATOM    599  P   POP Y   5    -135.607 150.603 -39.620  1.00  0.00
ATOM    600  O2P POP Y   5    -134.417 149.973 -40.270  1.00  0.00
ATOM    601  O3P POP Y   5    -136.017 151.913 -40.060  1.00  0.00
ATOM    602  O1P POP Y   5    -136.757 149.573 -39.900  1.00  0.00
ATOM    603  C5  POP Y   5    -138.107 149.613 -39.580  1.00  0.00
ATOM    604  C4  POP Y   5    -138.857 150.523 -40.640  1.00  0.00
ATOM    605  N   POP Y   5    -139.187 150.043 -42.000  1.00  0.00
ATOM    606  C1  POP Y   5    -140.207 148.923 -41.750  1.00  0.00
ATOM    607  H11 POP Y   5    -141.157 149.343 -41.460  1.00  0.00
ATOM    608  H12 POP Y   5    -140.357 148.253 -42.580  1.00  0.00
ATOM    609  H13 POP Y   5    -139.927 148.293 -40.920  1.00  0.00
ATOM    610  C2  POP Y   5    -138.037 149.463 -42.740  1.00  0.00
ATOM    611  H21 POP Y   5    -137.187 150.133 -42.740  1.00  0.00
ATOM    612  H22 POP Y   5    -137.667 148.533 -42.340  1.00  0.00
ATOM    613  H23 POP Y   5    -138.337 149.353 -43.770  1.00  0.00
ATOM    614  C3  POP Y   5    -139.737 151.173 -42.850  1.00  0.00
ATOM    615  H31 POP Y   5    -139.087 152.043 -42.820  1.00  0.00
ATOM    616  H32 POP Y   5    -139.897 150.713 -43.810  1.00  0.00
ATOM    617  H33 POP Y   5    -140.677 151.593 -42.530  1.00  0.00
ATOM    618  H41 POP Y   5    -139.797 150.903 -40.270  1.00  0.00
ATOM    619  H42 POP Y   5    -138.187 151.323 -40.900  1.00  0.00
ATOM    620  H51 POP Y   5    -138.217 149.983 -38.530  1.00  0.00
ATOM    621  H52 POP Y   5    -138.637 148.643 -39.480  1.00  0.00
ATOM    622  H61 POP Y   5    -136.947 150.223 -36.870  1.00  0.00
ATOM    623  H62 POP Y   5    -136.137 148.823 -37.560  1.00  0.00
ATOM    624  H7  POP Y   5    -135.737 148.833 -35.230  1.00  0.00
ATOM    625  C72 POP Y   5    -133.847 148.743 -36.180  1.00  0.00
ATOM    626 H271 POP Y   5    -134.047 148.193 -37.120  1.00  0.00
ATOM    627 H272 POP Y   5    -133.087 149.483 -36.540  1.00  0.00
ATOM    628  O72 POP Y   5    -133.457 147.843 -35.080  1.00  0.00
ATOM    629  C82 POP Y   5    -132.207 147.713 -34.850  1.00  0.00
ATOM    630  O82 POP Y   5    -131.307 148.253 -35.510  1.00  0.00
ATOM    631  C2A POP Y   5    -132.027 146.743 -33.740  1.00  0.00
ATOM    632 HA21 POP Y   5    -132.727 145.893 -33.820  1.00  0.00
ATOM    633 HA22 POP Y   5    -131.007 146.293 -33.750  1.00  0.00
ATOM    634  C2B POP Y   5    -132.347 147.473 -32.390  1.00  0.00
ATOM    635 HB21 POP Y   5    -131.617 148.303 -32.270  1.00  0.00
ATOM    636 HB22 POP Y   5    -133.377 147.883 -32.450  1.00  0.00
ATOM    637  C2C POP Y   5    -132.257 146.553 -31.170  1.00  0.00
ATOM    638 HC21 POP Y   5    -133.067 145.793 -31.230  1.00  0.00
ATOM    639 HC22 POP Y   5    -131.277 146.023 -31.260  1.00  0.00
ATOM    640  C2D POP Y   5    -132.557 147.233 -29.850  1.00  0.00
ATOM    641 HD21 POP Y   5    -131.827 148.043 -29.650  1.00  0.00
ATOM    642 HD22 POP Y   5    -133.507 147.793 -29.990  1.00  0.00
ATOM    643  C2E POP Y   5    -132.657 146.353 -28.610  1.00  0.00
ATOM    644 HE21 POP Y   5    -133.397 145.623 -29.000  1.00  0.00
ATOM    645 HE22 POP Y   5    -131.647 145.933 -28.440  1.00  0.00
ATOM    646  C2F POP Y   5    -132.977 147.103 -27.350  1.00  0.00
ATOM    647 HF21 POP Y   5    -132.137 147.783 -27.120  1.00  0.00
ATOM    648 HF22 POP Y   5    -133.867 147.723 -27.580  1.00  0.00
ATOM    649  C2G POP Y   5    -133.477 146.343 -26.100  1.00  0.00
ATOM    650 HG21 POP Y   5    -133.927 147.013 -25.340  1.00  0.00
ATOM    651 HG22 POP Y   5    -134.397 145.813 -26.420  1.00  0.00
ATOM    652  C2H POP Y   5    -132.517 145.363 -25.520  1.00  0.00
ATOM    653 HH21 POP Y   5    -133.017 144.543 -24.950  1.00  0.00
ATOM    654 HH22 POP Y   5    -132.047 144.883 -26.400  1.00  0.00
ATOM    655  C2I POP Y   5    -131.407 146.043 -24.660  1.00  0.00
ATOM    656 HI21 POP Y   5    -131.097 146.973 -25.180  1.00  0.00
ATOM    657 HI22 POP Y   5    -131.957 146.233 -23.710  1.00  0.00
ATOM    658  C2J POP Y   5    -130.167 145.163 -24.420  1.00  0.00
ATOM    659 HJ21 POP Y   5    -130.667 144.273 -23.970  1.00  0.00
ATOM    660 HJ22 POP Y   5    -129.587 144.913 -25.340  1.00  0.00
ATOM    661  C2K POP Y   5    -129.297 145.743 -23.330  1.00  0.00
ATOM    662 HK21 POP Y   5    -128.867 146.683 -23.740  1.00  0.00
ATOM    663 HK22 POP Y   5    -129.927 146.053 -22.470  1.00  0.00
ATOM    664  C2L POP Y   5    -128.197 144.733 -23.080  1.00  0.00
ATOM    665 HL21 POP Y   5    -127.637 144.523 -24.020  1.00  0.00
ATOM    666 HL22 POP Y   5    -127.437 145.153 -22.390  1.00  0.00
ATOM    667  C2M POP Y   5    -128.687 143.443 -22.490  1.00  0.00
ATOM    668 HM21 POP Y   5    -128.907 143.563 -21.410  1.00  0.00
ATOM    669 HM22 POP Y   5    -129.597 142.943 -22.910  1.00  0.00
ATOM    670  C2N POP Y   5    -127.557 142.413 -22.510  1.00  0.00
ATOM    671 HN21 POP Y   5    -127.997 141.433 -22.240  1.00  0.00
ATOM    672 HN22 POP Y   5    -127.077 142.253 -23.500  1.00  0.00
ATOM    673  C2T POP Y   5    -126.387 142.743 -21.590  1.00  0.00
ATOM    674 HT21 POP Y   5    -125.847 143.693 -21.770  1.00  0.00
ATOM    675 HT22 POP Y   5    -126.697 142.633 -20.520  1.00  0.00
ATOM    676 HT23 POP Y   5    -125.557 142.013 -21.700  1.00  0.00
ATOM    677  C1T POP Y   6    -146.457 134.083 -23.700  1.00  0.00
ATOM    678 HT11 POP Y   6    -145.977 134.303 -22.720  1.00  0.00
ATOM    679 HT12 POP Y   6    -146.697 135.073 -24.150  1.00  0.00
ATOM    680 HT13 POP Y   6    -147.357 133.513 -23.380  1.00  0.00
ATOM    681  C1N POP Y   6    -145.587 133.183 -24.580  1.00  0.00
ATOM    682 HN11 POP Y   6    -144.737 133.853 -24.840  1.00  0.00
ATOM    683 HN12 POP Y   6    -146.007 132.963 -25.590  1.00  0.00
ATOM    684  C1M POP Y   6    -145.087 131.933 -23.930  1.00  0.00
ATOM    685 HM11 POP Y   6    -145.947 131.263 -23.710  1.00  0.00
ATOM    686 HM12 POP Y   6    -144.557 132.223 -23.000  1.00  0.00
ATOM    687  C1L POP Y   6    -144.147 131.033 -24.790  1.00  0.00
ATOM    688 HL11 POP Y   6    -144.357 131.073 -25.880  1.00  0.00
ATOM    689 HL12 POP Y   6    -144.257 129.963 -24.530  1.00  0.00
ATOM    690  C1K POP Y   6    -142.637 131.303 -24.510  1.00  0.00
ATOM    691 HK11 POP Y   6    -141.857 130.673 -24.980  1.00  0.00
ATOM    692 HK12 POP Y   6    -142.487 131.123 -23.420  1.00  0.00
ATOM    693  C1J POP Y   6    -142.117 132.753 -24.820  1.00  0.00
ATOM    694 HJ11 POP Y   6    -141.047 132.803 -24.540  1.00  0.00
ATOM    695 HJ12 POP Y   6    -142.687 133.463 -24.190  1.00  0.00
ATOM    696  C1I POP Y   6    -142.367 133.113 -26.270  1.00  0.00
ATOM    697 HI11 POP Y   6    -143.457 133.203 -26.460  1.00  0.00
ATOM    698 HI12 POP Y   6    -141.937 132.463 -27.070  1.00  0.00
ATOM    699  C1H POP Y   6    -141.887 134.573 -26.500  1.00  0.00
ATOM    700 HH11 POP Y   6    -142.487 135.183 -25.810  1.00  0.00
ATOM    701 HH12 POP Y   6    -142.247 134.803 -27.530  1.00  0.00
ATOM    702  CZ2 POP Y   6    -140.477 135.033 -26.360  1.00  0.00
ATOM    703  HZ2 POP Y   6    -140.057 134.893 -25.350  1.00  0.00
ATOM    704  CZ1 POP Y   6    -139.707 135.443 -27.380  1.00  0.00
ATOM    705  HZ1 POP Y   6    -138.747 135.903 -27.070  1.00  0.00
ATOM    706  C1G POP Y   6    -140.057 135.713 -28.810  1.00  0.00
ATOM    707 HG11 POP Y   6    -139.287 136.403 -29.230  1.00  0.00
ATOM    708 HG12 POP Y   6    -140.987 136.323 -28.820  1.00  0.00
ATOM    709  C1F POP Y   6    -140.037 134.463 -29.680  1.00  0.00
ATOM    710 HF11 POP Y   6    -140.877 133.763 -29.490  1.00  0.00
ATOM    711 HF12 POP Y   6    -139.117 133.863 -29.520  1.00  0.00
ATOM    712  C1E POP Y   6    -139.997 134.793 -31.230  1.00  0.00
ATOM    713 HE11 POP Y   6    -139.617 133.853 -31.690  1.00  0.00
ATOM    714 HE12 POP Y   6    -139.247 135.613 -31.280  1.00  0.00
ATOM    715  C1D POP Y   6    -141.407 135.103 -31.740  1.00  0.00
ATOM    716 HD11 POP Y   6    -141.997 135.893 -31.230  1.00  0.00
ATOM    717 HD12 POP Y   6    -142.187 134.313 -31.660  1.00  0.00
ATOM    718  C1C POP Y   6    -141.237 135.623 -33.160  1.00  0.00
ATOM    719 HC11 POP Y   6    -140.387 136.333 -33.180  1.00  0.00
ATOM    720 HC12 POP Y   6    -142.157 136.203 -33.420  1.00  0.00
ATOM    721  C1B POP Y   6    -141.067 134.543 -34.280  1.00  0.00
ATOM    722 HB11 POP Y   6    -140.007 134.213 -34.270  1.00  0.00
ATOM    723 HB12 POP Y   6    -141.237 135.093 -35.240  1.00  0.00
ATOM    724  C1A POP Y   6    -141.957 133.233 -34.210  1.00  0.00
ATOM    725 HA11 POP Y   6    -141.657 132.653 -33.310  1.00  0.00
ATOM    726 HA12 POP Y   6    -141.767 132.663 -35.140  1.00  0.00
ATOM    727  C81 POP Y   6    -143.477 133.533 -34.180  1.00  0.00
ATOM    728  O81 POP Y   6    -144.097 134.553 -33.910  1.00  0.00
ATOM    729  O71 POP Y   6    -144.007 132.383 -34.500  1.00  0.00
ATOM    730  C7  POP Y   6    -145.477 132.473 -34.610  1.00  0.00
ATOM    731  C6  POP Y   6    -145.987 132.793 -36.060  1.00  0.00
ATOM    732  O4P POP Y   6    -145.147 132.153 -37.060  1.00  0.00
ATOM    733  P   POP Y   6    -144.977 132.903 -38.500  1.00  0.00
ATOM    734  O2P POP Y   6    -146.047 133.933 -38.680  1.00  0.00
ATOM    735  O3P POP Y   6    -144.867 131.803 -39.470  1.00  0.00
ATOM    736  O1P POP Y   6    -143.557 133.593 -38.470  1.00  0.00
ATOM    737  C5  POP Y   6    -143.327 134.863 -37.760  1.00  0.00
ATOM    738  C4  POP Y   6    -142.337 135.793 -38.480  1.00  0.00
ATOM    739  N   POP Y   6    -142.667 136.333 -39.890  1.00  0.00
ATOM    740  C1  POP Y   6    -142.907 135.193 -40.870  1.00  0.00
ATOM    741  H11 POP Y   6    -143.177 135.523 -41.860  1.00  0.00
ATOM    742  H12 POP Y   6    -142.007 134.623 -41.030  1.00  0.00
ATOM    743  H13 POP Y   6    -143.737 134.683 -40.400  1.00  0.00
ATOM    744  C2  POP Y   6    -141.617 137.173 -40.510  1.00  0.00
ATOM    745  H21 POP Y   6    -141.937 137.743 -41.370  1.00  0.00
ATOM    746  H22 POP Y   6    -141.207 137.813 -39.740  1.00  0.00
ATOM    747  H23 POP Y   6    -140.827 136.563 -40.930  1.00  0.00
ATOM    748  C3  POP Y   6    -143.917 137.223 -39.850  1.00  0.00
ATOM    749  H31 POP Y   6    -144.117 137.773 -40.760  1.00  0.00
ATOM    750  H32 POP Y   6    -144.737 136.593 -39.540  1.00  0.00
ATOM    751  H33 POP Y   6    -143.737 137.983 -39.100  1.00  0.00
ATOM    752  H41 POP Y   6    -142.077 136.553 -37.760  1.00  0.00
ATOM    753  H42 POP Y   6    -141.417 135.233 -38.610  1.00  0.00
ATOM    754  H51 POP Y   6    -143.087 134.643 -36.700  1.00  0.00
ATOM    755  H52 POP Y   6    -144.287 135.413 -37.650  1.00  0.00
ATOM    756  H61 POP Y   6    -145.857 133.893 -36.130  1.00  0.00
ATOM    757  H62 POP Y   6    -147.087 132.623 -36.100  1.00  0.00
ATOM    758  H7  POP Y   6    -145.957 133.153 -33.870  1.00  0.00
ATOM    759  C72 POP Y   6    -145.957 131.043 -34.320  1.00  0.00
ATOM    760 H271 POP Y   6    -145.497 130.453 -35.140  1.00  0.00
ATOM    761 H272 POP Y   6    -145.467 130.643 -33.410  1.00  0.00
ATOM    762  O72 POP Y   6    -147.427 131.003 -34.360  1.00  0.00
ATOM    763  C82 POP Y   6    -147.837 129.793 -33.960  1.00  0.00
ATOM    764  O82 POP Y   6    -147.117 128.823 -33.790  1.00  0.00
ATOM    765  C2A POP Y   6    -149.297 129.853 -33.710  1.00  0.00
ATOM    766 HA21 POP Y   6    -149.827 130.443 -34.480  1.00  0.00
ATOM    767 HA22 POP Y   6    -149.617 128.793 -33.860  1.00  0.00
ATOM    768  C2B POP Y   6    -149.677 130.463 -32.370  1.00  0.00
ATOM    769 HB21 POP Y   6    -149.007 131.303 -32.140  1.00  0.00
ATOM    770 HB22 POP Y   6    -150.667 130.973 -32.360  1.00  0.00
ATOM    771  C2C POP Y   6    -149.787 129.353 -31.280  1.00  0.00
ATOM    772 HC21 POP Y   6    -150.787 128.873 -31.430  1.00  0.00
ATOM    773 HC22 POP Y   6    -148.957 128.623 -31.340  1.00  0.00
ATOM    774  C2D POP Y   6    -149.747 129.933 -29.850  1.00  0.00
ATOM    775 HD21 POP Y   6    -148.697 130.273 -29.690  1.00  0.00
ATOM    776 HD22 POP Y   6    -150.477 130.773 -29.900  1.00  0.00
ATOM    777  C2E POP Y   6    -150.247 128.923 -28.760  1.00  0.00
ATOM    778 HE21 POP Y   6    -151.147 128.433 -29.190  1.00  0.00
ATOM    779 HE22 POP Y   6    -149.437 128.163 -28.630  1.00  0.00
ATOM    780  C2F POP Y   6    -150.417 129.573 -27.370  1.00  0.00
ATOM    781 HF21 POP Y   6    -149.847 130.523 -27.400  1.00  0.00
ATOM    782 HF22 POP Y   6    -151.507 129.783 -27.260  1.00  0.00
ATOM    783  C2G POP Y   6    -150.037 128.723 -26.120  1.00  0.00
ATOM    784 HG21 POP Y   6    -150.737 127.863 -26.100  1.00  0.00
ATOM    785 HG22 POP Y   6    -149.047 128.243 -26.320  1.00  0.00
ATOM    786  C2H POP Y   6    -150.257 129.403 -24.730  1.00  0.00
ATOM    787 HH21 POP Y   6    -151.277 129.843 -24.770  1.00  0.00
ATOM    788 HH22 POP Y   6    -150.357 128.573 -24.000  1.00  0.00
ATOM    789  C2I POP Y   6    -149.217 130.383 -24.350  1.00  0.00
ATOM    790 HI21 POP Y   6    -148.167 130.083 -24.580  1.00  0.00
ATOM    791 HI22 POP Y   6    -149.187 131.243 -25.050  1.00  0.00
ATOM    792  C2J POP Y   6    -149.347 131.093 -23.010  1.00  0.00
ATOM    793 HJ21 POP Y   6    -148.657 131.953 -22.920  1.00  0.00
ATOM    794 HJ22 POP Y   6    -150.347 131.583 -23.090  1.00  0.00
ATOM    795  C2K POP Y   6    -149.057 130.123 -21.800  1.00  0.00
ATOM    796 HK21 POP Y   6    -149.697 129.213 -21.840  1.00  0.00
ATOM    797 HK22 POP Y   6    -148.017 129.733 -21.860  1.00  0.00
ATOM    798  C2L POP Y   6    -149.307 130.863 -20.440  1.00  0.00
ATOM    799 HL21 POP Y   6    -148.707 131.793 -20.550  1.00  0.00
ATOM    800 HL22 POP Y   6    -150.387 131.113 -20.430  1.00  0.00
ATOM    801  C2M POP Y   6    -149.117 130.013 -19.100  1.00  0.00
ATOM    802 HM21 POP Y   6    -149.737 130.423 -18.270  1.00  0.00
ATOM    803 HM22 POP Y   6    -149.547 129.063 -19.470  1.00  0.00
ATOM    804  C2N POP Y   6    -147.667 129.823 -18.620  1.00  0.00
ATOM    805 HN21 POP Y   6    -147.557 129.063 -17.820  1.00  0.00
ATOM    806 HN22 POP Y   6    -147.127 129.403 -19.490  1.00  0.00
ATOM    807  C2T POP Y   6    -147.037 131.173 -18.270  1.00  0.00
ATOM    808 HT21 POP Y   6    -147.247 131.993 -19.000  1.00  0.00
ATOM    809 HT22 POP Y   6    -147.207 131.363 -17.190  1.00  0.00
ATOM    810 HT23 POP Y   6    -145.927 131.113 -18.250  1.00  0.00
ATOM    811  C1T POP Y   7    -128.097 140.383 -17.610  1.00  0.00
ATOM    812 HT11 POP Y   7    -128.867 139.823 -17.030  1.00  0.00
ATOM    813 HT12 POP Y   7    -127.737 141.223 -16.980  1.00  0.00
ATOM    814 HT13 POP Y   7    -128.537 140.783 -18.550  1.00  0.00
ATOM    815  C1N POP Y   7    -126.997 139.403 -18.010  1.00  0.00
ATOM    816 HN11 POP Y   7    -127.397 138.493 -18.520  1.00  0.00
ATOM    817 HN12 POP Y   7    -126.637 139.003 -17.040  1.00  0.00
ATOM    818  C1M POP Y   7    -125.947 140.133 -18.790  1.00  0.00
ATOM    819 HM11 POP Y   7    -125.777 141.153 -18.380  1.00  0.00
ATOM    820 HM12 POP Y   7    -126.337 140.303 -19.820  1.00  0.00
ATOM    821  C1L POP Y   7    -124.707 139.383 -18.840  1.00  0.00
ATOM    822 HL11 POP Y   7    -124.947 138.343 -19.150  1.00  0.00
ATOM    823 HL12 POP Y   7    -124.077 139.303 -17.930  1.00  0.00
ATOM    824  C1K POP Y   7    -123.657 139.633 -19.990  1.00  0.00
ATOM    825 HK11 POP Y   7    -122.757 138.993 -19.920  1.00  0.00
ATOM    826 HK12 POP Y   7    -123.327 140.693 -20.000  1.00  0.00
ATOM    827  C1J POP Y   7    -124.227 139.323 -21.350  1.00  0.00
ATOM    828 HJ11 POP Y   7    -125.187 139.863 -21.450  1.00  0.00
ATOM    829 HJ12 POP Y   7    -124.557 138.263 -21.350  1.00  0.00
ATOM    830  C1I POP Y   7    -123.237 139.563 -22.580  1.00  0.00
ATOM    831 HI11 POP Y   7    -122.567 138.673 -22.650  1.00  0.00
ATOM    832 HI12 POP Y   7    -122.617 140.473 -22.450  1.00  0.00
ATOM    833  C1H POP Y   7    -124.067 139.643 -23.840  1.00  0.00
ATOM    834 HH11 POP Y   7    -123.427 139.903 -24.710  1.00  0.00
ATOM    835 HH12 POP Y   7    -124.767 140.513 -23.850  1.00  0.00
ATOM    836  CZ2 POP Y   7    -124.817 138.343 -23.920  1.00  0.00
ATOM    837  HZ2 POP Y   7    -125.767 138.393 -23.370  1.00  0.00
ATOM    838  CZ1 POP Y   7    -124.597 137.343 -24.760  1.00  0.00
ATOM    839  HZ1 POP Y   7    -125.267 136.483 -24.640  1.00  0.00
ATOM    840  C1G POP Y   7    -123.457 137.153 -25.720  1.00  0.00
ATOM    841 HG11 POP Y   7    -122.977 136.193 -25.410  1.00  0.00
ATOM    842 HG12 POP Y   7    -122.707 137.973 -25.740  1.00  0.00
ATOM    843  C1F POP Y   7    -124.037 136.833 -27.110  1.00  0.00
ATOM    844 HF11 POP Y   7    -124.637 137.683 -27.490  1.00  0.00
ATOM    845 HF12 POP Y   7    -124.707 135.953 -27.120  1.00  0.00
ATOM    846  C1E POP Y   7    -122.997 136.543 -28.190  1.00  0.00
ATOM    847 HE11 POP Y   7    -122.697 135.473 -28.170  1.00  0.00
ATOM    848 HE12 POP Y   7    -122.127 137.213 -27.980  1.00  0.00
ATOM    849  C1D POP Y   7    -123.317 136.923 -29.590  1.00  0.00
ATOM    850 HD11 POP Y   7    -122.417 136.803 -30.220  1.00  0.00
ATOM    851 HD12 POP Y   7    -123.607 138.003 -29.570  1.00  0.00
ATOM    852  C1C POP Y   7    -124.567 136.173 -30.060  1.00  0.00
ATOM    853 HC11 POP Y   7    -125.357 136.013 -29.300  1.00  0.00
ATOM    854 HC12 POP Y   7    -124.177 135.183 -30.390  1.00  0.00
ATOM    855  C1B POP Y   7    -125.057 136.893 -31.380  1.00  0.00
ATOM    856 HB11 POP Y   7    -125.137 137.973 -31.150  1.00  0.00
ATOM    857 HB12 POP Y   7    -126.057 136.513 -31.680  1.00  0.00
ATOM    858  C1A POP Y   7    -124.037 136.853 -32.530  1.00  0.00
ATOM    859 HA11 POP Y   7    -123.047 137.233 -32.200  1.00  0.00
ATOM    860 HA12 POP Y   7    -124.257 137.553 -33.360  1.00  0.00
ATOM    861  C81 POP Y   7    -123.887 135.513 -33.260  1.00  0.00
ATOM    862  O81 POP Y   7    -124.817 134.833 -33.720  1.00  0.00
ATOM    863  O71 POP Y   7    -122.587 135.213 -33.340  1.00  0.00
ATOM    864  C7  POP Y   7    -122.187 134.253 -34.390  1.00  0.00
ATOM    865  C6  POP Y   7    -122.567 134.663 -35.860  1.00  0.00
ATOM    866  O4P POP Y   7    -122.297 136.023 -36.080  1.00  0.00
ATOM    867  P   POP Y   7    -122.157 136.753 -37.510  1.00  0.00
ATOM    868  O2P POP Y   7    -121.077 136.173 -38.360  1.00  0.00
ATOM    869  O3P POP Y   7    -122.217 138.193 -37.340  1.00  0.00
ATOM    870  O1P POP Y   7    -123.457 136.323 -38.210  1.00  0.00
ATOM    871  C5  POP Y   7    -124.727 136.623 -37.710  1.00  0.00
ATOM    872  C4  POP Y   7    -125.337 137.993 -38.110  1.00  0.00
ATOM    873  N   POP Y   7    -125.757 138.113 -39.590  1.00  0.00
ATOM    874  C1  POP Y   7    -126.727 137.013 -39.820  1.00  0.00
ATOM    875  H11 POP Y   7    -126.257 136.043 -39.820  1.00  0.00
ATOM    876  H12 POP Y   7    -127.527 137.203 -39.120  1.00  0.00
ATOM    877  H13 POP Y   7    -127.107 137.103 -40.830  1.00  0.00
ATOM    878  C2  POP Y   7    -124.597 138.073 -40.420  1.00  0.00
ATOM    879  H21 POP Y   7    -123.877 138.793 -40.050  1.00  0.00
ATOM    880  H22 POP Y   7    -124.107 137.123 -40.320  1.00  0.00
ATOM    881  H23 POP Y   7    -124.767 138.173 -41.480  1.00  0.00
ATOM    882  C3  POP Y   7    -126.467 139.493 -39.810  1.00  0.00
ATOM    883  H31 POP Y   7    -126.667 139.673 -40.860  1.00  0.00
ATOM    884  H32 POP Y   7    -127.337 139.673 -39.190  1.00  0.00
ATOM    885  H33 POP Y   7    -125.757 140.243 -39.480  1.00  0.00
ATOM    886  H41 POP Y   7    -126.177 138.273 -37.490  1.00  0.00
ATOM    887  H42 POP Y   7    -124.577 138.713 -37.870  1.00  0.00
ATOM    888  H51 POP Y   7    -124.617 136.743 -36.610  1.00  0.00
ATOM    889  H52 POP Y   7    -125.457 135.833 -37.970  1.00  0.00
ATOM    890  H61 POP Y   7    -123.667 134.463 -35.840  1.00  0.00
ATOM    891  H62 POP Y   7    -122.057 134.033 -36.610  1.00  0.00
ATOM    892  H7  POP Y   7    -122.717 133.293 -34.210  1.00  0.00
ATOM    893  C72 POP Y   7    -120.577 134.123 -34.220  1.00  0.00
ATOM    894 H271 POP Y   7    -120.127 133.613 -35.100  1.00  0.00
ATOM    895 H272 POP Y   7    -120.167 135.153 -34.290  1.00  0.00
ATOM    896  O72 POP Y   7    -120.227 133.453 -33.010  1.00  0.00
ATOM    897  C82 POP Y   7    -120.387 132.223 -33.100  1.00  0.00
ATOM    898  O82 POP Y   7    -120.767 131.603 -34.070  1.00  0.00
ATOM    899  C2A POP Y   7    -120.057 131.463 -31.820  1.00  0.00
ATOM    900 HA21 POP Y   7    -120.097 132.173 -30.970  1.00  0.00
ATOM    901 HA22 POP Y   7    -120.937 130.783 -31.750  1.00  0.00
ATOM    902  C2B POP Y   7    -118.877 130.503 -32.040  1.00  0.00
ATOM    903 HB21 POP Y   7    -119.077 129.773 -32.850  1.00  0.00
ATOM    904 HB22 POP Y   7    -118.077 131.203 -32.360  1.00  0.00
ATOM    905  C2C POP Y   7    -118.357 129.903 -30.770  1.00  0.00
ATOM    906 HC21 POP Y   7    -118.237 130.603 -29.910  1.00  0.00
ATOM    907 HC22 POP Y   7    -119.107 129.163 -30.440  1.00  0.00
ATOM    908  C2D POP Y   7    -117.007 129.243 -30.950  1.00  0.00
ATOM    909 HD21 POP Y   7    -116.937 128.683 -31.910  1.00  0.00
ATOM    910 HD22 POP Y   7    -116.267 130.043 -31.140  1.00  0.00
ATOM    911  C2E POP Y   7    -116.517 128.383 -29.770  1.00  0.00
ATOM    912 HE21 POP Y   7    -116.907 128.853 -28.840  1.00  0.00
ATOM    913 HE22 POP Y   7    -117.077 127.433 -29.700  1.00  0.00
ATOM    914  C2F POP Y   7    -114.987 128.093 -29.640  1.00  0.00
ATOM    915 HF21 POP Y   7    -114.617 127.413 -30.430  1.00  0.00
ATOM    916 HF22 POP Y   7    -114.397 129.033 -29.670  1.00  0.00
ATOM    917  C2G POP Y   7    -114.707 127.443 -28.310  1.00  0.00
ATOM    918 HG21 POP Y   7    -114.827 128.113 -27.430  1.00  0.00
ATOM    919 HG22 POP Y   7    -115.367 126.573 -28.120  1.00  0.00
ATOM    920  C2H POP Y   7    -113.257 126.903 -28.090  1.00  0.00
ATOM    921 HH21 POP Y   7    -113.087 126.083 -28.830  1.00  0.00
ATOM    922 HH22 POP Y   7    -112.477 127.653 -28.330  1.00  0.00
ATOM    923  C2I POP Y   7    -113.037 126.183 -26.710  1.00  0.00
ATOM    924 HI21 POP Y   7    -113.127 126.893 -25.860  1.00  0.00
ATOM    925 HI22 POP Y   7    -113.737 125.333 -26.560  1.00  0.00
ATOM    926  C2J POP Y   7    -111.657 125.463 -26.630  1.00  0.00
ATOM    927 HJ21 POP Y   7    -111.617 124.533 -27.240  1.00  0.00
ATOM    928 HJ22 POP Y   7    -110.867 126.143 -27.020  1.00  0.00
ATOM    929  C2K POP Y   7    -111.297 125.013 -25.270  1.00  0.00
ATOM    930 HK21 POP Y   7    -111.237 125.923 -24.640  1.00  0.00
ATOM    931 HK22 POP Y   7    -112.117 124.363 -24.880  1.00  0.00
ATOM    932  C2L POP Y   7    -110.077 124.143 -25.210  1.00  0.00
ATOM    933 HL21 POP Y   7    -110.017 123.163 -25.730  1.00  0.00
ATOM    934 HL22 POP Y   7    -109.297 124.783 -25.680  1.00  0.00
ATOM    935  C2M POP Y   7    -109.547 123.933 -23.750  1.00  0.00
ATOM    936 HM21 POP Y   7    -109.697 124.893 -23.210  1.00  0.00
ATOM    937 HM22 POP Y   7    -110.147 123.223 -23.150  1.00  0.00
ATOM    938  C2N POP Y   7    -108.067 123.543 -23.540  1.00  0.00
ATOM    939 HN21 POP Y   7    -107.917 122.553 -24.040  1.00  0.00
ATOM    940 HN22 POP Y   7    -107.407 124.223 -24.110  1.00  0.00
ATOM    941  C2T POP Y   7    -107.597 123.463 -22.100  1.00  0.00
ATOM    942 HT21 POP Y   7    -108.187 122.903 -21.350  1.00  0.00
ATOM    943 HT22 POP Y   7    -106.587 123.003 -22.080  1.00  0.00
ATOM    944 HT23 POP Y   7    -107.447 124.523 -21.800  1.00  0.00
ATOM    945  C1T POP Y   8     -85.927 111.053 -24.790  1.00  0.00
ATOM    946 HT11 POP Y   8     -85.357 111.523 -25.620  1.00  0.00
ATOM    947 HT12 POP Y   8     -86.367 110.113 -25.180  1.00  0.00
ATOM    948 HT13 POP Y   8     -86.747 111.723 -24.460  1.00  0.00
ATOM    949  C1N POP Y   8     -84.987 110.813 -23.610  1.00  0.00
ATOM    950 HN11 POP Y   8     -84.237 110.063 -23.920  1.00  0.00
ATOM    951 HN12 POP Y   8     -85.597 110.413 -22.780  1.00  0.00
ATOM    952  C1M POP Y   8     -84.347 112.093 -23.140  1.00  0.00
ATOM    953 HM11 POP Y   8     -85.117 112.803 -22.750  1.00  0.00
ATOM    954 HM12 POP Y   8     -83.767 112.533 -23.980  1.00  0.00
ATOM    955  C1L POP Y   8     -83.397 111.843 -21.990  1.00  0.00
ATOM    956 HL11 POP Y   8     -82.627 111.093 -22.260  1.00  0.00
ATOM    957 HL12 POP Y   8     -83.907 111.553 -21.050  1.00  0.00
ATOM    958  C1K POP Y   8     -82.707 113.133 -21.630  1.00  0.00
ATOM    959 HK11 POP Y   8     -83.337 114.043 -21.640  1.00  0.00
ATOM    960 HK12 POP Y   8     -81.867 113.163 -22.360  1.00  0.00
ATOM    961  C1J POP Y   8     -82.107 113.133 -20.220  1.00  0.00
ATOM    962 HJ11 POP Y   8     -81.567 112.213 -19.920  1.00  0.00
ATOM    963 HJ12 POP Y   8     -82.927 113.323 -19.500  1.00  0.00
ATOM    964  C1I POP Y   8     -81.057 114.233 -19.980  1.00  0.00
ATOM    965 HI11 POP Y   8     -81.277 115.173 -20.510  1.00  0.00
ATOM    966 HI12 POP Y   8     -80.067 113.933 -20.400  1.00  0.00
ATOM    967  C1H POP Y   8     -80.857 114.383 -18.460  1.00  0.00
ATOM    968 HH11 POP Y   8     -79.857 114.823 -18.260  1.00  0.00
ATOM    969 HH12 POP Y   8     -80.817 113.333 -18.100  1.00  0.00
ATOM    970  CZ2 POP Y   8     -81.997 115.133 -17.680  1.00  0.00
ATOM    971  HZ2 POP Y   8     -82.957 114.813 -18.100  1.00  0.00
ATOM    972  CZ1 POP Y   8     -81.877 115.733 -16.460  1.00  0.00
ATOM    973  HZ1 POP Y   8     -82.787 116.103 -15.970  1.00  0.00
ATOM    974  C1G POP Y   8     -80.547 116.053 -15.870  1.00  0.00
ATOM    975 HG11 POP Y   8     -80.007 116.953 -16.240  1.00  0.00
ATOM    976 HG12 POP Y   8     -79.777 115.273 -16.050  1.00  0.00
ATOM    977  C1F POP Y   8     -80.647 116.233 -14.320  1.00  0.00
ATOM    978 HF11 POP Y   8     -79.597 116.453 -14.020  1.00  0.00
ATOM    979 HF12 POP Y   8     -81.037 115.293 -13.860  1.00  0.00
ATOM    980  C1E POP Y   8     -81.537 117.443 -13.880  1.00  0.00
ATOM    981 HE11 POP Y   8     -82.627 117.283 -14.060  1.00  0.00
ATOM    982 HE12 POP Y   8     -81.187 118.283 -14.520  1.00  0.00
ATOM    983  C1D POP Y   8     -81.387 117.933 -12.430  1.00  0.00
ATOM    984 HD11 POP Y   8     -81.747 117.253 -11.630  1.00  0.00
ATOM    985 HD12 POP Y   8     -82.067 118.813 -12.350  1.00  0.00
ATOM    986  C1C POP Y   8     -79.997 118.453 -12.100  1.00  0.00
ATOM    987 HC11 POP Y   8     -79.487 119.193 -12.760  1.00  0.00
ATOM    988 HC12 POP Y   8     -79.337 117.583 -11.930  1.00  0.00
ATOM    989  C1B POP Y   8     -80.047 119.163 -10.720  1.00  0.00
ATOM    990 HB11 POP Y   8     -80.327 118.383  -9.990  1.00  0.00
ATOM    991 HB12 POP Y   8     -80.837 119.943 -10.840  1.00  0.00
ATOM    992  C1A POP Y   8     -78.707 119.863 -10.380  1.00  0.00
ATOM    993 HA11 POP Y   8     -78.507 120.703 -11.080  1.00  0.00
ATOM    994 HA12 POP Y   8     -77.817 119.233 -10.590  1.00  0.00
ATOM    995  C81 POP Y   8     -78.587 120.403  -8.950  1.00  0.00
ATOM    996  O81 POP Y   8     -79.507 120.483  -8.170  1.00  0.00
ATOM    997  O71 POP Y   8     -77.347 120.963  -8.850  1.00  0.00
ATOM    998  C7  POP Y   8     -77.087 121.903  -7.750  1.00  0.00
ATOM    999  C6  POP Y   8     -75.597 122.243  -7.820  1.00  0.00
ATOM   1000  O4P POP Y   8     -74.797 121.143  -7.430  1.00  0.00
ATOM   1001  P   POP Y   8     -74.297 120.753  -6.010  1.00  0.00
ATOM   1002  O2P POP Y   8     -73.577 119.463  -6.170  1.00  0.00
ATOM   1003  O3P POP Y   8     -75.387 120.803  -5.100  1.00  0.00
ATOM   1004  O1P POP Y   8     -73.337 121.983  -5.610  1.00  0.00
ATOM   1005  C5  POP Y   8     -71.967 121.753  -5.060  1.00  0.00
ATOM   1006  C4  POP Y   8     -70.937 121.123  -6.030  1.00  0.00
ATOM   1007  N   POP Y   8     -70.607 121.943  -7.240  1.00  0.00
ATOM   1008  C1  POP Y   8     -69.377 121.473  -8.020  1.00  0.00
ATOM   1009  H11 POP Y   8     -68.497 121.443  -7.400  1.00  0.00
ATOM   1010  H12 POP Y   8     -69.527 120.453  -8.330  1.00  0.00
ATOM   1011  H13 POP Y   8     -69.137 122.203  -8.780  1.00  0.00
ATOM   1012  C2  POP Y   8     -70.247 123.313  -6.890  1.00  0.00
ATOM   1013  H21 POP Y   8     -70.217 124.043  -7.680  1.00  0.00
ATOM   1014  H22 POP Y   8     -70.927 123.663  -6.120  1.00  0.00
ATOM   1015  H23 POP Y   8     -69.307 123.363  -6.350  1.00  0.00
ATOM   1016  C3  POP Y   8     -71.697 122.103  -8.180  1.00  0.00
ATOM   1017  H31 POP Y   8     -72.047 121.173  -8.590  1.00  0.00
ATOM   1018  H32 POP Y   8     -72.487 122.613  -7.640  1.00  0.00
ATOM   1019  H33 POP Y   8     -71.477 122.783  -8.990  1.00  0.00
ATOM   1020  H41 POP Y   8     -70.057 120.973  -5.420  1.00  0.00
ATOM   1021  H42 POP Y   8     -71.257 120.143  -6.340  1.00  0.00
ATOM   1022  H51 POP Y   8     -72.027 121.193  -4.100  1.00  0.00
ATOM   1023  H52 POP Y   8     -71.587 122.763  -4.800  1.00  0.00
ATOM   1024  H61 POP Y   8     -75.307 123.193  -7.320  1.00  0.00
ATOM   1025  H62 POP Y   8     -75.357 122.493  -8.870  1.00  0.00
ATOM   1026  H7  POP Y   8     -77.277 121.373  -6.790  1.00  0.00
ATOM   1027  C72 POP Y   8     -78.007 123.143  -7.830  1.00  0.00
ATOM   1028 H271 POP Y   8     -79.047 122.783  -7.680  1.00  0.00
ATOM   1029 H272 POP Y   8     -77.857 123.763  -6.920  1.00  0.00
ATOM   1030  O72 POP Y   8     -77.937 123.893  -9.110  1.00  0.00
ATOM   1031  C82 POP Y   8     -77.157 125.003  -9.280  1.00  0.00
ATOM   1032  O82 POP Y   8     -76.357 125.443  -8.470  1.00  0.00
ATOM   1033  C2A POP Y   8     -77.377 125.573 -10.650  1.00  0.00
ATOM   1034 HA21 POP Y   8     -78.477 125.693 -10.610  1.00  0.00
ATOM   1035 HA22 POP Y   8     -76.977 126.603 -10.720  1.00  0.00
ATOM   1036  C2B POP Y   8     -76.987 124.653 -11.730  1.00  0.00
ATOM   1037 HB21 POP Y   8     -75.917 124.753 -12.020  1.00  0.00
ATOM   1038 HB22 POP Y   8     -77.217 123.583 -11.520  1.00  0.00
ATOM   1039  C2C POP Y   8     -77.687 125.093 -13.070  1.00  0.00
ATOM   1040 HC21 POP Y   8     -78.777 125.243 -12.900  1.00  0.00
ATOM   1041 HC22 POP Y   8     -77.117 126.023 -13.270  1.00  0.00
ATOM   1042  C2D POP Y   8     -77.457 124.193 -14.220  1.00  0.00
ATOM   1043 HD21 POP Y   8     -76.347 124.143 -14.340  1.00  0.00
ATOM   1044 HD22 POP Y   8     -77.777 123.163 -13.960  1.00  0.00
ATOM   1045  C2E POP Y   8     -78.057 124.743 -15.500  1.00  0.00
ATOM   1046 HE21 POP Y   8     -77.697 124.133 -16.360  1.00  0.00
ATOM   1047 HE22 POP Y   8     -79.167 124.783 -15.540  1.00  0.00
ATOM   1048  C2F POP Y   8     -77.417 126.153 -15.900  1.00  0.00
ATOM   1049 HF21 POP Y   8     -77.687 127.033 -15.280  1.00  0.00
ATOM   1050 HF22 POP Y   8     -76.317 126.053 -15.970  1.00  0.00
ATOM   1051  C2G POP Y   8     -77.937 126.373 -17.370  1.00  0.00
ATOM   1052 HG21 POP Y   8     -77.457 125.623 -18.030  1.00  0.00
ATOM   1053 HG22 POP Y   8     -79.037 126.263 -17.460  1.00  0.00
ATOM   1054  C2H POP Y   8     -77.477 127.643 -18.060  1.00  0.00
ATOM   1055 HH21 POP Y   8     -78.037 128.453 -17.570  1.00  0.00
ATOM   1056 HH22 POP Y   8     -76.387 127.793 -17.890  1.00  0.00
ATOM   1057  C2I POP Y   8     -77.727 127.663 -19.650  1.00  0.00
ATOM   1058 HI21 POP Y   8     -77.137 126.823 -20.100  1.00  0.00
ATOM   1059 HI22 POP Y   8     -78.837 127.613 -19.700  1.00  0.00
ATOM   1060  C2J POP Y   8     -77.217 128.943 -20.340  1.00  0.00
ATOM   1061 HJ21 POP Y   8     -77.727 129.823 -19.890  1.00  0.00
ATOM   1062 HJ22 POP Y   8     -76.107 128.943 -20.250  1.00  0.00
ATOM   1063  C2K POP Y   8     -77.617 128.933 -21.850  1.00  0.00
ATOM   1064 HK21 POP Y   8     -77.377 128.003 -22.410  1.00  0.00
ATOM   1065 HK22 POP Y   8     -78.717 129.053 -21.820  1.00  0.00
ATOM   1066  C2L POP Y   8     -76.917 130.053 -22.620  1.00  0.00
ATOM   1067 HL21 POP Y   8     -75.867 130.063 -22.260  1.00  0.00
ATOM   1068 HL22 POP Y   8     -76.867 129.753 -23.690  1.00  0.00
ATOM   1069  C2M POP Y   8     -77.507 131.493 -22.600  1.00  0.00
ATOM   1070 HM21 POP Y   8     -78.517 131.613 -23.060  1.00  0.00
ATOM   1071 HM22 POP Y   8     -77.547 131.673 -21.500  1.00  0.00
ATOM   1072  C2N POP Y   8     -76.447 132.533 -23.070  1.00  0.00
ATOM   1073 HN21 POP Y   8     -76.737 133.583 -22.860  1.00  0.00
ATOM   1074 HN22 POP Y   8     -75.517 132.263 -22.520  1.00  0.00
ATOM   1075  C2T POP Y   8     -76.087 132.593 -24.630  1.00  0.00
ATOM   1076 HT21 POP Y   8     -75.837 131.613 -25.090  1.00  0.00
ATOM   1077 HT22 POP Y   8     -76.917 133.113 -25.140  1.00  0.00
ATOM   1078 HT23 POP Y   8     -75.157 133.203 -24.630  1.00  0.00
ATOM   1079  C1T POP Y   9    -163.417 111.403  -8.050  1.00  0.00
ATOM   1080 HT11 POP Y   9    -164.297 110.753  -7.860  1.00  0.00
ATOM   1081 HT12 POP Y   9    -162.697 111.373  -7.210  1.00  0.00
ATOM   1082 HT13 POP Y   9    -163.867 112.413  -8.130  1.00  0.00
ATOM   1083  C1N POP Y   9    -162.707 111.203  -9.420  1.00  0.00
ATOM   1084 HN11 POP Y   9    -161.807 111.833  -9.590  1.00  0.00
ATOM   1085 HN12 POP Y   9    -163.397 111.513 -10.240  1.00  0.00
ATOM   1086  C1M POP Y   9    -162.237 109.813  -9.680  1.00  0.00
ATOM   1087 HM11 POP Y   9    -162.877 246.813  -9.210  1.00  0.00
ATOM   1088 HM12 POP Y   9    -161.317 247.273  -9.130  1.00  0.00
ATOM   1089  C1L POP Y   9    -162.007 247.363 -11.180  1.00  0.00
ATOM   1090 HL11 POP Y   9    -162.967 109.763 -11.720  1.00  0.00
ATOM   1091 HL12 POP Y   9    -161.537 246.373 -11.340  1.00  0.00
ATOM   1092  C1K POP Y   9    -161.007 110.563 -11.700  1.00  0.00
ATOM   1093 HK11 POP Y   9    -160.167 110.573 -10.970  1.00  0.00
ATOM   1094 HK12 POP Y   9    -161.407 111.593 -11.800  1.00  0.00
ATOM   1095  C1J POP Y   9    -160.577 110.233 -13.140  1.00  0.00
ATOM   1096 HJ11 POP Y   9    -161.347 110.433 -13.920  1.00  0.00
ATOM   1097 HJ12 POP Y   9    -160.247 246.963 -13.280  1.00  0.00
ATOM   1098  C1I POP Y   9    -159.377 111.133 -13.590  1.00  0.00
ATOM   1099 HI11 POP Y   9    -158.767 110.623 -14.360  1.00  0.00
ATOM   1100 HI12 POP Y   9    -158.687 111.313 -12.740  1.00  0.00
ATOM   1101  C1H POP Y   9    -159.917 112.483 -14.130  1.00  0.00
ATOM   1102 HH11 POP Y   9    -160.787 112.653 -13.460  1.00  0.00
ATOM   1103 HH12 POP Y   9    -160.307 112.203 -15.130  1.00  0.00
ATOM   1104  CZ2 POP Y   9    -159.057 113.713 -14.260  1.00  0.00
ATOM   1105  HZ2 POP Y   9    -158.707 113.923 -15.280  1.00  0.00
ATOM   1106  CZ1 POP Y   9    -158.747 114.503 -13.150  1.00  0.00
ATOM   1107  HZ1 POP Y   9    -157.957 115.233 -13.350  1.00  0.00
ATOM   1108  C1G POP Y   9    -159.277 114.293 -11.740  1.00  0.00
ATOM   1109 HG11 POP Y   9    -159.727 113.273 -11.660  1.00  0.00
ATOM   1110 HG12 POP Y   9    -160.117 114.983 -11.490  1.00  0.00
ATOM   1111  C1F POP Y   9    -158.237 114.343 -10.660  1.00  0.00
ATOM   1112 HF11 POP Y   9    -157.957 115.403 -10.470  1.00  0.00
ATOM   1113 HF12 POP Y   9    -157.317 113.763 -10.910  1.00  0.00
ATOM   1114  C1E POP Y   9    -158.727 113.583  -9.430  1.00  0.00
ATOM   1115 HE11 POP Y   9    -157.917 113.493  -8.680  1.00  0.00
ATOM   1116 HE12 POP Y   9    -159.127 112.583  -9.720  1.00  0.00
ATOM   1117  C1D POP Y   9    -159.817 114.353  -8.590  1.00  0.00
ATOM   1118 HD11 POP Y   9    -160.827 114.163  -9.020  1.00  0.00
ATOM   1119 HD12 POP Y   9    -159.707 115.453  -8.590  1.00  0.00
ATOM   1120  C1C POP Y   9    -159.877 113.703  -7.220  1.00  0.00
ATOM   1121 HC11 POP Y   9    -158.837 113.363  -7.030  1.00  0.00
ATOM   1122 HC12 POP Y   9    -160.427 112.743  -7.140  1.00  0.00
ATOM   1123  C1B POP Y   9    -160.487 114.653  -6.160  1.00  0.00
ATOM   1124 HB11 POP Y   9    -161.237 115.263  -6.700  1.00  0.00
ATOM   1125 HB12 POP Y   9    -159.707 115.393  -5.900  1.00  0.00
ATOM   1126  C1A POP Y   9    -160.987 113.853  -4.950  1.00  0.00
ATOM   1127 HA11 POP Y   9    -161.817 113.153  -5.180  1.00  0.00
ATOM   1128 HA12 POP Y   9    -160.167 113.323  -4.430  1.00  0.00
ATOM   1129  C81 POP Y   9    -161.627 114.803  -4.000  1.00  0.00
ATOM   1130  O81 POP Y   9    -162.587 115.503  -4.260  1.00  0.00
ATOM   1131  O71 POP Y   9    -160.807 114.853  -3.040  1.00  0.00
ATOM   1132  C7  POP Y   9    -161.297 115.583  -1.880  1.00  0.00
ATOM   1133  C6  POP Y   9    -160.857 114.973  -0.550  1.00  0.00
ATOM   1134  O4P POP Y   9    -160.947 113.553  -0.550  1.00  0.00
ATOM   1135  P   POP Y   9    -162.447 112.953  -0.370  1.00  0.00
ATOM   1136  O2P POP Y   9    -163.067 113.453   0.900  1.00  0.00
ATOM   1137  O3P POP Y   9    -162.367 111.473  -0.480  1.00  0.00
ATOM   1138  O1P POP Y   9    -163.367 113.483  -1.530  1.00  0.00
ATOM   1139  C5  POP Y   9    -163.907 112.613  -2.580  1.00  0.00
ATOM   1140  C4  POP Y   9    -164.997 111.693  -2.030  1.00  0.00
ATOM   1141  N   POP Y   9    -166.267 112.303  -1.510  1.00  0.00
ATOM   1142  C1  POP Y   9    -165.967 112.923  -0.160  1.00  0.00
ATOM   1143  H11 POP Y   9    -165.267 113.713  -0.370  1.00  0.00
ATOM   1144  H12 POP Y   9    -166.897 113.223   0.290  1.00  0.00
ATOM   1145  H13 POP Y   9    -165.587 112.283   0.630  1.00  0.00
ATOM   1146  C2  POP Y   9    -167.387 111.293  -1.340  1.00  0.00
ATOM   1147  H21 POP Y   9    -168.247 111.823  -0.970  1.00  0.00
ATOM   1148  H22 POP Y   9    -167.807 110.913  -2.260  1.00  0.00
ATOM   1149  H23 POP Y   9    -167.127 110.603  -0.550  1.00  0.00
ATOM   1150  C3  POP Y   9    -166.777 113.393  -2.400  1.00  0.00
ATOM   1151  H31 POP Y   9    -167.717 113.683  -1.960  1.00  0.00
ATOM   1152  H32 POP Y   9    -166.187 114.283  -2.260  1.00  0.00
ATOM   1153  H33 POP Y   9    -166.987 113.023  -3.400  1.00  0.00
ATOM   1154  H41 POP Y   9    -165.207 111.003  -2.840  1.00  0.00
ATOM   1155  H42 POP Y   9    -164.447 111.053  -1.360  1.00  0.00
ATOM   1156  H51 POP Y   9    -163.017 112.123  -3.020  1.00  0.00
ATOM   1157  H52 POP Y   9    -164.377 113.243  -3.360  1.00  0.00
ATOM   1158  H61 POP Y   9    -161.427 115.443   0.270  1.00  0.00
ATOM   1159  H62 POP Y   9    -159.827 115.343  -0.350  1.00  0.00
ATOM   1160  H7  POP Y   9    -162.397 115.523  -1.790  1.00  0.00
ATOM   1161  C72 POP Y   9    -161.007 117.143  -1.920  1.00  0.00
ATOM   1162 H271 POP Y   9    -161.417 117.573  -0.990  1.00  0.00
ATOM   1163 H272 POP Y   9    -159.907 117.283  -1.970  1.00  0.00
ATOM   1164  O72 POP Y   9    -161.687 117.763  -3.000  1.00  0.00
ATOM   1165  C82 POP Y   9    -161.067 118.133  -4.110  1.00  0.00
ATOM   1166  O82 POP Y   9    -159.947 117.813  -4.480  1.00  0.00
ATOM   1167  C2A POP Y   9    -162.007 118.963  -4.960  1.00  0.00
ATOM   1168 HA21 POP Y   9    -162.637 118.193  -5.460  1.00  0.00
ATOM   1169 HA22 POP Y   9    -162.727 119.433  -4.260  1.00  0.00
ATOM   1170  C2B POP Y   9    -161.327 119.803  -6.060  1.00  0.00
ATOM   1171 HB21 POP Y   9    -162.077 120.563  -6.370  1.00  0.00
ATOM   1172 HB22 POP Y   9    -160.437 120.363  -5.710  1.00  0.00
ATOM   1173  C2C POP Y   9    -160.977 118.963  -7.290  1.00  0.00
ATOM   1174 HC21 POP Y   9    -160.087 118.293  -7.200  1.00  0.00
ATOM   1175 HC22 POP Y   9    -161.757 118.273  -7.670  1.00  0.00
ATOM   1176  C2D POP Y   9    -160.567 119.783  -8.570  1.00  0.00
ATOM   1177 HD21 POP Y   9    -161.427 120.323  -9.020  1.00  0.00
ATOM   1178 HD22 POP Y   9    -159.747 120.473  -8.260  1.00  0.00
ATOM   1179  C2E POP Y   9    -160.117 118.813  -9.660  1.00  0.00
ATOM   1180 HE21 POP Y   9    -159.167 118.303  -9.410  1.00  0.00
ATOM   1181 HE22 POP Y   9    -160.937 118.063  -9.710  1.00  0.00
ATOM   1182  C2F POP Y   9    -159.987 119.403 -11.060  1.00  0.00
ATOM   1183 HF21 POP Y   9    -160.837 120.123 -11.030  1.00  0.00
ATOM   1184 HF22 POP Y   9    -159.147 120.123 -11.000  1.00  0.00
ATOM   1185  C2G POP Y   9    -160.137 118.593 -12.310  1.00  0.00
ATOM   1186 HG21 POP Y   9    -159.207 118.003 -12.460  1.00  0.00
ATOM   1187 HG22 POP Y   9    -160.787 117.713 -12.120  1.00  0.00
ATOM   1188  C2H POP Y   9    -160.457 119.423 -13.570  1.00  0.00
ATOM   1189 HH21 POP Y   9    -161.527 119.733 -13.650  1.00  0.00
ATOM   1190 HH22 POP Y   9    -159.777 120.293 -13.520  1.00  0.00
ATOM   1191  C2I POP Y   9    -159.917 118.643 -14.800  1.00  0.00
ATOM   1192 HI21 POP Y   9    -159.697 119.313 -15.660  1.00  0.00
ATOM   1193 HI22 POP Y   9    -158.887 118.313 -14.540  1.00  0.00
ATOM   1194  C2J POP Y   9    -160.807 117.513 -15.370  1.00  0.00
ATOM   1195 HJ21 POP Y   9    -160.097 116.993 -16.050  1.00  0.00
ATOM   1196 HJ22 POP Y   9    -161.007 116.713 -14.620  1.00  0.00
ATOM   1197  C2K POP Y   9    -162.107 117.873 -16.130  1.00  0.00
ATOM   1198 HK21 POP Y   9    -162.367 117.003 -16.770  1.00  0.00
ATOM   1199 HK22 POP Y   9    -162.957 118.003 -15.430  1.00  0.00
ATOM   1200  C2L POP Y   9    -161.997 119.073 -17.060  1.00  0.00
ATOM   1201 HL21 POP Y   9    -161.997 119.953 -16.390  1.00  0.00
ATOM   1202 HL22 POP Y   9    -160.997 119.103 -17.550  1.00  0.00
ATOM   1203  C2M POP Y   9    -163.197 119.083 -18.050  1.00  0.00
ATOM   1204 HM21 POP Y   9    -163.177 118.153 -18.660  1.00  0.00
ATOM   1205 HM22 POP Y   9    -164.147 119.063 -17.460  1.00  0.00
ATOM   1206  C2N POP Y   9    -163.137 120.293 -19.070  1.00  0.00
ATOM   1207 HN21 POP Y   9    -163.127 121.273 -18.560  1.00  0.00
ATOM   1208 HN22 POP Y   9    -162.177 120.143 -19.620  1.00  0.00
ATOM   1209  C2T POP Y   9    -164.297 120.293 -20.020  1.00  0.00
ATOM   1210 HT21 POP Y   9    -164.177 120.903 -20.930  1.00  0.00
ATOM   1211 HT22 POP Y   9    -164.397 119.273 -20.450  1.00  0.00
ATOM   1212 HT23 POP Y   9    -165.197 120.623 -19.450  1.00  0.00
ATOM   1213  C1T POP Y  10    -109.037 226.293 -20.310  1.00  0.00
ATOM   1214 HT11 POP Y  10    -109.787 225.483 -20.440  1.00  0.00
ATOM   1215 HT12 POP Y  10    -108.477 226.103 -19.360  1.00  0.00
ATOM   1216 HT13 POP Y  10    -109.457 227.323 -20.240  1.00  0.00
ATOM   1217  C1N POP Y  10    -108.197 226.203 -21.530  1.00  0.00
ATOM   1218 HN11 POP Y  10    -107.657 225.233 -21.580  1.00  0.00
ATOM   1219 HN12 POP Y  10    -107.417 226.993 -21.420  1.00  0.00
ATOM   1220  C1M POP Y  10    -108.897 226.333 -22.880  1.00  0.00
ATOM   1221 HM11 POP Y  10    -109.547 227.243 -22.820  1.00  0.00
ATOM   1222 HM12 POP Y  10    -109.667 225.553 -23.050  1.00  0.00
ATOM   1223  C1L POP Y  10    -107.997 226.533 -24.100  1.00  0.00
ATOM   1224 HL11 POP Y  10    -107.297 225.673 -24.170  1.00  0.00
ATOM   1225 HL12 POP Y  10    -107.427 227.443 -23.810  1.00  0.00
ATOM   1226  C1K POP Y  10    -108.617 226.713 -25.500  1.00  0.00
ATOM   1227 HK11 POP Y  10    -108.077 227.453 -26.120  1.00  0.00
ATOM   1228 HK12 POP Y  10    -109.657 227.103 -25.430  1.00  0.00
ATOM   1229  C1J POP Y  10    -108.787 225.383 -26.270  1.00  0.00
ATOM   1230 HJ11 POP Y  10    -109.227 224.613 -25.590  1.00  0.00
ATOM   1231 HJ12 POP Y  10    -107.797 224.993 -26.610  1.00  0.00
ATOM   1232  C1I POP Y  10    -109.667 225.523 -27.530  1.00  0.00
ATOM   1233 HI11 POP Y  10    -110.697 225.693 -27.150  1.00  0.00
ATOM   1234 HI12 POP Y  10    -109.597 224.543 -28.060  1.00  0.00
ATOM   1235  C1H POP Y  10    -109.157 226.543 -28.670  1.00  0.00
ATOM   1236 HH11 POP Y  10    -109.047 227.553 -28.210  1.00  0.00
ATOM   1237 HH12 POP Y  10    -109.937 226.623 -29.460  1.00  0.00
ATOM   1238  CZ2 POP Y  10    -107.857 226.143 -29.230  1.00  0.00
ATOM   1239  HZ2 POP Y  10    -107.057 226.053 -28.480  1.00  0.00
ATOM   1240  CZ1 POP Y  10    -107.487 225.973 -30.520  1.00  0.00
ATOM   1241  HZ1 POP Y  10    -106.487 225.783 -30.930  1.00  0.00
ATOM   1242  C1G POP Y  10    -108.407 226.043 -31.710  1.00  0.00
ATOM   1243 HG11 POP Y  10    -109.377 226.443 -31.320  1.00  0.00
ATOM   1244 HG12 POP Y  10    -108.437 224.973 -32.020  1.00  0.00
ATOM   1245  C1F POP Y  10    -107.857 226.873 -32.890  1.00  0.00
ATOM   1246 HF11 POP Y  10    -107.097 226.323 -33.490  1.00  0.00
ATOM   1247 HF12 POP Y  10    -107.507 227.913 -32.690  1.00  0.00
ATOM   1248  C1E POP Y  10    -108.987 227.013 -33.910  1.00  0.00
ATOM   1249 HE11 POP Y  10    -109.607 226.093 -33.870  1.00  0.00
ATOM   1250 HE12 POP Y  10    -108.657 226.933 -34.970  1.00  0.00
ATOM   1251  C1D POP Y  10    -109.817 228.353 -33.760  1.00  0.00
ATOM   1252 HD11 POP Y  10    -108.987 229.013 -33.430  1.00  0.00
ATOM   1253 HD12 POP Y  10    -110.487 228.253 -32.880  1.00  0.00
ATOM   1254  C1C POP Y  10    -110.537 228.743 -35.060  1.00  0.00
ATOM   1255 HC11 POP Y  10    -111.057 229.673 -34.750  1.00  0.00
ATOM   1256 HC12 POP Y  10    -111.257 227.933 -35.290  1.00  0.00
ATOM   1257  C1B POP Y  10    -109.677 229.093 -36.310  1.00  0.00
ATOM   1258 HB11 POP Y  10    -109.187 228.173 -36.700  1.00  0.00
ATOM   1259 HB12 POP Y  10    -108.997 229.963 -36.160  1.00  0.00
ATOM   1260  C1A POP Y  10    -110.627 229.423 -37.520  1.00  0.00
ATOM   1261 HA11 POP Y  10    -111.397 228.643 -37.680  1.00  0.00
ATOM   1262 HA12 POP Y  10    -110.037 229.503 -38.460  1.00  0.00
ATOM   1263  C81 POP Y  10    -111.347 230.733 -37.440  1.00  0.00
ATOM   1264  O81 POP Y  10    -110.827 231.783 -37.770  1.00  0.00
ATOM   1265  O71 POP Y  10    -112.617 230.613 -36.950  1.00  0.00
ATOM   1266  C7  POP Y  10    -113.397 231.793 -36.960  1.00  0.00
ATOM   1267  C6  POP Y  10    -114.047 232.113 -38.400  1.00  0.00
ATOM   1268  O4P POP Y  10    -114.257 231.043 -39.370  1.00  0.00
ATOM   1269  P   POP Y  10    -115.697 230.453 -39.660  1.00  0.00
ATOM   1270  O2P POP Y  10    -116.517 231.373 -40.450  1.00  0.00
ATOM   1271  O3P POP Y  10    -116.347 229.973 -38.460  1.00  0.00
ATOM   1272  O1P POP Y  10    -115.477 229.353 -40.660  1.00  0.00
ATOM   1273  C5  POP Y  10    -114.727 228.163 -40.440  1.00  0.00
ATOM   1274  C4  POP Y  10    -115.677 227.223 -39.800  1.00  0.00
ATOM   1275  N   POP Y  10    -116.787 226.453 -40.590  1.00  0.00
ATOM   1276  C1  POP Y  10    -117.597 227.403 -41.430  1.00  0.00
ATOM   1277  H11 POP Y  10    -118.187 228.063 -40.800  1.00  0.00
ATOM   1278  H12 POP Y  10    -117.037 227.923 -42.190  1.00  0.00
ATOM   1279  H13 POP Y  10    -118.317 226.783 -41.940  1.00  0.00
ATOM   1280  C2  POP Y  10    -117.577 225.683 -39.640  1.00  0.00
ATOM   1281  H21 POP Y  10    -118.337 225.223 -40.260  1.00  0.00
ATOM   1282  H22 POP Y  10    -117.037 224.983 -39.020  1.00  0.00
ATOM   1283  H23 POP Y  10    -118.037 226.323 -38.900  1.00  0.00
ATOM   1284  C3  POP Y  10    -116.107 225.443 -41.450  1.00  0.00
ATOM   1285  H31 POP Y  10    -115.597 225.843 -42.310  1.00  0.00
ATOM   1286  H32 POP Y  10    -115.357 224.893 -40.910  1.00  0.00
ATOM   1287  H33 POP Y  10    -116.897 224.803 -41.800  1.00  0.00
ATOM   1288  H41 POP Y  10    -115.097 226.513 -39.230  1.00  0.00
ATOM   1289  H42 POP Y  10    -116.117 227.843 -39.030  1.00  0.00
ATOM   1290  H51 POP Y  10    -113.827 228.293 -39.790  1.00  0.00
ATOM   1291  H52 POP Y  10    -114.447 227.733 -41.420  1.00  0.00
ATOM   1292  H61 POP Y  10    -113.297 232.783 -38.870  1.00  0.00
ATOM   1293  H62 POP Y  10    -114.927 232.743 -38.180  1.00  0.00
ATOM   1294  H7  POP Y  10    -112.747 232.643 -36.660  1.00  0.00
ATOM   1295  C72 POP Y  10    -114.547 231.743 -35.870  1.00  0.00
ATOM   1296 H271 POP Y  10    -115.087 232.703 -36.000  1.00  0.00
ATOM   1297 H272 POP Y  10    -115.237 230.943 -36.210  1.00  0.00
ATOM   1298  O72 POP Y  10    -114.087 231.533 -34.480  1.00  0.00
ATOM   1299  C82 POP Y  10    -113.917 230.363 -33.950  1.00  0.00
ATOM   1300  O82 POP Y  10    -114.217 229.283 -34.530  1.00  0.00
ATOM   1301  C2A POP Y  10    -113.247 230.463 -32.480  1.00  0.00
ATOM   1302 HA21 POP Y  10    -112.327 231.073 -32.550  1.00  0.00
ATOM   1303 HA22 POP Y  10    -113.977 231.013 -31.840  1.00  0.00
ATOM   1304  C2B POP Y  10    -113.097 229.093 -31.780  1.00  0.00
ATOM   1305 HB21 POP Y  10    -114.047 228.663 -31.390  1.00  0.00
ATOM   1306 HB22 POP Y  10    -112.627 228.333 -32.430  1.00  0.00
ATOM   1307  C2C POP Y  10    -112.357 229.113 -30.420  1.00  0.00
ATOM   1308 HC21 POP Y  10    -112.667 228.193 -29.870  1.00  0.00
ATOM   1309 HC22 POP Y  10    -111.267 229.123 -30.640  1.00  0.00
ATOM   1310  C2D POP Y  10    -112.627 230.113 -29.370  1.00  0.00
ATOM   1311 HD21 POP Y  10    -112.537 231.153 -29.740  1.00  0.00
ATOM   1312 HD22 POP Y  10    -113.687 229.983 -29.070  1.00  0.00
ATOM   1313  C2E POP Y  10    -111.747 229.893 -28.100  1.00  0.00
ATOM   1314 HE21 POP Y  10    -111.677 228.793 -27.950  1.00  0.00
ATOM   1315 HE22 POP Y  10    -110.737 230.273 -28.380  1.00  0.00
ATOM   1316  C2F POP Y  10    -112.107 230.683 -26.870  1.00  0.00
ATOM   1317 HF21 POP Y  10    -112.197 231.753 -27.170  1.00  0.00
ATOM   1318 HF22 POP Y  10    -113.137 230.373 -26.570  1.00  0.00
ATOM   1319  C2G POP Y  10    -111.167 230.493 -25.620  1.00  0.00
ATOM   1320 HG21 POP Y  10    -111.167 229.403 -25.420  1.00  0.00
ATOM   1321 HG22 POP Y  10    -110.157 230.833 -25.920  1.00  0.00
ATOM   1322  C2H POP Y  10    -111.567 231.243 -24.320  1.00  0.00
ATOM   1323 HH21 POP Y  10    -111.307 232.323 -24.360  1.00  0.00
ATOM   1324 HH22 POP Y  10    -112.677 231.143 -24.300  1.00  0.00
ATOM   1325  C2I POP Y  10    -111.037 230.613 -22.990  1.00  0.00
ATOM   1326 HI21 POP Y  10    -111.427 231.313 -22.230  1.00  0.00
ATOM   1327 HI22 POP Y  10    -111.537 229.653 -22.760  1.00  0.00
ATOM   1328  C2J POP Y  10    -109.547 230.373 -22.990  1.00  0.00
ATOM   1329 HJ21 POP Y  10    -109.357 229.453 -23.580  1.00  0.00
ATOM   1330 HJ22 POP Y  10    -108.947 231.183 -23.460  1.00  0.00
ATOM   1331  C2K POP Y  10    -108.947 230.123 -21.640  1.00  0.00
ATOM   1332 HK21 POP Y  10    -109.467 229.263 -21.160  1.00  0.00
ATOM   1333 HK22 POP Y  10    -107.857 229.903 -21.690  1.00  0.00
ATOM   1334  C2L POP Y  10    -109.087 231.253 -20.640  1.00  0.00
ATOM   1335 HL21 POP Y  10    -108.517 232.183 -20.840  1.00  0.00
ATOM   1336 HL22 POP Y  10    -110.187 231.383 -20.570  1.00  0.00
ATOM   1337  C2M POP Y  10    -108.597 230.863 -19.210  1.00  0.00
ATOM   1338 HM21 POP Y  10    -109.257 231.483 -18.560  1.00  0.00
ATOM   1339 HM22 POP Y  10    -108.957 229.823 -19.050  1.00  0.00
ATOM   1340  C2N POP Y  10    -107.047 231.033 -19.000  1.00  0.00
ATOM   1341 HN21 POP Y  10    -106.377 230.453 -19.680  1.00  0.00
ATOM   1342 HN22 POP Y  10    -106.807 232.113 -19.140  1.00  0.00
ATOM   1343  C2T POP Y  10    -106.497 230.653 -17.570  1.00  0.00
ATOM   1344 HT21 POP Y  10    -105.417 230.873 -17.440  1.00  0.00
ATOM   1345 HT22 POP Y  10    -107.197 231.163 -16.860  1.00  0.00
ATOM   1346 HT23 POP Y  10    -106.627 229.563 -17.440  1.00  0.00
ATOM   1347  C1T POP Y  11     -94.847 194.553 -10.890  1.00  0.00
ATOM   1348 HT11 POP Y  11     -95.607 194.553 -10.090  1.00  0.00
ATOM   1349 HT12 POP Y  11     -93.967 194.263 -10.280  1.00  0.00
ATOM   1350 HT13 POP Y  11     -94.607 195.493 -11.420  1.00  0.00
ATOM   1351  C1N POP Y  11     -95.277 193.383 -11.810  1.00  0.00
ATOM   1352 HN11 POP Y  11     -96.317 193.463 -12.190  1.00  0.00
ATOM   1353 HN12 POP Y  11     -95.087 192.403 -11.310  1.00  0.00
ATOM   1354  C1M POP Y  11     -94.337 193.253 -13.020  1.00  0.00
ATOM   1355 HM11 POP Y  11     -94.527 194.113 -13.690  1.00  0.00
ATOM   1356 HM12 POP Y  11     -94.617 192.403 -13.680  1.00  0.00
ATOM   1357  C1L POP Y  11     -92.797 192.973 -12.720  1.00  0.00
ATOM   1358 HL11 POP Y  11     -92.697 192.093 -12.060  1.00  0.00
ATOM   1359 HL12 POP Y  11     -92.307 193.713 -12.050  1.00  0.00
ATOM   1360  C1K POP Y  11     -92.007 192.583 -13.950  1.00  0.00
ATOM   1361 HK11 POP Y  11     -92.177 193.243 -14.830  1.00  0.00
ATOM   1362 HK12 POP Y  11     -92.457 191.613 -14.270  1.00  0.00
ATOM   1363  C1J POP Y  11     -90.507 192.433 -13.770  1.00  0.00
ATOM   1364 HJ11 POP Y  11     -90.197 191.823 -14.640  1.00  0.00
ATOM   1365 HJ12 POP Y  11     -90.207 191.793 -12.920  1.00  0.00
ATOM   1366  C1I POP Y  11     -89.697 193.783 -13.790  1.00  0.00
ATOM   1367 HI11 POP Y  11     -90.287 194.453 -13.110  1.00  0.00
ATOM   1368 HI12 POP Y  11     -89.717 194.223 -14.810  1.00  0.00
ATOM   1369  C1H POP Y  11     -88.137 193.803 -13.430  1.00  0.00
ATOM   1370 HH11 POP Y  11     -87.777 194.833 -13.660  1.00  0.00
ATOM   1371 HH12 POP Y  11     -87.617 193.143 -14.160  1.00  0.00
ATOM   1372  CZ2 POP Y  11     -87.807 193.623 -11.990  1.00  0.00
ATOM   1373  HZ2 POP Y  11     -88.507 194.123 -11.300  1.00  0.00
ATOM   1374  CZ1 POP Y  11     -86.827 192.893 -11.510  1.00  0.00
ATOM   1375  HZ1 POP Y  11     -86.717 192.863 -10.420  1.00  0.00
ATOM   1376  C1G POP Y  11     -85.707 192.153 -12.220  1.00  0.00
ATOM   1377 HG11 POP Y  11     -86.087 191.743 -13.180  1.00  0.00
ATOM   1378 HG12 POP Y  11     -85.467 191.283 -11.570  1.00  0.00
ATOM   1379  C1F POP Y  11     -84.407 192.843 -12.680  1.00  0.00
ATOM   1380 HF11 POP Y  11     -84.597 193.753 -13.290  1.00  0.00
ATOM   1381 HF12 POP Y  11     -83.837 192.203 -13.380  1.00  0.00
ATOM   1382  C1E POP Y  11     -83.507 193.293 -11.490  1.00  0.00
ATOM   1383 HE11 POP Y  11     -83.297 192.423 -10.830  1.00  0.00
ATOM   1384 HE12 POP Y  11     -84.077 194.013 -10.860  1.00  0.00
ATOM   1385  C1D POP Y  11     -82.207 193.993 -11.880  1.00  0.00
ATOM   1386 HD11 POP Y  11     -82.477 194.673 -12.720  1.00  0.00
ATOM   1387 HD12 POP Y  11     -81.487 193.213 -12.220  1.00  0.00
ATOM   1388  C1C POP Y  11     -81.537 194.863 -10.810  1.00  0.00
ATOM   1389 HC11 POP Y  11     -82.137 195.753 -10.520  1.00  0.00
ATOM   1390 HC12 POP Y  11     -80.617 195.293 -11.280  1.00  0.00
ATOM   1391  C1B POP Y  11     -81.067 194.053  -9.590  1.00  0.00
ATOM   1392 HB11 POP Y  11     -80.287 193.353  -9.950  1.00  0.00
ATOM   1393 HB12 POP Y  11     -81.927 193.433  -9.270  1.00  0.00
ATOM   1394  C1A POP Y  11     -80.487 194.883  -8.450  1.00  0.00
ATOM   1395 HA11 POP Y  11     -80.377 194.343  -7.490  1.00  0.00
ATOM   1396 HA12 POP Y  11     -81.177 195.713  -8.170  1.00  0.00
ATOM   1397  C81 POP Y  11     -79.137 195.503  -8.750  1.00  0.00
ATOM   1398  O81 POP Y  11     -78.907 196.633  -9.120  1.00  0.00
ATOM   1399  O71 POP Y  11     -78.227 194.503  -8.640  1.00  0.00
ATOM   1400  C7  POP Y  11     -76.847 194.933  -8.950  1.00  0.00
ATOM   1401  C6  POP Y  11     -75.917 193.953  -8.230  1.00  0.00
ATOM   1402  O4P POP Y  11     -76.417 193.673  -6.900  1.00  0.00
ATOM   1403  P   POP Y  11     -76.017 194.513  -5.610  1.00  0.00
ATOM   1404  O2P POP Y  11     -77.097 194.493  -4.630  1.00  0.00
ATOM   1405  O3P POP Y  11     -75.457 195.853  -5.990  1.00  0.00
ATOM   1406  O1P POP Y  11     -74.897 193.613  -4.940  1.00  0.00
ATOM   1407  C5  POP Y  11     -74.967 192.173  -4.950  1.00  0.00
ATOM   1408  C4  POP Y  11     -73.737 191.583  -4.310  1.00  0.00
ATOM   1409  N   POP Y  11     -73.557 191.783  -2.830  1.00  0.00
ATOM   1410  C1  POP Y  11     -73.267 193.183  -2.460  1.00  0.00
ATOM   1411  H11 POP Y  11     -72.417 193.203  -1.790  1.00  0.00
ATOM   1412  H12 POP Y  11     -73.167 193.763  -3.360  1.00  0.00
ATOM   1413  H13 POP Y  11     -74.117 193.633  -1.960  1.00  0.00
ATOM   1414  C2  POP Y  11     -72.527 190.853  -2.300  1.00  0.00
ATOM   1415  H21 POP Y  11     -71.627 190.873  -2.900  1.00  0.00
ATOM   1416  H22 POP Y  11     -72.177 191.073  -1.300  1.00  0.00
ATOM   1417  H23 POP Y  11     -72.877 189.853  -2.500  1.00  0.00
ATOM   1418  C3  POP Y  11     -74.837 191.353  -2.060  1.00  0.00
ATOM   1419  H31 POP Y  11     -75.667 192.023  -2.260  1.00  0.00
ATOM   1420  H32 POP Y  11     -75.137 190.363  -2.350  1.00  0.00
ATOM   1421  H33 POP Y  11     -74.757 191.423  -0.980  1.00  0.00
ATOM   1422  H41 POP Y  11     -73.657 190.553  -4.630  1.00  0.00
ATOM   1423  H42 POP Y  11     -72.797 191.903  -4.750  1.00  0.00
ATOM   1424  H51 POP Y  11     -75.077 191.763  -5.980  1.00  0.00
ATOM   1425  H52 POP Y  11     -75.777 191.723  -4.340  1.00  0.00
ATOM   1426  H61 POP Y  11     -74.857 194.263  -8.210  1.00  0.00
ATOM   1427  H62 POP Y  11     -75.957 193.003  -8.800  1.00  0.00
ATOM   1428  H7  POP Y  11     -76.617 195.953  -8.570  1.00  0.00
ATOM   1429  C72 POP Y  11     -76.587 194.913 -10.520  1.00  0.00
ATOM   1430 H271 POP Y  11     -76.797 193.873 -10.850  1.00  0.00
ATOM   1431 H272 POP Y  11     -77.307 195.573 -11.040  1.00  0.00
ATOM   1432  O72 POP Y  11     -75.227 195.183 -10.850  1.00  0.00
ATOM   1433  C82 POP Y  11     -74.907 196.473 -10.970  1.00  0.00
ATOM   1434  O82 POP Y  11     -75.727 197.413 -10.850  1.00  0.00
ATOM   1435  C2A POP Y  11     -73.467 196.583 -11.460  1.00  0.00
ATOM   1436 HA21 POP Y  11     -73.617 196.683 -12.550  1.00  0.00
ATOM   1437 HA22 POP Y  11     -73.027 197.553 -11.130  1.00  0.00
ATOM   1438  C2B POP Y  11     -72.407 195.433 -11.220  1.00  0.00
ATOM   1439 HB21 POP Y  11     -71.417 195.923 -11.380  1.00  0.00
ATOM   1440 HB22 POP Y  11     -72.387 195.063 -10.170  1.00  0.00
ATOM   1441  C2C POP Y  11     -72.597 194.333 -12.260  1.00  0.00
ATOM   1442 HC21 POP Y  11     -73.547 193.763 -12.100  1.00  0.00
ATOM   1443 HC22 POP Y  11     -72.717 194.683 -13.300  1.00  0.00
ATOM   1444  C2D POP Y  11     -71.447 193.353 -12.200  1.00  0.00
ATOM   1445 HD21 POP Y  11     -70.527 193.963 -12.320  1.00  0.00
ATOM   1446 HD22 POP Y  11     -71.267 192.843 -11.220  1.00  0.00
ATOM   1447  C2E POP Y  11     -71.597 192.233 -13.260  1.00  0.00
ATOM   1448 HE21 POP Y  11     -71.927 192.673 -14.230  1.00  0.00
ATOM   1449 HE22 POP Y  11     -70.597 191.783 -13.410  1.00  0.00
ATOM   1450  C2F POP Y  11     -72.677 191.123 -12.870  1.00  0.00
ATOM   1451 HF21 POP Y  11     -72.437 190.903 -11.810  1.00  0.00
ATOM   1452 HF22 POP Y  11     -73.697 191.563 -12.970  1.00  0.00
ATOM   1453  C2G POP Y  11     -72.617 189.823 -13.610  1.00  0.00
ATOM   1454 HG21 POP Y  11     -71.557 189.483 -13.630  1.00  0.00
ATOM   1455 HG22 POP Y  11     -73.157 189.023 -13.060  1.00  0.00
ATOM   1456  C2H POP Y  11     -73.337 189.903 -15.030  1.00  0.00
ATOM   1457 HH21 POP Y  11     -74.397 190.193 -14.880  1.00  0.00
ATOM   1458 HH22 POP Y  11     -72.867 190.583 -15.770  1.00  0.00
ATOM   1459  C2I POP Y  11     -73.457 188.523 -15.790  1.00  0.00
ATOM   1460 HI21 POP Y  11     -74.027 187.863 -15.110  1.00  0.00
ATOM   1461 HI22 POP Y  11     -73.977 188.673 -16.760  1.00  0.00
ATOM   1462  C2J POP Y  11     -72.117 187.903 -16.110  1.00  0.00
ATOM   1463 HJ21 POP Y  11     -71.407 187.863 -15.270  1.00  0.00
ATOM   1464 HJ22 POP Y  11     -72.257 186.843 -16.430  1.00  0.00
ATOM   1465  C2K POP Y  11     -71.517 188.563 -17.370  1.00  0.00
ATOM   1466 HK21 POP Y  11     -72.347 188.493 -18.100  1.00  0.00
ATOM   1467 HK22 POP Y  11     -71.437 189.663 -17.250  1.00  0.00
ATOM   1468  C2L POP Y  11     -70.287 187.863 -17.950  1.00  0.00
ATOM   1469 HL21 POP Y  11     -69.427 188.353 -17.440  1.00  0.00
ATOM   1470 HL22 POP Y  11     -70.317 186.783 -17.730  1.00  0.00
ATOM   1471  C2M POP Y  11     -70.387 187.943 -19.480  1.00  0.00
ATOM   1472 HM21 POP Y  11     -71.467 187.813 -19.700  1.00  0.00
ATOM   1473 HM22 POP Y  11     -70.257 188.963 -19.890  1.00  0.00
ATOM   1474  C2N POP Y  11     -69.407 186.993 -20.240  1.00  0.00
ATOM   1475 HN21 POP Y  11     -68.417 187.463 -20.070  1.00  0.00
ATOM   1476 HN22 POP Y  11     -69.337 186.013 -19.730  1.00  0.00
ATOM   1477  C2T POP Y  11     -69.747 186.953 -21.820  1.00  0.00
ATOM   1478 HT21 POP Y  11     -70.747 186.483 -21.900  1.00  0.00
ATOM   1479 HT22 POP Y  11     -69.687 187.983 -22.220  1.00  0.00
ATOM   1480 HT23 POP Y  11     -69.027 186.393 -22.450  1.00  0.00
ATOM   1481  C1T POP Y  12    -132.657 122.023 -20.750  1.00  0.00
ATOM   1482 HT11 POP Y  12    -132.817 121.083 -20.180  1.00  0.00
ATOM   1483 HT12 POP Y  12    -131.697 121.933 -21.300  1.00  0.00
ATOM   1484 HT13 POP Y  12    -132.517 122.863 -20.030  1.00  0.00
ATOM   1485  C1N POP Y  12    -133.857 122.143 -21.710  1.00  0.00
ATOM   1486 HN11 POP Y  12    -133.767 123.143 -22.180  1.00  0.00
ATOM   1487 HN12 POP Y  12    -134.837 122.233 -21.190  1.00  0.00
ATOM   1488  C1M POP Y  12    -133.797 121.173 -22.950  1.00  0.00
ATOM   1489 HM11 POP Y  12    -132.707 121.023 -23.140  1.00  0.00
ATOM   1490 HM12 POP Y  12    -134.267 121.593 -23.860  1.00  0.00
ATOM   1491  C1L POP Y  12    -134.447 119.753 -22.690  1.00  0.00
ATOM   1492 HL11 POP Y  12    -135.537 119.893 -22.520  1.00  0.00
ATOM   1493 HL12 POP Y  12    -133.917 119.383 -21.790  1.00  0.00
ATOM   1494  C1K POP Y  12    -134.047 118.853 -23.910  1.00  0.00
ATOM   1495 HK11 POP Y  12    -132.937 118.833 -23.920  1.00  0.00
ATOM   1496 HK12 POP Y  12    -134.457 119.273 -24.860  1.00  0.00
ATOM   1497  C1J POP Y  12    -134.507 117.463 -23.600  1.00  0.00
ATOM   1498 HJ11 POP Y  12    -135.607 117.483 -23.710  1.00  0.00
ATOM   1499 HJ12 POP Y  12    -134.307 117.253 -22.530  1.00  0.00
ATOM   1500  C1I POP Y  12    -133.887 116.433 -24.490  1.00  0.00
ATOM   1501 HI11 POP Y  12    -132.787 116.503 -24.380  1.00  0.00
ATOM   1502 HI12 POP Y  12    -134.147 116.673 -25.540  1.00  0.00
ATOM   1503  C1H POP Y  12    -134.387 114.983 -24.250  1.00  0.00
ATOM   1504 HH11 POP Y  12    -135.467 115.113 -24.480  1.00  0.00
ATOM   1505 HH12 POP Y  12    -134.427 114.703 -23.170  1.00  0.00
ATOM   1506  CZ2 POP Y  12    -133.657 113.913 -25.090  1.00  0.00
ATOM   1507  HZ2 POP Y  12    -132.767 113.453 -24.650  1.00  0.00
ATOM   1508  CZ1 POP Y  12    -134.277 113.163 -26.000  1.00  0.00
ATOM   1509  HZ1 POP Y  12    -133.647 112.443 -26.550  1.00  0.00
ATOM   1510  C1G POP Y  12    -135.677 113.403 -26.530  1.00  0.00
ATOM   1511 HG11 POP Y  12    -136.377 113.693 -25.710  1.00  0.00
ATOM   1512 HG12 POP Y  12    -136.197 112.523 -26.960  1.00  0.00
ATOM   1513  C1F POP Y  12    -135.837 114.473 -27.660  1.00  0.00
ATOM   1514 HF11 POP Y  12    -135.417 114.013 -28.580  1.00  0.00
ATOM   1515 HF12 POP Y  12    -135.417 115.453 -27.340  1.00  0.00
ATOM   1516  C1E POP Y  12    -137.257 114.883 -28.030  1.00  0.00
ATOM   1517 HE11 POP Y  12    -137.657 115.323 -27.090  1.00  0.00
ATOM   1518 HE12 POP Y  12    -137.897 114.033 -28.360  1.00  0.00
ATOM   1519  C1D POP Y  12    -137.387 115.853 -29.270  1.00  0.00
ATOM   1520 HD11 POP Y  12    -136.737 116.753 -29.180  1.00  0.00
ATOM   1521 HD12 POP Y  12    -138.467 116.103 -29.240  1.00  0.00
ATOM   1522  C1C POP Y  12    -136.977 115.253 -30.590  1.00  0.00
ATOM   1523 HC11 POP Y  12    -137.617 114.363 -30.750  1.00  0.00
ATOM   1524 HC12 POP Y  12    -135.977 114.793 -30.480  1.00  0.00
ATOM   1525  C1B POP Y  12    -137.107 116.323 -31.710  1.00  0.00
ATOM   1526 HB11 POP Y  12    -136.357 117.093 -31.460  1.00  0.00
ATOM   1527 HB12 POP Y  12    -138.107 116.823 -31.720  1.00  0.00
ATOM   1528  C1A POP Y  12    -136.877 115.723 -33.100  1.00  0.00
ATOM   1529 HA11 POP Y  12    -137.807 115.603 -33.690  1.00  0.00
ATOM   1530 HA12 POP Y  12    -136.207 114.833 -33.140  1.00  0.00
ATOM   1531  C81 POP Y  12    -136.137 116.793 -34.010  1.00  0.00
ATOM   1532  O81 POP Y  12    -134.917 117.043 -33.830  1.00  0.00
ATOM   1533  O71 POP Y  12    -136.987 117.363 -34.750  1.00  0.00
ATOM   1534  C7  POP Y  12    -136.667 118.543 -35.520  1.00  0.00
ATOM   1535  C6  POP Y  12    -137.557 118.463 -36.720  1.00  0.00
ATOM   1536  O4P POP Y  12    -137.307 117.293 -37.460  1.00  0.00
ATOM   1537  P   POP Y  12    -136.697 117.433 -38.930  1.00  0.00
ATOM   1538  O2P POP Y  12    -136.637 116.063 -39.530  1.00  0.00
ATOM   1539  O3P POP Y  12    -135.427 118.223 -38.910  1.00  0.00
ATOM   1540  O1P POP Y  12    -137.777 118.233 -39.710  1.00  0.00
ATOM   1541  C5  POP Y  12    -137.627 118.483 -41.120  1.00  0.00
ATOM   1542  C4  POP Y  12    -136.657 119.603 -41.250  1.00  0.00
ATOM   1543  N   POP Y  12    -136.027 119.943 -42.550  1.00  0.00
ATOM   1544  C1  POP Y  12    -137.017 119.963 -43.660  1.00  0.00
ATOM   1545  H11 POP Y  12    -137.767 120.733 -43.610  1.00  0.00
ATOM   1546  H12 POP Y  12    -136.377 120.023 -44.530  1.00  0.00
ATOM   1547  H13 POP Y  12    -137.597 119.053 -43.730  1.00  0.00
ATOM   1548  C2  POP Y  12    -134.877 119.093 -42.960  1.00  0.00
ATOM   1549  H21 POP Y  12    -135.027 118.083 -43.310  1.00  0.00
ATOM   1550  H22 POP Y  12    -134.237 119.503 -43.730  1.00  0.00
ATOM   1551  H23 POP Y  12    -134.167 119.023 -42.140  1.00  0.00
ATOM   1552  C3  POP Y  12    -135.467 121.313 -42.450  1.00  0.00
ATOM   1553  H31 POP Y  12    -134.857 121.603 -43.290  1.00  0.00
ATOM   1554  H32 POP Y  12    -136.247 122.033 -42.230  1.00  0.00
ATOM   1555  H33 POP Y  12    -134.757 121.273 -41.640  1.00  0.00
ATOM   1556  H41 POP Y  12    -137.247 120.443 -40.910  1.00  0.00
ATOM   1557  H42 POP Y  12    -135.857 119.383 -40.560  1.00  0.00
ATOM   1558  H51 POP Y  12    -138.617 118.883 -41.440  1.00  0.00
ATOM   1559  H52 POP Y  12    -137.477 117.583 -41.760  1.00  0.00
ATOM   1560  H61 POP Y  12    -137.447 119.393 -37.320  1.00  0.00
ATOM   1561  H62 POP Y  12    -138.617 118.413 -36.410  1.00  0.00
ATOM   1562  H7  POP Y  12    -135.597 118.643 -35.800  1.00  0.00
ATOM   1563  C72 POP Y  12    -137.047 119.813 -34.690  1.00  0.00
ATOM   1564 H271 POP Y  12    -136.937 120.703 -35.350  1.00  0.00
ATOM   1565 H272 POP Y  12    -138.127 119.593 -34.540  1.00  0.00
ATOM   1566  O72 POP Y  12    -136.447 120.053 -33.370  1.00  0.00
ATOM   1567  C82 POP Y  12    -135.287 120.523 -33.520  1.00  0.00
ATOM   1568  O82 POP Y  12    -134.737 120.863 -34.580  1.00  0.00
ATOM   1569  C2A POP Y  12    -134.727 120.853 -32.190  1.00  0.00
ATOM   1570 HA21 POP Y  12    -133.897 121.563 -32.430  1.00  0.00
ATOM   1571 HA22 POP Y  12    -135.587 121.303 -31.650  1.00  0.00
ATOM   1572  C2B POP Y  12    -134.297 119.553 -31.510  1.00  0.00
ATOM   1573 HB21 POP Y  12    -135.107 118.803 -31.620  1.00  0.00
ATOM   1574 HB22 POP Y  12    -133.437 119.043 -32.000  1.00  0.00
ATOM   1575  C2C POP Y  12    -134.137 119.593 -30.020  1.00  0.00
ATOM   1576 HC21 POP Y  12    -135.077 119.963 -29.550  1.00  0.00
ATOM   1577 HC22 POP Y  12    -134.067 118.543 -29.660  1.00  0.00
ATOM   1578  C2D POP Y  12    -132.877 120.463 -29.590  1.00  0.00
ATOM   1579 HD21 POP Y  12    -131.927 119.973 -29.910  1.00  0.00
ATOM   1580 HD22 POP Y  12    -132.877 121.443 -30.100  1.00  0.00
ATOM   1581  C2E POP Y  12    -132.877 120.663 -28.030  1.00  0.00
ATOM   1582 HE21 POP Y  12    -133.937 120.883 -27.800  1.00  0.00
ATOM   1583 HE22 POP Y  12    -132.597 119.673 -27.610  1.00  0.00
ATOM   1584  C2F POP Y  12    -131.887 121.713 -27.590  1.00  0.00
ATOM   1585 HF21 POP Y  12    -130.897 121.503 -28.030  1.00  0.00
ATOM   1586 HF22 POP Y  12    -132.207 122.653 -28.080  1.00  0.00
ATOM   1587  C2G POP Y  12    -131.507 121.763 -26.090  1.00  0.00
ATOM   1588 HG21 POP Y  12    -132.347 122.093 -25.450  1.00  0.00
ATOM   1589 HG22 POP Y  12    -131.247 120.743 -25.740  1.00  0.00
ATOM   1590  C2H POP Y  12    -130.257 122.593 -25.790  1.00  0.00
ATOM   1591 HH21 POP Y  12    -129.397 122.263 -26.410  1.00  0.00
ATOM   1592 HH22 POP Y  12    -130.437 123.643 -26.110  1.00  0.00
ATOM   1593  C2I POP Y  12    -129.777 122.603 -24.360  1.00  0.00
ATOM   1594 HI21 POP Y  12    -130.687 122.403 -23.750  1.00  0.00
ATOM   1595 HI22 POP Y  12    -129.027 121.803 -24.210  1.00  0.00
ATOM   1596  C2J POP Y  12    -129.137 123.993 -24.140  1.00  0.00
ATOM   1597 HJ21 POP Y  12    -128.517 124.223 -25.040  1.00  0.00
ATOM   1598 HJ22 POP Y  12    -129.917 124.773 -24.010  1.00  0.00
ATOM   1599  C2K POP Y  12    -128.287 124.093 -22.870  1.00  0.00
ATOM   1600 HK21 POP Y  12    -127.727 123.133 -22.880  1.00  0.00
ATOM   1601 HK22 POP Y  12    -127.587 124.963 -22.820  1.00  0.00
ATOM   1602  C2L POP Y  12    -129.117 124.063 -21.550  1.00  0.00
ATOM   1603 HL21 POP Y  12    -129.717 123.143 -21.650  1.00  0.00
ATOM   1604 HL22 POP Y  12    -128.407 123.943 -20.690  1.00  0.00
ATOM   1605  C2M POP Y  12    -129.987 125.333 -21.390  1.00  0.00
ATOM   1606 HM21 POP Y  12    -129.337 126.233 -21.380  1.00  0.00
ATOM   1607 HM22 POP Y  12    -130.677 125.453 -22.250  1.00  0.00
ATOM   1608  C2N POP Y  12    -130.827 125.413 -20.080  1.00  0.00
ATOM   1609 HN21 POP Y  12    -131.687 124.723 -20.210  1.00  0.00
ATOM   1610 HN22 POP Y  12    -130.367 124.963 -19.180  1.00  0.00
ATOM   1611  C2T POP Y  12    -131.297 126.833 -19.840  1.00  0.00
ATOM   1612 HT21 POP Y  12    -130.467 127.473 -19.460  1.00  0.00
ATOM   1613 HT22 POP Y  12    -131.697 127.383 -20.730  1.00  0.00
ATOM   1614 HT23 POP Y  12    -132.157 126.833 -19.140  1.00  0.00
ATOM   1615  C1T POP Y  13    -142.837 206.043 -27.570  1.00  0.00
ATOM   1616 HT11 POP Y  13    -142.027 205.523 -28.110  1.00  0.00
ATOM   1617 HT12 POP Y  13    -142.157 206.403 -26.770  1.00  0.00
ATOM   1618 HT13 POP Y  13    -143.677 205.453 -27.140  1.00  0.00
ATOM   1619  C1N POP Y  13    -143.247 207.123 -28.450  1.00  0.00
ATOM   1620 HN11 POP Y  13    -143.727 206.713 -29.370  1.00  0.00
ATOM   1621 HN12 POP Y  13    -142.317 207.623 -28.810  1.00  0.00
ATOM   1622  C1M POP Y  13    -144.157 208.143 -27.750  1.00  0.00
ATOM   1623 HM11 POP Y  13    -144.007 209.013 -28.420  1.00  0.00
ATOM   1624 HM12 POP Y  13    -143.687 208.423 -26.780  1.00  0.00
ATOM   1625  C1L POP Y  13    -145.657 207.723 -27.560  1.00  0.00
ATOM   1626 HL11 POP Y  13    -146.267 208.433 -26.960  1.00  0.00
ATOM   1627 HL12 POP Y  13    -145.537 206.713 -27.130  1.00  0.00
ATOM   1628  C1K POP Y  13    -146.377 207.593 -28.880  1.00  0.00
ATOM   1629 HK11 POP Y  13    -145.827 206.863 -29.510  1.00  0.00
ATOM   1630 HK12 POP Y  13    -146.357 208.543 -29.460  1.00  0.00
ATOM   1631  C1J POP Y  13    -147.807 206.993 -28.670  1.00  0.00
ATOM   1632 HJ11 POP Y  13    -148.417 207.693 -28.060  1.00  0.00
ATOM   1633 HJ12 POP Y  13    -147.757 205.963 -28.250  1.00  0.00
ATOM   1634  C1I POP Y  13    -148.527 206.673 -29.990  1.00  0.00
ATOM   1635 HI11 POP Y  13    -148.457 207.583 -30.610  1.00  0.00
ATOM   1636 HI12 POP Y  13    -149.527 206.433 -29.580  1.00  0.00
ATOM   1637  C1H POP Y  13    -148.087 205.333 -30.740  1.00  0.00
ATOM   1638 HH11 POP Y  13    -147.947 204.493 -30.020  1.00  0.00
ATOM   1639 HH12 POP Y  13    -147.107 205.603 -31.190  1.00  0.00
ATOM   1640  CZ2 POP Y  13    -149.157 204.933 -31.750  1.00  0.00
ATOM   1641  HZ2 POP Y  13    -150.137 204.643 -31.340  1.00  0.00
ATOM   1642  CZ1 POP Y  13    -148.817 204.903 -33.060  1.00  0.00
ATOM   1643  HZ1 POP Y  13    -149.557 204.703 -33.860  1.00  0.00
ATOM   1644  C1G POP Y  13    -147.477 205.203 -33.590  1.00  0.00
ATOM   1645 HG11 POP Y  13    -146.807 204.523 -33.020  1.00  0.00
ATOM   1646 HG12 POP Y  13    -147.187 206.263 -33.400  1.00  0.00
ATOM   1647  C1F POP Y  13    -147.287 204.993 -35.110  1.00  0.00
ATOM   1648 HF11 POP Y  13    -148.097 204.383 -35.560  1.00  0.00
ATOM   1649 HF12 POP Y  13    -146.267 204.563 -35.260  1.00  0.00
ATOM   1650  C1E POP Y  13    -147.437 206.313 -35.880  1.00  0.00
ATOM   1651 HE11 POP Y  13    -146.537 206.953 -35.770  1.00  0.00
ATOM   1652 HE12 POP Y  13    -148.317 206.873 -35.510  1.00  0.00
ATOM   1653  C1D POP Y  13    -147.757 206.093 -37.440  1.00  0.00
ATOM   1654 HD11 POP Y  13    -148.677 205.483 -37.570  1.00  0.00
ATOM   1655 HD12 POP Y  13    -146.867 205.623 -37.910  1.00  0.00
ATOM   1656  C1C POP Y  13    -147.847 207.413 -38.300  1.00  0.00
ATOM   1657 HC11 POP Y  13    -148.757 208.043 -38.140  1.00  0.00
ATOM   1658 HC12 POP Y  13    -148.017 207.093 -39.350  1.00  0.00
ATOM   1659  C1B POP Y  13    -146.697 208.383 -38.080  1.00  0.00
ATOM   1660 HB11 POP Y  13    -145.847 207.683 -38.000  1.00  0.00
ATOM   1661 HB12 POP Y  13    -146.887 208.793 -37.070  1.00  0.00
ATOM   1662  C1A POP Y  13    -146.647 209.243 -39.360  1.00  0.00
ATOM   1663 HA11 POP Y  13    -146.367 208.553 -40.190  1.00  0.00
ATOM   1664 HA12 POP Y  13    -147.557 209.843 -39.590  1.00  0.00
ATOM   1665  C81 POP Y  13    -145.437 210.223 -39.240  1.00  0.00
ATOM   1666  O81 POP Y  13    -144.537 210.173 -38.450  1.00  0.00
ATOM   1667  O71 POP Y  13    -145.617 211.033 -40.200  1.00  0.00
ATOM   1668  C7  POP Y  13    -144.607 212.073 -40.400  1.00  0.00
ATOM   1669  C6  POP Y  13    -143.607 211.553 -41.410  1.00  0.00
ATOM   1670  O4P POP Y  13    -144.067 211.523 -42.800  1.00  0.00
ATOM   1671  P   POP Y  13    -143.387 210.443 -43.820  1.00  0.00
ATOM   1672  O2P POP Y  13    -143.277 209.153 -43.160  1.00  0.00
ATOM   1673  O3P POP Y  13    -142.157 211.013 -44.360  1.00  0.00
ATOM   1674  O1P POP Y  13    -144.417 210.323 -45.020  1.00  0.00
ATOM   1675  C5  POP Y  13    -145.447 209.333 -45.010  1.00  0.00
ATOM   1676  C4  POP Y  13    -146.777 209.953 -45.340  1.00  0.00
ATOM   1677  N   POP Y  13    -147.297 211.023 -44.340  1.00  0.00
ATOM   1678  C1  POP Y  13    -147.017 210.733 -42.890  1.00  0.00
ATOM   1679  H11 POP Y  13    -147.337 209.753 -42.540  1.00  0.00
ATOM   1680  H12 POP Y  13    -145.957 210.803 -42.710  1.00  0.00
ATOM   1681  H13 POP Y  13    -147.447 211.503 -42.260  1.00  0.00
ATOM   1682  C2  POP Y  13    -148.727 211.193 -44.490  1.00  0.00
ATOM   1683  H21 POP Y  13    -149.247 210.263 -44.300  1.00  0.00
ATOM   1684  H22 POP Y  13    -149.147 211.943 -43.830  1.00  0.00
ATOM   1685  H23 POP Y  13    -149.087 211.503 -45.460  1.00  0.00
ATOM   1686  C3  POP Y  13    -146.657 212.343 -44.720  1.00  0.00
ATOM   1687  H31 POP Y  13    -145.617 212.063 -44.840  1.00  0.00
ATOM   1688  H32 POP Y  13    -147.087 212.633 -45.670  1.00  0.00
ATOM   1689  H33 POP Y  13    -146.937 213.023 -43.930  1.00  0.00
ATOM   1690  H41 POP Y  13    -146.647 210.483 -46.280  1.00  0.00
ATOM   1691  H42 POP Y  13    -147.497 209.153 -45.370  1.00  0.00
ATOM   1692  H51 POP Y  13    -145.597 208.813 -44.040  1.00  0.00
ATOM   1693  H52 POP Y  13    -145.267 208.543 -45.780  1.00  0.00
ATOM   1694  H61 POP Y  13    -143.297 210.533 -41.090  1.00  0.00
ATOM   1695  H62 POP Y  13    -142.707 212.193 -41.300  1.00  0.00
ATOM   1696  H7  POP Y  13    -144.017 212.263 -39.470  1.00  0.00
ATOM   1697  C72 POP Y  13    -145.297 213.423 -40.720  1.00  0.00
ATOM   1698 H271 POP Y  13    -144.517 214.193 -40.940  1.00  0.00
ATOM   1699 H272 POP Y  13    -145.757 213.443 -41.740  1.00  0.00
ATOM   1700  O72 POP Y  13    -146.127 213.763 -39.600  1.00  0.00
ATOM   1701  C82 POP Y  13    -147.477 213.603 -39.690  1.00  0.00
ATOM   1702  O82 POP Y  13    -148.047 213.173 -40.700  1.00  0.00
ATOM   1703  C2A POP Y  13    -148.297 213.983 -38.430  1.00  0.00
ATOM   1704 HA21 POP Y  13    -147.627 213.843 -37.560  1.00  0.00
ATOM   1705 HA22 POP Y  13    -148.607 215.033 -38.610  1.00  0.00
ATOM   1706  C2B POP Y  13    -149.517 213.083 -38.230  1.00  0.00
ATOM   1707 HB21 POP Y  13    -150.067 212.983 -39.190  1.00  0.00
ATOM   1708 HB22 POP Y  13    -149.167 212.053 -38.010  1.00  0.00
ATOM   1709  C2C POP Y  13    -150.447 213.543 -37.100  1.00  0.00
ATOM   1710 HC21 POP Y  13    -150.917 214.463 -37.510  1.00  0.00
ATOM   1711 HC22 POP Y  13    -151.247 212.833 -36.820  1.00  0.00
ATOM   1712  C2D POP Y  13    -149.667 213.853 -35.810  1.00  0.00
ATOM   1713 HD21 POP Y  13    -149.087 212.953 -35.500  1.00  0.00
ATOM   1714 HD22 POP Y  13    -149.027 214.723 -36.040  1.00  0.00
ATOM   1715  C2E POP Y  13    -150.577 214.183 -34.590  1.00  0.00
ATOM   1716 HE21 POP Y  13    -151.317 214.963 -34.850  1.00  0.00
ATOM   1717 HE22 POP Y  13    -151.177 213.253 -34.480  1.00  0.00
ATOM   1718  C2F POP Y  13    -149.737 214.463 -33.290  1.00  0.00
ATOM   1719 HF21 POP Y  13    -149.067 213.623 -33.000  1.00  0.00
ATOM   1720 HF22 POP Y  13    -148.987 215.243 -33.560  1.00  0.00
ATOM   1721  C2G POP Y  13    -150.767 214.963 -32.150  1.00  0.00
ATOM   1722 HG21 POP Y  13    -151.237 215.823 -32.680  1.00  0.00
ATOM   1723 HG22 POP Y  13    -151.387 214.093 -31.840  1.00  0.00
ATOM   1724  C2H POP Y  13    -149.977 215.573 -31.030  1.00  0.00
ATOM   1725 HH21 POP Y  13    -149.147 214.863 -30.770  1.00  0.00
ATOM   1726 HH22 POP Y  13    -149.397 216.493 -31.250  1.00  0.00
ATOM   1727  C2I POP Y  13    -150.897 215.813 -29.790  1.00  0.00
ATOM   1728 HI21 POP Y  13    -151.777 216.343 -30.230  1.00  0.00
ATOM   1729 HI22 POP Y  13    -151.337 214.853 -29.440  1.00  0.00
ATOM   1730  C2J POP Y  13    -150.297 216.603 -28.650  1.00  0.00
ATOM   1731 HJ21 POP Y  13    -150.977 216.473 -27.780  1.00  0.00
ATOM   1732 HJ22 POP Y  13    -149.387 216.113 -28.250  1.00  0.00
ATOM   1733  C2K POP Y  13    -150.327 218.083 -28.800  1.00  0.00
ATOM   1734 HK21 POP Y  13    -149.797 218.533 -29.670  1.00  0.00
ATOM   1735 HK22 POP Y  13    -151.357 218.373 -29.120  1.00  0.00
ATOM   1736  C2L POP Y  13    -149.857 218.883 -27.580  1.00  0.00
ATOM   1737 HL21 POP Y  13    -150.307 218.423 -26.670  1.00  0.00
ATOM   1738 HL22 POP Y  13    -148.757 218.753 -27.440  1.00  0.00
ATOM   1739  C2M POP Y  13    -150.157 220.383 -27.570  1.00  0.00
ATOM   1740 HM21 POP Y  13    -150.137 220.803 -28.600  1.00  0.00
ATOM   1741 HM22 POP Y  13    -151.177 220.613 -27.190  1.00  0.00
ATOM   1742  C2N POP Y  13    -149.267 221.133 -26.540  1.00  0.00
ATOM   1743 HN21 POP Y  13    -149.357 220.673 -25.530  1.00  0.00
ATOM   1744 HN22 POP Y  13    -148.207 221.013 -26.840  1.00  0.00
ATOM   1745  C2T POP Y  13    -149.657 222.583 -26.450  1.00  0.00
ATOM   1746 HT21 POP Y  13    -150.697 222.653 -26.050  1.00  0.00
ATOM   1747 HT22 POP Y  13    -149.037 223.013 -25.640  1.00  0.00
ATOM   1748 HT23 POP Y  13    -149.777 223.193 -27.370  1.00  0.00
ATOM   1749  C1T POP Y  14    -151.507 124.683 -17.550  1.00  0.00
ATOM   1750 HT11 POP Y  14    -151.997 123.863 -18.110  1.00  0.00
ATOM   1751 HT12 POP Y  14    -151.417 124.343 -16.490  1.00  0.00
ATOM   1752 HT13 POP Y  14    -152.177 125.563 -17.610  1.00  0.00
ATOM   1753  C1N POP Y  14    -150.157 124.653 -18.270  1.00  0.00
ATOM   1754 HN11 POP Y  14    -149.717 123.633 -18.290  1.00  0.00
ATOM   1755 HN12 POP Y  14    -149.427 125.233 -17.660  1.00  0.00
ATOM   1756  C1M POP Y  14    -150.177 125.233 -19.670  1.00  0.00
ATOM   1757 HM11 POP Y  14    -150.527 126.283 -19.560  1.00  0.00
ATOM   1758 HM12 POP Y  14    -150.877 124.683 -20.330  1.00  0.00
ATOM   1759  C1L POP Y  14    -148.757 125.103 -20.200  1.00  0.00
ATOM   1760 HL11 POP Y  14    -148.457 124.033 -20.220  1.00  0.00
ATOM   1761 HL12 POP Y  14    -148.087 125.693 -19.550  1.00  0.00
ATOM   1762  C1K POP Y  14    -148.767 125.683 -21.590  1.00  0.00
ATOM   1763 HK11 POP Y  14    -149.387 126.603 -21.670  1.00  0.00
ATOM   1764 HK12 POP Y  14    -149.217 124.903 -22.240  1.00  0.00
ATOM   1765  C1J POP Y  14    -147.267 126.033 -22.040  1.00  0.00
ATOM   1766 HJ11 POP Y  14    -146.667 125.123 -21.840  1.00  0.00
ATOM   1767 HJ12 POP Y  14    -146.997 126.833 -21.320  1.00  0.00
ATOM   1768  C1I POP Y  14    -147.187 126.383 -23.580  1.00  0.00
ATOM   1769 HI11 POP Y  14    -146.257 126.963 -23.740  1.00  0.00
ATOM   1770 HI12 POP Y  14    -148.007 127.073 -23.890  1.00  0.00
ATOM   1771  C1H POP Y  14    -147.057 125.083 -24.380  1.00  0.00
ATOM   1772 HH11 POP Y  14    -147.997 124.553 -24.090  1.00  0.00
ATOM   1773 HH12 POP Y  14    -146.227 124.513 -23.920  1.00  0.00
ATOM   1774  CZ2 POP Y  14    -146.767 125.253 -25.850  1.00  0.00
ATOM   1775  HZ2 POP Y  14    -145.747 125.403 -26.220  1.00  0.00
ATOM   1776  CZ1 POP Y  14    -147.707 125.283 -26.820  1.00  0.00
ATOM   1777  HZ1 POP Y  14    -147.447 125.583 -27.850  1.00  0.00
ATOM   1778  C1G POP Y  14    -149.177 124.983 -26.700  1.00  0.00
ATOM   1779 HG11 POP Y  14    -149.777 125.913 -26.750  1.00  0.00
ATOM   1780 HG12 POP Y  14    -149.367 124.423 -25.760  1.00  0.00
ATOM   1781  C1F POP Y  14    -149.687 124.123 -27.850  1.00  0.00
ATOM   1782 HF11 POP Y  14    -150.647 123.683 -27.530  1.00  0.00
ATOM   1783 HF12 POP Y  14    -149.137 123.163 -27.980  1.00  0.00
ATOM   1784  C1E POP Y  14    -149.767 124.833 -29.190  1.00  0.00
ATOM   1785 HE11 POP Y  14    -148.847 124.673 -29.780  1.00  0.00
ATOM   1786 HE12 POP Y  14    -149.837 125.943 -29.090  1.00  0.00
ATOM   1787  C1D POP Y  14    -150.967 124.263 -30.030  1.00  0.00
ATOM   1788 HD11 POP Y  14    -151.907 124.483 -29.480  1.00  0.00
ATOM   1789 HD12 POP Y  14    -150.837 123.163 -29.970  1.00  0.00
ATOM   1790  C1C POP Y  14    -151.067 124.913 -31.400  1.00  0.00
ATOM   1791 HC11 POP Y  14    -150.237 124.723 -32.120  1.00  0.00
ATOM   1792 HC12 POP Y  14    -151.187 126.013 -31.310  1.00  0.00
ATOM   1793  C1B POP Y  14    -152.387 124.423 -32.070  1.00  0.00
ATOM   1794 HB11 POP Y  14    -153.317 124.783 -31.570  1.00  0.00
ATOM   1795 HB12 POP Y  14    -152.377 123.313 -31.950  1.00  0.00
ATOM   1796  C1A POP Y  14    -152.257 124.763 -33.480  1.00  0.00
ATOM   1797 HA11 POP Y  14    -151.937 125.823 -33.630  1.00  0.00
ATOM   1798 HA12 POP Y  14    -153.247 124.643 -33.970  1.00  0.00
ATOM   1799  C81 POP Y  14    -151.347 123.813 -34.250  1.00  0.00
ATOM   1800  O81 POP Y  14    -151.467 122.583 -34.200  1.00  0.00
ATOM   1801  O71 POP Y  14    -150.517 124.493 -34.960  1.00  0.00
ATOM   1802  C7  POP Y  14    -149.677 123.683 -35.820  1.00  0.00
ATOM   1803  C6  POP Y  14    -149.377 124.473 -37.070  1.00  0.00
ATOM   1804  O4P POP Y  14    -150.497 124.483 -37.870  1.00  0.00
ATOM   1805  P   POP Y  14    -150.577 125.253 -39.200  1.00  0.00
ATOM   1806  O2P POP Y  14    -150.787 124.203 -40.260  1.00  0.00
ATOM   1807  O3P POP Y  14    -149.417 126.133 -39.410  1.00  0.00
ATOM   1808  O1P POP Y  14    -151.947 126.143 -38.960  1.00  0.00
ATOM   1809  C5  POP Y  14    -152.287 126.363 -37.600  1.00  0.00
ATOM   1810  C4  POP Y  14    -153.427 127.383 -37.320  1.00  0.00
ATOM   1811  N   POP Y  14    -153.257 128.703 -38.020  1.00  0.00
ATOM   1812  C1  POP Y  14    -153.437 128.493 -39.510  1.00  0.00
ATOM   1813  H11 POP Y  14    -152.677 127.783 -39.790  1.00  0.00
ATOM   1814  H12 POP Y  14    -154.477 128.283 -39.700  1.00  0.00
ATOM   1815  H13 POP Y  14    -153.197 129.403 -40.040  1.00  0.00
ATOM   1816  C2  POP Y  14    -151.957 129.293 -37.750  1.00  0.00
ATOM   1817  H21 POP Y  14    -151.207 128.723 -38.290  1.00  0.00
ATOM   1818  H22 POP Y  14    -151.837 130.323 -38.050  1.00  0.00
ATOM   1819  H23 POP Y  14    -151.827 129.163 -36.690  1.00  0.00
ATOM   1820  C3  POP Y  14    -154.367 129.603 -37.570  1.00  0.00
ATOM   1821  H31 POP Y  14    -154.277 130.593 -38.000  1.00  0.00
ATOM   1822  H32 POP Y  14    -155.327 129.183 -37.840  1.00  0.00
ATOM   1823  H33 POP Y  14    -154.367 129.783 -36.500  1.00  0.00
ATOM   1824  H41 POP Y  14    -154.377 127.003 -37.680  1.00  0.00
ATOM   1825  H42 POP Y  14    -153.677 127.603 -36.290  1.00  0.00
ATOM   1826  H51 POP Y  14    -151.447 126.793 -37.020  1.00  0.00
ATOM   1827  H52 POP Y  14    -152.717 125.423 -37.180  1.00  0.00
ATOM   1828  H61 POP Y  14    -148.537 123.963 -37.600  1.00  0.00
ATOM   1829  H62 POP Y  14    -149.057 125.503 -36.830  1.00  0.00
ATOM   1830  H7  POP Y  14    -150.227 122.763 -36.120  1.00  0.00
ATOM   1831  C72 POP Y  14    -148.397 123.343 -35.020  1.00  0.00
ATOM   1832 H271 POP Y  14    -147.787 122.733 -35.730  1.00  0.00
ATOM   1833 H272 POP Y  14    -147.807 124.283 -34.960  1.00  0.00
ATOM   1834  O72 POP Y  14    -148.537 122.823 -33.680  1.00  0.00
ATOM   1835  C82 POP Y  14    -148.817 121.503 -33.710  1.00  0.00
ATOM   1836  O82 POP Y  14    -148.927 120.823 -34.720  1.00  0.00
ATOM   1837  C2A POP Y  14    -148.947 121.053 -32.240  1.00  0.00
ATOM   1838 HA21 POP Y  14    -148.057 121.363 -31.660  1.00  0.00
ATOM   1839 HA22 POP Y  14    -149.897 121.483 -31.850  1.00  0.00
ATOM   1840  C2B POP Y  14    -149.177 119.523 -32.170  1.00  0.00
ATOM   1841 HB21 POP Y  14    -149.707 119.283 -31.230  1.00  0.00
ATOM   1842 HB22 POP Y  14    -149.957 119.203 -32.890  1.00  0.00
ATOM   1843  C2C POP Y  14    -147.977 118.673 -32.180  1.00  0.00
ATOM   1844 HC21 POP Y  14    -147.367 118.883 -33.090  1.00  0.00
ATOM   1845 HC22 POP Y  14    -147.387 118.923 -31.270  1.00  0.00
ATOM   1846  C2D POP Y  14    -148.467 117.163 -32.080  1.00  0.00
ATOM   1847 HD21 POP Y  14    -149.427 117.073 -31.520  1.00  0.00
ATOM   1848 HD22 POP Y  14    -148.637 116.923 -33.150  1.00  0.00
ATOM   1849  C2E POP Y  14    -147.387 116.253 -31.490  1.00  0.00
ATOM   1850 HE21 POP Y  14    -147.567 115.203 -31.790  1.00  0.00
ATOM   1851 HE22 POP Y  14    -146.417 116.633 -31.890  1.00  0.00
ATOM   1852  C2F POP Y  14    -147.347 116.293 -30.000  1.00  0.00
ATOM   1853 HF21 POP Y  14    -147.167 117.343 -29.670  1.00  0.00
ATOM   1854 HF22 POP Y  14    -148.377 116.033 -29.660  1.00  0.00
ATOM   1855  C2G POP Y  14    -146.427 115.253 -29.430  1.00  0.00
ATOM   1856 HG21 POP Y  14    -146.907 114.263 -29.580  1.00  0.00
ATOM   1857 HG22 POP Y  14    -145.517 114.993 -30.010  1.00  0.00
ATOM   1858  C2H POP Y  14    -146.247 115.333 -27.850  1.00  0.00
ATOM   1859 HH21 POP Y  14    -145.647 116.233 -27.580  1.00  0.00
ATOM   1860 HH22 POP Y  14    -147.287 115.523 -27.520  1.00  0.00
ATOM   1861  C2I POP Y  14    -145.687 114.033 -27.340  1.00  0.00
ATOM   1862 HI21 POP Y  14    -146.457 113.243 -27.510  1.00  0.00
ATOM   1863 HI22 POP Y  14    -144.757 113.693 -27.840  1.00  0.00
ATOM   1864  C2J POP Y  14    -145.447 114.083 -25.840  1.00  0.00
ATOM   1865 HJ21 POP Y  14    -146.417 114.233 -25.320  1.00  0.00
ATOM   1866 HJ22 POP Y  14    -145.097 113.083 -25.520  1.00  0.00
ATOM   1867  C2K POP Y  14    -144.417 115.203 -25.460  1.00  0.00
ATOM   1868 HK21 POP Y  14    -143.367 114.953 -25.740  1.00  0.00
ATOM   1869 HK22 POP Y  14    -144.737 116.213 -25.800  1.00  0.00
ATOM   1870  C2L POP Y  14    -144.427 115.493 -23.900  1.00  0.00
ATOM   1871 HL21 POP Y  14    -145.447 115.873 -23.680  1.00  0.00
ATOM   1872 HL22 POP Y  14    -144.227 114.613 -23.250  1.00  0.00
ATOM   1873  C2M POP Y  14    -143.447 116.643 -23.550  1.00  0.00
ATOM   1874 HM21 POP Y  14    -142.467 116.163 -23.740  1.00  0.00
ATOM   1875 HM22 POP Y  14    -143.737 117.543 -24.140  1.00  0.00
ATOM   1876  C2N POP Y  14    -143.467 116.973 -22.040  1.00  0.00
ATOM   1877 HN21 POP Y  14    -144.547 117.003 -21.770  1.00  0.00
ATOM   1878 HN22 POP Y  14    -142.947 116.183 -21.460  1.00  0.00
ATOM   1879  C2T POP Y  14    -142.677 118.263 -21.590  1.00  0.00
ATOM   1880 HT21 POP Y  14    -142.907 119.093 -22.290  1.00  0.00
ATOM   1881 HT22 POP Y  14    -142.897 118.643 -20.570  1.00  0.00
ATOM   1882 HT23 POP Y  14    -141.587 118.103 -21.500  1.00  0.00
ATOM   1883  C1T POP Y  15    -136.377 202.303 -23.700  1.00  0.00
ATOM   1884 HT11 POP Y  15    -135.597 201.993 -22.990  1.00  0.00
ATOM   1885 HT12 POP Y  15    -137.277 202.483 -23.070  1.00  0.00
ATOM   1886 HT13 POP Y  15    -136.627 201.473 -24.400  1.00  0.00
ATOM   1887  C1N POP Y  15    -135.967 203.613 -24.410  1.00  0.00
ATOM   1888 HN11 POP Y  15    -134.947 203.423 -24.820  1.00  0.00
ATOM   1889 HN12 POP Y  15    -135.937 204.443 -23.670  1.00  0.00
ATOM   1890  C1M POP Y  15    -136.957 204.113 -25.460  1.00  0.00
ATOM   1891 HM11 POP Y  15    -137.967 204.253 -25.010  1.00  0.00
ATOM   1892 HM12 POP Y  15    -137.047 203.233 -26.130  1.00  0.00
ATOM   1893  C1L POP Y  15    -136.537 205.443 -26.180  1.00  0.00
ATOM   1894 HL11 POP Y  15    -135.517 205.433 -26.620  1.00  0.00
ATOM   1895 HL12 POP Y  15    -136.367 206.113 -25.300  1.00  0.00
ATOM   1896  C1K POP Y  15    -137.687 206.153 -26.890  1.00  0.00
ATOM   1897 HK11 POP Y  15    -137.347 207.183 -27.150  1.00  0.00
ATOM   1898 HK12 POP Y  15    -138.637 206.163 -26.310  1.00  0.00
ATOM   1899  C1J POP Y  15    -137.927 205.573 -28.350  1.00  0.00
ATOM   1900 HJ11 POP Y  15    -138.267 204.513 -28.240  1.00  0.00
ATOM   1901 HJ12 POP Y  15    -137.067 205.543 -29.050  1.00  0.00
ATOM   1902  C1I POP Y  15    -139.027 206.333 -29.100  1.00  0.00
ATOM   1903 HI11 POP Y  15    -138.767 207.393 -29.270  1.00  0.00
ATOM   1904 HI12 POP Y  15    -139.937 206.293 -28.470  1.00  0.00
ATOM   1905  C1H POP Y  15    -139.157 205.853 -30.580  1.00  0.00
ATOM   1906 HH11 POP Y  15    -139.027 204.773 -30.380  1.00  0.00
ATOM   1907 HH12 POP Y  15    -138.277 206.173 -31.180  1.00  0.00
ATOM   1908  CZ2 POP Y  15    -140.417 206.363 -31.210  1.00  0.00
ATOM   1909  HZ2 POP Y  15    -140.537 207.453 -31.280  1.00  0.00
ATOM   1910  CZ1 POP Y  15    -141.467 205.523 -31.580  1.00  0.00
ATOM   1911  HZ1 POP Y  15    -142.407 205.993 -31.930  1.00  0.00
ATOM   1912  C1G POP Y  15    -141.587 204.023 -31.310  1.00  0.00
ATOM   1913 HG11 POP Y  15    -141.447 203.853 -30.220  1.00  0.00
ATOM   1914 HG12 POP Y  15    -140.697 203.473 -31.690  1.00  0.00
ATOM   1915  C1F POP Y  15    -142.857 203.403 -31.860  1.00  0.00
ATOM   1916 HF11 POP Y  15    -143.747 204.013 -31.590  1.00  0.00
ATOM   1917 HF12 POP Y  15    -143.047 202.463 -31.290  1.00  0.00
ATOM   1918  C1E POP Y  15    -142.687 203.123 -33.350  1.00  0.00
ATOM   1919 HE11 POP Y  15    -141.727 202.583 -33.490  1.00  0.00
ATOM   1920 HE12 POP Y  15    -142.647 204.083 -33.920  1.00  0.00
ATOM   1921  C1D POP Y  15    -143.917 202.343 -33.940  1.00  0.00
ATOM   1922 HD11 POP Y  15    -144.817 202.963 -33.730  1.00  0.00
ATOM   1923 HD12 POP Y  15    -144.187 201.393 -33.410  1.00  0.00
ATOM   1924  C1C POP Y  15    -143.757 202.153 -35.440  1.00  0.00
ATOM   1925 HC11 POP Y  15    -142.917 201.463 -35.650  1.00  0.00
ATOM   1926 HC12 POP Y  15    -143.647 203.083 -36.050  1.00  0.00
ATOM   1927  C1B POP Y  15    -144.957 201.553 -36.210  1.00  0.00
ATOM   1928 HB11 POP Y  15    -145.757 202.283 -35.980  1.00  0.00
ATOM   1929 HB12 POP Y  15    -145.157 200.613 -35.650  1.00  0.00
ATOM   1930  C1A POP Y  15    -144.807 201.263 -37.700  1.00  0.00
ATOM   1931 HA11 POP Y  15    -144.107 200.403 -37.830  1.00  0.00
ATOM   1932 HA12 POP Y  15    -144.257 202.153 -38.070  1.00  0.00
ATOM   1933  C81 POP Y  15    -146.137 201.093 -38.470  1.00  0.00
ATOM   1934  O81 POP Y  15    -147.177 201.593 -38.070  1.00  0.00
ATOM   1935  O71 POP Y  15    -145.917 200.563 -39.630  1.00  0.00
ATOM   1936  C7  POP Y  15    -147.117 200.273 -40.370  1.00  0.00
ATOM   1937  C6  POP Y  15    -146.697 200.193 -41.890  1.00  0.00
ATOM   1938  O4P POP Y  15    -146.137 201.393 -42.380  1.00  0.00
ATOM   1939  P   POP Y  15    -145.477 201.433 -43.800  1.00  0.00
ATOM   1940  O2P POP Y  15    -145.187 202.853 -44.060  1.00  0.00
ATOM   1941  O3P POP Y  15    -146.297 200.633 -44.780  1.00  0.00
ATOM   1942  O1P POP Y  15    -144.107 200.613 -43.520  1.00  0.00
ATOM   1943  C5  POP Y  15    -143.197 201.103 -42.590  1.00  0.00
ATOM   1944  C4  POP Y  15    -141.797 201.423 -43.240  1.00  0.00
ATOM   1945  N   POP Y  15    -141.557 202.643 -44.140  1.00  0.00
ATOM   1946  C1  POP Y  15    -140.087 202.963 -44.380  1.00  0.00
ATOM   1947  H11 POP Y  15    -139.627 203.353 -43.480  1.00  0.00
ATOM   1948  H12 POP Y  15    -139.567 202.043 -44.630  1.00  0.00
ATOM   1949  H13 POP Y  15    -140.037 203.733 -45.140  1.00  0.00
ATOM   1950  C2  POP Y  15    -142.237 203.803 -43.600  1.00  0.00
ATOM   1951  H21 POP Y  15    -142.057 204.733 -44.130  1.00  0.00
ATOM   1952  H22 POP Y  15    -143.297 203.653 -43.450  1.00  0.00
ATOM   1953  H23 POP Y  15    -141.787 203.993 -42.640  1.00  0.00
ATOM   1954  C3  POP Y  15    -142.237 202.393 -45.490  1.00  0.00
ATOM   1955  H31 POP Y  15    -141.847 201.553 -46.040  1.00  0.00
ATOM   1956  H32 POP Y  15    -143.247 202.053 -45.340  1.00  0.00
ATOM   1957  H33 POP Y  15    -142.297 203.243 -46.150  1.00  0.00
ATOM   1958  H41 POP Y  15    -141.077 201.513 -42.440  1.00  0.00
ATOM   1959  H42 POP Y  15    -141.377 200.573 -43.760  1.00  0.00
ATOM   1960  H51 POP Y  15    -143.047 200.283 -41.850  1.00  0.00
ATOM   1961  H52 POP Y  15    -143.577 201.983 -42.030  1.00  0.00
ATOM   1962  H61 POP Y  15    -147.667 200.003 -42.400  1.00  0.00
ATOM   1963  H62 POP Y  15    -145.987 199.343 -42.010  1.00  0.00
ATOM   1964  H7  POP Y  15    -147.877 201.063 -40.200  1.00  0.00
ATOM   1965  C72 POP Y  15    -147.657 198.893 -39.850  1.00  0.00
ATOM   1966 H271 POP Y  15    -148.517 198.613 -40.490  1.00  0.00
ATOM   1967 H272 POP Y  15    -146.947 198.073 -40.080  1.00  0.00
ATOM   1968  O72 POP Y  15    -147.757 198.733 -38.380  1.00  0.00
ATOM   1969  C82 POP Y  15    -149.007 198.973 -37.920  1.00  0.00
ATOM   1970  O82 POP Y  15    -149.897 199.563 -38.520  1.00  0.00
ATOM   1971  C2A POP Y  15    -149.237 198.613 -36.490  1.00  0.00
ATOM   1972 HA21 POP Y  15    -150.307 198.483 -36.250  1.00  0.00
ATOM   1973 HA22 POP Y  15    -148.817 197.593 -36.340  1.00  0.00
ATOM   1974  C2B POP Y  15    -148.547 199.723 -35.600  1.00  0.00
ATOM   1975 HB21 POP Y  15    -147.577 199.873 -36.110  1.00  0.00
ATOM   1976 HB22 POP Y  15    -149.157 200.653 -35.510  1.00  0.00
ATOM   1977  C2C POP Y  15    -148.447 199.163 -34.210  1.00  0.00
ATOM   1978 HC21 POP Y  15    -149.477 199.183 -33.800  1.00  0.00
ATOM   1979 HC22 POP Y  15    -148.027 198.133 -34.250  1.00  0.00
ATOM   1980  C2D POP Y  15    -147.527 200.103 -33.390  1.00  0.00
ATOM   1981 HD21 POP Y  15    -146.507 200.203 -33.830  1.00  0.00
ATOM   1982 HD22 POP Y  15    -148.087 201.063 -33.410  1.00  0.00
ATOM   1983  C2E POP Y  15    -147.347 199.513 -32.010  1.00  0.00
ATOM   1984 HE21 POP Y  15    -148.147 198.903 -31.550  1.00  0.00
ATOM   1985 HE22 POP Y  15    -146.447 198.893 -32.200  1.00  0.00
ATOM   1986  C2F POP Y  15    -146.787 200.573 -30.970  1.00  0.00
ATOM   1987 HF21 POP Y  15    -146.367 201.443 -31.520  1.00  0.00
ATOM   1988 HF22 POP Y  15    -147.667 200.843 -30.340  1.00  0.00
ATOM   1989  C2G POP Y  15    -145.727 200.043 -30.000  1.00  0.00
ATOM   1990 HG21 POP Y  15    -146.237 199.173 -29.540  1.00  0.00
ATOM   1991 HG22 POP Y  15    -144.897 199.613 -30.600  1.00  0.00
ATOM   1992  C2H POP Y  15    -145.177 201.073 -28.990  1.00  0.00
ATOM   1993 HH21 POP Y  15    -144.987 202.013 -29.560  1.00  0.00
ATOM   1994 HH22 POP Y  15    -146.007 201.283 -28.290  1.00  0.00
ATOM   1995  C2I POP Y  15    -144.007 200.613 -28.130  1.00  0.00
ATOM   1996 HI21 POP Y  15    -144.417 200.073 -27.260  1.00  0.00
ATOM   1997 HI22 POP Y  15    -143.427 199.843 -28.690  1.00  0.00
ATOM   1998  C2J POP Y  15    -143.217 201.803 -27.630  1.00  0.00
ATOM   1999 HJ21 POP Y  15    -142.797 202.393 -28.460  1.00  0.00
ATOM   2000 HJ22 POP Y  15    -143.887 202.503 -27.090  1.00  0.00
ATOM   2001  C2K POP Y  15    -141.947 201.403 -26.800  1.00  0.00
ATOM   2002 HK21 POP Y  15    -142.287 200.723 -25.980  1.00  0.00
ATOM   2003 HK22 POP Y  15    -141.347 200.923 -27.600  1.00  0.00
ATOM   2004  C2L POP Y  15    -141.257 202.573 -26.180  1.00  0.00
ATOM   2005 HL21 POP Y  15    -140.637 203.133 -26.910  1.00  0.00
ATOM   2006 HL22 POP Y  15    -141.857 203.373 -25.700  1.00  0.00
ATOM   2007  C2M POP Y  15    -140.137 202.033 -25.220  1.00  0.00
ATOM   2008 HM21 POP Y  15    -139.587 201.283 -25.840  1.00  0.00
ATOM   2009 HM22 POP Y  15    -139.407 202.863 -25.160  1.00  0.00
ATOM   2010  C2N POP Y  15    -140.387 201.483 -23.810  1.00  0.00
ATOM   2011 HN21 POP Y  15    -141.217 200.743 -23.790  1.00  0.00
ATOM   2012 HN22 POP Y  15    -139.507 200.893 -23.460  1.00  0.00
ATOM   2013  C2T POP Y  15    -140.607 202.563 -22.730  1.00  0.00
ATOM   2014 HT21 POP Y  15    -140.897 203.533 -23.180  1.00  0.00
ATOM   2015 HT22 POP Y  15    -141.437 202.233 -22.080  1.00  0.00
ATOM   2016 HT23 POP Y  15    -139.747 202.763 -22.060  1.00  0.00
ATOM   2017  C1T POP Y  16    -144.617 142.823 -19.370  1.00  0.00
ATOM   2018 HT11 POP Y  16    -144.027 142.003 -18.910  1.00  0.00
ATOM   2019 HT12 POP Y  16    -145.577 142.363 -19.680  1.00  0.00
ATOM   2020 HT13 POP Y  16    -143.907 143.113 -20.170  1.00  0.00
ATOM   2021  C1N POP Y  16    -144.587 143.933 -18.270  1.00  0.00
ATOM   2022 HN11 POP Y  16    -144.707 144.913 -18.790  1.00  0.00
ATOM   2023 HN12 POP Y  16    -143.597 143.983 -17.770  1.00  0.00
ATOM   2024  C1M POP Y  16    -145.737 143.763 -17.290  1.00  0.00
ATOM   2025 HM11 POP Y  16    -146.597 143.813 -18.000  1.00  0.00
ATOM   2026 HM12 POP Y  16    -145.607 144.673 -16.670  1.00  0.00
ATOM   2027  C1L POP Y  16    -145.677 142.473 -16.430  1.00  0.00
ATOM   2028 HL11 POP Y  16    -144.627 142.363 -16.060  1.00  0.00
ATOM   2029 HL12 POP Y  16    -145.767 141.633 -17.150  1.00  0.00
ATOM   2030  C1K POP Y  16    -146.637 142.373 -15.300  1.00  0.00
ATOM   2031 HK11 POP Y  16    -146.627 141.353 -14.840  1.00  0.00
ATOM   2032 HK12 POP Y  16    -147.697 142.533 -15.560  1.00  0.00
ATOM   2033  C1J POP Y  16    -146.267 143.323 -14.080  1.00  0.00
ATOM   2034 HJ11 POP Y  16    -147.077 143.103 -13.360  1.00  0.00
ATOM   2035 HJ12 POP Y  16    -146.317 144.363 -14.470  1.00  0.00
ATOM   2036  C1I POP Y  16    -144.877 143.173 -13.490  1.00  0.00
ATOM   2037 HI11 POP Y  16    -144.127 143.663 -14.150  1.00  0.00
ATOM   2038 HI12 POP Y  16    -144.757 142.073 -13.470  1.00  0.00
ATOM   2039  C1H POP Y  16    -144.787 143.663 -12.010  1.00  0.00
ATOM   2040 HH11 POP Y  16    -143.937 143.153 -11.520  1.00  0.00
ATOM   2041 HH12 POP Y  16    -145.677 143.253 -11.490  1.00  0.00
ATOM   2042  CZ2 POP Y  16    -144.827 145.143 -11.820  1.00  0.00
ATOM   2043  HZ2 POP Y  16    -143.907 145.663 -12.120  1.00  0.00
ATOM   2044  CZ1 POP Y  16    -145.817 145.973 -11.360  1.00  0.00
ATOM   2045  HZ1 POP Y  16    -145.547 147.033 -11.410  1.00  0.00
ATOM   2046  C1G POP Y  16    -147.247 145.753 -10.900  1.00  0.00
ATOM   2047 HG11 POP Y  16    -147.687 144.743 -11.040  1.00  0.00
ATOM   2048 HG12 POP Y  16    -147.907 146.423 -11.480  1.00  0.00
ATOM   2049  C1F POP Y  16    -147.487 146.293  -9.460  1.00  0.00
ATOM   2050 HF11 POP Y  16    -148.477 146.773  -9.610  1.00  0.00
ATOM   2051 HF12 POP Y  16    -146.717 147.073  -9.270  1.00  0.00
ATOM   2052  C1E POP Y  16    -147.377 145.273  -8.370  1.00  0.00
ATOM   2053 HE11 POP Y  16    -146.747 144.413  -8.690  1.00  0.00
ATOM   2054 HE12 POP Y  16    -148.427 144.923  -8.450  1.00  0.00
ATOM   2055  C1D POP Y  16    -147.007 145.813  -6.990  1.00  0.00
ATOM   2056 HD11 POP Y  16    -147.407 145.083  -6.260  1.00  0.00
ATOM   2057 HD12 POP Y  16    -147.497 146.773  -6.720  1.00  0.00
ATOM   2058  C1C POP Y  16    -145.467 146.033  -6.880  1.00  0.00
ATOM   2059 HC11 POP Y  16    -145.137 146.763  -7.650  1.00  0.00
ATOM   2060 HC12 POP Y  16    -144.917 145.073  -6.980  1.00  0.00
ATOM   2061  C1B POP Y  16    -145.197 146.613  -5.460  1.00  0.00
ATOM   2062 HB11 POP Y  16    -145.647 145.893  -4.740  1.00  0.00
ATOM   2063 HB12 POP Y  16    -145.817 147.523  -5.390  1.00  0.00
ATOM   2064  C1A POP Y  16    -143.777 147.133  -5.230  1.00  0.00
ATOM   2065 HA11 POP Y  16    -143.017 146.483  -5.720  1.00  0.00
ATOM   2066 HA12 POP Y  16    -143.637 147.153  -4.130  1.00  0.00
ATOM   2067  C81 POP Y  16    -143.577 148.603  -5.610  1.00  0.00
ATOM   2068  O81 POP Y  16    -144.197 149.143  -6.490  1.00  0.00
ATOM   2069  O71 POP Y  16    -142.707 149.213  -4.780  1.00  0.00
ATOM   2070  C7  POP Y  16    -142.567 150.593  -5.160  1.00  0.00
ATOM   2071  C6  POP Y  16    -142.317 151.393  -3.830  1.00  0.00
ATOM   2072  O4P POP Y  16    -143.337 151.443  -2.860  1.00  0.00
ATOM   2073  P   POP Y  16    -143.447 150.633  -1.550  1.00  0.00
ATOM   2074  O2P POP Y  16    -144.257 151.383  -0.530  1.00  0.00
ATOM   2075  O3P POP Y  16    -142.107 150.223  -1.120  1.00  0.00
ATOM   2076  O1P POP Y  16    -144.107 149.273  -1.930  1.00  0.00
ATOM   2077  C5  POP Y  16    -145.407 149.183  -2.470  1.00  0.00
ATOM   2078  C4  POP Y  16    -146.397 148.333  -1.640  1.00  0.00
ATOM   2079  N   POP Y  16    -146.847 148.903  -0.230  1.00  0.00
ATOM   2080  C1  POP Y  16    -148.047 148.093   0.200  1.00  0.00
ATOM   2081  H11 POP Y  16    -147.747 147.073   0.370  1.00  0.00
ATOM   2082  H12 POP Y  16    -148.447 148.593   1.070  1.00  0.00
ATOM   2083  H13 POP Y  16    -148.827 148.283  -0.520  1.00  0.00
ATOM   2084  C2  POP Y  16    -147.187 150.343  -0.330  1.00  0.00
ATOM   2085  H21 POP Y  16    -148.087 150.483  -0.920  1.00  0.00
ATOM   2086  H22 POP Y  16    -147.377 150.833   0.610  1.00  0.00
ATOM   2087  H23 POP Y  16    -146.447 150.933  -0.850  1.00  0.00
ATOM   2088  C3  POP Y  16    -145.747 148.643   0.730  1.00  0.00
ATOM   2089  H31 POP Y  16    -144.957 149.303   0.420  1.00  0.00
ATOM   2090  H32 POP Y  16    -146.027 148.863   1.750  1.00  0.00
ATOM   2091  H33 POP Y  16    -145.327 147.673   0.510  1.00  0.00
ATOM   2092  H41 POP Y  16    -147.257 148.083  -2.250  1.00  0.00
ATOM   2093  H42 POP Y  16    -145.997 147.363  -1.380  1.00  0.00
ATOM   2094  H51 POP Y  16    -145.327 148.673  -3.460  1.00  0.00
ATOM   2095  H52 POP Y  16    -145.947 150.153  -2.570  1.00  0.00
ATOM   2096  H61 POP Y  16    -142.097 152.433  -4.150  1.00  0.00
ATOM   2097  H62 POP Y  16    -141.367 151.013  -3.410  1.00  0.00
ATOM   2098  H7  POP Y  16    -143.457 151.143  -5.540  1.00  0.00
ATOM   2099  C72 POP Y  16    -141.457 150.743  -6.150  1.00  0.00
ATOM   2100 H271 POP Y  16    -140.587 150.263  -5.650  1.00  0.00
ATOM   2101 H272 POP Y  16    -141.667 150.143  -7.070  1.00  0.00
ATOM   2102  O72 POP Y  16    -141.187 152.123  -6.350  1.00  0.00
ATOM   2103  C82 POP Y  16    -140.167 152.313  -7.190  1.00  0.00
ATOM   2104  O82 POP Y  16    -139.557 151.373  -7.760  1.00  0.00
ATOM   2105  C2A POP Y  16    -139.927 153.773  -7.610  1.00  0.00
ATOM   2106 HA21 POP Y  16    -140.787 154.133  -8.220  1.00  0.00
ATOM   2107 HA22 POP Y  16    -139.877 154.293  -6.630  1.00  0.00
ATOM   2108  C2B POP Y  16    -138.607 154.073  -8.350  1.00  0.00
ATOM   2109 HB21 POP Y  16    -137.797 153.363  -8.060  1.00  0.00
ATOM   2110 HB22 POP Y  16    -138.787 153.973  -9.440  1.00  0.00
ATOM   2111  C2C POP Y  16    -137.987 155.453  -8.040  1.00  0.00
ATOM   2112 HC21 POP Y  16    -138.727 156.243  -8.240  1.00  0.00
ATOM   2113 HC22 POP Y  16    -137.857 155.593  -6.940  1.00  0.00
ATOM   2114  C2D POP Y  16    -136.587 155.863  -8.670  1.00  0.00
ATOM   2115 HD21 POP Y  16    -136.457 156.943  -8.470  1.00  0.00
ATOM   2116 HD22 POP Y  16    -135.737 155.363  -8.170  1.00  0.00
ATOM   2117  C2E POP Y  16    -136.377 155.593 -10.170  1.00  0.00
ATOM   2118 HE21 POP Y  16    -135.277 155.703 -10.320  1.00  0.00
ATOM   2119 HE22 POP Y  16    -136.577 154.523 -10.420  1.00  0.00
ATOM   2120  C2F POP Y  16    -137.317 156.453 -10.980  1.00  0.00
ATOM   2121 HF21 POP Y  16    -138.337 156.293 -10.580  1.00  0.00
ATOM   2122 HF22 POP Y  16    -137.207 157.563 -10.940  1.00  0.00
ATOM   2123  C2G POP Y  16    -137.387 155.973 -12.440  1.00  0.00
ATOM   2124 HG21 POP Y  16    -136.387 155.623 -12.770  1.00  0.00
ATOM   2125 HG22 POP Y  16    -137.927 155.003 -12.510  1.00  0.00
ATOM   2126  C2H POP Y  16    -138.017 156.993 -13.380  1.00  0.00
ATOM   2127 HH21 POP Y  16    -139.067 157.233 -13.120  1.00  0.00
ATOM   2128 HH22 POP Y  16    -137.447 157.933 -13.230  1.00  0.00
ATOM   2129  C2I POP Y  16    -138.157 156.653 -14.830  1.00  0.00
ATOM   2130 HI21 POP Y  16    -137.227 156.253 -15.290  1.00  0.00
ATOM   2131 HI22 POP Y  16    -138.947 155.883 -14.930  1.00  0.00
ATOM   2132  C2J POP Y  16    -138.697 157.823 -15.620  1.00  0.00
ATOM   2133 HJ21 POP Y  16    -139.367 158.413 -14.950  1.00  0.00
ATOM   2134 HJ22 POP Y  16    -137.857 158.523 -15.800  1.00  0.00
ATOM   2135  C2K POP Y  16    -139.237 157.293 -16.930  1.00  0.00
ATOM   2136 HK21 POP Y  16    -138.487 156.753 -17.550  1.00  0.00
ATOM   2137 HK22 POP Y  16    -139.977 156.573 -16.540  1.00  0.00
ATOM   2138  C2L POP Y  16    -140.087 158.233 -17.700  1.00  0.00
ATOM   2139 HL21 POP Y  16    -140.647 158.913 -17.020  1.00  0.00
ATOM   2140 HL22 POP Y  16    -139.457 158.833 -18.400  1.00  0.00
ATOM   2141  C2M POP Y  16    -141.117 157.503 -18.580  1.00  0.00
ATOM   2142 HM21 POP Y  16    -140.507 157.033 -19.380  1.00  0.00
ATOM   2143 HM22 POP Y  16    -141.617 156.743 -17.950  1.00  0.00
ATOM   2144  C2N POP Y  16    -142.087 158.563 -19.260  1.00  0.00
ATOM   2145 HN21 POP Y  16    -142.677 159.043 -18.450  1.00  0.00
ATOM   2146 HN22 POP Y  16    -141.487 159.343 -19.780  1.00  0.00
ATOM   2147  C2T POP Y  16    -143.207 157.993 -20.200  1.00  0.00
ATOM   2148 HT21 POP Y  16    -143.847 158.793 -20.630  1.00  0.00
ATOM   2149 HT22 POP Y  16    -142.707 157.453 -21.030  1.00  0.00
ATOM   2150 HT23 POP Y  16    -143.947 157.333 -19.700  1.00  0.00
ATOM   2151  C1T POP Y  17     -81.857 125.593 -22.210  1.00  0.00
ATOM   2152 HT11 POP Y  17     -80.947 126.213 -22.390  1.00  0.00
ATOM   2153 HT12 POP Y  17     -81.597 124.513 -22.180  1.00  0.00
ATOM   2154 HT13 POP Y  17     -82.537 125.723 -23.070  1.00  0.00
ATOM   2155  C1N POP Y  17     -82.487 125.893 -20.820  1.00  0.00
ATOM   2156 HN11 POP Y  17     -81.897 125.433 -20.000  1.00  0.00
ATOM   2157 HN12 POP Y  17     -83.517 125.483 -20.860  1.00  0.00
ATOM   2158  C1M POP Y  17     -82.497 127.353 -20.660  1.00  0.00
ATOM   2159 HM11 POP Y  17     -82.977 127.833 -21.540  1.00  0.00
ATOM   2160 HM12 POP Y  17     -81.477 127.793 -20.570  1.00  0.00
ATOM   2161  C1L POP Y  17     -83.267 127.903 -19.390  1.00  0.00
ATOM   2162 HL11 POP Y  17     -84.277 127.443 -19.360  1.00  0.00
ATOM   2163 HL12 POP Y  17     -83.267 129.013 -19.410  1.00  0.00
ATOM   2164  C1K POP Y  17     -82.487 127.553 -18.070  1.00  0.00
ATOM   2165 HK11 POP Y  17     -81.437 127.913 -18.160  1.00  0.00
ATOM   2166 HK12 POP Y  17     -82.497 126.443 -18.030  1.00  0.00
ATOM   2167  C1J POP Y  17     -83.067 128.193 -16.770  1.00  0.00
ATOM   2168 HJ11 POP Y  17     -84.147 127.913 -16.750  1.00  0.00
ATOM   2169 HJ12 POP Y  17     -83.017 129.303 -16.760  1.00  0.00
ATOM   2170  C1I POP Y  17     -82.467 127.643 -15.510  1.00  0.00
ATOM   2171 HI11 POP Y  17     -82.777 126.573 -15.460  1.00  0.00
ATOM   2172 HI12 POP Y  17     -82.867 128.193 -14.640  1.00  0.00
ATOM   2173  C1H POP Y  17     -80.897 127.723 -15.360  1.00  0.00
ATOM   2174 HH11 POP Y  17     -80.437 127.123 -16.170  1.00  0.00
ATOM   2175 HH12 POP Y  17     -80.707 127.193 -14.400  1.00  0.00
ATOM   2176  CZ2 POP Y  17     -80.157 129.083 -15.460  1.00  0.00
ATOM   2177  HZ2 POP Y  17     -80.057 129.433 -16.500  1.00  0.00
ATOM   2178  CZ1 POP Y  17     -79.597 129.683 -14.350  1.00  0.00
ATOM   2179  HZ1 POP Y  17     -79.017 130.613 -14.510  1.00  0.00
ATOM   2180  C1G POP Y  17     -79.647 129.103 -12.950  1.00  0.00
ATOM   2181 HG11 POP Y  17     -78.907 128.283 -12.780  1.00  0.00
ATOM   2182 HG12 POP Y  17     -80.637 128.683 -12.690  1.00  0.00
ATOM   2183  C1F POP Y  17     -79.547 130.233 -11.870  1.00  0.00
ATOM   2184 HF11 POP Y  17     -80.427 130.893 -12.030  1.00  0.00
ATOM   2185 HF12 POP Y  17     -78.627 130.853 -11.980  1.00  0.00
ATOM   2186  C1E POP Y  17     -79.497 129.753 -10.430  1.00  0.00
ATOM   2187 HE11 POP Y  17     -78.557 129.173 -10.290  1.00  0.00
ATOM   2188 HE12 POP Y  17     -80.417 129.183 -10.190  1.00  0.00
ATOM   2189  C1D POP Y  17     -79.297 130.913  -9.460  1.00  0.00
ATOM   2190 HD11 POP Y  17     -80.217 131.543  -9.470  1.00  0.00
ATOM   2191 HD12 POP Y  17     -78.537 131.583  -9.910  1.00  0.00
ATOM   2192  C1C POP Y  17     -78.917 130.503  -8.040  1.00  0.00
ATOM   2193 HC11 POP Y  17     -77.997 131.033  -7.720  1.00  0.00
ATOM   2194 HC12 POP Y  17     -78.567 129.453  -8.120  1.00  0.00
ATOM   2195  C1B POP Y  17     -80.027 130.613  -6.990  1.00  0.00
ATOM   2196 HB11 POP Y  17     -79.577 130.143  -6.100  1.00  0.00
ATOM   2197 HB12 POP Y  17     -80.887 129.963  -7.240  1.00  0.00
ATOM   2198  C1A POP Y  17     -80.767 131.913  -6.930  1.00  0.00
ATOM   2199 HA11 POP Y  17     -81.427 131.983  -7.820  1.00  0.00
ATOM   2200 HA12 POP Y  17     -80.027 132.743  -6.900  1.00  0.00
ATOM   2201  C81 POP Y  17     -81.617 132.063  -5.660  1.00  0.00
ATOM   2202  O81 POP Y  17     -82.017 131.183  -4.970  1.00  0.00
ATOM   2203  O71 POP Y  17     -81.857 133.383  -5.360  1.00  0.00
ATOM   2204  C7  POP Y  17     -82.807 133.523  -4.300  1.00  0.00
ATOM   2205  C6  POP Y  17     -82.027 133.753  -2.970  1.00  0.00
ATOM   2206  O4P POP Y  17     -82.897 134.233  -1.940  1.00  0.00
ATOM   2207  P   POP Y  17     -83.817 133.313  -1.040  1.00  0.00
ATOM   2208  O2P POP Y  17     -85.197 133.663  -1.370  1.00  0.00
ATOM   2209  O3P POP Y  17     -83.317 133.543   0.350  1.00  0.00
ATOM   2210  O1P POP Y  17     -83.397 131.853  -1.500  1.00  0.00
ATOM   2211  C5  POP Y  17     -84.167 130.713  -1.510  1.00  0.00
ATOM   2212  C4  POP Y  17     -83.857 129.723  -0.310  1.00  0.00
ATOM   2213  N   POP Y  17     -82.417 129.123  -0.210  1.00  0.00
ATOM   2214  C1  POP Y  17     -81.387 130.193  -0.320  1.00  0.00
ATOM   2215  H11 POP Y  17     -81.607 130.963   0.400  1.00  0.00
ATOM   2216  H12 POP Y  17     -80.377 129.803  -0.360  1.00  0.00
ATOM   2217  H13 POP Y  17     -81.657 130.673  -1.240  1.00  0.00
ATOM   2218  C2  POP Y  17     -82.307 128.063  -1.230  1.00  0.00
ATOM   2219  H21 POP Y  17     -81.377 127.523  -1.160  1.00  0.00
ATOM   2220  H22 POP Y  17     -83.087 127.313  -1.210  1.00  0.00
ATOM   2221  H23 POP Y  17     -82.337 128.523  -2.210  1.00  0.00
ATOM   2222  C3  POP Y  17     -82.297 128.443   1.100  1.00  0.00
ATOM   2223  H31 POP Y  17     -82.997 127.623   1.140  1.00  0.00
ATOM   2224  H32 POP Y  17     -81.307 127.993   1.120  1.00  0.00
ATOM   2225  H33 POP Y  17     -82.447 129.093   1.950  1.00  0.00
ATOM   2226  H41 POP Y  17     -84.137 130.263   0.580  1.00  0.00
ATOM   2227  H42 POP Y  17     -84.517 128.873  -0.330  1.00  0.00
ATOM   2228  H51 POP Y  17     -84.137 130.203  -2.500  1.00  0.00
ATOM   2229  H52 POP Y  17     -85.237 130.983  -1.340  1.00  0.00
ATOM   2230  H61 POP Y  17     -81.227 134.473  -3.240  1.00  0.00
ATOM   2231  H62 POP Y  17     -81.507 132.803  -2.710  1.00  0.00
ATOM   2232  H7  POP Y  17     -83.567 132.713  -4.240  1.00  0.00
ATOM   2233  C72 POP Y  17     -83.597 134.783  -4.550  1.00  0.00
ATOM   2234 H271 POP Y  17     -84.447 134.823  -3.840  1.00  0.00
ATOM   2235 H272 POP Y  17     -82.997 135.713  -4.460  1.00  0.00
ATOM   2236  O72 POP Y  17     -84.247 134.783  -5.820  1.00  0.00
ATOM   2237  C82 POP Y  17     -85.377 134.113  -5.990  1.00  0.00
ATOM   2238  O82 POP Y  17     -85.937 133.463  -5.090  1.00  0.00
ATOM   2239  C2A POP Y  17     -85.747 134.093  -7.510  1.00  0.00
ATOM   2240 HA21 POP Y  17     -85.297 135.063  -7.830  1.00  0.00
ATOM   2241 HA22 POP Y  17     -85.127 133.283  -7.940  1.00  0.00
ATOM   2242  C2B POP Y  17     -87.177 134.003  -7.850  1.00  0.00
ATOM   2243 HB21 POP Y  17     -87.747 133.093  -7.540  1.00  0.00
ATOM   2244 HB22 POP Y  17     -87.677 134.843  -7.330  1.00  0.00
ATOM   2245  C2C POP Y  17     -87.367 134.153  -9.440  1.00  0.00
ATOM   2246 HC21 POP Y  17     -86.927 135.103  -9.810  1.00  0.00
ATOM   2247 HC22 POP Y  17     -86.697 133.383  -9.880  1.00  0.00
ATOM   2248  C2D POP Y  17     -88.827 134.023  -9.950  1.00  0.00
ATOM   2249 HD21 POP Y  17     -89.277 133.023  -9.770  1.00  0.00
ATOM   2250 HD22 POP Y  17     -89.457 134.743  -9.390  1.00  0.00
ATOM   2251  C2E POP Y  17     -89.007 134.193 -11.480  1.00  0.00
ATOM   2252 HE21 POP Y  17     -89.077 135.213 -11.900  1.00  0.00
ATOM   2253 HE22 POP Y  17     -88.207 133.583 -11.940  1.00  0.00
ATOM   2254  C2F POP Y  17     -90.437 133.643 -11.910  1.00  0.00
ATOM   2255 HF21 POP Y  17     -90.397 132.563 -11.650  1.00  0.00
ATOM   2256 HF22 POP Y  17     -91.267 134.083 -11.310  1.00  0.00
ATOM   2257  C2G POP Y  17     -90.747 133.833 -13.370  1.00  0.00
ATOM   2258 HG21 POP Y  17     -91.767 133.483 -13.630  1.00  0.00
ATOM   2259 HG22 POP Y  17     -90.707 134.933 -13.500  1.00  0.00
ATOM   2260  C2H POP Y  17     -89.787 133.113 -14.350  1.00  0.00
ATOM   2261 HH21 POP Y  17     -88.697 133.353 -14.310  1.00  0.00
ATOM   2262 HH22 POP Y  17     -89.757 132.033 -14.090  1.00  0.00
ATOM   2263  C2I POP Y  17     -90.137 133.353 -15.860  1.00  0.00
ATOM   2264 HI21 POP Y  17     -90.127 134.453 -16.040  1.00  0.00
ATOM   2265 HI22 POP Y  17     -89.327 132.943 -16.510  1.00  0.00
ATOM   2266  C2J POP Y  17     -91.467 132.603 -16.300  1.00  0.00
ATOM   2267 HJ21 POP Y  17     -91.347 131.503 -16.300  1.00  0.00
ATOM   2268 HJ22 POP Y  17     -92.327 132.833 -15.640  1.00  0.00
ATOM   2269  C2K POP Y  17     -92.027 132.883 -17.690  1.00  0.00
ATOM   2270 HK21 POP Y  17     -93.107 132.623 -17.680  1.00  0.00
ATOM   2271 HK22 POP Y  17     -92.157 133.983 -17.790  1.00  0.00
ATOM   2272  C2L POP Y  17     -91.287 132.203 -18.840  1.00  0.00
ATOM   2273 HL21 POP Y  17     -90.197 132.233 -18.670  1.00  0.00
ATOM   2274 HL22 POP Y  17     -91.557 131.133 -18.820  1.00  0.00
ATOM   2275  C2M POP Y  17     -91.797 132.703 -20.200  1.00  0.00
ATOM   2276 HM21 POP Y  17     -92.877 132.483 -20.300  1.00  0.00
ATOM   2277 HM22 POP Y  17     -91.647 133.783 -20.390  1.00  0.00
ATOM   2278  C2N POP Y  17     -91.097 131.983 -21.330  1.00  0.00
ATOM   2279 HN21 POP Y  17     -90.037 132.213 -21.560  1.00  0.00
ATOM   2280 HN22 POP Y  17     -90.977 130.923 -21.020  1.00  0.00
ATOM   2281  C2T POP Y  17     -91.907 131.983 -22.630  1.00  0.00
ATOM   2282 HT21 POP Y  17     -92.167 132.933 -23.140  1.00  0.00
ATOM   2283 HT22 POP Y  17     -91.347 131.353 -23.360  1.00  0.00
ATOM   2284 HT23 POP Y  17     -92.877 131.493 -22.420  1.00  0.00
ATOM   2285  C1T POP Y  18     -79.077 137.273 -27.830  1.00  0.00
ATOM   2286 HT11 POP Y  18     -79.387 136.693 -26.940  1.00  0.00
ATOM   2287 HT12 POP Y  18     -78.217 136.893 -28.410  1.00  0.00
ATOM   2288 HT13 POP Y  18     -78.837 138.303 -27.490  1.00  0.00
ATOM   2289  C1N POP Y  18     -80.197 137.403 -28.920  1.00  0.00
ATOM   2290 HN11 POP Y  18     -81.127 137.893 -28.540  1.00  0.00
ATOM   2291 HN12 POP Y  18     -80.567 136.453 -29.350  1.00  0.00
ATOM   2292  C1M POP Y  18     -79.687 138.293 -30.060  1.00  0.00
ATOM   2293 HM11 POP Y  18     -78.837 137.833 -30.600  1.00  0.00
ATOM   2294 HM12 POP Y  18     -79.267 139.233 -29.640  1.00  0.00
ATOM   2295  C1L POP Y  18     -80.827 138.713 -31.060  1.00  0.00
ATOM   2296 HL11 POP Y  18     -81.697 139.203 -30.560  1.00  0.00
ATOM   2297 HL12 POP Y  18     -81.237 137.853 -31.630  1.00  0.00
ATOM   2298  C1K POP Y  18     -80.257 139.623 -32.230  1.00  0.00
ATOM   2299 HK11 POP Y  18     -79.497 139.003 -32.750  1.00  0.00
ATOM   2300 HK12 POP Y  18     -79.537 140.363 -31.800  1.00  0.00
ATOM   2301  C1J POP Y  18     -81.337 139.933 -33.280  1.00  0.00
ATOM   2302 HJ11 POP Y  18     -82.137 139.173 -33.380  1.00  0.00
ATOM   2303 HJ12 POP Y  18     -80.847 139.843 -34.270  1.00  0.00
ATOM   2304  C1I POP Y  18     -82.047 141.283 -33.070  1.00  0.00
ATOM   2305 HI11 POP Y  18     -81.247 141.973 -32.740  1.00  0.00
ATOM   2306 HI12 POP Y  18     -82.767 141.193 -32.230  1.00  0.00
ATOM   2307  C1H POP Y  18     -82.597 141.933 -34.340  1.00  0.00
ATOM   2308 HH11 POP Y  18     -81.887 141.853 -35.190  1.00  0.00
ATOM   2309 HH12 POP Y  18     -82.787 143.013 -34.210  1.00  0.00
ATOM   2310  CZ2 POP Y  18     -83.907 141.203 -34.750  1.00  0.00
ATOM   2311  HZ2 POP Y  18     -83.947 140.113 -34.780  1.00  0.00
ATOM   2312  CZ1 POP Y  18     -84.927 141.783 -35.300  1.00  0.00
ATOM   2313  HZ1 POP Y  18     -85.857 141.283 -35.600  1.00  0.00
ATOM   2314  C1G POP Y  18     -85.097 143.253 -35.620  1.00  0.00
ATOM   2315 HG11 POP Y  18     -84.167 143.803 -35.870  1.00  0.00
ATOM   2316 HG12 POP Y  18     -85.587 143.703 -34.730  1.00  0.00
ATOM   2317  C1F POP Y  18     -86.097 143.403 -36.760  1.00  0.00
ATOM   2318 HF11 POP Y  18     -86.247 144.493 -36.900  1.00  0.00
ATOM   2319 HF12 POP Y  18     -87.067 142.913 -36.530  1.00  0.00
ATOM   2320  C1E POP Y  18     -85.627 142.863 -38.120  1.00  0.00
ATOM   2321 HE11 POP Y  18     -86.317 143.193 -38.930  1.00  0.00
ATOM   2322 HE12 POP Y  18     -85.327 141.803 -38.050  1.00  0.00
ATOM   2323  C1D POP Y  18     -84.217 143.433 -38.490  1.00  0.00
ATOM   2324 HD11 POP Y  18     -83.477 143.233 -37.700  1.00  0.00
ATOM   2325 HD12 POP Y  18     -84.307 144.533 -38.650  1.00  0.00
ATOM   2326  C1C POP Y  18     -83.607 142.813 -39.750  1.00  0.00
ATOM   2327 HC11 POP Y  18     -84.077 143.013 -40.740  1.00  0.00
ATOM   2328 HC12 POP Y  18     -83.807 141.723 -39.690  1.00  0.00
ATOM   2329  C1B POP Y  18     -82.107 143.163 -39.990  1.00  0.00
ATOM   2330 HB11 POP Y  18     -81.567 142.713 -39.130  1.00  0.00
ATOM   2331 HB12 POP Y  18     -82.077 144.263 -39.850  1.00  0.00
ATOM   2332  C1A POP Y  18     -81.527 142.803 -41.300  1.00  0.00
ATOM   2333 HA11 POP Y  18     -82.077 143.223 -42.170  1.00  0.00
ATOM   2334 HA12 POP Y  18     -81.487 141.723 -41.560  1.00  0.00
ATOM   2335  C81 POP Y  18     -80.067 143.183 -41.340  1.00  0.00
ATOM   2336  O81 POP Y  18     -79.187 142.373 -41.520  1.00  0.00
ATOM   2337  O71 POP Y  18     -79.997 144.453 -41.080  1.00  0.00
ATOM   2338  C7  POP Y  18     -78.667 144.913 -40.750  1.00  0.00
ATOM   2339  C6  POP Y  18     -77.747 145.203 -41.930  1.00  0.00
ATOM   2340  O4P POP Y  18     -78.487 145.943 -42.910  1.00  0.00
ATOM   2341  P   POP Y  18     -77.877 146.233 -44.400  1.00  0.00
ATOM   2342  O2P POP Y  18     -76.487 146.753 -44.290  1.00  0.00
ATOM   2343  O3P POP Y  18     -78.927 146.923 -45.200  1.00  0.00
ATOM   2344  O1P POP Y  18     -77.737 144.793 -44.920  1.00  0.00
ATOM   2345  C5  POP Y  18     -78.847 143.853 -44.750  1.00  0.00
ATOM   2346  C4  POP Y  18     -79.557 143.743 -46.090  1.00  0.00
ATOM   2347  N   POP Y  18     -78.797 143.233 -47.270  1.00  0.00
ATOM   2348  C1  POP Y  18     -77.667 144.073 -47.780  1.00  0.00
ATOM   2349  H11 POP Y  18     -77.017 143.503 -48.440  1.00  0.00
ATOM   2350  H12 POP Y  18     -77.887 144.923 -48.400  1.00  0.00
ATOM   2351  H13 POP Y  18     -77.087 144.513 -46.980  1.00  0.00
ATOM   2352  C2  POP Y  18     -79.687 143.113 -48.490  1.00  0.00
ATOM   2353  H21 POP Y  18     -80.497 142.403 -48.390  1.00  0.00
ATOM   2354  H22 POP Y  18     -80.057 144.083 -48.780  1.00  0.00
ATOM   2355  H23 POP Y  18     -79.127 142.683 -49.310  1.00  0.00
ATOM   2356  C3  POP Y  18     -78.327 141.843 -46.980  1.00  0.00
ATOM   2357  H31 POP Y  18     -79.187 141.233 -46.710  1.00  0.00
ATOM   2358  H32 POP Y  18     -77.707 141.343 -47.710  1.00  0.00
ATOM   2359  H33 POP Y  18     -77.807 141.853 -46.040  1.00  0.00
ATOM   2360  H41 POP Y  18     -80.417 143.103 -46.030  1.00  0.00
ATOM   2361  H42 POP Y  18     -79.987 144.713 -46.260  1.00  0.00
ATOM   2362  H51 POP Y  18     -79.677 144.103 -44.060  1.00  0.00
ATOM   2363  H52 POP Y  18     -78.467 142.903 -44.330  1.00  0.00
ATOM   2364  H61 POP Y  18     -77.517 144.213 -42.380  1.00  0.00
ATOM   2365  H62 POP Y  18     -76.767 145.633 -41.640  1.00  0.00
ATOM   2366  H7  POP Y  18     -78.077 144.263 -40.080  1.00  0.00
ATOM   2367  C72 POP Y  18     -78.917 146.243 -39.970  1.00  0.00
ATOM   2368 H271 POP Y  18     -77.917 146.693 -39.810  1.00  0.00
ATOM   2369 H272 POP Y  18     -79.557 146.763 -40.720  1.00  0.00
ATOM   2370  O72 POP Y  18     -79.487 145.943 -38.720  1.00  0.00
ATOM   2371  C82 POP Y  18     -80.817 146.253 -38.650  1.00  0.00
ATOM   2372  O82 POP Y  18     -81.427 146.973 -39.450  1.00  0.00
ATOM   2373  C2A POP Y  18     -81.407 145.483 -37.500  1.00  0.00
ATOM   2374 HA21 POP Y  18     -82.497 145.703 -37.520  1.00  0.00
ATOM   2375 HA22 POP Y  18     -81.177 144.413 -37.710  1.00  0.00
ATOM   2376  C2B POP Y  18     -80.747 145.803 -36.120  1.00  0.00
ATOM   2377 HB21 POP Y  18     -79.737 145.333 -36.150  1.00  0.00
ATOM   2378 HB22 POP Y  18     -80.597 146.903 -36.080  1.00  0.00
ATOM   2379  C2C POP Y  18     -81.637 145.393 -34.950  1.00  0.00
ATOM   2380 HC21 POP Y  18     -82.697 145.213 -35.200  1.00  0.00
ATOM   2381 HC22 POP Y  18     -81.227 144.443 -34.530  1.00  0.00
ATOM   2382  C2D POP Y  18     -81.637 146.463 -33.890  1.00  0.00
ATOM   2383 HD21 POP Y  18     -80.917 147.283 -34.090  1.00  0.00
ATOM   2384 HD22 POP Y  18     -82.607 147.003 -33.820  1.00  0.00
ATOM   2385  C2E POP Y  18     -81.427 145.793 -32.510  1.00  0.00
ATOM   2386 HE21 POP Y  18     -82.167 144.963 -32.400  1.00  0.00
ATOM   2387 HE22 POP Y  18     -80.417 145.333 -32.550  1.00  0.00
ATOM   2388  C2F POP Y  18     -81.527 146.803 -31.410  1.00  0.00
ATOM   2389 HF21 POP Y  18     -80.847 147.663 -31.590  1.00  0.00
ATOM   2390 HF22 POP Y  18     -82.577 147.193 -31.400  1.00  0.00
ATOM   2391  C2G POP Y  18     -81.337 146.133 -30.040  1.00  0.00
ATOM   2392 HG21 POP Y  18     -81.897 145.173 -30.050  1.00  0.00
ATOM   2393 HG22 POP Y  18     -80.237 145.953 -29.950  1.00  0.00
ATOM   2394  C2H POP Y  18     -81.677 146.833 -28.760  1.00  0.00
ATOM   2395 HH21 POP Y  18     -81.157 147.813 -28.730  1.00  0.00
ATOM   2396 HH22 POP Y  18     -82.777 147.013 -28.680  1.00  0.00
ATOM   2397  C2I POP Y  18     -81.397 146.003 -27.450  1.00  0.00
ATOM   2398 HI21 POP Y  18     -81.787 144.993 -27.710  1.00  0.00
ATOM   2399 HI22 POP Y  18     -80.337 146.093 -27.120  1.00  0.00
ATOM   2400  C2J POP Y  18     -82.347 146.553 -26.300  1.00  0.00
ATOM   2401 HJ21 POP Y  18     -82.197 147.643 -26.180  1.00  0.00
ATOM   2402 HJ22 POP Y  18     -83.407 146.203 -26.360  1.00  0.00
ATOM   2403  C2K POP Y  18     -81.857 145.913 -25.010  1.00  0.00
ATOM   2404 HK21 POP Y  18     -81.847 144.843 -25.320  1.00  0.00
ATOM   2405 HK22 POP Y  18     -80.807 146.263 -24.930  1.00  0.00
ATOM   2406  C2L POP Y  18     -82.697 146.293 -23.790  1.00  0.00
ATOM   2407 HL21 POP Y  18     -83.777 146.243 -24.050  1.00  0.00
ATOM   2408 HL22 POP Y  18     -82.557 145.503 -23.040  1.00  0.00
ATOM   2409  C2M POP Y  18     -82.357 147.673 -23.170  1.00  0.00
ATOM   2410 HM21 POP Y  18     -81.247 147.653 -23.070  1.00  0.00
ATOM   2411 HM22 POP Y  18     -82.757 148.523 -23.770  1.00  0.00
ATOM   2412  C2N POP Y  18     -82.937 147.963 -21.760  1.00  0.00
ATOM   2413 HN21 POP Y  18     -82.967 147.033 -21.160  1.00  0.00
ATOM   2414 HN22 POP Y  18     -82.157 148.583 -21.280  1.00  0.00
ATOM   2415  C2T POP Y  18     -84.267 148.633 -21.720  1.00  0.00
ATOM   2416 HT21 POP Y  18     -84.427 149.523 -22.370  1.00  0.00
ATOM   2417 HT22 POP Y  18     -85.007 147.853 -22.000  1.00  0.00
ATOM   2418 HT23 POP Y  18     -84.537 148.943 -20.680  1.00  0.00
ATOM   2419  C1T POP Y  19    -154.927 170.353 -20.080  1.00  0.00
ATOM   2420 HT11 POP Y  19    -154.557 171.343 -20.410  1.00  0.00
ATOM   2421 HT12 POP Y  19    -154.547 169.683 -20.880  1.00  0.00
ATOM   2422 HT13 POP Y  19    -156.037 170.293 -20.070  1.00  0.00
ATOM   2423  C1N POP Y  19    -154.337 169.933 -18.660  1.00  0.00
ATOM   2424 HN11 POP Y  19    -153.237 169.813 -18.710  1.00  0.00
ATOM   2425 HN12 POP Y  19    -154.777 168.983 -18.310  1.00  0.00
ATOM   2426  C1M POP Y  19    -154.577 170.943 -17.580  1.00  0.00
ATOM   2427 HM11 POP Y  19    -154.177 171.923 -17.930  1.00  0.00
ATOM   2428 HM12 POP Y  19    -154.037 170.773 -16.620  1.00  0.00
ATOM   2429  C1L POP Y  19    -156.017 171.253 -17.270  1.00  0.00
ATOM   2430 HL11 POP Y  19    -156.497 170.273 -17.070  1.00  0.00
ATOM   2431 HL12 POP Y  19    -156.527 171.713 -18.140  1.00  0.00
ATOM   2432  C1K POP Y  19    -156.207 172.103 -16.000  1.00  0.00
ATOM   2433 HK11 POP Y  19    -155.827 173.073 -16.390  1.00  0.00
ATOM   2434 HK12 POP Y  19    -155.467 171.803 -15.220  1.00  0.00
ATOM   2435  C1J POP Y  19    -157.677 172.363 -15.630  1.00  0.00
ATOM   2436 HJ11 POP Y  19    -158.197 172.883 -16.460  1.00  0.00
ATOM   2437 HJ12 POP Y  19    -157.647 173.063 -14.770  1.00  0.00
ATOM   2438  C1I POP Y  19    -158.417 171.083 -15.080  1.00  0.00
ATOM   2439 HI11 POP Y  19    -157.777 170.713 -14.250  1.00  0.00
ATOM   2440 HI12 POP Y  19    -158.417 170.293 -15.850  1.00  0.00
ATOM   2441  C1H POP Y  19    -159.917 171.293 -14.490  1.00  0.00
ATOM   2442 HH11 POP Y  19    -160.327 170.413 -13.960  1.00  0.00
ATOM   2443 HH12 POP Y  19    -160.597 171.523 -15.340  1.00  0.00
ATOM   2444  CZ2 POP Y  19    -159.997 172.453 -13.550  1.00  0.00
ATOM   2445  HZ2 POP Y  19    -160.047 173.413 -14.080  1.00  0.00
ATOM   2446  CZ1 POP Y  19    -159.887 172.263 -12.200  1.00  0.00
ATOM   2447  HZ1 POP Y  19    -159.807 173.143 -11.540  1.00  0.00
ATOM   2448  C1G POP Y  19    -159.687 170.943 -11.470  1.00  0.00
ATOM   2449 HG11 POP Y  19    -158.707 170.583 -11.860  1.00  0.00
ATOM   2450 HG12 POP Y  19    -160.467 170.213 -11.780  1.00  0.00
ATOM   2451  C1F POP Y  19    -159.587 171.023  -9.890  1.00  0.00
ATOM   2452 HF11 POP Y  19    -159.097 172.003  -9.700  1.00  0.00
ATOM   2453 HF12 POP Y  19    -158.867 170.263  -9.520  1.00  0.00
ATOM   2454  C1E POP Y  19    -160.897 170.883  -9.200  1.00  0.00
ATOM   2455 HE11 POP Y  19    -161.337 169.963  -9.660  1.00  0.00
ATOM   2456 HE12 POP Y  19    -161.457 171.743  -9.620  1.00  0.00
ATOM   2457  C1D POP Y  19    -160.807 170.943  -7.700  1.00  0.00
ATOM   2458 HD11 POP Y  19    -160.527 171.963  -7.370  1.00  0.00
ATOM   2459 HD12 POP Y  19    -159.977 170.303  -7.320  1.00  0.00
ATOM   2460  C1C POP Y  19    -162.137 170.513  -7.020  1.00  0.00
ATOM   2461 HC11 POP Y  19    -162.627 169.643  -7.500  1.00  0.00
ATOM   2462 HC12 POP Y  19    -162.857 171.353  -7.120  1.00  0.00
ATOM   2463  C1B POP Y  19    -161.877 170.343  -5.530  1.00  0.00
ATOM   2464 HB11 POP Y  19    -161.397 171.243  -5.110  1.00  0.00
ATOM   2465 HB12 POP Y  19    -161.277 169.413  -5.420  1.00  0.00
ATOM   2466  C1A POP Y  19    -163.237 170.163  -4.720  1.00  0.00
ATOM   2467 HA11 POP Y  19    -163.897 171.043  -4.820  1.00  0.00
ATOM   2468 HA12 POP Y  19    -162.897 170.073  -3.670  1.00  0.00
ATOM   2469  C81 POP Y  19    -163.977 168.953  -5.060  1.00  0.00
ATOM   2470  O81 POP Y  19    -163.547 167.893  -5.460  1.00  0.00
ATOM   2471  O71 POP Y  19    -165.337 169.163  -4.740  1.00  0.00
ATOM   2472  C7  POP Y  19    -166.317 168.193  -5.100  1.00  0.00
ATOM   2473  C6  POP Y  19    -166.777 167.543  -3.800  1.00  0.00
ATOM   2474  O4P POP Y  19    -167.467 168.363  -2.940  1.00  0.00
ATOM   2475  P   POP Y  19    -168.357 167.693  -1.800  1.00  0.00
ATOM   2476  O2P POP Y  19    -168.887 168.793  -0.970  1.00  0.00
ATOM   2477  O3P POP Y  19    -167.517 166.643  -1.210  1.00  0.00
ATOM   2478  O1P POP Y  19    -169.517 166.993  -2.710  1.00  0.00
ATOM   2479  C5  POP Y  19    -169.567 165.523  -2.820  1.00  0.00
ATOM   2480  C4  POP Y  19    -170.067 164.953  -1.460  1.00  0.00
ATOM   2481  N   POP Y  19    -171.577 165.233  -1.190  1.00  0.00
ATOM   2482  C1  POP Y  19    -171.977 164.633   0.090  1.00  0.00
ATOM   2483  H11 POP Y  19    -171.867 165.313   0.930  1.00  0.00
ATOM   2484  H12 POP Y  19    -173.037 164.413   0.150  1.00  0.00
ATOM   2485  H13 POP Y  19    -171.457 163.703   0.280  1.00  0.00
ATOM   2486  C2  POP Y  19    -172.327 164.583  -2.290  1.00  0.00
ATOM   2487  H21 POP Y  19    -172.317 163.513  -2.210  1.00  0.00
ATOM   2488  H22 POP Y  19    -173.367 164.873  -2.230  1.00  0.00
ATOM   2489  H23 POP Y  19    -171.917 164.913  -3.240  1.00  0.00
ATOM   2490  C3  POP Y  19    -171.897 166.683  -1.200  1.00  0.00
ATOM   2491  H31 POP Y  19    -171.197 167.233  -0.590  1.00  0.00
ATOM   2492  H32 POP Y  19    -171.817 167.123  -2.190  1.00  0.00
ATOM   2493  H33 POP Y  19    -172.877 166.893  -0.810  1.00  0.00
ATOM   2494  H41 POP Y  19    -169.927 163.873  -1.450  1.00  0.00
ATOM   2495  H42 POP Y  19    -169.447 165.393  -0.690  1.00  0.00
ATOM   2496  H51 POP Y  19    -168.527 165.133  -2.830  1.00  0.00
ATOM   2497  H52 POP Y  19    -170.077 165.263  -3.770  1.00  0.00
ATOM   2498  H61 POP Y  19    -165.897 167.123  -3.270  1.00  0.00
ATOM   2499  H62 POP Y  19    -167.457 166.753  -4.200  1.00  0.00
ATOM   2500  H7  POP Y  19    -165.947 167.473  -5.850  1.00  0.00
ATOM   2501  C72 POP Y  19    -167.597 168.733  -5.800  1.00  0.00
ATOM   2502 H271 POP Y  19    -168.257 167.873  -6.070  1.00  0.00
ATOM   2503 H272 POP Y  19    -168.077 169.293  -4.960  1.00  0.00
ATOM   2504  O72 POP Y  19    -167.427 169.453  -6.920  1.00  0.00
ATOM   2505  C82 POP Y  19    -167.237 170.713  -6.820  1.00  0.00
ATOM   2506  O82 POP Y  19    -167.007 171.373  -5.800  1.00  0.00
ATOM   2507  C2A POP Y  19    -167.157 171.343  -8.250  1.00  0.00
ATOM   2508 HA21 POP Y  19    -166.227 171.953  -8.270  1.00  0.00
ATOM   2509 HA22 POP Y  19    -167.037 170.583  -9.060  1.00  0.00
ATOM   2510  C2B POP Y  19    -168.367 172.293  -8.510  1.00  0.00
ATOM   2511 HB21 POP Y  19    -169.297 171.803  -8.160  1.00  0.00
ATOM   2512 HB22 POP Y  19    -168.227 173.163  -7.820  1.00  0.00
ATOM   2513  C2C POP Y  19    -168.447 172.723  -9.940  1.00  0.00
ATOM   2514 HC21 POP Y  19    -167.437 173.093 -10.230  1.00  0.00
ATOM   2515 HC22 POP Y  19    -168.707 171.853 -10.590  1.00  0.00
ATOM   2516  C2D POP Y  19    -169.537 173.823 -10.180  1.00  0.00
ATOM   2517 HD21 POP Y  19    -170.537 173.573  -9.780  1.00  0.00
ATOM   2518 HD22 POP Y  19    -169.287 174.733  -9.610  1.00  0.00
ATOM   2519  C2E POP Y  19    -169.757 174.053 -11.720  1.00  0.00
ATOM   2520 HE21 POP Y  19    -169.757 173.073 -12.260  1.00  0.00
ATOM   2521 HE22 POP Y  19    -170.757 174.523 -11.830  1.00  0.00
ATOM   2522  C2F POP Y  19    -168.667 174.913 -12.370  1.00  0.00
ATOM   2523 HF21 POP Y  19    -168.697 175.923 -11.910  1.00  0.00
ATOM   2524 HF22 POP Y  19    -167.687 174.533 -12.010  1.00  0.00
ATOM   2525  C2G POP Y  19    -168.807 174.873 -13.890  1.00  0.00
ATOM   2526 HG21 POP Y  19    -167.887 174.453 -14.340  1.00  0.00
ATOM   2527 HG22 POP Y  19    -169.567 174.133 -14.210  1.00  0.00
ATOM   2528  C2H POP Y  19    -169.107 176.193 -14.620  1.00  0.00
ATOM   2529 HH21 POP Y  19    -170.087 176.633 -14.360  1.00  0.00
ATOM   2530 HH22 POP Y  19    -168.327 176.893 -14.270  1.00  0.00
ATOM   2531  C2I POP Y  19    -169.067 176.053 -16.130  1.00  0.00
ATOM   2532 HI21 POP Y  19    -168.037 175.703 -16.360  1.00  0.00
ATOM   2533 HI22 POP Y  19    -169.717 175.183 -16.350  1.00  0.00
ATOM   2534  C2J POP Y  19    -169.337 177.333 -16.920  1.00  0.00
ATOM   2535 HJ21 POP Y  19    -170.247 177.873 -16.580  1.00  0.00
ATOM   2536 HJ22 POP Y  19    -168.557 178.113 -16.770  1.00  0.00
ATOM   2537  C2K POP Y  19    -169.507 177.023 -18.420  1.00  0.00
ATOM   2538 HK21 POP Y  19    -168.437 176.803 -18.640  1.00  0.00
ATOM   2539 HK22 POP Y  19    -170.177 176.143 -18.500  1.00  0.00
ATOM   2540  C2L POP Y  19    -170.017 178.263 -19.210  1.00  0.00
ATOM   2541 HL21 POP Y  19    -171.007 178.643 -18.860  1.00  0.00
ATOM   2542 HL22 POP Y  19    -169.297 179.083 -19.000  1.00  0.00
ATOM   2543  C2M POP Y  19    -170.177 177.983 -20.700  1.00  0.00
ATOM   2544 HM21 POP Y  19    -169.227 177.603 -21.130  1.00  0.00
ATOM   2545 HM22 POP Y  19    -170.967 177.233 -20.910  1.00  0.00
ATOM   2546  C2N POP Y  19    -170.537 179.223 -21.580  1.00  0.00
ATOM   2547 HN21 POP Y  19    -171.517 179.713 -21.390  1.00  0.00
ATOM   2548 HN22 POP Y  19    -169.717 179.943 -21.380  1.00  0.00
ATOM   2549  C2T POP Y  19    -170.477 178.773 -23.020  1.00  0.00
ATOM   2550 HT21 POP Y  19    -169.437 178.673 -23.390  1.00  0.00
ATOM   2551 HT22 POP Y  19    -171.027 177.813 -23.090  1.00  0.00
ATOM   2552 HT23 POP Y  19    -171.037 179.523 -23.620  1.00  0.00
ATOM   2553  C1T POP Y  20     -42.337 112.253 -27.650  1.00  0.00
ATOM   2554 HT11 POP Y  20     -42.417 111.673 -28.590  1.00  0.00
ATOM   2555 HT12 POP Y  20     -42.927 113.193 -27.600  1.00  0.00
ATOM   2556 HT13 POP Y  20     -41.287 112.553 -27.460  1.00  0.00
ATOM   2557  C1N POP Y  20     -42.757 111.293 -26.500  1.00  0.00
ATOM   2558 HN11 POP Y  20     -43.827 111.023 -26.660  1.00  0.00
ATOM   2559 HN12 POP Y  20     -42.657 111.923 -25.590  1.00  0.00
ATOM   2560  C1M POP Y  20     -41.867 110.053 -26.340  1.00  0.00
ATOM   2561 HM11 POP Y  20     -42.107 247.373 -25.360  1.00  0.00
ATOM   2562 HM12 POP Y  20     -40.787 110.203 -26.130  1.00  0.00
ATOM   2563  C1L POP Y  20     -42.057 246.893 -27.540  1.00  0.00
ATOM   2564 HL11 POP Y  20     -41.457 247.083 -28.450  1.00  0.00
ATOM   2565 HL12 POP Y  20     -43.117 246.803 -27.870  1.00  0.00
ATOM   2566  C1K POP Y  20     -41.737 245.423 -27.060  1.00  0.00
ATOM   2567 HK11 POP Y  20     -42.637 245.023 -26.560  1.00  0.00
ATOM   2568 HK12 POP Y  20     -40.897 245.423 -26.330  1.00  0.00
ATOM   2569  C1J POP Y  20     -41.297 244.513 -28.220  1.00  0.00
ATOM   2570 HJ11 POP Y  20     -40.807 243.633 -27.770  1.00  0.00
ATOM   2571 HJ12 POP Y  20     -40.607 244.943 -28.980  1.00  0.00
ATOM   2572  C1I POP Y  20     -42.497 244.073 -29.040  1.00  0.00
ATOM   2573 HI11 POP Y  20     -42.917 245.003 -29.480  1.00  0.00
ATOM   2574 HI12 POP Y  20     -43.287 243.783 -28.320  1.00  0.00
ATOM   2575  C1H POP Y  20     -42.237 242.943 -30.050  1.00  0.00
ATOM   2576 HH11 POP Y  20     -43.257 242.763 -30.480  1.00  0.00
ATOM   2577 HH12 POP Y  20     -41.977 242.003 -29.530  1.00  0.00
ATOM   2578  CZ2 POP Y  20     -41.107 243.213 -31.040  1.00  0.00
ATOM   2579  HZ2 POP Y  20     -40.247 242.623 -30.710  1.00  0.00
ATOM   2580  CZ1 POP Y  20     -41.167 243.813 -32.220  1.00  0.00
ATOM   2581  HZ1 POP Y  20     -40.237 243.853 -32.810  1.00  0.00
ATOM   2582  C1G POP Y  20     -42.387 244.493 -32.800  1.00  0.00
ATOM   2583 HG11 POP Y  20     -43.317 244.093 -32.330  1.00  0.00
ATOM   2584 HG12 POP Y  20     -42.447 244.153 -33.860  1.00  0.00
ATOM   2585  C1F POP Y  20     -42.237 246.033 -32.830  1.00  0.00
ATOM   2586 HF11 POP Y  20     -41.287 246.373 -33.290  1.00  0.00
ATOM   2587 HF12 POP Y  20     -42.177 246.393 -31.780  1.00  0.00
ATOM   2588  C1E POP Y  20     -43.367 246.763 -33.530  1.00  0.00
ATOM   2589 HE11 POP Y  20     -44.207 246.413 -32.890  1.00  0.00
ATOM   2590 HE12 POP Y  20     -43.647 246.423 -34.550  1.00  0.00
ATOM   2591  C1D POP Y  20     -43.117 110.473 -33.480  1.00  0.00
ATOM   2592 HD11 POP Y  20     -42.427 110.783 -34.290  1.00  0.00
ATOM   2593 HD12 POP Y  20     -42.577 110.543 -32.510  1.00  0.00
ATOM   2594  C1C POP Y  20     -44.447 111.243 -33.490  1.00  0.00
ATOM   2595 HC11 POP Y  20     -44.177 112.293 -33.240  1.00  0.00
ATOM   2596 HC12 POP Y  20     -45.177 110.873 -32.740  1.00  0.00
ATOM   2597  C1B POP Y  20     -45.277 111.343 -34.910  1.00  0.00
ATOM   2598 HB11 POP Y  20     -45.837 110.413 -35.120  1.00  0.00
ATOM   2599 HB12 POP Y  20     -44.497 111.503 -35.680  1.00  0.00
ATOM   2600  C1A POP Y  20     -46.287 112.463 -34.920  1.00  0.00
ATOM   2601 HA11 POP Y  20     -45.747 113.433 -34.800  1.00  0.00
ATOM   2602 HA12 POP Y  20     -46.917 112.393 -34.010  1.00  0.00
ATOM   2603  C81 POP Y  20     -47.107 112.693 -36.180  1.00  0.00
ATOM   2604  O81 POP Y  20     -46.767 113.513 -37.020  1.00  0.00
ATOM   2605  O71 POP Y  20     -48.147 111.963 -36.230  1.00  0.00
ATOM   2606  C7  POP Y  20     -48.947 112.023 -37.440  1.00  0.00
ATOM   2607  C6  POP Y  20     -49.567 110.613 -37.570  1.00  0.00
ATOM   2608  O4P POP Y  20     -48.537 247.363 -37.830  1.00  0.00
ATOM   2609  P   POP Y  20     -47.707 247.233 -39.160  1.00  0.00
ATOM   2610  O2P POP Y  20     -48.457 110.053 -40.310  1.00  0.00
ATOM   2611  O3P POP Y  20     -47.147 245.863 -39.420  1.00  0.00
ATOM   2612  O1P POP Y  20     -46.407 110.433 -38.980  1.00  0.00
ATOM   2613  C5  POP Y  20     -45.357 109.993 -38.070  1.00  0.00
ATOM   2614  C4  POP Y  20     -44.237 247.013 -38.800  1.00  0.00
ATOM   2615  N   POP Y  20     -43.197 109.883 -39.700  1.00  0.00
ATOM   2616  C1  POP Y  20     -42.197 110.703 -38.970  1.00  0.00
ATOM   2617  H11 POP Y  20     -41.557 111.083 -39.750  1.00  0.00
ATOM   2618  H12 POP Y  20     -42.707 111.473 -38.400  1.00  0.00
ATOM   2619  H13 POP Y  20     -41.607 110.123 -38.280  1.00  0.00
ATOM   2620  C2  POP Y  20     -43.827 110.753 -40.700  1.00  0.00
ATOM   2621  H21 POP Y  20     -43.157 111.103 -41.480  1.00  0.00
ATOM   2622  H22 POP Y  20     -44.687 110.233 -41.100  1.00  0.00
ATOM   2623  H23 POP Y  20     -44.167 111.673 -40.250  1.00  0.00
ATOM   2624  C3  POP Y  20     -42.367 246.563 -40.370  1.00  0.00
ATOM   2625  H31 POP Y  20     -41.657 246.903 -41.110  1.00  0.00
ATOM   2626  H32 POP Y  20     -41.757 246.063 -39.630  1.00  0.00
ATOM   2627  H33 POP Y  20     -43.047 245.873 -40.850  1.00  0.00
ATOM   2628  H41 POP Y  20     -43.647 246.453 -38.090  1.00  0.00
ATOM   2629  H42 POP Y  20     -44.707 246.243 -39.390  1.00  0.00
ATOM   2630  H51 POP Y  20     -45.857 247.173 -37.270  1.00  0.00
ATOM   2631  H52 POP Y  20     -44.967 110.913 -37.590  1.00  0.00
ATOM   2632  H61 POP Y  20     -50.317 110.523 -38.390  1.00  0.00
ATOM   2633  H62 POP Y  20     -49.957 110.293 -36.590  1.00  0.00
ATOM   2634  H7  POP Y  20     -48.257 112.263 -38.280  1.00  0.00
ATOM   2635  C72 POP Y  20     -49.957 113.233 -37.410  1.00  0.00
ATOM   2636 H271 POP Y  20     -49.307 114.133 -37.480  1.00  0.00
ATOM   2637 H272 POP Y  20     -50.517 113.213 -38.370  1.00  0.00
ATOM   2638  O72 POP Y  20     -50.907 113.263 -36.320  1.00  0.00
ATOM   2639  C82 POP Y  20     -50.567 113.913 -35.200  1.00  0.00
ATOM   2640  O82 POP Y  20     -49.607 114.663 -35.110  1.00  0.00
ATOM   2641  C2A POP Y  20     -51.567 113.653 -34.040  1.00  0.00
ATOM   2642 HA21 POP Y  20     -52.207 112.793 -34.330  1.00  0.00
ATOM   2643 HA22 POP Y  20     -51.047 113.263 -33.140  1.00  0.00
ATOM   2644  C2B POP Y  20     -52.357 114.903 -33.590  1.00  0.00
ATOM   2645 HB21 POP Y  20     -52.617 114.743 -32.530  1.00  0.00
ATOM   2646 HB22 POP Y  20     -51.707 115.793 -33.740  1.00  0.00
ATOM   2647  C2C POP Y  20     -53.687 115.193 -34.380  1.00  0.00
ATOM   2648 HC21 POP Y  20     -54.497 114.473 -34.140  1.00  0.00
ATOM   2649 HC22 POP Y  20     -54.057 116.203 -34.100  1.00  0.00
ATOM   2650  C2D POP Y  20     -53.487 115.173 -35.880  1.00  0.00
ATOM   2651 HD21 POP Y  20     -52.557 115.723 -36.120  1.00  0.00
ATOM   2652 HD22 POP Y  20     -53.247 114.113 -36.120  1.00  0.00
ATOM   2653  C2E POP Y  20     -54.727 115.513 -36.710  1.00  0.00
ATOM   2654 HE21 POP Y  20     -54.797 116.613 -36.560  1.00  0.00
ATOM   2655 HE22 POP Y  20     -54.507 115.283 -37.770  1.00  0.00
ATOM   2656  C2F POP Y  20     -55.957 114.783 -36.260  1.00  0.00
ATOM   2657 HF21 POP Y  20     -55.847 113.743 -35.900  1.00  0.00
ATOM   2658 HF22 POP Y  20     -56.287 115.383 -35.380  1.00  0.00
ATOM   2659  C2G POP Y  20     -57.007 114.693 -37.440  1.00  0.00
ATOM   2660 HG21 POP Y  20     -57.367 115.683 -37.800  1.00  0.00
ATOM   2661 HG22 POP Y  20     -56.587 114.193 -38.330  1.00  0.00
ATOM   2662  C2H POP Y  20     -58.227 114.013 -36.820  1.00  0.00
ATOM   2663 HH21 POP Y  20     -58.107 112.933 -36.570  1.00  0.00
ATOM   2664 HH22 POP Y  20     -58.427 114.353 -35.780  1.00  0.00
ATOM   2665  C2I POP Y  20     -59.437 114.243 -37.740  1.00  0.00
ATOM   2666 HI21 POP Y  20     -59.797 115.293 -37.670  1.00  0.00
ATOM   2667 HI22 POP Y  20     -59.197 114.093 -38.810  1.00  0.00
ATOM   2668  C2J POP Y  20     -60.707 113.383 -37.400  1.00  0.00
ATOM   2669 HJ21 POP Y  20     -61.487 113.643 -38.150  1.00  0.00
ATOM   2670 HJ22 POP Y  20     -60.457 112.303 -37.430  1.00  0.00
ATOM   2671  C2K POP Y  20     -61.267 113.623 -35.940  1.00  0.00
ATOM   2672 HK21 POP Y  20     -60.397 113.263 -35.340  1.00  0.00
ATOM   2673 HK22 POP Y  20     -61.357 114.713 -35.760  1.00  0.00
ATOM   2674  C2L POP Y  20     -62.587 112.973 -35.570  1.00  0.00
ATOM   2675 HL21 POP Y  20     -63.467 113.393 -36.100  1.00  0.00
ATOM   2676 HL22 POP Y  20     -62.597 111.943 -35.990  1.00  0.00
ATOM   2677  C2M POP Y  20     -62.837 112.993 -34.100  1.00  0.00
ATOM   2678 HM21 POP Y  20     -62.237 112.153 -33.690  1.00  0.00
ATOM   2679 HM22 POP Y  20     -62.647 113.953 -33.570  1.00  0.00
ATOM   2680  C2N POP Y  20     -64.327 112.843 -33.900  1.00  0.00
ATOM   2681 HN21 POP Y  20     -64.847 113.593 -34.540  1.00  0.00
ATOM   2682 HN22 POP Y  20     -64.537 111.793 -34.180  1.00  0.00
ATOM   2683  C2T POP Y  20     -64.797 113.103 -32.510  1.00  0.00
ATOM   2684 HT21 POP Y  20     -64.117 113.913 -32.190  1.00  0.00
ATOM   2685 HT22 POP Y  20     -65.787 113.543 -32.230  1.00  0.00
ATOM   2686 HT23 POP Y  20     -64.617 112.183 -31.910  1.00  0.00
ATOM   2687  C1T POP Y  21    -168.917 215.503 -28.020  1.00  0.00
ATOM   2688 HT11 POP Y  21    -169.477 216.443 -28.230  1.00  0.00
ATOM   2689 HT12 POP Y  21    -168.957 215.303 -26.930  1.00  0.00
ATOM   2690 HT13 POP Y  21    -167.887 215.743 -28.380  1.00  0.00
ATOM   2691  C1N POP Y  21    -169.507 214.223 -28.660  1.00  0.00
ATOM   2692 HN11 POP Y  21    -168.947 213.313 -28.370  1.00  0.00
ATOM   2693 HN12 POP Y  21    -169.647 214.213 -29.760  1.00  0.00
ATOM   2694  C1M POP Y  21    -170.957 214.033 -28.130  1.00  0.00
ATOM   2695 HM11 POP Y  21    -171.567 214.903 -28.450  1.00  0.00
ATOM   2696 HM12 POP Y  21    -170.897 214.073 -27.020  1.00  0.00
ATOM   2697  C1L POP Y  21    -171.627 212.733 -28.490  1.00  0.00
ATOM   2698 HL11 POP Y  21    -171.697 212.553 -29.580  1.00  0.00
ATOM   2699 HL12 POP Y  21    -172.667 212.773 -28.090  1.00  0.00
ATOM   2700  C1K POP Y  21    -170.937 211.483 -27.820  1.00  0.00
ATOM   2701 HK11 POP Y  21    -171.127 211.603 -26.730  1.00  0.00
ATOM   2702 HK12 POP Y  21    -169.847 211.463 -28.030  1.00  0.00
ATOM   2703  C1J POP Y  21    -171.557 210.153 -28.310  1.00  0.00
ATOM   2704 HJ11 POP Y  21    -170.797 209.373 -28.080  1.00  0.00
ATOM   2705 HJ12 POP Y  21    -171.677 210.063 -29.410  1.00  0.00
ATOM   2706  C1I POP Y  21    -172.827 209.693 -27.600  1.00  0.00
ATOM   2707 HI11 POP Y  21    -173.667 210.413 -27.560  1.00  0.00
ATOM   2708 HI12 POP Y  21    -172.517 209.633 -26.530  1.00  0.00
ATOM   2709  C1H POP Y  21    -173.367 208.393 -28.060  1.00  0.00
ATOM   2710 HH11 POP Y  21    -173.937 207.943 -27.210  1.00  0.00
ATOM   2711 HH12 POP Y  21    -172.517 207.713 -28.290  1.00  0.00
ATOM   2712  CZ2 POP Y  21    -174.197 208.573 -29.340  1.00  0.00
ATOM   2713  HZ2 POP Y  21    -173.987 209.533 -29.840  1.00  0.00
ATOM   2714  CZ1 POP Y  21    -175.197 207.683 -29.690  1.00  0.00
ATOM   2715  HZ1 POP Y  21    -175.707 207.833 -30.650  1.00  0.00
ATOM   2716  C1G POP Y  21    -175.517 206.363 -29.010  1.00  0.00
ATOM   2717 HG11 POP Y  21     -34.537 206.283 -28.710  1.00  0.00
ATOM   2718 HG12 POP Y  21    -174.887 206.183 -28.110  1.00  0.00
ATOM   2719  C1F POP Y  21    -175.237 205.103 -29.920  1.00  0.00
ATOM   2720 HF11 POP Y  21    -175.217 204.223 -29.250  1.00  0.00
ATOM   2721 HF12 POP Y  21    -174.257 205.053 -30.450  1.00  0.00
ATOM   2722  C1E POP Y  21     -34.327 204.953 -30.960  1.00  0.00
ATOM   2723 HE11 POP Y  21     -34.617 205.963 -31.330  1.00  0.00
ATOM   2724 HE12 POP Y  21     -35.237 204.583 -30.440  1.00  0.00
ATOM   2725  C1D POP Y  21    -175.857 204.123 -32.110  1.00  0.00
ATOM   2726 HD11 POP Y  21    -175.537 203.113 -31.770  1.00  0.00
ATOM   2727 HD12 POP Y  21    -174.957 204.663 -32.490  1.00  0.00
ATOM   2728  C1C POP Y  21     -34.747 204.163 -33.310  1.00  0.00
ATOM   2729 HC11 POP Y  21     -34.987 205.183 -33.680  1.00  0.00
ATOM   2730 HC12 POP Y  21     -35.717 203.683 -33.060  1.00  0.00
ATOM   2731  C1B POP Y  21    -176.197 203.303 -34.440  1.00  0.00
ATOM   2732 HB11 POP Y  21     -35.017 203.293 -35.140  1.00  0.00
ATOM   2733 HB12 POP Y  21    -176.087 202.233 -34.190  1.00  0.00
ATOM   2734  C1A POP Y  21    -174.977 203.943 -35.150  1.00  0.00
ATOM   2735 HA11 POP Y  21    -174.107 204.143 -34.480  1.00  0.00
ATOM   2736 HA12 POP Y  21    -175.347 204.893 -35.590  1.00  0.00
ATOM   2737  C81 POP Y  21    -174.347 203.133 -36.300  1.00  0.00
ATOM   2738  O81 POP Y  21    -174.707 202.063 -36.800  1.00  0.00
ATOM   2739  O71 POP Y  21    -173.377 203.883 -36.750  1.00  0.00
ATOM   2740  C7  POP Y  21    -172.467 203.293 -37.710  1.00  0.00
ATOM   2741  C6  POP Y  21    -171.957 204.403 -38.690  1.00  0.00
ATOM   2742  O4P POP Y  21    -172.967 205.193 -39.350  1.00  0.00
ATOM   2743  P   POP Y  21    -172.997 205.113 -40.930  1.00  0.00
ATOM   2744  O2P POP Y  21    -173.777 203.943 -41.430  1.00  0.00
ATOM   2745  O3P POP Y  21    -171.557 205.223 -41.340  1.00  0.00
ATOM   2746  O1P POP Y  21    -173.717 206.483 -41.460  1.00  0.00
ATOM   2747  C5  POP Y  21    -174.607 207.113 -40.580  1.00  0.00
ATOM   2748  C4  POP Y  21    -173.947 208.093 -39.630  1.00  0.00
ATOM   2749  N   POP Y  21    -173.437 209.333 -40.210  1.00  0.00
ATOM   2750  C1  POP Y  21    -173.027 210.193 -39.100  1.00  0.00
ATOM   2751  H11 POP Y  21    -173.767 210.153 -38.320  1.00  0.00
ATOM   2752  H12 POP Y  21    -172.097 209.793 -38.720  1.00  0.00
ATOM   2753  H13 POP Y  21    -172.697 211.123 -39.550  1.00  0.00
ATOM   2754  C2  POP Y  21    -174.457 210.033 -40.990  1.00  0.00
ATOM   2755  H21 POP Y  21    -173.867 210.723 -41.570  1.00  0.00
ATOM   2756  H22 POP Y  21    -175.047 209.473 -41.700  1.00  0.00
ATOM   2757  H23 POP Y  21    -175.207 210.453 -40.340  1.00  0.00
ATOM   2758  C3  POP Y  21    -172.197 209.093 -41.100  1.00  0.00
ATOM   2759  H31 POP Y  21    -171.897 209.993 -41.620  1.00  0.00
ATOM   2760  H32 POP Y  21    -171.357 208.803 -40.490  1.00  0.00
ATOM   2761  H33 POP Y  21    -172.487 208.373 -41.860  1.00  0.00
ATOM   2762  H41 POP Y  21    -174.687 208.313 -38.870  1.00  0.00
ATOM   2763  H42 POP Y  21    -173.227 207.593 -39.000  1.00  0.00
ATOM   2764  H51 POP Y  21    -175.187 206.323 -40.060  1.00  0.00
ATOM   2765  H52 POP Y  21    -175.397 207.683 -41.120  1.00  0.00
ATOM   2766  H61 POP Y  21    -171.227 203.983 -39.420  1.00  0.00
ATOM   2767  H62 POP Y  21    -171.387 205.103 -38.050  1.00  0.00
ATOM   2768  H7  POP Y  21    -173.027 202.583 -38.350  1.00  0.00
ATOM   2769  C72 POP Y  21    -171.307 202.463 -37.130  1.00  0.00
ATOM   2770 H271 POP Y  21    -171.657 201.693 -36.410  1.00  0.00
ATOM   2771 H272 POP Y  21    -170.907 201.773 -37.900  1.00  0.00
ATOM   2772  O72 POP Y  21    -170.377 203.243 -36.460  1.00  0.00
ATOM   2773  C82 POP Y  21    -169.127 203.193 -36.830  1.00  0.00
ATOM   2774  O82 POP Y  21    -168.717 202.613 -37.830  1.00  0.00
ATOM   2775  C2A POP Y  21    -168.317 203.683 -35.640  1.00  0.00
ATOM   2776 HA21 POP Y  21    -167.987 204.663 -36.030  1.00  0.00
ATOM   2777 HA22 POP Y  21    -168.827 203.923 -34.680  1.00  0.00
ATOM   2778  C2B POP Y  21    -167.197 202.573 -35.410  1.00  0.00
ATOM   2779 HB21 POP Y  21    -166.567 202.523 -36.320  1.00  0.00
ATOM   2780 HB22 POP Y  21    -166.597 202.913 -34.540  1.00  0.00
ATOM   2781  C2C POP Y  21    -167.737 201.153 -35.290  1.00  0.00
ATOM   2782 HC21 POP Y  21    -168.147 200.803 -36.260  1.00  0.00
ATOM   2783 HC22 POP Y  21    -166.787 200.593 -35.120  1.00  0.00
ATOM   2784  C2D POP Y  21    -168.787 200.903 -34.270  1.00  0.00
ATOM   2785 HD21 POP Y  21    -168.597 201.493 -33.350  1.00  0.00
ATOM   2786 HD22 POP Y  21    -169.737 201.213 -34.760  1.00  0.00
ATOM   2787  C2E POP Y  21    -168.927 199.493 -33.830  1.00  0.00
ATOM   2788 HE21 POP Y  21    -169.877 199.353 -33.270  1.00  0.00
ATOM   2789 HE22 POP Y  21    -169.077 198.803 -34.690  1.00  0.00
ATOM   2790  C2F POP Y  21    -167.817 198.893 -32.880  1.00  0.00
ATOM   2791 HF21 POP Y  21    -167.077 198.393 -33.540  1.00  0.00
ATOM   2792 HF22 POP Y  21    -167.277 199.743 -32.430  1.00  0.00
ATOM   2793  C2G POP Y  21    -168.317 197.913 -31.770  1.00  0.00
ATOM   2794 HG21 POP Y  21    -168.777 197.003 -32.200  1.00  0.00
ATOM   2795 HG22 POP Y  21    -167.457 197.563 -31.170  1.00  0.00
ATOM   2796  C2H POP Y  21    -169.307 198.413 -30.730  1.00  0.00
ATOM   2797 HH21 POP Y  21    -169.137 199.503 -30.650  1.00  0.00
ATOM   2798 HH22 POP Y  21    -170.367 198.223 -31.010  1.00  0.00
ATOM   2799  C2I POP Y  21    -169.037 197.873 -29.290  1.00  0.00
ATOM   2800 HI21 POP Y  21    -167.927 197.823 -29.180  1.00  0.00
ATOM   2801 HI22 POP Y  21    -169.407 198.643 -28.570  1.00  0.00
ATOM   2802  C2J POP Y  21    -169.827 196.623 -28.890  1.00  0.00
ATOM   2803 HJ21 POP Y  21    -170.917 196.803 -29.000  1.00  0.00
ATOM   2804 HJ22 POP Y  21    -169.467 195.833 -29.580  1.00  0.00
ATOM   2805  C2K POP Y  21    -169.607 196.213 -27.460  1.00  0.00
ATOM   2806 HK21 POP Y  21    -168.507 196.253 -27.360  1.00  0.00
ATOM   2807 HK22 POP Y  21    -170.047 196.923 -26.730  1.00  0.00
ATOM   2808  C2L POP Y  21    -170.117 194.793 -27.180  1.00  0.00
ATOM   2809 HL21 POP Y  21    -169.897 194.623 -26.110  1.00  0.00
ATOM   2810 HL22 POP Y  21    -171.187 194.643 -27.430  1.00  0.00
ATOM   2811  C2M POP Y  21    -169.317 193.733 -28.080  1.00  0.00
ATOM   2812 HM21 POP Y  21    -169.717 192.753 -27.740  1.00  0.00
ATOM   2813 HM22 POP Y  21    -169.527 193.913 -29.150  1.00  0.00
ATOM   2814  C2N POP Y  21    -167.807 193.723 -27.790  1.00  0.00
ATOM   2815 HN21 POP Y  21    -167.177 193.073 -28.440  1.00  0.00
ATOM   2816 HN22 POP Y  21    -167.437 194.743 -28.030  1.00  0.00
ATOM   2817  C2T POP Y  21    -167.377 193.393 -26.370  1.00  0.00
ATOM   2818 HT21 POP Y  21    -167.807 192.523 -25.830  1.00  0.00
ATOM   2819 HT22 POP Y  21    -166.287 193.233 -26.250  1.00  0.00
ATOM   2820 HT23 POP Y  21    -167.697 194.283 -25.780  1.00  0.00
ATOM   2821  C1T POP Y  22     -67.127 238.793 -21.320  1.00  0.00
ATOM   2822 HT11 POP Y  22     -67.967 239.453 -21.620  1.00  0.00
ATOM   2823 HT12 POP Y  22     -66.227 239.263 -21.750  1.00  0.00
ATOM   2824 HT13 POP Y  22     -67.317 237.743 -21.630  1.00  0.00
ATOM   2825  C1N POP Y  22     -66.957 238.793 -19.740  1.00  0.00
ATOM   2826 HN11 POP Y  22     -66.597 239.773 -19.370  1.00  0.00
ATOM   2827 HN12 POP Y  22     -66.167 238.093 -19.400  1.00  0.00
ATOM   2828  C1M POP Y  22     -68.347 238.573 -19.110  1.00  0.00
ATOM   2829 HM11 POP Y  22     -68.557 237.493 -19.300  1.00  0.00
ATOM   2830 HM12 POP Y  22     -69.057 239.033 -19.820  1.00  0.00
ATOM   2831  C1L POP Y  22     -68.377 239.133 -17.720  1.00  0.00
ATOM   2832 HL11 POP Y  22     -67.537 238.743 -17.100  1.00  0.00
ATOM   2833 HL12 POP Y  22     -69.297 238.863 -17.150  1.00  0.00
ATOM   2834  C1K POP Y  22     -68.497 240.653 -17.750  1.00  0.00
ATOM   2835 HK11 POP Y  22     -69.497 240.873 -18.170  1.00  0.00
ATOM   2836 HK12 POP Y  22     -67.827 241.223 -18.430  1.00  0.00
ATOM   2837  C1J POP Y  22     -68.517 241.343 -16.340  1.00  0.00
ATOM   2838 HJ11 POP Y  22     -68.357 242.393 -16.650  1.00  0.00
ATOM   2839 HJ12 POP Y  22     -67.597 241.053 -15.780  1.00  0.00
ATOM   2840  C1I POP Y  22     -69.817 241.173 -15.590  1.00  0.00
ATOM   2841 HI11 POP Y  22     -69.917 240.113 -15.290  1.00  0.00
ATOM   2842 HI12 POP Y  22     -70.727 241.473 -16.150  1.00  0.00
ATOM   2843  C1H POP Y  22     -69.807 241.963 -14.170  1.00  0.00
ATOM   2844 HH11 POP Y  22     -70.797 241.893 -13.680  1.00  0.00
ATOM   2845 HH12 POP Y  22     -69.647 243.023 -14.460  1.00  0.00
ATOM   2846  CZ2 POP Y  22     -68.747 241.543 -13.140  1.00  0.00
ATOM   2847  HZ2 POP Y  22     -67.777 241.993 -13.420  1.00  0.00
ATOM   2848  CZ1 POP Y  22     -68.807 240.853 -12.030  1.00  0.00
ATOM   2849  HZ1 POP Y  22     -67.827 240.693 -11.570  1.00  0.00
ATOM   2850  C1G POP Y  22     -70.027 240.153 -11.420  1.00  0.00
ATOM   2851 HG11 POP Y  22     -69.877 239.063 -11.250  1.00  0.00
ATOM   2852 HG12 POP Y  22     -70.887 240.343 -12.100  1.00  0.00
ATOM   2853  C1F POP Y  22     -70.447 240.793 -10.090  1.00  0.00
ATOM   2854 HF11 POP Y  22     -71.547 240.673  -9.970  1.00  0.00
ATOM   2855 HF12 POP Y  22     -70.227 241.883  -9.980  1.00  0.00
ATOM   2856  C1E POP Y  22     -69.747 240.083  -8.940  1.00  0.00
ATOM   2857 HE11 POP Y  22     -68.647 240.213  -8.960  1.00  0.00
ATOM   2858 HE12 POP Y  22     -69.867 238.993  -9.110  1.00  0.00
ATOM   2859  C1D POP Y  22     -70.297 240.443  -7.560  1.00  0.00
ATOM   2860 HD11 POP Y  22     -71.407 240.343  -7.540  1.00  0.00
ATOM   2861 HD12 POP Y  22     -70.237 241.553  -7.510  1.00  0.00
ATOM   2862  C1C POP Y  22     -69.517 239.813  -6.390  1.00  0.00
ATOM   2863 HC11 POP Y  22     -69.427 238.703  -6.430  1.00  0.00
ATOM   2864 HC12 POP Y  22     -70.087 240.153  -5.490  1.00  0.00
ATOM   2865  C1B POP Y  22     -68.127 240.463  -6.150  1.00  0.00
ATOM   2866 HB11 POP Y  22     -68.197 241.573  -6.210  1.00  0.00
ATOM   2867 HB12 POP Y  22     -67.387 240.113  -6.910  1.00  0.00
ATOM   2868  C1A POP Y  22     -67.487 240.083  -4.820  1.00  0.00
ATOM   2869 HA11 POP Y  22     -67.607 239.003  -4.600  1.00  0.00
ATOM   2870 HA12 POP Y  22     -68.017 240.643  -4.020  1.00  0.00
ATOM   2871  C81 POP Y  22     -66.037 240.603  -4.810  1.00  0.00
ATOM   2872  O81 POP Y  22     -65.647 241.563  -5.410  1.00  0.00
ATOM   2873  O71 POP Y  22     -65.407 239.813  -4.050  1.00  0.00
ATOM   2874  C7  POP Y  22     -63.977 239.753  -4.090  1.00  0.00
ATOM   2875  C6  POP Y  22     -63.517 239.073  -2.810  1.00  0.00
ATOM   2876  O4P POP Y  22     -64.017 239.823  -1.640  1.00  0.00
ATOM   2877  P   POP Y  22     -63.227 240.933  -0.890  1.00  0.00
ATOM   2878  O2P POP Y  22     -62.227 240.333   0.040  1.00  0.00
ATOM   2879  O3P POP Y  22     -64.257 241.813  -0.330  1.00  0.00
ATOM   2880  O1P POP Y  22     -62.397 241.683  -2.000  1.00  0.00
ATOM   2881  C5  POP Y  22     -61.027 241.513  -2.360  1.00  0.00
ATOM   2882  C4  POP Y  22     -60.047 242.563  -1.740  1.00  0.00
ATOM   2883  N   POP Y  22     -60.347 243.993  -1.690  1.00  0.00
ATOM   2884  C1  POP Y  22     -60.727 244.493  -3.030  1.00  0.00
ATOM   2885  H11 POP Y  22     -60.597 245.563  -3.100  1.00  0.00
ATOM   2886  H12 POP Y  22     -60.077 244.133  -3.820  1.00  0.00
ATOM   2887  H13 POP Y  22     -61.737 244.203  -3.270  1.00  0.00
ATOM   2888  C2  POP Y  22     -59.147 244.773  -1.160  1.00  0.00
ATOM   2889  H21 POP Y  22     -58.957 244.573  -0.110  1.00  0.00
ATOM   2890  H22 POP Y  22     -58.207 244.673  -1.670  1.00  0.00
ATOM   2891  H23 POP Y  22     -59.367 245.823  -1.200  1.00  0.00
ATOM   2892  C3  POP Y  22     -61.487 244.233  -0.800  1.00  0.00
ATOM   2893  H31 POP Y  22     -61.847 245.253  -0.770  1.00  0.00
ATOM   2894  H32 POP Y  22     -62.267 243.613  -1.200  1.00  0.00
ATOM   2895  H33 POP Y  22     -61.267 243.893   0.200  1.00  0.00
ATOM   2896  H41 POP Y  22     -59.907 242.273  -0.710  1.00  0.00
ATOM   2897  H42 POP Y  22     -59.077 242.413  -2.190  1.00  0.00
ATOM   2898  H51 POP Y  22     -60.957 241.613  -3.460  1.00  0.00
ATOM   2899  H52 POP Y  22     -60.627 240.513  -2.080  1.00  0.00
ATOM   2900  H61 POP Y  22     -62.467 238.713  -2.810  1.00  0.00
ATOM   2901  H62 POP Y  22     -64.087 238.123  -2.920  1.00  0.00
ATOM   2902  H7  POP Y  22     -63.507 240.763  -4.200  1.00  0.00
ATOM   2903  C72 POP Y  22     -63.447 238.823  -5.270  1.00  0.00
ATOM   2904 H271 POP Y  22     -62.347 238.723  -5.180  1.00  0.00
ATOM   2905 H272 POP Y  22     -63.827 237.833  -4.940  1.00  0.00
ATOM   2906  O72 POP Y  22     -63.977 239.153  -6.540  1.00  0.00
ATOM   2907  C82 POP Y  22     -63.377 240.273  -7.040  1.00  0.00
ATOM   2908  O82 POP Y  22     -62.287 240.693  -6.630  1.00  0.00
ATOM   2909  C2A POP Y  22     -64.187 240.873  -8.200  1.00  0.00
ATOM   2910 HA21 POP Y  22     -64.867 240.083  -8.590  1.00  0.00
ATOM   2911 HA22 POP Y  22     -64.797 241.673  -7.740  1.00  0.00
ATOM   2912  C2B POP Y  22     -63.267 241.303  -9.390  1.00  0.00
ATOM   2913 HB21 POP Y  22     -63.977 241.783 -10.100  1.00  0.00
ATOM   2914 HB22 POP Y  22     -62.407 241.953  -9.120  1.00  0.00
ATOM   2915  C2C POP Y  22     -62.627 240.013 -10.000  1.00  0.00
ATOM   2916 HC21 POP Y  22     -62.127 239.343  -9.270  1.00  0.00
ATOM   2917 HC22 POP Y  22     -63.547 239.583 -10.460  1.00  0.00
ATOM   2918  C2D POP Y  22     -61.577 240.383 -11.060  1.00  0.00
ATOM   2919 HD21 POP Y  22     -60.937 241.053 -10.440  1.00  0.00
ATOM   2920 HD22 POP Y  22     -61.087 239.413 -11.310  1.00  0.00
ATOM   2921  C2E POP Y  22     -62.057 241.073 -12.320  1.00  0.00
ATOM   2922 HE21 POP Y  22     -62.637 241.933 -11.920  1.00  0.00
ATOM   2923 HE22 POP Y  22     -61.287 241.543 -12.970  1.00  0.00
ATOM   2924  C2F POP Y  22     -62.887 240.243 -13.300  1.00  0.00
ATOM   2925 HF21 POP Y  22     -63.387 239.473 -12.670  1.00  0.00
ATOM   2926 HF22 POP Y  22     -63.747 240.833 -13.670  1.00  0.00
ATOM   2927  C2G POP Y  22     -62.107 239.603 -14.410  1.00  0.00
ATOM   2928 HG21 POP Y  22     -61.767 240.493 -14.980  1.00  0.00
ATOM   2929 HG22 POP Y  22     -61.277 238.953 -14.060  1.00  0.00
ATOM   2930  C2H POP Y  22     -62.977 238.713 -15.350  1.00  0.00
ATOM   2931 HH21 POP Y  22     -63.627 237.973 -14.840  1.00  0.00
ATOM   2932 HH22 POP Y  22     -63.747 239.373 -15.800  1.00  0.00
ATOM   2933  C2I POP Y  22     -62.197 237.993 -16.370  1.00  0.00
ATOM   2934 HI21 POP Y  22     -61.437 238.633 -16.870  1.00  0.00
ATOM   2935 HI22 POP Y  22     -61.687 237.173 -15.810  1.00  0.00
ATOM   2936  C2J POP Y  22     -63.087 237.263 -17.460  1.00  0.00
ATOM   2937 HJ21 POP Y  22     -63.737 236.593 -16.840  1.00  0.00
ATOM   2938 HJ22 POP Y  22     -63.627 238.133 -17.880  1.00  0.00
ATOM   2939  C2K POP Y  22     -62.197 236.513 -18.450  1.00  0.00
ATOM   2940 HK21 POP Y  22     -61.377 237.133 -18.870  1.00  0.00
ATOM   2941 HK22 POP Y  22     -61.677 235.663 -17.970  1.00  0.00
ATOM   2942  C2L POP Y  22     -62.917 235.843 -19.600  1.00  0.00
ATOM   2943 HL21 POP Y  22     -62.947 236.583 -20.430  1.00  0.00
ATOM   2944 HL22 POP Y  22     -62.307 235.073 -20.120  1.00  0.00
ATOM   2945  C2M POP Y  22     -64.257 235.163 -19.330  1.00  0.00
ATOM   2946 HM21 POP Y  22     -64.227 234.413 -18.510  1.00  0.00
ATOM   2947 HM22 POP Y  22     -64.947 235.933 -18.930  1.00  0.00
ATOM   2948  C2N POP Y  22     -64.947 234.453 -20.530  1.00  0.00
ATOM   2949 HN21 POP Y  22     -65.077 235.213 -21.330  1.00  0.00
ATOM   2950 HN22 POP Y  22     -64.117 233.763 -20.810  1.00  0.00
ATOM   2951  C2T POP Y  22     -66.337 233.763 -20.360  1.00  0.00
ATOM   2952 HT21 POP Y  22     -66.537 233.203 -21.300  1.00  0.00
ATOM   2953 HT22 POP Y  22     -66.397 233.163 -19.430  1.00  0.00
ATOM   2954 HT23 POP Y  22     -67.107 234.563 -20.290  1.00  0.00
ATOM   2955  C1T POP Y  23    -124.007 144.643 -19.510  1.00  0.00
ATOM   2956 HT11 POP Y  23    -123.947 144.873 -18.430  1.00  0.00
ATOM   2957 HT12 POP Y  23    -124.907 144.023 -19.720  1.00  0.00
ATOM   2958 HT13 POP Y  23    -123.167 143.953 -19.760  1.00  0.00
ATOM   2959  C1N POP Y  23    -124.037 145.853 -20.370  1.00  0.00
ATOM   2960 HN11 POP Y  23    -123.767 145.623 -21.420  1.00  0.00
ATOM   2961 HN12 POP Y  23    -123.207 146.503 -20.030  1.00  0.00
ATOM   2962  C1M POP Y  23    -125.307 146.653 -20.450  1.00  0.00
ATOM   2963 HM11 POP Y  23    -125.457 146.963 -19.390  1.00  0.00
ATOM   2964 HM12 POP Y  23    -126.187 146.063 -20.770  1.00  0.00
ATOM   2965  C1L POP Y  23    -125.267 147.903 -21.270  1.00  0.00
ATOM   2966 HL11 POP Y  23    -124.377 148.533 -21.060  1.00  0.00
ATOM   2967 HL12 POP Y  23    -126.187 148.483 -21.030  1.00  0.00
ATOM   2968  C1K POP Y  23    -125.267 147.573 -22.790  1.00  0.00
ATOM   2969 HK11 POP Y  23    -126.007 146.753 -22.890  1.00  0.00
ATOM   2970 HK12 POP Y  23    -124.227 147.293 -23.070  1.00  0.00
ATOM   2971  C1J POP Y  23    -125.627 148.763 -23.530  1.00  0.00
ATOM   2972 HJ11 POP Y  23    -125.047 149.593 -23.070  1.00  0.00
ATOM   2973 HJ12 POP Y  23    -126.677 149.053 -23.310  1.00  0.00
ATOM   2974  C1I POP Y  23    -125.457 148.703 -25.090  1.00  0.00
ATOM   2975 HI11 POP Y  23    -126.187 148.013 -25.570  1.00  0.00
ATOM   2976 HI12 POP Y  23    -124.447 148.273 -25.320  1.00  0.00
ATOM   2977  C1H POP Y  23    -125.377 150.123 -25.830  1.00  0.00
ATOM   2978 HH11 POP Y  23    -124.577 150.723 -25.360  1.00  0.00
ATOM   2979 HH12 POP Y  23    -126.377 150.503 -25.530  1.00  0.00
ATOM   2980  CZ2 POP Y  23    -125.367 150.173 -27.270  1.00  0.00
ATOM   2981  HZ2 POP Y  23    -126.317 149.903 -27.750  1.00  0.00
ATOM   2982  CZ1 POP Y  23    -124.347 150.693 -27.990  1.00  0.00
ATOM   2983  HZ1 POP Y  23    -124.567 150.803 -29.060  1.00  0.00
ATOM   2984  C1G POP Y  23    -122.977 151.203 -27.600  1.00  0.00
ATOM   2985 HG11 POP Y  23    -122.987 151.293 -26.490  1.00  0.00
ATOM   2986 HG12 POP Y  23    -122.727 152.203 -28.010  1.00  0.00
ATOM   2987  C1F POP Y  23    -121.677 150.393 -27.860  1.00  0.00
ATOM   2988 HF11 POP Y  23    -120.867 150.913 -27.310  1.00  0.00
ATOM   2989 HF12 POP Y  23    -121.427 150.573 -28.930  1.00  0.00
ATOM   2990  C1E POP Y  23    -121.847 148.823 -27.590  1.00  0.00
ATOM   2991 HE11 POP Y  23    -122.537 148.553 -28.420  1.00  0.00
ATOM   2992 HE12 POP Y  23    -122.307 148.733 -26.580  1.00  0.00
ATOM   2993  C1D POP Y  23    -120.547 148.063 -27.850  1.00  0.00
ATOM   2994 HD11 POP Y  23    -119.737 148.783 -28.110  1.00  0.00
ATOM   2995 HD12 POP Y  23    -120.667 147.463 -28.770  1.00  0.00
ATOM   2996  C1C POP Y  23    -120.087 147.333 -26.570  1.00  0.00
ATOM   2997 HC11 POP Y  23    -120.237 148.093 -25.770  1.00  0.00
ATOM   2998 HC12 POP Y  23    -118.987 147.153 -26.590  1.00  0.00
ATOM   2999  C1B POP Y  23    -120.697 145.923 -26.390  1.00  0.00
ATOM   3000 HB11 POP Y  23    -121.807 146.063 -26.410  1.00  0.00
ATOM   3001 HB12 POP Y  23    -120.377 145.573 -25.380  1.00  0.00
ATOM   3002  C1A POP Y  23    -120.177 144.913 -27.440  1.00  0.00
ATOM   3003 HA11 POP Y  23    -120.257 143.903 -26.980  1.00  0.00
ATOM   3004 HA12 POP Y  23    -119.107 145.113 -27.640  1.00  0.00
ATOM   3005  C81 POP Y  23    -121.007 144.803 -28.720  1.00  0.00
ATOM   3006  O81 POP Y  23    -122.177 145.043 -28.830  1.00  0.00
ATOM   3007  O71 POP Y  23    -120.187 144.383 -29.660  1.00  0.00
ATOM   3008  C7  POP Y  23    -120.847 144.403 -30.990  1.00  0.00
ATOM   3009  C6  POP Y  23    -120.947 145.753 -31.720  1.00  0.00
ATOM   3010  O4P POP Y  23    -120.457 145.733 -33.020  1.00  0.00
ATOM   3011  P   POP Y  23    -120.737 146.823 -34.040  1.00  0.00
ATOM   3012  O2P POP Y  23    -122.137 146.853 -34.480  1.00  0.00
ATOM   3013  O3P POP Y  23    -119.777 146.593 -35.150  1.00  0.00
ATOM   3014  O1P POP Y  23    -120.337 148.133 -33.290  1.00  0.00
ATOM   3015  C5  POP Y  23    -119.077 148.533 -32.860  1.00  0.00
ATOM   3016  C4  POP Y  23    -118.277 149.063 -34.060  1.00  0.00
ATOM   3017  N   POP Y  23    -118.607 150.403 -34.640  1.00  0.00
ATOM   3018  C1  POP Y  23    -118.567 151.483 -33.580  1.00  0.00
ATOM   3019  H11 POP Y  23    -119.397 151.433 -32.890  1.00  0.00
ATOM   3020  H12 POP Y  23    -117.617 151.483 -33.060  1.00  0.00
ATOM   3021  H13 POP Y  23    -118.677 152.483 -33.980  1.00  0.00
ATOM   3022  C2  POP Y  23    -120.007 150.443 -35.170  1.00  0.00
ATOM   3023  H21 POP Y  23    -120.147 149.773 -36.010  1.00  0.00
ATOM   3024  H22 POP Y  23    -120.717 150.153 -34.420  1.00  0.00
ATOM   3025  H23 POP Y  23    -120.347 151.403 -35.530  1.00  0.00
ATOM   3026  C3  POP Y  23    -117.667 150.843 -35.660  1.00  0.00
ATOM   3027  H31 POP Y  23    -116.777 151.223 -35.170  1.00  0.00
ATOM   3028  H32 POP Y  23    -117.397 150.053 -36.330  1.00  0.00
ATOM   3029  H33 POP Y  23    -118.027 151.643 -36.290  1.00  0.00
ATOM   3030  H41 POP Y  23    -117.227 149.093 -33.840  1.00  0.00
ATOM   3031  H42 POP Y  23    -118.247 148.323 -34.840  1.00  0.00
ATOM   3032  H51 POP Y  23    -118.557 147.653 -32.420  1.00  0.00
ATOM   3033  H52 POP Y  23    -119.307 149.283 -32.070  1.00  0.00
ATOM   3034  H61 POP Y  23    -120.267 146.483 -31.230  1.00  0.00
ATOM   3035  H62 POP Y  23    -121.997 146.103 -31.630  1.00  0.00
ATOM   3036  H7  POP Y  23    -121.847 143.923 -30.890  1.00  0.00
ATOM   3037  C72 POP Y  23    -119.837 143.433 -31.760  1.00  0.00
ATOM   3038 H271 POP Y  23    -120.277 143.233 -32.760  1.00  0.00
ATOM   3039 H272 POP Y  23    -118.917 144.003 -31.980  1.00  0.00
ATOM   3040  O72 POP Y  23    -119.527 142.193 -31.060  1.00  0.00
ATOM   3041  C82 POP Y  23    -119.197 141.163 -31.780  1.00  0.00
ATOM   3042  O82 POP Y  23    -118.917 141.133 -32.970  1.00  0.00
ATOM   3043  C2A POP Y  23    -118.947 139.973 -30.840  1.00  0.00
ATOM   3044 HA21 POP Y  23    -118.297 140.203 -29.970  1.00  0.00
ATOM   3045 HA22 POP Y  23    -119.937 139.783 -30.370  1.00  0.00
ATOM   3046  C2B POP Y  23    -118.457 138.683 -31.590  1.00  0.00
ATOM   3047 HB21 POP Y  23    -118.897 138.643 -32.610  1.00  0.00
ATOM   3048 HB22 POP Y  23    -117.357 138.773 -31.680  1.00  0.00
ATOM   3049  C2C POP Y  23    -118.807 137.363 -30.950  1.00  0.00
ATOM   3050 HC21 POP Y  23    -118.507 137.243 -29.880  1.00  0.00
ATOM   3051 HC22 POP Y  23    -119.917 137.243 -30.940  1.00  0.00
ATOM   3052  C2D POP Y  23    -118.367 136.083 -31.670  1.00  0.00
ATOM   3053 HD21 POP Y  23    -119.117 135.273 -31.530  1.00  0.00
ATOM   3054 HD22 POP Y  23    -118.427 136.303 -32.750  1.00  0.00
ATOM   3055  C2E POP Y  23    -117.047 135.513 -31.220  1.00  0.00
ATOM   3056 HE21 POP Y  23    -116.337 136.353 -31.350  1.00  0.00
ATOM   3057 HE22 POP Y  23    -117.117 135.263 -30.140  1.00  0.00
ATOM   3058  C2F POP Y  23    -116.617 134.213 -31.900  1.00  0.00
ATOM   3059 HF21 POP Y  23    -117.457 133.473 -31.840  1.00  0.00
ATOM   3060 HF22 POP Y  23    -116.377 134.483 -32.940  1.00  0.00
ATOM   3061  C2G POP Y  23    -115.407 133.413 -31.300  1.00  0.00
ATOM   3062 HG21 POP Y  23    -115.187 132.633 -32.060  1.00  0.00
ATOM   3063 HG22 POP Y  23    -114.487 134.033 -31.340  1.00  0.00
ATOM   3064  C2H POP Y  23    -115.637 132.873 -29.880  1.00  0.00
ATOM   3065 HH21 POP Y  23    -115.897 133.723 -29.200  1.00  0.00
ATOM   3066 HH22 POP Y  23    -116.577 132.283 -29.930  1.00  0.00
ATOM   3067  C2I POP Y  23    -114.487 131.953 -29.280  1.00  0.00
ATOM   3068 HI21 POP Y  23    -114.177 131.263 -30.100  1.00  0.00
ATOM   3069 HI22 POP Y  23    -113.627 132.613 -29.040  1.00  0.00
ATOM   3070  C2J POP Y  23    -114.857 131.083 -28.030  1.00  0.00
ATOM   3071 HJ21 POP Y  23    -115.767 130.643 -28.500  1.00  0.00
ATOM   3072 HJ22 POP Y  23    -114.067 130.313 -28.020  1.00  0.00
ATOM   3073  C2K POP Y  23    -115.237 131.813 -26.690  1.00  0.00
ATOM   3074 HK21 POP Y  23    -114.297 132.323 -26.400  1.00  0.00
ATOM   3075 HK22 POP Y  23    -115.887 132.693 -26.850  1.00  0.00
ATOM   3076  C2L POP Y  23    -115.817 130.833 -25.640  1.00  0.00
ATOM   3077 HL21 POP Y  23    -115.277 129.863 -25.660  1.00  0.00
ATOM   3078 HL22 POP Y  23    -115.497 131.263 -24.660  1.00  0.00
ATOM   3079  C2M POP Y  23    -117.277 130.643 -25.790  1.00  0.00
ATOM   3080 HM21 POP Y  23    -117.887 131.513 -25.470  1.00  0.00
ATOM   3081 HM22 POP Y  23    -117.417 130.623 -26.890  1.00  0.00
ATOM   3082  C2N POP Y  23    -117.767 129.263 -25.300  1.00  0.00
ATOM   3083 HN21 POP Y  23    -118.757 129.123 -25.770  1.00  0.00
ATOM   3084 HN22 POP Y  23    -117.067 128.473 -25.660  1.00  0.00
ATOM   3085  C2T POP Y  23    -117.947 129.153 -23.810  1.00  0.00
ATOM   3086 HT21 POP Y  23    -118.547 130.013 -23.460  1.00  0.00
ATOM   3087 HT22 POP Y  23    -118.447 128.193 -23.540  1.00  0.00
ATOM   3088 HT23 POP Y  23    -116.957 129.163 -23.300  1.00  0.00
ATOM   3089  C1T POP Y  24     -85.027 112.023 -34.600  1.00  0.00
ATOM   3090 HT11 POP Y  24     -85.977 111.553 -34.250  1.00  0.00
ATOM   3091 HT12 POP Y  24     -84.867 111.783 -35.670  1.00  0.00
ATOM   3092 HT13 POP Y  24     -84.147 111.633 -34.040  1.00  0.00
ATOM   3093  C1N POP Y  24     -85.117 113.533 -34.240  1.00  0.00
ATOM   3094 HN11 POP Y  24     -85.787 114.013 -34.990  1.00  0.00
ATOM   3095 HN12 POP Y  24     -84.147 113.983 -34.510  1.00  0.00
ATOM   3096  C1M POP Y  24     -85.727 113.763 -32.810  1.00  0.00
ATOM   3097 HM11 POP Y  24     -84.977 113.343 -32.100  1.00  0.00
ATOM   3098 HM12 POP Y  24     -86.737 113.303 -32.730  1.00  0.00
ATOM   3099  C1L POP Y  24     -86.027 115.223 -32.490  1.00  0.00
ATOM   3100 HL11 POP Y  24     -86.737 115.553 -33.280  1.00  0.00
ATOM   3101 HL12 POP Y  24     -85.217 115.953 -32.650  1.00  0.00
ATOM   3102  C1K POP Y  24     -86.787 115.383 -31.160  1.00  0.00
ATOM   3103 HK11 POP Y  24     -86.097 115.063 -30.350  1.00  0.00
ATOM   3104 HK12 POP Y  24     -87.697 114.743 -31.050  1.00  0.00
ATOM   3105  C1J POP Y  24     -87.327 116.843 -30.900  1.00  0.00
ATOM   3106 HJ11 POP Y  24     -88.067 116.963 -30.080  1.00  0.00
ATOM   3107 HJ12 POP Y  24     -87.837 117.193 -31.830  1.00  0.00
ATOM   3108  C1I POP Y  24     -86.217 117.773 -30.450  1.00  0.00
ATOM   3109 HI11 POP Y  24     -85.437 117.673 -31.240  1.00  0.00
ATOM   3110 HI12 POP Y  24     -85.997 117.493 -29.400  1.00  0.00
ATOM   3111  C1H POP Y  24     -86.647 119.293 -30.460  1.00  0.00
ATOM   3112 HH11 POP Y  24     -85.727 119.793 -30.100  1.00  0.00
ATOM   3113 HH12 POP Y  24     -87.397 119.493 -29.660  1.00  0.00
ATOM   3114  CZ2 POP Y  24     -87.227 119.813 -31.740  1.00  0.00
ATOM   3115  HZ2 POP Y  24     -88.157 119.293 -32.010  1.00  0.00
ATOM   3116  CZ1 POP Y  24     -86.637 120.653 -32.630  1.00  0.00
ATOM   3117  HZ1 POP Y  24     -87.207 120.873 -33.540  1.00  0.00
ATOM   3118  C1G POP Y  24     -85.367 121.453 -32.400  1.00  0.00
ATOM   3119 HG11 POP Y  24     -84.717 121.033 -31.610  1.00  0.00
ATOM   3120 HG12 POP Y  24     -85.487 122.473 -31.970  1.00  0.00
ATOM   3121  C1F POP Y  24     -84.507 121.563 -33.660  1.00  0.00
ATOM   3122 HF11 POP Y  24     -83.747 122.363 -33.520  1.00  0.00
ATOM   3123 HF12 POP Y  24     -85.207 121.963 -34.420  1.00  0.00
ATOM   3124  C1E POP Y  24     -83.957 120.223 -34.060  1.00  0.00
ATOM   3125 HE11 POP Y  24     -84.777 119.473 -34.120  1.00  0.00
ATOM   3126 HE12 POP Y  24     -83.177 119.833 -33.380  1.00  0.00
ATOM   3127  C1D POP Y  24     -83.397 120.243 -35.520  1.00  0.00
ATOM   3128 HD11 POP Y  24     -82.487 120.883 -35.410  1.00  0.00
ATOM   3129 HD12 POP Y  24     -84.047 120.673 -36.310  1.00  0.00
ATOM   3130  C1C POP Y  24     -82.927 118.853 -35.870  1.00  0.00
ATOM   3131 HC11 POP Y  24     -83.807 118.173 -35.830  1.00  0.00
ATOM   3132 HC12 POP Y  24     -82.257 118.413 -35.090  1.00  0.00
ATOM   3133  C1B POP Y  24     -82.227 118.703 -37.220  1.00  0.00
ATOM   3134 HB11 POP Y  24     -81.317 119.343 -37.230  1.00  0.00
ATOM   3135 HB12 POP Y  24     -82.757 118.943 -38.160  1.00  0.00
ATOM   3136  C1A POP Y  24     -81.767 117.183 -37.390  1.00  0.00
ATOM   3137 HA11 POP Y  24     -81.257 116.893 -36.450  1.00  0.00
ATOM   3138 HA12 POP Y  24     -81.107 117.143 -38.280  1.00  0.00
ATOM   3139  C81 POP Y  24     -82.877 116.173 -37.540  1.00  0.00
ATOM   3140  O81 POP Y  24     -84.097 116.303 -37.320  1.00  0.00
ATOM   3141  O71 POP Y  24     -82.297 114.913 -37.650  1.00  0.00
ATOM   3142  C7  POP Y  24     -83.257 113.933 -38.040  1.00  0.00
ATOM   3143  C6  POP Y  24     -83.827 114.163 -39.440  1.00  0.00
ATOM   3144  O4P POP Y  24     -82.797 114.763 -40.300  1.00  0.00
ATOM   3145  P   POP Y  24     -83.287 115.183 -41.750  1.00  0.00
ATOM   3146  O2P POP Y  24     -82.137 115.713 -42.550  1.00  0.00
ATOM   3147  O3P POP Y  24     -84.467 116.033 -41.620  1.00  0.00
ATOM   3148  O1P POP Y  24     -83.607 113.783 -42.300  1.00  0.00
ATOM   3149  C5  POP Y  24     -82.627 112.823 -42.390  1.00  0.00
ATOM   3150  C4  POP Y  24     -81.597 112.993 -43.510  1.00  0.00
ATOM   3151  N   POP Y  24     -82.007 112.683 -44.990  1.00  0.00
ATOM   3152  C1  POP Y  24     -83.367 113.213 -45.140  1.00  0.00
ATOM   3153  H11 POP Y  24     -84.007 112.933 -44.310  1.00  0.00
ATOM   3154  H12 POP Y  24     -83.267 114.293 -45.130  1.00  0.00
ATOM   3155  H13 POP Y  24     -83.797 112.943 -46.090  1.00  0.00
ATOM   3156  C2  POP Y  24     -81.827 111.173 -45.120  1.00  0.00
ATOM   3157  H21 POP Y  24     -82.527 110.673 -44.460  1.00  0.00
ATOM   3158  H22 POP Y  24     -82.097 110.843 -46.110  1.00  0.00
ATOM   3159  H23 POP Y  24     -80.787 110.953 -44.950  1.00  0.00
ATOM   3160  C3  POP Y  24     -80.997 113.343 -45.880  1.00  0.00
ATOM   3161  H31 POP Y  24     -81.167 113.033 -46.900  1.00  0.00
ATOM   3162  H32 POP Y  24     -80.987 114.423 -45.880  1.00  0.00
ATOM   3163  H33 POP Y  24     -80.017 112.963 -45.640  1.00  0.00
ATOM   3164  H41 POP Y  24     -81.257 114.023 -43.490  1.00  0.00
ATOM   3165  H42 POP Y  24     -80.727 112.363 -43.370  1.00  0.00
ATOM   3166  H51 POP Y  24     -83.117 111.863 -42.650  1.00  0.00
ATOM   3167  H52 POP Y  24     -82.117 112.713 -41.410  1.00  0.00
ATOM   3168  H61 POP Y  24     -84.757 114.773 -39.470  1.00  0.00
ATOM   3169  H62 POP Y  24     -83.957 113.103 -39.750  1.00  0.00
ATOM   3170  H7  POP Y  24     -84.117 113.873 -37.330  1.00  0.00
ATOM   3171  C72 POP Y  24     -82.657 112.533 -37.870  1.00  0.00
ATOM   3172 H271 POP Y  24     -83.437 111.763 -38.030  1.00  0.00
ATOM   3173 H272 POP Y  24     -81.987 112.523 -38.760  1.00  0.00
ATOM   3174  O72 POP Y  24     -81.997 112.283 -36.640  1.00  0.00
ATOM   3175  C82 POP Y  24     -80.967 111.423 -36.860  1.00  0.00
ATOM   3176  O82 POP Y  24     -80.577 110.903 -37.870  1.00  0.00
ATOM   3177  C2A POP Y  24     -80.377 111.273 -35.440  1.00  0.00
ATOM   3178 HA21 POP Y  24     -81.157 111.453 -34.670  1.00  0.00
ATOM   3179 HA22 POP Y  24     -80.007 110.223 -35.390  1.00  0.00
ATOM   3180  C2B POP Y  24     -79.157 112.143 -35.130  1.00  0.00
ATOM   3181 HB21 POP Y  24     -78.557 111.603 -34.370  1.00  0.00
ATOM   3182 HB22 POP Y  24     -78.557 112.483 -36.000  1.00  0.00
ATOM   3183  C2C POP Y  24     -79.627 113.473 -34.540  1.00  0.00
ATOM   3184 HC21 POP Y  24     -78.747 114.153 -34.480  1.00  0.00
ATOM   3185 HC22 POP Y  24     -80.417 113.903 -35.190  1.00  0.00
ATOM   3186  C2D POP Y  24     -80.087 113.383 -33.110  1.00  0.00
ATOM   3187 HD21 POP Y  24     -80.677 112.463 -32.900  1.00  0.00
ATOM   3188 HD22 POP Y  24     -79.287 113.493 -32.340  1.00  0.00
ATOM   3189  C2E POP Y  24     -81.047 114.593 -32.770  1.00  0.00
ATOM   3190 HE21 POP Y  24     -80.367 115.463 -32.860  1.00  0.00
ATOM   3191 HE22 POP Y  24     -81.767 114.823 -33.570  1.00  0.00
ATOM   3192  C2F POP Y  24     -81.557 114.513 -31.390  1.00  0.00
ATOM   3193 HF21 POP Y  24     -82.067 113.523 -31.390  1.00  0.00
ATOM   3194 HF22 POP Y  24     -80.687 114.353 -30.720  1.00  0.00
ATOM   3195  C2G POP Y  24     -82.377 115.653 -30.790  1.00  0.00
ATOM   3196 HG21 POP Y  24     -81.907 116.653 -30.760  1.00  0.00
ATOM   3197 HG22 POP Y  24     -83.277 115.773 -31.440  1.00  0.00
ATOM   3198  C2H POP Y  24     -82.877 115.263 -29.370  1.00  0.00
ATOM   3199 HH21 POP Y  24     -83.747 115.933 -29.200  1.00  0.00
ATOM   3200 HH22 POP Y  24     -83.317 114.243 -29.500  1.00  0.00
ATOM   3201  C2I POP Y  24     -81.797 115.363 -28.230  1.00  0.00
ATOM   3202 HI21 POP Y  24     -81.077 114.543 -28.430  1.00  0.00
ATOM   3203 HI22 POP Y  24     -81.337 116.363 -28.370  1.00  0.00
ATOM   3204  C2J POP Y  24     -82.447 115.203 -26.810  1.00  0.00
ATOM   3205 HJ21 POP Y  24     -83.327 115.873 -26.830  1.00  0.00
ATOM   3206 HJ22 POP Y  24     -82.847 114.173 -26.690  1.00  0.00
ATOM   3207  C2K POP Y  24     -81.357 115.533 -25.800  1.00  0.00
ATOM   3208 HK21 POP Y  24     -80.607 114.753 -26.060  1.00  0.00
ATOM   3209 HK22 POP Y  24     -80.827 116.503 -25.950  1.00  0.00
ATOM   3210  C2L POP Y  24     -81.877 115.313 -24.300  1.00  0.00
ATOM   3211 HL21 POP Y  24     -82.567 114.443 -24.340  1.00  0.00
ATOM   3212 HL22 POP Y  24     -81.017 115.083 -23.640  1.00  0.00
ATOM   3213  C2M POP Y  24     -82.617 116.543 -23.690  1.00  0.00
ATOM   3214 HM21 POP Y  24     -83.247 116.983 -24.500  1.00  0.00
ATOM   3215 HM22 POP Y  24     -83.427 116.353 -22.950  1.00  0.00
ATOM   3216  C2N POP Y  24     -81.667 117.633 -23.200  1.00  0.00
ATOM   3217 HN21 POP Y  24     -80.957 117.223 -22.450  1.00  0.00
ATOM   3218 HN22 POP Y  24     -81.047 118.043 -24.030  1.00  0.00
ATOM   3219  C2T POP Y  24     -82.397 118.883 -22.680  1.00  0.00
ATOM   3220 HT21 POP Y  24     -82.767 118.753 -21.640  1.00  0.00
ATOM   3221 HT22 POP Y  24     -81.697 119.743 -22.540  1.00  0.00
ATOM   3222 HT23 POP Y  24     -83.217 119.213 -23.340  1.00  0.00
ATOM   3223  C1T POP Y  25     -54.967 234.563  -6.070  1.00  0.00
ATOM   3224 HT11 POP Y  25     -54.897 235.653  -6.280  1.00  0.00
ATOM   3225 HT12 POP Y  25     -56.057 234.483  -5.880  1.00  0.00
ATOM   3226 HT13 POP Y  25     -54.437 234.303  -5.130  1.00  0.00
ATOM   3227  C1N POP Y  25     -54.477 233.753  -7.230  1.00  0.00
ATOM   3228 HN11 POP Y  25     -53.497 234.123  -7.610  1.00  0.00
ATOM   3229 HN12 POP Y  25     -55.167 233.963  -8.070  1.00  0.00
ATOM   3230  C1M POP Y  25     -54.427 232.263  -6.750  1.00  0.00
ATOM   3231 HM11 POP Y  25     -55.447 231.983  -6.410  1.00  0.00
ATOM   3232 HM12 POP Y  25     -53.767 232.183  -5.860  1.00  0.00
ATOM   3233  C1L POP Y  25     -53.997 231.223  -7.930  1.00  0.00
ATOM   3234 HL11 POP Y  25     -53.237 231.653  -8.610  1.00  0.00
ATOM   3235 HL12 POP Y  25     -54.917 231.133  -8.540  1.00  0.00
ATOM   3236  C1K POP Y  25     -53.577 229.923  -7.310  1.00  0.00
ATOM   3237 HK11 POP Y  25     -54.137 229.663  -6.380  1.00  0.00
ATOM   3238 HK12 POP Y  25     -52.567 230.123  -6.900  1.00  0.00
ATOM   3239  C1J POP Y  25     -53.557 228.723  -8.350  1.00  0.00
ATOM   3240 HJ11 POP Y  25     -52.667 228.103  -8.090  1.00  0.00
ATOM   3241 HJ12 POP Y  25     -53.297 229.053  -9.380  1.00  0.00
ATOM   3242  C1I POP Y  25     -54.997 228.053  -8.260  1.00  0.00
ATOM   3243 HI11 POP Y  25     -55.697 228.893  -8.080  1.00  0.00
ATOM   3244 HI12 POP Y  25     -55.127 227.393  -7.380  1.00  0.00
ATOM   3245  C1H POP Y  25     -55.437 227.273  -9.480  1.00  0.00
ATOM   3246 HH11 POP Y  25     -55.617 228.023 -10.280  1.00  0.00
ATOM   3247 HH12 POP Y  25     -56.387 226.693  -9.360  1.00  0.00
ATOM   3248  CZ2 POP Y  25     -54.347 226.313  -9.910  1.00  0.00
ATOM   3249  HZ2 POP Y  25     -53.447 226.873 -10.220  1.00  0.00
ATOM   3250  CZ1 POP Y  25     -54.447 224.983 -10.120  1.00  0.00
ATOM   3251  HZ1 POP Y  25     -53.477 224.583 -10.450  1.00  0.00
ATOM   3252  C1G POP Y  25     -55.677 224.103  -9.910  1.00  0.00
ATOM   3253 HG11 POP Y  25     -55.937 223.753 -10.930  1.00  0.00
ATOM   3254 HG12 POP Y  25     -56.537 224.553  -9.360  1.00  0.00
ATOM   3255  C1F POP Y  25     -55.197 222.793  -9.210  1.00  0.00
ATOM   3256 HF11 POP Y  25     -54.457 222.973  -8.400  1.00  0.00
ATOM   3257 HF12 POP Y  25     -54.797 222.073  -9.960  1.00  0.00
ATOM   3258  C1E POP Y  25     -56.297 221.973  -8.560  1.00  0.00
ATOM   3259 HE11 POP Y  25     -55.937 220.943  -8.370  1.00  0.00
ATOM   3260 HE12 POP Y  25     -57.067 221.953  -9.360  1.00  0.00
ATOM   3261  C1D POP Y  25     -56.777 222.603  -7.250  1.00  0.00
ATOM   3262 HD11 POP Y  25     -57.157 223.643  -7.340  1.00  0.00
ATOM   3263 HD12 POP Y  25     -55.857 222.773  -6.660  1.00  0.00
ATOM   3264  C1C POP Y  25     -57.827 221.723  -6.600  1.00  0.00
ATOM   3265 HC11 POP Y  25     -58.767 221.613  -7.170  1.00  0.00
ATOM   3266 HC12 POP Y  25     -58.217 222.203  -5.670  1.00  0.00
ATOM   3267  C1B POP Y  25     -57.337 220.293  -6.200  1.00  0.00
ATOM   3268 HB11 POP Y  25     -56.897 219.713  -7.030  1.00  0.00
ATOM   3269 HB12 POP Y  25     -58.277 219.813  -5.840  1.00  0.00
ATOM   3270  C1A POP Y  25     -56.157 220.273  -5.080  1.00  0.00
ATOM   3271 HA11 POP Y  25     -56.557 220.933  -4.280  1.00  0.00
ATOM   3272 HA12 POP Y  25     -55.197 220.623  -5.490  1.00  0.00
ATOM   3273  C81 POP Y  25     -55.887 218.833  -4.600  1.00  0.00
ATOM   3274  O81 POP Y  25     -55.737 217.853  -5.300  1.00  0.00
ATOM   3275  O71 POP Y  25     -55.767 218.803  -3.280  1.00  0.00
ATOM   3276  C7  POP Y  25     -55.827 217.463  -2.730  1.00  0.00
ATOM   3277  C6  POP Y  25     -55.277 217.433  -1.340  1.00  0.00
ATOM   3278  O4P POP Y  25     -55.787 218.423  -0.430  1.00  0.00
ATOM   3279  P   POP Y  25     -55.747 218.183   1.120  1.00  0.00
ATOM   3280  O2P POP Y  25     -56.187 219.403   1.900  1.00  0.00
ATOM   3281  O3P POP Y  25     -54.417 217.653   1.470  1.00  0.00
ATOM   3282  O1P POP Y  25     -56.827 217.133   1.380  1.00  0.00
ATOM   3283  C5  POP Y  25     -58.227 217.363   1.240  1.00  0.00
ATOM   3284  C4  POP Y  25     -58.787 218.113   2.500  1.00  0.00
ATOM   3285  N   POP Y  25     -58.777 217.263   3.780  1.00  0.00
ATOM   3286  C1  POP Y  25     -59.607 218.003   4.880  1.00  0.00
ATOM   3287  H11 POP Y  25     -59.517 217.483   5.820  1.00  0.00
ATOM   3288  H12 POP Y  25     -59.207 218.983   5.100  1.00  0.00
ATOM   3289  H13 POP Y  25     -60.627 218.073   4.550  1.00  0.00
ATOM   3290  C2  POP Y  25     -57.377 216.973   4.390  1.00  0.00
ATOM   3291  H21 POP Y  25     -57.487 216.143   5.080  1.00  0.00
ATOM   3292  H22 POP Y  25     -56.677 216.713   3.610  1.00  0.00
ATOM   3293  H23 POP Y  25     -56.997 217.853   4.880  1.00  0.00
ATOM   3294  C3  POP Y  25     -59.367 215.923   3.490  1.00  0.00
ATOM   3295  H31 POP Y  25     -58.887 215.423   2.670  1.00  0.00
ATOM   3296  H32 POP Y  25     -59.307 215.223   4.310  1.00  0.00
ATOM   3297  H33 POP Y  25     -60.407 216.093   3.230  1.00  0.00
ATOM   3298  H41 POP Y  25     -58.127 218.953   2.640  1.00  0.00
ATOM   3299  H42 POP Y  25     -59.787 218.493   2.400  1.00  0.00
ATOM   3300  H51 POP Y  25     -58.697 216.363   1.140  1.00  0.00
ATOM   3301  H52 POP Y  25     -58.487 217.803   0.250  1.00  0.00
ATOM   3302  H61 POP Y  25     -54.177 217.603  -1.410  1.00  0.00
ATOM   3303  H62 POP Y  25     -55.377 216.403  -0.950  1.00  0.00
ATOM   3304  H7  POP Y  25     -55.407 216.663  -3.370  1.00  0.00
ATOM   3305  C72 POP Y  25     -57.307 216.973  -2.660  1.00  0.00
ATOM   3306 H271 POP Y  25     -57.277 216.013  -2.100  1.00  0.00
ATOM   3307 H272 POP Y  25     -57.937 217.663  -2.060  1.00  0.00
ATOM   3308  O72 POP Y  25     -57.917 216.743  -3.970  1.00  0.00
ATOM   3309  C82 POP Y  25     -57.567 215.513  -4.530  1.00  0.00
ATOM   3310  O82 POP Y  25     -56.827 214.713  -4.000  1.00  0.00
ATOM   3311  C2A POP Y  25     -58.177 215.373  -5.930  1.00  0.00
ATOM   3312 HA21 POP Y  25     -57.517 214.653  -6.450  1.00  0.00
ATOM   3313 HA22 POP Y  25     -59.227 215.053  -5.740  1.00  0.00
ATOM   3314  C2B POP Y  25     -58.137 216.663  -6.770  1.00  0.00
ATOM   3315 HB21 POP Y  25     -58.437 217.583  -6.220  1.00  0.00
ATOM   3316 HB22 POP Y  25     -57.147 216.913  -7.220  1.00  0.00
ATOM   3317  C2C POP Y  25     -59.057 216.423  -8.020  1.00  0.00
ATOM   3318 HC21 POP Y  25     -59.587 215.473  -7.850  1.00  0.00
ATOM   3319 HC22 POP Y  25     -59.867 217.193  -8.020  1.00  0.00
ATOM   3320  C2D POP Y  25     -58.417 216.483  -9.380  1.00  0.00
ATOM   3321 HD21 POP Y  25     -57.557 215.773  -9.390  1.00  0.00
ATOM   3322 HD22 POP Y  25     -59.197 216.133 -10.090  1.00  0.00
ATOM   3323  C2E POP Y  25     -57.907 217.903  -9.780  1.00  0.00
ATOM   3324 HE21 POP Y  25     -58.837 218.463  -9.530  1.00  0.00
ATOM   3325 HE22 POP Y  25     -57.017 218.273  -9.230  1.00  0.00
ATOM   3326  C2F POP Y  25     -57.467 217.923 -11.250  1.00  0.00
ATOM   3327 HF21 POP Y  25     -56.527 217.343 -11.250  1.00  0.00
ATOM   3328 HF22 POP Y  25     -58.247 217.463 -11.910  1.00  0.00
ATOM   3329  C2G POP Y  25     -56.997 219.303 -11.670  1.00  0.00
ATOM   3330 HG21 POP Y  25     -56.387 219.813 -10.890  1.00  0.00
ATOM   3331 HG22 POP Y  25     -56.187 219.063 -12.400  1.00  0.00
ATOM   3332  C2H POP Y  25     -57.977 220.223 -12.320  1.00  0.00
ATOM   3333 HH21 POP Y  25     -58.597 219.763 -13.120  1.00  0.00
ATOM   3334 HH22 POP Y  25     -58.637 220.513 -11.470  1.00  0.00
ATOM   3335  C2I POP Y  25     -57.247 221.413 -12.950  1.00  0.00
ATOM   3336 HI21 POP Y  25     -58.017 222.173 -13.220  1.00  0.00
ATOM   3337 HI22 POP Y  25     -56.557 221.903 -12.220  1.00  0.00
ATOM   3338  C2J POP Y  25     -56.567 221.073 -14.190  1.00  0.00
ATOM   3339 HJ21 POP Y  25     -55.737 220.343 -14.100  1.00  0.00
ATOM   3340 HJ22 POP Y  25     -57.287 220.703 -14.960  1.00  0.00
ATOM   3341  C2K POP Y  25     -55.837 222.333 -14.780  1.00  0.00
ATOM   3342 HK21 POP Y  25     -56.437 223.243 -14.550  1.00  0.00
ATOM   3343 HK22 POP Y  25     -54.907 222.483 -14.200  1.00  0.00
ATOM   3344  C2L POP Y  25     -55.597 222.313 -16.290  1.00  0.00
ATOM   3345 HL21 POP Y  25     -56.507 222.003 -16.840  1.00  0.00
ATOM   3346 HL22 POP Y  25     -55.257 223.323 -16.600  1.00  0.00
ATOM   3347  C2M POP Y  25     -54.477 221.373 -16.690  1.00  0.00
ATOM   3348 HM21 POP Y  25     -53.447 221.673 -16.370  1.00  0.00
ATOM   3349 HM22 POP Y  25     -54.647 220.463 -16.080  1.00  0.00
ATOM   3350  C2N POP Y  25     -54.387 221.123 -18.230  1.00  0.00
ATOM   3351 HN21 POP Y  25     -55.437 220.923 -18.520  1.00  0.00
ATOM   3352 HN22 POP Y  25     -54.087 222.063 -18.750  1.00  0.00
ATOM   3353  C2T POP Y  25     -53.487 219.983 -18.680  1.00  0.00
ATOM   3354 HT21 POP Y  25     -53.877 219.043 -18.230  1.00  0.00
ATOM   3355 HT22 POP Y  25     -53.537 219.933 -19.790  1.00  0.00
ATOM   3356 HT23 POP Y  25     -52.397 220.023 -18.480  1.00  0.00
ATOM   3357  C1T POP Y  26     -85.357 244.753 -23.070  1.00  0.00
ATOM   3358 HT11 POP Y  26     -85.757 243.823 -23.540  1.00  0.00
ATOM   3359 HT12 POP Y  26     -86.237 245.423 -23.110  1.00  0.00
ATOM   3360 HT13 POP Y  26     -84.597 245.223 -23.730  1.00  0.00
ATOM   3361  C1N POP Y  26     -84.837 244.533 -21.640  1.00  0.00
ATOM   3362 HN11 POP Y  26     -83.847 244.033 -21.700  1.00  0.00
ATOM   3363 HN12 POP Y  26     -85.607 243.903 -21.150  1.00  0.00
ATOM   3364  C1M POP Y  26     -84.447 245.813 -20.970  1.00  0.00
ATOM   3365 HM11 POP Y  26     -85.257 246.563 -20.900  1.00  0.00
ATOM   3366 HM12 POP Y  26     -83.707 246.263 -21.660  1.00  0.00
ATOM   3367  C1L POP Y  26     -83.777 245.593 -19.560  1.00  0.00
ATOM   3368 HL11 POP Y  26     -82.957 244.853 -19.630  1.00  0.00
ATOM   3369 HL12 POP Y  26     -84.487 245.243 -18.780  1.00  0.00
ATOM   3370  C1K POP Y  26     -83.167 246.873 -19.100  1.00  0.00
ATOM   3371 HK11 POP Y  26     -83.997 109.783 -18.800  1.00  0.00
ATOM   3372 HK12 POP Y  26     -82.477 247.433 -19.760  1.00  0.00
ATOM   3373  C1J POP Y  26     -82.257 246.773 -17.760  1.00  0.00
ATOM   3374 HJ11 POP Y  26     -81.437 246.033 -17.880  1.00  0.00
ATOM   3375 HJ12 POP Y  26     -82.907 246.493 -16.910  1.00  0.00
ATOM   3376  C1I POP Y  26     -81.447 110.273 -17.410  1.00  0.00
ATOM   3377 HI11 POP Y  26     -82.147 111.133 -17.370  1.00  0.00
ATOM   3378 HI12 POP Y  26     -80.737 110.433 -18.250  1.00  0.00
ATOM   3379  C1H POP Y  26     -80.637 109.893 -16.050  1.00  0.00
ATOM   3380 HH11 POP Y  26     -80.027 246.793 -16.350  1.00  0.00
ATOM   3381 HH12 POP Y  26     -81.467 247.383 -15.370  1.00  0.00
ATOM   3382  CZ2 POP Y  26     -79.747 111.063 -15.620  1.00  0.00
ATOM   3383  HZ2 POP Y  26     -78.697 110.963 -15.920  1.00  0.00
ATOM   3384  CZ1 POP Y  26     -80.207 112.193 -15.050  1.00  0.00
ATOM   3385  HZ1 POP Y  26     -79.547 113.033 -14.770  1.00  0.00
ATOM   3386  C1G POP Y  26     -81.627 112.293 -14.590  1.00  0.00
ATOM   3387 HG11 POP Y  26     -82.347 111.703 -15.200  1.00  0.00
ATOM   3388 HG12 POP Y  26     -81.867 113.373 -14.620  1.00  0.00
ATOM   3389  C1F POP Y  26     -81.847 111.923 -13.060  1.00  0.00
ATOM   3390 HF11 POP Y  26     -81.357 110.943 -12.840  1.00  0.00
ATOM   3391 HF12 POP Y  26     -82.947 111.783 -12.960  1.00  0.00
ATOM   3392  C1E POP Y  26     -81.367 112.963 -12.090  1.00  0.00
ATOM   3393 HE11 POP Y  26     -81.607 113.993 -12.420  1.00  0.00
ATOM   3394 HE12 POP Y  26     -80.257 112.913 -12.110  1.00  0.00
ATOM   3395  C1D POP Y  26     -81.907 112.853 -10.670  1.00  0.00
ATOM   3396 HD11 POP Y  26     -81.317 111.993 -10.290  1.00  0.00
ATOM   3397 HD12 POP Y  26     -83.007 112.723 -10.680  1.00  0.00
ATOM   3398  C1C POP Y  26     -81.457 114.033  -9.780  1.00  0.00
ATOM   3399 HC11 POP Y  26     -81.977 114.973 -10.090  1.00  0.00
ATOM   3400 HC12 POP Y  26     -80.387 114.123 -10.050  1.00  0.00
ATOM   3401  C1B POP Y  26     -81.757 113.823  -8.300  1.00  0.00
ATOM   3402 HB11 POP Y  26     -82.777 113.403  -8.160  1.00  0.00
ATOM   3403 HB12 POP Y  26     -81.677 114.813  -7.820  1.00  0.00
ATOM   3404  C1A POP Y  26     -80.757 112.803  -7.740  1.00  0.00
ATOM   3405 HA11 POP Y  26     -80.597 111.953  -8.430  1.00  0.00
ATOM   3406 HA12 POP Y  26     -81.107 112.613  -6.700  1.00  0.00
ATOM   3407  C81 POP Y  26     -79.397 113.483  -7.490  1.00  0.00
ATOM   3408  O81 POP Y  26     -79.177 114.683  -7.470  1.00  0.00
ATOM   3409  O71 POP Y  26     -78.487 112.563  -7.360  1.00  0.00
ATOM   3410  C7  POP Y  26     -77.087 113.023  -7.320  1.00  0.00
ATOM   3411  C6  POP Y  26     -76.337 112.093  -6.300  1.00  0.00
ATOM   3412  O4P POP Y  26     -77.227 111.873  -5.190  1.00  0.00
ATOM   3413  P   POP Y  26     -77.257 112.773  -3.870  1.00  0.00
ATOM   3414  O2P POP Y  26     -75.917 112.673  -3.300  1.00  0.00
ATOM   3415  O3P POP Y  26     -78.407 112.453  -3.010  1.00  0.00
ATOM   3416  O1P POP Y  26     -77.467 114.273  -4.350  1.00  0.00
ATOM   3417  C5  POP Y  26     -78.047 115.293  -3.530  1.00  0.00
ATOM   3418  C4  POP Y  26     -78.217 116.543  -4.410  1.00  0.00
ATOM   3419  N   POP Y  26     -76.997 117.293  -4.940  1.00  0.00
ATOM   3420  C1  POP Y  26     -76.127 116.373  -5.750  1.00  0.00
ATOM   3421  H11 POP Y  26     -76.527 116.213  -6.740  1.00  0.00
ATOM   3422  H12 POP Y  26     -75.187 116.853  -5.950  1.00  0.00
ATOM   3423  H13 POP Y  26     -76.007 115.423  -5.250  1.00  0.00
ATOM   3424  C2  POP Y  26     -76.117 117.793  -3.850  1.00  0.00
ATOM   3425  H21 POP Y  26     -76.547 118.243  -2.970  1.00  0.00
ATOM   3426  H22 POP Y  26     -75.657 116.873  -3.520  1.00  0.00
ATOM   3427  H23 POP Y  26     -75.387 118.503  -4.210  1.00  0.00
ATOM   3428  C3  POP Y  26     -77.527 118.443  -5.740  1.00  0.00
ATOM   3429  H31 POP Y  26     -78.067 118.143  -6.620  1.00  0.00
ATOM   3430  H32 POP Y  26     -78.137 119.093  -5.130  1.00  0.00
ATOM   3431  H33 POP Y  26     -76.747 119.093  -6.120  1.00  0.00
ATOM   3432  H41 POP Y  26     -78.707 116.133  -5.280  1.00  0.00
ATOM   3433  H42 POP Y  26     -78.757 117.323  -3.910  1.00  0.00
ATOM   3434  H51 POP Y  26     -77.397 115.573  -2.670  1.00  0.00
ATOM   3435  H52 POP Y  26     -79.057 115.003  -3.160  1.00  0.00
ATOM   3436  H61 POP Y  26     -75.427 112.603  -5.930  1.00  0.00
ATOM   3437  H62 POP Y  26     -76.047 111.103  -6.720  1.00  0.00
ATOM   3438  H7  POP Y  26     -77.027 114.053  -6.910  1.00  0.00
ATOM   3439  C72 POP Y  26     -76.427 112.993  -8.810  1.00  0.00
ATOM   3440 H271 POP Y  26     -75.347 113.243  -8.890  1.00  0.00
ATOM   3441 H272 POP Y  26     -76.507 111.943  -9.150  1.00  0.00
ATOM   3442  O72 POP Y  26     -77.237 113.783  -9.660  1.00  0.00
ATOM   3443  C82 POP Y  26     -76.737 115.053  -9.750  1.00  0.00
ATOM   3444  O82 POP Y  26     -75.857 115.473  -9.060  1.00  0.00
ATOM   3445  C2A POP Y  26     -77.497 115.823 -10.840  1.00  0.00
ATOM   3446 HA21 POP Y  26     -78.287 115.173 -11.260  1.00  0.00
ATOM   3447 HA22 POP Y  26     -78.057 116.733 -10.550  1.00  0.00
ATOM   3448  C2B POP Y  26     -76.537 116.193 -12.010  1.00  0.00
ATOM   3449 HB21 POP Y  26     -76.977 116.923 -12.710  1.00  0.00
ATOM   3450 HB22 POP Y  26     -75.617 116.703 -11.650  1.00  0.00
ATOM   3451  C2C POP Y  26     -76.137 114.993 -12.890  1.00  0.00
ATOM   3452 HC21 POP Y  26     -75.427 114.343 -12.340  1.00  0.00
ATOM   3453 HC22 POP Y  26     -77.067 114.393 -12.980  1.00  0.00
ATOM   3454  C2D POP Y  26     -75.567 115.363 -14.310  1.00  0.00
ATOM   3455 HD21 POP Y  26     -76.347 116.023 -14.740  1.00  0.00
ATOM   3456 HD22 POP Y  26     -74.747 116.113 -14.300  1.00  0.00
ATOM   3457  C2E POP Y  26     -75.287 114.123 -15.210  1.00  0.00
ATOM   3458 HE21 POP Y  26     -74.507 113.583 -14.640  1.00  0.00
ATOM   3459 HE22 POP Y  26     -76.277 113.683 -15.450  1.00  0.00
ATOM   3460  C2F POP Y  26     -74.647 114.483 -16.560  1.00  0.00
ATOM   3461 HF21 POP Y  26     -75.157 115.333 -17.040  1.00  0.00
ATOM   3462 HF22 POP Y  26     -73.567 114.753 -16.520  1.00  0.00
ATOM   3463  C2G POP Y  26     -74.637 113.303 -17.510  1.00  0.00
ATOM   3464 HG21 POP Y  26     -74.457 112.343 -17.000  1.00  0.00
ATOM   3465 HG22 POP Y  26     -75.647 113.193 -17.970  1.00  0.00
ATOM   3466  C2H POP Y  26     -73.407 113.383 -18.440  1.00  0.00
ATOM   3467 HH21 POP Y  26     -73.277 114.343 -18.980  1.00  0.00
ATOM   3468 HH22 POP Y  26     -72.547 113.243 -17.760  1.00  0.00
ATOM   3469  C2I POP Y  26     -73.247 112.383 -19.560  1.00  0.00
ATOM   3470 HI21 POP Y  26     -72.227 112.453 -20.000  1.00  0.00
ATOM   3471 HI22 POP Y  26     -73.267 111.383 -19.090  1.00  0.00
ATOM   3472  C2J POP Y  26     -74.267 112.483 -20.740  1.00  0.00
ATOM   3473 HJ21 POP Y  26     -74.077 111.633 -21.430  1.00  0.00
ATOM   3474 HJ22 POP Y  26     -75.317 112.393 -20.390  1.00  0.00
ATOM   3475  C2K POP Y  26     -74.117 113.823 -21.420  1.00  0.00
ATOM   3476 HK21 POP Y  26     -74.557 114.663 -20.850  1.00  0.00
ATOM   3477 HK22 POP Y  26     -73.047 114.133 -21.520  1.00  0.00
ATOM   3478  C2L POP Y  26     -74.767 113.943 -22.800  1.00  0.00
ATOM   3479 HL21 POP Y  26     -74.637 114.923 -23.320  1.00  0.00
ATOM   3480 HL22 POP Y  26     -74.327 113.193 -23.480  1.00  0.00
ATOM   3481  C2M POP Y  26     -76.297 113.553 -22.780  1.00  0.00
ATOM   3482 HM21 POP Y  26     -76.287 112.443 -22.750  1.00  0.00
ATOM   3483 HM22 POP Y  26     -76.847 114.003 -21.930  1.00  0.00
ATOM   3484  C2N POP Y  26     -77.037 113.843 -24.120  1.00  0.00
ATOM   3485 HN21 POP Y  26     -76.537 113.213 -24.890  1.00  0.00
ATOM   3486 HN22 POP Y  26     -78.057 113.403 -24.110  1.00  0.00
ATOM   3487  C2T POP Y  26     -77.107 115.263 -24.610  1.00  0.00
ATOM   3488 HT21 POP Y  26     -77.597 115.313 -25.610  1.00  0.00
ATOM   3489 HT22 POP Y  26     -77.787 115.783 -23.890  1.00  0.00
ATOM   3490 HT23 POP Y  26     -76.117 115.763 -24.590  1.00  0.00
ATOM   3491  C1T POP Y  27     -89.167 136.733 -21.470  1.00  0.00
ATOM   3492 HT11 POP Y  27     -88.917 136.003 -22.270  1.00  0.00
ATOM   3493 HT12 POP Y  27     -89.387 137.693 -21.980  1.00  0.00
ATOM   3494 HT13 POP Y  27     -88.427 136.863 -20.660  1.00  0.00
ATOM   3495  C1N POP Y  27     -90.467 136.333 -20.820  1.00  0.00
ATOM   3496 HN11 POP Y  27     -90.277 135.343 -20.360  1.00  0.00
ATOM   3497 HN12 POP Y  27     -91.227 136.233 -21.620  1.00  0.00
ATOM   3498  C1M POP Y  27     -90.907 137.343 -19.780  1.00  0.00
ATOM   3499 HM11 POP Y  27     -92.007 137.283 -19.600  1.00  0.00
ATOM   3500 HM12 POP Y  27     -90.837 138.383 -20.160  1.00  0.00
ATOM   3501  C1L POP Y  27     -90.277 137.133 -18.400  1.00  0.00
ATOM   3502 HL11 POP Y  27     -89.167 137.203 -18.490  1.00  0.00
ATOM   3503 HL12 POP Y  27     -90.517 136.123 -17.990  1.00  0.00
ATOM   3504  C1K POP Y  27     -90.747 138.083 -17.240  1.00  0.00
ATOM   3505 HK11 POP Y  27     -91.857 138.053 -17.250  1.00  0.00
ATOM   3506 HK12 POP Y  27     -90.397 139.103 -17.510  1.00  0.00
ATOM   3507  C1J POP Y  27     -90.087 137.673 -15.880  1.00  0.00
ATOM   3508 HJ11 POP Y  27     -88.977 137.643 -16.000  1.00  0.00
ATOM   3509 HJ12 POP Y  27     -90.377 136.633 -15.620  1.00  0.00
ATOM   3510  C1I POP Y  27     -90.397 138.543 -14.610  1.00  0.00
ATOM   3511 HI11 POP Y  27     -91.447 138.293 -14.340  1.00  0.00
ATOM   3512 HI12 POP Y  27     -90.357 139.623 -14.850  1.00  0.00
ATOM   3513  C1H POP Y  27     -89.447 138.133 -13.400  1.00  0.00
ATOM   3514 HH11 POP Y  27     -88.357 138.253 -13.610  1.00  0.00
ATOM   3515 HH12 POP Y  27     -89.497 137.053 -13.170  1.00  0.00
ATOM   3516  CZ2 POP Y  27     -89.857 139.013 -12.210  1.00  0.00
ATOM   3517  HZ2 POP Y  27     -89.467 140.043 -12.210  1.00  0.00
ATOM   3518  CZ1 POP Y  27     -90.547 138.583 -11.170  1.00  0.00
ATOM   3519  HZ1 POP Y  27     -90.707 139.303 -10.350  1.00  0.00
ATOM   3520  C1G POP Y  27     -90.977 137.223 -10.720  1.00  0.00
ATOM   3521 HG11 POP Y  27     -90.527 136.953  -9.750  1.00  0.00
ATOM   3522 HG12 POP Y  27     -90.837 136.413 -11.460  1.00  0.00
ATOM   3523  C1F POP Y  27     -92.487 137.153 -10.400  1.00  0.00
ATOM   3524 HF11 POP Y  27     -92.877 137.953  -9.750  1.00  0.00
ATOM   3525 HF12 POP Y  27     -92.627 136.143  -9.960  1.00  0.00
ATOM   3526  C1E POP Y  27     -93.317 137.133 -11.670  1.00  0.00
ATOM   3527 HE11 POP Y  27     -93.127 136.193 -12.230  1.00  0.00
ATOM   3528 HE12 POP Y  27     -93.077 137.973 -12.350  1.00  0.00
ATOM   3529  C1D POP Y  27     -94.807 137.173 -11.330  1.00  0.00
ATOM   3530 HD11 POP Y  27     -95.397 137.203 -12.260  1.00  0.00
ATOM   3531 HD12 POP Y  27     -94.957 138.163 -10.840  1.00  0.00
ATOM   3532  C1C POP Y  27     -95.297 135.943 -10.520  1.00  0.00
ATOM   3533 HC11 POP Y  27     -94.727 135.843  -9.560  1.00  0.00
ATOM   3534 HC12 POP Y  27     -95.147 135.003 -11.090  1.00  0.00
ATOM   3535  C1B POP Y  27     -96.747 136.153 -10.110  1.00  0.00
ATOM   3536 HB11 POP Y  27     -97.327 136.443 -11.020  1.00  0.00
ATOM   3537 HB12 POP Y  27     -96.867 136.943  -9.340  1.00  0.00
ATOM   3538  C1A POP Y  27     -97.397 134.873  -9.390  1.00  0.00
ATOM   3539 HA11 POP Y  27     -96.577 134.493  -8.760  1.00  0.00
ATOM   3540 HA12 POP Y  27     -97.547 134.203 -10.260  1.00  0.00
ATOM   3541  C81 POP Y  27     -98.777 135.103  -8.770  1.00  0.00
ATOM   3542  O81 POP Y  27     -99.867 134.653  -9.140  1.00  0.00
ATOM   3543  O71 POP Y  27     -98.627 135.803  -7.700  1.00  0.00
ATOM   3544  C7  POP Y  27     -99.767 136.473  -7.080  1.00  0.00
ATOM   3545  C6  POP Y  27    -100.527 135.503  -6.180  1.00  0.00
ATOM   3546  O4P POP Y  27     -99.877 135.263  -4.880  1.00  0.00
ATOM   3547  P   POP Y  27    -100.497 134.253  -3.800  1.00  0.00
ATOM   3548  O2P POP Y  27     -99.717 134.523  -2.570  1.00  0.00
ATOM   3549  O3P POP Y  27    -100.677 132.813  -4.200  1.00  0.00
ATOM   3550  O1P POP Y  27    -101.937 134.863  -3.540  1.00  0.00
ATOM   3551  C5  POP Y  27    -102.057 136.193  -3.130  1.00  0.00
ATOM   3552  C4  POP Y  27    -101.757 136.383  -1.550  1.00  0.00
ATOM   3553  N   POP Y  27    -102.827 136.053  -0.600  1.00  0.00
ATOM   3554  C1  POP Y  27    -103.977 136.893  -0.720  1.00  0.00
ATOM   3555  H11 POP Y  27    -103.647 137.923  -0.780  1.00  0.00
ATOM   3556  H12 POP Y  27    -104.597 136.663  -1.570  1.00  0.00
ATOM   3557  H13 POP Y  27    -104.647 136.783   0.120  1.00  0.00
ATOM   3558  C2  POP Y  27    -102.297 136.243   0.780  1.00  0.00
ATOM   3559  H21 POP Y  27    -101.377 135.693   0.940  1.00  0.00
ATOM   3560  H22 POP Y  27    -101.987 137.253   1.000  1.00  0.00
ATOM   3561  H23 POP Y  27    -103.117 135.913   1.410  1.00  0.00
ATOM   3562  C3  POP Y  27    -103.327 134.703  -0.780  1.00  0.00
ATOM   3563  H31 POP Y  27    -102.497 134.033  -0.900  1.00  0.00
ATOM   3564  H32 POP Y  27    -103.977 134.283  -0.020  1.00  0.00
ATOM   3565  H33 POP Y  27    -103.947 134.583  -1.660  1.00  0.00
ATOM   3566  H41 POP Y  27    -100.767 136.023  -1.290  1.00  0.00
ATOM   3567  H42 POP Y  27    -101.697 137.463  -1.550  1.00  0.00
ATOM   3568  H51 POP Y  27    -103.117 136.523  -3.240  1.00  0.00
ATOM   3569  H52 POP Y  27    -101.377 136.793  -3.750  1.00  0.00
ATOM   3570  H61 POP Y  27    -100.547 134.543  -6.730  1.00  0.00
ATOM   3571  H62 POP Y  27    -101.527 135.963  -6.070  1.00  0.00
ATOM   3572  H7  POP Y  27    -100.477 136.843  -7.850  1.00  0.00
ATOM   3573  C72 POP Y  27     -99.287 137.803  -6.370  1.00  0.00
ATOM   3574 H271 POP Y  27    -100.157 138.323  -5.890  1.00  0.00
ATOM   3575 H272 POP Y  27     -98.617 137.503  -5.530  1.00  0.00
ATOM   3576  O72 POP Y  27     -98.567 138.613  -7.280  1.00  0.00
ATOM   3577  C82 POP Y  27     -97.897 139.643  -6.620  1.00  0.00
ATOM   3578  O82 POP Y  27     -97.957 139.813  -5.430  1.00  0.00
ATOM   3579  C2A POP Y  27     -96.887 140.253  -7.710  1.00  0.00
ATOM   3580 HA21 POP Y  27     -96.677 141.303  -7.410  1.00  0.00
ATOM   3581 HA22 POP Y  27     -95.977 139.613  -7.710  1.00  0.00
ATOM   3582  C2B POP Y  27     -97.397 140.303  -9.210  1.00  0.00
ATOM   3583 HB21 POP Y  27     -97.797 139.303  -9.460  1.00  0.00
ATOM   3584 HB22 POP Y  27     -98.177 141.083  -9.370  1.00  0.00
ATOM   3585  C2C POP Y  27     -96.207 140.683 -10.210  1.00  0.00
ATOM   3586 HC21 POP Y  27     -95.797 141.693 -10.020  1.00  0.00
ATOM   3587 HC22 POP Y  27     -95.307 140.073  -9.990  1.00  0.00
ATOM   3588  C2D POP Y  27     -96.527 140.583 -11.750  1.00  0.00
ATOM   3589 HD21 POP Y  27     -96.997 139.593 -11.910  1.00  0.00
ATOM   3590 HD22 POP Y  27     -97.327 141.263 -12.140  1.00  0.00
ATOM   3591  C2E POP Y  27     -95.197 140.713 -12.610  1.00  0.00
ATOM   3592 HE21 POP Y  27     -94.917 141.783 -12.500  1.00  0.00
ATOM   3593 HE22 POP Y  27     -94.377 140.063 -12.240  1.00  0.00
ATOM   3594  C2F POP Y  27     -95.407 140.433 -14.060  1.00  0.00
ATOM   3595 HF21 POP Y  27     -94.387 140.523 -14.480  1.00  0.00
ATOM   3596 HF22 POP Y  27     -95.707 139.373 -14.250  1.00  0.00
ATOM   3597  C2G POP Y  27     -96.387 141.353 -14.770  1.00  0.00
ATOM   3598 HG21 POP Y  27     -96.987 141.783 -13.940  1.00  0.00
ATOM   3599 HG22 POP Y  27     -95.797 142.123 -15.310  1.00  0.00
ATOM   3600  C2H POP Y  27     -97.347 140.653 -15.690  1.00  0.00
ATOM   3601 HH21 POP Y  27     -96.847 140.123 -16.530  1.00  0.00
ATOM   3602 HH22 POP Y  27     -97.937 139.823 -15.250  1.00  0.00
ATOM   3603  C2I POP Y  27     -98.417 141.583 -16.230  1.00  0.00
ATOM   3604 HI21 POP Y  27     -99.107 141.963 -15.450  1.00  0.00
ATOM   3605 HI22 POP Y  27     -97.827 142.443 -16.620  1.00  0.00
ATOM   3606  C2J POP Y  27     -99.227 141.053 -17.380  1.00  0.00
ATOM   3607 HJ21 POP Y  27     -98.537 140.803 -18.210  1.00  0.00
ATOM   3608 HJ22 POP Y  27     -99.747 140.143 -16.990  1.00  0.00
ATOM   3609  C2K POP Y  27    -100.317 141.913 -17.950  1.00  0.00
ATOM   3610 HK21 POP Y  27    -100.917 142.093 -17.030  1.00  0.00
ATOM   3611 HK22 POP Y  27     -99.857 142.843 -18.340  1.00  0.00
ATOM   3612  C2L POP Y  27    -101.407 141.433 -18.920  1.00  0.00
ATOM   3613 HL21 POP Y  27    -100.947 141.533 -19.920  1.00  0.00
ATOM   3614 HL22 POP Y  27    -101.607 140.383 -18.600  1.00  0.00
ATOM   3615  C2M POP Y  27    -102.597 142.273 -18.800  1.00  0.00
ATOM   3616 HM21 POP Y  27    -102.957 142.363 -17.750  1.00  0.00
ATOM   3617 HM22 POP Y  27    -102.297 143.263 -19.190  1.00  0.00
ATOM   3618  C2N POP Y  27    -103.747 141.803 -19.790  1.00  0.00
ATOM   3619 HN21 POP Y  27    -103.347 141.823 -20.830  1.00  0.00
ATOM   3620 HN22 POP Y  27    -103.857 140.763 -19.430  1.00  0.00
ATOM   3621  C2T POP Y  27    -105.067 142.593 -19.660  1.00  0.00
ATOM   3622 HT21 POP Y  27    -105.677 142.313 -20.540  1.00  0.00
ATOM   3623 HT22 POP Y  27    -105.577 142.323 -18.700  1.00  0.00
ATOM   3624 HT23 POP Y  27    -104.787 143.663 -19.520  1.00  0.00
ATOM   3625  C1T POP Y  28    -174.687 179.693 -25.500  1.00  0.00
ATOM   3626 HT11 POP Y  28    -175.267 179.913 -26.420  1.00  0.00
ATOM   3627 HT12 POP Y  28    -175.127 180.273 -24.660  1.00  0.00
ATOM   3628 HT13 POP Y  28    -173.627 179.993 -25.600  1.00  0.00
ATOM   3629  C1N POP Y  28    -174.827 178.163 -25.180  1.00  0.00
ATOM   3630 HN11 POP Y  28    -174.307 177.643 -26.010  1.00  0.00
ATOM   3631 HN12 POP Y  28    -175.877 177.813 -25.130  1.00  0.00
ATOM   3632  C1M POP Y  28    -174.127 177.783 -23.950  1.00  0.00
ATOM   3633 HM11 POP Y  28    -173.077 178.033 -24.210  1.00  0.00
ATOM   3634 HM12 POP Y  28    -174.107 176.673 -23.910  1.00  0.00
ATOM   3635  C1L POP Y  28    -174.507 178.413 -22.630  1.00  0.00
ATOM   3636 HL11 POP Y  28    -175.607 178.543 -22.620  1.00  0.00
ATOM   3637 HL12 POP Y  28    -174.227 179.473 -22.450  1.00  0.00
ATOM   3638  C1K POP Y  28    -174.187 177.553 -21.440  1.00  0.00
ATOM   3639 HK11 POP Y  28    -173.107 177.293 -21.340  1.00  0.00
ATOM   3640 HK12 POP Y  28    -174.737 176.593 -21.480  1.00  0.00
ATOM   3641  C1J POP Y  28    -174.397 178.293 -20.040  1.00  0.00
ATOM   3642 HJ11 POP Y  28    -173.867 179.263 -19.990  1.00  0.00
ATOM   3643 HJ12 POP Y  28    -174.107 177.623 -19.210  1.00  0.00
ATOM   3644  C1I POP Y  28    -175.877 178.593 -19.810  1.00  0.00
ATOM   3645 HI11 POP Y  28     -34.357 177.623 -19.710  1.00  0.00
ATOM   3646 HI12 POP Y  28    -176.317 179.223 -20.620  1.00  0.00
ATOM   3647  C1H POP Y  28    -176.047 179.283 -18.440  1.00  0.00
ATOM   3648 HH11 POP Y  28    -175.557 180.273 -18.420  1.00  0.00
ATOM   3649 HH12 POP Y  28    -175.627 178.703 -17.590  1.00  0.00
ATOM   3650  CZ2 POP Y  28     -35.487 179.703 -18.170  1.00  0.00
ATOM   3651  HZ2 POP Y  28     -36.127 180.163 -18.940  1.00  0.00
ATOM   3652  CZ1 POP Y  28     -35.927 179.673 -16.910  1.00  0.00
ATOM   3653  HZ1 POP Y  28     -36.927 180.043 -16.650  1.00  0.00
ATOM   3654  C1G POP Y  28     -35.287 179.023 -15.710  1.00  0.00
ATOM   3655 HG11 POP Y  28     -34.737 178.083 -15.920  1.00  0.00
ATOM   3656 HG12 POP Y  28     -36.067 178.743 -14.970  1.00  0.00
ATOM   3657  C1F POP Y  28     -34.357 180.043 -15.060  1.00  0.00
ATOM   3658 HF11 POP Y  28     -34.807 181.053 -14.950  1.00  0.00
ATOM   3659 HF12 POP Y  28    -175.497 180.103 -15.700  1.00  0.00
ATOM   3660  C1E POP Y  28    -176.027 179.583 -13.660  1.00  0.00
ATOM   3661 HE11 POP Y  28    -175.147 180.163 -13.310  1.00  0.00
ATOM   3662 HE12 POP Y  28    -175.597 178.553 -13.670  1.00  0.00
ATOM   3663  C1D POP Y  28     -35.127 179.833 -12.680  1.00  0.00
ATOM   3664 HD11 POP Y  28     -35.987 179.133 -12.740  1.00  0.00
ATOM   3665 HD12 POP Y  28     -35.517 180.863 -12.790  1.00  0.00
ATOM   3666  C1C POP Y  28     -34.687 179.633 -11.230  1.00  0.00
ATOM   3667 HC11 POP Y  28     -34.397 178.573 -11.040  1.00  0.00
ATOM   3668 HC12 POP Y  28     -35.637 179.773 -10.670  1.00  0.00
ATOM   3669  C1B POP Y  28    -175.677 180.603 -10.630  1.00  0.00
ATOM   3670 HB11 POP Y  28    -176.127 181.603 -10.450  1.00  0.00
ATOM   3671 HB12 POP Y  28    -174.807 180.743 -11.300  1.00  0.00
ATOM   3672  C1A POP Y  28    -175.157 179.983  -9.310  1.00  0.00
ATOM   3673 HA11 POP Y  28    -174.447 179.143  -9.450  1.00  0.00
ATOM   3674 HA12 POP Y  28    -176.077 179.533  -8.880  1.00  0.00
ATOM   3675  C81 POP Y  28    -174.447 180.983  -8.420  1.00  0.00
ATOM   3676  O81 POP Y  28    -174.217 182.153  -8.760  1.00  0.00
ATOM   3677  O71 POP Y  28    -174.257 180.543  -7.180  1.00  0.00
ATOM   3678  C7  POP Y  28    -173.457 181.443  -6.340  1.00  0.00
ATOM   3679  C6  POP Y  28    -174.027 181.313  -4.900  1.00  0.00
ATOM   3680  O4P POP Y  28    -175.227 181.993  -4.900  1.00  0.00
ATOM   3681  P   POP Y  28    -176.267 181.903  -3.730  1.00  0.00
ATOM   3682  O2P POP Y  28    -175.757 181.023  -2.690  1.00  0.00
ATOM   3683  O3P POP Y  28     -35.547 181.563  -4.220  1.00  0.00
ATOM   3684  O1P POP Y  28    -176.217 183.413  -3.250  1.00  0.00
ATOM   3685  C5  POP Y  28    -175.077 184.013  -2.650  1.00  0.00
ATOM   3686  C4  POP Y  28    -175.387 185.543  -2.420  1.00  0.00
ATOM   3687  N   POP Y  28    -176.067 185.813  -1.110  1.00  0.00
ATOM   3688  C1  POP Y  28    -175.097 185.523   0.030  1.00  0.00
ATOM   3689  H11 POP Y  28    -175.147 184.453   0.120  1.00  0.00
ATOM   3690  H12 POP Y  28    -174.107 185.873  -0.240  1.00  0.00
ATOM   3691  H13 POP Y  28    -175.367 185.893   1.010  1.00  0.00
ATOM   3692  C2  POP Y  28     -35.287 185.043  -1.000  1.00  0.00
ATOM   3693  H21 POP Y  28     -36.017 185.483  -1.670  1.00  0.00
ATOM   3694  H22 POP Y  28     -35.057 184.003  -1.180  1.00  0.00
ATOM   3695  H23 POP Y  28     -35.567 185.053   0.040  1.00  0.00
ATOM   3696  C3  POP Y  28     -34.467 187.263  -1.060  1.00  0.00
ATOM   3697  H31 POP Y  28     -34.817 187.613  -0.100  1.00  0.00
ATOM   3698  H32 POP Y  28    -175.687 187.943  -1.210  1.00  0.00
ATOM   3699  H33 POP Y  28     -35.247 187.503  -1.770  1.00  0.00
ATOM   3700  H41 POP Y  28    -174.487 186.133  -2.520  1.00  0.00
ATOM   3701  H42 POP Y  28    -176.067 185.913  -3.170  1.00  0.00
ATOM   3702  H51 POP Y  28    -174.197 184.033  -3.330  1.00  0.00
ATOM   3703  H52 POP Y  28    -174.697 183.453  -1.770  1.00  0.00
ATOM   3704  H61 POP Y  28    -173.327 181.813  -4.210  1.00  0.00
ATOM   3705  H62 POP Y  28    -174.237 180.233  -4.720  1.00  0.00
ATOM   3706  H7  POP Y  28    -173.577 182.523  -6.570  1.00  0.00
ATOM   3707  C72 POP Y  28    -171.987 181.123  -6.510  1.00  0.00
ATOM   3708 H271 POP Y  28    -171.377 181.843  -5.930  1.00  0.00
ATOM   3709 H272 POP Y  28    -171.717 180.063  -6.270  1.00  0.00
ATOM   3710  O72 POP Y  28    -171.577 181.253  -7.890  1.00  0.00
ATOM   3711  C82 POP Y  28    -171.357 182.473  -8.300  1.00  0.00
ATOM   3712  O82 POP Y  28    -171.257 183.473  -7.660  1.00  0.00
ATOM   3713  C2A POP Y  28    -171.077 182.403  -9.740  1.00  0.00
ATOM   3714 HA21 POP Y  28    -170.347 181.573  -9.820  1.00  0.00
ATOM   3715 HA22 POP Y  28    -171.977 182.163 -10.350  1.00  0.00
ATOM   3716  C2B POP Y  28    -170.397 183.633 -10.320  1.00  0.00
ATOM   3717 HB21 POP Y  28    -171.037 184.513 -10.110  1.00  0.00
ATOM   3718 HB22 POP Y  28    -169.427 183.933  -9.860  1.00  0.00
ATOM   3719  C2C POP Y  28    -170.057 183.493 -11.860  1.00  0.00
ATOM   3720 HC21 POP Y  28    -169.457 182.583 -12.070  1.00  0.00
ATOM   3721 HC22 POP Y  28    -171.077 183.223 -12.230  1.00  0.00
ATOM   3722  C2D POP Y  28    -169.407 184.723 -12.460  1.00  0.00
ATOM   3723 HD21 POP Y  28    -170.047 185.573 -12.140  1.00  0.00
ATOM   3724 HD22 POP Y  28    -168.387 184.853 -12.030  1.00  0.00
ATOM   3725  C2E POP Y  28    -169.467 184.663 -14.010  1.00  0.00
ATOM   3726 HE21 POP Y  28    -168.677 183.993 -14.410  1.00  0.00
ATOM   3727 HE22 POP Y  28    -170.507 184.363 -14.280  1.00  0.00
ATOM   3728  C2F POP Y  28    -169.347 185.993 -14.760  1.00  0.00
ATOM   3729 HF21 POP Y  28    -170.007 186.763 -14.310  1.00  0.00
ATOM   3730 HF22 POP Y  28    -168.317 186.363 -14.530  1.00  0.00
ATOM   3731  C2G POP Y  28    -169.707 185.793 -16.230  1.00  0.00
ATOM   3732 HG21 POP Y  28    -168.987 185.063 -16.660  1.00  0.00
ATOM   3733 HG22 POP Y  28    -170.757 185.463 -16.320  1.00  0.00
ATOM   3734  C2H POP Y  28    -169.667 187.183 -17.050  1.00  0.00
ATOM   3735 HH21 POP Y  28    -170.127 186.963 -18.040  1.00  0.00
ATOM   3736 HH22 POP Y  28    -170.237 187.993 -16.550  1.00  0.00
ATOM   3737  C2I POP Y  28    -168.307 187.743 -17.410  1.00  0.00
ATOM   3738 HI21 POP Y  28    -167.687 187.913 -16.500  1.00  0.00
ATOM   3739 HI22 POP Y  28    -167.767 187.033 -18.060  1.00  0.00
ATOM   3740  C2J POP Y  28    -168.477 189.123 -18.040  1.00  0.00
ATOM   3741 HJ21 POP Y  28    -169.097 189.083 -18.960  1.00  0.00
ATOM   3742 HJ22 POP Y  28    -169.037 189.723 -17.300  1.00  0.00
ATOM   3743  C2K POP Y  28    -167.177 189.863 -18.270  1.00  0.00
ATOM   3744 HK21 POP Y  28    -166.637 189.913 -17.300  1.00  0.00
ATOM   3745 HK22 POP Y  28    -166.527 189.393 -19.030  1.00  0.00
ATOM   3746  C2L POP Y  28    -167.467 191.363 -18.590  1.00  0.00
ATOM   3747 HL21 POP Y  28    -166.517 191.803 -18.970  1.00  0.00
ATOM   3748 HL22 POP Y  28    -168.097 191.313 -19.500  1.00  0.00
ATOM   3749  C2M POP Y  28    -168.157 192.323 -17.590  1.00  0.00
ATOM   3750 HM21 POP Y  28    -169.087 191.853 -17.210  1.00  0.00
ATOM   3751 HM22 POP Y  28    -167.527 192.513 -16.690  1.00  0.00
ATOM   3752  C2N POP Y  28    -168.577 193.593 -18.380  1.00  0.00
ATOM   3753 HN21 POP Y  28    -167.607 193.993 -18.760  1.00  0.00
ATOM   3754 HN22 POP Y  28    -169.227 193.283 -19.230  1.00  0.00
ATOM   3755  C2T POP Y  28    -169.197 194.773 -17.690  1.00  0.00
ATOM   3756 HT21 POP Y  28    -168.477 195.313 -17.030  1.00  0.00
ATOM   3757 HT22 POP Y  28    -169.567 195.473 -18.480  1.00  0.00
ATOM   3758 HT23 POP Y  28    -170.057 194.473 -17.060  1.00  0.00
ATOM   3759  C1T POP Y  29    -157.447 115.953 -18.570  1.00  0.00
ATOM   3760 HT11 POP Y  29    -158.187 116.353 -17.840  1.00  0.00
ATOM   3761 HT12 POP Y  29    -157.987 115.853 -19.530  1.00  0.00
ATOM   3762 HT13 POP Y  29    -157.157 114.943 -18.220  1.00  0.00
ATOM   3763  C1N POP Y  29    -156.267 116.883 -18.850  1.00  0.00
ATOM   3764 HN11 POP Y  29    -155.537 116.633 -18.040  1.00  0.00
ATOM   3765 HN12 POP Y  29    -156.487 117.963 -18.760  1.00  0.00
ATOM   3766  C1M POP Y  29    -155.517 116.523 -20.100  1.00  0.00
ATOM   3767 HM11 POP Y  29    -156.227 116.773 -20.920  1.00  0.00
ATOM   3768 HM12 POP Y  29    -155.317 115.433 -20.160  1.00  0.00
ATOM   3769  C1L POP Y  29    -154.067 117.133 -20.270  1.00  0.00
ATOM   3770 HL11 POP Y  29    -153.337 116.763 -19.530  1.00  0.00
ATOM   3771 HL12 POP Y  29    -154.027 118.243 -20.150  1.00  0.00
ATOM   3772  C1K POP Y  29    -153.487 116.713 -21.610  1.00  0.00
ATOM   3773 HK11 POP Y  29    -153.687 115.623 -21.680  1.00  0.00
ATOM   3774 HK12 POP Y  29    -152.387 116.863 -21.690  1.00  0.00
ATOM   3775  C1J POP Y  29    -154.247 117.263 -22.780  1.00  0.00
ATOM   3776 HJ11 POP Y  29    -155.337 117.123 -22.630  1.00  0.00
ATOM   3777 HJ12 POP Y  29    -154.047 116.663 -23.700  1.00  0.00
ATOM   3778  C1I POP Y  29    -154.037 118.733 -23.140  1.00  0.00
ATOM   3779 HI11 POP Y  29    -152.997 118.973 -23.440  1.00  0.00
ATOM   3780 HI12 POP Y  29    -154.127 119.303 -22.190  1.00  0.00
ATOM   3781  C1H POP Y  29    -155.027 119.283 -24.240  1.00  0.00
ATOM   3782 HH11 POP Y  29    -154.627 120.313 -24.330  1.00  0.00
ATOM   3783 HH12 POP Y  29    -156.067 119.343 -23.860  1.00  0.00
ATOM   3784  CZ2 POP Y  29    -154.867 118.443 -25.510  1.00  0.00
ATOM   3785  HZ2 POP Y  29    -154.147 117.623 -25.410  1.00  0.00
ATOM   3786  CZ1 POP Y  29    -155.547 118.623 -26.630  1.00  0.00
ATOM   3787  HZ1 POP Y  29    -155.467 117.903 -27.460  1.00  0.00
ATOM   3788  C1G POP Y  29    -156.507 119.703 -26.900  1.00  0.00
ATOM   3789 HG11 POP Y  29    -156.337 120.583 -26.240  1.00  0.00
ATOM   3790 HG12 POP Y  29    -157.527 119.323 -26.640  1.00  0.00
ATOM   3791  C1F POP Y  29    -156.567 120.363 -28.300  1.00  0.00
ATOM   3792 HF11 POP Y  29    -157.347 121.133 -28.490  1.00  0.00
ATOM   3793 HF12 POP Y  29    -156.717 119.503 -28.990  1.00  0.00
ATOM   3794  C1E POP Y  29    -155.337 121.143 -28.630  1.00  0.00
ATOM   3795 HE11 POP Y  29    -154.417 120.543 -28.820  1.00  0.00
ATOM   3796 HE12 POP Y  29    -155.107 121.883 -27.830  1.00  0.00
ATOM   3797  C1D POP Y  29    -155.487 121.933 -29.960  1.00  0.00
ATOM   3798 HD11 POP Y  29    -154.677 122.683 -30.060  1.00  0.00
ATOM   3799 HD12 POP Y  29    -156.447 122.493 -29.830  1.00  0.00
ATOM   3800  C1C POP Y  29    -155.577 121.113 -31.330  1.00  0.00
ATOM   3801 HC11 POP Y  29    -156.337 120.323 -31.160  1.00  0.00
ATOM   3802 HC12 POP Y  29    -154.557 120.723 -31.560  1.00  0.00
ATOM   3803  C1B POP Y  29    -155.977 122.163 -32.470  1.00  0.00
ATOM   3804 HB11 POP Y  29    -155.057 122.623 -32.880  1.00  0.00
ATOM   3805 HB12 POP Y  29    -156.467 123.013 -31.950  1.00  0.00
ATOM   3806  C1A POP Y  29    -156.937 121.723 -33.560  1.00  0.00
ATOM   3807 HA11 POP Y  29    -157.187 122.443 -34.360  1.00  0.00
ATOM   3808 HA12 POP Y  29    -157.887 121.453 -33.050  1.00  0.00
ATOM   3809  C81 POP Y  29    -156.197 120.593 -34.280  1.00  0.00
ATOM   3810  O81 POP Y  29    -155.037 120.523 -34.660  1.00  0.00
ATOM   3811  O71 POP Y  29    -157.137 119.623 -34.400  1.00  0.00
ATOM   3812  C7  POP Y  29    -156.737 118.313 -34.790  1.00  0.00
ATOM   3813  C6  POP Y  29    -156.287 118.343 -36.250  1.00  0.00
ATOM   3814  O4P POP Y  29    -157.217 118.973 -37.150  1.00  0.00
ATOM   3815  P   POP Y  29    -156.687 119.643 -38.500  1.00  0.00
ATOM   3816  O2P POP Y  29    -155.917 120.843 -38.160  1.00  0.00
ATOM   3817  O3P POP Y  29    -157.877 119.913 -39.380  1.00  0.00
ATOM   3818  O1P POP Y  29    -155.837 118.523 -39.130  1.00  0.00
ATOM   3819  C5  POP Y  29    -155.597 118.363 -40.500  1.00  0.00
ATOM   3820  C4  POP Y  29    -154.327 119.133 -40.980  1.00  0.00
ATOM   3821  N   POP Y  29    -152.867 118.743 -40.440  1.00  0.00
ATOM   3822  C1  POP Y  29    -152.597 117.413 -41.170  1.00  0.00
ATOM   3823  H11 POP Y  29    -153.377 116.673 -41.020  1.00  0.00
ATOM   3824  H12 POP Y  29    -152.657 117.563 -42.240  1.00  0.00
ATOM   3825  H13 POP Y  29    -151.647 116.953 -40.950  1.00  0.00
ATOM   3826  C2  POP Y  29    -152.947 118.503 -38.990  1.00  0.00
ATOM   3827  H21 POP Y  29    -153.857 117.963 -38.770  1.00  0.00
ATOM   3828  H22 POP Y  29    -152.087 118.033 -38.540  1.00  0.00
ATOM   3829  H23 POP Y  29    -152.927 119.433 -38.440  1.00  0.00
ATOM   3830  C3  POP Y  29    -151.787 119.693 -40.770  1.00  0.00
ATOM   3831  H31 POP Y  29    -151.957 120.663 -40.320  1.00  0.00
ATOM   3832  H32 POP Y  29    -150.817 119.403 -40.380  1.00  0.00
ATOM   3833  H33 POP Y  29    -151.657 119.963 -41.800  1.00  0.00
ATOM   3834  H41 POP Y  29    -154.367 119.153 -42.060  1.00  0.00
ATOM   3835  H42 POP Y  29    -154.467 120.143 -40.620  1.00  0.00
ATOM   3836  H51 POP Y  29    -156.577 118.523 -41.000  1.00  0.00
ATOM   3837  H52 POP Y  29    -155.367 117.293 -40.650  1.00  0.00
ATOM   3838  H61 POP Y  29    -156.187 117.273 -36.540  1.00  0.00
ATOM   3839  H62 POP Y  29    -155.257 118.763 -36.250  1.00  0.00
ATOM   3840  H7  POP Y  29    -157.687 117.743 -34.810  1.00  0.00
ATOM   3841  C72 POP Y  29    -155.717 117.703 -33.880  1.00  0.00
ATOM   3842 H271 POP Y  29    -155.567 116.653 -34.200  1.00  0.00
ATOM   3843 H272 POP Y  29    -154.737 118.183 -34.110  1.00  0.00
ATOM   3844  O72 POP Y  29    -156.037 117.603 -32.460  1.00  0.00
ATOM   3845  C82 POP Y  29    -157.087 116.883 -32.130  1.00  0.00
ATOM   3846  O82 POP Y  29    -157.867 116.253 -32.870  1.00  0.00
ATOM   3847  C2A POP Y  29    -157.217 116.943 -30.550  1.00  0.00
ATOM   3848 HA21 POP Y  29    -156.487 116.283 -30.030  1.00  0.00
ATOM   3849 HA22 POP Y  29    -157.067 118.013 -30.300  1.00  0.00
ATOM   3850  C2B POP Y  29    -158.697 116.623 -30.100  1.00  0.00
ATOM   3851 HB21 POP Y  29    -159.037 115.633 -30.470  1.00  0.00
ATOM   3852 HB22 POP Y  29    -158.787 116.583 -28.990  1.00  0.00
ATOM   3853  C2C POP Y  29    -159.767 117.623 -30.600  1.00  0.00
ATOM   3854 HC21 POP Y  29    -159.927 117.633 -31.700  1.00  0.00
ATOM   3855 HC22 POP Y  29    -160.717 117.293 -30.150  1.00  0.00
ATOM   3856  C2D POP Y  29    -159.557 119.063 -30.150  1.00  0.00
ATOM   3857 HD21 POP Y  29    -159.717 119.153 -29.060  1.00  0.00
ATOM   3858 HD22 POP Y  29    -158.537 119.453 -30.320  1.00  0.00
ATOM   3859  C2E POP Y  29    -160.587 120.093 -30.660  1.00  0.00
ATOM   3860 HE21 POP Y  29    -160.377 120.393 -31.710  1.00  0.00
ATOM   3861 HE22 POP Y  29    -161.597 119.643 -30.560  1.00  0.00
ATOM   3862  C2F POP Y  29    -160.657 121.433 -29.820  1.00  0.00
ATOM   3863 HF21 POP Y  29    -159.657 121.913 -29.830  1.00  0.00
ATOM   3864 HF22 POP Y  29    -161.327 122.063 -30.440  1.00  0.00
ATOM   3865  C2G POP Y  29    -161.327 121.343 -28.480  1.00  0.00
ATOM   3866 HG21 POP Y  29    -162.327 121.033 -28.830  1.00  0.00
ATOM   3867 HG22 POP Y  29    -160.907 120.583 -27.790  1.00  0.00
ATOM   3868  C2H POP Y  29    -161.367 122.673 -27.840  1.00  0.00
ATOM   3869 HH21 POP Y  29    -161.357 123.443 -28.650  1.00  0.00
ATOM   3870 HH22 POP Y  29    -162.337 122.753 -27.310  1.00  0.00
ATOM   3871  C2I POP Y  29    -160.077 123.023 -27.040  1.00  0.00
ATOM   3872 HI21 POP Y  29    -160.137 122.433 -26.100  1.00  0.00
ATOM   3873 HI22 POP Y  29    -159.127 122.793 -27.570  1.00  0.00
ATOM   3874  C2J POP Y  29    -160.047 124.513 -26.760  1.00  0.00
ATOM   3875 HJ21 POP Y  29    -159.987 125.093 -27.710  1.00  0.00
ATOM   3876 HJ22 POP Y  29    -160.957 124.803 -26.200  1.00  0.00
ATOM   3877  C2K POP Y  29    -158.847 124.943 -25.920  1.00  0.00
ATOM   3878 HK21 POP Y  29    -158.957 124.353 -24.990  1.00  0.00
ATOM   3879 HK22 POP Y  29    -157.837 124.733 -26.340  1.00  0.00
ATOM   3880  C2L POP Y  29    -158.937 126.433 -25.510  1.00  0.00
ATOM   3881 HL21 POP Y  29    -158.697 126.883 -26.500  1.00  0.00
ATOM   3882 HL22 POP Y  29    -159.987 126.663 -25.230  1.00  0.00
ATOM   3883  C2M POP Y  29    -157.997 126.923 -24.440  1.00  0.00
ATOM   3884 HM21 POP Y  29    -157.027 126.383 -24.510  1.00  0.00
ATOM   3885 HM22 POP Y  29    -157.667 127.973 -24.600  1.00  0.00
ATOM   3886  C2N POP Y  29    -158.627 126.813 -23.080  1.00  0.00
ATOM   3887 HN21 POP Y  29    -159.497 127.473 -22.900  1.00  0.00
ATOM   3888 HN22 POP Y  29    -159.047 125.793 -22.960  1.00  0.00
ATOM   3889  C2T POP Y  29    -157.577 127.053 -21.980  1.00  0.00
ATOM   3890 HT21 POP Y  29    -158.137 127.083 -21.020  1.00  0.00
ATOM   3891 HT22 POP Y  29    -156.887 126.183 -21.980  1.00  0.00
ATOM   3892 HT23 POP Y  29    -156.947 127.973 -22.060  1.00  0.00
ATOM   3893  C1T POP Y  30    -126.977 242.123 -12.970  1.00  0.00
ATOM   3894 HT11 POP Y  30    -127.187 242.713 -13.880  1.00  0.00
ATOM   3895 HT12 POP Y  30    -126.117 241.453 -13.190  1.00  0.00
ATOM   3896 HT13 POP Y  30    -127.817 241.463 -12.660  1.00  0.00
ATOM   3897  C1N POP Y  30    -126.557 242.993 -11.820  1.00  0.00
ATOM   3898 HN11 POP Y  30    -127.457 243.443 -11.340  1.00  0.00
ATOM   3899 HN12 POP Y  30    -126.007 243.863 -12.230  1.00  0.00
ATOM   3900  C1M POP Y  30    -125.627 242.273 -10.850  1.00  0.00
ATOM   3901 HM11 POP Y  30    -124.777 241.823 -11.410  1.00  0.00
ATOM   3902 HM12 POP Y  30    -126.227 241.443 -10.410  1.00  0.00
ATOM   3903  C1L POP Y  30    -125.077 243.173  -9.690  1.00  0.00
ATOM   3904 HL11 POP Y  30    -125.977 243.583  -9.200  1.00  0.00
ATOM   3905 HL12 POP Y  30    -124.567 244.063 -10.110  1.00  0.00
ATOM   3906  C1K POP Y  30    -124.227 242.323  -8.710  1.00  0.00
ATOM   3907 HK11 POP Y  30    -124.807 241.383  -8.570  1.00  0.00
ATOM   3908 HK12 POP Y  30    -124.227 242.823  -7.710  1.00  0.00
ATOM   3909  C1J POP Y  30    -122.767 242.063  -9.170  1.00  0.00
ATOM   3910 HJ11 POP Y  30    -122.497 243.073  -9.530  1.00  0.00
ATOM   3911 HJ12 POP Y  30    -122.907 241.423 -10.070  1.00  0.00
ATOM   3912  C1I POP Y  30    -121.817 241.543  -8.130  1.00  0.00
ATOM   3913 HI11 POP Y  30    -122.257 240.543  -7.910  1.00  0.00
ATOM   3914 HI12 POP Y  30    -121.807 242.183  -7.230  1.00  0.00
ATOM   3915  C1H POP Y  30    -120.277 241.363  -8.490  1.00  0.00
ATOM   3916 HH11 POP Y  30    -120.317 240.493  -9.180  1.00  0.00
ATOM   3917 HH12 POP Y  30    -119.677 241.153  -7.590  1.00  0.00
ATOM   3918  CZ2 POP Y  30    -119.677 242.523  -9.310  1.00  0.00
ATOM   3919  HZ2 POP Y  30    -119.737 243.463  -8.750  1.00  0.00
ATOM   3920  CZ1 POP Y  30    -119.007 242.563 -10.450  1.00  0.00
ATOM   3921  HZ1 POP Y  30    -118.707 243.533 -10.880  1.00  0.00
ATOM   3922  C1G POP Y  30    -118.607 241.523 -11.460  1.00  0.00
ATOM   3923 HG11 POP Y  30    -118.847 241.943 -12.460  1.00  0.00
ATOM   3924 HG12 POP Y  30    -119.097 240.543 -11.280  1.00  0.00
ATOM   3925  C1F POP Y  30    -117.107 241.243 -11.370  1.00  0.00
ATOM   3926 HF11 POP Y  30    -116.537 242.153 -11.660  1.00  0.00
ATOM   3927 HF12 POP Y  30    -116.757 240.513 -12.130  1.00  0.00
ATOM   3928  C1E POP Y  30    -116.537 240.873  -9.960  1.00  0.00
ATOM   3929 HE11 POP Y  30    -117.207 240.053  -9.640  1.00  0.00
ATOM   3930 HE12 POP Y  30    -116.807 241.693  -9.260  1.00  0.00
ATOM   3931  C1D POP Y  30    -115.097 240.443  -9.970  1.00  0.00
ATOM   3932 HD11 POP Y  30    -114.497 241.363 -10.140  1.00  0.00
ATOM   3933 HD12 POP Y  30    -114.947 239.783 -10.860  1.00  0.00
ATOM   3934  C1C POP Y  30    -114.597 239.793  -8.640  1.00  0.00
ATOM   3935 HC11 POP Y  30    -114.897 238.723  -8.670  1.00  0.00
ATOM   3936 HC12 POP Y  30    -114.997 240.223  -7.700  1.00  0.00
ATOM   3937  C1B POP Y  30    -113.137 240.043  -8.340  1.00  0.00
ATOM   3938 HB11 POP Y  30    -112.997 241.143  -8.370  1.00  0.00
ATOM   3939 HB12 POP Y  30    -112.457 239.663  -9.140  1.00  0.00
ATOM   3940  C1A POP Y  30    -112.627 239.463  -7.050  1.00  0.00
ATOM   3941 HA11 POP Y  30    -112.637 238.353  -7.130  1.00  0.00
ATOM   3942 HA12 POP Y  30    -113.377 239.823  -6.320  1.00  0.00
ATOM   3943  C81 POP Y  30    -111.207 239.843  -6.590  1.00  0.00
ATOM   3944  O81 POP Y  30    -110.537 240.853  -6.830  1.00  0.00
ATOM   3945  O71 POP Y  30    -110.727 238.823  -5.800  1.00  0.00
ATOM   3946  C7  POP Y  30    -109.617 239.133  -4.940  1.00  0.00
ATOM   3947  C6  POP Y  30    -110.047 240.103  -3.850  1.00  0.00
ATOM   3948  O4P POP Y  30    -111.267 239.793  -3.110  1.00  0.00
ATOM   3949  P   POP Y  30    -112.427 240.863  -2.860  1.00  0.00
ATOM   3950  O2P POP Y  30    -113.557 240.443  -3.660  1.00  0.00
ATOM   3951  O3P POP Y  30    -111.927 242.193  -3.030  1.00  0.00
ATOM   3952  O1P POP Y  30    -112.777 240.683  -1.290  1.00  0.00
ATOM   3953  C5  POP Y  30    -111.717 240.903  -0.300  1.00  0.00
ATOM   3954  C4  POP Y  30    -111.607 239.843   0.800  1.00  0.00
ATOM   3955  N   POP Y  30    -111.387 238.413   0.460  1.00  0.00
ATOM   3956  C1  POP Y  30    -111.087 237.563   1.680  1.00  0.00
ATOM   3957  H11 POP Y  30    -110.317 237.963   2.320  1.00  0.00
ATOM   3958  H12 POP Y  30    -111.977 237.353   2.260  1.00  0.00
ATOM   3959  H13 POP Y  30    -110.687 236.593   1.410  1.00  0.00
ATOM   3960  C2  POP Y  30    -110.257 238.373  -0.560  1.00  0.00
ATOM   3961  H21 POP Y  30    -110.087 237.333  -0.800  1.00  0.00
ATOM   3962  H22 POP Y  30    -110.457 238.853  -1.510  1.00  0.00
ATOM   3963  H23 POP Y  30    -109.307 238.713  -0.170  1.00  0.00
ATOM   3964  C3  POP Y  30    -112.547 237.763  -0.290  1.00  0.00
ATOM   3965  H31 POP Y  30    -112.857 238.313  -1.160  1.00  0.00
ATOM   3966  H32 POP Y  30    -112.297 236.743  -0.560  1.00  0.00
ATOM   3967  H33 POP Y  30    -113.317 237.773   0.470  1.00  0.00
ATOM   3968  H41 POP Y  30    -110.827 240.193   1.460  1.00  0.00
ATOM   3969  H42 POP Y  30    -112.487 239.983   1.400  1.00  0.00
ATOM   3970  H51 POP Y  30    -112.007 241.833   0.240  1.00  0.00
ATOM   3971  H52 POP Y  30    -110.707 241.113  -0.710  1.00  0.00
ATOM   3972  H61 POP Y  30    -110.197 241.053  -4.410  1.00  0.00
ATOM   3973  H62 POP Y  30    -109.197 240.353  -3.180  1.00  0.00
ATOM   3974  H7  POP Y  30    -108.847 239.743  -5.460  1.00  0.00
ATOM   3975  C72 POP Y  30    -109.017 237.843  -4.370  1.00  0.00
ATOM   3976 H271 POP Y  30    -108.157 237.973  -3.690  1.00  0.00
ATOM   3977 H272 POP Y  30    -109.797 237.363  -3.750  1.00  0.00
ATOM   3978  O72 POP Y  30    -108.537 236.893  -5.460  1.00  0.00
ATOM   3979  C82 POP Y  30    -109.347 236.023  -5.840  1.00  0.00
ATOM   3980  O82 POP Y  30    -110.347 235.643  -5.220  1.00  0.00
ATOM   3981  C2A POP Y  30    -108.877 235.403  -7.170  1.00  0.00
ATOM   3982 HA21 POP Y  30    -109.297 235.963  -8.040  1.00  0.00
ATOM   3983 HA22 POP Y  30    -107.777 235.483  -7.280  1.00  0.00
ATOM   3984  C2B POP Y  30    -109.257 233.983  -7.330  1.00  0.00
ATOM   3985 HB21 POP Y  30    -108.787 233.413  -6.490  1.00  0.00
ATOM   3986 HB22 POP Y  30    -110.357 233.923  -7.250  1.00  0.00
ATOM   3987  C2C POP Y  30    -108.727 233.353  -8.630  1.00  0.00
ATOM   3988 HC21 POP Y  30    -108.897 234.083  -9.450  1.00  0.00
ATOM   3989 HC22 POP Y  30    -107.627 233.243  -8.570  1.00  0.00
ATOM   3990  C2D POP Y  30    -109.247 231.973  -9.000  1.00  0.00
ATOM   3991 HD21 POP Y  30    -108.657 231.123  -8.590  1.00  0.00
ATOM   3992 HD22 POP Y  30    -110.207 231.903  -8.430  1.00  0.00
ATOM   3993  C2E POP Y  30    -109.497 231.783 -10.440  1.00  0.00
ATOM   3994 HE21 POP Y  30    -110.037 230.833 -10.640  1.00  0.00
ATOM   3995 HE22 POP Y  30    -110.117 232.603 -10.870  1.00  0.00
ATOM   3996  C2F POP Y  30    -108.207 231.753 -11.330  1.00  0.00
ATOM   3997 HF21 POP Y  30    -107.607 232.673 -11.200  1.00  0.00
ATOM   3998 HF22 POP Y  30    -107.527 230.943 -10.980  1.00  0.00
ATOM   3999  C2G POP Y  30    -108.467 231.553 -12.840  1.00  0.00
ATOM   4000 HG21 POP Y  30    -109.087 232.393 -13.230  1.00  0.00
ATOM   4001 HG22 POP Y  30    -107.477 231.413 -13.340  1.00  0.00
ATOM   4002  C2H POP Y  30    -109.317 230.293 -13.110  1.00  0.00
ATOM   4003 HH21 POP Y  30    -108.727 229.523 -12.570  1.00  0.00
ATOM   4004 HH22 POP Y  30    -110.357 230.393 -12.740  1.00  0.00
ATOM   4005  C2I POP Y  30    -109.447 229.973 -14.620  1.00  0.00
ATOM   4006 HI21 POP Y  30    -109.897 230.873 -15.100  1.00  0.00
ATOM   4007 HI22 POP Y  30    -108.457 229.723 -15.060  1.00  0.00
ATOM   4008  C2J POP Y  30    -110.357 228.793 -14.820  1.00  0.00
ATOM   4009 HJ21 POP Y  30    -109.957 227.853 -14.400  1.00  0.00
ATOM   4010 HJ22 POP Y  30    -111.347 228.983 -14.360  1.00  0.00
ATOM   4011  C2K POP Y  30    -110.627 228.613 -16.290  1.00  0.00
ATOM   4012 HK21 POP Y  30    -110.887 229.653 -16.610  1.00  0.00
ATOM   4013 HK22 POP Y  30    -109.737 228.153 -16.770  1.00  0.00
ATOM   4014  C2L POP Y  30    -111.887 227.743 -16.550  1.00  0.00
ATOM   4015 HL21 POP Y  30    -111.547 226.733 -16.240  1.00  0.00
ATOM   4016 HL22 POP Y  30    -112.797 228.193 -16.100  1.00  0.00
ATOM   4017  C2M POP Y  30    -112.177 227.463 -18.000  1.00  0.00
ATOM   4018 HM21 POP Y  30    -111.367 226.913 -18.520  1.00  0.00
ATOM   4019 HM22 POP Y  30    -113.057 226.793 -18.110  1.00  0.00
ATOM   4020  C2N POP Y  30    -112.417 228.763 -18.870  1.00  0.00
ATOM   4021 HN21 POP Y  30    -113.077 229.373 -18.210  1.00  0.00
ATOM   4022 HN22 POP Y  30    -111.527 229.393 -19.100  1.00  0.00
ATOM   4023  C2T POP Y  30    -113.097 228.313 -20.170  1.00  0.00
ATOM   4024 HT21 POP Y  30    -112.587 227.453 -20.660  1.00  0.00
ATOM   4025 HT22 POP Y  30    -114.087 227.893 -19.880  1.00  0.00
ATOM   4026 HT23 POP Y  30    -113.297 229.153 -20.880  1.00  0.00
ATOM   4027  C1T POP Y  31    -138.407 238.733 -24.460  1.00  0.00
ATOM   4028 HT11 POP Y  31    -138.017 238.413 -23.470  1.00  0.00
ATOM   4029 HT12 POP Y  31    -138.877 237.813 -24.850  1.00  0.00
ATOM   4030 HT13 POP Y  31    -137.507 238.993 -25.050  1.00  0.00
ATOM   4031  C1N POP Y  31    -139.367 239.873 -24.330  1.00  0.00
ATOM   4032 HN11 POP Y  31    -139.797 239.983 -25.350  1.00  0.00
ATOM   4033 HN12 POP Y  31    -138.817 240.783 -24.020  1.00  0.00
ATOM   4034  C1M POP Y  31    -140.547 239.613 -23.400  1.00  0.00
ATOM   4035 HM11 POP Y  31    -140.877 240.533 -22.870  1.00  0.00
ATOM   4036 HM12 POP Y  31    -140.107 238.963 -22.610  1.00  0.00
ATOM   4037  C1L POP Y  31    -141.747 238.953 -24.080  1.00  0.00
ATOM   4038 HL11 POP Y  31    -141.477 237.953 -24.470  1.00  0.00
ATOM   4039 HL12 POP Y  31    -142.187 239.553 -24.900  1.00  0.00
ATOM   4040  C1K POP Y  31    -142.967 238.633 -23.190  1.00  0.00
ATOM   4041 HK11 POP Y  31    -142.677 238.373 -22.150  1.00  0.00
ATOM   4042 HK12 POP Y  31    -143.527 237.723 -23.490  1.00  0.00
ATOM   4043  C1J POP Y  31    -143.937 239.843 -23.030  1.00  0.00
ATOM   4044 HJ11 POP Y  31    -144.317 240.113 -24.040  1.00  0.00
ATOM   4045 HJ12 POP Y  31    -143.357 240.743 -22.710  1.00  0.00
ATOM   4046  C1I POP Y  31    -145.137 239.533 -22.130  1.00  0.00
ATOM   4047 HI11 POP Y  31    -144.807 239.553 -21.070  1.00  0.00
ATOM   4048 HI12 POP Y  31    -145.617 238.573 -22.410  1.00  0.00
ATOM   4049  C1H POP Y  31    -146.227 240.603 -22.320  1.00  0.00
ATOM   4050 HH11 POP Y  31    -147.197 240.263 -21.910  1.00  0.00
ATOM   4051 HH12 POP Y  31    -146.457 240.593 -23.410  1.00  0.00
ATOM   4052  CZ2 POP Y  31    -145.907 241.913 -21.750  1.00  0.00
ATOM   4053  HZ2 POP Y  31    -145.227 241.813 -20.890  1.00  0.00
ATOM   4054  CZ1 POP Y  31    -146.527 243.083 -22.080  1.00  0.00
ATOM   4055  HZ1 POP Y  31    -146.147 244.003 -21.610  1.00  0.00
ATOM   4056  C1G POP Y  31    -147.577 243.183 -23.200  1.00  0.00
ATOM   4057 HG11 POP Y  31    -148.537 243.293 -22.640  1.00  0.00
ATOM   4058 HG12 POP Y  31    -147.757 242.253 -23.780  1.00  0.00
ATOM   4059  C1F POP Y  31    -147.407 244.533 -23.960  1.00  0.00
ATOM   4060 HF11 POP Y  31    -147.417 245.303 -23.160  1.00  0.00
ATOM   4061 HF12 POP Y  31    -148.227 244.733 -24.680  1.00  0.00
ATOM   4062  C1E POP Y  31    -146.067 244.603 -24.760  1.00  0.00
ATOM   4063 HE11 POP Y  31    -146.137 243.813 -25.550  1.00  0.00
ATOM   4064 HE12 POP Y  31    -145.217 244.453 -24.060  1.00  0.00
ATOM   4065  C1D POP Y  31    -145.867 245.983 -25.400  1.00  0.00
ATOM   4066 HD11 POP Y  31    -145.697 246.713 -24.580  1.00  0.00
ATOM   4067 HD12 POP Y  31    -146.787 246.153 -26.000  1.00  0.00
ATOM   4068  C1C POP Y  31    -144.627 246.083 -26.380  1.00  0.00
ATOM   4069 HC11 POP Y  31    -144.567 245.323 -27.190  1.00  0.00
ATOM   4070 HC12 POP Y  31    -143.617 246.003 -25.910  1.00  0.00
ATOM   4071  C1B POP Y  31    -144.677 109.673 -27.190  1.00  0.00
ATOM   4072 HB11 POP Y  31    -144.177 110.433 -26.550  1.00  0.00
ATOM   4073 HB12 POP Y  31    -145.697 110.083 -27.000  1.00  0.00
ATOM   4074  C1A POP Y  31    -144.177 247.263 -28.590  1.00  0.00
ATOM   4075 HA11 POP Y  31    -144.797 246.553 -29.180  1.00  0.00
ATOM   4076 HA12 POP Y  31    -143.107 246.943 -28.610  1.00  0.00
ATOM   4077  C81 POP Y  31    -144.377 110.763 -29.490  1.00  0.00
ATOM   4078  O81 POP Y  31    -145.277 111.543 -29.370  1.00  0.00
ATOM   4079  O71 POP Y  31    -143.587 110.703 -30.600  1.00  0.00
ATOM   4080  C7  POP Y  31    -143.947 111.553 -31.740  1.00  0.00
ATOM   4081  C6  POP Y  31    -142.727 111.803 -32.620  1.00  0.00
ATOM   4082  O4P POP Y  31    -142.587 110.773 -33.610  1.00  0.00
ATOM   4083  P   POP Y  31    -141.647 110.903 -34.850  1.00  0.00
ATOM   4084  O2P POP Y  31    -141.867 112.263 -35.280  1.00  0.00
ATOM   4085  O3P POP Y  31    -141.987 109.863 -35.820  1.00  0.00
ATOM   4086  O1P POP Y  31    -140.137 110.783 -34.390  1.00  0.00
ATOM   4087  C5  POP Y  31    -139.447 247.333 -34.330  1.00  0.00
ATOM   4088  C4  POP Y  31    -138.317 247.373 -35.330  1.00  0.00
ATOM   4089  N   POP Y  31    -137.137 110.623 -35.310  1.00  0.00
ATOM   4090  C1  POP Y  31    -136.027 110.183 -36.140  1.00  0.00
ATOM   4091  H11 POP Y  31    -135.447 111.073 -36.330  1.00  0.00
ATOM   4092  H12 POP Y  31    -135.447 247.193 -35.650  1.00  0.00
ATOM   4093  H13 POP Y  31    -136.347 109.773 -37.080  1.00  0.00
ATOM   4094  C2  POP Y  31    -136.857 110.973 -33.890  1.00  0.00
ATOM   4095  H21 POP Y  31    -137.657 111.553 -33.440  1.00  0.00
ATOM   4096  H22 POP Y  31    -136.707 110.063 -33.330  1.00  0.00
ATOM   4097  H23 POP Y  31    -135.997 111.633 -33.820  1.00  0.00
ATOM   4098  C3  POP Y  31    -137.647 111.893 -35.940  1.00  0.00
ATOM   4099  H31 POP Y  31    -138.647 112.183 -35.650  1.00  0.00
ATOM   4100  H32 POP Y  31    -136.937 112.703 -35.880  1.00  0.00
ATOM   4101  H33 POP Y  31    -137.767 111.673 -36.990  1.00  0.00
ATOM   4102  H41 POP Y  31    -137.827 246.413 -35.230  1.00  0.00
ATOM   4103  H42 POP Y  31    -138.827 247.403 -36.280  1.00  0.00
ATOM   4104  H51 POP Y  31    -140.187 246.533 -34.550  1.00  0.00
ATOM   4105  H52 POP Y  31    -138.977 247.153 -33.340  1.00  0.00
ATOM   4106  H61 POP Y  31    -141.847 111.863 -31.940  1.00  0.00
ATOM   4107  H62 POP Y  31    -142.677 112.783 -33.150  1.00  0.00
ATOM   4108  H7  POP Y  31    -144.377 112.533 -31.420  1.00  0.00
ATOM   4109  C72 POP Y  31    -145.077 110.813 -32.620  1.00  0.00
ATOM   4110 H271 POP Y  31    -145.237 111.543 -33.450  1.00  0.00
ATOM   4111 H272 POP Y  31    -144.597 109.893 -33.000  1.00  0.00
ATOM   4112  O72 POP Y  31    -146.247 110.373 -31.870  1.00  0.00
ATOM   4113  C82 POP Y  31    -147.097 111.403 -31.720  1.00  0.00
ATOM   4114  O82 POP Y  31    -146.857 112.543 -32.070  1.00  0.00
ATOM   4115  C2A POP Y  31    -148.337 110.913 -30.910  1.00  0.00
ATOM   4116 HA21 POP Y  31    -148.697 109.953 -31.320  1.00  0.00
ATOM   4117 HA22 POP Y  31    -148.047 110.653 -29.870  1.00  0.00
ATOM   4118  C2B POP Y  31    -149.587 111.863 -30.970  1.00  0.00
ATOM   4119 HB21 POP Y  31    -149.837 112.203 -32.000  1.00  0.00
ATOM   4120 HB22 POP Y  31    -150.417 111.273 -30.520  1.00  0.00
ATOM   4121  C2C POP Y  31    -149.207 113.103 -30.120  1.00  0.00
ATOM   4122 HC21 POP Y  31    -148.237 112.973 -29.580  1.00  0.00
ATOM   4123 HC22 POP Y  31    -149.017 113.973 -30.790  1.00  0.00
ATOM   4124  C2D POP Y  31    -150.317 113.423 -29.080  1.00  0.00
ATOM   4125 HD21 POP Y  31    -150.147 114.413 -28.590  1.00  0.00
ATOM   4126 HD22 POP Y  31    -151.237 113.623 -29.670  1.00  0.00
ATOM   4127  C2E POP Y  31    -150.677 112.313 -28.160  1.00  0.00
ATOM   4128 HE21 POP Y  31    -151.607 112.553 -27.610  1.00  0.00
ATOM   4129 HE22 POP Y  31    -150.977 111.393 -28.730  1.00  0.00
ATOM   4130  C2F POP Y  31    -149.557 112.073 -27.090  1.00  0.00
ATOM   4131 HF21 POP Y  31    -148.577 111.763 -27.500  1.00  0.00
ATOM   4132 HF22 POP Y  31    -149.487 112.933 -26.400  1.00  0.00
ATOM   4133  C2G POP Y  31    -149.967 110.963 -25.990  1.00  0.00
ATOM   4134 HG21 POP Y  31    -150.917 111.163 -25.460  1.00  0.00
ATOM   4135 HG22 POP Y  31    -150.197 109.963 -26.430  1.00  0.00
ATOM   4136  C2H POP Y  31    -148.747 110.743 -25.030  1.00  0.00
ATOM   4137 HH21 POP Y  31    -148.927 109.853 -24.390  1.00  0.00
ATOM   4138 HH22 POP Y  31    -147.917 110.393 -25.670  1.00  0.00
ATOM   4139  C2I POP Y  31    -148.367 111.883 -24.080  1.00  0.00
ATOM   4140 HI21 POP Y  31    -148.237 112.843 -24.630  1.00  0.00
ATOM   4141 HI22 POP Y  31    -149.197 112.173 -23.400  1.00  0.00
ATOM   4142  C2J POP Y  31    -147.067 111.813 -23.230  1.00  0.00
ATOM   4143 HJ21 POP Y  31    -146.227 111.573 -23.920  1.00  0.00
ATOM   4144 HJ22 POP Y  31    -146.917 112.813 -22.780  1.00  0.00
ATOM   4145  C2K POP Y  31    -147.197 110.763 -22.080  1.00  0.00
ATOM   4146 HK21 POP Y  31    -148.167 111.023 -21.600  1.00  0.00
ATOM   4147 HK22 POP Y  31    -147.277 109.753 -22.530  1.00  0.00
ATOM   4148  C2L POP Y  31    -145.867 110.903 -21.300  1.00  0.00
ATOM   4149 HL21 POP Y  31    -145.787 111.973 -21.010  1.00  0.00
ATOM   4150 HL22 POP Y  31    -146.047 110.293 -20.390  1.00  0.00
ATOM   4151  C2M POP Y  31    -144.817 110.233 -22.050  1.00  0.00
ATOM   4152 HM21 POP Y  31    -145.167 247.043 -22.490  1.00  0.00
ATOM   4153 HM22 POP Y  31    -144.377 110.783 -22.910  1.00  0.00
ATOM   4154  C2N POP Y  31    -143.597 110.113 -21.140  1.00  0.00
ATOM   4155 HN21 POP Y  31    -142.767 247.423 -21.720  1.00  0.00
ATOM   4156 HN22 POP Y  31    -143.337 111.113 -20.750  1.00  0.00
ATOM   4157  C2T POP Y  31    -143.677 247.103 -19.850  1.00  0.00
ATOM   4158 HT21 POP Y  31    -144.457 109.853 -19.270  1.00  0.00
ATOM   4159 HT22 POP Y  31    -144.057 246.063 -19.960  1.00  0.00
ATOM   4160 HT23 POP Y  31    -142.737 247.143 -19.250  1.00  0.00
ATOM   4161  C1T POP Y  32    -133.317 173.893 -30.790  1.00  0.00
ATOM   4162 HT11 POP Y  32    -133.907 173.823 -31.730  1.00  0.00
ATOM   4163 HT12 POP Y  32    -132.237 173.813 -31.030  1.00  0.00
ATOM   4164 HT13 POP Y  32    -133.557 173.083 -30.060  1.00  0.00
ATOM   4165  C1N POP Y  32    -133.527 175.163 -30.070  1.00  0.00
ATOM   4166 HN11 POP Y  32    -133.287 174.913 -29.010  1.00  0.00
ATOM   4167 HN12 POP Y  32    -134.597 175.423 -30.170  1.00  0.00
ATOM   4168  C1M POP Y  32    -132.677 176.283 -30.570  1.00  0.00
ATOM   4169 HM11 POP Y  32    -131.607 175.983 -30.530  1.00  0.00
ATOM   4170 HM12 POP Y  32    -132.737 177.283 -30.090  1.00  0.00
ATOM   4171  C1L POP Y  32    -133.047 176.573 -31.950  1.00  0.00
ATOM   4172 HL11 POP Y  32    -134.147 176.443 -32.080  1.00  0.00
ATOM   4173 HL12 POP Y  32    -132.577 175.853 -32.660  1.00  0.00
ATOM   4174  C1K POP Y  32    -132.607 177.983 -32.480  1.00  0.00
ATOM   4175 HK11 POP Y  32    -132.927 178.823 -31.830  1.00  0.00
ATOM   4176 HK12 POP Y  32    -133.067 178.103 -33.490  1.00  0.00
ATOM   4177  C1J POP Y  32    -131.127 178.083 -32.860  1.00  0.00
ATOM   4178 HJ11 POP Y  32    -131.117 178.823 -33.680  1.00  0.00
ATOM   4179 HJ12 POP Y  32    -130.647 177.203 -33.330  1.00  0.00
ATOM   4180  C1I POP Y  32    -130.347 178.623 -31.620  1.00  0.00
ATOM   4181 HI11 POP Y  32    -130.447 177.913 -30.780  1.00  0.00
ATOM   4182 HI12 POP Y  32    -130.927 179.533 -31.340  1.00  0.00
ATOM   4183  C1H POP Y  32    -128.817 178.873 -31.820  1.00  0.00
ATOM   4184 HH11 POP Y  32    -128.437 177.903 -32.210  1.00  0.00
ATOM   4185 HH12 POP Y  32    -128.187 179.243 -30.990  1.00  0.00
ATOM   4186  CZ2 POP Y  32    -128.577 179.903 -32.960  1.00  0.00
ATOM   4187  HZ2 POP Y  32    -129.227 180.783 -33.080  1.00  0.00
ATOM   4188  CZ1 POP Y  32    -127.497 179.943 -33.780  1.00  0.00
ATOM   4189  HZ1 POP Y  32    -127.397 180.783 -34.480  1.00  0.00
ATOM   4190  C1G POP Y  32    -126.357 178.893 -33.910  1.00  0.00
ATOM   4191 HG11 POP Y  32    -126.677 177.883 -33.600  1.00  0.00
ATOM   4192 HG12 POP Y  32    -125.497 179.163 -33.250  1.00  0.00
ATOM   4193  C1F POP Y  32    -125.797 178.873 -35.380  1.00  0.00
ATOM   4194 HF11 POP Y  32    -126.627 178.623 -36.070  1.00  0.00
ATOM   4195 HF12 POP Y  32    -125.037 178.073 -35.460  1.00  0.00
ATOM   4196  C1E POP Y  32    -125.197 180.213 -35.820  1.00  0.00
ATOM   4197 HE11 POP Y  32    -124.657 180.693 -34.980  1.00  0.00
ATOM   4198 HE12 POP Y  32    -126.007 180.933 -36.060  1.00  0.00
ATOM   4199  C1D POP Y  32    -124.277 179.973 -37.000  1.00  0.00
ATOM   4200 HD11 POP Y  32    -124.637 179.153 -37.640  1.00  0.00
ATOM   4201 HD12 POP Y  32    -123.277 179.583 -36.700  1.00  0.00
ATOM   4202  C1C POP Y  32    -123.997 181.113 -37.960  1.00  0.00
ATOM   4203 HC11 POP Y  32    -123.617 182.003 -37.420  1.00  0.00
ATOM   4204 HC12 POP Y  32    -124.927 181.443 -38.460  1.00  0.00
ATOM   4205  C1B POP Y  32    -122.777 180.763 -38.840  1.00  0.00
ATOM   4206 HB11 POP Y  32    -121.907 180.713 -38.150  1.00  0.00
ATOM   4207 HB12 POP Y  32    -122.617 181.513 -39.650  1.00  0.00
ATOM   4208  C1A POP Y  32    -122.937 179.413 -39.530  1.00  0.00
ATOM   4209 HA11 POP Y  32    -122.867 178.533 -38.860  1.00  0.00
ATOM   4210 HA12 POP Y  32    -122.007 179.393 -40.130  1.00  0.00
ATOM   4211  C81 POP Y  32    -124.157 179.323 -40.420  1.00  0.00
ATOM   4212  O81 POP Y  32    -124.377 180.053 -41.380  1.00  0.00
ATOM   4213  O71 POP Y  32    -124.937 178.303 -39.990  1.00  0.00
ATOM   4214  C7  POP Y  32    -125.987 177.803 -40.720  1.00  0.00
ATOM   4215  C6  POP Y  32    -125.447 177.013 -41.960  1.00  0.00
ATOM   4216  O4P POP Y  32    -126.517 176.683 -42.820  1.00  0.00
ATOM   4217  P   POP Y  32    -127.017 177.663 -44.010  1.00  0.00
ATOM   4218  O2P POP Y  32    -128.487 177.473 -44.290  1.00  0.00
ATOM   4219  O3P POP Y  32    -126.147 177.473 -45.210  1.00  0.00
ATOM   4220  O1P POP Y  32    -126.907 179.183 -43.440  1.00  0.00
ATOM   4221  C5  POP Y  32    -126.417 180.193 -44.410  1.00  0.00
ATOM   4222  C4  POP Y  32    -125.847 181.353 -43.560  1.00  0.00
ATOM   4223  N   POP Y  32    -126.957 182.333 -43.130  1.00  0.00
ATOM   4224  C1  POP Y  32    -126.457 183.543 -42.530  1.00  0.00
ATOM   4225  H11 POP Y  32    -125.837 183.253 -41.690  1.00  0.00
ATOM   4226  H12 POP Y  32    -125.977 184.253 -43.200  1.00  0.00
ATOM   4227  H13 POP Y  32    -127.277 184.133 -42.150  1.00  0.00
ATOM   4228  C2  POP Y  32    -127.847 181.613 -42.180  1.00  0.00
ATOM   4229  H21 POP Y  32    -128.667 182.253 -41.920  1.00  0.00
ATOM   4230  H22 POP Y  32    -128.287 180.743 -42.650  1.00  0.00
ATOM   4231  H23 POP Y  32    -127.227 181.283 -41.360  1.00  0.00
ATOM   4232  C3  POP Y  32    -127.847 182.753 -44.310  1.00  0.00
ATOM   4233  H31 POP Y  32    -128.867 182.963 -44.040  1.00  0.00
ATOM   4234  H32 POP Y  32    -127.517 183.553 -44.950  1.00  0.00
ATOM   4235  H33 POP Y  32    -128.037 181.953 -45.010  1.00  0.00
ATOM   4236  H41 POP Y  32    -125.407 180.993 -42.640  1.00  0.00
ATOM   4237  H42 POP Y  32    -125.027 181.883 -44.030  1.00  0.00
ATOM   4238  H51 POP Y  32    -127.167 180.403 -45.190  1.00  0.00
ATOM   4239  H52 POP Y  32    -125.587 179.913 -45.100  1.00  0.00
ATOM   4240  H61 POP Y  32    -125.037 176.093 -41.500  1.00  0.00
ATOM   4241  H62 POP Y  32    -124.547 177.383 -42.500  1.00  0.00
ATOM   4242  H7  POP Y  32    -126.547 178.633 -41.200  1.00  0.00
ATOM   4243  C72 POP Y  32    -126.937 176.993 -39.800  1.00  0.00
ATOM   4244 H271 POP Y  32    -127.647 176.483 -40.480  1.00  0.00
ATOM   4245 H272 POP Y  32    -126.227 176.313 -39.270  1.00  0.00
ATOM   4246  O72 POP Y  32    -127.597 177.803 -38.860  1.00  0.00
ATOM   4247  C82 POP Y  32    -128.797 178.303 -39.140  1.00  0.00
ATOM   4248  O82 POP Y  32    -129.537 178.073 -40.110  1.00  0.00
ATOM   4249  C2A POP Y  32    -129.047 179.433 -38.250  1.00  0.00
ATOM   4250 HA21 POP Y  32    -128.287 179.583 -37.460  1.00  0.00
ATOM   4251 HA22 POP Y  32    -128.927 180.343 -38.870  1.00  0.00
ATOM   4252  C2B POP Y  32    -130.497 179.363 -37.630  1.00  0.00
ATOM   4253 HB21 POP Y  32    -131.217 179.453 -38.460  1.00  0.00
ATOM   4254 HB22 POP Y  32    -130.617 178.433 -37.030  1.00  0.00
ATOM   4255  C2C POP Y  32    -130.777 180.463 -36.600  1.00  0.00
ATOM   4256 HC21 POP Y  32    -129.927 180.353 -35.900  1.00  0.00
ATOM   4257 HC22 POP Y  32    -130.747 181.513 -36.970  1.00  0.00
ATOM   4258  C2D POP Y  32    -132.147 180.353 -35.980  1.00  0.00
ATOM   4259 HD21 POP Y  32    -132.907 180.593 -36.750  1.00  0.00
ATOM   4260 HD22 POP Y  32    -132.207 179.313 -35.610  1.00  0.00
ATOM   4261  C2E POP Y  32    -132.307 181.413 -34.860  1.00  0.00
ATOM   4262 HE21 POP Y  32    -131.727 181.063 -33.980  1.00  0.00
ATOM   4263 HE22 POP Y  32    -131.957 182.353 -35.330  1.00  0.00
ATOM   4264  C2F POP Y  32    -133.737 181.463 -34.450  1.00  0.00
ATOM   4265 HF21 POP Y  32    -134.327 181.773 -35.350  1.00  0.00
ATOM   4266 HF22 POP Y  32    -134.137 180.513 -34.030  1.00  0.00
ATOM   4267  C2G POP Y  32    -133.917 182.633 -33.450  1.00  0.00
ATOM   4268 HG21 POP Y  32    -133.477 182.363 -32.470  1.00  0.00
ATOM   4269 HG22 POP Y  32    -133.237 183.373 -33.920  1.00  0.00
ATOM   4270  C2H POP Y  32    -135.337 183.063 -33.470  1.00  0.00
ATOM   4271 HH21 POP Y  32    -135.377 183.523 -34.480  1.00  0.00
ATOM   4272 HH22 POP Y  32    -136.067 182.253 -33.690  1.00  0.00
ATOM   4273  C2I POP Y  32    -135.877 184.063 -32.450  1.00  0.00
ATOM   4274 HI21 POP Y  32    -136.807 184.523 -32.840  1.00  0.00
ATOM   4275 HI22 POP Y  32    -136.137 183.493 -31.540  1.00  0.00
ATOM   4276  C2J POP Y  32    -134.937 185.203 -32.130  1.00  0.00
ATOM   4277 HJ21 POP Y  32    -133.927 184.903 -31.780  1.00  0.00
ATOM   4278 HJ22 POP Y  32    -134.867 185.823 -33.050  1.00  0.00
ATOM   4279  C2K POP Y  32    -135.527 185.993 -30.950  1.00  0.00
ATOM   4280 HK21 POP Y  32    -136.567 186.293 -31.220  1.00  0.00
ATOM   4281 HK22 POP Y  32    -135.527 185.273 -30.100  1.00  0.00
ATOM   4282  C2L POP Y  32    -134.717 187.183 -30.540  1.00  0.00
ATOM   4283 HL21 POP Y  32    -133.647 186.933 -30.390  1.00  0.00
ATOM   4284 HL22 POP Y  32    -134.757 187.963 -31.320  1.00  0.00
ATOM   4285  C2M POP Y  32    -135.217 187.823 -29.250  1.00  0.00
ATOM   4286 HM21 POP Y  32    -135.367 187.183 -28.350  1.00  0.00
ATOM   4287 HM22 POP Y  32    -134.497 188.593 -28.900  1.00  0.00
ATOM   4288  C2N POP Y  32    -136.557 188.523 -29.440  1.00  0.00
ATOM   4289 HN21 POP Y  32    -136.537 189.093 -30.390  1.00  0.00
ATOM   4290 HN22 POP Y  32    -137.327 187.743 -29.580  1.00  0.00
ATOM   4291  C2T POP Y  32    -136.917 189.613 -28.430  1.00  0.00
ATOM   4292 HT21 POP Y  32    -137.077 189.143 -27.440  1.00  0.00
ATOM   4293 HT22 POP Y  32    -135.957 190.173 -28.410  1.00  0.00
ATOM   4294 HT23 POP Y  32    -137.817 190.173 -28.780  1.00  0.00
ATOM   4295  C1T POP Y  33     -53.747 239.533 -18.300  1.00  0.00
ATOM   4296 HT11 POP Y  33     -53.107 239.583 -17.390  1.00  0.00
ATOM   4297 HT12 POP Y  33     -53.907 238.433 -18.410  1.00  0.00
ATOM   4298 HT13 POP Y  33     -53.227 240.053 -19.130  1.00  0.00
ATOM   4299  C1N POP Y  33     -55.127 240.233 -18.170  1.00  0.00
ATOM   4300 HN11 POP Y  33     -55.517 239.903 -17.190  1.00  0.00
ATOM   4301 HN12 POP Y  33     -55.897 239.953 -18.920  1.00  0.00
ATOM   4302  C1M POP Y  33     -54.927 241.743 -18.250  1.00  0.00
ATOM   4303 HM11 POP Y  33     -54.797 242.113 -19.290  1.00  0.00
ATOM   4304 HM12 POP Y  33     -53.987 242.003 -17.720  1.00  0.00
ATOM   4305  C1L POP Y  33     -56.067 242.543 -17.640  1.00  0.00
ATOM   4306 HL11 POP Y  33     -57.007 242.203 -18.120  1.00  0.00
ATOM   4307 HL12 POP Y  33     -55.977 243.573 -18.060  1.00  0.00
ATOM   4308  C1K POP Y  33     -56.127 242.533 -16.120  1.00  0.00
ATOM   4309 HK11 POP Y  33     -55.167 242.983 -15.800  1.00  0.00
ATOM   4310 HK12 POP Y  33     -56.197 241.493 -15.730  1.00  0.00
ATOM   4311  C1J POP Y  33     -57.367 243.303 -15.540  1.00  0.00
ATOM   4312 HJ11 POP Y  33     -57.477 242.953 -14.500  1.00  0.00
ATOM   4313 HJ12 POP Y  33     -58.297 242.983 -16.070  1.00  0.00
ATOM   4314  C1I POP Y  33     -57.237 244.853 -15.470  1.00  0.00
ATOM   4315 HI11 POP Y  33     -57.577 245.253 -16.450  1.00  0.00
ATOM   4316 HI12 POP Y  33     -56.167 245.073 -15.310  1.00  0.00
ATOM   4317  C1H POP Y  33     -58.167 245.553 -14.450  1.00  0.00
ATOM   4318 HH11 POP Y  33     -59.137 245.053 -14.640  1.00  0.00
ATOM   4319 HH12 POP Y  33     -58.267 246.593 -14.820  1.00  0.00
ATOM   4320  CZ2 POP Y  33     -57.567 245.403 -13.100  1.00  0.00
ATOM   4321  HZ2 POP Y  33     -56.597 245.913 -13.010  1.00  0.00
ATOM   4322  CZ1 POP Y  33     -58.077 244.593 -12.150  1.00  0.00
ATOM   4323  HZ1 POP Y  33     -57.467 244.273 -11.290  1.00  0.00
ATOM   4324  C1G POP Y  33     -59.407 243.913 -12.230  1.00  0.00
ATOM   4325 HG11 POP Y  33     -59.147 242.883 -12.560  1.00  0.00
ATOM   4326 HG12 POP Y  33     -60.197 244.373 -12.870  1.00  0.00
ATOM   4327  C1F POP Y  33     -60.007 243.703 -10.820  1.00  0.00
ATOM   4328 HF11 POP Y  33     -59.497 242.813 -10.390  1.00  0.00
ATOM   4329 HF12 POP Y  33     -61.097 243.633 -10.980  1.00  0.00
ATOM   4330  C1E POP Y  33     -59.757 244.813  -9.770  1.00  0.00
ATOM   4331 HE11 POP Y  33     -59.787 245.783 -10.300  1.00  0.00
ATOM   4332 HE12 POP Y  33     -58.757 244.543  -9.360  1.00  0.00
ATOM   4333  C1D POP Y  33     -60.877 244.933  -8.730  1.00  0.00
ATOM   4334 HD11 POP Y  33     -60.407 245.523  -7.910  1.00  0.00
ATOM   4335 HD12 POP Y  33     -61.197 243.903  -8.440  1.00  0.00
ATOM   4336  C1C POP Y  33     -62.077 245.713  -9.270  1.00  0.00
ATOM   4337 HC11 POP Y  33     -62.297 245.473 -10.330  1.00  0.00
ATOM   4338 HC12 POP Y  33     -61.857 246.803  -9.230  1.00  0.00
ATOM   4339  C1B POP Y  33     -63.267 245.373  -8.470  1.00  0.00
ATOM   4340 HB11 POP Y  33     -63.027 245.643  -7.420  1.00  0.00
ATOM   4341 HB12 POP Y  33     -63.327 244.263  -8.390  1.00  0.00
ATOM   4342  C1A POP Y  33     -64.587 246.053  -8.940  1.00  0.00
ATOM   4343 HA11 POP Y  33     -64.657 246.003 -10.050  1.00  0.00
ATOM   4344 HA12 POP Y  33     -64.537 247.133  -8.700  1.00  0.00
ATOM   4345  C81 POP Y  33     -65.767 245.473  -8.330  1.00  0.00
ATOM   4346  O81 POP Y  33     -65.617 244.483  -7.600  1.00  0.00
ATOM   4347  O71 POP Y  33     -66.907 246.053  -8.660  1.00  0.00
ATOM   4348  C7  POP Y  33     -68.087 245.483  -8.010  1.00  0.00
ATOM   4349  C6  POP Y  33     -69.167 246.713  -8.060  1.00  0.00
ATOM   4350  O4P POP Y  33     -70.397 246.513  -7.360  1.00  0.00
ATOM   4351  P   POP Y  33     -70.697 246.913  -5.850  1.00  0.00
ATOM   4352  O2P POP Y  33     -70.877 245.653  -5.100  1.00  0.00
ATOM   4353  O3P POP Y  33     -71.767 110.103  -5.730  1.00  0.00
ATOM   4354  O1P POP Y  33     -69.377 109.803  -5.420  1.00  0.00
ATOM   4355  C5  POP Y  33     -69.187 111.213  -5.560  1.00  0.00
ATOM   4356  C4  POP Y  33     -68.687 111.903  -4.260  1.00  0.00
ATOM   4357  N   POP Y  33     -69.667 112.173  -3.160  1.00  0.00
ATOM   4358  C1  POP Y  33     -70.727 113.083  -3.750  1.00  0.00
ATOM   4359  H11 POP Y  33     -70.297 113.683  -4.540  1.00  0.00
ATOM   4360  H12 POP Y  33     -71.567 112.633  -4.260  1.00  0.00
ATOM   4361  H13 POP Y  33     -71.187 113.683  -2.980  1.00  0.00
ATOM   4362  C2  POP Y  33     -68.967 112.963  -2.080  1.00  0.00
ATOM   4363  H21 POP Y  33     -69.587 113.133  -1.220  1.00  0.00
ATOM   4364  H22 POP Y  33     -68.107 112.383  -1.790  1.00  0.00
ATOM   4365  H23 POP Y  33     -68.727 113.923  -2.510  1.00  0.00
ATOM   4366  C3  POP Y  33     -70.247 110.963  -2.570  1.00  0.00
ATOM   4367  H31 POP Y  33     -69.497 110.403  -2.050  1.00  0.00
ATOM   4368  H32 POP Y  33     -71.017 111.203  -1.850  1.00  0.00
ATOM   4369  H33 POP Y  33     -70.817 110.353  -3.250  1.00  0.00
ATOM   4370  H41 POP Y  33     -67.807 111.443  -3.830  1.00  0.00
ATOM   4371  H42 POP Y  33     -68.357 112.853  -4.650  1.00  0.00
ATOM   4372  H51 POP Y  33     -70.107 111.723  -5.920  1.00  0.00
ATOM   4373  H52 POP Y  33     -68.407 111.373  -6.330  1.00  0.00
ATOM   4374  H61 POP Y  33     -69.307 246.813  -9.150  1.00  0.00
ATOM   4375  H62 POP Y  33     -68.537 109.793  -7.740  1.00  0.00
ATOM   4376  H7  POP Y  33     -67.947 245.133  -6.970  1.00  0.00
ATOM   4377  C72 POP Y  33     -68.627 244.233  -8.730  1.00  0.00
ATOM   4378 H271 POP Y  33     -67.887 243.403  -8.700  1.00  0.00
ATOM   4379 H272 POP Y  33     -69.577 243.893  -8.280  1.00  0.00
ATOM   4380  O72 POP Y  33     -68.967 244.593 -10.110  1.00  0.00
ATOM   4381  C82 POP Y  33     -67.967 244.463 -10.990  1.00  0.00
ATOM   4382  O82 POP Y  33     -66.907 243.863 -10.900  1.00  0.00
ATOM   4383  C2A POP Y  33     -68.307 245.413 -12.220  1.00  0.00
ATOM   4384 HA21 POP Y  33     -69.317 245.183 -12.610  1.00  0.00
ATOM   4385 HA22 POP Y  33     -68.337 246.463 -11.850  1.00  0.00
ATOM   4386  C2B POP Y  33     -67.277 245.283 -13.370  1.00  0.00
ATOM   4387 HB21 POP Y  33     -66.417 245.973 -13.250  1.00  0.00
ATOM   4388 HB22 POP Y  33     -66.877 244.243 -13.360  1.00  0.00
ATOM   4389  C2C POP Y  33     -67.917 245.513 -14.740  1.00  0.00
ATOM   4390 HC21 POP Y  33     -68.637 244.703 -14.960  1.00  0.00
ATOM   4391 HC22 POP Y  33     -68.357 246.533 -14.770  1.00  0.00
ATOM   4392  C2D POP Y  33     -66.857 245.413 -15.870  1.00  0.00
ATOM   4393 HD21 POP Y  33     -66.207 246.293 -15.700  1.00  0.00
ATOM   4394 HD22 POP Y  33     -66.247 244.523 -15.610  1.00  0.00
ATOM   4395  C2E POP Y  33     -67.527 245.473 -17.210  1.00  0.00
ATOM   4396 HE21 POP Y  33     -68.467 244.893 -17.220  1.00  0.00
ATOM   4397 HE22 POP Y  33     -67.877 246.533 -17.180  1.00  0.00
ATOM   4398  C2F POP Y  33     -66.587 245.273 -18.400  1.00  0.00
ATOM   4399 HF21 POP Y  33     -65.557 245.593 -18.130  1.00  0.00
ATOM   4400 HF22 POP Y  33     -66.337 244.193 -18.440  1.00  0.00
ATOM   4401  C2G POP Y  33     -67.087 245.793 -19.790  1.00  0.00
ATOM   4402 HG21 POP Y  33     -66.607 245.143 -20.550  1.00  0.00
ATOM   4403 HG22 POP Y  33     -68.167 245.653 -19.980  1.00  0.00
ATOM   4404  C2H POP Y  33     -66.757 247.293 -20.020  1.00  0.00
ATOM   4405 HH21 POP Y  33     -67.407 110.153 -19.370  1.00  0.00
ATOM   4406 HH22 POP Y  33     -65.687 109.803 -19.920  1.00  0.00
ATOM   4407  C2I POP Y  33     -67.167 109.893 -21.420  1.00  0.00
ATOM   4408 HI21 POP Y  33     -67.107 246.793 -22.110  1.00  0.00
ATOM   4409 HI22 POP Y  33     -68.247 110.143 -21.520  1.00  0.00
ATOM   4410  C2J POP Y  33     -66.267 110.903 -22.140  1.00  0.00
ATOM   4411 HJ21 POP Y  33     -65.207 110.613 -22.010  1.00  0.00
ATOM   4412 HJ22 POP Y  33     -66.667 110.953 -23.180  1.00  0.00
ATOM   4413  C2K POP Y  33     -66.477 112.403 -21.630  1.00  0.00
ATOM   4414 HK21 POP Y  33     -67.577 112.533 -21.610  1.00  0.00
ATOM   4415 HK22 POP Y  33     -66.117 112.523 -20.590  1.00  0.00
ATOM   4416  C2L POP Y  33     -65.857 113.443 -22.610  1.00  0.00
ATOM   4417 HL21 POP Y  33     -64.797 113.123 -22.660  1.00  0.00
ATOM   4418 HL22 POP Y  33     -66.247 113.433 -23.650  1.00  0.00
ATOM   4419  C2M POP Y  33     -65.827 114.883 -22.040  1.00  0.00
ATOM   4420 HM21 POP Y  33     -66.647 115.403 -22.580  1.00  0.00
ATOM   4421 HM22 POP Y  33     -65.977 114.853 -20.940  1.00  0.00
ATOM   4422  C2N POP Y  33     -64.577 115.683 -22.240  1.00  0.00
ATOM   4423 HN21 POP Y  33     -64.747 116.733 -21.920  1.00  0.00
ATOM   4424 HN22 POP Y  33     -63.807 115.363 -21.500  1.00  0.00
ATOM   4425  C2T POP Y  33     -63.997 115.633 -23.660  1.00  0.00
ATOM   4426 HT21 POP Y  33     -64.737 116.093 -24.350  1.00  0.00
ATOM   4427 HT22 POP Y  33     -63.127 116.313 -23.700  1.00  0.00
ATOM   4428 HT23 POP Y  33     -63.727 114.623 -24.030  1.00  0.00
ATOM   4429  C1T POP Y  34    -116.397 185.003 -24.860  1.00  0.00
ATOM   4430 HT11 POP Y  34    -116.677 184.333 -24.020  1.00  0.00
ATOM   4431 HT12 POP Y  34    -115.517 185.543 -24.470  1.00  0.00
ATOM   4432 HT13 POP Y  34    -117.327 185.583 -25.060  1.00  0.00
ATOM   4433  C1N POP Y  34    -116.067 184.153 -26.140  1.00  0.00
ATOM   4434 HN11 POP Y  34    -115.217 183.513 -25.830  1.00  0.00
ATOM   4435 HN12 POP Y  34    -115.787 184.843 -26.960  1.00  0.00
ATOM   4436  C1M POP Y  34    -117.237 183.273 -26.510  1.00  0.00
ATOM   4437 HM11 POP Y  34    -118.087 183.833 -26.950  1.00  0.00
ATOM   4438 HM12 POP Y  34    -117.627 182.753 -25.610  1.00  0.00
ATOM   4439  C1L POP Y  34    -116.927 182.113 -27.520  1.00  0.00
ATOM   4440 HL11 POP Y  34    -117.857 181.533 -27.380  1.00  0.00
ATOM   4441 HL12 POP Y  34    -116.077 181.543 -27.090  1.00  0.00
ATOM   4442  C1K POP Y  34    -116.737 182.523 -28.960  1.00  0.00
ATOM   4443 HK11 POP Y  34    -115.797 183.093 -29.090  1.00  0.00
ATOM   4444 HK12 POP Y  34    -117.597 183.153 -29.250  1.00  0.00
ATOM   4445  C1J POP Y  34    -116.837 181.303 -29.940  1.00  0.00
ATOM   4446 HJ11 POP Y  34    -117.877 180.923 -29.910  1.00  0.00
ATOM   4447 HJ12 POP Y  34    -116.177 180.473 -29.600  1.00  0.00
ATOM   4448  C1I POP Y  34    -116.437 181.643 -31.400  1.00  0.00
ATOM   4449 HI11 POP Y  34    -115.467 182.163 -31.470  1.00  0.00
ATOM   4450 HI12 POP Y  34    -117.217 182.383 -31.680  1.00  0.00
ATOM   4451  C1H POP Y  34    -116.467 180.463 -32.380  1.00  0.00
ATOM   4452 HH11 POP Y  34    -117.427 179.913 -32.480  1.00  0.00
ATOM   4453 HH12 POP Y  34    -115.737 179.713 -32.000  1.00  0.00
ATOM   4454  CZ2 POP Y  34    -115.947 180.973 -33.720  1.00  0.00
ATOM   4455  HZ2 POP Y  34    -115.587 182.003 -33.610  1.00  0.00
ATOM   4456  CZ1 POP Y  34    -116.167 180.343 -34.890  1.00  0.00
ATOM   4457  HZ1 POP Y  34    -115.727 180.773 -35.800  1.00  0.00
ATOM   4458  C1G POP Y  34    -116.687 178.943 -35.040  1.00  0.00
ATOM   4459 HG11 POP Y  34    -117.017 178.823 -36.090  1.00  0.00
ATOM   4460 HG12 POP Y  34    -117.667 178.903 -34.520  1.00  0.00
ATOM   4461  C1F POP Y  34    -115.737 177.843 -34.620  1.00  0.00
ATOM   4462 HF11 POP Y  34    -115.377 178.103 -33.600  1.00  0.00
ATOM   4463 HF12 POP Y  34    -114.847 177.943 -35.280  1.00  0.00
ATOM   4464  C1E POP Y  34    -116.337 176.443 -34.750  1.00  0.00
ATOM   4465 HE11 POP Y  34    -117.197 176.403 -35.460  1.00  0.00
ATOM   4466 HE12 POP Y  34    -116.727 176.153 -33.760  1.00  0.00
ATOM   4467  C1D POP Y  34    -115.267 175.413 -35.260  1.00  0.00
ATOM   4468 HD11 POP Y  34    -114.427 175.303 -34.530  1.00  0.00
ATOM   4469 HD12 POP Y  34    -114.727 175.793 -36.150  1.00  0.00
ATOM   4470  C1C POP Y  34    -115.877 173.993 -35.600  1.00  0.00
ATOM   4471 HC11 POP Y  34    -115.057 173.273 -35.800  1.00  0.00
ATOM   4472 HC12 POP Y  34    -116.457 174.113 -36.530  1.00  0.00
ATOM   4473  C1B POP Y  34    -116.827 173.393 -34.610  1.00  0.00
ATOM   4474 HB11 POP Y  34    -117.737 173.993 -34.390  1.00  0.00
ATOM   4475 HB12 POP Y  34    -116.407 173.163 -33.610  1.00  0.00
ATOM   4476  C1A POP Y  34    -117.307 171.933 -34.990  1.00  0.00
ATOM   4477 HA11 POP Y  34    -116.457 171.233 -35.130  1.00  0.00
ATOM   4478 HA12 POP Y  34    -117.857 171.493 -34.130  1.00  0.00
ATOM   4479  C81 POP Y  34    -118.307 171.983 -36.200  1.00  0.00
ATOM   4480  O81 POP Y  34    -118.647 173.023 -36.790  1.00  0.00
ATOM   4481  O71 POP Y  34    -118.847 170.803 -36.440  1.00  0.00
ATOM   4482  C7  POP Y  34    -119.727 170.743 -37.590  1.00  0.00
ATOM   4483  C6  POP Y  34    -118.817 170.593 -38.860  1.00  0.00
ATOM   4484  O4P POP Y  34    -118.137 169.373 -38.890  1.00  0.00
ATOM   4485  P   POP Y  34    -117.617 168.733 -40.240  1.00  0.00
ATOM   4486  O2P POP Y  34    -116.967 167.413 -39.910  1.00  0.00
ATOM   4487  O3P POP Y  34    -116.807 169.723 -40.950  1.00  0.00
ATOM   4488  O1P POP Y  34    -118.987 168.423 -40.930  1.00  0.00
ATOM   4489  C5  POP Y  34    -119.877 167.503 -40.320  1.00  0.00
ATOM   4490  C4  POP Y  34    -119.637 166.063 -40.880  1.00  0.00
ATOM   4491  N   POP Y  34    -120.017 165.743 -42.320  1.00  0.00
ATOM   4492  C1  POP Y  34    -121.347 166.203 -42.750  1.00  0.00
ATOM   4493  H11 POP Y  34    -121.427 166.043 -43.810  1.00  0.00
ATOM   4494  H12 POP Y  34    -122.197 165.673 -42.350  1.00  0.00
ATOM   4495  H13 POP Y  34    -121.517 167.263 -42.660  1.00  0.00
ATOM   4496  C2  POP Y  34    -119.947 164.263 -42.470  1.00  0.00
ATOM   4497  H21 POP Y  34    -119.217 163.833 -41.800  1.00  0.00
ATOM   4498  H22 POP Y  34    -120.887 163.873 -42.110  1.00  0.00
ATOM   4499  H23 POP Y  34    -119.707 163.823 -43.420  1.00  0.00
ATOM   4500  C3  POP Y  34    -118.877 166.263 -43.200  1.00  0.00
ATOM   4501  H31 POP Y  34    -117.957 165.753 -42.970  1.00  0.00
ATOM   4502  H32 POP Y  34    -119.087 166.013 -44.230  1.00  0.00
ATOM   4503  H33 POP Y  34    -118.707 167.333 -43.190  1.00  0.00
ATOM   4504  H41 POP Y  34    -118.627 165.773 -40.640  1.00  0.00
ATOM   4505  H42 POP Y  34    -120.177 165.483 -40.150  1.00  0.00
ATOM   4506  H51 POP Y  34    -120.927 167.773 -40.550  1.00  0.00
ATOM   4507  H52 POP Y  34    -119.707 167.373 -39.230  1.00  0.00
ATOM   4508  H61 POP Y  34    -118.187 171.483 -39.090  1.00  0.00
ATOM   4509  H62 POP Y  34    -119.577 170.723 -39.670  1.00  0.00
ATOM   4510  H7  POP Y  34    -120.387 171.633 -37.660  1.00  0.00
ATOM   4511  C72 POP Y  34    -120.757 169.583 -37.370  1.00  0.00
ATOM   4512 H271 POP Y  34    -121.277 169.393 -38.330  1.00  0.00
ATOM   4513 H272 POP Y  34    -120.107 168.703 -37.200  1.00  0.00
ATOM   4514  O72 POP Y  34    -121.577 169.913 -36.210  1.00  0.00
ATOM   4515  C82 POP Y  34    -122.907 169.793 -36.380  1.00  0.00
ATOM   4516  O82 POP Y  34    -123.437 169.383 -37.390  1.00  0.00
ATOM   4517  C2A POP Y  34    -123.637 169.963 -35.020  1.00  0.00
ATOM   4518 HA21 POP Y  34    -123.797 169.013 -34.490  1.00  0.00
ATOM   4519 HA22 POP Y  34    -122.807 170.463 -34.480  1.00  0.00
ATOM   4520  C2B POP Y  34    -124.837 170.923 -34.970  1.00  0.00
ATOM   4521 HB21 POP Y  34    -124.677 172.003 -35.190  1.00  0.00
ATOM   4522 HB22 POP Y  34    -125.577 170.493 -35.680  1.00  0.00
ATOM   4523  C2C POP Y  34    -125.537 170.813 -33.630  1.00  0.00
ATOM   4524 HC21 POP Y  34    -126.547 171.273 -33.660  1.00  0.00
ATOM   4525 HC22 POP Y  34    -125.607 169.733 -33.420  1.00  0.00
ATOM   4526  C2D POP Y  34    -124.757 171.583 -32.610  1.00  0.00
ATOM   4527 HD21 POP Y  34    -123.757 171.103 -32.590  1.00  0.00
ATOM   4528 HD22 POP Y  34    -124.497 172.623 -32.910  1.00  0.00
ATOM   4529  C2E POP Y  34    -125.367 171.513 -31.260  1.00  0.00
ATOM   4530 HE21 POP Y  34    -124.697 172.043 -30.540  1.00  0.00
ATOM   4531 HE22 POP Y  34    -126.227 172.223 -31.200  1.00  0.00
ATOM   4532  C2F POP Y  34    -125.757 170.043 -30.730  1.00  0.00
ATOM   4533 HF21 POP Y  34    -126.587 169.673 -31.370  1.00  0.00
ATOM   4534 HF22 POP Y  34    -124.927 169.373 -31.020  1.00  0.00
ATOM   4535  C2G POP Y  34    -126.127 170.153 -29.300  1.00  0.00
ATOM   4536 HG21 POP Y  34    -125.187 170.443 -28.800  1.00  0.00
ATOM   4537 HG22 POP Y  34    -126.727 171.063 -29.090  1.00  0.00
ATOM   4538  C2H POP Y  34    -126.737 168.823 -28.600  1.00  0.00
ATOM   4539 HH21 POP Y  34    -127.487 168.323 -29.260  1.00  0.00
ATOM   4540 HH22 POP Y  34    -125.917 168.073 -28.510  1.00  0.00
ATOM   4541  C2I POP Y  34    -127.407 169.163 -27.240  1.00  0.00
ATOM   4542 HI21 POP Y  34    -126.587 169.283 -26.510  1.00  0.00
ATOM   4543 HI22 POP Y  34    -127.957 170.133 -27.300  1.00  0.00
ATOM   4544  C2J POP Y  34    -128.377 168.043 -26.620  1.00  0.00
ATOM   4545 HJ21 POP Y  34    -129.407 168.223 -26.980  1.00  0.00
ATOM   4546 HJ22 POP Y  34    -128.017 167.093 -27.070  1.00  0.00
ATOM   4547  C2K POP Y  34    -128.367 167.873 -25.070  1.00  0.00
ATOM   4548 HK21 POP Y  34    -127.297 167.793 -24.790  1.00  0.00
ATOM   4549 HK22 POP Y  34    -128.737 168.763 -24.530  1.00  0.00
ATOM   4550  C2L POP Y  34    -129.267 166.683 -24.680  1.00  0.00
ATOM   4551 HL21 POP Y  34    -128.737 165.843 -25.180  1.00  0.00
ATOM   4552 HL22 POP Y  34    -129.227 166.473 -23.590  1.00  0.00
ATOM   4553  C2M POP Y  34    -130.757 166.863 -25.080  1.00  0.00
ATOM   4554 HM21 POP Y  34    -130.967 167.953 -25.030  1.00  0.00
ATOM   4555 HM22 POP Y  34    -130.727 166.543 -26.140  1.00  0.00
ATOM   4556  C2N POP Y  34    -131.797 165.983 -24.410  1.00  0.00
ATOM   4557 HN21 POP Y  34    -131.997 166.203 -23.340  1.00  0.00
ATOM   4558 HN22 POP Y  34    -132.807 166.103 -24.840  1.00  0.00
ATOM   4559  C2T POP Y  34    -131.467 164.453 -24.520  1.00  0.00
ATOM   4560 HT21 POP Y  34    -130.457 164.223 -24.120  1.00  0.00
ATOM   4561 HT22 POP Y  34    -132.167 163.873 -23.890  1.00  0.00
ATOM   4562 HT23 POP Y  34    -131.667 164.123 -25.560  1.00  0.00
ATOM   4563  C1T POP Y  35    -174.867 229.313 -20.300  1.00  0.00
ATOM   4564 HT11 POP Y  35    -173.777 229.143 -20.420  1.00  0.00
ATOM   4565 HT12 POP Y  35    -175.377 229.823 -21.150  1.00  0.00
ATOM   4566 HT13 POP Y  35    -175.017 229.873 -19.350  1.00  0.00
ATOM   4567  C1N POP Y  35    -175.317 227.853 -20.120  1.00  0.00
ATOM   4568 HN11 POP Y  35    -174.887 227.383 -19.210  1.00  0.00
ATOM   4569 HN12 POP Y  35    -175.067 227.273 -21.030  1.00  0.00
ATOM   4570  C1M POP Y  35     -34.787 227.763 -19.840  1.00  0.00
ATOM   4571 HM11 POP Y  35     -35.217 226.743 -19.750  1.00  0.00
ATOM   4572 HM12 POP Y  35     -35.257 228.133 -20.780  1.00  0.00
ATOM   4573  C1L POP Y  35     -35.277 228.543 -18.640  1.00  0.00
ATOM   4574 HL11 POP Y  35     -36.387 228.573 -18.580  1.00  0.00
ATOM   4575 HL12 POP Y  35     -34.967 229.603 -18.690  1.00  0.00
ATOM   4576  C1K POP Y  35     -34.737 228.023 -17.240  1.00  0.00
ATOM   4577 HK11 POP Y  35    -175.727 228.333 -17.120  1.00  0.00
ATOM   4578 HK12 POP Y  35     -34.877 226.913 -17.240  1.00  0.00
ATOM   4579  C1J POP Y  35     -35.617 228.573 -16.060  1.00  0.00
ATOM   4580 HJ11 POP Y  35     -35.187 228.373 -15.060  1.00  0.00
ATOM   4581 HJ12 POP Y  35     -36.637 228.133 -16.050  1.00  0.00
ATOM   4582  C1I POP Y  35     -35.797 230.093 -16.210  1.00  0.00
ATOM   4583 HI11 POP Y  35     -36.417 230.273 -17.120  1.00  0.00
ATOM   4584 HI12 POP Y  35     -34.837 230.573 -16.480  1.00  0.00
ATOM   4585  C1H POP Y  35     -36.397 230.783 -14.990  1.00  0.00
ATOM   4586 HH11 POP Y  35     -37.197 230.133 -14.570  1.00  0.00
ATOM   4587 HH12 POP Y  35     -36.817 231.733 -15.370  1.00  0.00
ATOM   4588  CZ2 POP Y  35     -35.467 231.253 -13.930  1.00  0.00
ATOM   4589  HZ2 POP Y  35     -34.457 230.833 -13.930  1.00  0.00
ATOM   4590  CZ1 POP Y  35     -35.727 232.033 -12.900  1.00  0.00
ATOM   4591  HZ1 POP Y  35     -34.907 232.163 -12.180  1.00  0.00
ATOM   4592  C1G POP Y  35     -36.987 232.793 -12.560  1.00  0.00
ATOM   4593 HG11 POP Y  35     -37.597 232.093 -11.950  1.00  0.00
ATOM   4594 HG12 POP Y  35     -37.667 232.963 -13.420  1.00  0.00
ATOM   4595  C1F POP Y  35     -36.767 234.073 -11.820  1.00  0.00
ATOM   4596 HF11 POP Y  35     -37.687 234.683 -11.750  1.00  0.00
ATOM   4597 HF12 POP Y  35     -36.027 234.633 -12.430  1.00  0.00
ATOM   4598  C1E POP Y  35     -36.297 233.953 -10.350  1.00  0.00
ATOM   4599 HE11 POP Y  35     -35.297 233.493 -10.170  1.00  0.00
ATOM   4600 HE12 POP Y  35     -37.007 233.243  -9.860  1.00  0.00
ATOM   4601  C1D POP Y  35     -36.317 235.263  -9.630  1.00  0.00
ATOM   4602 HD11 POP Y  35     -37.387 235.583  -9.710  1.00  0.00
ATOM   4603 HD12 POP Y  35     -35.637 235.923 -10.210  1.00  0.00
ATOM   4604  C1C POP Y  35     -35.867 235.213  -8.190  1.00  0.00
ATOM   4605 HC11 POP Y  35     -34.817 234.853  -8.080  1.00  0.00
ATOM   4606 HC12 POP Y  35     -36.587 234.493  -7.760  1.00  0.00
ATOM   4607  C1B POP Y  35     -36.137 236.553  -7.460  1.00  0.00
ATOM   4608 HB11 POP Y  35     -37.127 236.873  -7.840  1.00  0.00
ATOM   4609 HB12 POP Y  35     -35.347 237.223  -7.860  1.00  0.00
ATOM   4610  C1A POP Y  35     -35.957 236.353  -5.900  1.00  0.00
ATOM   4611 HA11 POP Y  35     -34.957 235.893  -5.770  1.00  0.00
ATOM   4612 HA12 POP Y  35     -36.747 235.733  -5.430  1.00  0.00
ATOM   4613  C81 POP Y  35     -35.987 237.683  -5.100  1.00  0.00
ATOM   4614  O81 POP Y  35     -36.907 238.463  -5.040  1.00  0.00
ATOM   4615  O71 POP Y  35     -34.807 237.703  -4.510  1.00  0.00
ATOM   4616  C7  POP Y  35     -34.577 238.853  -3.640  1.00  0.00
ATOM   4617  C6  POP Y  35     -35.487 238.863  -2.350  1.00  0.00
ATOM   4618  O4P POP Y  35     -35.827 237.493  -1.930  1.00  0.00
ATOM   4619  P   POP Y  35     -36.667 237.433  -0.530  1.00  0.00
ATOM   4620  O2P POP Y  35     -36.997 236.003  -0.320  1.00  0.00
ATOM   4621  O3P POP Y  35     -37.827 238.363  -0.450  1.00  0.00
ATOM   4622  O1P POP Y  35     -35.527 237.873   0.520  1.00  0.00
ATOM   4623  C5  POP Y  35     -35.717 237.573   1.870  1.00  0.00
ATOM   4624  C4  POP Y  35     -35.507 236.053   2.050  1.00  0.00
ATOM   4625  N   POP Y  35    -176.157 235.593   1.980  1.00  0.00
ATOM   4626  C1  POP Y  35    -176.077 234.103   2.070  1.00  0.00
ATOM   4627  H11 POP Y  35    -175.057 233.763   1.970  1.00  0.00
ATOM   4628  H12 POP Y  35     -34.537 233.753   2.950  1.00  0.00
ATOM   4629  H13 POP Y  35     -34.627 233.673   1.280  1.00  0.00
ATOM   4630  C2  POP Y  35    -175.307 236.133   3.120  1.00  0.00
ATOM   4631  H21 POP Y  35    -174.247 236.103   2.940  1.00  0.00
ATOM   4632  H22 POP Y  35    -175.557 237.163   3.320  1.00  0.00
ATOM   4633  H23 POP Y  35    -175.397 235.553   4.030  1.00  0.00
ATOM   4634  C3  POP Y  35    -175.447 235.953   0.710  1.00  0.00
ATOM   4635  H31 POP Y  35    -175.947 235.543  -0.150  1.00  0.00
ATOM   4636  H32 POP Y  35    -175.547 237.023   0.580  1.00  0.00
ATOM   4637  H33 POP Y  35    -174.407 235.663   0.690  1.00  0.00
ATOM   4638  H41 POP Y  35     -35.977 235.723   2.970  1.00  0.00
ATOM   4639  H42 POP Y  35     -36.137 235.623   1.290  1.00  0.00
ATOM   4640  H51 POP Y  35     -36.797 237.683   2.140  1.00  0.00
ATOM   4641  H52 POP Y  35     -35.137 238.223   2.560  1.00  0.00
ATOM   4642  H61 POP Y  35     -36.397 239.453  -2.580  1.00  0.00
ATOM   4643  H62 POP Y  35     -35.017 239.463  -1.540  1.00  0.00
ATOM   4644  H7  POP Y  35     -34.577 239.793  -4.230  1.00  0.00
ATOM   4645  C72 POP Y  35    -175.167 238.713  -3.060  1.00  0.00
ATOM   4646 H271 POP Y  35    -175.117 239.633  -2.440  1.00  0.00
ATOM   4647 H272 POP Y  35    -175.087 237.813  -2.410  1.00  0.00
ATOM   4648  O72 POP Y  35    -174.207 238.773  -4.100  1.00  0.00
ATOM   4649  C82 POP Y  35    -173.737 237.653  -4.540  1.00  0.00
ATOM   4650  O82 POP Y  35    -174.217 236.553  -4.270  1.00  0.00
ATOM   4651  C2A POP Y  35    -172.687 237.913  -5.600  1.00  0.00
ATOM   4652 HA21 POP Y  35    -172.277 238.883  -5.250  1.00  0.00
ATOM   4653 HA22 POP Y  35    -171.937 237.093  -5.650  1.00  0.00
ATOM   4654  C2B POP Y  35    -173.357 238.253  -6.990  1.00  0.00
ATOM   4655 HB21 POP Y  35    -174.337 238.743  -6.790  1.00  0.00
ATOM   4656 HB22 POP Y  35    -172.677 238.933  -7.550  1.00  0.00
ATOM   4657  C2C POP Y  35    -173.657 237.003  -7.760  1.00  0.00
ATOM   4658 HC21 POP Y  35    -172.667 236.493  -7.730  1.00  0.00
ATOM   4659 HC22 POP Y  35    -174.377 236.373  -7.210  1.00  0.00
ATOM   4660  C2D POP Y  35    -174.137 237.333  -9.150  1.00  0.00
ATOM   4661 HD21 POP Y  35    -175.037 237.973  -9.040  1.00  0.00
ATOM   4662 HD22 POP Y  35    -173.297 237.973  -9.520  1.00  0.00
ATOM   4663  C2E POP Y  35    -174.357 236.153 -10.030  1.00  0.00
ATOM   4664 HE21 POP Y  35    -173.347 235.683 -10.060  1.00  0.00
ATOM   4665 HE22 POP Y  35    -175.127 235.483  -9.590  1.00  0.00
ATOM   4666  C2F POP Y  35    -174.937 236.693 -11.380  1.00  0.00
ATOM   4667 HF21 POP Y  35    -176.037 236.793 -11.250  1.00  0.00
ATOM   4668 HF22 POP Y  35    -174.407 237.643 -11.600  1.00  0.00
ATOM   4669  C2G POP Y  35    -174.817 235.703 -12.550  1.00  0.00
ATOM   4670 HG21 POP Y  35    -173.757 235.763 -12.860  1.00  0.00
ATOM   4671 HG22 POP Y  35    -175.027 234.703 -12.110  1.00  0.00
ATOM   4672  C2H POP Y  35    -175.807 236.033 -13.640  1.00  0.00
ATOM   4673 HH21 POP Y  35     -34.747 236.043 -13.140  1.00  0.00
ATOM   4674 HH22 POP Y  35    -175.627 237.053 -14.060  1.00  0.00
ATOM   4675  C2I POP Y  35    -175.947 234.993 -14.770  1.00  0.00
ATOM   4676 HI21 POP Y  35    -176.067 233.983 -14.320  1.00  0.00
ATOM   4677 HI22 POP Y  35     -34.837 235.213 -15.330  1.00  0.00
ATOM   4678  C2J POP Y  35    -174.747 234.983 -15.750  1.00  0.00
ATOM   4679 HJ21 POP Y  35    -174.627 235.923 -16.330  1.00  0.00
ATOM   4680 HJ22 POP Y  35    -173.787 234.743 -15.240  1.00  0.00
ATOM   4681  C2K POP Y  35    -174.947 233.973 -16.880  1.00  0.00
ATOM   4682 HK21 POP Y  35    -175.157 233.013 -16.350  1.00  0.00
ATOM   4683 HK22 POP Y  35    -175.877 234.163 -17.460  1.00  0.00
ATOM   4684  C2L POP Y  35    -173.747 233.913 -17.810  1.00  0.00
ATOM   4685 HL21 POP Y  35    -173.677 234.973 -18.140  1.00  0.00
ATOM   4686 HL22 POP Y  35    -172.827 233.573 -17.300  1.00  0.00
ATOM   4687  C2M POP Y  35    -173.997 233.033 -19.050  1.00  0.00
ATOM   4688 HM21 POP Y  35    -173.937 231.983 -18.690  1.00  0.00
ATOM   4689 HM22 POP Y  35    -175.057 233.133 -19.360  1.00  0.00
ATOM   4690  C2N POP Y  35    -173.007 233.243 -20.230  1.00  0.00
ATOM   4691 HN21 POP Y  35    -173.217 234.263 -20.620  1.00  0.00
ATOM   4692 HN22 POP Y  35    -171.947 233.303 -19.920  1.00  0.00
ATOM   4693  C2T POP Y  35    -173.277 232.193 -21.350  1.00  0.00
ATOM   4694 HT21 POP Y  35    -172.827 232.563 -22.300  1.00  0.00
ATOM   4695 HT22 POP Y  35    -172.847 231.213 -21.070  1.00  0.00
ATOM   4696 HT23 POP Y  35    -174.357 232.103 -21.590  1.00  0.00
ATOM   4697  C1T POP Y  36    -145.147 182.163 -29.260  1.00  0.00
ATOM   4698 HT11 POP Y  36    -146.197 181.973 -29.550  1.00  0.00
ATOM   4699 HT12 POP Y  36    -145.117 183.113 -28.680  1.00  0.00
ATOM   4700 HT13 POP Y  36    -144.457 182.183 -30.130  1.00  0.00
ATOM   4701  C1N POP Y  36    -144.747 180.953 -28.340  1.00  0.00
ATOM   4702 HN11 POP Y  36    -145.127 179.983 -28.720  1.00  0.00
ATOM   4703 HN12 POP Y  36    -145.277 181.073 -27.370  1.00  0.00
ATOM   4704  C1M POP Y  36    -143.257 180.873 -27.990  1.00  0.00
ATOM   4705 HM11 POP Y  36    -143.017 181.793 -27.410  1.00  0.00
ATOM   4706 HM12 POP Y  36    -142.607 180.923 -28.890  1.00  0.00
ATOM   4707  C1L POP Y  36    -142.957 179.643 -27.130  1.00  0.00
ATOM   4708 HL11 POP Y  36    -143.387 179.563 -26.110  1.00  0.00
ATOM   4709 HL12 POP Y  36    -141.877 179.773 -26.910  1.00  0.00
ATOM   4710  C1K POP Y  36    -143.137 178.253 -27.770  1.00  0.00
ATOM   4711 HK11 POP Y  36    -144.227 178.153 -28.000  1.00  0.00
ATOM   4712 HK12 POP Y  36    -142.957 177.473 -27.000  1.00  0.00
ATOM   4713  C1J POP Y  36    -142.117 178.073 -28.920  1.00  0.00
ATOM   4714 HJ11 POP Y  36    -141.337 177.333 -28.650  1.00  0.00
ATOM   4715 HJ12 POP Y  36    -141.607 179.053 -29.020  1.00  0.00
ATOM   4716  C1I POP Y  36    -142.747 177.773 -30.290  1.00  0.00
ATOM   4717 HI11 POP Y  36    -143.387 178.663 -30.510  1.00  0.00
ATOM   4718 HI12 POP Y  36    -143.347 176.833 -30.230  1.00  0.00
ATOM   4719  C1H POP Y  36    -141.677 177.603 -31.380  1.00  0.00
ATOM   4720 HH11 POP Y  36    -141.027 176.773 -31.030  1.00  0.00
ATOM   4721 HH12 POP Y  36    -141.067 178.523 -31.440  1.00  0.00
ATOM   4722  CZ2 POP Y  36    -142.077 177.163 -32.700  1.00  0.00
ATOM   4723  HZ2 POP Y  36    -142.477 176.143 -32.780  1.00  0.00
ATOM   4724  CZ1 POP Y  36    -141.897 177.833 -33.820  1.00  0.00
ATOM   4725  HZ1 POP Y  36    -142.407 177.443 -34.710  1.00  0.00
ATOM   4726  C1G POP Y  36    -141.447 179.233 -33.920  1.00  0.00
ATOM   4727 HG11 POP Y  36    -140.547 179.413 -33.290  1.00  0.00
ATOM   4728 HG12 POP Y  36    -142.167 180.013 -33.580  1.00  0.00
ATOM   4729  C1F POP Y  36    -140.947 179.373 -35.390  1.00  0.00
ATOM   4730 HF11 POP Y  36    -140.697 180.423 -35.660  1.00  0.00
ATOM   4731 HF12 POP Y  36    -141.907 179.233 -35.930  1.00  0.00
ATOM   4732  C1E POP Y  36    -139.857 178.433 -36.090  1.00  0.00
ATOM   4733 HE11 POP Y  36    -140.447 177.603 -36.530  1.00  0.00
ATOM   4734 HE12 POP Y  36    -139.247 178.043 -35.250  1.00  0.00
ATOM   4735  C1D POP Y  36    -138.847 179.053 -37.080  1.00  0.00
ATOM   4736 HD11 POP Y  36    -138.017 178.353 -37.330  1.00  0.00
ATOM   4737 HD12 POP Y  36    -138.477 180.013 -36.650  1.00  0.00
ATOM   4738  C1C POP Y  36    -139.477 179.523 -38.460  1.00  0.00
ATOM   4739 HC11 POP Y  36    -138.717 180.003 -39.120  1.00  0.00
ATOM   4740 HC12 POP Y  36    -140.307 180.253 -38.350  1.00  0.00
ATOM   4741  C1B POP Y  36    -140.037 178.363 -39.400  1.00  0.00
ATOM   4742 HB11 POP Y  36    -140.887 177.953 -38.800  1.00  0.00
ATOM   4743 HB12 POP Y  36    -139.267 177.593 -39.610  1.00  0.00
ATOM   4744  C1A POP Y  36    -140.527 178.853 -40.800  1.00  0.00
ATOM   4745 HA11 POP Y  36    -139.697 179.433 -41.250  1.00  0.00
ATOM   4746 HA12 POP Y  36    -140.877 178.043 -41.470  1.00  0.00
ATOM   4747  C81 POP Y  36    -141.767 179.783 -40.640  1.00  0.00
ATOM   4748  O81 POP Y  36    -141.617 180.993 -40.460  1.00  0.00
ATOM   4749  O71 POP Y  36    -142.807 179.113 -40.920  1.00  0.00
ATOM   4750  C7  POP Y  36    -143.967 179.983 -41.110  1.00  0.00
ATOM   4751  C6  POP Y  36    -144.227 180.343 -42.610  1.00  0.00
ATOM   4752  O4P POP Y  36    -143.847 179.313 -43.460  1.00  0.00
ATOM   4753  P   POP Y  36    -142.707 179.353 -44.510  1.00  0.00
ATOM   4754  O2P POP Y  36    -142.847 178.163 -45.390  1.00  0.00
ATOM   4755  O3P POP Y  36    -141.427 179.513 -43.770  1.00  0.00
ATOM   4756  O1P POP Y  36    -143.037 180.663 -45.330  1.00  0.00
ATOM   4757  C5  POP Y  36    -144.307 180.823 -45.980  1.00  0.00
ATOM   4758  C4  POP Y  36    -144.437 180.053 -47.330  1.00  0.00
ATOM   4759  N   POP Y  36    -143.607 180.463 -48.590  1.00  0.00
ATOM   4760  C1  POP Y  36    -142.197 179.993 -48.390  1.00  0.00
ATOM   4761  H11 POP Y  36    -142.127 178.973 -48.040  1.00  0.00
ATOM   4762  H12 POP Y  36    -141.587 180.043 -49.280  1.00  0.00
ATOM   4763  H13 POP Y  36    -141.687 180.443 -47.550  1.00  0.00
ATOM   4764  C2  POP Y  36    -143.667 181.933 -48.720  1.00  0.00
ATOM   4765  H21 POP Y  36    -143.257 182.473 -47.880  1.00  0.00
ATOM   4766  H22 POP Y  36    -143.317 182.133 -49.710  1.00  0.00
ATOM   4767  H23 POP Y  36    -144.717 182.193 -48.760  1.00  0.00
ATOM   4768  C3  POP Y  36    -144.247 179.793 -49.870  1.00  0.00
ATOM   4769  H31 POP Y  36    -144.107 178.723 -49.930  1.00  0.00
ATOM   4770  H32 POP Y  36    -145.297 180.033 -49.890  1.00  0.00
ATOM   4771  H33 POP Y  36    -143.787 180.173 -50.770  1.00  0.00
ATOM   4772  H41 POP Y  36    -144.277 178.993 -47.270  1.00  0.00
ATOM   4773  H42 POP Y  36    -145.457 180.283 -47.610  1.00  0.00
ATOM   4774  H51 POP Y  36    -144.417 181.923 -46.120  1.00  0.00
ATOM   4775  H52 POP Y  36    -145.167 180.603 -45.310  1.00  0.00
ATOM   4776  H61 POP Y  36    -143.737 181.323 -42.800  1.00  0.00
ATOM   4777  H62 POP Y  36    -145.277 180.683 -42.730  1.00  0.00
ATOM   4778  H7  POP Y  36    -143.897 180.943 -40.550  1.00  0.00
ATOM   4779  C72 POP Y  36    -145.187 179.223 -40.630  1.00  0.00
ATOM   4780 H271 POP Y  36    -146.097 179.843 -40.770  1.00  0.00
ATOM   4781 H272 POP Y  36    -145.337 178.253 -41.150  1.00  0.00
ATOM   4782  O72 POP Y  36    -144.977 178.993 -39.200  1.00  0.00
ATOM   4783  C82 POP Y  36    -145.877 178.133 -38.710  1.00  0.00
ATOM   4784  O82 POP Y  36    -146.687 177.583 -39.420  1.00  0.00
ATOM   4785  C2A POP Y  36    -145.477 177.733 -37.260  1.00  0.00
ATOM   4786 HA21 POP Y  36    -144.387 177.523 -37.320  1.00  0.00
ATOM   4787 HA22 POP Y  36    -145.677 178.583 -36.570  1.00  0.00
ATOM   4788  C2B POP Y  36    -146.237 176.463 -36.800  1.00  0.00
ATOM   4789 HB21 POP Y  36    -147.327 176.523 -36.990  1.00  0.00
ATOM   4790 HB22 POP Y  36    -145.907 175.533 -37.310  1.00  0.00
ATOM   4791  C2C POP Y  36    -146.077 176.283 -35.260  1.00  0.00
ATOM   4792 HC21 POP Y  36    -145.007 176.043 -35.060  1.00  0.00
ATOM   4793 HC22 POP Y  36    -146.227 177.263 -34.770  1.00  0.00
ATOM   4794  C2D POP Y  36    -146.957 175.143 -34.700  1.00  0.00
ATOM   4795 HD21 POP Y  36    -147.967 175.143 -35.160  1.00  0.00
ATOM   4796 HD22 POP Y  36    -146.407 174.233 -35.050  1.00  0.00
ATOM   4797  C2E POP Y  36    -147.007 175.143 -33.200  1.00  0.00
ATOM   4798 HE21 POP Y  36    -146.017 174.963 -32.730  1.00  0.00
ATOM   4799 HE22 POP Y  36    -147.297 176.163 -32.890  1.00  0.00
ATOM   4800  C2F POP Y  36    -147.867 174.043 -32.690  1.00  0.00
ATOM   4801 HF21 POP Y  36    -148.787 173.923 -33.310  1.00  0.00
ATOM   4802 HF22 POP Y  36    -147.297 173.093 -32.720  1.00  0.00
ATOM   4803  C2G POP Y  36    -148.067 174.303 -31.160  1.00  0.00
ATOM   4804 HG21 POP Y  36    -148.697 175.203 -31.030  1.00  0.00
ATOM   4805 HG22 POP Y  36    -148.627 173.443 -30.730  1.00  0.00
ATOM   4806  C2H POP Y  36    -146.857 174.253 -30.230  1.00  0.00
ATOM   4807 HH21 POP Y  36    -146.397 173.243 -30.200  1.00  0.00
ATOM   4808 HH22 POP Y  36    -146.087 174.993 -30.540  1.00  0.00
ATOM   4809  C2I POP Y  36    -147.187 174.693 -28.760  1.00  0.00
ATOM   4810 HI21 POP Y  36    -148.107 175.303 -28.920  1.00  0.00
ATOM   4811 HI22 POP Y  36    -147.487 173.783 -28.190  1.00  0.00
ATOM   4812  C2J POP Y  36    -146.007 175.363 -28.080  1.00  0.00
ATOM   4813 HJ21 POP Y  36    -145.907 176.423 -28.420  1.00  0.00
ATOM   4814 HJ22 POP Y  36    -146.277 175.473 -27.010  1.00  0.00
ATOM   4815  C2K POP Y  36    -144.807 174.443 -28.240  1.00  0.00
ATOM   4816 HK21 POP Y  36    -145.167 173.403 -28.060  1.00  0.00
ATOM   4817 HK22 POP Y  36    -144.347 174.493 -29.250  1.00  0.00
ATOM   4818  C2L POP Y  36    -143.777 174.493 -27.020  1.00  0.00
ATOM   4819 HL21 POP Y  36    -143.267 175.473 -26.900  1.00  0.00
ATOM   4820 HL22 POP Y  36    -144.447 174.343 -26.140  1.00  0.00
ATOM   4821  C2M POP Y  36    -142.617 173.403 -27.150  1.00  0.00
ATOM   4822 HM21 POP Y  36    -143.027 172.453 -27.550  1.00  0.00
ATOM   4823 HM22 POP Y  36    -141.847 173.733 -27.870  1.00  0.00
ATOM   4824  C2N POP Y  36    -142.037 173.103 -25.810  1.00  0.00
ATOM   4825 HN21 POP Y  36    -141.167 172.503 -26.150  1.00  0.00
ATOM   4826 HN22 POP Y  36    -141.537 173.903 -25.230  1.00  0.00
ATOM   4827  C2T POP Y  36    -142.737 172.073 -24.920  1.00  0.00
ATOM   4828 HT21 POP Y  36    -143.587 172.553 -24.390  1.00  0.00
ATOM   4829 HT22 POP Y  36    -143.037 171.183 -25.510  1.00  0.00
ATOM   4830 HT23 POP Y  36    -142.137 171.603 -24.110  1.00  0.00
ATOM   4831  C1T POP Y  37    -162.227 153.303 -10.390  1.00  0.00
ATOM   4832 HT11 POP Y  37    -162.377 152.213 -10.260  1.00  0.00
ATOM   4833 HT12 POP Y  37    -161.147 153.533 -10.370  1.00  0.00
ATOM   4834 HT13 POP Y  37    -162.847 153.903  -9.690  1.00  0.00
ATOM   4835  C1N POP Y  37    -162.607 153.613 -11.920  1.00  0.00
ATOM   4836 HN11 POP Y  37    -162.177 152.883 -12.650  1.00  0.00
ATOM   4837 HN12 POP Y  37    -162.427 154.673 -12.170  1.00  0.00
ATOM   4838  C1M POP Y  37    -164.077 153.293 -12.160  1.00  0.00
ATOM   4839 HM11 POP Y  37    -164.707 153.973 -11.540  1.00  0.00
ATOM   4840 HM12 POP Y  37    -164.347 152.263 -11.840  1.00  0.00
ATOM   4841  C1L POP Y  37    -164.647 153.383 -13.590  1.00  0.00
ATOM   4842 HL11 POP Y  37    -164.267 152.563 -14.240  1.00  0.00
ATOM   4843 HL12 POP Y  37    -164.287 154.323 -14.070  1.00  0.00
ATOM   4844  C1K POP Y  37    -166.177 153.243 -13.630  1.00  0.00
ATOM   4845 HK11 POP Y  37    -166.677 154.113 -13.160  1.00  0.00
ATOM   4846 HK12 POP Y  37    -166.297 152.393 -12.920  1.00  0.00
ATOM   4847  C1J POP Y  37    -166.787 152.883 -14.990  1.00  0.00
ATOM   4848 HJ11 POP Y  37    -166.167 152.073 -15.440  1.00  0.00
ATOM   4849 HJ12 POP Y  37    -166.697 153.793 -15.640  1.00  0.00
ATOM   4850  C1I POP Y  37    -168.207 152.363 -14.920  1.00  0.00
ATOM   4851 HI11 POP Y  37    -168.637 152.243 -15.940  1.00  0.00
ATOM   4852 HI12 POP Y  37    -168.757 153.223 -14.480  1.00  0.00
ATOM   4853  C1H POP Y  37    -168.427 151.073 -14.060  1.00  0.00
ATOM   4854 HH11 POP Y  37    -167.967 151.313 -13.070  1.00  0.00
ATOM   4855 HH12 POP Y  37    -167.977 150.193 -14.570  1.00  0.00
ATOM   4856  CZ2 POP Y  37    -169.907 150.713 -13.890  1.00  0.00
ATOM   4857  HZ2 POP Y  37    -170.407 150.273 -14.770  1.00  0.00
ATOM   4858  CZ1 POP Y  37    -170.717 150.753 -12.790  1.00  0.00
ATOM   4859  HZ1 POP Y  37    -171.757 150.413 -12.920  1.00  0.00
ATOM   4860  C1G POP Y  37    -170.387 151.303 -11.400  1.00  0.00
ATOM   4861 HG11 POP Y  37    -171.217 151.973 -11.090  1.00  0.00
ATOM   4862 HG12 POP Y  37    -169.597 152.053 -11.600  1.00  0.00
ATOM   4863  C1F POP Y  37    -169.957 150.283 -10.420  1.00  0.00
ATOM   4864 HF11 POP Y  37    -169.207 149.603 -10.890  1.00  0.00
ATOM   4865 HF12 POP Y  37    -170.817 149.673 -10.080  1.00  0.00
ATOM   4866  C1E POP Y  37    -169.277 150.943  -9.180  1.00  0.00
ATOM   4867 HE11 POP Y  37    -168.887 151.893  -9.590  1.00  0.00
ATOM   4868 HE12 POP Y  37    -168.437 150.303  -8.830  1.00  0.00
ATOM   4869  C1D POP Y  37    -170.307 151.043  -8.010  1.00  0.00
ATOM   4870 HD11 POP Y  37    -170.747 150.033  -7.870  1.00  0.00
ATOM   4871 HD12 POP Y  37    -171.047 151.823  -8.270  1.00  0.00
ATOM   4872  C1C POP Y  37    -169.557 151.393  -6.690  1.00  0.00
ATOM   4873 HC11 POP Y  37    -168.857 152.243  -6.840  1.00  0.00
ATOM   4874 HC12 POP Y  37    -168.967 150.493  -6.410  1.00  0.00
ATOM   4875  C1B POP Y  37    -170.507 151.683  -5.500  1.00  0.00
ATOM   4876 HB11 POP Y  37    -171.527 151.293  -5.710  1.00  0.00
ATOM   4877 HB12 POP Y  37    -170.507 152.783  -5.350  1.00  0.00
ATOM   4878  C1A POP Y  37    -169.897 151.103  -4.190  1.00  0.00
ATOM   4879 HA11 POP Y  37    -170.427 151.563  -3.330  1.00  0.00
ATOM   4880 HA12 POP Y  37    -168.887 151.563  -4.070  1.00  0.00
ATOM   4881  C81 POP Y  37    -169.907 149.613  -4.080  1.00  0.00
ATOM   4882  O81 POP Y  37    -168.917 149.003  -3.750  1.00  0.00
ATOM   4883  O71 POP Y  37    -171.057 149.193  -4.540  1.00  0.00
ATOM   4884  C7  POP Y  37    -171.247 147.793  -4.250  1.00  0.00
ATOM   4885  C6  POP Y  37    -172.327 147.563  -3.180  1.00  0.00
ATOM   4886  O4P POP Y  37    -172.097 148.303  -1.980  1.00  0.00
ATOM   4887  P   POP Y  37    -172.247 147.643  -0.520  1.00  0.00
ATOM   4888  O2P POP Y  37    -173.677 147.223  -0.350  1.00  0.00
ATOM   4889  O3P POP Y  37    -171.817 148.613   0.550  1.00  0.00
ATOM   4890  O1P POP Y  37    -171.267 146.423  -0.480  1.00  0.00
ATOM   4891  C5  POP Y  37    -169.927 146.513  -0.960  1.00  0.00
ATOM   4892  C4  POP Y  37    -169.067 145.213  -0.920  1.00  0.00
ATOM   4893  N   POP Y  37    -169.547 144.043  -1.760  1.00  0.00
ATOM   4894  C1  POP Y  37    -168.657 142.773  -1.650  1.00  0.00
ATOM   4895  H11 POP Y  37    -168.957 142.033  -2.380  1.00  0.00
ATOM   4896  H12 POP Y  37    -167.627 143.043  -1.860  1.00  0.00
ATOM   4897  H13 POP Y  37    -168.827 142.293  -0.700  1.00  0.00
ATOM   4898  C2  POP Y  37    -169.617 144.423  -3.180  1.00  0.00
ATOM   4899  H21 POP Y  37    -168.707 144.913  -3.470  1.00  0.00
ATOM   4900  H22 POP Y  37    -169.747 143.523  -3.770  1.00  0.00
ATOM   4901  H23 POP Y  37    -170.377 145.133  -3.450  1.00  0.00
ATOM   4902  C3  POP Y  37    -170.857 143.673  -1.310  1.00  0.00
ATOM   4903  H31 POP Y  37    -171.377 142.943  -1.910  1.00  0.00
ATOM   4904  H32 POP Y  37    -170.777 143.273  -0.310  1.00  0.00
ATOM   4905  H33 POP Y  37    -171.487 144.553  -1.230  1.00  0.00
ATOM   4906  H41 POP Y  37    -168.047 145.513  -1.100  1.00  0.00
ATOM   4907  H42 POP Y  37    -168.977 144.813   0.090  1.00  0.00
ATOM   4908  H51 POP Y  37    -169.437 147.153  -0.200  1.00  0.00
ATOM   4909  H52 POP Y  37    -169.817 146.913  -1.990  1.00  0.00
ATOM   4910  H61 POP Y  37    -172.497 146.483  -3.000  1.00  0.00
ATOM   4911  H62 POP Y  37    -173.327 147.843  -3.590  1.00  0.00
ATOM   4912  H7  POP Y  37    -170.337 147.253  -3.910  1.00  0.00
ATOM   4913  C72 POP Y  37    -171.677 147.133  -5.580  1.00  0.00
ATOM   4914 H271 POP Y  37    -172.137 146.163  -5.310  1.00  0.00
ATOM   4915 H272 POP Y  37    -172.447 147.763  -6.070  1.00  0.00
ATOM   4916  O72 POP Y  37    -170.577 147.123  -6.550  1.00  0.00
ATOM   4917  C82 POP Y  37    -169.867 145.963  -6.710  1.00  0.00
ATOM   4918  O82 POP Y  37    -170.157 144.933  -6.120  1.00  0.00
ATOM   4919  C2A POP Y  37    -168.537 146.143  -7.390  1.00  0.00
ATOM   4920 HA21 POP Y  37    -168.227 147.203  -7.270  1.00  0.00
ATOM   4921 HA22 POP Y  37    -167.877 145.363  -6.950  1.00  0.00
ATOM   4922  C2B POP Y  37    -168.587 145.753  -8.900  1.00  0.00
ATOM   4923 HB21 POP Y  37    -167.517 145.663  -9.160  1.00  0.00
ATOM   4924 HB22 POP Y  37    -169.157 144.813  -9.090  1.00  0.00
ATOM   4925  C2C POP Y  37    -169.067 146.823  -9.820  1.00  0.00
ATOM   4926 HC21 POP Y  37    -170.117 147.153  -9.670  1.00  0.00
ATOM   4927 HC22 POP Y  37    -168.347 147.643  -9.590  1.00  0.00
ATOM   4928  C2D POP Y  37    -168.757 146.353 -11.270  1.00  0.00
ATOM   4929 HD21 POP Y  37    -167.687 146.143 -11.490  1.00  0.00
ATOM   4930 HD22 POP Y  37    -169.197 145.353 -11.460  1.00  0.00
ATOM   4931  C2E POP Y  37    -169.247 147.223 -12.400  1.00  0.00
ATOM   4932 HE21 POP Y  37    -170.277 147.483 -12.090  1.00  0.00
ATOM   4933 HE22 POP Y  37    -168.777 148.233 -12.450  1.00  0.00
ATOM   4934  C2F POP Y  37    -169.167 146.513 -13.760  1.00  0.00
ATOM   4935 HF21 POP Y  37    -168.247 146.863 -14.260  1.00  0.00
ATOM   4936 HF22 POP Y  37    -169.187 145.403 -13.770  1.00  0.00
ATOM   4937  C2G POP Y  37    -170.407 146.883 -14.650  1.00  0.00
ATOM   4938 HG21 POP Y  37    -171.277 146.693 -13.970  1.00  0.00
ATOM   4939 HG22 POP Y  37    -170.417 147.953 -14.930  1.00  0.00
ATOM   4940  C2H POP Y  37    -170.607 145.973 -15.900  1.00  0.00
ATOM   4941 HH21 POP Y  37    -170.747 144.923 -15.560  1.00  0.00
ATOM   4942 HH22 POP Y  37    -171.537 146.313 -16.400  1.00  0.00
ATOM   4943  C2I POP Y  37    -169.417 146.113 -16.850  1.00  0.00
ATOM   4944 HI21 POP Y  37    -168.447 146.123 -16.320  1.00  0.00
ATOM   4945 HI22 POP Y  37    -169.327 145.243 -17.540  1.00  0.00
ATOM   4946  C2J POP Y  37    -169.567 147.333 -17.780  1.00  0.00
ATOM   4947 HJ21 POP Y  37    -170.447 147.063 -18.410  1.00  0.00
ATOM   4948 HJ22 POP Y  37    -169.737 148.303 -17.280  1.00  0.00
ATOM   4949  C2K POP Y  37    -168.357 147.513 -18.680  1.00  0.00
ATOM   4950 HK21 POP Y  37    -167.527 147.763 -17.990  1.00  0.00
ATOM   4951 HK22 POP Y  37    -168.167 146.533 -19.170  1.00  0.00
ATOM   4952  C2L POP Y  37    -168.547 148.513 -19.830  1.00  0.00
ATOM   4953 HL21 POP Y  37    -169.637 148.393 -20.030  1.00  0.00
ATOM   4954 HL22 POP Y  37    -168.477 149.523 -19.370  1.00  0.00
ATOM   4955  C2M POP Y  37    -167.707 148.223 -21.050  1.00  0.00
ATOM   4956 HM21 POP Y  37    -167.937 147.243 -21.530  1.00  0.00
ATOM   4957 HM22 POP Y  37    -167.817 148.973 -21.860  1.00  0.00
ATOM   4958  C2N POP Y  37    -166.157 148.243 -20.850  1.00  0.00
ATOM   4959 HN21 POP Y  37    -165.907 149.233 -20.410  1.00  0.00
ATOM   4960 HN22 POP Y  37    -165.917 147.493 -20.060  1.00  0.00
ATOM   4961  C2T POP Y  37    -165.367 147.983 -22.160  1.00  0.00
ATOM   4962 HT21 POP Y  37    -165.617 148.773 -22.900  1.00  0.00
ATOM   4963 HT22 POP Y  37    -164.297 148.153 -21.890  1.00  0.00
ATOM   4964 HT23 POP Y  37    -165.457 146.943 -22.520  1.00  0.00
ATOM   4965  C1T POP Y  38     -68.097 177.013 -17.440  1.00  0.00
ATOM   4966 HT11 POP Y  38     -68.167 177.033 -18.550  1.00  0.00
ATOM   4967 HT12 POP Y  38     -68.347 175.983 -17.130  1.00  0.00
ATOM   4968 HT13 POP Y  38     -68.867 177.713 -17.060  1.00  0.00
ATOM   4969  C1N POP Y  38     -66.637 177.433 -17.100  1.00  0.00
ATOM   4970 HN11 POP Y  38     -66.027 176.613 -17.550  1.00  0.00
ATOM   4971 HN12 POP Y  38     -66.517 177.553 -16.000  1.00  0.00
ATOM   4972  C1M POP Y  38     -66.187 178.683 -17.770  1.00  0.00
ATOM   4973 HM11 POP Y  38     -66.987 179.433 -17.630  1.00  0.00
ATOM   4974 HM12 POP Y  38     -65.937 178.443 -18.820  1.00  0.00
ATOM   4975  C1L POP Y  38     -64.897 179.253 -16.980  1.00  0.00
ATOM   4976 HL11 POP Y  38     -64.117 178.483 -17.160  1.00  0.00
ATOM   4977 HL12 POP Y  38     -65.197 179.343 -15.910  1.00  0.00
ATOM   4978  C1K POP Y  38     -64.507 180.653 -17.460  1.00  0.00
ATOM   4979 HK11 POP Y  38     -65.307 181.393 -17.270  1.00  0.00
ATOM   4980 HK12 POP Y  38     -64.247 180.613 -18.540  1.00  0.00
ATOM   4981  C1J POP Y  38     -63.277 181.153 -16.680  1.00  0.00
ATOM   4982 HJ11 POP Y  38     -62.537 180.333 -16.830  1.00  0.00
ATOM   4983 HJ12 POP Y  38     -63.477 181.333 -15.600  1.00  0.00
ATOM   4984  C1I POP Y  38     -62.807 182.573 -17.110  1.00  0.00
ATOM   4985 HI11 POP Y  38     -63.637 183.313 -17.050  1.00  0.00
ATOM   4986 HI12 POP Y  38     -62.677 182.443 -18.200  1.00  0.00
ATOM   4987  C1H POP Y  38     -61.537 183.043 -16.340  1.00  0.00
ATOM   4988 HH11 POP Y  38     -60.727 182.293 -16.470  1.00  0.00
ATOM   4989 HH12 POP Y  38     -61.687 183.063 -15.240  1.00  0.00
ATOM   4990  CZ2 POP Y  38     -60.937 184.293 -16.950  1.00  0.00
ATOM   4991  HZ2 POP Y  38     -60.267 184.023 -17.770  1.00  0.00
ATOM   4992  CZ1 POP Y  38     -61.327 185.603 -16.730  1.00  0.00
ATOM   4993  HZ1 POP Y  38     -60.837 186.423 -17.280  1.00  0.00
ATOM   4994  C1G POP Y  38     -62.407 186.053 -15.750  1.00  0.00
ATOM   4995 HG11 POP Y  38     -62.947 185.203 -15.280  1.00  0.00
ATOM   4996 HG12 POP Y  38     -63.247 186.623 -16.190  1.00  0.00
ATOM   4997  C1F POP Y  38     -61.697 186.903 -14.650  1.00  0.00
ATOM   4998 HF11 POP Y  38     -61.017 187.613 -15.150  1.00  0.00
ATOM   4999 HF12 POP Y  38     -61.097 186.183 -14.060  1.00  0.00
ATOM   5000  C1E POP Y  38     -62.677 187.733 -13.770  1.00  0.00
ATOM   5001 HE11 POP Y  38     -63.337 187.033 -13.220  1.00  0.00
ATOM   5002 HE12 POP Y  38     -63.327 188.313 -14.460  1.00  0.00
ATOM   5003  C1D POP Y  38     -62.007 188.593 -12.720  1.00  0.00
ATOM   5004 HD11 POP Y  38     -62.717 189.233 -12.160  1.00  0.00
ATOM   5005 HD12 POP Y  38     -61.417 189.393 -13.230  1.00  0.00
ATOM   5006  C1C POP Y  38     -61.097 187.803 -11.780  1.00  0.00
ATOM   5007 HC11 POP Y  38     -60.327 187.253 -12.350  1.00  0.00
ATOM   5008 HC12 POP Y  38     -61.737 187.043 -11.280  1.00  0.00
ATOM   5009  C1B POP Y  38     -60.387 188.783 -10.770  1.00  0.00
ATOM   5010 HB11 POP Y  38     -61.167 189.513 -10.460  1.00  0.00
ATOM   5011 HB12 POP Y  38     -59.677 189.303 -11.430  1.00  0.00
ATOM   5012  C1A POP Y  38     -59.657 187.963  -9.660  1.00  0.00
ATOM   5013 HA11 POP Y  38     -59.167 187.023 -10.000  1.00  0.00
ATOM   5014 HA12 POP Y  38     -60.457 187.693  -8.930  1.00  0.00
ATOM   5015  C81 POP Y  38     -58.617 188.783  -8.910  1.00  0.00
ATOM   5016  O81 POP Y  38     -58.357 189.903  -9.250  1.00  0.00
ATOM   5017  O71 POP Y  38     -58.177 188.203  -7.780  1.00  0.00
ATOM   5018  C7  POP Y  38     -57.317 189.073  -6.970  1.00  0.00
ATOM   5019  C6  POP Y  38     -57.377 188.513  -5.510  1.00  0.00
ATOM   5020  O4P POP Y  38     -58.667 188.713  -4.910  1.00  0.00
ATOM   5021  P   POP Y  38     -58.857 189.433  -3.530  1.00  0.00
ATOM   5022  O2P POP Y  38     -60.257 189.313  -3.060  1.00  0.00
ATOM   5023  O3P POP Y  38     -58.357 190.823  -3.600  1.00  0.00
ATOM   5024  O1P POP Y  38     -57.977 188.483  -2.660  1.00  0.00
ATOM   5025  C5  POP Y  38     -58.487 187.253  -2.190  1.00  0.00
ATOM   5026  C4  POP Y  38     -58.247 187.133  -0.680  1.00  0.00
ATOM   5027  N   POP Y  38     -58.717 188.293   0.270  1.00  0.00
ATOM   5028  C1  POP Y  38     -58.667 187.883   1.750  1.00  0.00
ATOM   5029  H11 POP Y  38     -59.577 187.323   1.930  1.00  0.00
ATOM   5030  H12 POP Y  38     -57.787 187.283   1.940  1.00  0.00
ATOM   5031  H13 POP Y  38     -58.737 188.793   2.330  1.00  0.00
ATOM   5032  C2  POP Y  38     -60.167 188.603  -0.000  1.00  0.00
ATOM   5033  H21 POP Y  38     -60.297 188.873  -1.030  1.00  0.00
ATOM   5034  H22 POP Y  38     -60.887 187.823   0.190  1.00  0.00
ATOM   5035  H23 POP Y  38     -60.387 189.513   0.530  1.00  0.00
ATOM   5036  C3  POP Y  38     -57.957 189.563   0.060  1.00  0.00
ATOM   5037  H31 POP Y  38     -56.937 189.453   0.400  1.00  0.00
ATOM   5038  H32 POP Y  38     -57.977 189.943  -0.950  1.00  0.00
ATOM   5039  H33 POP Y  38     -58.317 190.373   0.680  1.00  0.00
ATOM   5040  H41 POP Y  38     -58.757 186.243  -0.360  1.00  0.00
ATOM   5041  H42 POP Y  38     -57.177 187.033  -0.580  1.00  0.00
ATOM   5042  H51 POP Y  38     -58.107 186.493  -2.910  1.00  0.00
ATOM   5043  H52 POP Y  38     -59.567 187.143  -2.390  1.00  0.00
ATOM   5044  H61 POP Y  38     -56.587 189.053  -4.930  1.00  0.00
ATOM   5045  H62 POP Y  38     -57.127 187.433  -5.620  1.00  0.00
ATOM   5046  H7  POP Y  38     -57.757 190.093  -6.880  1.00  0.00
ATOM   5047  C72 POP Y  38     -55.807 189.133  -7.340  1.00  0.00
ATOM   5048 H271 POP Y  38     -55.257 189.853  -6.710  1.00  0.00
ATOM   5049 H272 POP Y  38     -55.457 188.083  -7.180  1.00  0.00
ATOM   5050  O72 POP Y  38     -55.567 189.563  -8.720  1.00  0.00
ATOM   5051  C82 POP Y  38     -55.617 188.683  -9.700  1.00  0.00
ATOM   5052  O82 POP Y  38     -55.867 187.503  -9.570  1.00  0.00
ATOM   5053  C2A POP Y  38     -55.387 189.363 -11.070  1.00  0.00
ATOM   5054 HA21 POP Y  38     -55.317 190.463 -10.920  1.00  0.00
ATOM   5055 HA22 POP Y  38     -54.377 188.993 -11.330  1.00  0.00
ATOM   5056  C2B POP Y  38     -56.567 188.943 -12.070  1.00  0.00
ATOM   5057 HB21 POP Y  38     -56.587 187.863 -12.320  1.00  0.00
ATOM   5058 HB22 POP Y  38     -57.527 189.323 -11.660  1.00  0.00
ATOM   5059  C2C POP Y  38     -56.337 189.583 -13.510  1.00  0.00
ATOM   5060 HC21 POP Y  38     -57.047 189.233 -14.290  1.00  0.00
ATOM   5061 HC22 POP Y  38     -56.467 190.663 -13.290  1.00  0.00
ATOM   5062  C2D POP Y  38     -54.927 189.263 -14.020  1.00  0.00
ATOM   5063 HD21 POP Y  38     -54.137 189.893 -13.560  1.00  0.00
ATOM   5064 HD22 POP Y  38     -54.757 188.173 -14.050  1.00  0.00
ATOM   5065  C2E POP Y  38     -54.807 189.733 -15.530  1.00  0.00
ATOM   5066 HE21 POP Y  38     -55.697 189.253 -16.000  1.00  0.00
ATOM   5067 HE22 POP Y  38     -54.967 190.833 -15.590  1.00  0.00
ATOM   5068  C2F POP Y  38     -53.537 189.343 -16.190  1.00  0.00
ATOM   5069 HF21 POP Y  38     -52.697 189.603 -15.510  1.00  0.00
ATOM   5070 HF22 POP Y  38     -53.537 188.253 -16.420  1.00  0.00
ATOM   5071  C2G POP Y  38     -53.337 190.093 -17.480  1.00  0.00
ATOM   5072 HG21 POP Y  38     -54.177 189.923 -18.190  1.00  0.00
ATOM   5073 HG22 POP Y  38     -53.327 191.173 -17.200  1.00  0.00
ATOM   5074  C2H POP Y  38     -52.017 189.733 -18.130  1.00  0.00
ATOM   5075 HH21 POP Y  38     -51.887 190.313 -19.070  1.00  0.00
ATOM   5076 HH22 POP Y  38     -51.307 190.133 -17.370  1.00  0.00
ATOM   5077  C2I POP Y  38     -51.707 188.233 -18.420  1.00  0.00
ATOM   5078 HI21 POP Y  38     -51.447 187.833 -17.410  1.00  0.00
ATOM   5079 HI22 POP Y  38     -52.587 187.733 -18.880  1.00  0.00
ATOM   5080  C2J POP Y  38     -50.417 188.013 -19.250  1.00  0.00
ATOM   5081 HJ21 POP Y  38     -50.607 188.463 -20.250  1.00  0.00
ATOM   5082 HJ22 POP Y  38     -49.687 188.703 -18.770  1.00  0.00
ATOM   5083  C2K POP Y  38     -50.007 186.483 -19.420  1.00  0.00
ATOM   5084 HK21 POP Y  38     -49.827 186.103 -18.390  1.00  0.00
ATOM   5085 HK22 POP Y  38     -50.837 186.013 -19.980  1.00  0.00
ATOM   5086  C2L POP Y  38     -48.767 186.283 -20.230  1.00  0.00
ATOM   5087 HL21 POP Y  38     -48.067 187.093 -19.920  1.00  0.00
ATOM   5088 HL22 POP Y  38     -48.397 185.233 -20.220  1.00  0.00
ATOM   5089  C2M POP Y  38     -48.987 186.533 -21.710  1.00  0.00
ATOM   5090 HM21 POP Y  38     -49.567 185.723 -22.210  1.00  0.00
ATOM   5091 HM22 POP Y  38     -49.617 187.453 -21.700  1.00  0.00
ATOM   5092  C2N POP Y  38     -47.627 186.653 -22.440  1.00  0.00
ATOM   5093 HN21 POP Y  38     -47.687 186.703 -23.550  1.00  0.00
ATOM   5094 HN22 POP Y  38     -47.277 187.693 -22.290  1.00  0.00
ATOM   5095  C2T POP Y  38     -46.577 185.653 -22.070  1.00  0.00
ATOM   5096 HT21 POP Y  38     -46.127 185.963 -21.100  1.00  0.00
ATOM   5097 HT22 POP Y  38     -47.057 184.683 -21.810  1.00  0.00
ATOM   5098 HT23 POP Y  38     -45.807 185.383 -22.820  1.00  0.00
ATOM   5099  C1T POP Y  39     -95.567 144.853 -22.160  1.00  0.00
ATOM   5100 HT11 POP Y  39     -96.547 144.353 -21.970  1.00  0.00
ATOM   5101 HT12 POP Y  39     -95.177 145.413 -21.290  1.00  0.00
ATOM   5102 HT13 POP Y  39     -95.747 145.583 -22.980  1.00  0.00
ATOM   5103  C1N POP Y  39     -94.487 143.973 -22.790  1.00  0.00
ATOM   5104 HN11 POP Y  39     -94.097 143.303 -22.000  1.00  0.00
ATOM   5105 HN12 POP Y  39     -93.657 144.633 -23.120  1.00  0.00
ATOM   5106  C1M POP Y  39     -95.007 143.183 -23.950  1.00  0.00
ATOM   5107 HM11 POP Y  39     -95.447 143.863 -24.700  1.00  0.00
ATOM   5108 HM12 POP Y  39     -95.687 142.393 -23.550  1.00  0.00
ATOM   5109  C1L POP Y  39     -93.827 142.493 -24.680  1.00  0.00
ATOM   5110 HL11 POP Y  39     -93.317 141.773 -24.010  1.00  0.00
ATOM   5111 HL12 POP Y  39     -93.127 143.273 -25.060  1.00  0.00
ATOM   5112  C1K POP Y  39     -94.397 141.663 -25.900  1.00  0.00
ATOM   5113 HK11 POP Y  39     -94.807 142.423 -26.600  1.00  0.00
ATOM   5114 HK12 POP Y  39     -95.257 141.033 -25.620  1.00  0.00
ATOM   5115  C1J POP Y  39     -93.287 140.823 -26.520  1.00  0.00
ATOM   5116 HJ11 POP Y  39     -92.917 140.103 -25.760  1.00  0.00
ATOM   5117 HJ12 POP Y  39     -92.397 141.413 -26.840  1.00  0.00
ATOM   5118  C1I POP Y  39     -93.687 139.963 -27.710  1.00  0.00
ATOM   5119 HI11 POP Y  39     -93.647 140.673 -28.570  1.00  0.00
ATOM   5120 HI12 POP Y  39     -94.727 139.583 -27.670  1.00  0.00
ATOM   5121  C1H POP Y  39     -92.747 138.753 -27.890  1.00  0.00
ATOM   5122 HH11 POP Y  39     -92.847 138.053 -27.040  1.00  0.00
ATOM   5123 HH12 POP Y  39     -91.717 139.113 -28.110  1.00  0.00
ATOM   5124  CZ2 POP Y  39     -92.927 137.893 -29.120  1.00  0.00
ATOM   5125  HZ2 POP Y  39     -93.927 137.913 -29.590  1.00  0.00
ATOM   5126  CZ1 POP Y  39     -91.957 137.353 -29.910  1.00  0.00
ATOM   5127  HZ1 POP Y  39     -92.287 136.873 -30.850  1.00  0.00
ATOM   5128  C1G POP Y  39     -90.517 137.263 -29.700  1.00  0.00
ATOM   5129 HG11 POP Y  39     -90.227 137.463 -28.650  1.00  0.00
ATOM   5130 HG12 POP Y  39     -89.967 138.053 -30.260  1.00  0.00
ATOM   5131  C1F POP Y  39     -89.737 135.983 -30.070  1.00  0.00
ATOM   5132 HF11 POP Y  39     -90.077 135.193 -29.370  1.00  0.00
ATOM   5133 HF12 POP Y  39     -88.687 136.263 -29.840  1.00  0.00
ATOM   5134  C1E POP Y  39     -89.857 135.713 -31.560  1.00  0.00
ATOM   5135 HE11 POP Y  39     -89.507 136.633 -32.080  1.00  0.00
ATOM   5136 HE12 POP Y  39     -90.877 135.473 -31.940  1.00  0.00
ATOM   5137  C1D POP Y  39     -88.987 134.543 -31.880  1.00  0.00
ATOM   5138 HD11 POP Y  39     -89.347 133.623 -31.360  1.00  0.00
ATOM   5139 HD12 POP Y  39     -87.957 134.823 -31.570  1.00  0.00
ATOM   5140  C1C POP Y  39     -88.937 134.313 -33.420  1.00  0.00
ATOM   5141 HC11 POP Y  39     -88.377 135.173 -33.840  1.00  0.00
ATOM   5142 HC12 POP Y  39     -89.927 134.333 -33.940  1.00  0.00
ATOM   5143  C1B POP Y  39     -88.177 132.993 -33.780  1.00  0.00
ATOM   5144 HB11 POP Y  39     -88.787 132.173 -33.320  1.00  0.00
ATOM   5145 HB12 POP Y  39     -87.207 132.883 -33.250  1.00  0.00
ATOM   5146  C1A POP Y  39     -88.017 132.873 -35.350  1.00  0.00
ATOM   5147 HA11 POP Y  39     -87.327 133.683 -35.670  1.00  0.00
ATOM   5148 HA12 POP Y  39     -89.007 132.813 -35.850  1.00  0.00
ATOM   5149  C81 POP Y  39     -87.307 131.583 -35.770  1.00  0.00
ATOM   5150  O81 POP Y  39     -87.537 130.523 -35.240  1.00  0.00
ATOM   5151  O71 POP Y  39     -86.597 131.793 -36.840  1.00  0.00
ATOM   5152  C7  POP Y  39     -85.917 130.573 -37.350  1.00  0.00
ATOM   5153  C6  POP Y  39     -85.567 130.733 -38.830  1.00  0.00
ATOM   5154  O4P POP Y  39     -86.687 130.663 -39.720  1.00  0.00
ATOM   5155  P   POP Y  39     -86.527 131.163 -41.240  1.00  0.00
ATOM   5156  O2P POP Y  39     -86.767 132.633 -41.290  1.00  0.00
ATOM   5157  O3P POP Y  39     -87.317 130.323 -42.170  1.00  0.00
ATOM   5158  O1P POP Y  39     -85.007 130.993 -41.650  1.00  0.00
ATOM   5159  C5  POP Y  39     -84.427 129.713 -41.870  1.00  0.00
ATOM   5160  C4  POP Y  39     -84.617 129.183 -43.320  1.00  0.00
ATOM   5161  N   POP Y  39     -83.707 129.653 -44.320  1.00  0.00
ATOM   5162  C1  POP Y  39     -83.997 129.173 -45.770  1.00  0.00
ATOM   5163  H11 POP Y  39     -84.987 129.493 -46.060  1.00  0.00
ATOM   5164  H12 POP Y  39     -83.237 129.413 -46.500  1.00  0.00
ATOM   5165  H13 POP Y  39     -84.047 128.093 -45.850  1.00  0.00
ATOM   5166  C2  POP Y  39     -82.337 129.103 -43.970  1.00  0.00
ATOM   5167  H21 POP Y  39     -82.157 129.123 -42.910  1.00  0.00
ATOM   5168  H22 POP Y  39     -82.247 128.153 -44.480  1.00  0.00
ATOM   5169  H23 POP Y  39     -81.597 129.703 -44.470  1.00  0.00
ATOM   5170  C3  POP Y  39     -83.667 131.143 -44.340  1.00  0.00
ATOM   5171  H31 POP Y  39     -83.377 131.433 -43.350  1.00  0.00
ATOM   5172  H32 POP Y  39     -82.887 131.533 -44.980  1.00  0.00
ATOM   5173  H33 POP Y  39     -84.597 131.663 -44.520  1.00  0.00
ATOM   5174  H41 POP Y  39     -84.447 128.123 -43.220  1.00  0.00
ATOM   5175  H42 POP Y  39     -85.647 129.233 -43.660  1.00  0.00
ATOM   5176  H51 POP Y  39     -84.737 129.023 -41.060  1.00  0.00
ATOM   5177  H52 POP Y  39     -83.327 129.793 -41.700  1.00  0.00
ATOM   5178  H61 POP Y  39     -84.847 129.923 -39.080  1.00  0.00
ATOM   5179  H62 POP Y  39     -84.927 131.643 -38.970  1.00  0.00
ATOM   5180  H7  POP Y  39     -86.657 129.743 -37.230  1.00  0.00
ATOM   5181  C72 POP Y  39     -84.697 130.293 -36.450  1.00  0.00
ATOM   5182 H271 POP Y  39     -84.957 130.023 -35.410  1.00  0.00
ATOM   5183 H272 POP Y  39     -84.157 129.383 -36.800  1.00  0.00
ATOM   5184  O72 POP Y  39     -83.727 131.363 -36.520  1.00  0.00
ATOM   5185  C82 POP Y  39     -83.787 132.373 -35.550  1.00  0.00
ATOM   5186  O82 POP Y  39     -84.687 132.563 -34.740  1.00  0.00
ATOM   5187  C2A POP Y  39     -82.497 133.223 -35.640  1.00  0.00
ATOM   5188 HA21 POP Y  39     -82.387 133.583 -36.690  1.00  0.00
ATOM   5189 HA22 POP Y  39     -82.687 134.063 -34.940  1.00  0.00
ATOM   5190  C2B POP Y  39     -81.217 132.583 -35.200  1.00  0.00
ATOM   5191 HB21 POP Y  39     -81.127 131.643 -35.770  1.00  0.00
ATOM   5192 HB22 POP Y  39     -80.367 133.223 -35.530  1.00  0.00
ATOM   5193  C2C POP Y  39     -81.107 132.413 -33.690  1.00  0.00
ATOM   5194 HC21 POP Y  39     -81.997 131.833 -33.330  1.00  0.00
ATOM   5195 HC22 POP Y  39     -80.227 131.733 -33.640  1.00  0.00
ATOM   5196  C2D POP Y  39     -80.817 133.713 -32.870  1.00  0.00
ATOM   5197 HD21 POP Y  39     -79.907 134.123 -33.360  1.00  0.00
ATOM   5198 HD22 POP Y  39     -81.657 134.433 -32.920  1.00  0.00
ATOM   5199  C2E POP Y  39     -80.567 133.423 -31.370  1.00  0.00
ATOM   5200 HE21 POP Y  39     -79.797 132.633 -31.300  1.00  0.00
ATOM   5201 HE22 POP Y  39     -80.167 134.393 -30.990  1.00  0.00
ATOM   5202  C2F POP Y  39     -81.767 132.853 -30.610  1.00  0.00
ATOM   5203 HF21 POP Y  39     -82.287 132.163 -31.300  1.00  0.00
ATOM   5204 HF22 POP Y  39     -81.497 132.213 -29.740  1.00  0.00
ATOM   5205  C2G POP Y  39     -82.817 133.883 -30.210  1.00  0.00
ATOM   5206 HG21 POP Y  39     -82.237 134.453 -29.450  1.00  0.00
ATOM   5207 HG22 POP Y  39     -83.157 134.623 -30.960  1.00  0.00
ATOM   5208  C2H POP Y  39     -83.957 133.043 -29.630  1.00  0.00
ATOM   5209 HH21 POP Y  39     -83.967 132.053 -30.140  1.00  0.00
ATOM   5210 HH22 POP Y  39     -83.897 132.903 -28.530  1.00  0.00
ATOM   5211  C2I POP Y  39     -85.307 133.783 -29.810  1.00  0.00
ATOM   5212 HI21 POP Y  39     -85.197 134.683 -29.170  1.00  0.00
ATOM   5213 HI22 POP Y  39     -85.447 134.073 -30.870  1.00  0.00
ATOM   5214  C2J POP Y  39     -86.487 132.903 -29.370  1.00  0.00
ATOM   5215 HJ21 POP Y  39     -87.377 133.573 -29.350  1.00  0.00
ATOM   5216 HJ22 POP Y  39     -86.597 132.133 -30.160  1.00  0.00
ATOM   5217  C2K POP Y  39     -86.357 132.263 -27.980  1.00  0.00
ATOM   5218 HK21 POP Y  39     -85.577 131.493 -27.810  1.00  0.00
ATOM   5219 HK22 POP Y  39     -86.037 133.153 -27.390  1.00  0.00
ATOM   5220  C2L POP Y  39     -87.717 131.973 -27.260  1.00  0.00
ATOM   5221 HL21 POP Y  39     -88.577 132.623 -27.540  1.00  0.00
ATOM   5222 HL22 POP Y  39     -87.997 130.923 -27.470  1.00  0.00
ATOM   5223  C2M POP Y  39     -87.437 132.123 -25.720  1.00  0.00
ATOM   5224 HM21 POP Y  39     -88.117 131.383 -25.240  1.00  0.00
ATOM   5225 HM22 POP Y  39     -86.387 131.833 -25.550  1.00  0.00
ATOM   5226  C2N POP Y  39     -87.497 133.483 -25.100  1.00  0.00
ATOM   5227 HN21 POP Y  39     -86.807 134.213 -25.590  1.00  0.00
ATOM   5228 HN22 POP Y  39     -88.537 133.873 -25.140  1.00  0.00
ATOM   5229  C2T POP Y  39     -86.937 133.443 -23.680  1.00  0.00
ATOM   5230 HT21 POP Y  39     -85.857 133.173 -23.640  1.00  0.00
ATOM   5231 HT22 POP Y  39     -87.057 134.463 -23.240  1.00  0.00
ATOM   5232 HT23 POP Y  39     -87.597 132.793 -23.070  1.00  0.00
ATOM   5233  C1T POP Y  40    -161.007 114.353 -18.490  1.00  0.00
ATOM   5234 HT11 POP Y  40    -160.127 113.833 -18.920  1.00  0.00
ATOM   5235 HT12 POP Y  40    -160.917 114.263 -17.390  1.00  0.00
ATOM   5236 HT13 POP Y  40    -161.887 113.793 -18.860  1.00  0.00
ATOM   5237  C1N POP Y  40    -161.177 115.813 -18.980  1.00  0.00
ATOM   5238 HN11 POP Y  40    -160.447 116.503 -18.510  1.00  0.00
ATOM   5239 HN12 POP Y  40    -162.207 116.143 -18.710  1.00  0.00
ATOM   5240  C1M POP Y  40    -161.077 115.953 -20.500  1.00  0.00
ATOM   5241 HM11 POP Y  40    -161.557 115.123 -21.060  1.00  0.00
ATOM   5242 HM12 POP Y  40    -160.057 115.903 -20.940  1.00  0.00
ATOM   5243  C1L POP Y  40    -161.617 117.273 -21.130  1.00  0.00
ATOM   5244 HL11 POP Y  40    -160.957 118.153 -20.970  1.00  0.00
ATOM   5245 HL12 POP Y  40    -162.517 117.563 -20.560  1.00  0.00
ATOM   5246  C1K POP Y  40    -161.817 117.233 -22.660  1.00  0.00
ATOM   5247 HK11 POP Y  40    -162.627 116.523 -22.920  1.00  0.00
ATOM   5248 HK12 POP Y  40    -160.897 116.943 -23.220  1.00  0.00
ATOM   5249  C1J POP Y  40    -162.277 118.653 -23.170  1.00  0.00
ATOM   5250 HJ11 POP Y  40    -161.577 119.443 -22.820  1.00  0.00
ATOM   5251 HJ12 POP Y  40    -163.287 118.793 -22.720  1.00  0.00
ATOM   5252  C1I POP Y  40    -162.347 118.803 -24.710  1.00  0.00
ATOM   5253 HI11 POP Y  40    -162.787 117.943 -25.250  1.00  0.00
ATOM   5254 HI12 POP Y  40    -161.367 118.863 -25.220  1.00  0.00
ATOM   5255  C1H POP Y  40    -163.107 120.133 -25.090  1.00  0.00
ATOM   5256 HH11 POP Y  40    -162.587 120.583 -25.970  1.00  0.00
ATOM   5257 HH12 POP Y  40    -162.857 120.853 -24.280  1.00  0.00
ATOM   5258  CZ2 POP Y  40    -164.587 119.973 -25.220  1.00  0.00
ATOM   5259  HZ2 POP Y  40    -165.197 120.253 -24.340  1.00  0.00
ATOM   5260  CZ1 POP Y  40    -165.177 119.553 -26.370  1.00  0.00
ATOM   5261  HZ1 POP Y  40    -166.267 119.453 -26.480  1.00  0.00
ATOM   5262  C1G POP Y  40    -164.437 119.093 -27.650  1.00  0.00
ATOM   5263 HG11 POP Y  40    -164.807 118.073 -27.910  1.00  0.00
ATOM   5264 HG12 POP Y  40    -163.337 119.033 -27.520  1.00  0.00
ATOM   5265  C1F POP Y  40    -164.927 119.983 -28.770  1.00  0.00
ATOM   5266 HF11 POP Y  40    -164.527 120.993 -28.570  1.00  0.00
ATOM   5267 HF12 POP Y  40    -166.017 120.183 -28.850  1.00  0.00
ATOM   5268  C1E POP Y  40    -164.557 119.313 -30.050  1.00  0.00
ATOM   5269 HE11 POP Y  40    -164.927 118.273 -30.180  1.00  0.00
ATOM   5270 HE12 POP Y  40    -163.467 119.173 -30.230  1.00  0.00
ATOM   5271  C1D POP Y  40    -164.967 120.203 -31.210  1.00  0.00
ATOM   5272 HD11 POP Y  40    -164.387 121.153 -31.180  1.00  0.00
ATOM   5273 HD12 POP Y  40    -166.037 120.413 -31.030  1.00  0.00
ATOM   5274  C1C POP Y  40    -164.657 119.513 -32.510  1.00  0.00
ATOM   5275 HC11 POP Y  40    -165.157 118.513 -32.520  1.00  0.00
ATOM   5276 HC12 POP Y  40    -163.557 119.413 -32.690  1.00  0.00
ATOM   5277  C1B POP Y  40    -165.307 120.303 -33.660  1.00  0.00
ATOM   5278 HB11 POP Y  40    -165.017 121.363 -33.510  1.00  0.00
ATOM   5279 HB12 POP Y  40    -166.407 120.353 -33.480  1.00  0.00
ATOM   5280  C1A POP Y  40    -164.937 119.783 -35.070  1.00  0.00
ATOM   5281 HA11 POP Y  40    -165.477 118.843 -35.260  1.00  0.00
ATOM   5282 HA12 POP Y  40    -163.837 119.633 -35.090  1.00  0.00
ATOM   5283  C81 POP Y  40    -165.237 120.773 -36.250  1.00  0.00
ATOM   5284  O81 POP Y  40    -165.077 121.973 -36.200  1.00  0.00
ATOM   5285  O71 POP Y  40    -165.727 120.083 -37.280  1.00  0.00
ATOM   5286  C7  POP Y  40    -165.947 120.943 -38.410  1.00  0.00
ATOM   5287  C6  POP Y  40    -165.607 120.093 -39.650  1.00  0.00
ATOM   5288  O4P POP Y  40    -164.197 119.823 -39.600  1.00  0.00
ATOM   5289  P   POP Y  40    -163.247 120.693 -40.470  1.00  0.00
ATOM   5290  O2P POP Y  40    -161.887 120.813 -39.860  1.00  0.00
ATOM   5291  O3P POP Y  40    -163.977 121.923 -40.860  1.00  0.00
ATOM   5292  O1P POP Y  40    -163.087 119.883 -41.840  1.00  0.00
ATOM   5293  C5  POP Y  40    -162.667 118.523 -41.690  1.00  0.00
ATOM   5294  C4  POP Y  40    -163.447 117.563 -42.630  1.00  0.00
ATOM   5295  N   POP Y  40    -164.917 117.343 -42.350  1.00  0.00
ATOM   5296  C1  POP Y  40    -165.127 116.823 -40.900  1.00  0.00
ATOM   5297  H11 POP Y  40    -166.197 116.773 -40.740  1.00  0.00
ATOM   5298  H12 POP Y  40    -164.697 115.843 -40.770  1.00  0.00
ATOM   5299  H13 POP Y  40    -164.597 117.473 -40.210  1.00  0.00
ATOM   5300  C2  POP Y  40    -165.597 116.273 -43.230  1.00  0.00
ATOM   5301  H21 POP Y  40    -165.107 115.313 -43.100  1.00  0.00
ATOM   5302  H22 POP Y  40    -166.647 116.103 -43.010  1.00  0.00
ATOM   5303  H23 POP Y  40    -165.547 116.443 -44.290  1.00  0.00
ATOM   5304  C3  POP Y  40    -165.737 118.573 -42.590  1.00  0.00
ATOM   5305  H31 POP Y  40    -165.177 119.403 -42.200  1.00  0.00
ATOM   5306  H32 POP Y  40    -165.917 118.873 -43.620  1.00  0.00
ATOM   5307  H33 POP Y  40    -166.697 118.443 -42.130  1.00  0.00
ATOM   5308  H41 POP Y  40    -163.477 118.003 -43.610  1.00  0.00
ATOM   5309  H42 POP Y  40    -162.887 116.643 -42.600  1.00  0.00
ATOM   5310  H51 POP Y  40    -162.787 118.053 -40.690  1.00  0.00
ATOM   5311  H52 POP Y  40    -161.627 118.383 -42.060  1.00  0.00
ATOM   5312  H61 POP Y  40    -165.947 120.533 -40.610  1.00  0.00
ATOM   5313  H62 POP Y  40    -166.047 119.083 -39.510  1.00  0.00
ATOM   5314  H7  POP Y  40    -165.317 121.863 -38.420  1.00  0.00
ATOM   5315  C72 POP Y  40    -167.467 121.333 -38.430  1.00  0.00
ATOM   5316 H271 POP Y  40    -167.617 121.883 -39.380  1.00  0.00
ATOM   5317 H272 POP Y  40    -168.107 120.423 -38.530  1.00  0.00
ATOM   5318  O72 POP Y  40    -167.687 122.103 -37.230  1.00  0.00
ATOM   5319  C82 POP Y  40    -167.547 123.373 -37.320  1.00  0.00
ATOM   5320  O82 POP Y  40    -166.957 123.973 -38.190  1.00  0.00
ATOM   5321  C2A POP Y  40    -168.177 124.073 -36.110  1.00  0.00
ATOM   5322 HA21 POP Y  40    -168.957 124.733 -36.540  1.00  0.00
ATOM   5323 HA22 POP Y  40    -168.637 123.333 -35.420  1.00  0.00
ATOM   5324  C2B POP Y  40    -167.257 125.003 -35.350  1.00  0.00
ATOM   5325 HB21 POP Y  40    -166.437 125.463 -35.930  1.00  0.00
ATOM   5326 HB22 POP Y  40    -167.827 125.843 -34.900  1.00  0.00
ATOM   5327  C2C POP Y  40    -166.497 124.403 -34.190  1.00  0.00
ATOM   5328 HC21 POP Y  40    -167.267 124.193 -33.420  1.00  0.00
ATOM   5329 HC22 POP Y  40    -166.037 123.473 -34.580  1.00  0.00
ATOM   5330  C2D POP Y  40    -165.507 125.333 -33.520  1.00  0.00
ATOM   5331 HD21 POP Y  40    -164.627 125.463 -34.190  1.00  0.00
ATOM   5332 HD22 POP Y  40    -165.987 126.303 -33.320  1.00  0.00
ATOM   5333  C2E POP Y  40    -164.977 124.723 -32.280  1.00  0.00
ATOM   5334 HE21 POP Y  40    -165.807 124.453 -31.580  1.00  0.00
ATOM   5335 HE22 POP Y  40    -164.477 123.763 -32.530  1.00  0.00
ATOM   5336  C2F POP Y  40    -163.927 125.683 -31.590  1.00  0.00
ATOM   5337 HF21 POP Y  40    -163.147 125.943 -32.340  1.00  0.00
ATOM   5338 HF22 POP Y  40    -164.397 126.613 -31.200  1.00  0.00
ATOM   5339  C2G POP Y  40    -163.257 124.963 -30.380  1.00  0.00
ATOM   5340 HG21 POP Y  40    -163.987 124.243 -29.940  1.00  0.00
ATOM   5341 HG22 POP Y  40    -162.407 124.363 -30.760  1.00  0.00
ATOM   5342  C2H POP Y  40    -162.727 125.923 -29.320  1.00  0.00
ATOM   5343 HH21 POP Y  40    -161.777 125.533 -28.890  1.00  0.00
ATOM   5344 HH22 POP Y  40    -162.487 126.873 -29.830  1.00  0.00
ATOM   5345  C2I POP Y  40    -163.767 126.293 -28.140  1.00  0.00
ATOM   5346 HI21 POP Y  40    -164.587 126.813 -28.680  1.00  0.00
ATOM   5347 HI22 POP Y  40    -164.127 125.413 -27.570  1.00  0.00
ATOM   5348  C2J POP Y  40    -162.947 127.163 -27.160  1.00  0.00
ATOM   5349 HJ21 POP Y  40    -161.997 126.613 -26.990  1.00  0.00
ATOM   5350 HJ22 POP Y  40    -162.687 128.113 -27.690  1.00  0.00
ATOM   5351  C2K POP Y  40    -163.687 127.363 -25.810  1.00  0.00
ATOM   5352 HK21 POP Y  40    -164.057 126.433 -25.320  1.00  0.00
ATOM   5353 HK22 POP Y  40    -162.837 127.623 -25.130  1.00  0.00
ATOM   5354  C2L POP Y  40    -164.777 128.393 -25.920  1.00  0.00
ATOM   5355 HL21 POP Y  40    -165.107 128.323 -26.970  1.00  0.00
ATOM   5356 HL22 POP Y  40    -165.667 128.163 -25.300  1.00  0.00
ATOM   5357  C2M POP Y  40    -164.317 129.803 -25.440  1.00  0.00
ATOM   5358 HM21 POP Y  40    -163.527 129.703 -24.670  1.00  0.00
ATOM   5359 HM22 POP Y  40    -163.757 130.223 -26.300  1.00  0.00
ATOM   5360  C2N POP Y  40    -165.427 130.643 -24.890  1.00  0.00
ATOM   5361 HN21 POP Y  40    -166.117 130.153 -24.170  1.00  0.00
ATOM   5362 HN22 POP Y  40    -165.077 131.573 -24.390  1.00  0.00
ATOM   5363  C2T POP Y  40    -166.387 131.093 -26.040  1.00  0.00
ATOM   5364 HT21 POP Y  40    -167.337 131.443 -25.590  1.00  0.00
ATOM   5365 HT22 POP Y  40    -165.937 131.873 -26.710  1.00  0.00
ATOM   5366 HT23 POP Y  40    -166.687 130.203 -26.630  1.00  0.00
ATOM   5367  C1T POP Y  41    -125.297 223.003 -19.900  1.00  0.00
ATOM   5368 HT11 POP Y  41    -124.877 221.973 -19.830  1.00  0.00
ATOM   5369 HT12 POP Y  41    -124.537 223.593 -20.450  1.00  0.00
ATOM   5370 HT13 POP Y  41    -125.517 223.473 -18.920  1.00  0.00
ATOM   5371  C1N POP Y  41    -126.587 223.063 -20.680  1.00  0.00
ATOM   5372 HN11 POP Y  41    -126.957 224.103 -20.560  1.00  0.00
ATOM   5373 HN12 POP Y  41    -127.337 222.503 -20.070  1.00  0.00
ATOM   5374  C1M POP Y  41    -126.497 222.493 -22.100  1.00  0.00
ATOM   5375 HM11 POP Y  41    -127.527 222.353 -22.470  1.00  0.00
ATOM   5376 HM12 POP Y  41    -126.187 221.433 -21.980  1.00  0.00
ATOM   5377  C1L POP Y  41    -125.627 223.343 -23.040  1.00  0.00
ATOM   5378 HL11 POP Y  41    -124.647 223.303 -22.510  1.00  0.00
ATOM   5379 HL12 POP Y  41    -126.027 224.383 -23.020  1.00  0.00
ATOM   5380  C1K POP Y  41    -125.357 222.823 -24.450  1.00  0.00
ATOM   5381 HK11 POP Y  41    -124.967 221.783 -24.380  1.00  0.00
ATOM   5382 HK12 POP Y  41    -124.537 223.303 -25.010  1.00  0.00
ATOM   5383  C1J POP Y  41    -126.577 222.653 -25.330  1.00  0.00
ATOM   5384 HJ11 POP Y  41    -127.317 223.473 -25.290  1.00  0.00
ATOM   5385 HJ12 POP Y  41    -127.067 221.733 -24.960  1.00  0.00
ATOM   5386  C1I POP Y  41    -126.107 222.323 -26.840  1.00  0.00
ATOM   5387 HI11 POP Y  41    -126.917 221.833 -27.420  1.00  0.00
ATOM   5388 HI12 POP Y  41    -125.277 221.593 -26.690  1.00  0.00
ATOM   5389  C1H POP Y  41    -125.737 223.553 -27.670  1.00  0.00
ATOM   5390 HH11 POP Y  41    -124.987 224.133 -27.100  1.00  0.00
ATOM   5391 HH12 POP Y  41    -126.677 224.153 -27.640  1.00  0.00
ATOM   5392  CZ2 POP Y  41    -125.177 223.073 -28.990  1.00  0.00
ATOM   5393  HZ2 POP Y  41    -124.177 222.613 -28.960  1.00  0.00
ATOM   5394  CZ1 POP Y  41    -125.757 223.123 -30.210  1.00  0.00
ATOM   5395  HZ1 POP Y  41    -125.267 222.773 -31.130  1.00  0.00
ATOM   5396  C1G POP Y  41    -127.137 223.633 -30.440  1.00  0.00
ATOM   5397 HG11 POP Y  41    -127.077 224.583 -31.020  1.00  0.00
ATOM   5398 HG12 POP Y  41    -127.677 223.723 -29.470  1.00  0.00
ATOM   5399  C1F POP Y  41    -127.957 222.613 -31.350  1.00  0.00
ATOM   5400 HF11 POP Y  41    -128.917 223.063 -31.690  1.00  0.00
ATOM   5401 HF12 POP Y  41    -128.237 221.723 -30.740  1.00  0.00
ATOM   5402  C1E POP Y  41    -127.317 222.123 -32.660  1.00  0.00
ATOM   5403 HE11 POP Y  41    -126.227 221.893 -32.590  1.00  0.00
ATOM   5404 HE12 POP Y  41    -127.267 222.973 -33.370  1.00  0.00
ATOM   5405  C1D POP Y  41    -127.997 220.873 -33.350  1.00  0.00
ATOM   5406 HD11 POP Y  41    -129.097 220.903 -33.290  1.00  0.00
ATOM   5407 HD12 POP Y  41    -127.687 219.983 -32.750  1.00  0.00
ATOM   5408  C1C POP Y  41    -127.817 220.833 -34.890  1.00  0.00
ATOM   5409 HC11 POP Y  41    -128.487 221.603 -35.300  1.00  0.00
ATOM   5410 HC12 POP Y  41    -128.187 219.833 -35.210  1.00  0.00
ATOM   5411  C1B POP Y  41    -126.347 220.983 -35.410  1.00  0.00
ATOM   5412 HB11 POP Y  41    -125.637 220.243 -34.980  1.00  0.00
ATOM   5413 HB12 POP Y  41    -125.937 221.973 -35.100  1.00  0.00
ATOM   5414  C1A POP Y  41    -126.337 220.923 -36.970  1.00  0.00
ATOM   5415 HA11 POP Y  41    -126.777 221.823 -37.440  1.00  0.00
ATOM   5416 HA12 POP Y  41    -127.057 220.113 -37.220  1.00  0.00
ATOM   5417  C81 POP Y  41    -124.937 220.663 -37.580  1.00  0.00
ATOM   5418  O81 POP Y  41    -123.997 220.043 -37.110  1.00  0.00
ATOM   5419  O71 POP Y  41    -124.997 221.063 -38.850  1.00  0.00
ATOM   5420  C7  POP Y  41    -123.817 221.193 -39.560  1.00  0.00
ATOM   5421  C6  POP Y  41    -124.097 221.093 -41.070  1.00  0.00
ATOM   5422  O4P POP Y  41    -124.497 219.803 -41.440  1.00  0.00
ATOM   5423  P   POP Y  41    -123.617 218.503 -41.570  1.00  0.00
ATOM   5424  O2P POP Y  41    -122.207 218.823 -41.520  1.00  0.00
ATOM   5425  O3P POP Y  41    -124.087 217.883 -42.830  1.00  0.00
ATOM   5426  O1P POP Y  41    -124.087 217.623 -40.350  1.00  0.00
ATOM   5427  C5  POP Y  41    -125.487 217.653 -40.040  1.00  0.00
ATOM   5428  C4  POP Y  41    -126.247 216.613 -40.900  1.00  0.00
ATOM   5429  N   POP Y  41    -125.957 215.123 -40.820  1.00  0.00
ATOM   5430  C1  POP Y  41    -126.277 214.593 -39.450  1.00  0.00
ATOM   5431  H11 POP Y  41    -126.097 213.533 -39.330  1.00  0.00
ATOM   5432  H12 POP Y  41    -125.787 215.163 -38.660  1.00  0.00
ATOM   5433  H13 POP Y  41    -127.347 214.663 -39.390  1.00  0.00
ATOM   5434  C2  POP Y  41    -124.537 214.803 -41.250  1.00  0.00
ATOM   5435  H21 POP Y  41    -123.877 215.233 -40.520  1.00  0.00
ATOM   5436  H22 POP Y  41    -124.407 213.733 -41.350  1.00  0.00
ATOM   5437  H23 POP Y  41    -124.217 215.333 -42.140  1.00  0.00
ATOM   5438  C3  POP Y  41    -126.997 214.513 -41.720  1.00  0.00
ATOM   5439  H31 POP Y  41    -126.907 213.453 -41.900  1.00  0.00
ATOM   5440  H32 POP Y  41    -127.937 214.893 -41.360  1.00  0.00
ATOM   5441  H33 POP Y  41    -126.947 214.853 -42.740  1.00  0.00
ATOM   5442  H41 POP Y  41    -127.307 216.753 -40.770  1.00  0.00
ATOM   5443  H42 POP Y  41    -125.987 216.873 -41.910  1.00  0.00
ATOM   5444  H51 POP Y  41    -126.027 218.613 -40.220  1.00  0.00
ATOM   5445  H52 POP Y  41    -125.657 217.443 -38.960  1.00  0.00
ATOM   5446  H61 POP Y  41    -123.107 221.313 -41.530  1.00  0.00
ATOM   5447  H62 POP Y  41    -124.887 221.803 -41.390  1.00  0.00
ATOM   5448  H7  POP Y  41    -123.087 220.423 -39.240  1.00  0.00
ATOM   5449  C72 POP Y  41    -123.317 222.633 -39.180  1.00  0.00
ATOM   5450 H271 POP Y  41    -122.487 222.993 -39.820  1.00  0.00
ATOM   5451 H272 POP Y  41    -124.197 223.273 -39.400  1.00  0.00
ATOM   5452  O72 POP Y  41    -122.937 222.893 -37.850  1.00  0.00
ATOM   5453  C82 POP Y  41    -121.737 222.413 -37.530  1.00  0.00
ATOM   5454  O82 POP Y  41    -120.977 221.883 -38.330  1.00  0.00
ATOM   5455  C2A POP Y  41    -121.377 222.743 -36.070  1.00  0.00
ATOM   5456 HA21 POP Y  41    -120.267 222.723 -36.010  1.00  0.00
ATOM   5457 HA22 POP Y  41    -121.817 223.723 -35.780  1.00  0.00
ATOM   5458  C2B POP Y  41    -121.957 221.673 -35.170  1.00  0.00
ATOM   5459 HB21 POP Y  41    -123.037 221.923 -35.230  1.00  0.00
ATOM   5460 HB22 POP Y  41    -121.777 220.703 -35.670  1.00  0.00
ATOM   5461  C2C POP Y  41    -121.477 221.793 -33.720  1.00  0.00
ATOM   5462 HC21 POP Y  41    -120.397 221.543 -33.700  1.00  0.00
ATOM   5463 HC22 POP Y  41    -121.427 222.863 -33.410  1.00  0.00
ATOM   5464  C2D POP Y  41    -122.267 220.953 -32.650  1.00  0.00
ATOM   5465 HD21 POP Y  41    -123.357 221.173 -32.660  1.00  0.00
ATOM   5466 HD22 POP Y  41    -122.097 219.873 -32.820  1.00  0.00
ATOM   5467  C2E POP Y  41    -121.607 221.213 -31.170  1.00  0.00
ATOM   5468 HE21 POP Y  41    -120.497 221.193 -31.190  1.00  0.00
ATOM   5469 HE22 POP Y  41    -122.037 222.183 -30.810  1.00  0.00
ATOM   5470  C2F POP Y  41    -122.247 220.263 -30.150  1.00  0.00
ATOM   5471 HF21 POP Y  41    -123.347 220.333 -30.230  1.00  0.00
ATOM   5472 HF22 POP Y  41    -121.897 219.253 -30.470  1.00  0.00
ATOM   5473  C2G POP Y  41    -121.797 220.643 -28.720  1.00  0.00
ATOM   5474 HG21 POP Y  41    -120.787 220.263 -28.480  1.00  0.00
ATOM   5475 HG22 POP Y  41    -121.767 221.753 -28.620  1.00  0.00
ATOM   5476  C2H POP Y  41    -122.637 220.033 -27.620  1.00  0.00
ATOM   5477 HH21 POP Y  41    -122.227 220.483 -26.690  1.00  0.00
ATOM   5478 HH22 POP Y  41    -123.717 220.313 -27.660  1.00  0.00
ATOM   5479  C2I POP Y  41    -122.547 218.523 -27.530  1.00  0.00
ATOM   5480 HI21 POP Y  41    -123.267 218.123 -28.280  1.00  0.00
ATOM   5481 HI22 POP Y  41    -121.527 218.223 -27.840  1.00  0.00
ATOM   5482  C2J POP Y  41    -122.907 217.943 -26.250  1.00  0.00
ATOM   5483 HJ21 POP Y  41    -122.597 218.533 -25.360  1.00  0.00
ATOM   5484 HJ22 POP Y  41    -124.017 217.973 -26.200  1.00  0.00
ATOM   5485  C2K POP Y  41    -122.397 216.473 -26.180  1.00  0.00
ATOM   5486 HK21 POP Y  41    -122.757 215.883 -27.050  1.00  0.00
ATOM   5487 HK22 POP Y  41    -121.287 216.473 -26.250  1.00  0.00
ATOM   5488  C2L POP Y  41    -122.877 215.803 -24.900  1.00  0.00
ATOM   5489 HL21 POP Y  41    -122.507 216.523 -24.140  1.00  0.00
ATOM   5490 HL22 POP Y  41    -123.977 215.653 -24.840  1.00  0.00
ATOM   5491  C2M POP Y  41    -122.207 214.503 -24.650  1.00  0.00
ATOM   5492 HM21 POP Y  41    -122.437 213.763 -25.450  1.00  0.00
ATOM   5493 HM22 POP Y  41    -121.107 214.653 -24.570  1.00  0.00
ATOM   5494  C2N POP Y  41    -122.637 213.843 -23.360  1.00  0.00
ATOM   5495 HN21 POP Y  41    -122.657 214.643 -22.590  1.00  0.00
ATOM   5496 HN22 POP Y  41    -123.727 213.733 -23.590  1.00  0.00
ATOM   5497  C2T POP Y  41    -121.967 212.593 -22.790  1.00  0.00
ATOM   5498 HT21 POP Y  41    -121.057 212.733 -22.170  1.00  0.00
ATOM   5499 HT22 POP Y  41    -122.717 212.033 -22.190  1.00  0.00
ATOM   5500 HT23 POP Y  41    -121.667 211.893 -23.600  1.00  0.00
ATOM   5501  C1T POP Y  42    -101.877 136.873 -19.140  1.00  0.00
ATOM   5502 HT11 POP Y  42    -101.797 136.703 -20.240  1.00  0.00
ATOM   5503 HT12 POP Y  42    -100.987 137.503 -18.950  1.00  0.00
ATOM   5504 HT13 POP Y  42    -101.737 135.963 -18.520  1.00  0.00
ATOM   5505  C1N POP Y  42    -103.087 137.673 -18.730  1.00  0.00
ATOM   5506 HN11 POP Y  42    -104.017 137.083 -18.910  1.00  0.00
ATOM   5507 HN12 POP Y  42    -103.187 138.603 -19.330  1.00  0.00
ATOM   5508  C1M POP Y  42    -102.927 138.073 -17.280  1.00  0.00
ATOM   5509 HM11 POP Y  42    -102.137 138.843 -17.320  1.00  0.00
ATOM   5510 HM12 POP Y  42    -102.497 137.193 -16.750  1.00  0.00
ATOM   5511  C1L POP Y  42    -104.177 138.683 -16.620  1.00  0.00
ATOM   5512 HL11 POP Y  42    -104.937 137.883 -16.560  1.00  0.00
ATOM   5513 HL12 POP Y  42    -104.517 139.513 -17.270  1.00  0.00
ATOM   5514  C1K POP Y  42    -103.847 139.213 -15.270  1.00  0.00
ATOM   5515 HK11 POP Y  42    -103.047 139.973 -15.430  1.00  0.00
ATOM   5516 HK12 POP Y  42    -103.457 138.343 -14.700  1.00  0.00
ATOM   5517  C1J POP Y  42    -105.117 139.893 -14.610  1.00  0.00
ATOM   5518 HJ11 POP Y  42    -105.937 139.143 -14.660  1.00  0.00
ATOM   5519 HJ12 POP Y  42    -105.377 140.773 -15.230  1.00  0.00
ATOM   5520  C1I POP Y  42    -104.917 140.383 -13.150  1.00  0.00
ATOM   5521 HI11 POP Y  42    -105.817 140.963 -12.850  1.00  0.00
ATOM   5522 HI12 POP Y  42    -104.077 141.103 -13.040  1.00  0.00
ATOM   5523  C1H POP Y  42    -104.707 139.283 -12.100  1.00  0.00
ATOM   5524 HH11 POP Y  42    -104.447 139.743 -11.130  1.00  0.00
ATOM   5525 HH12 POP Y  42    -103.887 138.633 -12.480  1.00  0.00
ATOM   5526  CZ2 POP Y  42    -106.007 138.483 -12.010  1.00  0.00
ATOM   5527  HZ2 POP Y  42    -106.237 137.873 -12.890  1.00  0.00
ATOM   5528  CZ1 POP Y  42    -106.827 138.413 -10.960  1.00  0.00
ATOM   5529  HZ1 POP Y  42    -107.667 137.713 -11.070  1.00  0.00
ATOM   5530  C1G POP Y  42    -106.777 139.083  -9.650  1.00  0.00
ATOM   5531 HG11 POP Y  42    -106.207 140.023  -9.810  1.00  0.00
ATOM   5532 HG12 POP Y  42    -106.117 138.533  -8.950  1.00  0.00
ATOM   5533  C1F POP Y  42    -108.117 139.243  -8.950  1.00  0.00
ATOM   5534 HF11 POP Y  42    -108.907 139.633  -9.640  1.00  0.00
ATOM   5535 HF12 POP Y  42    -107.927 140.033  -8.200  1.00  0.00
ATOM   5536  C1E POP Y  42    -108.547 138.003  -8.160  1.00  0.00
ATOM   5537 HE11 POP Y  42    -107.667 137.663  -7.570  1.00  0.00
ATOM   5538 HE12 POP Y  42    -108.777 137.163  -8.850  1.00  0.00
ATOM   5539  C1D POP Y  42    -109.707 138.323  -7.310  1.00  0.00
ATOM   5540 HD11 POP Y  42    -110.257 137.393  -7.040  1.00  0.00
ATOM   5541 HD12 POP Y  42    -110.507 138.883  -7.840  1.00  0.00
ATOM   5542  C1C POP Y  42    -109.287 139.053  -5.980  1.00  0.00
ATOM   5543 HC11 POP Y  42    -108.757 140.013  -6.150  1.00  0.00
ATOM   5544 HC12 POP Y  42    -108.587 138.453  -5.360  1.00  0.00
ATOM   5545  C1B POP Y  42    -110.467 139.263  -4.960  1.00  0.00
ATOM   5546 HB11 POP Y  42    -110.997 138.363  -4.590  1.00  0.00
ATOM   5547 HB12 POP Y  42    -111.277 139.933  -5.310  1.00  0.00
ATOM   5548  C1A POP Y  42    -109.847 139.833  -3.700  1.00  0.00
ATOM   5549 HA11 POP Y  42    -108.967 139.213  -3.420  1.00  0.00
ATOM   5550 HA12 POP Y  42    -110.607 139.873  -2.890  1.00  0.00
ATOM   5551  C81 POP Y  42    -109.527 141.383  -3.760  1.00  0.00
ATOM   5552  O81 POP Y  42    -109.827 142.213  -4.580  1.00  0.00
ATOM   5553  O71 POP Y  42    -108.897 141.573  -2.600  1.00  0.00
ATOM   5554  C7  POP Y  42    -108.577 142.903  -2.190  1.00  0.00
ATOM   5555  C6  POP Y  42    -108.897 143.173  -0.720  1.00  0.00
ATOM   5556  O4P POP Y  42    -107.887 142.623   0.050  1.00  0.00
ATOM   5557  P   POP Y  42    -107.827 141.103   0.540  1.00  0.00
ATOM   5558  O2P POP Y  42    -106.907 140.343  -0.290  1.00  0.00
ATOM   5559  O3P POP Y  42    -109.217 140.613   0.780  1.00  0.00
ATOM   5560  O1P POP Y  42    -107.107 141.183   1.970  1.00  0.00
ATOM   5561  C5  POP Y  42    -105.937 141.963   2.180  1.00  0.00
ATOM   5562  C4  POP Y  42    -106.377 143.423   2.590  1.00  0.00
ATOM   5563  N   POP Y  42    -107.217 143.633   3.850  1.00  0.00
ATOM   5564  C1  POP Y  42    -108.517 142.983   3.680  1.00  0.00
ATOM   5565  H11 POP Y  42    -109.257 143.103   4.450  1.00  0.00
ATOM   5566  H12 POP Y  42    -108.987 143.323   2.770  1.00  0.00
ATOM   5567  H13 POP Y  42    -108.367 141.923   3.540  1.00  0.00
ATOM   5568  C2  POP Y  42    -107.367 145.083   4.140  1.00  0.00
ATOM   5569  H21 POP Y  42    -107.997 145.323   4.980  1.00  0.00
ATOM   5570  H22 POP Y  42    -106.387 145.463   4.390  1.00  0.00
ATOM   5571  H23 POP Y  42    -107.677 145.653   3.280  1.00  0.00
ATOM   5572  C3  POP Y  42    -106.447 143.003   4.950  1.00  0.00
ATOM   5573  H31 POP Y  42    -105.557 143.593   5.140  1.00  0.00
ATOM   5574  H32 POP Y  42    -107.047 142.963   5.850  1.00  0.00
ATOM   5575  H33 POP Y  42    -106.237 141.963   4.760  1.00  0.00
ATOM   5576  H41 POP Y  42    -105.497 144.013   2.810  1.00  0.00
ATOM   5577  H42 POP Y  42    -106.807 143.883   1.710  1.00  0.00
ATOM   5578  H51 POP Y  42    -105.297 142.063   1.270  1.00  0.00
ATOM   5579  H52 POP Y  42    -105.197 141.523   2.880  1.00  0.00
ATOM   5580  H61 POP Y  42    -109.897 142.813  -0.370  1.00  0.00
ATOM   5581  H62 POP Y  42    -108.837 144.273  -0.610  1.00  0.00
ATOM   5582  H7  POP Y  42    -109.157 143.593  -2.840  1.00  0.00
ATOM   5583  C72 POP Y  42    -107.017 143.033  -2.400  1.00  0.00
ATOM   5584 H271 POP Y  42    -106.927 144.073  -2.020  1.00  0.00
ATOM   5585 H272 POP Y  42    -106.427 142.343  -1.770  1.00  0.00
ATOM   5586  O72 POP Y  42    -106.667 143.053  -3.820  1.00  0.00
ATOM   5587  C82 POP Y  42    -106.607 144.243  -4.460  1.00  0.00
ATOM   5588  O82 POP Y  42    -107.017 145.273  -3.940  1.00  0.00
ATOM   5589  C2A POP Y  42    -106.057 144.223  -5.890  1.00  0.00
ATOM   5590 HA21 POP Y  42    -105.057 143.743  -5.910  1.00  0.00
ATOM   5591 HA22 POP Y  42    -106.737 143.593  -6.500  1.00  0.00
ATOM   5592  C2B POP Y  42    -105.937 145.623  -6.690  1.00  0.00
ATOM   5593 HB21 POP Y  42    -105.707 145.383  -7.750  1.00  0.00
ATOM   5594 HB22 POP Y  42    -106.917 146.153  -6.680  1.00  0.00
ATOM   5595  C2C POP Y  42    -104.807 146.463  -6.100  1.00  0.00
ATOM   5596 HC21 POP Y  42    -104.997 146.553  -5.010  1.00  0.00
ATOM   5597 HC22 POP Y  42    -103.877 145.863  -6.190  1.00  0.00
ATOM   5598  C2D POP Y  42    -104.787 147.903  -6.690  1.00  0.00
ATOM   5599 HD21 POP Y  42    -104.547 147.813  -7.770  1.00  0.00
ATOM   5600 HD22 POP Y  42    -105.767 148.393  -6.560  1.00  0.00
ATOM   5601  C2E POP Y  42    -103.797 148.813  -5.880  1.00  0.00
ATOM   5602 HE21 POP Y  42    -103.937 149.913  -5.870  1.00  0.00
ATOM   5603 HE22 POP Y  42    -104.047 148.533  -4.840  1.00  0.00
ATOM   5604  C2F POP Y  42    -102.357 148.443  -6.220  1.00  0.00
ATOM   5605 HF21 POP Y  42    -101.637 148.503  -5.380  1.00  0.00
ATOM   5606 HF22 POP Y  42    -102.327 147.393  -6.580  1.00  0.00
ATOM   5607  C2G POP Y  42    -101.897 149.283  -7.370  1.00  0.00
ATOM   5608 HG21 POP Y  42    -102.677 149.343  -8.160  1.00  0.00
ATOM   5609 HG22 POP Y  42    -101.657 150.323  -7.060  1.00  0.00
ATOM   5610  C2H POP Y  42    -100.737 148.633  -8.130  1.00  0.00
ATOM   5611 HH21 POP Y  42     -99.757 148.883  -7.670  1.00  0.00
ATOM   5612 HH22 POP Y  42    -100.787 147.533  -7.970  1.00  0.00
ATOM   5613  C2I POP Y  42    -100.867 148.903  -9.680  1.00  0.00
ATOM   5614 HI21 POP Y  42    -100.087 148.443 -10.320  1.00  0.00
ATOM   5615 HI22 POP Y  42    -101.827 148.523 -10.080  1.00  0.00
ATOM   5616  C2J POP Y  42    -100.757 150.393  -9.940  1.00  0.00
ATOM   5617 HJ21 POP Y  42    -101.607 150.873  -9.410  1.00  0.00
ATOM   5618 HJ22 POP Y  42     -99.787 150.753  -9.520  1.00  0.00
ATOM   5619  C2K POP Y  42    -100.697 150.673 -11.440  1.00  0.00
ATOM   5620 HK21 POP Y  42    -101.527 150.223 -12.020  1.00  0.00
ATOM   5621 HK22 POP Y  42    -100.737 151.783 -11.500  1.00  0.00
ATOM   5622  C2L POP Y  42     -99.347 150.113 -12.090  1.00  0.00
ATOM   5623 HL21 POP Y  42     -98.487 150.613 -11.590  1.00  0.00
ATOM   5624 HL22 POP Y  42     -99.177 149.033 -11.900  1.00  0.00
ATOM   5625  C2M POP Y  42     -99.267 150.243 -13.640  1.00  0.00
ATOM   5626 HM21 POP Y  42    -100.147 149.713 -14.080  1.00  0.00
ATOM   5627 HM22 POP Y  42     -99.337 151.343 -13.730  1.00  0.00
ATOM   5628  C2N POP Y  42     -97.937 149.783 -14.230  1.00  0.00
ATOM   5629 HN21 POP Y  42     -97.037 150.303 -13.850  1.00  0.00
ATOM   5630 HN22 POP Y  42     -97.907 148.703 -13.960  1.00  0.00
ATOM   5631  C2T POP Y  42     -97.867 149.853 -15.710  1.00  0.00
ATOM   5632 HT21 POP Y  42     -98.827 149.473 -16.120  1.00  0.00
ATOM   5633 HT22 POP Y  42     -97.717 150.913 -16.020  1.00  0.00
ATOM   5634 HT23 POP Y  42     -97.017 149.233 -16.080  1.00  0.00
ATOM   5635  C1T POP Y  43    -147.817 163.493 -25.350  1.00  0.00
ATOM   5636 HT11 POP Y  43    -148.107 162.583 -25.930  1.00  0.00
ATOM   5637 HT12 POP Y  43    -147.177 163.083 -24.540  1.00  0.00
ATOM   5638 HT13 POP Y  43    -148.767 163.823 -24.890  1.00  0.00
ATOM   5639  C1N POP Y  43    -147.027 164.473 -26.250  1.00  0.00
ATOM   5640 HN11 POP Y  43    -146.337 164.963 -25.530  1.00  0.00
ATOM   5641 HN12 POP Y  43    -147.787 165.213 -26.570  1.00  0.00
ATOM   5642  C1M POP Y  43    -146.277 163.963 -27.400  1.00  0.00
ATOM   5643 HM11 POP Y  43    -145.447 163.283 -27.140  1.00  0.00
ATOM   5644 HM12 POP Y  43    -145.787 164.813 -27.920  1.00  0.00
ATOM   5645  C1L POP Y  43    -147.227 163.453 -28.520  1.00  0.00
ATOM   5646 HL11 POP Y  43    -148.087 164.123 -28.720  1.00  0.00
ATOM   5647 HL12 POP Y  43    -147.577 162.433 -28.250  1.00  0.00
ATOM   5648  C1K POP Y  43    -146.667 163.313 -29.990  1.00  0.00
ATOM   5649 HK11 POP Y  43    -145.707 162.753 -29.930  1.00  0.00
ATOM   5650 HK12 POP Y  43    -146.477 164.313 -30.420  1.00  0.00
ATOM   5651  C1J POP Y  43    -147.517 162.473 -30.930  1.00  0.00
ATOM   5652 HJ11 POP Y  43    -148.567 162.823 -30.890  1.00  0.00
ATOM   5653 HJ12 POP Y  43    -147.517 161.463 -30.480  1.00  0.00
ATOM   5654  C1I POP Y  43    -147.037 162.593 -32.370  1.00  0.00
ATOM   5655 HI11 POP Y  43    -146.017 162.163 -32.500  1.00  0.00
ATOM   5656 HI12 POP Y  43    -146.927 163.673 -32.580  1.00  0.00
ATOM   5657  C1H POP Y  43    -147.867 161.923 -33.440  1.00  0.00
ATOM   5658 HH11 POP Y  43    -148.127 160.893 -33.110  1.00  0.00
ATOM   5659 HH12 POP Y  43    -147.237 161.773 -34.350  1.00  0.00
ATOM   5660  CZ2 POP Y  43    -149.077 162.663 -33.900  1.00  0.00
ATOM   5661  HZ2 POP Y  43    -150.037 162.133 -33.770  1.00  0.00
ATOM   5662  CZ1 POP Y  43    -149.107 163.853 -34.500  1.00  0.00
ATOM   5663  HZ1 POP Y  43    -150.127 164.253 -34.610  1.00  0.00
ATOM   5664  C1G POP Y  43    -147.997 164.763 -34.910  1.00  0.00
ATOM   5665 HG11 POP Y  43    -147.017 164.253 -34.800  1.00  0.00
ATOM   5666 HG12 POP Y  43    -147.917 165.753 -34.420  1.00  0.00
ATOM   5667  C1F POP Y  43    -148.147 164.873 -36.420  1.00  0.00
ATOM   5668 HF11 POP Y  43    -148.497 164.043 -37.060  1.00  0.00
ATOM   5669 HF12 POP Y  43    -147.147 165.163 -36.820  1.00  0.00
ATOM   5670  C1E POP Y  43    -149.037 166.033 -36.780  1.00  0.00
ATOM   5671 HE11 POP Y  43    -148.667 167.043 -36.490  1.00  0.00
ATOM   5672 HE12 POP Y  43    -150.007 165.883 -36.280  1.00  0.00
ATOM   5673  C1D POP Y  43    -149.377 166.113 -38.310  1.00  0.00
ATOM   5674 HD11 POP Y  43    -149.817 165.153 -38.640  1.00  0.00
ATOM   5675 HD12 POP Y  43    -148.447 166.153 -38.910  1.00  0.00
ATOM   5676  C1C POP Y  43    -150.177 167.363 -38.740  1.00  0.00
ATOM   5677 HC11 POP Y  43    -149.607 168.273 -38.440  1.00  0.00
ATOM   5678 HC12 POP Y  43    -151.217 167.483 -38.380  1.00  0.00
ATOM   5679  C1B POP Y  43    -150.217 167.333 -40.260  1.00  0.00
ATOM   5680 HB11 POP Y  43    -150.597 166.333 -40.560  1.00  0.00
ATOM   5681 HB12 POP Y  43    -149.187 167.373 -40.660  1.00  0.00
ATOM   5682  C1A POP Y  43    -151.147 168.433 -40.960  1.00  0.00
ATOM   5683 HA11 POP Y  43    -152.167 168.133 -40.620  1.00  0.00
ATOM   5684 HA12 POP Y  43    -151.067 168.323 -42.060  1.00  0.00
ATOM   5685  C81 POP Y  43    -150.717 169.863 -40.580  1.00  0.00
ATOM   5686  O81 POP Y  43    -149.557 170.173 -40.430  1.00  0.00
ATOM   5687  O71 POP Y  43    -151.827 170.603 -40.420  1.00  0.00
ATOM   5688  C7  POP Y  43    -151.527 172.003 -40.300  1.00  0.00
ATOM   5689  C6  POP Y  43    -151.407 172.743 -41.690  1.00  0.00
ATOM   5690  O4P POP Y  43    -152.407 172.453 -42.710  1.00  0.00
ATOM   5691  P   POP Y  43    -152.267 171.263 -43.690  1.00  0.00
ATOM   5692  O2P POP Y  43    -153.557 170.623 -43.960  1.00  0.00
ATOM   5693  O3P POP Y  43    -151.097 170.373 -43.380  1.00  0.00
ATOM   5694  O1P POP Y  43    -151.837 171.943 -45.030  1.00  0.00
ATOM   5695  C5  POP Y  43    -151.557 173.333 -45.230  1.00  0.00
ATOM   5696  C4  POP Y  43    -152.897 174.133 -45.460  1.00  0.00
ATOM   5697  N   POP Y  43    -153.687 173.733 -46.680  1.00  0.00
ATOM   5698  C1  POP Y  43    -155.007 174.453 -46.870  1.00  0.00
ATOM   5699  H11 POP Y  43    -155.587 173.973 -47.640  1.00  0.00
ATOM   5700  H12 POP Y  43    -155.707 174.363 -46.040  1.00  0.00
ATOM   5701  H13 POP Y  43    -154.797 175.503 -47.020  1.00  0.00
ATOM   5702  C2  POP Y  43    -154.037 172.273 -46.760  1.00  0.00
ATOM   5703  H21 POP Y  43    -154.717 172.143 -47.590  1.00  0.00
ATOM   5704  H22 POP Y  43    -153.177 171.633 -46.850  1.00  0.00
ATOM   5705  H23 POP Y  43    -154.587 171.923 -45.900  1.00  0.00
ATOM   5706  C3  POP Y  43    -152.887 174.073 -47.870  1.00  0.00
ATOM   5707  H31 POP Y  43    -151.907 173.623 -47.760  1.00  0.00
ATOM   5708  H32 POP Y  43    -153.307 173.823 -48.830  1.00  0.00
ATOM   5709  H33 POP Y  43    -152.717 175.143 -47.810  1.00  0.00
ATOM   5710  H41 POP Y  43    -153.477 173.913 -44.580  1.00  0.00
ATOM   5711  H42 POP Y  43    -152.607 175.173 -45.490  1.00  0.00
ATOM   5712  H51 POP Y  43    -150.927 173.403 -46.140  1.00  0.00
ATOM   5713  H52 POP Y  43    -151.017 173.773 -44.370  1.00  0.00
ATOM   5714  H61 POP Y  43    -150.407 172.443 -42.070  1.00  0.00
ATOM   5715  H62 POP Y  43    -151.357 173.843 -41.550  1.00  0.00
ATOM   5716  H7  POP Y  43    -150.567 172.233 -39.790  1.00  0.00
ATOM   5717  C72 POP Y  43    -152.647 172.693 -39.500  1.00  0.00
ATOM   5718 H271 POP Y  43    -152.547 173.783 -39.660  1.00  0.00
ATOM   5719 H272 POP Y  43    -153.607 172.293 -39.880  1.00  0.00
ATOM   5720  O72 POP Y  43    -152.587 172.453 -38.050  1.00  0.00
ATOM   5721  C82 POP Y  43    -153.077 171.363 -37.410  1.00  0.00
ATOM   5722  O82 POP Y  43    -153.347 170.373 -37.940  1.00  0.00
ATOM   5723  C2A POP Y  43    -152.987 171.543 -35.850  1.00  0.00
ATOM   5724 HA21 POP Y  43    -152.077 172.093 -35.520  1.00  0.00
ATOM   5725 HA22 POP Y  43    -153.857 172.163 -35.550  1.00  0.00
ATOM   5726  C2B POP Y  43    -152.977 170.163 -35.080  1.00  0.00
ATOM   5727 HB21 POP Y  43    -153.127 169.313 -35.780  1.00  0.00
ATOM   5728 HB22 POP Y  43    -152.047 170.013 -34.490  1.00  0.00
ATOM   5729  C2C POP Y  43    -154.137 170.143 -34.050  1.00  0.00
ATOM   5730 HC21 POP Y  43    -154.087 171.023 -33.380  1.00  0.00
ATOM   5731 HC22 POP Y  43    -155.137 170.173 -34.540  1.00  0.00
ATOM   5732  C2D POP Y  43    -154.097 168.853 -33.130  1.00  0.00
ATOM   5733 HD21 POP Y  43    -154.287 168.033 -33.860  1.00  0.00
ATOM   5734 HD22 POP Y  43    -153.057 168.723 -32.770  1.00  0.00
ATOM   5735  C2E POP Y  43    -155.167 168.813 -32.010  1.00  0.00
ATOM   5736 HE21 POP Y  43    -155.007 169.643 -31.290  1.00  0.00
ATOM   5737 HE22 POP Y  43    -156.157 168.903 -32.520  1.00  0.00
ATOM   5738  C2F POP Y  43    -155.217 167.553 -31.130  1.00  0.00
ATOM   5739 HF21 POP Y  43    -155.507 166.613 -31.650  1.00  0.00
ATOM   5740 HF22 POP Y  43    -154.267 167.613 -30.550  1.00  0.00
ATOM   5741  C2G POP Y  43    -156.207 167.803 -29.920  1.00  0.00
ATOM   5742 HG21 POP Y  43    -155.937 168.783 -29.480  1.00  0.00
ATOM   5743 HG22 POP Y  43    -157.287 167.843 -30.190  1.00  0.00
ATOM   5744  C2H POP Y  43    -156.097 166.773 -28.860  1.00  0.00
ATOM   5745 HH21 POP Y  43    -156.237 165.703 -29.150  1.00  0.00
ATOM   5746 HH22 POP Y  43    -155.037 166.813 -28.520  1.00  0.00
ATOM   5747  C2I POP Y  43    -157.067 167.073 -27.710  1.00  0.00
ATOM   5748 HI21 POP Y  43    -156.987 168.103 -27.300  1.00  0.00
ATOM   5749 HI22 POP Y  43    -158.147 166.963 -27.980  1.00  0.00
ATOM   5750  C2J POP Y  43    -156.817 166.093 -26.590  1.00  0.00
ATOM   5751 HJ21 POP Y  43    -156.717 165.073 -27.000  1.00  0.00
ATOM   5752 HJ22 POP Y  43    -155.847 166.353 -26.100  1.00  0.00
ATOM   5753  C2K POP Y  43    -157.907 166.033 -25.520  1.00  0.00
ATOM   5754 HK21 POP Y  43    -158.077 167.083 -25.200  1.00  0.00
ATOM   5755 HK22 POP Y  43    -158.907 165.673 -25.830  1.00  0.00
ATOM   5756  C2L POP Y  43    -157.537 165.153 -24.360  1.00  0.00
ATOM   5757 HL21 POP Y  43    -158.357 165.403 -23.650  1.00  0.00
ATOM   5758 HL22 POP Y  43    -157.627 164.073 -24.590  1.00  0.00
ATOM   5759  C2M POP Y  43    -156.237 165.503 -23.600  1.00  0.00
ATOM   5760 HM21 POP Y  43    -155.307 165.293 -24.180  1.00  0.00
ATOM   5761 HM22 POP Y  43    -156.277 166.603 -23.480  1.00  0.00
ATOM   5762  C2N POP Y  43    -156.087 164.973 -22.140  1.00  0.00
ATOM   5763 HN21 POP Y  43    -155.337 165.693 -21.760  1.00  0.00
ATOM   5764 HN22 POP Y  43    -157.067 165.173 -21.650  1.00  0.00
ATOM   5765  C2T POP Y  43    -155.427 163.603 -21.880  1.00  0.00
ATOM   5766 HT21 POP Y  43    -154.437 163.583 -22.390  1.00  0.00
ATOM   5767 HT22 POP Y  43    -155.497 163.463 -20.780  1.00  0.00
ATOM   5768 HT23 POP Y  43    -156.087 162.843 -22.350  1.00  0.00
ATOM   5769  C1T POP Y  44    -169.497 118.553 -11.550  1.00  0.00
ATOM   5770 HT11 POP Y  44    -168.427 118.263 -11.490  1.00  0.00
ATOM   5771 HT12 POP Y  44    -169.707 118.393 -12.630  1.00  0.00
ATOM   5772 HT13 POP Y  44    -169.547 119.653 -11.400  1.00  0.00
ATOM   5773  C1N POP Y  44    -170.447 117.733 -10.600  1.00  0.00
ATOM   5774 HN11 POP Y  44    -171.477 118.123 -10.760  1.00  0.00
ATOM   5775 HN12 POP Y  44    -170.237 117.913  -9.530  1.00  0.00
ATOM   5776  C1M POP Y  44    -170.547 116.213 -10.900  1.00  0.00
ATOM   5777 HM11 POP Y  44    -170.657 115.923 -11.970  1.00  0.00
ATOM   5778 HM12 POP Y  44    -171.317 115.773 -10.230  1.00  0.00
ATOM   5779  C1L POP Y  44    -169.327 115.433 -10.410  1.00  0.00
ATOM   5780 HL11 POP Y  44    -169.357 115.443  -9.290  1.00  0.00
ATOM   5781 HL12 POP Y  44    -168.377 115.903 -10.730  1.00  0.00
ATOM   5782  C1K POP Y  44    -169.367 113.943 -10.920  1.00  0.00
ATOM   5783 HK11 POP Y  44    -169.247 114.023 -12.020  1.00  0.00
ATOM   5784 HK12 POP Y  44    -170.357 113.503 -10.660  1.00  0.00
ATOM   5785  C1J POP Y  44    -168.167 113.113 -10.400  1.00  0.00
ATOM   5786 HJ11 POP Y  44    -168.267 113.053  -9.300  1.00  0.00
ATOM   5787 HJ12 POP Y  44    -167.247 113.693 -10.640  1.00  0.00
ATOM   5788  C1I POP Y  44    -168.147 111.723 -10.970  1.00  0.00
ATOM   5789 HI11 POP Y  44    -168.217 111.863 -12.070  1.00  0.00
ATOM   5790 HI12 POP Y  44    -169.087 111.223 -10.630  1.00  0.00
ATOM   5791  C1H POP Y  44    -166.997 110.853 -10.440  1.00  0.00
ATOM   5792 HH11 POP Y  44    -166.007 111.273 -10.720  1.00  0.00
ATOM   5793 HH12 POP Y  44    -167.027 109.893 -11.000  1.00  0.00
ATOM   5794  CZ2 POP Y  44    -166.907 110.633  -8.960  1.00  0.00
ATOM   5795  HZ2 POP Y  44    -166.827 111.563  -8.380  1.00  0.00
ATOM   5796  CZ1 POP Y  44    -167.177 247.303  -8.290  1.00  0.00
ATOM   5797  HZ1 POP Y  44    -167.197 247.363  -7.190  1.00  0.00
ATOM   5798  C1G POP Y  44    -167.427 245.913  -8.930  1.00  0.00
ATOM   5799 HG11 POP Y  44    -167.607 245.973 -10.020  1.00  0.00
ATOM   5800 HG12 POP Y  44    -168.387 245.503  -8.560  1.00  0.00
ATOM   5801  C1F POP Y  44    -166.307 244.953  -8.370  1.00  0.00
ATOM   5802 HF11 POP Y  44    -165.287 245.383  -8.410  1.00  0.00
ATOM   5803 HF12 POP Y  44    -166.387 243.953  -8.850  1.00  0.00
ATOM   5804  C1E POP Y  44    -166.737 244.613  -6.900  1.00  0.00
ATOM   5805 HE11 POP Y  44    -167.587 243.893  -6.950  1.00  0.00
ATOM   5806 HE12 POP Y  44    -167.107 245.523  -6.380  1.00  0.00
ATOM   5807  C1D POP Y  44    -165.547 243.943  -6.250  1.00  0.00
ATOM   5808 HD11 POP Y  44    -164.677 244.623  -6.370  1.00  0.00
ATOM   5809 HD12 POP Y  44    -165.327 242.903  -6.580  1.00  0.00
ATOM   5810  C1C POP Y  44    -165.747 243.813  -4.730  1.00  0.00
ATOM   5811 HC11 POP Y  44    -166.787 243.443  -4.650  1.00  0.00
ATOM   5812 HC12 POP Y  44    -165.727 244.793  -4.210  1.00  0.00
ATOM   5813  C1B POP Y  44    -164.717 242.713  -4.200  1.00  0.00
ATOM   5814 HB11 POP Y  44    -163.687 243.063  -4.420  1.00  0.00
ATOM   5815 HB12 POP Y  44    -164.787 241.733  -4.720  1.00  0.00
ATOM   5816  C1A POP Y  44    -164.907 242.253  -2.740  1.00  0.00
ATOM   5817 HA11 POP Y  44    -164.847 243.193  -2.140  1.00  0.00
ATOM   5818 HA12 POP Y  44    -164.017 241.653  -2.460  1.00  0.00
ATOM   5819  C81 POP Y  44    -166.127 241.453  -2.340  1.00  0.00
ATOM   5820  O81 POP Y  44    -166.387 240.343  -2.690  1.00  0.00
ATOM   5821  O71 POP Y  44    -166.857 242.203  -1.570  1.00  0.00
ATOM   5822  C7  POP Y  44    -168.207 241.683  -1.420  1.00  0.00
ATOM   5823  C6  POP Y  44    -168.767 242.273  -0.080  1.00  0.00
ATOM   5824  O4P POP Y  44    -170.217 242.323  -0.100  1.00  0.00
ATOM   5825  P   POP Y  44    -170.887 241.073   0.560  1.00  0.00
ATOM   5826  O2P POP Y  44    -170.197 239.863   0.120  1.00  0.00
ATOM   5827  O3P POP Y  44    -172.337 241.173   0.350  1.00  0.00
ATOM   5828  O1P POP Y  44    -170.507 241.343   2.050  1.00  0.00
ATOM   5829  C5  POP Y  44    -171.007 242.493   2.750  1.00  0.00
ATOM   5830  C4  POP Y  44    -172.527 242.523   3.000  1.00  0.00
ATOM   5831  N   POP Y  44    -173.067 241.483   3.990  1.00  0.00
ATOM   5832  C1  POP Y  44    -172.627 241.683   5.340  1.00  0.00
ATOM   5833  H11 POP Y  44    -171.547 241.693   5.370  1.00  0.00
ATOM   5834  H12 POP Y  44    -173.057 242.503   5.900  1.00  0.00
ATOM   5835  H13 POP Y  44    -172.987 240.853   5.920  1.00  0.00
ATOM   5836  C2  POP Y  44    -172.667 240.103   3.440  1.00  0.00
ATOM   5837  H21 POP Y  44    -172.717 240.033   2.370  1.00  0.00
ATOM   5838  H22 POP Y  44    -171.657 239.883   3.770  1.00  0.00
ATOM   5839  H23 POP Y  44    -173.207 239.283   3.900  1.00  0.00
ATOM   5840  C3  POP Y  44    -174.567 241.523   4.020  1.00  0.00
ATOM   5841  H31 POP Y  44    -174.887 242.503   4.360  1.00  0.00
ATOM   5842  H32 POP Y  44    -174.967 241.343   3.030  1.00  0.00
ATOM   5843  H33 POP Y  44    -175.037 240.773   4.640  1.00  0.00
ATOM   5844  H41 POP Y  44    -172.947 243.493   3.230  1.00  0.00
ATOM   5845  H42 POP Y  44    -173.017 242.423   2.040  1.00  0.00
ATOM   5846  H51 POP Y  44    -170.877 243.393   2.110  1.00  0.00
ATOM   5847  H52 POP Y  44    -170.477 242.743   3.690  1.00  0.00
ATOM   5848  H61 POP Y  44    -168.427 243.323   0.030  1.00  0.00
ATOM   5849  H62 POP Y  44    -168.287 241.773   0.790  1.00  0.00
ATOM   5850  H7  POP Y  44    -168.297 240.573  -1.390  1.00  0.00
ATOM   5851  C72 POP Y  44    -169.037 242.293  -2.570  1.00  0.00
ATOM   5852 H271 POP Y  44    -170.077 241.933  -2.450  1.00  0.00
ATOM   5853 H272 POP Y  44    -169.027 243.403  -2.540  1.00  0.00
ATOM   5854  O72 POP Y  44    -168.457 241.943  -3.850  1.00  0.00
ATOM   5855  C82 POP Y  44    -168.657 240.693  -4.240  1.00  0.00
ATOM   5856  O82 POP Y  44    -169.247 239.873  -3.540  1.00  0.00
ATOM   5857  C2A POP Y  44    -168.007 240.463  -5.610  1.00  0.00
ATOM   5858 HA21 POP Y  44    -168.467 241.233  -6.260  1.00  0.00
ATOM   5859 HA22 POP Y  44    -166.907 240.653  -5.610  1.00  0.00
ATOM   5860  C2B POP Y  44    -168.367 239.053  -6.140  1.00  0.00
ATOM   5861 HB21 POP Y  44    -167.467 238.853  -6.760  1.00  0.00
ATOM   5862 HB22 POP Y  44    -168.447 238.293  -5.330  1.00  0.00
ATOM   5863  C2C POP Y  44    -169.607 239.073  -7.040  1.00  0.00
ATOM   5864 HC21 POP Y  44    -169.937 238.013  -7.050  1.00  0.00
ATOM   5865 HC22 POP Y  44    -170.427 239.723  -6.670  1.00  0.00
ATOM   5866  C2D POP Y  44    -169.287 239.313  -8.560  1.00  0.00
ATOM   5867 HD21 POP Y  44    -168.547 238.553  -8.900  1.00  0.00
ATOM   5868 HD22 POP Y  44    -170.217 239.033  -9.090  1.00  0.00
ATOM   5869  C2E POP Y  44    -168.857 240.703  -9.040  1.00  0.00
ATOM   5870 HE21 POP Y  44    -169.477 241.573  -8.740  1.00  0.00
ATOM   5871 HE22 POP Y  44    -167.857 240.943  -8.620  1.00  0.00
ATOM   5872  C2F POP Y  44    -168.657 240.823 -10.570  1.00  0.00
ATOM   5873 HF21 POP Y  44    -168.057 239.923 -10.830  1.00  0.00
ATOM   5874 HF22 POP Y  44    -169.607 240.533 -11.070  1.00  0.00
ATOM   5875  C2G POP Y  44    -168.067 242.193 -10.930  1.00  0.00
ATOM   5876 HG21 POP Y  44    -168.887 242.893 -11.190  1.00  0.00
ATOM   5877 HG22 POP Y  44    -167.597 242.623 -10.020  1.00  0.00
ATOM   5878  C2H POP Y  44    -167.037 242.193 -12.040  1.00  0.00
ATOM   5879 HH21 POP Y  44    -166.207 241.523 -11.730  1.00  0.00
ATOM   5880 HH22 POP Y  44    -167.447 241.883 -13.020  1.00  0.00
ATOM   5881  C2I POP Y  44    -166.587 243.673 -12.270  1.00  0.00
ATOM   5882 HI21 POP Y  44    -167.507 244.193 -12.590  1.00  0.00
ATOM   5883 HI22 POP Y  44    -166.187 244.113 -11.330  1.00  0.00
ATOM   5884  C2J POP Y  44    -165.457 243.783 -13.320  1.00  0.00
ATOM   5885 HJ21 POP Y  44    -164.577 243.273 -12.870  1.00  0.00
ATOM   5886 HJ22 POP Y  44    -165.777 243.253 -14.240  1.00  0.00
ATOM   5887  C2K POP Y  44    -165.097 245.263 -13.670  1.00  0.00
ATOM   5888 HK21 POP Y  44    -165.687 245.593 -14.550  1.00  0.00
ATOM   5889 HK22 POP Y  44    -165.427 245.903 -12.830  1.00  0.00
ATOM   5890  C2L POP Y  44    -163.597 245.633 -13.870  1.00  0.00
ATOM   5891 HL21 POP Y  44    -163.587 246.713 -14.110  1.00  0.00
ATOM   5892 HL22 POP Y  44    -163.027 245.423 -12.940  1.00  0.00
ATOM   5893  C2M POP Y  44    -163.047 244.943 -15.120  1.00  0.00
ATOM   5894 HM21 POP Y  44    -163.057 243.833 -14.990  1.00  0.00
ATOM   5895 HM22 POP Y  44    -163.667 245.263 -15.990  1.00  0.00
ATOM   5896  C2N POP Y  44    -161.607 245.333 -15.520  1.00  0.00
ATOM   5897 HN21 POP Y  44    -161.587 246.423 -15.740  1.00  0.00
ATOM   5898 HN22 POP Y  44    -161.037 245.043 -14.620  1.00  0.00
ATOM   5899  C2T POP Y  44    -161.067 244.503 -16.610  1.00  0.00
ATOM   5900 HT21 POP Y  44    -160.207 244.973 -17.130  1.00  0.00
ATOM   5901 HT22 POP Y  44    -160.727 243.523 -16.220  1.00  0.00
ATOM   5902 HT23 POP Y  44    -161.837 244.283 -17.380  1.00  0.00
ATOM   5903  C1T POP Y  45     -96.877 175.923 -31.240  1.00  0.00
ATOM   5904 HT11 POP Y  45     -97.887 175.543 -31.490  1.00  0.00
ATOM   5905 HT12 POP Y  45     -96.567 176.373 -32.210  1.00  0.00
ATOM   5906 HT13 POP Y  45     -96.217 175.073 -30.950  1.00  0.00
ATOM   5907  C1N POP Y  45     -97.137 177.003 -30.170  1.00  0.00
ATOM   5908 HN11 POP Y  45     -97.847 177.713 -30.660  1.00  0.00
ATOM   5909 HN12 POP Y  45     -96.207 177.593 -30.040  1.00  0.00
ATOM   5910  C1M POP Y  45     -97.807 176.503 -28.880  1.00  0.00
ATOM   5911 HM11 POP Y  45     -98.647 175.883 -29.250  1.00  0.00
ATOM   5912 HM12 POP Y  45     -98.247 177.343 -28.310  1.00  0.00
ATOM   5913  C1L POP Y  45     -96.937 175.583 -28.000  1.00  0.00
ATOM   5914 HL11 POP Y  45     -95.947 176.013 -27.760  1.00  0.00
ATOM   5915 HL12 POP Y  45     -96.927 174.573 -28.460  1.00  0.00
ATOM   5916  C1K POP Y  45     -97.677 175.343 -26.670  1.00  0.00
ATOM   5917 HK11 POP Y  45     -98.637 174.873 -26.960  1.00  0.00
ATOM   5918 HK12 POP Y  45     -97.937 176.303 -26.170  1.00  0.00
ATOM   5919  C1J POP Y  45     -96.767 174.573 -25.670  1.00  0.00
ATOM   5920 HJ11 POP Y  45     -97.267 174.403 -24.700  1.00  0.00
ATOM   5921 HJ12 POP Y  45     -95.797 175.073 -25.470  1.00  0.00
ATOM   5922  C1I POP Y  45     -96.357 173.123 -26.220  1.00  0.00
ATOM   5923 HI11 POP Y  45     -96.067 173.133 -27.290  1.00  0.00
ATOM   5924 HI12 POP Y  45     -97.197 172.413 -26.050  1.00  0.00
ATOM   5925  C1H POP Y  45     -95.097 172.633 -25.580  1.00  0.00
ATOM   5926 HH11 POP Y  45     -95.217 172.423 -24.490  1.00  0.00
ATOM   5927 HH12 POP Y  45     -94.267 173.373 -25.590  1.00  0.00
ATOM   5928  CZ2 POP Y  45     -94.577 171.333 -26.200  1.00  0.00
ATOM   5929  HZ2 POP Y  45     -94.967 170.413 -25.750  1.00  0.00
ATOM   5930  CZ1 POP Y  45     -93.547 171.223 -27.060  1.00  0.00
ATOM   5931  HZ1 POP Y  45     -93.267 170.203 -27.370  1.00  0.00
ATOM   5932  C1G POP Y  45     -92.607 172.223 -27.680  1.00  0.00
ATOM   5933 HG11 POP Y  45     -91.587 172.033 -27.290  1.00  0.00
ATOM   5934 HG12 POP Y  45     -92.947 173.243 -27.410  1.00  0.00
ATOM   5935  C1F POP Y  45     -92.517 172.183 -29.210  1.00  0.00
ATOM   5936 HF11 POP Y  45     -91.847 171.353 -29.520  1.00  0.00
ATOM   5937 HF12 POP Y  45     -92.027 173.143 -29.470  1.00  0.00
ATOM   5938  C1E POP Y  45     -93.887 172.103 -29.890  1.00  0.00
ATOM   5939 HE11 POP Y  45     -94.427 173.033 -29.630  1.00  0.00
ATOM   5940 HE12 POP Y  45     -94.477 171.293 -29.400  1.00  0.00
ATOM   5941  C1D POP Y  45     -93.917 171.873 -31.450  1.00  0.00
ATOM   5942 HD11 POP Y  45     -94.917 171.513 -31.790  1.00  0.00
ATOM   5943 HD12 POP Y  45     -93.237 171.013 -31.580  1.00  0.00
ATOM   5944  C1C POP Y  45     -93.607 173.093 -32.360  1.00  0.00
ATOM   5945 HC11 POP Y  45     -92.627 173.533 -32.080  1.00  0.00
ATOM   5946 HC12 POP Y  45     -94.407 173.823 -32.140  1.00  0.00
ATOM   5947  C1B POP Y  45     -93.567 172.743 -33.880  1.00  0.00
ATOM   5948 HB11 POP Y  45     -93.367 173.653 -34.490  1.00  0.00
ATOM   5949 HB12 POP Y  45     -94.517 172.353 -34.320  1.00  0.00
ATOM   5950  C1A POP Y  45     -92.377 171.743 -34.220  1.00  0.00
ATOM   5951 HA11 POP Y  45     -92.667 170.703 -33.950  1.00  0.00
ATOM   5952 HA12 POP Y  45     -91.457 172.103 -33.720  1.00  0.00
ATOM   5953  C81 POP Y  45     -92.087 171.733 -35.770  1.00  0.00
ATOM   5954  O81 POP Y  45     -91.937 170.683 -36.420  1.00  0.00
ATOM   5955  O71 POP Y  45     -91.757 172.983 -36.130  1.00  0.00
ATOM   5956  C7  POP Y  45     -91.397 173.193 -37.530  1.00  0.00
ATOM   5957  C6  POP Y  45     -92.617 172.883 -38.500  1.00  0.00
ATOM   5958  O4P POP Y  45     -93.727 173.563 -37.970  1.00  0.00
ATOM   5959  P   POP Y  45     -95.107 173.273 -38.710  1.00  0.00
ATOM   5960  O2P POP Y  45     -94.927 173.483 -40.150  1.00  0.00
ATOM   5961  O3P POP Y  45     -96.157 174.063 -38.030  1.00  0.00
ATOM   5962  O1P POP Y  45     -95.527 171.743 -38.500  1.00  0.00
ATOM   5963  C5  POP Y  45     -95.437 170.973 -37.330  1.00  0.00
ATOM   5964  C4  POP Y  45     -96.877 170.463 -37.110  1.00  0.00
ATOM   5965  N   POP Y  45     -98.017 171.363 -36.720  1.00  0.00
ATOM   5966  C1  POP Y  45     -98.457 172.253 -37.870  1.00  0.00
ATOM   5967  H11 POP Y  45     -97.627 172.923 -37.990  1.00  0.00
[truncated: 48,731,446 more chars]
